# Supplementary material for: Rapid and reversible photoinduced switching of a rotaxane crystal
Source: Nat Commun. 2016 Nov 3;7:13321. doi: 10.1038/ncomms13321 (PMC5097158; doi:10.1038/ncomms13321)
Supplement: Supplementary Data 1 — CIFs for a rotaxane induced by 445-nm laser irradiation. [file ncomms13321-s2.zip]

Archive with 19 entries (16 files):
- rotaxane 445laser/
- rotaxane 445laser/rotaxane0mW.cif
- __MACOSX/
- __MACOSX/rotaxane 445laser/
- __MACOSX/rotaxane 445laser/._rotaxane0mW.cif
- rotaxane 445laser/rotaxane12mW.cif
- __MACOSX/rotaxane 445laser/._rotaxane12mW.cif
- rotaxane 445laser/rotaxane25mW.cif
- __MACOSX/rotaxane 445laser/._rotaxane25mW.cif
- rotaxane 445laser/rotaxane35mW.cif
- __MACOSX/rotaxane 445laser/._rotaxane35mW.cif
- rotaxane 445laser/rotaxane45mW.cif
- __MACOSX/rotaxane 445laser/._rotaxane45mW.cif
- rotaxane 445laser/rotaxane56mW.cif
- __MACOSX/rotaxane 445laser/._rotaxane56mW.cif
- rotaxane 445laser/rotaxane65mW.cif
- __MACOSX/rotaxane 445laser/._rotaxane65mW.cif
- rotaxane 445laser/rotaxane74mW.cif
- __MACOSX/rotaxane 445laser/._rotaxane74mW.cif
