# Supplementary material for: Rapid and reversible photoinduced switching of a rotaxane crystal
Source: Nat Commun. 2016 Nov 3;7:13321. doi: 10.1038/ncomms13321 (PMC5097158; doi:10.1038/ncomms13321)
Supplement: Supplementary Data 1 — CIFs for a rotaxane induced by 445-nm laser irradiation. [file ncomms13321-s2.zip › rotaxane 445laser/rotaxane0mW.cif]

 
data_140639_BL_0m
 
_audit_creation_method            SHELXL-2014/6
_chemical_name_systematic         ?
_chemical_name_common             ?
_chemical_melting_point           ?
_chemical_formula_moiety          ?
_chemical_formula_sum
 'C43 H54 F6 Fe N O8 P' 
_chemical_formula_weight          913.69

loop_
 _atom_type_symbol
 _atom_type_description
 _atom_type_scat_dispersion_real
 _atom_type_scat_dispersion_imag
 _atom_type_scat_source
 'C'  'C'   0.0033   0.0016
 'International Tables Vol C Tables 4.2.6.8 and 6.1.1.4'
 'H'  'H'   0.0000   0.0000
 'International Tables Vol C Tables 4.2.6.8 and 6.1.1.4'
 'N'  'N'   0.0061   0.0033
 'International Tables Vol C Tables 4.2.6.8 and 6.1.1.4'
 'O'  'O'   0.0106   0.0060
 'International Tables Vol C Tables 4.2.6.8 and 6.1.1.4'
 'F'  'F'   0.0171   0.0103
 'International Tables Vol C Tables 4.2.6.8 and 6.1.1.4'
 'P'  'P'   0.1023   0.0942
 'International Tables Vol C Tables 4.2.6.8 and 6.1.1.4'
 'Fe'  'Fe'   0.3463   0.8444
 'International Tables Vol C Tables 4.2.6.8 and 6.1.1.4'
 
_space_group_crystal_system       triclinic
_space_group_IT_number            2
_space_group_name_H-M_alt         'P -1'
_space_group_name_Hall            '-P 1'
 
_shelx_space_group_comment
;
The symmetry employed for this shelxl refinement is uniquely defined
by the following loop, which should always be used as a source of
symmetry information in preference to the above space-group names.
They are only intended as comments.
;
 
loop_
 _space_group_symop_operation_xyz
 'x, y, z'
 '-x, -y, -z'
 
_cell_length_a                    10.3437(12)
_cell_length_b                    11.1763(15)
_cell_length_c                    19.446(2)
_cell_angle_alpha                 87.240(4)
_cell_angle_beta                  79.489(5)
_cell_angle_gamma                 88.855(4)
_cell_volume                      2207.6(5)
_cell_formula_units_Z             2
_cell_measurement_temperature     296(2)
_cell_measurement_reflns_used     2813
_cell_measurement_theta_min       2.5
_cell_measurement_theta_max       25
 
_exptl_crystal_description        tabullar
_exptl_crystal_colour             yellow
_exptl_crystal_density_meas       ?
_exptl_crystal_density_method     'not measured'
_exptl_crystal_density_diffrn     1.375          
_exptl_crystal_F_000              956
_exptl_transmission_factor_min    ?
_exptl_transmission_factor_max    ?
_exptl_crystal_size_max           0.35
_exptl_crystal_size_mid           0.30
_exptl_crystal_size_min           0.10
_exptl_absorpt_coefficient_mu     0.455
_shelx_estimated_absorpt_T_min    ?
_shelx_estimated_absorpt_T_max    ?
_exptl_absorpt_correction_type    multi-scan
_exptl_absorpt_correction_T_min   0.8497  
_exptl_absorpt_correction_T_max   0.9486
_exptl_absorpt_process_details    'SADABS V2014/4 (Bruker AXS Inc.)'
_exptl_special_details    
;
?
;
_diffrn_ambient_temperature       296(2)
_diffrn_radiation_wavelength      0.71073
_diffrn_radiation_type            MoK\a
_diffrn_source                    ?
_diffrn_measurement_device_type   'Bruker APEX-II CCD'
_diffrn_measurement_method        '\f and \w scans'
_diffrn_detector_area_resol_mean  8.3333
_diffrn_reflns_number             33260
_diffrn_reflns_av_unetI/netI      0.0757
_diffrn_reflns_av_R_equivalents   0.0619
_diffrn_reflns_limit_h_min        -11
_diffrn_reflns_limit_h_max        12
_diffrn_reflns_limit_k_min        -13
_diffrn_reflns_limit_k_max        13
_diffrn_reflns_limit_l_min        -24
_diffrn_reflns_limit_l_max        24
_diffrn_reflns_theta_min          1.066
_diffrn_reflns_theta_max          26.463
_diffrn_reflns_theta_full         25.242
_diffrn_measured_fraction_theta_max   0.979
_diffrn_measured_fraction_theta_full  0.988
_diffrn_reflns_Laue_measured_fraction_max    0.979
_diffrn_reflns_Laue_measured_fraction_full   0.988
_diffrn_reflns_point_group_measured_fraction_max   0.979
_diffrn_reflns_point_group_measured_fraction_full  0.988
_reflns_number_total              8913
_reflns_number_gt                 4818
_reflns_threshold_expression      'I > 2\s(I)'
_reflns_Friedel_coverage          0.000
_reflns_Friedel_fraction_max      .
_reflns_Friedel_fraction_full     .
 
_reflns_special_details
;
 Reflections were merged by SHELXL according to the crystal
 class for the calculation of statistics and refinement.
 
 _reflns_Friedel_fraction is defined as the number of unique
 Friedel pairs measured divided by the number that would be
 possible theoretically, ignoring centric projections and
 systematic absences.
;
 
_computing_data_collection        'APEX2 (Bruker AXS, 2010)'
_computing_cell_refinement        'SAINT V8.34A (Bruker AXS Inc., 2013)'
_computing_data_reduction         'SAINT V8.34A (Bruker AXS Inc., 2013)'
_computing_structure_solution     ?
_computing_structure_refinement   'SHELXL-2014/6 (Sheldrick, 2014)'
_computing_molecular_graphics     'SHELXTL (Sheldrick, 2008)'
_computing_publication_material   'SHELXTL'
_refine_special_details           ?
_refine_ls_structure_factor_coef  Fsqd
_refine_ls_matrix_type            full
_refine_ls_weighting_scheme       calc
_refine_ls_weighting_details
'w=1/[\s^2^(Fo^2^)+(0.1188P)^2^] where P=(Fo^2^+2Fc^2^)/3'
_atom_sites_solution_primary      ?
_atom_sites_solution_secondary    ?
_atom_sites_solution_hydrogens    geom
_refine_ls_hydrogen_treatment     constr
_refine_ls_extinction_method      none
_refine_ls_extinction_coef        .
_refine_ls_number_reflns          8913
_refine_ls_number_parameters      542
_refine_ls_number_restraints      0
_refine_ls_R_factor_all           0.1222
_refine_ls_R_factor_gt            0.0597
_refine_ls_wR_factor_ref          0.2144
_refine_ls_wR_factor_gt           0.1632
_refine_ls_goodness_of_fit_ref    0.985
_refine_ls_restrained_S_all       0.985
_refine_ls_shift/su_max           0.001
_refine_ls_shift/su_mean          0.000
 
loop_
 _atom_site_label
 _atom_site_type_symbol
 _atom_site_fract_x
 _atom_site_fract_y
 _atom_site_fract_z
 _atom_site_U_iso_or_equiv
 _atom_site_adp_type
 _atom_site_occupancy
 _atom_site_site_symmetry_order  
 _atom_site_calc_flag
 _atom_site_refinement_flags_posn
 _atom_site_refinement_flags_adp
 _atom_site_refinement_flags_occupancy
 _atom_site_disorder_assembly
 _atom_site_disorder_group
Fe1 Fe 0.31777(5) 0.36583(5) 0.43103(3) 0.0529(2) Uani 1 1 d . . . . .
N1 N 0.4074(3) 0.2651(3) 0.21257(13) 0.0456(7) Uani 1 1 d . . . . .
H1A H 0.3221 0.2606 0.2114 0.055 Uiso 1 1 calc R U . . .
H1B H 0.4364 0.3347 0.1919 0.055 Uiso 1 1 calc R U . . .
C1 C 0.4268(4) 0.2603(3) 0.28747(17) 0.0464(9) Uani 1 1 d . . . . .
H1C H 0.3849 0.1891 0.3114 0.056 Uiso 1 1 calc R U . . .
H1D H 0.5201 0.2537 0.2884 0.056 Uiso 1 1 calc R U . . .
C2 C 0.4794(4) 0.1647(3) 0.17357(18) 0.0524(10) Uani 1 1 d . . . . .
H2A H 0.4613 0.0905 0.2013 0.063 Uiso 1 1 calc R U . . .
H2B H 0.5732 0.1787 0.1670 0.063 Uiso 1 1 calc R U . . .
C3 C 0.4411(4) 0.1518(3) 0.10335(18) 0.0477(9) Uani 1 1 d . . . . .
C4 C 0.3658(4) 0.0580(4) 0.0923(2) 0.0579(10) Uani 1 1 d . . . . .
H4 H 0.3386 0.0012 0.1284 0.069 Uiso 1 1 calc R U . . .
C5 C 0.3296(4) 0.0469(4) 0.0279(2) 0.0652(12) Uani 1 1 d . . . . .
H5 H 0.2781 -0.0174 0.0213 0.078 Uiso 1 1 calc R U . . .
C6 C 0.3683(4) 0.1291(4) -0.0266(2) 0.0628(11) Uani 1 1 d . . . . .
C7 C 0.4438(5) 0.2235(4) -0.0152(2) 0.0685(12) Uani 1 1 d . . . . .
H7 H 0.4706 0.2805 -0.0511 0.082 Uiso 1 1 calc R U . . .
C8 C 0.4805(4) 0.2347(4) 0.0490(2) 0.0625(11) Uani 1 1 d . . . . .
H8 H 0.5321 0.2988 0.0557 0.075 Uiso 1 1 calc R U . . .
C9 C 0.3286(5) 0.1158(5) -0.0972(2) 0.0892(16) Uani 1 1 d . . . . .
H9A H 0.2640 0.1760 -0.1040 0.134 Uiso 1 1 calc R U . . .
H9B H 0.2922 0.0378 -0.0987 0.134 Uiso 1 1 calc R U . . .
H9C H 0.4044 0.1252 -0.1336 0.134 Uiso 1 1 calc R U . . .
C10 C 0.3717(4) 0.3678(3) 0.32590(17) 0.0440(9) Uani 1 1 d . . . . .
C11 C 0.2377(4) 0.4010(4) 0.34408(19) 0.0553(10) Uani 1 1 d . . . . .
H11 H 0.1674 0.3615 0.3319 0.066 Uiso 1 1 calc R U . . .
C12 C 0.2287(5) 0.5037(4) 0.3835(2) 0.0660(12) Uani 1 1 d . . . . .
H12 H 0.1515 0.5437 0.4022 0.079 Uiso 1 1 calc R U . . .
C13 C 0.3549(5) 0.5354(4) 0.3900(2) 0.0707(13) Uani 1 1 d . . . . .
H13 H 0.3765 0.6001 0.4138 0.085 Uiso 1 1 calc R U . . .
C14 C 0.4450(4) 0.4525(4) 0.35419(19) 0.0552(10) Uani 1 1 d . . . . .
H14 H 0.5360 0.4535 0.3500 0.066 Uiso 1 1 calc R U . . .
C15 C 0.3616(6) 0.1983(4) 0.4650(2) 0.0825(15) Uani 1 1 d . . . . .
H15 H 0.3994 0.1376 0.4366 0.099 Uiso 1 1 calc R U . . .
C16 C 0.2258(6) 0.2215(5) 0.4853(2) 0.0849(15) Uani 1 1 d . . . . .
H16 H 0.1583 0.1787 0.4727 0.102 Uiso 1 1 calc R U . . .
C17 C 0.2105(5) 0.3202(5) 0.5277(2) 0.0857(16) Uani 1 1 d . . . . .
H17 H 0.1310 0.3544 0.5482 0.103 Uiso 1 1 calc R U . . .
C18 C 0.3362(6) 0.3585(5) 0.5338(2) 0.0842(15) Uani 1 1 d . . . . .
H18 H 0.3547 0.4226 0.5590 0.101 Uiso 1 1 calc R U . . .
C19 C 0.4290(5) 0.2826(5) 0.4950(2) 0.0862(16) Uani 1 1 d . . . . .
H19 H 0.5199 0.2877 0.4902 0.103 Uiso 1 1 calc R U . . .
O1 O 0.1082(3) 0.1817(2) 0.20270(15) 0.0600(7) Uani 1 1 d . . . . .
O2 O 0.2250(3) 0.0403(3) 0.30748(19) 0.0836(10) Uani 1 1 d . . . . .
O4 O 0.6854(3) 0.0907(3) 0.34562(17) 0.0725(9) Uani 1 1 d . . . . .
O5 O 0.7644(3) 0.2883(2) 0.28007(14) 0.0607(7) Uani 1 1 d . . . . .
O6 O 0.6457(3) 0.4211(2) 0.17413(14) 0.0608(7) Uani 1 1 d . . . . .
O7 O 0.4170(2) 0.5190(2) 0.14532(14) 0.0588(7) Uani 1 1 d . . . . .
O8 O 0.1907(3) 0.3779(3) 0.13585(14) 0.0620(7) Uani 1 1 d . . . . .
C20 C 0.0886(5) 0.3327(5) 0.0357(2) 0.0832(15) Uani 1 1 d . . . . .
H20 H 0.1182 0.4029 0.0107 0.100 Uiso 1 1 calc R U . . .
C21 C 0.0123(5) 0.2506(7) 0.0078(3) 0.0983(18) Uani 1 1 d . . . . .
H21 H -0.0096 0.2674 -0.0360 0.118 Uiso 1 1 calc R U . . .
C22 C -0.0291(6) 0.1483(6) 0.0437(4) 0.0989(18) Uani 1 1 d . . . . .
H22 H -0.0783 0.0949 0.0241 0.119 Uiso 1 1 calc R U . . .
C23 C -0.0001(5) 0.1224(5) 0.1076(3) 0.0792(14) Uani 1 1 d . . . . .
H23 H -0.0295 0.0511 0.1315 0.095 Uiso 1 1 calc R U . . .
C24 C 0.0727(4) 0.2000(4) 0.1383(2) 0.0603(11) Uani 1 1 d . . . . .
C25 C 0.0470(4) 0.0805(4) 0.2454(2) 0.0670(12) Uani 1 1 d . . . . .
H25A H 0.0715 0.0066 0.2220 0.080 Uiso 1 1 calc R U . . .
H25B H -0.0480 0.0892 0.2528 0.080 Uiso 1 1 calc R U . . .
C26 C 0.0921(4) 0.0769(4) 0.3137(2) 0.0704(12) Uani 1 1 d . . . . .
H26A H 0.0814 0.1559 0.3327 0.085 Uiso 1 1 calc R U . . .
H26B H 0.0377 0.0220 0.3462 0.085 Uiso 1 1 calc R U . . .
C31 C 0.7507(4) 0.1644(4) 0.3818(2) 0.0608(11) Uani 1 1 d . . . . .
C32 C 0.7777(5) 0.1424(5) 0.4487(2) 0.0819(15) Uani 1 1 d . . . . .
H32 H 0.7497 0.0716 0.4736 0.098 Uiso 1 1 calc R U . . .
C33 C 0.8459(6) 0.2250(6) 0.4787(3) 0.0894(16) Uani 1 1 d . . . . .
H33 H 0.8656 0.2082 0.5230 0.107 Uiso 1 1 calc R U . . .
C34 C 0.8838(5) 0.3291(5) 0.4443(2) 0.0828(14) Uani 1 1 d . . . . .
H34 H 0.9275 0.3847 0.4655 0.099 Uiso 1 1 calc R U . . .
C35 C 0.8587(4) 0.3544(4) 0.3781(2) 0.0671(12) Uani 1 1 d . . . . .
H35 H 0.8861 0.4266 0.3547 0.081 Uiso 1 1 calc R U . . .
C36 C 0.7934(4) 0.2735(4) 0.3462(2) 0.0544(10) Uani 1 1 d . . . . .
C37 C 0.8262(4) 0.3856(4) 0.2364(2) 0.0550(10) Uani 1 1 d . . . . .
H37A H 0.9211 0.3762 0.2291 0.066 Uiso 1 1 calc R U . . .
H37B H 0.8025 0.4612 0.2582 0.066 Uiso 1 1 calc R U . . .
C38 C 0.7792(4) 0.3833(4) 0.1685(2) 0.0616(11) Uani 1 1 d . . . . .
H38A H 0.8339 0.4352 0.1342 0.074 Uiso 1 1 calc R U . . .
H38B H 0.7885 0.3025 0.1520 0.074 Uiso 1 1 calc R U . . .
C39 C 0.6330(4) 0.5473(4) 0.1622(2) 0.0672(12) Uani 1 1 d . . . . .
H39A H 0.6625 0.5687 0.1130 0.081 Uiso 1 1 calc R U . . .
H39B H 0.6873 0.5888 0.1890 0.081 Uiso 1 1 calc R U . . .
C40 C 0.4928(4) 0.5837(4) 0.1839(2) 0.0615(11) Uani 1 1 d . . . . .
H40A H 0.4642 0.5663 0.2336 0.074 Uiso 1 1 calc R U . . .
H40B H 0.4823 0.6691 0.1746 0.074 Uiso 1 1 calc R U . . .
C41 C 0.2847(4) 0.5628(4) 0.1530(3) 0.0698(13) Uani 1 1 d . . . . .
H41A H 0.2840 0.6479 0.1407 0.084 Uiso 1 1 calc R U . . .
H41B H 0.2404 0.5505 0.2012 0.084 Uiso 1 1 calc R U . . .
C42 C 0.2163(4) 0.4968(4) 0.1061(3) 0.0738(13) Uani 1 1 d . . . . .
H42A H 0.1343 0.5373 0.1014 0.089 Uiso 1 1 calc R U . . .
H42B H 0.2708 0.4937 0.0600 0.089 Uiso 1 1 calc R U . . .
C43 C 0.1183(4) 0.3055(4) 0.1021(2) 0.0639(12) Uani 1 1 d . . . . .
P1 P 0.94621(11) 0.72853(10) 0.24562(6) 0.0621(3) Uani 1 1 d . . . . .
F1 F 0.8058(3) 0.6805(3) 0.28204(16) 0.0975(9) Uani 1 1 d . . . . .
F2 F 1.0864(3) 0.7752(3) 0.20962(18) 0.1067(10) Uani 1 1 d . . . . .
F3 F 0.8804(4) 0.8347(3) 0.2089(2) 0.1334(13) Uani 1 1 d . . . . .
F4 F 0.9459(3) 0.8121(3) 0.30831(17) 0.1194(12) Uani 1 1 d . . . . .
F5 F 1.0099(4) 0.6223(3) 0.2826(2) 0.1361(14) Uani 1 1 d . . . . .
F6 F 0.9427(3) 0.6469(3) 0.18174(16) 0.1246(13) Uani 1 1 d . . . . .
C27 C 0.2451(5) -0.0779(4) 0.3242(3) 0.0864(15) Uani 1 1 d . . . . .
H27A H 0.2062 -0.1253 0.2929 0.104 Uiso 1 1 calc R U . . .
H27B H 0.1977 -0.0954 0.3713 0.104 Uiso 1 1 calc R U . . .
O3 O 0.4669(4) -0.0512(3) 0.3282(3) 0.162(2) Uani 1 1 d . . . . .
C28 C 0.3770(6) -0.1166(5) 0.3210(4) 0.105(2) Uani 1 1 d . . . . .
H28A H 0.3751 -0.1817 0.3560 0.126 Uiso 1 1 calc R U . . .
H28B H 0.4036 -0.1518 0.2759 0.126 Uiso 1 1 calc R U . . .
C29 C 0.5969(5) -0.0942(4) 0.3241(4) 0.0974(19) Uani 1 1 d . . . . .
H29A H 0.6453 -0.0816 0.2768 0.117 Uiso 1 1 calc R U . . .
H29B H 0.5966 -0.1794 0.3363 0.117 Uiso 1 1 calc R U . . .
C30 C 0.6603(5) -0.0294(4) 0.3731(3) 0.0819(16) Uani 1 1 d . . . . .
H30A H 0.6032 -0.0285 0.4186 0.098 Uiso 1 1 calc R U . . .
H30B H 0.7422 -0.0691 0.3787 0.098 Uiso 1 1 calc R U . . .
 
loop_
 _atom_site_aniso_label
 _atom_site_aniso_U_11
 _atom_site_aniso_U_22
 _atom_site_aniso_U_33
 _atom_site_aniso_U_23
 _atom_site_aniso_U_13
 _atom_site_aniso_U_12
Fe1 0.0628(4) 0.0601(4) 0.0363(3) -0.0054(3) -0.0106(3) 0.0069(3)
N1 0.0554(19) 0.0429(17) 0.0385(16) -0.0035(13) -0.0090(13) 0.0028(14)
C1 0.055(2) 0.049(2) 0.0365(18) 0.0004(16) -0.0119(16) -0.0009(17)
C2 0.065(3) 0.048(2) 0.046(2) -0.0094(18) -0.0137(18) 0.0078(19)
C3 0.055(2) 0.047(2) 0.041(2) -0.0087(17) -0.0084(17) 0.0124(18)
C4 0.061(3) 0.062(3) 0.050(2) -0.004(2) -0.0091(19) 0.000(2)
C5 0.058(3) 0.067(3) 0.075(3) -0.017(2) -0.019(2) 0.000(2)
C6 0.068(3) 0.077(3) 0.045(2) -0.010(2) -0.014(2) 0.021(2)
C7 0.094(3) 0.065(3) 0.045(2) 0.010(2) -0.013(2) -0.002(3)
C8 0.087(3) 0.054(3) 0.048(2) -0.002(2) -0.014(2) -0.007(2)
C9 0.107(4) 0.106(4) 0.064(3) -0.024(3) -0.038(3) 0.024(3)
C10 0.053(2) 0.045(2) 0.0351(18) 0.0006(16) -0.0107(16) -0.0023(17)
C11 0.057(3) 0.065(3) 0.045(2) -0.0021(19) -0.0139(18) 0.000(2)
C12 0.082(3) 0.068(3) 0.050(2) -0.011(2) -0.019(2) 0.023(2)
C13 0.113(4) 0.051(3) 0.054(2) -0.011(2) -0.028(3) -0.001(3)
C14 0.064(3) 0.056(3) 0.048(2) -0.0042(19) -0.0162(19) -0.014(2)
C15 0.130(5) 0.071(3) 0.044(2) 0.010(2) -0.015(3) 0.026(3)
C16 0.101(4) 0.094(4) 0.059(3) 0.022(3) -0.016(3) -0.011(3)
C17 0.086(4) 0.117(5) 0.045(3) 0.010(3) 0.008(2) 0.021(3)
C18 0.110(4) 0.105(4) 0.042(2) -0.012(3) -0.021(3) 0.015(3)
C19 0.087(4) 0.123(5) 0.050(3) 0.007(3) -0.019(3) 0.023(3)
O1 0.0562(17) 0.0533(17) 0.0732(18) -0.0042(14) -0.0181(14) -0.0030(13)
O2 0.059(2) 0.061(2) 0.129(3) 0.0282(19) -0.0193(18) -0.0069(15)
O4 0.0661(19) 0.062(2) 0.090(2) 0.0294(17) -0.0228(16) -0.0090(15)
O5 0.0586(17) 0.0568(17) 0.0690(18) 0.0173(14) -0.0227(14) -0.0055(13)
O6 0.0552(17) 0.0531(17) 0.0759(19) 0.0158(14) -0.0204(14) -0.0073(13)
O7 0.0480(16) 0.0516(17) 0.0767(19) -0.0070(14) -0.0114(13) 0.0080(13)
O8 0.0519(17) 0.0625(19) 0.0720(18) 0.0078(15) -0.0150(14) -0.0038(14)
C20 0.067(3) 0.114(4) 0.068(3) 0.003(3) -0.012(2) 0.011(3)
C21 0.076(4) 0.146(6) 0.082(4) -0.035(4) -0.033(3) 0.021(4)
C22 0.083(4) 0.107(5) 0.119(5) -0.041(4) -0.041(4) 0.000(3)
C23 0.068(3) 0.080(4) 0.097(4) -0.024(3) -0.031(3) 0.001(3)
C24 0.045(2) 0.067(3) 0.070(3) -0.010(2) -0.012(2) 0.008(2)
C25 0.053(3) 0.052(3) 0.093(3) -0.001(2) -0.005(2) -0.007(2)
C26 0.064(3) 0.060(3) 0.085(3) 0.007(2) -0.009(2) -0.003(2)
C31 0.040(2) 0.070(3) 0.069(3) 0.015(2) -0.004(2) 0.006(2)
C32 0.071(3) 0.104(4) 0.062(3) 0.035(3) 0.000(2) 0.003(3)
C33 0.096(4) 0.118(5) 0.055(3) 0.010(3) -0.020(3) 0.006(3)
C34 0.093(4) 0.099(4) 0.058(3) -0.005(3) -0.015(3) -0.002(3)
C35 0.071(3) 0.067(3) 0.064(3) -0.005(2) -0.013(2) 0.001(2)
C36 0.042(2) 0.059(3) 0.058(2) 0.008(2) -0.0020(18) 0.0081(19)
C37 0.043(2) 0.054(2) 0.067(3) 0.008(2) -0.0107(19) -0.0035(18)
C38 0.052(3) 0.067(3) 0.065(3) 0.011(2) -0.011(2) -0.002(2)
C39 0.072(3) 0.053(3) 0.082(3) 0.020(2) -0.034(2) -0.016(2)
C40 0.082(3) 0.046(2) 0.056(2) 0.0048(19) -0.015(2) -0.004(2)
C41 0.055(3) 0.053(3) 0.097(4) 0.006(2) -0.006(2) 0.007(2)
C42 0.049(3) 0.075(3) 0.096(3) 0.021(3) -0.016(2) 0.010(2)
C43 0.041(2) 0.085(3) 0.067(3) -0.016(3) -0.011(2) 0.013(2)
P1 0.0577(7) 0.0537(7) 0.0750(8) -0.0088(6) -0.0108(6) -0.0041(5)
F1 0.0737(18) 0.088(2) 0.123(2) -0.0263(17) 0.0102(16) -0.0237(15)
F2 0.0729(18) 0.083(2) 0.153(3) -0.0299(18) 0.0172(18) -0.0208(15)
F3 0.118(3) 0.115(3) 0.168(3) 0.041(2) -0.043(2) 0.011(2)
F4 0.107(2) 0.125(3) 0.124(2) -0.061(2) 0.0041(19) -0.042(2)
F5 0.117(3) 0.118(3) 0.172(4) 0.047(3) -0.039(2) 0.021(2)
F6 0.140(3) 0.127(3) 0.101(2) -0.050(2) 0.011(2) -0.052(2)
C27 0.076(4) 0.063(3) 0.127(4) 0.021(3) -0.042(3) -0.017(3)
O3 0.070(3) 0.051(2) 0.377(8) 0.028(3) -0.085(4) -0.005(2)
C28 0.089(4) 0.055(3) 0.178(6) 0.021(3) -0.051(4) -0.010(3)
C29 0.064(3) 0.052(3) 0.179(6) 0.022(3) -0.034(3) 0.004(2)
C30 0.058(3) 0.063(3) 0.115(4) 0.041(3) -0.001(3) 0.010(2)
 
_geom_special_details
;
 All esds (except the esd in the dihedral angle between two l.s. planes)
 are estimated using the full covariance matrix.  The cell esds are taken
 into account individually in the estimation of esds in distances, angles
 and torsion angles; correlations between esds in cell parameters are only
 used when they are defined by crystal symmetry.  An approximate (isotropic)
 treatment of cell esds is used for estimating esds involving l.s. planes.
;
 
loop_
 _geom_bond_atom_site_label_1
 _geom_bond_atom_site_label_2
 _geom_bond_distance
 _geom_bond_site_symmetry_2
 _geom_bond_publ_flag
Fe1 C10 2.018(3) . ?
Fe1 C14 2.024(4) . ?
Fe1 C15 2.025(5) . ?
Fe1 C19 2.026(5) . ?
Fe1 C11 2.033(4) . ?
Fe1 C13 2.036(4) . ?
Fe1 C16 2.037(5) . ?
Fe1 C18 2.040(4) . ?
Fe1 C12 2.048(4) . ?
Fe1 C17 2.048(4) . ?
N1 C2 1.494(4) . ?
N1 C1 1.504(4) . ?
N1 H1A 0.8900 . ?
N1 H1B 0.8900 . ?
C1 C10 1.493(5) . ?
C1 H1C 0.9700 . ?
C1 H1D 0.9700 . ?
C2 C3 1.503(5) . ?
C2 H2A 0.9700 . ?
C2 H2B 0.9700 . ?
C3 C4 1.368(5) . ?
C3 C8 1.380(5) . ?
C4 C5 1.382(5) . ?
C4 H4 0.9300 . ?
C5 C6 1.377(6) . ?
C5 H5 0.9300 . ?
C6 C7 1.375(6) . ?
C6 C9 1.518(5) . ?
C7 C8 1.381(5) . ?
C7 H7 0.9300 . ?
C8 H8 0.9300 . ?
C9 H9A 0.9600 . ?
C9 H9B 0.9600 . ?
C9 H9C 0.9600 . ?
C10 C11 1.413(5) . ?
C10 C14 1.416(5) . ?
C11 C12 1.403(6) . ?
C11 H11 0.9300 . ?
C12 C13 1.388(6) . ?
C12 H12 0.9300 . ?
C13 C14 1.415(6) . ?
C13 H13 0.9300 . ?
C14 H14 0.9300 . ?
C15 C19 1.393(7) . ?
C15 C16 1.410(7) . ?
C15 H15 0.9300 . ?
C16 C17 1.398(7) . ?
C16 H16 0.9300 . ?
C17 C18 1.403(7) . ?
C17 H17 0.9300 . ?
C18 C19 1.406(7) . ?
C18 H18 0.9300 . ?
C19 H19 0.9300 . ?
O1 C24 1.372(5) . ?
O1 C25 1.455(5) . ?
O2 C27 1.366(5) . ?
O2 C26 1.412(5) . ?
O4 C31 1.372(5) . ?
O4 C30 1.432(5) . ?
O5 C36 1.374(5) . ?
O5 C37 1.433(4) . ?
O6 C38 1.423(5) . ?
O6 C39 1.425(5) . ?
O7 C40 1.411(5) . ?
O7 C41 1.428(5) . ?
O8 C43 1.378(5) . ?
O8 C42 1.433(5) . ?
C20 C43 1.399(6) . ?
C20 C21 1.411(7) . ?
C20 H20 0.9300 . ?
C21 C22 1.345(8) . ?
C21 H21 0.9300 . ?
C22 C23 1.349(7) . ?
C22 H22 0.9300 . ?
C23 C24 1.384(6) . ?
C23 H23 0.9300 . ?
C24 C43 1.389(6) . ?
C25 C26 1.484(6) . ?
C25 H25A 0.9700 . ?
C25 H25B 0.9700 . ?
C26 H26A 0.9700 . ?
C26 H26B 0.9700 . ?
C31 C32 1.389(6) . ?
C31 C36 1.410(6) . ?
C32 C33 1.385(7) . ?
C32 H32 0.9300 . ?
C33 C34 1.343(7) . ?
C33 H33 0.9300 . ?
C34 C35 1.375(6) . ?
C34 H34 0.9300 . ?
C35 C36 1.374(6) . ?
C35 H35 0.9300 . ?
C37 C38 1.490(5) . ?
C37 H37A 0.9700 . ?
C37 H37B 0.9700 . ?
C38 H38A 0.9700 . ?
C38 H38B 0.9700 . ?
C39 C40 1.489(6) . ?
C39 H39A 0.9700 . ?
C39 H39B 0.9700 . ?
C40 H40A 0.9700 . ?
C40 H40B 0.9700 . ?
C41 C42 1.483(6) . ?
C41 H41A 0.9700 . ?
C41 H41B 0.9700 . ?
C42 H42A 0.9700 . ?
C42 H42B 0.9700 . ?
P1 F5 1.556(3) . ?
P1 F3 1.564(3) . ?
P1 F4 1.571(3) . ?
P1 F2 1.578(3) . ?
P1 F6 1.583(3) . ?
P1 F1 1.587(3) . ?
C27 C28 1.415(7) . ?
C27 H27A 0.9700 . ?
C27 H27B 0.9700 . ?
O3 C28 1.227(6) . ?
O3 C29 1.409(6) . ?
C28 H28A 0.9700 . ?
C28 H28B 0.9700 . ?
C29 C30 1.475(7) . ?
C29 H29A 0.9700 . ?
C29 H29B 0.9700 . ?
C30 H30A 0.9700 . ?
C30 H30B 0.9700 . ?
 
loop_
 _geom_angle_atom_site_label_1
 _geom_angle_atom_site_label_2
 _geom_angle_atom_site_label_3
 _geom_angle
 _geom_angle_site_symmetry_1
 _geom_angle_site_symmetry_3
 _geom_angle_publ_flag
C10 Fe1 C14 41.01(14) . . ?
C10 Fe1 C15 105.26(16) . . ?
C14 Fe1 C15 119.9(2) . . ?
C10 Fe1 C19 121.57(18) . . ?
C14 Fe1 C19 106.10(19) . . ?
C15 Fe1 C19 40.2(2) . . ?
C10 Fe1 C11 40.84(15) . . ?
C14 Fe1 C11 68.26(16) . . ?
C15 Fe1 C11 123.4(2) . . ?
C19 Fe1 C11 158.8(2) . . ?
C10 Fe1 C13 68.63(15) . . ?
C14 Fe1 C13 40.80(17) . . ?
C15 Fe1 C13 156.6(2) . . ?
C19 Fe1 C13 122.4(2) . . ?
C11 Fe1 C13 67.53(17) . . ?
C10 Fe1 C16 121.03(19) . . ?
C14 Fe1 C16 156.2(2) . . ?
C15 Fe1 C16 40.6(2) . . ?
C19 Fe1 C16 67.8(2) . . ?
C11 Fe1 C16 108.67(19) . . ?
C13 Fe1 C16 161.8(2) . . ?
C10 Fe1 C18 158.9(2) . . ?
C14 Fe1 C18 123.6(2) . . ?
C15 Fe1 C18 67.8(2) . . ?
C19 Fe1 C18 40.46(19) . . ?
C11 Fe1 C18 159.44(19) . . ?
C13 Fe1 C18 109.3(2) . . ?
C16 Fe1 C18 67.6(2) . . ?
C10 Fe1 C12 68.40(15) . . ?
C14 Fe1 C12 67.93(18) . . ?
C15 Fe1 C12 160.9(2) . . ?
C19 Fe1 C12 158.5(2) . . ?
C11 Fe1 C12 40.22(16) . . ?
C13 Fe1 C12 39.73(18) . . ?
C16 Fe1 C12 126.0(2) . . ?
C18 Fe1 C12 124.35(19) . . ?
C10 Fe1 C17 157.7(2) . . ?
C14 Fe1 C17 161.0(2) . . ?
C15 Fe1 C17 67.8(2) . . ?
C19 Fe1 C17 67.7(2) . . ?
C11 Fe1 C17 124.0(2) . . ?
C13 Fe1 C17 126.1(2) . . ?
C16 Fe1 C17 40.0(2) . . ?
C18 Fe1 C17 40.2(2) . . ?
C12 Fe1 C17 110.85(19) . . ?
C2 N1 C1 111.0(3) . . ?
C2 N1 H1A 109.4 . . ?
C1 N1 H1A 109.4 . . ?
C2 N1 H1B 109.4 . . ?
C1 N1 H1B 109.4 . . ?
H1A N1 H1B 108.0 . . ?
C10 C1 N1 112.9(3) . . ?
C10 C1 H1C 109.0 . . ?
N1 C1 H1C 109.0 . . ?
C10 C1 H1D 109.0 . . ?
N1 C1 H1D 109.0 . . ?
H1C C1 H1D 107.8 . . ?
N1 C2 C3 112.5(3) . . ?
N1 C2 H2A 109.1 . . ?
C3 C2 H2A 109.1 . . ?
N1 C2 H2B 109.1 . . ?
C3 C2 H2B 109.1 . . ?
H2A C2 H2B 107.8 . . ?
C4 C3 C8 118.7(4) . . ?
C4 C3 C2 120.5(3) . . ?
C8 C3 C2 120.7(4) . . ?
C3 C4 C5 120.5(4) . . ?
C3 C4 H4 119.8 . . ?
C5 C4 H4 119.8 . . ?
C6 C5 C4 121.3(4) . . ?
C6 C5 H5 119.4 . . ?
C4 C5 H5 119.4 . . ?
C7 C6 C5 118.0(4) . . ?
C7 C6 C9 121.1(4) . . ?
C5 C6 C9 120.9(5) . . ?
C6 C7 C8 120.9(4) . . ?
C6 C7 H7 119.6 . . ?
C8 C7 H7 119.6 . . ?
C3 C8 C7 120.6(4) . . ?
C3 C8 H8 119.7 . . ?
C7 C8 H8 119.7 . . ?
C6 C9 H9A 109.5 . . ?
C6 C9 H9B 109.5 . . ?
H9A C9 H9B 109.5 . . ?
C6 C9 H9C 109.5 . . ?
H9A C9 H9C 109.5 . . ?
H9B C9 H9C 109.5 . . ?
C11 C10 C14 107.1(3) . . ?
C11 C10 C1 127.0(3) . . ?
C14 C10 C1 125.8(3) . . ?
C11 C10 Fe1 70.2(2) . . ?
C14 C10 Fe1 69.7(2) . . ?
C1 C10 Fe1 122.9(2) . . ?
C12 C11 C10 108.5(4) . . ?
C12 C11 Fe1 70.5(2) . . ?
C10 C11 Fe1 69.0(2) . . ?
C12 C11 H11 125.8 . . ?
C10 C11 H11 125.8 . . ?
Fe1 C11 H11 126.4 . . ?
C13 C12 C11 108.3(4) . . ?
C13 C12 Fe1 69.7(3) . . ?
C11 C12 Fe1 69.3(2) . . ?
C13 C12 H12 125.9 . . ?
C11 C12 H12 125.9 . . ?
Fe1 C12 H12 126.7 . . ?
C12 C13 C14 108.5(4) . . ?
C12 C13 Fe1 70.6(3) . . ?
C14 C13 Fe1 69.1(2) . . ?
C12 C13 H13 125.8 . . ?
C14 C13 H13 125.8 . . ?
Fe1 C13 H13 126.1 . . ?
C13 C14 C10 107.7(4) . . ?
C13 C14 Fe1 70.1(2) . . ?
C10 C14 Fe1 69.2(2) . . ?
C13 C14 H14 126.2 . . ?
C10 C14 H14 126.2 . . ?
Fe1 C14 H14 126.1 . . ?
C19 C15 C16 107.9(5) . . ?
C19 C15 Fe1 69.9(3) . . ?
C16 C15 Fe1 70.1(3) . . ?
C19 C15 H15 126.1 . . ?
C16 C15 H15 126.1 . . ?
Fe1 C15 H15 125.5 . . ?
C17 C16 C15 108.0(5) . . ?
C17 C16 Fe1 70.4(3) . . ?
C15 C16 Fe1 69.2(3) . . ?
C17 C16 H16 126.0 . . ?
C15 C16 H16 126.0 . . ?
Fe1 C16 H16 125.9 . . ?
C16 C17 C18 108.1(5) . . ?
C16 C17 Fe1 69.6(3) . . ?
C18 C17 Fe1 69.6(3) . . ?
C16 C17 H17 126.0 . . ?
C18 C17 H17 126.0 . . ?
Fe1 C17 H17 126.4 . . ?
C17 C18 C19 107.8(5) . . ?
C17 C18 Fe1 70.2(3) . . ?
C19 C18 Fe1 69.3(3) . . ?
C17 C18 H18 126.1 . . ?
C19 C18 H18 126.1 . . ?
Fe1 C18 H18 126.0 . . ?
C15 C19 C18 108.3(5) . . ?
C15 C19 Fe1 69.9(3) . . ?
C18 C19 Fe1 70.3(3) . . ?
C15 C19 H19 125.8 . . ?
C18 C19 H19 125.8 . . ?
Fe1 C19 H19 125.6 . . ?
C24 O1 C25 115.7(3) . . ?
C27 O2 C26 115.4(3) . . ?
C31 O4 C30 117.9(4) . . ?
C36 O5 C37 117.1(3) . . ?
C38 O6 C39 112.3(3) . . ?
C40 O7 C41 112.2(3) . . ?
C43 O8 C42 116.9(3) . . ?
C43 C20 C21 118.1(5) . . ?
C43 C20 H20 121.0 . . ?
C21 C20 H20 121.0 . . ?
C22 C21 C20 120.9(5) . . ?
C22 C21 H21 119.5 . . ?
C20 C21 H21 119.5 . . ?
C21 C22 C23 120.8(5) . . ?
C21 C22 H22 119.6 . . ?
C23 C22 H22 119.6 . . ?
C22 C23 C24 121.1(5) . . ?
C22 C23 H23 119.4 . . ?
C24 C23 H23 119.4 . . ?
O1 C24 C23 125.7(4) . . ?
O1 C24 C43 114.9(4) . . ?
C23 C24 C43 119.4(4) . . ?
O1 C25 C26 108.5(3) . . ?
O1 C25 H25A 110.0 . . ?
C26 C25 H25A 110.0 . . ?
O1 C25 H25B 110.0 . . ?
C26 C25 H25B 110.0 . . ?
H25A C25 H25B 108.4 . . ?
O2 C26 C25 112.2(4) . . ?
O2 C26 H26A 109.2 . . ?
C25 C26 H26A 109.2 . . ?
O2 C26 H26B 109.2 . . ?
C25 C26 H26B 109.2 . . ?
H26A C26 H26B 107.9 . . ?
O4 C31 C32 126.8(4) . . ?
O4 C31 C36 115.2(4) . . ?
C32 C31 C36 118.0(5) . . ?
C33 C32 C31 120.5(5) . . ?
C33 C32 H32 119.7 . . ?
C31 C32 H32 119.7 . . ?
C34 C33 C32 120.4(5) . . ?
C34 C33 H33 119.8 . . ?
C32 C33 H33 119.8 . . ?
C33 C34 C35 120.8(5) . . ?
C33 C34 H34 119.6 . . ?
C35 C34 H34 119.6 . . ?
C36 C35 C34 120.4(5) . . ?
C36 C35 H35 119.8 . . ?
C34 C35 H35 119.8 . . ?
C35 C36 O5 125.5(4) . . ?
C35 C36 C31 119.9(4) . . ?
O5 C36 C31 114.6(4) . . ?
O5 C37 C38 107.0(3) . . ?
O5 C37 H37A 110.3 . . ?
C38 C37 H37A 110.3 . . ?
O5 C37 H37B 110.3 . . ?
C38 C37 H37B 110.3 . . ?
H37A C37 H37B 108.6 . . ?
O6 C38 C37 112.5(3) . . ?
O6 C38 H38A 109.1 . . ?
C37 C38 H38A 109.1 . . ?
O6 C38 H38B 109.1 . . ?
C37 C38 H38B 109.1 . . ?
H38A C38 H38B 107.8 . . ?
O6 C39 C40 109.2(3) . . ?
O6 C39 H39A 109.8 . . ?
C40 C39 H39A 109.8 . . ?
O6 C39 H39B 109.8 . . ?
C40 C39 H39B 109.8 . . ?
H39A C39 H39B 108.3 . . ?
O7 C40 C39 108.0(3) . . ?
O7 C40 H40A 110.1 . . ?
C39 C40 H40A 110.1 . . ?
O7 C40 H40B 110.1 . . ?
C39 C40 H40B 110.1 . . ?
H40A C40 H40B 108.4 . . ?
O7 C41 C42 108.3(3) . . ?
O7 C41 H41A 110.0 . . ?
C42 C41 H41A 110.0 . . ?
O7 C41 H41B 110.0 . . ?
C42 C41 H41B 110.0 . . ?
H41A C41 H41B 108.4 . . ?
O8 C42 C41 108.4(3) . . ?
O8 C42 H42A 110.0 . . ?
C41 C42 H42A 110.0 . . ?
O8 C42 H42B 110.0 . . ?
C41 C42 H42B 110.0 . . ?
H42A C42 H42B 108.4 . . ?
O8 C43 C24 116.1(4) . . ?
O8 C43 C20 124.2(5) . . ?
C24 C43 C20 119.7(4) . . ?
F5 P1 F3 179.2(2) . . ?
F5 P1 F4 92.7(2) . . ?
F3 P1 F4 87.4(2) . . ?
F5 P1 F2 90.7(2) . . ?
F3 P1 F2 90.03(19) . . ?
F4 P1 F2 90.51(16) . . ?
F5 P1 F6 89.1(2) . . ?
F3 P1 F6 90.9(2) . . ?
F4 P1 F6 178.1(2) . . ?
F2 P1 F6 90.23(17) . . ?
F5 P1 F1 88.74(19) . . ?
F3 P1 F1 90.50(18) . . ?
F4 P1 F1 89.63(15) . . ?
F2 P1 F1 179.5(2) . . ?
F6 P1 F1 89.64(16) . . ?
O2 C27 C28 116.9(4) . . ?
O2 C27 H27A 108.1 . . ?
C28 C27 H27A 108.1 . . ?
O2 C27 H27B 108.1 . . ?
C28 C27 H27B 108.1 . . ?
H27A C27 H27B 107.3 . . ?
C28 O3 C29 121.9(5) . . ?
O3 C28 C27 124.1(5) . . ?
O3 C28 H28A 106.3 . . ?
C27 C28 H28A 106.3 . . ?
O3 C28 H28B 106.3 . . ?
C27 C28 H28B 106.3 . . ?
H28A C28 H28B 106.4 . . ?
O3 C29 C30 108.8(5) . . ?
O3 C29 H29A 109.9 . . ?
C30 C29 H29A 109.9 . . ?
O3 C29 H29B 109.9 . . ?
C30 C29 H29B 109.9 . . ?
H29A C29 H29B 108.3 . . ?
O4 C30 C29 108.8(4) . . ?
O4 C30 H30A 109.9 . . ?
C29 C30 H30A 109.9 . . ?
O4 C30 H30B 109.9 . . ?
C29 C30 H30B 109.9 . . ?
H30A C30 H30B 108.3 . . ?
 
_refine_diff_density_max    0.616
_refine_diff_density_min   -0.657
_refine_diff_density_rms    0.109

_shelxl_version_number 2014/6

_shelx_res_file
;
TITL 140639_BL_0m in P-1
CELL 0.71073  10.3437  11.1763  19.4458  87.240  79.489  88.855
ZERR    2.00   0.0012   0.0015   0.0023   0.004   0.005   0.004
LATT 1
SFAC C  H  N  O  F  P  Fe
UNIT 86  108  2  16  12  2  2
L.S. 4
ACTA
BOND $H
FMAP 2
PLAN 5
TEMP 23.000
WGHT    0.118800
FVAR       0.41211
MOLE 1
FE1   7    0.317771    0.365833    0.431026    11.00000    0.06276    0.06015 =
         0.03630   -0.00542   -0.01063    0.00691
N1    3    0.407425    0.265113    0.212573    11.00000    0.05536    0.04295 =
         0.03854   -0.00348   -0.00896    0.00277
AFIX  23
H1A   2    0.322052    0.260571    0.211408    11.00000   -1.20000
H1B   2    0.436386    0.334713    0.191865    11.00000   -1.20000
AFIX   0
C1    1    0.426791    0.260269    0.287472    11.00000    0.05490    0.04902 =
         0.03648    0.00043   -0.01185   -0.00089
AFIX  23
H1C   2    0.384912    0.189108    0.311372    11.00000   -1.20000
H1D   2    0.520096    0.253687    0.288443    11.00000   -1.20000
AFIX   0
C2    1    0.479414    0.164725    0.173567    11.00000    0.06517    0.04765 =
         0.04625   -0.00937   -0.01373    0.00781
AFIX  23
H2A   2    0.461301    0.090490    0.201319    11.00000   -1.20000
H2B   2    0.573207    0.178724    0.166974    11.00000   -1.20000
AFIX   0
C3    1    0.441148    0.151813    0.103350    11.00000    0.05512    0.04726 =
         0.04074   -0.00875   -0.00843    0.01239
C4    1    0.365752    0.057952    0.092301    11.00000    0.06143    0.06219 =
         0.04968   -0.00359   -0.00915    0.00042
AFIX  43
H4    2    0.338625    0.001210    0.128353    11.00000   -1.20000
AFIX   0
C5    1    0.329602    0.046850    0.027933    11.00000    0.05751    0.06715 =
         0.07480   -0.01661   -0.01893    0.00018
AFIX  43
H5    2    0.278113   -0.017399    0.021327    11.00000   -1.20000
AFIX   0
C6    1    0.368339    0.129072   -0.026611    11.00000    0.06776    0.07714 =
         0.04500   -0.00988   -0.01439    0.02094
C7    1    0.443825    0.223476   -0.015171    11.00000    0.09436    0.06458 =
         0.04547    0.00954   -0.01284   -0.00184
AFIX  43
H7    2    0.470560    0.280473   -0.051134    11.00000   -1.20000
AFIX   0
C8    1    0.480452    0.234744    0.049035    11.00000    0.08657    0.05406 =
         0.04789   -0.00212   -0.01423   -0.00670
AFIX  43
H8    2    0.532093    0.298834    0.055721    11.00000   -1.20000
AFIX   0
C9    1    0.328585    0.115812   -0.097206    11.00000    0.10692    0.10565 =
         0.06422   -0.02355   -0.03764    0.02421
AFIX 137
H9A   2    0.263995    0.175991   -0.103969    11.00000   -1.50000
H9B   2    0.292183    0.037830   -0.098674    11.00000   -1.50000
H9C   2    0.404431    0.125226   -0.133629    11.00000   -1.50000
AFIX   0
C10   1    0.371721    0.367777    0.325903    11.00000    0.05286    0.04492 =
         0.03508    0.00058   -0.01073   -0.00235
C11   1    0.237731    0.401037    0.344077    11.00000    0.05747    0.06494 =
         0.04518   -0.00207   -0.01391    0.00045
AFIX  43
H11   2    0.167425    0.361548    0.331935    11.00000   -1.20000
AFIX   0
C12   1    0.228714    0.503700    0.383531    11.00000    0.08184    0.06840 =
         0.05028   -0.01117   -0.01877    0.02338
AFIX  43
H12   2    0.151470    0.543662    0.402171    11.00000   -1.20000
AFIX   0
C13   1    0.354857    0.535376    0.389966    11.00000    0.11262    0.05115 =
         0.05408   -0.01082   -0.02791   -0.00088
AFIX  43
H13   2    0.376490    0.600148    0.413769    11.00000   -1.20000
AFIX   0
C14   1    0.445034    0.452479    0.354192    11.00000    0.06425    0.05604 =
         0.04824   -0.00420   -0.01616   -0.01396
AFIX  43
H14   2    0.536020    0.453463    0.350018    11.00000   -1.20000
AFIX   0
C15   1    0.361603    0.198336    0.464999    11.00000    0.12957    0.07128 =
         0.04391    0.01032   -0.01476    0.02579
AFIX  43
H15   2    0.399431    0.137594    0.436635    11.00000   -1.20000
AFIX   0
C16   1    0.225799    0.221516    0.485278    11.00000    0.10065    0.09356 =
         0.05920    0.02215   -0.01631   -0.01106
AFIX  43
H16   2    0.158253    0.178682    0.472651    11.00000   -1.20000
AFIX   0
C17   1    0.210548    0.320153    0.527679    11.00000    0.08563    0.11705 =
         0.04481    0.01016    0.00761    0.02051
AFIX  43
H17   2    0.131045    0.354411    0.548238    11.00000   -1.20000
AFIX   0
C18   1    0.336151    0.358475    0.533812    11.00000    0.10953    0.10455 =
         0.04168   -0.01186   -0.02139    0.01505
AFIX  43
H18   2    0.354663    0.422617    0.559042    11.00000   -1.20000
AFIX   0
C19   1    0.429005    0.282554    0.494991    11.00000    0.08681    0.12267 =
         0.04968    0.00704   -0.01947    0.02337
AFIX  43
H19   2    0.519868    0.287694    0.490167    11.00000   -1.20000
AFIX   0
O1    4    0.108175    0.181745    0.202697    11.00000    0.05623    0.05334 =
         0.07317   -0.00424   -0.01809   -0.00300
O2    4    0.225013    0.040348    0.307476    11.00000    0.05921    0.06066 =
         0.12873    0.02820   -0.01934   -0.00689
O4    4    0.685390    0.090745    0.345618    11.00000    0.06609    0.06190 =
         0.08990    0.02940   -0.02278   -0.00898
O5    4    0.764417    0.288315    0.280069    11.00000    0.05863    0.05681 =
         0.06903    0.01726   -0.02270   -0.00554
O6    4    0.645658    0.421139    0.174130    11.00000    0.05515    0.05312 =
         0.07590    0.01584   -0.02041   -0.00729
O7    4    0.416976    0.519037    0.145316    11.00000    0.04802    0.05159 =
         0.07674   -0.00702   -0.01143    0.00800
O8    4    0.190658    0.377936    0.135852    11.00000    0.05189    0.06254 =
         0.07198    0.00780   -0.01498   -0.00382
C20   1    0.088579    0.332702    0.035726    11.00000    0.06659    0.11442 =
         0.06751    0.00324   -0.01242    0.01058
AFIX  43
H20   2    0.118211    0.402906    0.010695    11.00000   -1.20000
AFIX   0
C21   1    0.012334    0.250586    0.007827    11.00000    0.07602    0.14635 =
         0.08154   -0.03546   -0.03295    0.02078
AFIX  43
H21   2   -0.009578    0.267412   -0.035956    11.00000   -1.20000
AFIX   0
C22   1   -0.029104    0.148305    0.043667    11.00000    0.08319    0.10669 =
         0.11887   -0.04060   -0.04099   -0.00040
AFIX  43
H22   2   -0.078325    0.094879    0.024117    11.00000   -1.20000
AFIX   0
C23   1   -0.000072    0.122359    0.107639    11.00000    0.06846    0.08041 =
         0.09680   -0.02359   -0.03120    0.00118
AFIX  43
H23   2   -0.029451    0.051094    0.131517    11.00000   -1.20000
AFIX   0
C24   1    0.072662    0.199957    0.138332    11.00000    0.04512    0.06675 =
         0.07018   -0.01031   -0.01234    0.00842
C25   1    0.046963    0.080508    0.245434    11.00000    0.05330    0.05195 =
         0.09264   -0.00127   -0.00466   -0.00708
AFIX  23
H25A  2    0.071458    0.006589    0.221956    11.00000   -1.20000
H25B  2   -0.047996    0.089157    0.252754    11.00000   -1.20000
AFIX   0
C26   1    0.092135    0.076946    0.313673    11.00000    0.06364    0.05972 =
         0.08539    0.00688   -0.00925   -0.00277
AFIX  23
H26A  2    0.081447    0.155934    0.332689    11.00000   -1.20000
H26B  2    0.037664    0.022030    0.346213    11.00000   -1.20000
AFIX   0
C31   1    0.750742    0.164414    0.381814    11.00000    0.03962    0.06987 =
         0.06874    0.01514   -0.00394    0.00563
C32   1    0.777696    0.142355    0.448725    11.00000    0.07052    0.10439 =
         0.06222    0.03486   -0.00020    0.00253
AFIX  43
H32   2    0.749706    0.071552    0.473581    11.00000   -1.20000
AFIX   0
C33   1    0.845933    0.224984    0.478717    11.00000    0.09591    0.11822 =
         0.05475    0.00982   -0.02014    0.00577
AFIX  43
H33   2    0.865647    0.208230    0.522992    11.00000   -1.20000
AFIX   0
C34   1    0.883799    0.329091    0.444296    11.00000    0.09281    0.09860 =
         0.05767   -0.00519   -0.01527   -0.00157
AFIX  43
H34   2    0.927495    0.384729    0.465500    11.00000   -1.20000
AFIX   0
C35   1    0.858714    0.354372    0.378071    11.00000    0.07110    0.06700 =
         0.06356   -0.00467   -0.01292    0.00052
AFIX  43
H35   2    0.886085    0.426591    0.354709    11.00000   -1.20000
AFIX   0
C36   1    0.793403    0.273493    0.346199    11.00000    0.04243    0.05891 =
         0.05768    0.00760   -0.00199    0.00811
C37   1    0.826234    0.385629    0.236447    11.00000    0.04339    0.05424 =
         0.06662    0.00779   -0.01072   -0.00353
AFIX  23
H37A  2    0.921118    0.376206    0.229084    11.00000   -1.20000
H37B  2    0.802458    0.461187    0.258215    11.00000   -1.20000
AFIX   0
C38   1    0.779194    0.383301    0.168522    11.00000    0.05166    0.06703 =
         0.06509    0.01090   -0.01107   -0.00184
AFIX  23
H38A  2    0.833925    0.435164    0.134154    11.00000   -1.20000
H38B  2    0.788451    0.302510    0.152004    11.00000   -1.20000
AFIX   0
C39   1    0.633034    0.547309    0.162241    11.00000    0.07193    0.05335 =
         0.08215    0.01996   -0.03402   -0.01642
AFIX  23
H39A  2    0.662524    0.568708    0.113014    11.00000   -1.20000
H39B  2    0.687293    0.588798    0.188998    11.00000   -1.20000
AFIX   0
C40   1    0.492805    0.583727    0.183903    11.00000    0.08233    0.04634 =
         0.05606    0.00484   -0.01497   -0.00403
AFIX  23
H40A  2    0.464240    0.566257    0.233646    11.00000   -1.20000
H40B  2    0.482327    0.669087    0.174618    11.00000   -1.20000
AFIX   0
C41   1    0.284734    0.562810    0.153041    11.00000    0.05471    0.05303 =
         0.09719    0.00618   -0.00562    0.00742
AFIX  23
H41A  2    0.284010    0.647938    0.140741    11.00000   -1.20000
H41B  2    0.240432    0.550530    0.201246    11.00000   -1.20000
AFIX   0
C42   1    0.216287    0.496836    0.106144    11.00000    0.04879    0.07514 =
         0.09600    0.02055   -0.01647    0.01033
AFIX  23
H42A  2    0.134324    0.537330    0.101444    11.00000   -1.20000
H42B  2    0.270803    0.493656    0.060037    11.00000   -1.20000
AFIX   0
C43   1    0.118319    0.305464    0.102138    11.00000    0.04064    0.08529 =
         0.06700   -0.01559   -0.01131    0.01285
P1    6    0.946214    0.728526    0.245622    11.00000    0.05770    0.05374 =
         0.07497   -0.00879   -0.01075   -0.00406
F1    5    0.805827    0.680452    0.282042    11.00000    0.07367    0.08802 =
         0.12334   -0.02630    0.01023   -0.02370
F2    5    1.086388    0.775164    0.209623    11.00000    0.07289    0.08295 =
         0.15321   -0.02994    0.01723   -0.02077
F3    5    0.880391    0.834663    0.208884    11.00000    0.11756    0.11532 =
         0.16845    0.04129   -0.04267    0.01125
F4    5    0.945883    0.812122    0.308307    11.00000    0.10706    0.12515 =
         0.12373   -0.06076    0.00407   -0.04178
F5    5    1.009872    0.622275    0.282631    11.00000    0.11724    0.11763 =
         0.17203    0.04651   -0.03898    0.02145
F6    5    0.942685    0.646861    0.181739    11.00000    0.14006    0.12656 =
         0.10110   -0.05011    0.01119   -0.05250
C27   1    0.245086   -0.077865    0.324155    11.00000    0.07576    0.06310 =
         0.12721    0.02130   -0.04175   -0.01692
AFIX  23
H27A  2    0.206150   -0.125265    0.292907    11.00000   -1.20000
H27B  2    0.197734   -0.095416    0.371280    11.00000   -1.20000
AFIX   0
O3    4    0.466882   -0.051171    0.328222    11.00000    0.07012    0.05073 =
         0.37736    0.02838   -0.08545   -0.00514
C28   1    0.376994   -0.116645    0.320983    11.00000    0.08916    0.05456 =
         0.17833    0.02094   -0.05143   -0.00953
AFIX  23
H28A  2    0.375137   -0.181701    0.356005    11.00000   -1.20000
H28B  2    0.403607   -0.151809    0.275861    11.00000   -1.20000
AFIX   0
C29   1    0.596883   -0.094163    0.324148    11.00000    0.06357    0.05183 =
         0.17852    0.02241   -0.03419    0.00406
AFIX  23
H29A  2    0.645287   -0.081645    0.276778    11.00000   -1.20000
H29B  2    0.596600   -0.179376    0.336283    11.00000   -1.20000
AFIX   0
C30   1    0.660276   -0.029355    0.373112    11.00000    0.05767    0.06266 =
         0.11491    0.04137   -0.00058    0.00989
AFIX  23
H30A  2    0.603205   -0.028545    0.418596    11.00000   -1.20000
H30B  2    0.742160   -0.069118    0.378736    11.00000   -1.20000
AFIX   0
HKLF 4

REM  140639_BL_0m in P-1
REM R1 =  0.0597 for    4818 Fo > 4sig(Fo)  and  0.1222 for all    8913 data
REM    542 parameters refined using      0 restraints

END

WGHT      0.1188      0.0000

REM Highest difference peak  0.616,  deepest hole -0.657,  1-sigma level  0.109
Q1    1   0.4562 -0.0473  0.3501  11.00000  0.05    0.62
Q2    1   0.4760 -0.0746  0.2800  11.00000  0.05    0.53
Q3    1   0.8141  0.7544  0.2113  11.00000  0.05    0.39
Q4    1   0.8569  0.8650  0.2094  11.00000  0.05    0.36
Q5    1   0.9735  0.8249  0.1750  11.00000  0.05    0.34
;
_shelx_res_checksum   26784

_shelx_hkl_file
;
  -1   0   0 -0.0977  0.2107   1
  -1   0   0 0.27804 0.24948   1
  -1   0   0 -0.0208  0.1695   2
  -1   0   0 -0.1882  0.1533   2
   1   0   0 -0.1118  0.2206   1
   1   0   0 -0.0272  0.1808   1
   1   0   0 0.00561 0.16824   2
   1   0   0 -0.1017  0.2007   2
  -2   0   0 48.8606  2.6418   2
  -2   0   0 44.4011  2.7366   1
  -2   0   0 49.1115  2.8129   1
  -2   0   0 40.8956  2.7040   1
   2   0   0 26.8722  2.8967   1
   2   0   0 39.3412  2.8884   1
   2   0   0 53.0654  2.9667   2
   2   0   0 37.9048  2.9959   2
  -3   0   0 381.832  17.982   1
  -3   0   0 364.336  17.995   1
  -3   0   0 379.467  17.205   2
   3   0   0 373.186  17.832   2
   3   0   0 382.969  17.852   2
   3   0   0 365.758  18.852   1
   3   0   0 369.280  18.659   1
  -4   0   0 19.7624  1.9838   2
   4   0   0 20.3706  2.7519   2
   4   0   0 31.8842  3.7918   1
   4   0   0 24.3286  2.9905   2
   4   0   0 21.0843  2.9759   1
   4   0   0 21.7813  2.9442   2
   5   0   0 19.3312  3.3451   2
   5   0   0 26.4960  3.5268   2
   5   0   0 20.8880  3.6451   1
   5   0   0 26.3353  3.6622   1
   5   0   0 24.1896  3.5513   2
   6   0   0 7.11190 2.49270   2
   6   0   0 1.88545 2.21661   1
   6   0   0 5.13327 2.26396   2
   6   0   0 4.56943 2.19591   1
   7   0   0 225.537  14.185   2
   7   0   0 250.154  14.900   2
   7   0   0 243.846  15.062   1
   7   0   0 256.737  16.133   1
   8   0   0 47.7346  6.2716   2
   8   0   0 34.0746  5.9225   2
   8   0   0 45.2623  6.3661   1
   8   0   0 49.1277  7.4147   1
   9   0   0 76.8976  9.2098   2
   9   0   0 73.3098  9.5588   1
   9   0   0 56.5900  7.7955   1
  10   0   0 0.18619 3.39095   1
  10   0   0 3.27570 3.86578   2
  11   0   0 15.7762  5.5790   1
  11   0   0 23.0577  6.6549   2
  12   0   0 0.06438 4.78024   1
  12  -1   0 1.03344 5.30660   1
  12  -1   0 -0.5774  4.4891   2
  11  -1   0 -2.2011  4.1605   1
  11  -1   0 4.72602 4.90995   2
  10  -1   0 2.26893 4.12100   2
  10  -1   0 0.64057 3.60931   1
   9  -1   0 42.9466  6.8680   2
   9  -1   0 35.1481  6.8991   1
   8  -1   0 2.03553 3.25622   1
   8  -1   0 11.7882  4.0040   2
   8  -1   0 12.5746  4.2669   1
   8  -1   0 12.9015  4.1654   2
   7  -1   0 61.1144  7.0738   2
   7  -1   0 58.3333  6.9389   2
   7  -1   0 44.7565  6.3709   1
   7  -1   0 58.7363  7.3111   1
   6  -1   0 19.3544  3.9405   1
   6  -1   0 20.4901  3.9494   2
   6  -1   0 16.9891  3.5179   2
   6  -1   0 23.6495  4.5256   1
  -6   1   0 19.4769  2.2975   2
   5  -1   0 5.32549 2.14187   2
   5  -1   0 2.04406 2.07472   1
   5  -1   0 4.54952 1.65332   2
   5  -1   0 1.95725 1.93330   1
  -5   1   0 3.95109 1.38620   2
  -5   1   0 5.30183 1.72164   2
  -5   1   0 4.26875 1.78633   1
   4  -1   0 262.410  13.984   2
   4  -1   0 271.845  14.181   2
   4  -1   0 265.094  14.958   1
   4  -1   0 271.454  14.929   1
  -4   1   0 256.472  13.369   2
  -4   1   0 274.006  13.346   2
  -4   1   0 249.748  13.923   1
   3  -1   0 2678.03  119.51   2
   3  -1   0 2793.92  125.76   1
   3  -1   0 2742.56  125.60   1
   3  -1   0 2722.20  119.78   2
  -3   1   0 2647.67  125.13   1
  -3   1   0 2713.96  118.15   3
  -3   1   0 2730.61  119.33   2
  -3   1   0 2703.27  125.17   1
  -3   1   0 2660.91  119.20   2
  -3   1   0 2697.00  119.24   2
   2  -1   0 4.79528 1.21051   2
   2  -1   0 4.78307 1.31962   2
   2  -1   0 7.69926 1.48190   1
   2  -1   0 6.22551 1.52309   1
  -2   1   0 5.28554 1.38137   1
  -2   1   0 6.76663 1.52436   1
  -2   1   0 3.50411 1.06764   2
  -2   1   0 4.64328 1.21105   2
   0  -1   0 -1.4894  0.3307   1
   0  -1   0 -0.9049  0.3602   2
   0  -1   0 -1.7224  0.1593   1
   0  -1   0 -1.6898  0.1162   2
   0   1   0 -1.6942  0.1596   1
   0   1   0 -1.5173  0.3131   1
   0   1   0 -1.6098  0.2633   2
   0   1   0 -1.6394  0.1358   2
  -1  -1   0 831.372  38.690   1
  -2  -1   0 1330.39   63.68   1
  -2  -1   0 1348.38   63.85   1
  -2  -1   0 1418.87   60.92   2
   2   1   0 1437.95   61.19   2
   2   1   0 1386.90   63.96   1
   2   1   0 1379.87   60.98   2
   2   1   0 1382.11   64.20   1
  -3  -1   0 1338.90   62.57   1
  -3  -1   0 1335.01   62.54   1
  -3  -1   0 1374.48   59.79   2
   3   1   0 1364.94   60.47   2
   3   1   0 1404.74   63.54   1
   3   1   0 1338.04   60.31   2
   3   1   0 1348.85   63.24   1
   4   1   0 160.752   8.893   2
   4   1   0 157.206   8.762   2
   4   1   0 148.435   9.025   1
   4   1   0 171.081   9.674   1
   5   1   0 128.559   8.575   1
   5   1   0 113.263   7.516   2
   5   1   0 114.476   7.702   2
   5   1   0 129.227   8.014   1
   6   1   0 72.5813  6.9770   2
   6   1   0 92.1597  8.4125   1
   6   1   0 86.1819  7.2343   2
   6   1   0 79.2218  4.8879   3
   6   1   0 83.5229  7.3459   1
   7   1   0 111.799   9.636   2
   7   1   0 120.864   9.886   1
   7   1   0 117.125   9.706   2
   7   1   0 121.242  11.064   1
   8   1   0 25.4462  4.7112   1
   8   1   0 32.1352  5.4312   2
   8   1   0 32.6427  5.7715   1
   8   1   0 21.8401  4.7829   2
   8   1   0 35.2294  5.4508   2
   9   1   0 14.4770  4.9845   1
   9   1   0 22.6132  5.0019   1
   9   1   0 21.7511  5.3755   2
  10   1   0 4.08386 4.53256   2
  10   1   0 6.03208 4.53703   1
  11   1   0 2.62389 4.58780   1
  11   1   0 -1.4971  4.8366   2
  12   1   0 -0.7125  5.2367   1
  12  -2   0 0.65142 4.66893   1
  12  -2   0 3.20682 4.86465   2
  11  -2   0 2.35102 4.31510   1
  11  -2   0 3.87033 4.41014   2
  10  -2   0 17.9115  5.2997   2
  10  -2   0 13.7251  4.9118   1
   9  -2   0 41.3490  6.9875   2
   9  -2   0 38.7339  7.1907   1
   8  -2   0 14.3756  4.1838   2
   8  -2   0 19.9991  5.3888   1
   8  -2   0 18.0448  4.9543   2
   8  -2   0 17.4570  4.7283   1
   7  -2   0 84.3923  9.1447   2
   7  -2   0 66.8976  7.7830   2
   7  -2   0 79.3820  8.9250   1
   7  -2   0 84.2357  9.2151   1
  -7   2   0 86.0479  6.4024   2
  -7   2   0 72.3947  5.7932   2
   6  -2   0 96.2958  8.2452   2
   6  -2   0 66.1897  7.6291   2
   6  -2   0 72.1455  8.1936   1
   6  -2   0 70.7703  7.7802   1
  -6   2   0 59.2327  5.9171   2
  -6   2   0 62.7096  6.3493   1
  -6   2   0 78.5279  6.2797   2
   5  -2   0 2.99710 2.37865   2
   5  -2   0 11.4086  3.2966   1
   5  -2   0 3.53318 1.98940   2
   5  -2   0 8.19171 2.77830   1
  -5   2   0 9.89379 2.45059   2
  -5   2   0 10.6154  2.5479   2
  -5   2   0 5.07275 2.12330   2
  -5   2   0 6.75614 2.61003   1
   4  -2   0 54.1297  6.2093   1
   4  -2   0 46.5160  5.5527   2
   4  -2   0 56.7259  5.4617   2
   4  -2   0 52.9296  5.6355   1
  -4   2   0 52.4676  5.6959   1
  -4   2   0 59.3881  5.4658   2
  -4   2   0 54.6490  4.0097   3
  -4   2   0 47.6165  5.1118   2
   3  -2   0 1523.93   74.46   1
   3  -2   0 1531.34   70.11   2
   3  -2   0 1556.36   73.87   1
   3  -2   0 1588.34   71.05   2
  -3   2   0 1615.51   74.20   1
  -3   2   0 1584.51   70.68   2
  -3   2   0 1546.69   70.29   2
   2  -2   0 373.217  18.622   1
   2  -2   0 374.221  19.458   1
   2  -2   0 350.193  18.417   2
   2  -2   0 353.868  17.563   2
  -2   2   0 363.311  18.737   1
  -2   2   0 374.039  18.394   2
  -2   2   0 361.905  17.781   2
   1  -2   0 2677.07  121.67   1
   1  -2   0 2696.22  115.93   2
   1  -2   0 2531.45  120.56   1
   1  -2   0 2406.44  114.75   2
  -1   2   0 2565.34  120.66   1
  -1   2   0 2660.52  114.94   2
  -1   2   0 2690.99  115.89   2
  -1   2   0 2741.46  121.70   1
   0  -2   0 1104.44   47.69   2
   0  -2   0 1053.35   49.97   1
   0  -2   0 1073.98   48.95   1
   0   2   0 1057.98   46.62   2
   0   2   0 882.196  49.661   1
   0   2   0 1102.01   49.02   1
  -1  -2   0 882.629  37.495   2
  -1  -2   0 842.583  40.100   1
  -1  -2   0 848.899  38.231   2
   1   2   0 789.042  40.128   1
   1   2   0 866.093  37.405   2
   1   2   0 877.653  39.251   1
   1   2   0 719.392  38.045   2
  -2  -2   0 1566.34   73.28   1
  -2  -2   0 1563.52   70.29   2
  -2  -2   0 1618.82   69.91   2
  -2  -2   0 1537.93   73.70   1
   2   2   0 1553.82   70.54   2
   2   2   0 1562.52   69.88   2
   2   2   0 1618.95   73.36   1
   2   2   0 1607.77   74.13   1
  -3  -2   0 16.9077  2.3165   2
  -3  -2   0 15.9126  2.0526   2
  -3  -2   0 18.1150  2.2286   1
  -3  -2   0 14.9579  2.2661   1
   3   2   0 18.6070  2.9036   1
   3   2   0 13.8800  2.1583   2
   3   2   0 16.4106  2.5238   2
   3   2   0 16.1822  2.3446   1
  -4  -2   0 86.3526  5.1313   2
   4   2   0 88.8411  7.2220   1
   4   2   0 91.2166  6.1804   2
   4   2   0 92.4537  5.9502   2
   4   2   0 86.4876  6.0373   1
   5   2   0 14.0725  2.7676   2
   5   2   0 13.5699  3.0696   1
   5   2   0 11.6465  2.6397   1
   5   2   0 10.5846  2.8084   1
   5   2   0 18.2747  2.9243   2
   6   2   0 98.6303  8.0140   2
   6   2   0 110.473   9.462   1
   6   2   0 93.1282  8.1335   2
   6   2   0 92.2700  8.0954   1
   7   2   0 83.9526  8.9184   1
   7   2   0 75.4597  6.3686   3
   7   2   0 74.3368  7.7664   2
   7   2   0 90.5927  8.3366   1
   7   2   0 85.3344  7.9315   2
   8   2   0 6.83735 3.08080   1
   8   2   0 12.7633  4.1938   1
   8   2   0 12.2629  2.4320   3
   8   2   0 12.7242  3.5272   2
   8   2   0 16.7189  4.0148   2
   9   2   0 3.08327 3.75630   1
   9   2   0 7.08137 3.74082   1
   9   2   0 3.17575 2.76740   2
  10   2   0 2.40147 3.97131   1
  10   2   0 4.81427 3.78426   2
  10   2   0 0.07236 2.98653   2
  11   2   0 -7.7722  3.2033   2
  11   2   0 6.80999 5.04509   1
  12   2   0 -3.6028  4.5409   1
  12  -3   0 4.15230 4.90250   1
  12  -3   0 -1.1822  4.0721   2
  11  -3   0 1.23266 4.72887   1
  11  -3   0 5.59594 4.45923   2
  10  -3   0 9.86143 4.92851   1
  10  -3   0 13.4339  4.8894   2
   9  -3   0 -0.8171  3.0783   2
   9  -3   0 -3.7398  2.7742   1
   8  -3   0 187.812  15.866   2
   8  -3   0 168.919  14.888   1
   8  -3   0 171.474  15.545   1
   8  -3   0 136.081  12.747   2
  -8   3   0 156.105   9.703   2
  -8   3   0 171.224  10.174   2
   7  -3   0 6.59338 2.93970   2
   7  -3   0 17.4210  4.9872   1
   7  -3   0 8.39530 4.15734   2
   7  -3   0 15.6548  4.3787   1
  -7   3   0 10.9736  2.8998   2
  -7   3   0 11.7258  3.2199   2
   6  -3   0 189.159  14.466   2
   6  -3   0 172.298  11.161   2
   6  -3   0 159.130  13.229   1
   6  -3   0 186.854  15.155   1
  -6   3   0 172.344  11.082   2
  -6   3   0 156.052  11.357   1
  -6   3   0 161.116  10.774   2
  -6   3   0 156.211   8.694   3
   5  -3   0 254.229  17.371   1
   5  -3   0 275.988  16.810   2
   5  -3   0 281.771  15.681   2
   5  -3   0 276.953  16.633   1
  -5   3   0 295.662  16.097   2
  -5   3   0 249.012  16.365   1
  -5   3   0 292.983  15.987   2
   4  -3   0 109.479   9.871   2
   4  -3   0 112.072   8.731   2
   4  -3   0 125.982  11.072   1
   4  -3   0 117.504   9.456   1
  -4   3   0 133.184   9.644   2
  -4   3   0 105.207   9.268   2
  -4   3   0 103.787   9.634   1
   3  -3   0 44.4773  4.9591   1
   3  -3   0 49.9641  5.9499   2
   3  -3   0 45.8082  4.7261   2
   3  -3   0 49.7087  6.2404   1
  -3   3   0 40.5609  5.2257   2
  -3   3   0 58.4650  5.4677   2
   2  -3   0 551.063  28.039   2
   2  -3   0 557.117  28.050   1
   2  -3   0 567.074  26.642   2
   2  -3   0 529.811  29.200   1
  -2   3   0 573.150  29.402   1
  -2   3   0 545.794  26.752   2
  -2   3   0 570.935  28.270   1
  -2   3   0 600.377  28.160   2
   1  -3   0 186.539  11.704   1
   1  -3   0 195.460  10.472   1
   1  -3   0 178.268  10.977   2
   1  -3   0 180.817   9.801   2
  -1   3   0 181.003  11.049   2
  -1   3   0 170.410   9.732   2
  -1   3   0 176.093  10.376   1
  -1   3   0 203.032  11.977   1
   0  -3   0 84.3437  5.4287   1
   0  -3   0 88.9619  7.2736   2
   0  -3   0 100.125   8.011   1
   0  -3   0 80.7841  5.1531   2
   0   3   0 62.2975  6.3339   2
   0   3   0 98.8050  8.0102   1
   0   3   0 81.0169  5.1282   2
   0   3   0 83.8752  5.4844   1
  -1  -3   0 66.9383  4.2589   2
  -1  -3   0 53.2314  5.7082   1
  -1  -3   0 65.0494  4.3726   1
  -1  -3   0 66.9296  5.8961   2
   1   3   0 52.1327  5.4306   2
   1   3   0 58.2367  4.8141   1
   1   3   0 60.9347  4.1546   2
   1   3   0 57.6240  6.1055   1
  -2  -3   0 418.458  19.841   2
  -2  -3   0 374.401  18.791   2
  -2  -3   0 364.380  19.605   1
   2   3   0 381.569  19.534   1
   2   3   0 406.901  18.791   2
   2   3   0 410.710  20.122   2
   2   3   0 391.032  21.017   1
  -3  -3   0 298.325  15.693   1
  -3  -3   0 296.335  15.041   2
  -3  -3   0 280.187  15.428   2
   3   3   0 321.679  16.328   2
   3   3   0 299.537  15.113   2
   3   3   0 295.650  15.808   1
   3   3   0 325.466  17.154   1
  -4  -3   0 17.1013  2.6830   2
  -4  -3   0 24.8332  2.8935   1
  -4  -3   0 19.4379  2.6166   2
   4   3   0 23.4670  3.5917   2
   4   3   0 21.4938  3.1449   1
   4   3   0 19.9818  3.6175   1
   4   3   0 20.6633  2.9615   2
  -5  -3   0 92.7153  5.5846   2
   5   3   0 80.1694  6.9685   2
   5   3   0 94.5941  7.9964   2
   5   3   0 92.4664  7.7423   1
   5   3   0 88.7460  8.3509   1
   6   3   0 142.664   9.509   1
   6   3   0 118.492   9.620   2
   6   3   0 112.798  10.850   1
   6   3   0 151.857   9.778   2
   7   3   0 1.23872 2.18623   2
   7   3   0 5.14428 2.46528   1
   7   3   0 -0.6230  1.8834   2
   7   3   0 -0.7155  2.5476   1
   8   3   0 2.43743 2.55565   1
   8   3   0 1.03118 2.72250   2
   8   3   0 -0.1061  2.0938   3
   8   3   0 -2.8649  2.6152   1
   8   3   0 1.80574 2.53910   2
   9   3   0 19.6938  5.0378   2
   9   3   0 13.2021  4.5317   1
  10   3   0 -1.3751  3.0353   2
  10   3   0 0.48508 3.88212   1
  11   3   0 4.97164 4.15113   2
  11   3   0 8.76417 5.19209   2
  11   3   0 5.52553 5.30364   1
  12   3   0 4.31370 5.80949   1
  12  -4   0 -6.5451  4.4616   2
  12  -4   0 1.62552 4.12014   1
  11  -4   0 2.84435 4.51727   2
  11  -4   0 3.82097 4.29880   1
  10  -4   0 -3.2006  3.2713   2
  10  -4   0 -5.3483  3.1366   1
   9  -4   0 20.4515  5.7585   1
   9  -4   0 18.2972  5.1002   2
   8  -4   0 4.13325 3.43230   2
   8  -4   0 -1.3953  2.7979   1
  -8   4   0 3.34589 2.86757   2
  -8   4   0 6.12850 3.09224   2
   7  -4   0 -0.6523  2.2434   2
   7  -4   0 -5.4180  3.1235   1
   7  -4   0 5.22492 4.32242   2
   7  -4   0 3.14660 3.07737   1
  -7   4   0 -2.0406  2.3343   2
  -7   4   0 0.18675 3.47564   1
  -7   4   0 0.76003 1.56744   3
  -7   4   0 1.51699 2.67210   2
   6  -4   0 59.2430  6.8856   2
   6  -4   0 65.7638  8.8804   2
   6  -4   0 57.3897  8.7898   1
   6  -4   0 72.3941  8.1895   1
  -6   4   0 74.9522  8.0684   2
  -6   4   0 61.8610  5.7932   3
  -6   4   0 65.5659  7.8060   2
  -6   4   0 74.5405  8.5456   1
   5  -4   0 10.2576  4.1102   1
   5  -4   0 8.72961 3.93460   2
   5  -4   0 13.1169  3.2310   2
   5  -4   0 12.2821  3.3876   1
  -5   4   0 17.4417  4.1377   2
  -5   4   0 19.6173  3.9805   2
  -5   4   0 15.0049  4.4102   1
   4  -4   0 179.409  11.606   1
   4  -4   0 180.742  14.345   2
   4  -4   0 175.803  14.783   1
   4  -4   0 175.093  10.824   2
  -4   4   0 160.786  10.976   2
  -4   4   0 167.547  13.174   2
   3  -4   0 310.160  16.517   2
   3  -4   0 316.057  18.478   2
   3  -4   0 291.254  17.343   1
   3  -4   0 303.559  19.227   1
  -3   4   0 315.412  18.093   2
  -3   4   0 344.685  19.317   1
  -3   4   0 309.934  16.922   2
   2  -4   0 89.9955  8.8269   2
   2  -4   0 81.9120  8.7423   1
   2  -4   0 81.4025  6.7450   2
   2  -4   0 80.4073  7.0432   1
  -2   4   0 71.8003  8.2385   1
  -2   4   0 94.9498  8.7803   2
  -2   4   0 100.603   7.538   2
   1  -4   0 103.616   9.395   1
   1  -4   0 79.1901  8.0297   2
   1  -4   0 75.0884  6.5491   1
   1  -4   0 73.6367  6.1383   2
  -1   4   0 95.5097  6.4648   1
  -1   4   0 83.7324  8.5074   1
  -1   4   0 85.8473  6.7267   2
  -1   4   0 82.4123  8.1035   2
   0  -4   0 618.422  31.343   2
   0  -4   0 633.072  33.059   1
   0  -4   0 645.315  31.126   1
   0  -4   0 640.682  29.638   2
   0   4   0 624.548  29.599   2
   0   4   0 625.236  31.477   2
   0   4   0 618.203  33.069   1
   0   4   0 615.575  31.113   1
  -1  -4   0 414.954  20.245   2
  -1  -4   0 416.054  21.195   1
  -1  -4   0 401.964  21.801   2
   1   4   0 426.326  21.297   1
   1   4   0 442.187  22.388   2
   1   4   0 423.527  23.351   1
   1   4   0 394.698  20.185   2
  -2  -4   0 381.347  18.328   2
  -2  -4   0 334.506  19.197   2
   2   4   0 380.769  19.973   2
   2   4   0 350.963  17.990   2
   2   4   0 391.377  21.113   1
   2   4   0 357.126  18.877   1
  -3  -4   0 323.596  17.440   1
  -3  -4   0 311.526  16.584   2
  -3  -4   0 321.723  17.540   2
   3   4   0 324.659  16.519   2
   3   4   0 317.088  19.051   1
   3   4   0 322.177  17.242   1
   3   4   0 372.642  18.654   2
  -4  -4   0 4.28904 2.15346   2
  -4  -4   0 4.95864 1.93212   1
  -4  -4   0 4.94503 1.74516   2
   4   4   0 2.61980 2.10794   2
   4   4   0 2.73603 1.66172   1
   4   4   0 4.40754 2.40293   1
   4   4   0 2.52598 1.46115   2
  -5  -4   0 142.087   9.039   2
  -5  -4   0 161.479   8.794   2
   5   4   0 136.200   9.309   2
   5   4   0 146.664  11.705   2
   5   4   0 161.209  12.882   1
   5   4   0 151.251   9.910   1
  -6  -4   0 592.579  27.816   2
   6   4   0 618.533  31.520   2
   6   4   0 637.321  33.432   1
   6   4   0 629.811  31.779   1
   6   4   0 609.576  30.281   2
   7   4   0 12.9027  3.5751   1
   7   4   0 14.9386  4.4833   1
   7   4   0 18.1258  3.8029   2
   7   4   0 12.3648  4.1591   1
   7   4   0 12.6902  3.7953   2
   8   4   0 7.59787 3.30528   2
   8   4   0 2.68346 3.30286   1
   8   4   0 9.98791 3.70152   1
   8   4   0 3.12474 2.70218   2
   9   4   0 -3.8315  2.4170   2
   9   4   0 3.56064 3.52960   1
   9   4   0 2.07785 2.58672   3
  10   4   0 4.35907 4.37552   2
  10   4   0 6.30468 4.55633   1
  11   4   0 7.67310 4.18439   2
  11   4   0 -0.2258  4.9774   1
  12   4   0 -5.7541  5.0592   1
  11  -5   0 3.01369 4.36197   2
  11  -5   0 -0.1294  4.3016   1
  10  -5   0 2.54906 3.64493   2
  10  -5   0 2.01324 4.00814   1
   9  -5   0 16.1671  5.0253   2
   9  -5   0 5.21956 4.16340   1
   8  -5   0 27.4192  5.2809   2
   8  -5   0 14.2818  4.5863   1
  -8   5   0 14.4417  4.5420   2
   7  -5   0 24.8194  4.8996   2
   7  -5   0 27.5363  5.5322   1
  -7   5   0 21.8932  5.3013   2
   6  -5   0 329.545  18.919   2
   6  -5   0 320.733  20.080   1
   6  -5   0 310.771  22.093   1
  -6   5   0 346.929  20.308   2
  -6   5   0 313.448  20.813   1
   5  -5   0 1.44431 3.46643   2
   5  -5   0 2.38429 3.72949   1
   5  -5   0 -1.2513  1.5722   2
   5  -5   0 2.68674 2.20941   1
  -5   5   0 2.59550 3.23934   1
  -5   5   0 -1.5531  2.2620   2
   4  -5   0 70.3993  7.1160   2
   4  -5   0 82.0473 10.3048   1
   4  -5   0 79.1042  7.9998   1
   4  -5   0 73.0252  9.1505   2
  -4   5   0 85.1948  9.3760   2
  -4   5   0 71.3689  9.1658   1
  -4   5   0 81.0525  8.2987   2
   3  -5   0 16.2051  3.4564   1
   3  -5   0 14.9733  4.3903   2
   3  -5   0 17.4554  3.3362   2
   3  -5   0 19.5895  4.9249   1
  -3   5   0 14.7642  3.4505   2
  -3   5   0 28.9248  5.1980   2
  -3   5   0 21.6698  4.9783   1
   2  -5   0 6.53786 3.24998   2
   2  -5   0 5.34602 2.06892   1
   2  -5   0 10.5215  4.0342   1
   2  -5   0 13.4568  2.8662   2
  -2   5   0 7.10518 2.92181   2
  -2   5   0 10.6117  2.6664   2
  -2   5   0 7.00971 3.22318   1
   1  -5   0 157.761   9.945   1
   1  -5   0 135.346   9.077   2
   1  -5   0 151.891  12.820   2
   1  -5   0 167.881  13.824   1
  -1   5   0 152.198   9.496   2
  -1   5   0 148.530  12.585   2
  -1   5   0 146.031  13.103   1
   0  -5   0 7.34072 2.14207   1
   0  -5   0 7.11903 1.94275   2
   0  -5   0 8.92772 3.23210   2
   0   5   0 7.43074 2.10073   2
   0   5   0 8.34779 3.00160   2
   0   5   0 15.3019  2.9898   1
   0   5   0 9.69592 3.41597   1
  -1  -5   0 298.804  17.618   2
  -1  -5   0 294.715  16.417   1
  -1  -5   0 315.144  15.877   2
   1   5   0 280.336  16.458   1
   1   5   0 309.769  15.856   2
   1   5   0 322.105  19.192   1
   1   5   0 278.952  17.606   2
  -2  -5   0 -0.0965  1.1179   2
  -2  -5   0 -1.3895  1.8716   2
  -2  -5   0 -0.1672  1.0157   1
   2   5   0 5.22078 2.47462   2
   2   5   0 0.38865 1.30685   2
   2   5   0 -0.0359  1.4297   1
   2   5   0 -1.3193  1.7851   1
  -3  -5   0 0.71840 1.55070   1
  -3  -5   0 -2.1389  1.7630   2
  -3  -5   0 -0.4122  1.1472   2
   3   5   0 0.05261 1.23024   2
   3   5   0 3.13341 2.53667   1
   3   5   0 1.66918 2.24477   2
   3   5   0 0.57078 1.52675   1
  -4  -5   0 45.4650  5.3266   1
  -4  -5   0 29.3806  4.7873   2
  -4  -5   0 42.4689  4.8418   2
   4   5   0 31.5472  4.3485   1
   4   5   0 38.6082  4.5905   2
   4   5   0 32.8150  5.8047   1
   4   5   0 29.8474  5.3436   2
  -5  -5   0 314.821  16.225   2
  -5  -5   0 300.535  16.742   1
  -5  -5   0 297.163  16.846   2
   5   5   0 320.329  19.903   1
   5   5   0 286.346  18.170   2
   5   5   0 318.390  16.834   2
   5   5   0 293.685  17.441   1
  -6  -5   0 0.08568 1.46261   2
  -6  -5   0 -0.6652  1.8976   2
   6   5   0 2.31129 2.15217   1
   6   5   0 1.91898 2.98354   1
   6   5   0 -0.9657  1.7730   2
   6   5   0 -1.0810  2.2005   2
   7   5   0 8.13480 3.08214   1
   7   5   0 5.16312 3.31680   2
   7   5   0 2.73867 2.44806   2
   7   5   0 4.16658 3.51558   1
   8   5   0 12.9341  4.2208   2
   8   5   0 7.51330 4.13647   1
   8   5   0 6.20114 4.39885   1
   9   5   0 5.08833 4.42813   1
   9   5   0 3.79184 3.71176   2
  10   5   0 3.50075 4.82476   1
  10   5   0 -0.4539  3.4605   2
  11   5   0 14.6506  5.5280   2
  11   5   0 15.8153  6.3723   1
  11  -6   0 2.95136 4.57345   1
  11  -6   0 0.56936 4.26059   2
  10  -6   0 2.54293 4.16806   1
  10  -6   0 14.9544  5.3827   2
   9  -6   0 4.15426 3.78135   2
   9  -6   0 0.34008 3.42895   1
   8  -6   0 9.59529 4.48181   1
   8  -6   0 9.20398 3.95155   2
  -8   6   0 12.1402  4.9063   2
   7  -6   0 3.64608 2.71035   2
   7  -6   0 6.60741 3.86195   1
  -7   6   0 6.36329 3.97386   2
   6  -6   0 4.31424 3.00517   2
   6  -6   0 -1.5097  2.5098   1
  -6   6   0 0.90535 3.74367   1
  -6   6   0 -0.0212  3.0790   2
   5  -6   0 97.3524  8.8921   2
   5  -6   0 68.4865  8.1952   1
   5  -6   0 66.0842 10.2749   1
  -5   6   0 73.5764  9.4685   2
  -5   6   0 38.6651  7.6482   1
   4  -6   0 33.1761  5.5335   1
   4  -6   0 47.0382  8.6918   1
   4  -6   0 55.6156  6.3731   2
  -4   6   0 32.8696  6.6995   1
  -4   6   0 52.3035  7.8458   2
   3  -6   0 308.438  21.989   1
   3  -6   0 335.545  18.521   2
   3  -6   0 358.375  19.814   1
  -3   6   0 334.511  20.863   2
  -3   6   0 307.029  21.410   1
   2  -6   0 393.462  20.702   2
   2  -6   0 383.124  23.325   2
   2  -6   0 389.892  21.779   1
  -2   6   0 411.524  24.696   1
  -2   6   0 354.534  22.806   2
   1  -6   0 874.081  42.417   2
   1  -6   0 914.138  45.630   2
   1  -6   0 893.499  44.632   1
  -1   6   0 865.105  47.572   1
  -1   6   0 880.436  42.643   2
  -1   6   0 948.847  45.797   2
   0  -6   0 1.64748 2.81677   2
   0  -6   0 11.0007  2.7875   1
   0  -6   0 9.21932 2.45415   2
   0   6   0 2.15078 2.88028   1
   0   6   0 7.26415 2.27013   2
   0   6   0 5.02299 2.81426   2
  -1  -6   0 171.477  14.285   2
  -1  -6   0 173.159  10.554   2
  -1  -6   0 186.779  11.159   1
   1   6   0 154.965  10.298   2
   1   6   0 166.261  14.984   1
   1   6   0 164.606  14.053   2
   1   6   0 163.070  11.103   1
  -2  -6   0 15.0911  3.3918   1
  -2  -6   0 28.5489  4.1505   2
  -2  -6   0 23.5544  4.9728   2
   2   6   0 20.7594  3.6219   2
   2   6   0 22.1988  3.9094   1
   2   6   0 38.8052  6.7815   1
   2   6   0 35.4799  6.1592   2
  -3  -6   0 23.8373  4.0061   2
  -3  -6   0 21.3933  3.9655   1
  -3  -6   0 26.2354  5.2046   2
   3   6   0 22.0547  4.0220   1
   3   6   0 23.1154  5.0588   2
   3   6   0 26.2274  5.6914   1
   3   6   0 27.9176  4.0915   2
  -4  -6   0 192.686  12.406   1
  -4  -6   0 183.271  14.424   2
  -4  -6   0 197.897  11.981   2
   4   6   0 174.322  15.924   1
   4   6   0 195.190  11.782   2
   4   6   0 200.744  12.364   1
   4   6   0 151.450  14.335   2
  -5  -6   0 5.56691 3.08330   2
  -5  -6   0 7.71519 2.99099   1
  -5  -6   0 11.9256  2.9133   2
   5   6   0 5.50949 2.66279   1
   5   6   0 4.09045 2.83752   2
   5   6   0 4.11113 3.33323   1
   5   6   0 4.10897 2.26961   2
  -6  -6   0 6.31345 2.32539   2
  -6  -6   0 5.82624 3.07940   2
   6   6   0 4.84363 2.72181   1
   6   6   0 -0.1178  3.0500   1
   6   6   0 2.68241 2.48865   2
   6   6   0 7.63867 3.60292   2
   7   6   0 1.58412 3.09654   2
   7   6   0 -2.1057  2.9488   1
   7   6   0 0.93660 2.76888   2
   8   6   0 2.51370 3.30263   2
   8   6   0 6.50990 4.59995   1
   9   6   0 19.2512  6.3166   1
   9   6   0 16.8054  6.2925   1
   9   6   0 16.3239  5.5395   2
  10   6   0 2.43262 4.14214   2
  10   6   0 0.40891 4.64216   1
  11   6   0 -1.5948  5.0652   2
  11   6   0 -0.2257  5.6536   1
  10  -7   0 3.42793 4.81982   1
  10  -7   0 7.12014 4.35969   2
   9  -7   0 4.22726 3.84759   1
   9  -7   0 0.35623 3.15307   2
   8  -7   0 3.03509 3.68560   1
   8  -7   0 10.7045  4.1812   2
   7  -7   0 -1.4719  2.2360   2
   7  -7   0 2.20903 2.72603   1
  -7   7   0 -0.7306  3.9249   2
   6  -7   0 7.56091 3.49369   2
   6  -7   0 11.7152  4.3752   1
  -6   7   0 22.9344  6.0536   2
   5  -7   0 -0.8322  2.6244   1
   5  -7   0 -0.6861  2.3042   2
  -5   7   0 2.37214 3.48869   2
  -5   7   0 -0.7898  3.9230   1
   4  -7   0 20.1274  4.4230   1
   4  -7   0 17.9327  3.9495   2
  -4   7   0 15.1851  5.1277   2
  -4   7   0 2.27657 3.85129   1
   3  -7   0 34.2524  5.1971   2
   3  -7   0 31.7305  5.2478   1
  -3   7   0 27.6571  6.5943   1
  -3   7   0 25.3849  6.0777   2
   2  -7   0 253.984  15.092   2
   2  -7   0 279.305  16.270   1
  -2   7   0 218.428  19.776   1
  -2   7   0 207.434  18.606   2
   1  -7   0 10.7317  2.9732   2
   1  -7   0 11.9027  3.3086   1
  -1   7   0 8.01113 4.28521   2
  -1   7   0 1.83134 3.47028   1
   0  -7   0 125.364  10.426   1
   0  -7   0 120.489   9.988   2
   0   7   0 117.800  13.155   1
   0   7   0 132.550  13.071   2
  -1  -7   0 43.1929  5.4315   2
  -1  -7   0 38.2516  5.3244   1
   1   7   0 28.6982  6.5744   1
   1   7   0 45.9077  7.6018   2
  -2  -7   0 8.69919 2.79567   2
  -2  -7   0 13.2647  3.3174   1
   2   7   0 9.45450 3.22439   1
   2   7   0 10.1426  4.2569   1
   2   7   0 8.92687 3.62875   2
  -3  -7   0 0.07057 1.66306   1
  -3  -7   0 10.0432  3.0573   2
   3   7   0 16.4505  3.7777   1
   3   7   0 11.9194  4.4701   1
   3   7   0 12.7598  4.5293   2
  -4  -7   0 8.10215 3.29678   1
  -4  -7   0 12.9070  3.3459   2
   4   7   0 5.78672 2.93221   1
   4   7   0 5.43997 3.87293   1
   4   7   0 19.6850  5.0514   2
  -5  -7   0 101.764   9.130   2
   5   7   0 72.8043  8.0837   1
   5   7   0 103.721  11.827   2
   5   7   0 72.0766 10.7005   1
  -6  -7   0 12.1654  4.5618   2
  -6  -7   0 21.5419  4.1505   2
   6   7   0 10.3032  4.3560   2
   6   7   0 11.5481  4.9383   1
   7   7   0 -1.4164  3.9503   1
   7   7   0 1.05201 3.34190   2
   8   7   0 58.4087  9.9781   1
   8   7   0 58.0780  9.3056   2
   9   7   0 -5.1608  3.5420   2
   9   7   0 9.66374 5.84696   1
   9   7   0 5.54105 4.99324   1
  10   7   0 -1.1926  4.5649   2
  10   7   0 0.05863 5.67670   1
  11   7   0 -4.3949  6.0030   1
  10  -8   0 5.52688 4.45109   2
  10  -8   0 1.17127 4.03081   1
   9  -8   0 1.42781 3.97784   1
   9  -8   0 -1.3616  3.3176   2
   8  -8   0 6.94239 3.90607   2
   8  -8   0 0.67970 3.74012   1
   7  -8   0 1.33552 3.06202   2
   7  -8   0 5.16961 3.75925   1
  -7   8   0 -0.7358  4.3996   2
   6  -8   0 8.12432 3.85720   2
   6  -8   0 4.70497 3.69602   1
  -6   8   0 11.0148  5.3400   2
   5  -8   0 37.0522  6.1185   2
   5  -8   0 27.6652  5.8770   1
  -5   8   0 28.0154  7.2026   2
   4  -8   0 10.4661  3.6799   2
   4  -8   0 1.74517 2.78912   1
  -4   8   0 0.78583 3.37531   2
  -4   8   0 12.0769  5.6365   1
   3  -8   0 206.778  13.436   2
   3  -8   0 192.104  15.483   1
  -3   8   0 181.522  18.323   1
  -3   8   0 160.832  16.931   2
   2  -8   0 4.11965 2.71281   1
   2  -8   0 -0.8443  1.4539   2
  -2   8   0 1.63116 3.41138   2
  -2   8   0 -1.2222  3.4601   1
   1  -8   0 1.35392 2.13780   2
   1  -8   0 1.11582 2.14540   1
  -1   8   0 2.52726 3.94459   1
  -1   8   0 -0.6460  2.8282   2
   0  -8   0 41.8838  5.7409   2
   0  -8   0 44.6864  6.2042   1
   0   8   0 28.9988  7.4094   1
   0   8   0 41.4425  7.7816   2
  -1  -8   0 3.33525 2.32395   1
  -1  -8   0 8.17771 2.81600   2
   1   8   0 -0.3591  3.0531   1
   1   8   0 -0.9889  2.2678   2
  -2  -8   0 37.2800  5.5257   2
  -2  -8   0 25.2490  4.8557   1
   2   8   0 24.9494  6.6314   1
   2   8   0 28.6409  6.5294   2
  -3  -8   0 -0.5645  2.1045   1
  -3  -8   0 -0.0464  1.9594   2
   3   8   0 -1.1543  2.8805   2
   3   8   0 -4.7782  3.0397   1
   3   8   0 -1.2469  2.5720   1
  -4  -8   0 4.54490 2.80620   2
   4   8   0 -0.0074  2.9896   2
   4   8   0 7.48757 5.03759   1
  -5  -8   0 11.8950  3.8320   2
   5   8   0 16.1205  5.8612   1
   5   8   0 6.80873 4.84190   2
  -6  -8   0 25.0720  4.9425   2
   6   8   0 29.3235  7.1283   2
   6   8   0 8.15839 5.24448   1
   7   8   0 13.5939  5.8959   1
   7   8   0 3.21333 4.19133   2
   8   8   0 14.6919  6.6618   1
   8   8   0 17.5684  5.9039   2
   9   8   0 3.13509 4.81549   1
   9   8   0 2.24777 4.64122   2
  10   8   0 6.70000 6.38158   1
  10   8   0 0.68644 5.44668   1
  10   8   0 -2.1363  5.4849   2
   9  -9   0 0.47708 4.34960   1
   9  -9   0 4.44890 4.52322   2
   8  -9   0 -0.9764  3.5139   2
   8  -9   0 2.63337 4.39025   1
   7  -9   0 42.0100  7.6749   2
   7  -9   0 28.7291  6.8299   1
  -7   9   0 42.0935  9.1155   2
   6  -9   0 1.99260 3.14475   1
   6  -9   0 0.38987 3.17441   2
  -6   9   0 4.39261 5.50297   2
   5  -9   0 26.9293  5.6235   2
   5  -9   0 36.3272  7.0211   1
  -5   9   0 19.2595  6.6849   2
   4  -9   0 0.60553 2.79699   2
   4  -9   0 2.80935 3.03860   1
  -4   9   0 -3.5650  3.8317   2
  -4   9   0 3.25206 4.90692   1
   3  -9   0 1.21861 2.61262   2
   3  -9   0 0.45543 2.76527   1
  -3   9   0 8.86691 5.53830   1
  -3   9   0 3.61072 4.23189   2
   2  -9   0 74.6507  8.9404   2
   2  -9   0 89.7790  9.8855   1
  -2   9   0 78.1782 12.0763   1
  -2   9   0 91.7995 12.5664   2
   1  -9   0 13.5985  4.2603   1
   1  -9   0 12.2284  3.6378   2
  -1   9   0 23.7121  7.3756   1
  -1   9   0 21.1585  6.3458   2
   0  -9   0 124.268  11.104   2
   0  -9   0 98.2476 10.3884   1
   0   9   0 106.922  13.371   2
   0   9   0 85.0555 12.8552   1
  -1  -9   0 101.435  10.008   2
  -1  -9   0 106.197  10.665   1
   1   9   0 94.3274 13.4230   1
   1   9   0 119.232  14.269   2
  -2  -9   0 114.732  11.160   1
  -2  -9   0 89.8043  9.9380   2
   2   9   0 119.404  14.841   1
   2   9   0 119.000  13.935   2
  -3  -9   0 29.8707  5.6215   2
   3   9   0 16.0636  6.4504   1
   3   9   0 16.2005  6.0519   2
  -4  -9   0 67.0571  8.5302   2
   4   9   0 86.6941 11.8703   2
   4   9   0 58.5517 11.0061   1
  -5  -9   0 -0.9268  2.6358   2
   5   9   0 3.62373 5.15749   1
   5   9   0 -1.0215  4.0516   2
   6   9   0 4.81142 5.68183   1
   6   9   0 3.01977 4.43859   2
   7   9   0 3.47797 4.85966   2
   7   9   0 3.61364 5.77522   1
   8   9   0 7.11711 5.01402   2
   8   9   0 1.98620 5.48798   1
   9   9   0 -5.4616  4.8219   1
   9   9   0 -3.4927  5.0811   2
   8 -10   0 -1.6223  3.9167   1
   7 -10   0 12.6729  5.0700   2
   7 -10   0 14.1456  5.6098   1
  -7  10   0 2.24851 6.28615   2
   6 -10   0 -1.9623  3.5452   1
   6 -10   0 -0.0487  3.2513   2
  -6  10   0 5.65836 6.34773   2
   5 -10   0 13.2604  5.2197   1
   5 -10   0 6.68707 4.02647   2
  -5  10   0 7.65018 5.67657   2
   4 -10   0 40.9676  6.7527   2
   4 -10   0 20.3810  5.4896   1
  -4  10   0 30.8472  8.3853   2
   3 -10   0 88.9493 10.4487   1
   3 -10   0 81.3009  9.9326   2
  -3  10   0 101.443  14.175   2
  -3  10   0 86.0830 13.6849   1
   2 -10   0 -3.9029  2.4286   1
   2 -10   0 2.40664 2.78748   2
  -2  10   0 1.48759 4.58610   1
  -2  10   0 -0.2790  3.8369   2
   1 -10   0 -2.1592  2.1851   2
   1 -10   0 5.19651 3.50378   1
  -1  10   0 4.22616 5.07173   2
  -1  10   0 2.88029 5.08143   1
   0 -10   0 17.4548  4.7881   2
   0 -10   0 12.4959  4.5260   1
   0  10   0 21.1023  6.8665   2
   0  10   0 10.3810  6.1233   1
  -1 -10   0 41.8824  7.0151   2
  -1 -10   0 48.6871  7.4403   1
   1  10   0 56.3015 10.2957   2
   1  10   0 43.5691  9.8200   1
  -2 -10   0 9.18047 4.10494   2
   2  10   0 11.2168  5.8528   2
   2  10   0 13.7823  6.6849   1
  -3 -10   0 35.0684  6.7594   2
   3  10   0 40.9716  9.3659   2
   3  10   0 43.0405  9.6221   1
  -4 -10   0 76.5091  9.6507   2
   4  10   0 67.5385 12.2648   1
   4  10   0 69.7394 11.8510   2
  -5 -10   0 -2.9864  3.0014   2
   5  10   0 3.09092 4.86123   2
   5  10   0 5.55189 6.05106   1
   6  10   0 -3.5882  3.8890   2
   6  10   0 1.85007 5.29039   1
   7  10   0 -1.1359  4.6717   2
   7  10   0 -2.7003  5.1813   1
   8  10   0 3.02574 5.55454   2
   8  10   0 4.14788 6.40257   1
   9  10   0 -3.4521  5.9534   2
   7 -11   0 2.70096 4.76787   1
   6 -11   0 0.27514 3.95287   1
   6 -11   0 -2.7375  3.8669   2
  -6  11   0 3.35175 6.45649   2
   5 -11   0 15.5361  5.2760   2
   5 -11   0 17.2283  6.2250   1
  -5  11   0 17.0713  7.9287   2
   4 -11   0 0.28759 3.52711   1
   4 -11   0 -5.4843  2.5152   2
  -4  11   0 -3.1411  5.0675   2
   3 -11   0 -0.3273  3.2256   1
   3 -11   0 13.9647  4.9218   2
  -3  11   0 8.57399 6.31278   2
   2 -11   0 1.10000 2.84894   2
   2 -11   0 0.85542 3.06419   1
  -2  11   0 -4.0109  4.9466   1
  -2  11   0 0.53229 4.83512   2
   1 -11   0 -3.0019  2.4280   2
   1 -11   0 -1.1395  3.2649   1
  -1  11   0 7.26433 6.29802   1
  -1  11   0 1.19098 5.06449   2
   0 -11   0 32.9599  6.5560   2
   0  11   0 47.8990 10.3751   2
   0  11   0 33.3703  9.2015   1
  -1 -11   0 -3.2899  3.0616   2
   1  11   0 -0.9245  3.8282   2
   1  11   0 -2.1831  5.0040   1
  -2 -11   0 -1.2466  3.0731   2
   2  11   0 0.13820 5.31051   1
   2  11   0 -6.6868  4.1858   2
  -3 -11   0 80.8312 10.3035   2
   3  11   0 68.4870 13.0895   1
   3  11   0 63.1523 12.1995   2
  -4 -11   0 7.25805 4.64580   2
   4  11   0 17.7004  8.2745   1
   4  11   0 8.22993 6.46925   2
   5  11   0 -0.9658  4.0557   2
   5  11   0 0.58036 5.23819   1
   6  11   0 0.72608 6.37798   1
   6  11   0 1.40922 5.59177   2
   7  11   0 3.71815 7.01810   1
   7  11   0 -6.5032  5.1208   2
   8  11   0 3.03069 6.56671   2
   6 -12   0 -2.1066  4.1953   1
  -6  12   0 2.35563 7.07283   2
   5 -12   0 0.17592 4.13602   1
  -5  12   0 -2.5113  6.7713   2
   4 -12   0 16.7666  5.8122   1
   4 -12   0 12.7025  5.3829   2
  -4  12   0 20.2473  9.2786   2
   3 -12   0 2.91882 3.87495   2
  -3  12   0 6.29526 6.02276   2
   2 -12   0 -3.2149  3.1874   2
  -2  12   0 5.54191 6.12369   2
   1 -12   0 7.78494 4.18458   2
  -1  12   0 19.5315  8.0996   2
  -1  12   0 18.3811  8.1535   1
   0 -12   0 3.22064 3.80851   2
   0  12   0 4.50273 6.63539   1
   0  12   0 8.68513 6.45124   2
  -1 -12   0 2.15297 3.62378   2
   1  12   0 1.44566 5.76967   1
   1  12   0 1.20672 5.05091   2
  -2 -12   0 9.92111 4.97256   2
   2  12   0 9.67050 7.15814   1
   2  12   0 11.9410  7.1999   2
  -3 -12   0 39.2074  7.9914   2
   3  12   0 46.5265 10.9439   2
   3  12   0 60.3607 12.5433   1
   4  12   0 5.78090 6.15745   2
   4  12   0 1.62350 6.19471   1
   5  12   0 1.85157 6.80520   1
   5  12   0 0.48062 5.62259   2
   6  12   0 18.1489  9.6441   1
  -4  13   0 -0.3304  7.0212   2
  -3  13   0 3.38787 7.69260   2
   2 -13   0 7.20925 4.97533   2
  -2  13   0 16.5881  8.9394   2
   1 -13   0 1.32715 3.93658   2
  -1  13   0 -5.1988  6.0073   2
   0 -13   0 -3.4927  3.0638   2
   0  13   0 3.20332 6.57840   2
   0  13   0 -5.9706  6.7634   1
  -1 -13   0 5.37135 4.86656   2
   1  13   0 3.73239 7.27524   1
   1  13   0 -0.4490  6.3006   2
  -2 -13   0 10.4857  5.7978   2
   2  13   0 13.6140  9.0078   1
   2  13   0 -4.4559  5.5140   2
   3  13   0 3.65960 7.17513   1
   4  13   0 -0.4174  7.2388   1
   4  13  -1 0.52374 6.50640   1
   3  13  -1 -3.5927  6.5147   1
   2  13  -1 13.4331  8.6064   1
  -2 -13   1 7.50891 5.41571   2
   1  13  -1 -0.3461  6.1720   2
   1  13  -1 -1.3228  6.2599   1
  -1 -13   1 14.0853  5.6301   2
   0  13  -1 -1.5504  6.2167   2
   0  13  -1 5.70807 7.82248   1
   0 -13   1 -3.4515  3.6962   2
  -1  13  -1 -1.2914  5.8226   2
   1 -13   1 1.84411 3.80929   2
  -2  13  -1 -0.1152  6.7416   2
   2 -13   1 2.46461 4.05469   2
  -3  13  -1 41.4891 11.3894   2
  -4  13  -1 2.21124 7.06654   2
   6  12  -1 -3.0159  6.7858   1
   5  12  -1 6.12706 7.39462   1
   5  12  -1 6.28442 6.65929   2
   4  12  -1 9.18816 7.05419   1
   4  12  -1 -1.7566  5.2092   2
   3  12  -1 2.07018 5.83422   2
   3  12  -1 -1.2374  6.0864   1
  -3 -12   1 -0.4156  3.9073   2
   2  12  -1 0.37685 5.64495   2
   2  12  -1 -0.8057  5.8001   1
  -2 -12   1 5.07434 4.13802   2
   1  12  -1 2.72311 5.92202   1
   1  12  -1 4.98504 6.05281   2
  -1 -12   1 11.6900  5.0958   2
   0  12  -1 -4.2601  4.8995   2
   0  12  -1 4.84754 6.67992   1
   0 -12   1 8.32677 4.23910   2
  -1  12  -1 24.2952  9.1582   2
  -1  12  -1 23.8320  9.0758   1
   1 -12   1 30.6791  6.7680   2
  -2  12  -1 1.12409 5.20511   2
   2 -12   1 4.16985 3.45755   2
  -3  12  -1 -3.4669  5.5263   2
   3 -12   1 -0.4780  3.6293   2
  -4  12  -1 6.51684 7.01437   2
   4 -12   1 2.20196 3.44142   2
   4 -12   1 -1.1958  4.2613   1
  -5  12  -1 -2.1218  6.8489   2
   5 -12   1 0.16262 4.47257   1
  -6  12  -1 7.17490 7.80290   2
   6 -12   1 7.86955 5.59481   1
   7  11  -1 12.9095  7.2894   2
   7  11  -1 1.75830 6.17885   1
   6  11  -1 19.6085  8.2202   2
   6  11  -1 6.42246 7.33778   1
   5  11  -1 -0.8718  5.5739   1
   5  11  -1 0.25318 5.14068   2
   4  11  -1 2.29446 5.72077   1
   4  11  -1 1.41968 5.05261   2
  -4 -11   1 2.83571 4.16713   2
   3  11  -1 24.1888  8.3208   1
   3  11  -1 34.7616  9.3651   2
  -3 -11   1 30.5867  6.7000   2
   2  11  -1 51.0835 11.4223   1
   2  11  -1 41.0245  9.9150   2
  -2 -11   1 48.4889  7.8514   2
   1  11  -1 59.1548 11.6079   2
   1  11  -1 72.3168 13.3737   1
  -1 -11   1 47.4031  7.9513   2
   0  11  -1 52.4764 11.0012   1
   0  11  -1 32.0383  9.0280   2
   0 -11   1 32.2126  6.4808   2
  -1  11  -1 28.8471  8.9618   1
  -1  11  -1 26.3024  8.2454   2
   1 -11   1 19.2648  5.3916   2
  -2  11  -1 7.40516 5.78959   2
  -2  11  -1 3.37773 6.00143   1
   2 -11   1 1.10660 3.39418   1
   2 -11   1 3.04351 3.39475   2
  -3  11  -1 52.8849 11.2452   2
   3 -11   1 60.1491  8.5304   2
   3 -11   1 38.8912  7.8054   1
  -4  11  -1 14.6705  7.5456   2
   4 -11   1 15.5560  4.8764   2
   4 -11   1 18.3769  5.8222   1
  -5  11  -1 7.19865 6.84554   2
   5 -11   1 13.2743  5.7342   1
   5 -11   1 12.1217  4.9323   2
  -6  11  -1 2.39975 6.81416   2
   6 -11   1 1.03559 3.85052   1
   6 -11   1 5.78320 4.43730   2
  -7  11  -1 6.60245 7.68242   2
   7 -11   1 -2.9692  4.1764   1
   8  10  -1 -2.0854  5.0191   2
   8  10  -1 -1.9110  5.7700   1
   7  10  -1 11.5269  6.5251   2
   7  10  -1 12.4934  7.0476   1
   6  10  -1 3.70843 5.95341   1
   6  10  -1 6.89382 5.27976   2
   5  10  -1 1.80942 4.72351   2
   5  10  -1 -3.3092  4.8069   1
   4  10  -1 2.80190 5.32467   1
   4  10  -1 2.93834 5.29041   2
  -4 -10   1 -2.7785  2.7627   2
   3  10  -1 0.53083 5.24797   1
   3  10  -1 1.71612 4.61113   2
  -3 -10   1 0.13719 2.73125   2
   2  10  -1 154.523  16.822   2
   2  10  -1 113.143  15.791   1
  -2 -10   1 102.964  11.202   2
   1  10  -1 3.27809 4.10795   2
   1  10  -1 5.50621 5.56608   1
  -1 -10   1 2.53261 2.75414   2
   0  10  -1 12.8540  6.4254   1
   0  10  -1 9.07421 5.28690   2
   0 -10   1 13.7997  4.1044   2
   0 -10   1 20.8103  5.0911   1
  -1  10  -1 63.4868 10.9685   2
  -1  10  -1 63.9065 11.5775   1
   1 -10   1 79.8416  9.2449   2
   1 -10   1 53.0632  8.0273   1
  -2  10  -1 37.0668  8.9498   2
  -2  10  -1 32.0622  8.9588   1
   2 -10   1 36.7519  6.3742   2
   2 -10   1 27.1915  5.9475   1
  -3  10  -1 15.2442  7.6024   1
  -3  10  -1 16.7923  7.1181   2
   3 -10   1 11.4566  4.5678   1
   3 -10   1 16.7912  4.5106   2
  -4  10  -1 7.11356 4.99239   2
   4 -10   1 2.12122 2.89241   2
   4 -10   1 -3.6050  3.0509   1
  -5  10  -1 1.37631 5.34550   2
   5 -10   1 1.19260 3.61736   1
   5 -10   1 5.13705 3.59913   2
  -6  10  -1 22.2116  8.4342   2
   6 -10   1 19.8519  6.0715   1
   6 -10   1 17.0776  5.0056   2
  -7  10  -1 8.91948 7.42371   2
   7 -10   1 11.0295  5.4720   1
   7 -10   1 18.4195  6.1059   2
   8 -10   1 -2.7865  4.1525   1
   9   9  -1 2.42664 5.95378   1
   9   9  -1 6.52431 6.02229   2
   8   9  -1 0.06959 5.38595   1
   8   9  -1 -2.8804  4.1905   2
   7   9  -1 7.66289 5.73838   1
   7   9  -1 5.67013 5.05272   2
   6   9  -1 5.74613 4.62633   2
   6   9  -1 -1.1671  4.3552   1
   5   9  -1 10.9078  5.8649   1
   5   9  -1 8.21521 4.74401   2
  -5  -9   1 7.84047 3.62530   2
   4   9  -1 221.635  20.681   1
   4   9  -1 158.396  16.990   2
  -4  -9   1 179.466  14.598   2
   3   9  -1 10.0727  5.3963   1
   3   9  -1 6.52839 4.85953   2
  -3  -9   1 3.03609 2.85143   2
   2   9  -1 6.21940 4.76031   1
   2   9  -1 1.87596 3.76052   2
  -2  -9   1 -2.5597  2.2503   1
  -2  -9   1 2.37531 2.55288   2
   1   9  -1 13.9305  6.2277   1
   1   9  -1 10.2445  5.0156   2
  -1  -9   1 16.8182  4.1997   2
  -1  -9   1 11.5227  3.8265   1
   0   9  -1 2.69663 3.56669   2
   0   9  -1 2.51561 4.25545   1
   0  -9   1 5.70994 3.07989   1
   0  -9   1 0.01330 2.22776   2
  -1   9  -1 52.9116  9.4789   2
  -1   9  -1 45.7516  9.3466   1
   1  -9   1 58.0706  7.2882   2
   1  -9   1 47.4334  7.1559   1
  -2   9  -1 23.8810  7.5644   1
  -2   9  -1 29.2048  7.5737   2
   2  -9   1 38.9039  6.1313   2
   2  -9   1 42.7837  6.5789   1
  -3   9  -1 5.48403 4.75481   2
  -3   9  -1 0.23369 4.11076   1
   3  -9   1 -1.8663  2.2618   2
   3  -9   1 2.84333 2.96685   1
  -4   9  -1 16.5132  6.6611   2
  -4   9  -1 26.1588  7.6317   1
   4  -9   1 24.2285  5.7040   1
   4  -9   1 27.6867  5.5499   2
  -5   9  -1 4.74331 4.94281   2
   5  -9   1 0.52411 2.81417   2
   5  -9   1 0.65559 2.96002   1
  -6   9  -1 -0.7659  4.7977   2
   6  -9   1 5.67603 3.72446   2
   6  -9   1 1.37807 3.59730   1
  -7   9  -1 2.02094 4.94222   2
   7  -9   1 0.01129 3.56334   1
   7  -9   1 1.53387 3.10040   2
   8  -9   1 0.44983 3.37932   2
   8  -9   1 9.07955 5.18778   1
   9  -9   1 2.64316 4.76900   1
   9  -9   1 4.02052 4.38750   2
  10   8  -1 5.35506 5.34830   2
  10   8  -1 5.48773 6.40564   1
  10   8  -1 -2.7315  5.7676   1
   9   8  -1 2.94880 4.56241   2
   9   8  -1 2.83814 5.24847   1
   8   8  -1 7.16964 5.30012   2
   8   8  -1 20.5498  7.3283   1
   7   8  -1 0.46570 3.84154   2
   7   8  -1 1.53200 4.85180   1
   6   8  -1 7.09067 5.03728   1
   6   8  -1 12.3281  5.7222   2
   5   8  -1 44.1258  8.8185   1
   5   8  -1 51.0950  8.9622   2
  -5  -8   1 55.6967  6.9679   2
   4   8  -1 0.32163 3.49388   1
   4   8  -1 1.52238 3.41461   2
  -4  -8   1 -0.4840  2.2210   2
   3   8  -1 134.041  15.071   1
   3   8  -1 103.435  10.642   1
   3   8  -1 133.003  14.166   2
  -3  -8   1 149.695  11.774   2
  -3  -8   1 116.202  10.978   1
   2   8  -1 49.8399  8.4076   2
   2   8  -1 70.0961  8.1038   1
   2   8  -1 78.5147 11.1815   1
  -2  -8   1 69.2211  7.7979   1
  -2  -8   1 60.6691  7.1736   2
   1   8  -1 -0.3849  3.4398   1
   1   8  -1 4.78124 3.69176   2
  -1  -8   1 1.98405 2.11200   2
  -1  -8   1 3.99956 2.56252   1
   0   8  -1 0.87360 3.01566   2
   0   8  -1 -0.0204  3.3575   1
   0  -8   1 1.73103 2.27341   1
   0  -8   1 4.65231 2.53648   2
  -1   8  -1 17.0691  5.5215   2
  -1   8  -1 28.5677  7.2458   1
   1  -8   1 21.8898  4.1865   2
   1  -8   1 20.5541  4.3960   1
  -2   8  -1 13.9714  5.0030   2
  -2   8  -1 8.16246 4.65737   1
   2  -8   1 6.77682 2.74601   2
   2  -8   1 4.68954 2.89730   1
  -3   8  -1 86.4721 11.6146   2
  -3   8  -1 98.8699 12.8086   1
   3  -8   1 72.8776  8.4711   2
   3  -8   1 82.6032  9.4023   1
  -4   8  -1 46.1168  9.3920   1
  -4   8  -1 30.1194  7.0869   2
   4  -8   1 41.8979  6.8736   1
   4  -8   1 27.9800  5.4914   2
  -5   8  -1 310.870  24.676   2
   5  -8   1 282.529  18.010   2
   5  -8   1 267.771  18.839   1
  -6   8  -1 103.048  13.175   2
   6  -8   1 74.5770  9.1050   2
   6  -8   1 91.1415 10.8779   1
  -7   8  -1 3.66097 4.92867   2
   7  -8   1 -0.2569  2.9571   2
   7  -8   1 1.28034 3.43773   1
   8  -8   1 4.91405 4.57982   1
   8  -8   1 17.0396  5.4458   2
   9  -8   1 1.66636 3.92158   2
   9  -8   1 -1.2290  3.8895   1
  10  -8   1 4.55259 4.33933   2
  10  -8   1 -2.1897  4.2642   1
  10   7  -1 3.86386 4.26844   2
  10   7  -1 -3.8657  4.8758   1
  10   7  -1 3.85383 5.36775   1
   9   7  -1 3.43532 4.26243   2
   9   7  -1 -3.6248  3.8553   1
   8   7  -1 52.1114  9.7126   1
   8   7  -1 64.7208  9.8181   2
   7   7  -1 2.13883 4.29513   1
   7   7  -1 7.91445 4.32520   2
   6   7  -1 4.26257 4.23778   1
   6   7  -1 9.81002 4.40969   2
  -6  -7   1 9.23949 2.78086   2
  -6  -7   1 5.57084 3.27135   2
   5   7  -1 87.8693  8.8195   1
   5   7  -1 117.338  13.048   1
   5   7  -1 96.0930 11.2973   2
  -5  -7   1 94.0236  8.5631   2
  -5  -7   1 92.7878  9.6067   2
   4   7  -1 130.856  13.004   2
   4   7  -1 110.228  10.209   1
   4   7  -1 120.360  13.669   1
  -4  -7   1 122.940  10.627   1
  -4  -7   1 116.656  11.308   2
  -4  -7   1 135.106  10.571   2
   3   7  -1 44.4840  5.8308   1
   3   7  -1 34.6595  7.1359   1
   3   7  -1 31.7941  6.4663   2
  -3  -7   1 33.4505  4.9852   2
  -3  -7   1 41.9261  5.7252   1
   2   7  -1 2.06984 2.60876   2
   2   7  -1 2.41624 2.44923   1
   2   7  -1 0.40068 2.82690   1
  -2  -7   1 0.84399 1.91770   1
  -2  -7   1 2.11071 1.86643   2
   1   7  -1 127.284  13.978   1
   1   7  -1 144.160  11.750   1
   1   7  -1 140.497  13.784   2
  -1  -7   1 143.149  11.041   2
  -1  -7   1 137.139  11.104   1
   0   7  -1 28.5169  6.5913   1
   0   7  -1 36.8323  6.9154   2
   0  -7   1 32.3514  4.7020   2
   0  -7   1 28.8780  4.7686   1
  -1   7  -1 315.343  20.485   2
  -1   7  -1 281.092  23.354   1
   1  -7   1 338.680  17.835   2
   1  -7   1 287.796  18.150   1
  -2   7  -1 21.7612  5.9037   1
  -2   7  -1 31.7291  6.7917   2
   2  -7   1 22.1167  4.3862   1
   2  -7   1 16.7911  3.7048   2
  -3   7  -1 129.222  14.527   1
  -3   7  -1 145.662  14.742   2
   3  -7   1 151.627  12.800   1
   3  -7   1 145.624  11.727   2
  -4   7  -1 105.540  12.482   2
  -4   7  -1 104.439  12.808   1
   4  -7   1 107.857  10.043   2
   4  -7   1 98.1143 10.1780   1
  -5   7  -1 48.1638  8.9907   1
  -5   7  -1 40.9844  8.0443   2
   5  -7   1 64.6617  8.1733   1
   5  -7   1 60.3893  7.4421   2
  -6   7  -1 67.1467 10.1466   2
   6  -7   1 73.3002  9.0792   1
   6  -7   1 47.8946  7.2023   2
  -7   7  -1 -1.4615  3.7345   2
   7  -7   1 -0.7898  2.6605   2
   7  -7   1 -1.4773  2.6563   1
  -8   7  -1 1.46851 4.16875   2
   8  -7   1 3.80749 3.28782   2
   8  -7   1 4.46131 4.19440   1
   9  -7   1 3.08798 4.14919   1
   9  -7   1 1.45045 3.51190   2
  10  -7   1 0.67144 4.22104   1
  10  -7   1 -2.3756  4.0445   2
  11   6  -1 1.03298 5.34845   1
  10   6  -1 7.36807 5.16001   1
  10   6  -1 6.93729 4.34925   2
   9   6  -1 9.91882 4.87161   2
   9   6  -1 4.13564 5.19522   1
   9   6  -1 7.06547 4.96316   1
   8   6  -1 37.0294  7.5264   1
   8   6  -1 35.6330  6.8939   2
   7   6  -1 -1.2433  2.3832   2
   7   6  -1 5.65582 3.69178   1
   7   6  -1 -1.3361  2.9597   2
   6   6  -1 2.18113 2.41301   2
   6   6  -1 1.20960 2.67969   2
   6   6  -1 -1.9376  2.1086   1
   6   6  -1 0.28421 2.94781   1
  -6  -6   1 0.71077 1.96757   2
  -6  -6   1 -0.4422  1.4622   2
   5   6  -1 41.3793  5.2963   2
   5   6  -1 48.7872  7.7114   1
   5   6  -1 42.4589  6.8476   2
   5   6  -1 41.5498  5.4546   1
  -5  -6   1 54.1544  5.5739   2
  -5  -6   1 39.0479  5.5084   2
   4   6  -1 29.4322  4.4369   1
   4   6  -1 32.6732  6.4274   1
   4   6  -1 32.8878  4.4895   2
   4   6  -1 30.7829  5.7143   2
  -4  -6   1 31.0311  4.4092   2
  -4  -6   1 23.2403  4.2452   1
  -4  -6   1 33.6790  5.3569   2
   3   6  -1 93.8251  8.0870   1
   3   6  -1 72.2071  8.8908   2
   3   6  -1 71.8871  6.8960   2
   3   6  -1 91.9372 10.4688   1
  -3  -6   1 76.0759  7.2751   2
  -3  -6   1 80.8002  7.6486   1
  -3  -6   1 78.7414  8.5399   2
   2   6  -1 567.226  29.669   2
   2   6  -1 543.533  31.020   1
   2   6  -1 520.819  26.438   2
   2   6  -1 521.347  27.799   1
  -2  -6   1 505.692  28.448   2
  -2  -6   1 549.420  26.612   2
   1   6  -1 264.671  15.605   1
   1   6  -1 246.288  17.820   1
   1   6  -1 282.810  17.480   2
   1   6  -1 239.386  14.552   2
  -1  -6   1 248.624  16.662   2
  -1  -6   1 274.071  14.822   2
  -1  -6   1 281.854  15.510   1
   0   6  -1 50.5041  5.9885   1
   0   6  -1 36.2178  6.2291   2
   0   6  -1 57.7539  5.8561   2
   0   6  -1 64.8961  8.6895   1
   0  -6   1 33.7020  6.1694   2
   0  -6   1 38.3427  4.8687   2
   0  -6   1 51.4021  5.7753   1
  -1   6  -1 162.277  15.093   1
  -1   6  -1 123.971  13.036   2
  -1   6  -1 166.167  10.841   2
   1  -6   1 181.621  10.789   2
   1  -6   1 166.538  11.206   1
   1  -6   1 182.009  15.132   2
  -2   6  -1 89.0622 10.8915   1
  -2   6  -1 91.4766 10.5591   2
   2  -6   1 83.3957  7.8839   2
   2  -6   1 103.136   9.029   1
  -3   6  -1 18.5339  5.2163   1
  -3   6  -1 11.0929  4.3557   2
   3  -6   1 15.2675  3.6646   1
   3  -6   1 17.7517  3.6451   2
  -4   6  -1 466.253  26.519   2
  -4   6  -1 419.671  27.231   1
   4  -6   1 463.675  24.052   2
   4  -6   1 401.787  27.672   1
   4  -6   1 453.861  25.193   1
  -5   6  -1 96.5583 11.2341   2
  -5   6  -1 130.752  13.580   1
   5  -6   1 117.250  13.865   1
   5  -6   1 109.551  10.805   1
   5  -6   1 100.514   9.618   2
  -6   6  -1 11.3244  5.1374   1
  -6   6  -1 62.8150  8.9794   2
   6  -6   1 54.4868 10.0500   1
   6  -6   1 45.9569  7.0022   1
   6  -6   1 51.1660  6.7884   2
  -7   6  -1 25.2592  6.2804   2
   7  -6   1 36.6946  6.7974   1
   7  -6   1 32.0575  5.8911   2
  -8   6  -1 6.57286 4.49607   2
   8  -6   1 3.05190 3.91941   1
   8  -6   1 4.23209 3.40894   2
   9  -6   1 14.2764  4.6668   2
   9  -6   1 -0.0460  3.5570   1
  10  -6   1 4.19328 4.17676   1
  10  -6   1 9.29319 4.94056   2
  11  -6   1 2.26857 4.51739   2
  11  -6   1 -2.1214  4.3818   1
  11   5  -1 0.67482 5.39956   1
  10   5  -1 -0.5453  3.4691   2
  10   5  -1 -6.3276  3.7314   1
   9   5  -1 1.80646 3.30897   2
   9   5  -1 -2.1473  3.4182   1
   8   5  -1 -1.5312  2.6925   2
   8   5  -1 5.33301 4.33260   1
   7   5  -1 29.6314  6.0150   1
   7   5  -1 30.9884  4.9299   2
   7   5  -1 42.0401  5.6117   1
   7   5  -1 29.6238  5.5983   2
   6   5  -1 14.3085  3.3531   1
   6   5  -1 10.5475  4.2600   1
   6   5  -1 10.1377  3.6922   2
   6   5  -1 12.8129  3.0106   2
   5   5  -1 290.788  16.529   1
   5   5  -1 306.541  17.891   2
   5   5  -1 303.424  18.932   1
   5   5  -1 283.385  15.735   2
  -5  -5   1 283.598  14.817   2
  -5  -5   1 281.366  15.324   2
   4   5  -1 3.41342 1.91319   1
   4   5  -1 0.44165 2.08407   2
   4   5  -1 8.99811 3.34333   1
   4   5  -1 0.97544 1.49741   2
  -4  -5   1 2.22404 2.22788   2
  -4  -5   1 1.17966 1.88791   1
  -4  -5   1 3.11464 1.76595   2
   3   5  -1 128.377   8.603   1
   3   5  -1 127.645   8.237   2
   3   5  -1 130.964  11.468   2
   3   5  -1 130.501  11.946   1
  -3  -5   1 133.519  10.581   2
  -3  -5   1 116.944   8.152   2
  -3  -5   1 140.942   8.746   1
   2   5  -1 447.432  23.584   2
   2   5  -1 393.517  21.909   1
   2   5  -1 422.753  21.059   2
   2   5  -1 478.355  25.194   1
  -2  -5   1 399.112  22.537   2
  -2  -5   1 418.779  21.055   2
   1   5  -1 32.0287  3.8247   2
   1   5  -1 23.8610  4.5651   2
   1   5  -1 34.0178  4.2929   1
   1   5  -1 40.8359  6.2717   1
  -1  -5   1 29.2094  3.7807   2
  -1  -5   1 21.2291  4.5142   2
  -1  -5   1 28.9774  3.8089   1
   0   5  -1 103.522  10.065   2
   0   5  -1 134.487  11.823   1
   0   5  -1 110.374   7.925   1
   0   5  -1 108.744   7.473   2
   0  -5   1 120.228   7.567   2
   0  -5   1 105.788   7.658   1
   0  -5   1 101.849   9.955   2
  -1   5  -1 9.62551 2.33986   2
  -1   5  -1 6.49169 2.33011   1
  -1   5  -1 5.02479 2.67163   1
  -1   5  -1 5.60351 2.69891   2
   1  -5   1 5.41762 2.90185   2
   1  -5   1 5.86508 1.99400   2
   1  -5   1 4.37930 1.81731   1
  -2   5  -1 277.990  15.648   2
  -2   5  -1 255.362  17.085   2
  -2   5  -1 273.419  18.268   1
   2  -5   1 265.931  15.303   2
   2  -5   1 291.996  16.317   1
   2  -5   1 292.561  17.674   2
   2  -5   1 300.460  18.811   1
  -3   5  -1 159.914  12.075   2
  -3   5  -1 128.068  12.468   2
  -3   5  -1 156.868  14.133   1
   3  -5   1 169.696  10.367   2
   3  -5   1 157.714  13.886   2
   3  -5   1 144.475  14.277   1
   3  -5   1 154.868  10.740   1
  -4   5  -1 72.3199  8.4542   2
  -4   5  -1 41.3286  7.0961   1
  -4   5  -1 61.7161  7.3653   2
   4  -5   1 44.1080  5.6492   2
   4  -5   1 47.0962  6.3138   1
   4  -5   1 55.1902  8.5730   1
   4  -5   1 52.0440  7.9650   2
  -5   5  -1 -0.6183  2.5810   1
  -5   5  -1 0.06739 2.58927   2
   5  -5   1 1.17714 2.06126   2
   5  -5   1 -0.2898  1.9759   1
   5  -5   1 3.14367 3.88593   1
  -6   5  -1 44.1715  7.1500   2
  -6   5  -1 45.2330  7.8259   1
  -6   5  -1 41.3327  5.6077   3
   6  -5   1 55.2514  7.3940   1
   6  -5   1 52.4854  6.6460   2
   6  -5   1 44.5728  8.4886   1
  -7   5  -1 15.6051  3.7226   3
  -7   5  -1 13.9889  4.6006   2
   7  -5   1 18.6244  4.9272   1
   7  -5   1 20.9356  4.6710   2
  -8   5  -1 2.38906 3.54270   2
   8  -5   1 1.59536 3.17219   1
   8  -5   1 2.03640 2.94139   2
   9  -5   1 -0.5609  3.0161   2
   9  -5   1 -1.8022  3.1135   1
  10  -5   1 11.8046  5.1607   1
  10  -5   1 8.80464 4.51503   2
  11  -5   1 1.43782 4.36780   1
  11  -5   1 2.18986 4.88838   2
  12   4  -1 2.90761 6.05089   1
  11   4  -1 10.0293  5.7561   1
  10   4  -1 15.7061  5.6872   1
  10   4  -1 4.15024 3.94475   2
   9   4  -1 2.62089 3.80514   1
   9   4  -1 5.15128 3.70405   2
   8   4  -1 -0.6017  3.1099   1
   8   4  -1 0.10900 2.48424   1
   8   4  -1 0.07750 2.67191   1
   8   4  -1 -0.3154  2.4458   2
   8   4  -1 -1.2919  2.3362   2
   7   4  -1 2.60868 2.37855   1
   7   4  -1 4.80619 2.37525   2
   7   4  -1 2.65767 2.50551   2
   7   4  -1 3.24356 2.60311   1
   6   4  -1 5.20699 2.67910   2
   6   4  -1 3.22453 2.20795   1
   6   4  -1 6.08687 3.29057   1
   6   4  -1 4.62927 2.19909   2
   5   4  -1 138.316   8.692   2
   5   4  -1 128.743  11.249   1
   5   4  -1 117.801  10.254   2
   5   4  -1 131.799   8.869   1
  -5  -4   1 137.348   7.065   2
   4   4  -1 358.909  20.018   1
   4   4  -1 323.287  17.198   2
   4   4  -1 341.357  18.754   2
   4   4  -1 350.212  18.224   1
  -4  -4   1 359.361  16.901   2
  -4  -4   1 313.140  17.352   1
  -4  -4   1 354.514  17.372   2
   3   4  -1 593.800  28.336   2
   3   4  -1 579.521  29.714   1
   3   4  -1 550.294  26.272   2
   3   4  -1 529.329  27.520   1
  -3  -4   1 544.146  27.542   1
  -3  -4   1 551.157  27.162   2
  -3  -4   1 554.917  26.361   2
   2   4  -1 93.4731  6.3546   1
   2   4  -1 105.182   6.255   2
   2   4  -1 98.3546  8.6083   2
   2   4  -1 96.0802  8.9588   1
  -2  -4   1 96.6116  8.1105   2
  -2  -4   1 81.5184  5.8983   2
  -2  -4   1 98.5787  6.4582   1
   1   4  -1 4.17134 2.26962   1
   1   4  -1 1.80718 1.04738   2
   1   4  -1 3.15609 1.40485   1
   1   4  -1 0.50738 1.52554   2
  -1  -4   1 4.93021 1.49749   1
  -1  -4   1 3.06832 1.79978   2
  -1  -4   1 3.14701 1.21198   2
   0   4  -1 267.039  14.827   1
   0   4  -1 286.924  16.872   1
   0   4  -1 274.766  15.867   2
   0   4  -1 258.171  14.060   2
   0  -4   1 284.428  14.875   1
   0  -4   1 283.617  14.128   2
   0  -4   1 268.316  15.712   2
   0  -4   1 261.284  16.405   1
  -1   4  -1 32.6519  4.9616   2
  -1   4  -1 41.2020  4.6055   1
  -1   4  -1 38.4641  5.5558   1
  -1   4  -1 39.2765  4.2654   2
   1  -4   1 43.0070  5.5446   2
   1  -4   1 37.8578  4.0609   2
   1  -4   1 35.7471  5.3967   1
   1  -4   1 34.5911  4.1553   1
  -2   4  -1 135.349  12.152   1
  -2   4  -1 166.936  11.064   2
  -2   4  -1 146.077   9.387   2
   2  -4   1 158.571   9.899   1
   2  -4   1 160.203  12.418   2
   2  -4   1 155.247   9.336   2
   2  -4   1 152.647  12.729   1
  -3   4  -1 263.614  16.615   2
  -3   4  -1 291.087  15.859   2
  -3   4  -1 271.787  17.531   1
   3  -4   1 286.031  18.033   1
   3  -4   1 291.510  16.373   1
   3  -4   1 295.918  17.274   2
   3  -4   1 263.137  15.164   2
  -4   4  -1 71.1747  7.3931   2
  -4   4  -1 54.0404  7.1102   2
  -4   4  -1 64.4636  8.1236   1
   4  -4   1 71.4324  8.9044   1
   4  -4   1 71.8583  7.3220   1
   4  -4   1 63.3794  6.5845   2
   4  -4   1 74.1514  8.5536   2
  -5   4  -1 153.376  12.730   2
  -5   4  -1 128.689  12.939   1
  -5   4  -1 173.540  13.650   2
   5  -4   1 179.158  15.470   1
   5  -4   1 179.683  11.279   2
   5  -4   1 179.245  14.691   2
   5  -4   1 165.935  11.709   1
  -6   4  -1 27.3645  5.3816   2
  -6   4  -1 34.3631  6.3600   1
  -6   4  -1 21.3492  3.5210   3
  -6   4  -1 23.0351  4.9361   2
   6  -4   1 23.9642  4.5253   2
   6  -4   1 14.8966  5.4103   1
   6  -4   1 29.5751  5.3667   1
   6  -4   1 22.3855  5.5293   2
  -7   4  -1 107.323  10.320   2
  -7   4  -1 124.151  11.858   1
  -7   4  -1 111.092  10.753   2
  -7   4  -1 106.697   7.818   3
   7  -4   1 96.7146 10.7861   1
   7  -4   1 84.5159 11.4363   1
   7  -4   1 109.528  10.343   2
  -8   4  -1 15.1668  3.9410   2
  -8   4  -1 2.65349 3.23871   2
   8  -4   1 1.60036 2.79717   2
   8  -4   1 4.38977 3.61489   1
   9  -4   1 27.5647  6.1722   2
   9  -4   1 35.4930  7.2692   1
  10  -4   1 7.81786 4.69273   1
  10  -4   1 6.33752 4.26689   2
  11  -4   1 5.34101 4.81839   1
  11  -4   1 6.50259 4.19630   2
  12  -4   1 3.75226 5.13848   2
  12  -4   1 0.16262 4.66644   1
  12   3  -1 10.6921  6.9581   1
  11   3  -1 3.24036 5.25503   1
  10   3  -1 6.40911 4.59439   1
  10   3  -1 6.76477 4.04276   2
   9   3  -1 3.22981 3.38123   2
   9   3  -1 11.1791  4.5559   1
   8   3  -1 12.0414  3.3103   2
   8   3  -1 8.63103 3.21548   1
   8   3  -1 8.91655 3.87963   1
   8   3  -1 7.75307 3.15170   2
   7   3  -1 52.2754  6.7591   1
   7   3  -1 50.5988  5.8662   1
   7   3  -1 34.6097  5.2079   2
   7   3  -1 49.2132  6.6432   1
   7   3  -1 49.7719  5.7334   2
   6   3  -1 92.7126  8.1148   1
   6   3  -1 108.853   8.813   2
   6   3  -1 93.2368  7.8176   2
   6   3  -1 117.038   9.690   1
   5   3  -1 16.2412  3.1458   2
   5   3  -1 14.9033  2.7605   1
   5   3  -1 19.0916  3.7214   1
   5   3  -1 10.0048  2.3581   2
   4   3  -1 75.0787  5.9814   1
   4   3  -1 79.2892  5.9508   2
   4   3  -1 82.6639  7.2751   1
   4   3  -1 72.0071  6.5509   2
  -4  -3   1 70.5607  4.3367   2
   3   3  -1 40.3134  3.8544   1
   3   3  -1 38.2837  4.4525   2
   3   3  -1 28.3487  4.1155   1
   3   3  -1 34.5146  3.4793   2
  -3  -3   1 35.5822  3.6903   2
  -3  -3   1 48.8767  3.7842   2
  -3  -3   1 41.1502  3.5878   1
   2   3  -1 266.896  13.198   2
   2   3  -1 251.615  14.336   2
   2   3  -1 282.264  13.916   1
   2   3  -1 277.383  15.320   1
  -2  -3   1 283.372  13.399   2
  -2  -3   1 268.068  14.045   2
  -2  -3   1 248.930  13.802   1
   1   3  -1 1419.92   64.40   2
   1   3  -1 1482.56   65.92   2
   1   3  -1 1464.66   67.60   1
   1   3  -1 1463.88   69.21   1
  -1  -3   1 1439.33   64.39   2
  -1  -3   1 1451.94   65.63   2
  -1  -3   1 1417.29   68.76   1
   0   3  -1 441.509  21.874   2
   0   3  -1 405.820  21.345   1
   0   3  -1 447.179  23.027   1
   0   3  -1 454.250  20.519   2
   0  -3   1 432.647  20.356   2
   0  -3   1 400.736  21.514   2
   0  -3   1 426.007  22.720   1
   0  -3   1 427.871  21.402   1
  -1   3  -1 2151.10  108.48   1
  -1   3  -1 2333.71  102.17   2
  -1   3  -1 2352.18  103.61   2
  -1   3  -1 2295.70  107.32   1
   1  -3   1 2361.84  108.69   1
   1  -3   1 2300.01  103.51   2
   1  -3   1 2239.10  101.96   2
   1  -3   1 2409.12  107.22   1
  -2   3  -1 1.99767 1.33814   2
  -2   3  -1 0.00089 1.22339   2
  -2   3  -1 0.02285 1.20210   1
  -2   3  -1 -1.6566  1.1539   1
   2  -3   1 3.80019 1.36963   2
   2  -3   1 2.02795 1.42144   1
   2  -3   1 0.26799 1.61525   1
   2  -3   1 4.21189 1.92121   2
  -3   3  -1 0.80767 1.49164   2
  -3   3  -1 0.30804 1.21496   2
  -3   3  -1 1.59300 1.83981   1
   3  -3   1 -0.2787  1.0809   1
   3  -3   1 1.07979 1.17061   2
   3  -3   1 1.21758 1.79359   2
   3  -3   1 0.12905 1.79768   1
  -4   3  -1 166.200  10.888   2
  -4   3  -1 174.586  11.426   2
   4  -3   1 152.125  10.316   2
   4  -3   1 181.667  11.453   1
   4  -3   1 174.364  11.722   2
   4  -3   1 180.758  12.469   1
  -5   3  -1 16.4980  3.8373   2
  -5   3  -1 23.9502  3.1449   3
  -5   3  -1 14.6654  3.6892   2
  -5   3  -1 25.9888  5.0484   1
   5  -3   1 24.2652  4.1939   2
   5  -3   1 19.7252  4.7583   1
   5  -3   1 28.3863  5.1799   2
   5  -3   1 25.3388  4.6729   1
  -6   3  -1 17.0017  2.5548   3
  -6   3  -1 25.0112  4.4322   2
  -6   3  -1 25.4881  5.0196   1
  -6   3  -1 23.9121  4.4778   2
   6  -3   1 14.8673  4.1000   1
   6  -3   1 15.7962  3.7573   2
   6  -3   1 14.6848  4.6498   1
   6  -3   1 17.0549  4.4396   2
  -7   3  -1 147.486  12.939   1
  -7   3  -1 179.836  11.720   2
  -7   3  -1 161.138  11.115   2
   7  -3   1 179.361  13.792   2
   7  -3   1 177.767  15.470   1
   7  -3   1 154.364  13.957   1
   7  -3   1 166.973  14.707   2
  -8   3  -1 19.4400  4.2070   2
  -8   3  -1 11.3741  3.7462   2
   8  -3   1 17.4487  4.9972   1
   8  -3   1 14.1419  4.3163   2
   8  -3   1 16.8723  5.4743   1
   8  -3   1 12.3648  5.2921   2
   9  -3   1 20.2148  5.1143   2
   9  -3   1 20.0934  5.6855   1
  10  -3   1 41.4478  8.1272   1
  10  -3   1 42.1268  7.5916   2
  11  -3   1 2.45296 4.16758   2
  11  -3   1 1.23946 4.05564   1
  12  -3   1 2.36706 5.21867   2
  12  -3   1 -3.2193  4.0339   1
  12   2  -1 3.37155 5.83282   1
  11   2  -1 0.65606 4.67975   1
  11   2  -1 -1.3570  4.1872   2
  10   2  -1 3.14312 4.10549   1
  10   2  -1 2.65588 3.63367   2
  10   2  -1 3.24334 4.04716   2
   9   2  -1 1.53068 2.47016   2
   9   2  -1 -3.3557  2.7547   1
   9   2  -1 3.94189 3.49281   1
   8   2  -1 7.74486 3.42517   1
   8   2  -1 14.9109  3.6715   2
   8   2  -1 6.17870 2.93985   1
   8   2  -1 15.5843  3.6538   2
   8   2  -1 11.8596  2.3378   3
   8   2  -1 10.4177  2.3195   3
   7   2  -1 10.5081  2.8921   1
   7   2  -1 12.1699  3.1764   2
   7   2  -1 6.76079 3.26652   1
   7   2  -1 9.42362 2.58674   2
   6   2  -1 245.640  13.854   2
   6   2  -1 265.648  15.353   1
   6   2  -1 271.064  14.644   1
   6   2  -1 238.980  14.039   2
   6   2  -1 262.819  15.209   1
   5   2  -1 704.575  33.601   2
   5   2  -1 741.463  35.487   1
   5   2  -1 711.191  33.297   2
   5   2  -1 705.007  34.907   1
   4   2  -1 2.21477 1.25116   2
   4   2  -1 1.84492 1.12943   2
   4   2  -1 1.01022 1.09957   1
   4   2  -1 2.24025 1.48728   1
   3   2  -1 99.7344  6.2416   1
   3   2  -1 92.7243  5.4442   2
   3   2  -1 97.3844  5.7564   1
   3   2  -1 83.8693  5.7173   2
   2   2  -1 3569.23  164.21   1
   2   2  -1 3551.21  164.97   1
   2   2  -1 3642.92  157.23   2
   2   2  -1 3609.33  156.48   2
  -2  -2   1 3600.99  156.33   2
  -2  -2   1 3614.84  156.62   2
  -2  -2   1 3538.13  164.28   1
  -2  -2   1 3537.50  164.01   1
   1   2  -1 1.32955 1.00479   1
   1   2  -1 1.51696 0.68372   1
   1   2  -1 1.48918 0.96604   2
   1   2  -1 1.81118 0.64365   2
  -1  -2   1 0.86747 0.55330   2
  -1  -2   1 0.69714 0.58752   1
  -1  -2   1 0.17025 0.95246   1
  -1  -2   1 0.32066 0.69953   2
   0   2  -1 3.28884 1.24251   2
   0   2  -1 8.29340 1.26401   2
   0   2  -1 10.6414  1.4877   1
   0   2  -1 7.54680 1.76287   1
   0  -2   1 9.23150 1.79964   2
   0  -2   1 11.9372  1.5448   1
   0  -2   1 9.61766 1.88394   1
   0  -2   1 8.96974 1.28953   2
  -1   2  -1 820.803  38.675   1
  -1   2  -1 805.581  36.853   2
  -1   2  -1 722.285  35.799   2
  -1   2  -1 807.704  37.812   1
   1  -2   1 802.578  38.659   1
   1  -2   1 775.364  35.816   2
   1  -2   1 810.002  36.817   2
   1  -2   1 796.329  37.704   1
  -2   2  -1 3410.09  152.73   1
  -2   2  -1 3107.79  144.76   2
  -2   2  -1 3352.61  145.55   2
  -2   2  -1 3210.23  152.10   1
   2  -2   1 3335.92  145.58   2
   2  -2   1 3222.05  151.95   1
   2  -2   1 3322.05  152.79   1
   2  -2   1 3362.02  144.72   2
  -3   2  -1 135.088   8.666   2
  -3   2  -1 121.003   8.095   2
   3  -2   1 130.067   8.623   2
   3  -2   1 128.997   8.562   1
   3  -2   1 124.291   9.029   1
   3  -2   1 139.258   8.229   2
  -4   2  -1 667.278  30.897   3
  -4   2  -1 647.333  32.482   2
  -4   2  -1 629.369  32.563   2
  -4   2  -1 682.043  34.350   1
   4  -2   1 678.748  34.942   1
   4  -2   1 724.188  33.335   2
   4  -2   1 695.765  32.632   2
   4  -2   1 687.203  34.389   1
  -5   2  -1 387.718  19.875   2
  -5   2  -1 385.414  19.849   2
  -5   2  -1 367.057  17.641   3
  -5   2  -1 369.461  20.757   1
  -5   2  -1 374.328  19.833   2
   5  -2   1 350.497  21.002   1
   5  -2   1 406.130  20.242   2
   5  -2   1 357.997  20.376   2
   5  -2   1 376.987  21.600   1
  -6   2  -1 209.995  12.278   2
  -6   2  -1 199.752  13.037   1
  -6   2  -1 223.454  12.831   2
   6  -2   1 185.692  12.737   2
   6  -2   1 200.067  14.154   1
   6  -2   1 237.930  14.497   1
   6  -2   1 197.300  13.408   2
  -7   2  -1 19.8974  3.7189   2
  -7   2  -1 18.9159  3.5187   2
   7  -2   1 24.4418  4.6151   2
   7  -2   1 19.1548  4.6643   2
   7  -2   1 33.7448  6.1253   1
   7  -2   1 25.2710  5.2852   1
  -8   2  -1 26.3471  3.7958   2
  -8   2  -1 30.2297  4.1789   2
   8  -2   1 38.4542  6.7184   1
   8  -2   1 34.8359  6.3384   2
   8  -2   1 37.0974  6.5696   1
   8  -2   1 26.1877  5.4356   2
   9  -2   1 34.2846  6.9762   2
   9  -2   1 31.6885  6.2034   2
   9  -2   1 39.6628  7.4386   1
  10  -2   1 4.60368 3.94302   1
  10  -2   1 6.82303 4.52516   2
  11  -2   1 5.53232 4.43632   2
  11  -2   1 -0.0635  4.0392   1
  12  -2   1 1.46952 5.24068   2
  12  -2   1 -1.7018  4.5837   1
  12   1  -1 -6.1188  4.6599   1
  11   1  -1 -0.6178  3.9646   1
  11   1  -1 0.55873 3.98083   2
  10   1  -1 9.05434 4.44858   2
  10   1  -1 0.00670 3.56936   1
   9   1  -1 76.5211  8.8302   2
   9   1  -1 76.4822  9.6505   1
   9   1  -1 59.9843  7.6644   1
   8   1  -1 12.0934  3.6350   2
   8   1  -1 8.29821 3.21777   2
   8   1  -1 7.55680 3.23458   2
   8   1  -1 4.19802 2.61487   1
   8   1  -1 7.20054 3.50481   1
   7   1  -1 80.6571  7.5334   1
   7   1  -1 74.8508  7.3936   2
   7   1  -1 88.1579  7.7263   2
   7   1  -1 99.5012  9.1831   1
   6   1  -1 328.455  17.712   2
   6   1  -1 329.277  17.440   2
   6   1  -1 342.691  18.301   1
   6   1  -1 339.410  16.123   3
   6   1  -1 369.280  19.198   1
   5   1  -1 23.7670  3.0941   1
   5   1  -1 18.8097  2.8583   2
   5   1  -1 22.6286  3.0036   2
   5   1  -1 23.6038  3.3161   1
   4   1  -1 2.23585 0.98322   2
   4   1  -1 1.83441 1.10203   1
   4   1  -1 -0.7100  0.8857   1
   4   1  -1 0.77919 0.87641   2
   3   1  -1 4.14769 0.96548   2
   3   1  -1 3.46260 0.90347   2
   3   1  -1 2.65960 0.89542   1
   3   1  -1 2.88495 0.92541   1
   2   1  -1 556.793  25.851   1
   2   1  -1 553.520  24.828   2
   2   1  -1 556.348  25.991   1
   2   1  -1 558.223  24.692   2
   0   1  -1 -0.8067  0.1949   1
   0   1  -1 -0.6021  0.3127   2
   0   1  -1 -1.0676  0.3247   1
   0  -1   1 -0.7697  0.2231   1
   0  -1   1 -0.9326  0.1659   2
  -2   1  -1 336.606  16.508   2
  -2   1  -1 343.365  15.578   3
  -2   1  -1 350.290  17.367   1
  -2   1  -1 324.281  16.315   2
   2  -1   1 341.005  17.251   1
   2  -1   1 326.366  16.289   2
   2  -1   1 332.182  17.374   1
   2  -1   1 317.777  16.422   2
  -3   1  -1 152.722   8.577   2
  -3   1  -1 146.723   8.983   1
  -3   1  -1 137.633   8.462   2
  -3   1  -1 143.524   9.007   1
  -3   1  -1 139.665   7.283   3
   3  -1   1 163.467   8.818   2
   3  -1   1 143.022   9.141   1
   3  -1   1 157.806   9.312   1
   3  -1   1 146.229   8.713   2
  -4   1  -1 190.713   9.086   3
  -4   1  -1 197.564  10.840   2
  -4   1  -1 184.647  10.502   2
  -4   1  -1 187.079  11.214   1
   4  -1   1 204.946  11.831   1
   4  -1   1 169.683  10.808   2
   4  -1   1 205.999  11.215   2
   4  -1   1 168.180  11.470   1
  -5   1  -1 17.9793  3.0834   2
  -5   1  -1 19.4252  3.0407   2
  -5   1  -1 14.7052  3.0754   1
   5  -1   1 24.5360  4.1116   1
   5  -1   1 18.2396  3.8750   1
   5  -1   1 21.1247  3.7628   2
   5  -1   1 22.8066  3.7842   2
  -6   1  -1 2.73592 1.64818   2
  -6   1  -1 -0.4711  1.4988   2
  -6   1  -1 -0.5684  2.1003   1
   6  -1   1 1.11621 2.23733   1
   6  -1   1 -1.3278  1.6318   2
   6  -1   1 1.07665 1.91318   1
   6  -1   1 -0.5916  1.8558   2
  -7   1  -1 -2.0228  1.3731   2
  -7   1  -1 0.25306 1.43494   2
   7  -1   1 -1.6246  1.8132   2
   7  -1   1 2.06953 2.51347   1
   7  -1   1 0.33794 2.48823   1
   7  -1   1 -0.5910  2.3387   2
   8  -1   1 12.4889  3.9539   2
   8  -1   1 15.3756  4.5080   1
   8  -1   1 17.6953  4.6507   2
   8  -1   1 12.8812  4.3335   1
   9  -1   1 83.9230  9.9972   2
   9  -1   1 75.6963 10.0019   1
   9  -1   1 73.3285  9.3312   2
  10  -1   1 4.35467 4.01884   1
  10  -1   1 11.5913  4.8741   2
  11  -1   1 -1.8998  3.7496   1
  11  -1   1 -0.8137  4.2606   2
  12  -1   1 8.15427 5.58818   1
  12  -1   1 6.34229 5.13865   2
  12   0  -1 -4.9809  4.3769   1
  11   0  -1 30.0092  7.2893   1
  11   0  -1 34.0962  6.9010   2
  10   0  -1 1.19211 3.51194   2
  10   0  -1 0.88386 3.92778   1
   9   0  -1 30.5236  5.6225   1
   9   0  -1 33.0533  6.5742   1
   9   0  -1 45.9433  6.8480   2
   8   0  -1 -2.5709  2.3717   2
   8   0  -1 -2.9427  2.0902   1
   8   0  -1 3.73243 2.44245   1
   8   0  -1 1.37146 2.46530   2
   7   0  -1 39.5442  5.7414   1
   7   0  -1 36.3809  5.2334   2
   7   0  -1 25.7744  4.5891   1
   7   0  -1 37.9729  5.0557   2
   6   0  -1 283.975  15.086   2
   6   0  -1 250.707  14.647   2
   6   0  -1 275.025  15.507   1
   6   0  -1 278.027  16.014   1
   5   0  -1 97.9419  6.6881   2
   5   0  -1 114.522   7.017   2
   5   0  -1 107.519   7.115   1
   5   0  -1 96.0963  6.6495   2
   5   0  -1 104.820   7.364   1
   4   0  -1 90.5408  6.2777   1
   4   0  -1 101.554   5.951   2
   4   0  -1 110.193   6.464   1
   4   0  -1 92.7009  5.8828   2
   3   0  -1 240.099  10.746   2
   3   0  -1 218.325  11.183   1
   3   0  -1 214.813  10.675   2
   3   0  -1 209.076  11.172   1
   2   0  -1 668.390  29.489   3
   1   0  -1 1.49458 0.33459   3
  -1   0   1 0.07064 0.21609   3
   0   0  -1 -0.0105  0.1028   3
   0   0  -1 0.04114 0.11515   1
   0   0  -1 -0.0049  0.0967   2
   0   0  -1 -0.0963  0.1094   1
   0   0  -1 -0.0264  0.0809   2
   0   0   1 0.03816 0.11669   1
   0   0   1 0.03268 0.11459   3
   0   0   1 -0.0265  0.0729   2
   0   0   1 -0.0140  0.1080   2
   0   0   1 0.06264 0.13337   1
  -1   0  -1 -4.4559  0.2593   1
  -1   0  -1 -4.3354  0.2818   2
   1   0   1 -4.6354  0.2094   2
   1   0   1 -4.5106  0.2780   1
   1   0   1 -4.4366  0.1929   3
   1   0   1 -4.3554  0.2531   2
   1   0   1 -4.5782  0.2862   1
   1   0   1 -4.2404  0.2791   2
  -2   0  -1 5789.66  243.62   3
  -2   0  -1 5589.94  243.77   2
  -2   0  -1 5737.35  243.77   2
  -2   0  -1 5557.46  255.89   1
  -2   0  -1 5878.15  255.87   1
   2   0   1 5639.93  243.79   2
   2   0   1 5622.23  255.84   1
   2   0   1 4929.13  243.50   3
  -3   0  -1 294.747  15.242   2
  -3   0  -1 299.755  16.036   1
  -3   0  -1 301.530  16.041   1
  -3   0  -1 335.047  15.346   2
   3   0   1 322.970  15.714   2
   3   0   1 323.173  14.471   3
   3   0   1 313.776  15.509   2
   3   0   1 318.889  15.652   2
   3   0   1 294.787  16.120   1
   3   0   1 304.146  16.578   1
  -4   0  -1 145.302   8.085   2
  -4   0  -1 140.749   8.207   2
  -4   0  -1 129.468   8.448   1
   4   0   1 143.882   8.983   1
   4   0   1 140.229   9.378   1
   4   0   1 143.173   7.149   3
   4   0   1 136.691   8.509   2
   4   0   1 152.657   8.957   2
   4   0   1 169.886   9.157   2
  -5   0  -1 66.7203  5.2909   2
  -5   0  -1 62.7897  5.3861   2
  -5   0  -1 68.7698  5.7345   1
   5   0   1 64.5102  6.1965   2
   5   0   1 68.0637  6.9880   1
   5   0   1 76.3780  7.0016   2
   5   0   1 67.7506  6.5029   1
  -6   0  -1 132.261   7.660   2
  -6   0  -1 122.751   7.362   2
   6   0   1 115.269  10.804   1
   6   0   1 128.305  10.031   2
   6   0   1 139.183  10.660   2
   6   0   1 124.391  10.280   1
   7   0   1 46.3880  6.9067   1
   7   0   1 47.6041  6.4678   2
   7   0   1 40.9976  5.6450   2
   7   0   1 30.7554  5.2617   1
   8   0   1 58.4938  7.7074   2
   8   0   1 35.3185  6.7979   1
   8   0   1 49.1424  6.7807   1
   8   0   1 40.8480  6.2515   2
   9   0   1 1.35219 3.75682   1
   9   0   1 -2.4513  3.2136   2
   9   0   1 2.84251 3.50530   2
  10   0   1 -1.2372  3.3341   2
  10   0   1 0.30582 4.03111   1
  11   0   1 1.99685 4.44193   1
  11   0   1 7.47565 5.36735   2
  12   0   1 3.24670 4.95166   2
  12   0   1 2.67146 5.20021   1
  12  -1  -1 3.13958 4.89346   1
  11  -1  -1 -1.2818  4.0116   1
  11  -1  -1 -1.3653  3.6727   2
  10  -1  -1 57.0434  7.7531   2
  10  -1  -1 28.7137  6.6186   1
   9  -1  -1 4.57656 3.05457   2
   9  -1  -1 10.9385  4.0297   1
   9  -1  -1 10.2234  4.3492   1
   8  -1  -1 69.5336  8.6865   1
   8  -1  -1 74.7319  8.4032   2
   8  -1  -1 80.3585  8.7552   1
   8  -1  -1 84.5166  8.7896   2
   7  -1  -1 24.4932  4.6832   1
   7  -1  -1 37.6868  5.5840   1
   7  -1  -1 36.7753  5.2587   2
   7  -1  -1 32.7991  5.1494   2
   6  -1  -1 141.360  10.879   2
   6  -1  -1 147.962   9.717   2
   6  -1  -1 156.147  10.586   1
   6  -1  -1 146.678  10.302   1
   5  -1  -1 15.1096  3.0667   2
   5  -1  -1 10.9780  2.7377   1
   5  -1  -1 20.3733  3.5544   1
   5  -1  -1 17.4213  3.0198   2
   4  -1  -1 253.096  13.498   1
   4  -1  -1 240.373  12.475   2
   4  -1  -1 217.752  12.543   2
   4  -1  -1 238.459  13.245   1
  -4   1   1 234.522  11.113   2
   3  -1  -1 2710.28  124.33   1
   3  -1  -1 2610.06  118.46   2
   3  -1  -1 2724.52  124.19   1
   3  -1  -1 2658.03  118.18   2
  -3   1   1 2850.34  123.41   1
  -3   1   1 2672.31  117.55   2
  -3   1   1 2581.15  123.34   1
   2  -1  -1 5061.97  232.59   1
   2  -1  -1 5218.19  221.93   2
   2  -1  -1 4970.67  221.54   2
   2  -1  -1 5214.55  232.94   1
  -2   1   1 5091.91  232.46   1
  -2   1   1 4813.77  221.39   2
  -2   1   1 4754.64  232.38   1
  -2   1   1 5556.66  221.63   2
   1  -1  -1 306.408  17.367   2
  -1   1   1 353.909  18.275   1
  -1   1   1 407.626  18.083   1
  -1   1   1 417.925  17.206   2
   0  -1  -1 -2.4219  0.3371   1
   0  -1  -1 -2.3294  0.1721   1
   0  -1  -1 -1.9707  0.2069   2
   0   1   1 -2.1928  0.3447   1
   0   1   1 -2.1736  0.2822   2
   0   1   1 -2.1119  0.2103   1
  -2  -1  -1 298.392  15.226   1
  -2  -1  -1 288.778  14.418   2
  -2  -1  -1 300.242  15.027   1
  -2  -1  -1 312.438  14.384   2
   2   1   1 318.790  15.139   1
   2   1   1 300.970  15.397   1
   2   1   1 270.843  15.257   1
   2   1   1 289.909  14.535   2
   2   1   1 311.830  14.455   2
  -3  -1  -1 104.674   6.330   1
  -3  -1  -1 85.4605  5.7146   2
  -3  -1  -1 107.132   6.160   1
  -3  -1  -1 88.5681  5.6791   2
   3   1   1 102.823   6.193   2
   3   1   1 97.2642  6.5836   1
   3   1   1 112.805   6.486   1
   3   1   1 93.7846  5.9557   2
  -4  -1  -1 71.4455  4.9081   2
  -4  -1  -1 69.3612  5.1188   1
  -4  -1  -1 79.0245  5.0340   2
   4   1   1 78.9867  6.1300   2
   4   1   1 74.1008  4.8466   3
   4   1   1 74.7479  6.2839   1
   4   1   1 77.7690  6.8611   1
   4   1   1 81.8543  6.3834   2
  -5  -1  -1 220.240  11.663   2
  -5  -1  -1 226.104  12.195   1
  -5  -1  -1 229.914  11.720   2
   5   1   1 227.376  12.930   2
   5   1   1 252.640  14.148   1
   5   1   1 219.001  13.093   1
   5   1   1 221.261  12.656   2
   5   1   1 220.057  11.530   3
  -6  -1  -1 36.5823  3.3966   2
   6   1   1 56.6972  5.8230   2
   6   1   1 42.0820  5.2684   1
   6   1   1 29.0742  4.5249   2
   6   1   1 34.8766  3.4110   3
   6   1   1 32.6038  5.2617   1
   7   1   1 17.4992  3.8450   2
   7   1   1 25.0270  2.5905   3
   7   1   1 17.4365  3.9423   1
   7   1   1 19.8333  4.5103   1
   7   1   1 25.1211  4.5969   2
   7   1   1 25.0451  4.7716   2
   8   1   1 3.18322 2.71472   2
   8   1   1 3.95401 3.07814   2
   8   1   1 -0.9299  2.4219   1
   8   1   1 -3.3274  2.6262   2
   8   1   1 1.72131 3.17458   1
   9   1   1 124.480  12.161   2
   9   1   1 107.554  12.656   1
   9   1   1 120.129  11.483   2
   9   1   1 104.695  10.989   1
  10   1   1 14.4433  5.7712   1
  10   1   1 4.22361 4.79469   2
  11   1   1 -3.2163  4.7143   2
  11   1   1 -7.1249  3.9064   1
  12   1   1 4.92680 5.38252   2
  12   1   1 -2.7628  4.5184   1
  12  -2  -1 1.35797 5.02838   1
  11  -2  -1 7.76242 4.66404   2
  11  -2  -1 7.07112 4.71104   1
  10  -2  -1 10.2733  4.7323   2
  10  -2  -1 15.8168  5.3116   1
   9  -2  -1 4.16712 3.40141   2
   9  -2  -1 3.32540 3.59540   1
   8  -2  -1 37.8972  6.4394   2
   8  -2  -1 21.8213  4.7286   2
   8  -2  -1 23.2652  5.1410   1
   8  -2  -1 15.0438  4.5872   1
   7  -2  -1 103.511  10.033   2
   7  -2  -1 107.907   9.459   2
   7  -2  -1 89.9515  9.7836   1
   7  -2  -1 100.954   9.804   1
   6  -2  -1 45.3564  6.6158   1
   6  -2  -1 55.3791  6.0556   2
   6  -2  -1 57.7801  6.9292   2
   6  -2  -1 53.9121  6.4726   1
  -6   2   1 52.6422  4.1272   2
   5  -2  -1 553.319  27.026   1
   5  -2  -1 479.730  27.209   1
   5  -2  -1 503.399  26.041   2
   5  -2  -1 518.867  25.322   2
  -5   2   1 514.461  24.170   2
  -5   2   1 516.927  24.386   2
  -5   2   1 479.821  25.263   1
   4  -2  -1 529.206  26.092   1
   4  -2  -1 517.600  26.763   1
   4  -2  -1 500.206  25.367   2
   4  -2  -1 508.828  24.572   2
  -4   2   1 491.469  25.478   1
  -4   2   1 496.520  24.207   2
  -4   2   1 503.617  24.384   2
   3  -2  -1 1228.29   56.80   1
   3  -2  -1 1214.16   54.94   2
   3  -2  -1 1226.10   54.00   2
   3  -2  -1 1135.49   57.41   1
  -3   2   1 1192.85   54.24   2
  -3   2   1 1179.73   53.97   2
  -3   2   1 1185.44   56.90   1
   2  -2  -1 5166.67  226.46   2
   2  -2  -1 5373.89  236.77   1
   2  -2  -1 5171.57  237.71   1
   2  -2  -1 5067.55  225.43   2
  -2   2   1 4838.34  236.74   1
  -2   2   1 5094.56  225.53   2
  -2   2   1 5095.29  237.34   1
  -2   2   1 5504.17  226.32   2
   1  -2  -1 1336.67   61.52   1
   1  -2  -1 1331.42   60.43   1
   1  -2  -1 1348.98   58.65   2
   1  -2  -1 1235.06   57.48   2
  -1   2   1 1288.77   57.52   2
  -1   2   1 1299.39   58.48   2
  -1   2   1 1249.50   60.40   1
   0  -2  -1 147.918   8.725   2
   0  -2  -1 171.920   9.430   1
   0  -2  -1 164.103   8.408   1
   0   2   1 137.293   9.021   1
   0   2   1 146.170   8.240   1
   0   2   1 165.462   7.959   2
  -1  -2  -1 6022.52  279.14   1
  -1  -2  -1 6205.95  266.06   2
  -1  -2  -1 6216.30  280.08   1
  -1  -2  -1 6130.63  266.81   2
   1   2   1 6340.06  279.10   1
   1   2   1 6605.84  280.26   1
   1   2   1 5130.28  266.53   2
   1   2   1 6182.25  265.94   2
  -2  -2  -1 1122.46   53.79   1
  -2  -2  -1 1148.25   51.33   2
  -2  -2  -1 1079.15   54.22   1
  -2  -2  -1 1164.38   51.83   2
   2   2   1 1195.14   51.35   2
   2   2   1 1175.12   51.93   2
   2   2   1 1135.32   53.75   1
   2   2   1 1117.49   54.49   1
  -3  -2  -1 586.727  26.139   2
  -3  -2  -1 562.967  26.389   2
  -3  -2  -1 550.496  27.193   1
   3   2   1 542.774  26.146   2
   3   2   1 540.382  27.977   1
   3   2   1 527.090  27.366   1
   3   2   1 573.764  26.713   2
  -4  -2  -1 497.836  23.725   2
  -4  -2  -1 490.079  24.726   1
  -4  -2  -1 484.305  23.949   2
   4   2   1 497.802  25.366   1
   4   2   1 484.565  24.197   2
   4   2   1 545.761  24.870   2
   4   2   1 512.923  26.129   1
  -5  -2  -1 18.2548  2.7636   2
  -5  -2  -1 17.1866  2.5965   2
  -5  -2  -1 25.5309  3.0799   1
   5   2   1 28.1798  3.8684   1
   5   2   1 20.3318  3.4471   2
   5   2   1 26.5553  4.3191   1
   5   2   1 20.9523  3.3211   2
  -6  -2  -1 4.24181 1.55323   2
  -6  -2  -1 1.03433 1.17130   2
   6   2   1 0.78223 1.83267   1
   6   2   1 1.84920 1.89864   3
   6   2   1 4.90681 2.28892   2
   6   2   1 2.03513 1.77386   2
   6   2   1 5.82810 2.88228   1
   7   2   1 149.271  10.933   1
   7   2   1 150.566  12.151   2
   7   2   1 156.993   9.397   3
   7   2   1 177.517  14.048   1
   7   2   1 151.443  11.665   2
   8   2   1 12.8112  2.6145   3
   8   2   1 23.8458  4.8134   1
   8   2   1 14.5226  4.1309   2
   8   2   1 15.7317  4.7419   1
   8   2   1 11.3554  3.8555   2
   9   2   1 -0.1895  2.7015   2
   9   2   1 -3.8299  2.8529   2
   9   2   1 -1.7037  3.3722   1
  10   2   1 10.3480  5.2933   1
  10   2   1 14.1908  5.0690   2
  10   2   1 22.8889  6.2853   2
  11   2   1 -3.1473  4.1830   1
  11   2   1 5.06233 4.90480   2
  12   2   1 11.7468  7.2060   2
  12   2   1 17.1889  7.2173   1
  12  -3  -1 -1.3901  4.7808   1
  12  -3  -1 -1.7782  4.4755   2
  11  -3  -1 9.06654 5.17611   2
  11  -3  -1 1.52980 4.30007   1
  10  -3  -1 -2.4654  3.4881   1
  10  -3  -1 -4.7291  3.1666   2
   9  -3  -1 1.20789 3.21523   1
   9  -3  -1 0.31222 2.87179   2
   8  -3  -1 142.515  13.074   1
   8  -3  -1 135.424  13.340   2
   8  -3  -1 138.378  13.754   1
   8  -3  -1 126.472  11.604   2
   7  -3  -1 13.6642  4.2375   2
   7  -3  -1 8.57223 4.09994   1
   7  -3  -1 1.35590 2.56953   1
   7  -3  -1 2.25364 2.30360   2
  -7   3   1 6.96313 2.17921   2
  -7   3   1 7.09449 2.19274   2
   6  -3  -1 43.8601  6.0413   1
   6  -3  -1 37.9725  6.5767   1
   6  -3  -1 46.7230  6.7343   2
   6  -3  -1 51.4569  5.9956   2
  -6   3   1 50.9819  5.5149   2
  -6   3   1 49.8298  3.8052   3
  -6   3   1 48.0037  3.8663   3
  -6   3   1 59.7059  5.7686   2
  -6   3   1 57.3804  5.5794   2
   5  -3  -1 -1.3192  2.1922   1
   5  -3  -1 0.53565 1.85027   2
   5  -3  -1 -0.9915  2.4704   2
   5  -3  -1 3.03279 2.73858   1
  -5   3   1 1.45813 2.06777   2
  -5   3   1 1.89115 2.60913   1
  -5   3   1 -2.1764  1.6120   2
   4  -3  -1 61.3000  5.8400   2
   4  -3  -1 69.8839  7.3627   2
   4  -3  -1 56.4859  7.1057   1
   4  -3  -1 56.7948  6.0496   1
  -4   3   1 69.7649  6.6712   2
  -4   3   1 68.4050  6.4363   2
  -4   3   1 71.3163  7.0838   1
   3  -3  -1 354.864  20.321   1
   3  -3  -1 352.742  19.384   2
   3  -3  -1 358.246  19.049   1
   3  -3  -1 349.832  17.938   2
  -3   3   1 370.272  18.353   2
  -3   3   1 347.679  18.850   2
  -3   3   1 370.139  19.968   1
   2  -3  -1 156.053   8.644   2
   2  -3  -1 151.124  10.384   1
   2  -3  -1 138.900   9.682   2
   2  -3  -1 179.270   9.388   1
  -2   3   1 93.7069  9.9128   1
  -2   3   1 170.757   9.957   2
  -2   3   1 162.541   8.850   2
   1  -3  -1 885.669  44.746   1
   1  -3  -1 901.721  43.263   1
   1  -3  -1 882.068  42.596   2
   1  -3  -1 956.535  41.262   2
  -1   3   1 886.297  41.135   2
  -1   3   1 888.338  44.632   1
  -1   3   1 891.958  43.189   1
  -1   3   1 942.511  42.677   2
   0  -3  -1 1279.12   57.23   1
   0  -3  -1 1206.84   58.64   1
   0  -3  -1 1222.30   54.45   2
   0  -3  -1 1213.16   55.88   2
   0   3   1 1203.68   57.08   1
   0   3   1 1250.67   55.98   2
   0   3   1 1168.73   58.58   1
   0   3   1 1158.23   54.32   2
  -1  -3  -1 159.141   8.543   1
  -1  -3  -1 134.395   8.967   2
  -1  -3  -1 139.473   9.536   1
  -1  -3  -1 139.194   8.001   2
   1   3   1 149.924   9.724   1
   1   3   1 153.952   8.067   2
   1   3   1 128.816   8.857   2
   1   3   1 147.868   8.390   1
  -2  -3  -1 285.458  15.720   2
  -2  -3  -1 291.982  14.919   2
  -2  -3  -1 264.499  16.296   1
   2   3   1 303.996  16.807   1
   2   3   1 292.390  14.753   2
   2   3   1 294.588  15.952   2
   2   3   1 325.809  15.674   1
  -3  -3  -1 55.7814  5.2580   1
  -3  -3  -1 71.3212  6.1422   2
  -3  -3  -1 56.4910  5.1092   2
   3   3   1 57.4922  5.2404   1
   3   3   1 44.1875  5.6041   1
   3   3   1 54.3764  4.9505   2
   3   3   1 57.1719  5.7788   2
  -4  -3  -1 1.89012 1.43740   2
  -4  -3  -1 0.83048 1.45536   2
  -4  -3  -1 3.05927 1.53055   1
   4   3   1 0.26009 1.53448   1
   4   3   1 0.12828 1.14215   2
   4   3   1 1.86818 1.62004   1
   4   3   1 0.65322 1.34641   2
  -5  -3  -1 259.004  14.718   2
  -5  -3  -1 291.477  14.527   2
  -5  -3  -1 279.728  15.014   1
   5   3   1 280.171  15.266   2
   5   3   1 282.610  16.105   1
   5   3   1 294.860  17.096   1
   5   3   1 267.277  15.768   2
  -6  -3  -1 116.409   6.843   2
  -6  -3  -1 108.305   7.012   2
   6   3   1 122.705  10.976   1
   6   3   1 112.313   9.726   2
   6   3   1 110.416   9.125   2
   6   3   1 120.076  10.805   1
   6   3   1 86.3810  8.7249   1
   7   3   1 36.1668  5.3048   2
   7   3   1 31.6747  5.1539   1
   7   3   1 40.7580  5.7789   2
   7   3   1 30.8407  5.7425   1
   8   3   1 99.7388 10.2363   2
   8   3   1 121.166  10.547   2
   8   3   1 96.2202  8.6183   3
   8   3   1 112.695  12.111   1
   8   3   1 112.536  10.584   1
   9   3   1 26.5799  4.1066   3
   9   3   1 34.6127  7.2145   1
   9   3   1 25.4674  5.7542   2
  10   3   1 4.08977 4.47026   1
  10   3   1 7.46914 4.02566   2
  11   3   1 1.27487 4.98244   2
  11   3   1 6.27084 5.36664   1
  11   3   1 1.04972 4.45740   2
  12   3   1 -1.0089  5.2556   1
  12  -4  -1 0.85500 4.62938   1
  12  -4  -1 0.89461 4.75914   2
  11  -4  -1 5.96737 4.52019   2
  11  -4  -1 8.34632 5.21903   1
  10  -4  -1 -2.3925  2.9934   2
  10  -4  -1 2.51230 3.59979   1
   9  -4  -1 1.47522 3.22220   1
   9  -4  -1 -3.0940  2.9081   2
   8  -4  -1 9.46303 3.98659   1
   8  -4  -1 0.77483 2.87130   2
   7  -4  -1 58.1527  7.4638   1
   7  -4  -1 49.3305  8.4691   1
   7  -4  -1 54.0279  6.7940   2
   7  -4  -1 41.4173  7.8435   2
  -7   4   1 55.5592  6.7075   2
  -7   4   1 57.0641  6.7417   2
  -7   4   1 63.6410  6.9044   2
  -7   4   1 66.5217  5.1090   3
  -7   4   1 55.0313  4.6864   3
   6  -4  -1 2.56007 2.22806   2
   6  -4  -1 1.72979 2.19824   1
   6  -4  -1 1.48558 3.30090   1
   6  -4  -1 3.73162 3.52195   2
  -6   4   1 3.91906 2.65132   2
  -6   4   1 8.15326 3.18657   2
  -6   4   1 0.66209 2.89738   1
   5  -4  -1 73.9847  9.2274   1
   5  -4  -1 56.7340  6.2997   2
   5  -4  -1 67.7550  7.3291   1
   5  -4  -1 67.7354  8.3091   2
  -5   4   1 76.5958  7.7690   2
  -5   4   1 59.5225  7.5336   1
  -5   4   1 63.8400  7.0630   2
   4  -4  -1 9.76009 2.55932   2
   4  -4  -1 9.79335 3.42211   2
   4  -4  -1 11.0740  3.8927   1
   4  -4  -1 5.46676 2.38346   1
  -4   4   1 7.82514 2.81538   2
  -4   4   1 6.96159 3.08098   1
  -4   4   1 7.40463 2.60094   2
   3  -4  -1 223.870  12.339   2
   3  -4  -1 204.302  14.583   1
   3  -4  -1 236.464  13.241   1
   3  -4  -1 221.133  14.116   2
  -3   4   1 221.049  12.651   2
  -3   4   1 188.016  13.119   2
   2  -4  -1 5.04912 1.72556   2
   2  -4  -1 2.01478 2.23876   1
   2  -4  -1 7.25684 2.71710   2
   2  -4  -1 4.08326 1.71996   1
  -2   4   1 3.93907 1.57287   2
  -2   4   1 2.40685 1.83108   2
  -2   4   1 3.20133 2.17039   1
   1  -4  -1 35.7354  3.8818   2
   1  -4  -1 30.6799  3.7920   1
   1  -4  -1 32.5019  5.3324   1
   1  -4  -1 41.8579  5.4545   2
  -1   4   1 28.2013  3.4621   2
  -1   4   1 35.4419  5.2648   1
  -1   4   1 38.4508  4.3349   1
  -1   4   1 28.1404  4.5554   2
   0  -4  -1 58.7912  5.4407   1
   0  -4  -1 67.4408  7.0798   2
   0  -4  -1 59.9240  5.1897   2
   0  -4  -1 69.0264  7.4343   1
   0   4   1 59.1302  5.4363   1
   0   4   1 57.0490  6.3850   2
   0   4   1 58.7434  5.0961   2
   0   4   1 73.6264  7.6529   1
  -1  -4  -1 559.530  28.751   2
  -1  -4  -1 592.146  28.421   1
  -1  -4  -1 574.950  27.148   2
   1   4   1 590.176  30.540   1
   1   4   1 553.165  26.985   2
   1   4   1 555.318  28.339   1
   1   4   1 562.562  28.863   2
  -2  -4  -1 38.2187  4.3441   1
  -2  -4  -1 29.4187  3.7975   2
  -2  -4  -1 36.4121  4.9509   2
   2   4   1 33.0421  5.0654   1
   2   4   1 35.0837  3.8674   2
   2   4   1 38.9592  5.1555   2
   2   4   1 34.9538  4.0799   1
  -3  -4  -1 60.9361  6.3822   2
  -3  -4  -1 56.6750  5.6927   1
  -3  -4  -1 59.8630  5.5379   2
   3   4   1 49.6644  6.0992   2
   3   4   1 47.5607  6.3503   1
   3   4   1 54.0886  5.0964   2
   3   4   1 50.5791  5.2123   1
  -4  -4  -1 27.2667  3.9854   1
  -4  -4  -1 14.2325  3.3340   2
  -4  -4  -1 25.3604  3.6365   2
   4   4   1 14.9045  3.8675   1
   4   4   1 15.5138  2.9818   2
   4   4   1 20.3664  3.3813   1
   4   4   1 15.7585  3.5388   2
  -5  -4  -1 43.8433  4.8478   2
  -5  -4  -1 49.8639  5.3094   1
  -5  -4  -1 36.6883  5.0067   2
   5   4   1 42.0499  5.2411   1
   5   4   1 44.4855  6.5062   1
   5   4   1 44.1365  5.9224   2
   5   4   1 48.3542  5.4344   2
  -6  -4  -1 59.4283  5.4370   2
  -6  -4  -1 56.9590  5.7497   2
   6   4   1 60.0494  6.5887   2
   6   4   1 58.4335  8.0232   1
   6   4   1 57.1194  6.6981   1
   6   4   1 64.6119  7.5684   2
  -7  -4  -1 38.8530  3.6396   2
   7   4   1 48.8451  7.4488   1
   7   4   1 48.2774  6.4291   1
   7   4   1 55.2136  7.9416   1
   7   4   1 34.9072  5.4134   2
   7   4   1 33.7465  5.8378   2
   8   4   1 18.4065  4.2371   2
   8   4   1 14.5329  4.2994   1
   8   4   1 12.6394  4.2305   2
   8   4   1 20.7156  5.4581   1
   9   4   1 -2.0655  3.2211   1
   9   4   1 4.71977 3.16611   3
   9   4   1 4.32882 3.53939   2
  10   4   1 2.42570 4.22636   2
  10   4   1 1.67825 4.21160   1
  11   4   1 -3.4593  4.0905   2
  11   4   1 -5.1291  4.6229   1
  12   4   1 0.38270 5.95013   1
  11  -5  -1 4.44210 4.75495   1
  11  -5  -1 7.80193 4.91472   2
  10  -5  -1 -4.1335  3.1391   1
  10  -5  -1 -3.7770  3.6793   2
   9  -5  -1 20.7952  5.3686   2
   9  -5  -1 29.4201  6.3405   1
   8  -5  -1 14.3351  4.2488   2
   8  -5  -1 21.4037  5.2421   1
   7  -5  -1 56.2668  7.4574   2
   7  -5  -1 63.7873  8.3858   1
  -7   5   1 95.8462  9.4114   2
   6  -5  -1 -1.2211  1.9899   1
   6  -5  -1 -1.7198  3.7656   1
   6  -5  -1 5.91057 2.64292   2
  -6   5   1 3.95852 3.89128   1
  -6   5   1 0.86816 2.56542   2
  -6   5   1 1.71040 2.69868   2
   5  -5  -1 130.344  12.873   2
   5  -5  -1 104.118  12.345   1
   5  -5  -1 106.772   9.545   2
   5  -5  -1 119.647  10.613   1
  -5   5   1 133.616  11.797   2
  -5   5   1 119.654  10.733   2
  -5   5   1 110.978  11.583   1
   4  -5  -1 394.433  23.132   2
   4  -5  -1 406.729  20.649   2
   4  -5  -1 374.947  21.480   1
   4  -5  -1 373.648  23.940   1
  -4   5   1 342.837  20.666   2
  -4   5   1 421.916  22.592   2
   3  -5  -1 388.959  20.743   1
   3  -5  -1 374.815  22.146   2
   3  -5  -1 365.041  19.445   2
   3  -5  -1 372.316  22.918   1
  -3   5   1 359.961  21.177   2
  -3   5   1 349.359  19.672   2
  -3   5   1 375.873  22.534   1
   2  -5  -1 29.4255  5.5727   2
   2  -5  -1 40.4125  6.7860   1
   2  -5  -1 31.5658  4.2538   2
   2  -5  -1 34.2664  4.6223   1
  -2   5   1 42.4277  4.9998   2
  -2   5   1 41.0318  6.5750   1
  -2   5   1 42.9425  6.0551   2
   1  -5  -1 68.2700  7.8918   2
   1  -5  -1 69.6274  6.4663   1
   1  -5  -1 61.7366  5.8019   2
   1  -5  -1 64.1362  8.3258   1
  -1   5   1 70.3093  8.3110   1
  -1   5   1 60.3021  5.8704   2
  -1   5   1 48.4464  6.7367   2
   0  -5  -1 46.8591  4.8669   2
   0  -5  -1 43.6901  4.9878   1
   0  -5  -1 39.2833  5.9952   2
   0   5   1 47.0739  4.9862   2
   0   5   1 43.6991  6.5144   1
   0   5   1 52.1539  6.6526   2
   0   5   1 47.2309  5.2576   1
  -1  -5  -1 346.635  18.672   1
  -1  -5  -1 342.425  17.765   2
  -1  -5  -1 343.950  19.799   2
   1   5   1 338.484  18.615   1
   1   5   1 334.151  17.649   2
   1   5   1 340.351  19.923   2
   1   5   1 368.464  21.337   1
  -2  -5  -1 142.962  11.477   2
  -2  -5  -1 119.593   7.957   2
  -2  -5  -1 136.404   8.565   1
   2   5   1 123.693   8.194   1
   2   5   1 83.5724  7.7372   2
   2   5   1 109.632  10.247   2
   2   5   1 109.872  11.023   1
  -3  -5  -1 1.23614 1.51591   2
  -3  -5  -1 0.57449 2.01309   2
  -3  -5  -1 -0.1156  1.2791   1
   3   5   1 0.68083 1.39615   2
   3   5   1 2.87682 2.62674   1
   3   5   1 0.73539 1.62256   1
   3   5   1 -0.4171  1.7771   2
  -4  -5  -1 120.502   9.647   1
  -4  -5  -1 106.332   9.828   2
  -4  -5  -1 111.266   9.095   2
   4   5   1 113.420   8.755   2
   4   5   1 107.805  11.033   1
   4   5   1 98.4702  8.7155   1
   4   5   1 110.353  10.447   2
  -5  -5  -1 12.2358  2.9013   2
  -5  -5  -1 16.0065  3.4215   1
  -5  -5  -1 15.7940  4.0510   2
   5   5   1 10.5942  3.8350   1
   5   5   1 11.0362  3.4830   2
   5   5   1 7.77581 2.74515   2
   5   5   1 6.68965 2.83682   1
  -6  -5  -1 1.48942 1.73630   2
  -6  -5  -1 -1.4292  2.2294   2
   6   5   1 6.61370 3.43185   1
   6   5   1 -1.8347  1.9721   1
   6   5   1 1.48894 2.37565   2
   6   5   1 -1.1675  1.9409   2
  -7  -5  -1 126.347   8.311   2
  -7  -5  -1 113.487   7.591   2
   7   5   1 118.873  11.924   2
   7   5   1 121.369  10.979   1
   7   5   1 136.081  11.094   2
   7   5   1 148.234  13.965   1
   8   5   1 1.10974 3.48953   1
   8   5   1 -0.1200  2.8503   2
   8   5   1 6.64725 4.39850   1
   8   5   1 10.9784  3.9766   2
   9   5   1 3.60626 3.21214   3
   9   5   1 -1.4114  3.4718   1
   9   5   1 4.16157 3.30281   2
  10   5   1 -2.1111  3.8423   2
  10   5   1 2.88123 4.45883   1
  11   5   1 2.70822 5.13569   1
  11   5   1 -1.1130  4.3114   2
  12   5   1 5.38569 6.69534   1
  11  -6  -1 4.53233 4.22531   2
  11  -6  -1 1.57019 4.12201   1
  10  -6  -1 -0.6135  3.4142   2
  10  -6  -1 -1.1483  3.5558   1
   9  -6  -1 1.94957 4.06706   1
   9  -6  -1 2.57892 3.42446   2
   8  -6  -1 12.7729  4.3687   2
   8  -6  -1 12.9390  4.7026   1
   7  -6  -1 36.3755  6.6185   1
   7  -6  -1 28.2841  5.4245   2
  -7   6   1 41.3883  6.9464   2
   6  -6  -1 41.4008  6.5011   1
   6  -6  -1 34.2618  5.6062   2
  -6   6   1 22.5384  5.6238   2
   5  -6  -1 32.4734  5.1054   2
   5  -6  -1 22.1542  6.5440   1
   5  -6  -1 26.1055  4.9480   1
  -5   6   1 38.7388  6.6594   2
  -5   6   1 12.1557  4.5256   1
   4  -6  -1 2.21866 2.27428   1
   4  -6  -1 -1.4915  1.3153   2
   4  -6  -1 4.22804 4.25221   1
  -4   6   1 1.25547 2.75495   2
  -4   6   1 3.76054 3.07307   1
   3  -6  -1 3.44123 3.87308   1
   3  -6  -1 2.48183 2.02473   2
   3  -6  -1 6.97689 2.90418   1
  -3   6   1 1.66271 2.93507   2
  -3   6   1 0.00570 2.72165   1
   2  -6  -1 394.657  24.264   2
   2  -6  -1 409.448  22.672   1
   2  -6  -1 432.207  21.687   2
  -2   6   1 379.740  23.654   2
  -2   6   1 410.150  25.178   1
   1  -6  -1 84.8723 10.0516   2
   1  -6  -1 105.017   8.285   2
   1  -6  -1 74.4085  7.5761   1
  -1   6   1 77.7363  7.5239   2
  -1   6   1 82.7699  9.5425   2
  -1   6   1 75.8561  9.5366   1
   0  -6  -1 220.735  17.378   2
   0  -6  -1 230.424  13.283   2
   0  -6  -1 223.883  13.791   1
   0   6   1 220.012  13.213   2
   0   6   1 230.245  15.626   2
   0   6   1 235.739  16.519   1
  -1  -6  -1 257.689  15.223   1
  -1  -6  -1 268.986  14.648   2
  -1  -6  -1 249.311  16.754   2
   1   6   1 240.186  16.600   2
   1   6   1 257.619  15.291   1
   1   6   1 285.000  18.427   1
   1   6   1 242.795  14.327   2
  -2  -6  -1 210.665  16.344   2
  -2  -6  -1 203.651  12.441   2
  -2  -6  -1 216.163  13.181   1
   2   6   1 209.604  13.053   1
   2   6   1 228.882  17.104   2
   2   6   1 200.278  12.293   2
   2   6   1 200.748  17.177   1
  -3  -6  -1 156.222  10.526   2
  -3  -6  -1 166.435  13.946   2
   3   6   1 174.086  11.042   1
   3   6   1 171.722  14.644   2
   3   6   1 133.798  13.935   1
   3   6   1 163.995  10.472   2
  -4  -6  -1 233.203  14.556   1
  -4  -6  -1 224.873  15.236   2
  -4  -6  -1 248.646  14.070   2
   4   6   1 219.342  17.561   2
   4   6   1 214.893  13.971   1
   4   6   1 209.567  13.383   2
   4   6   1 265.365  17.624   1
  -5  -6  -1 4.93963 2.42430   2
  -5  -6  -1 8.01056 3.01283   1
  -5  -6  -1 2.30960 3.21929   2
   5   6   1 1.87047 2.04274   1
   5   6   1 5.11947 3.76493   1
   5   6   1 2.68653 2.47485   2
   5   6   1 9.01101 3.03721   2
  -6  -6  -1 41.7393  6.2638   2
  -6  -6  -1 49.6634  5.8994   2
   6   6   1 36.1420  5.6900   1
   6   6   1 33.3713  6.5090   2
   6   6   1 40.3633  5.7094   2
   6   6   1 34.5527  7.2356   1
  -7  -6  -1 2.87029 2.37425   2
  -7  -6  -1 10.3385  3.5390   2
   7   6   1 11.4587  4.9135   1
   7   6   1 9.46389 4.05580   2
   8   6   1 5.65044 4.93090   1
   8   6   1 3.70583 4.38503   1
   8   6   1 1.79156 3.81964   2
   9   6   1 9.29922 4.76017   2
   9   6   1 10.0157  5.3211   1
  10   6   1 4.48414 4.27787   2
  10   6   1 -2.7235  4.5638   1
  11   6   1 -0.3414  5.3061   1
  11   6   1 8.09948 5.41081   2
  10  -7  -1 3.00114 4.75920   1
  10  -7  -1 4.34852 4.57884   2
   9  -7  -1 1.32333 3.77965   1
   9  -7  -1 2.85507 3.35459   2
   8  -7  -1 -1.3363  2.7699   2
   8  -7  -1 0.40746 3.27387   1
   7  -7  -1 -3.1493  2.3951   1
   7  -7  -1 -3.3924  2.1360   2
  -7   7   1 -2.9252  3.5304   2
   6  -7  -1 -1.5437  2.0961   2
   6  -7  -1 -1.2798  2.8124   1
  -6   7   1 -1.7234  3.1480   2
   5  -7  -1 31.3319  5.4117   2
   5  -7  -1 22.6084  4.9612   1
  -5   7   1 27.5365  6.8871   1
  -5   7   1 21.2794  5.9492   2
   4  -7  -1 42.3084  6.4759   1
   4  -7  -1 39.7897  5.7983   2
  -4   7   1 50.6395  8.2287   2
  -4   7   1 35.2302  7.7197   1
   3  -7  -1 90.8012  8.8793   2
   3  -7  -1 85.6852  9.1552   1
  -3   7   1 94.0725 11.2976   2
  -3   7   1 121.824  13.056   1
   2  -7  -1 178.125  12.597   1
   2  -7  -1 192.764  12.274   2
  -2   7   1 184.016  16.422   2
  -2   7   1 177.674  16.814   1
   1  -7  -1 381.046  19.906   2
   1  -7  -1 337.394  20.376   1
  -1   7   1 343.371  23.383   1
  -1   7   1 353.714  22.354   2
   0  -7  -1 335.863  19.158   1
   0  -7  -1 341.666  18.328   2
   0   7   1 307.394  20.804   2
   0   7   1 301.061  21.727   1
  -1  -7  -1 5.83474 2.52048   1
  -1  -7  -1 4.08113 2.22143   2
   1   7   1 3.66045 3.39637   1
   1   7   1 4.21780 3.02418   2
  -2  -7  -1 90.6850  8.4125   2
  -2  -7  -1 79.4451  8.2512   1
   2   7   1 79.8072  8.3519   1
   2   7   1 95.5638 10.9679   2
   2   7   1 68.3521 10.0999   1
  -3  -7  -1 77.8753  7.9447   2
  -3  -7  -1 67.4225  7.7054   1
   3   7   1 74.9721  9.7821   2
   3   7   1 60.1065  7.2336   1
   3   7   1 65.2482  9.6777   1
  -4  -7  -1 9.75688 3.04987   2
  -4  -7  -1 7.89731 3.31794   1
   4   7   1 5.85449 3.56533   2
   4   7   1 6.32834 3.01317   1
   4   7   1 9.00002 4.33709   1
  -5  -7  -1 0.57900 3.08100   1
  -5  -7  -1 11.3207  3.5267   2
   5   7   1 8.07578 4.70983   1
   5   7   1 7.25848 3.69470   2
   5   7   1 0.19926 2.46509   1
  -6  -7  -1 307.880  17.688   2
   6   7   1 298.396  24.551   1
   6   7   1 307.563  20.604   2
   7   7   1 18.0279  5.8834   2
   7   7   1 18.6675  6.1238   1
   8   7   1 14.6168  5.7259   2
   8   7   1 14.0212  6.3894   1
   9   7   1 2.07134 4.02269   2
   9   7   1 -1.9514  4.1254   1
   9   7   1 3.42393 4.88628   1
  10   7   1 -1.6686  4.6871   1
  10   7   1 0.96586 4.12107   2
  11   7   1 1.43447 5.11068   2
  11   7   1 3.31731 7.14140   1
  10  -8  -1 -0.5471  4.3073   2
  10  -8  -1 -1.8417  4.4912   1
   9  -8  -1 21.5431  6.4436   1
   9  -8  -1 25.9546  6.3514   2
   8  -8  -1 -2.0488  3.2426   1
   8  -8  -1 2.95936 3.67288   2
   7  -8  -1 1.28177 2.99234   2
   7  -8  -1 -1.8908  3.1350   1
  -7   8   1 -5.0592  4.1118   2
   6  -8  -1 2.56744 3.15274   2
   6  -8  -1 1.58589 2.97537   1
  -6   8   1 4.73255 4.67357   2
   5  -8  -1 6.87701 3.67877   1
   5  -8  -1 8.55782 3.65269   2
  -5   8   1 -0.5741  3.6579   2
   4  -8  -1 2.26855 2.85915   1
   4  -8  -1 -0.9347  2.4321   2
  -4   8   1 0.46937 4.10215   1
  -4   8   1 2.09894 3.69717   2
   3  -8  -1 39.0592  5.7651   2
   3  -8  -1 37.6710  6.3050   1
  -3   8   1 12.8840  5.1259   2
  -3   8   1 46.3902  8.5188   1
   2  -8  -1 4.10302 2.40841   2
   2  -8  -1 -1.3440  1.9155   1
  -2   8   1 1.15609 3.52346   1
  -2   8   1 -0.0841  3.0751   2
   1  -8  -1 201.624  13.491   1
   1  -8  -1 185.642  12.557   2
  -1   8   1 143.816  16.341   1
  -1   8   1 186.563  17.309   2
   0  -8  -1 64.1770  7.4369   1
   0  -8  -1 46.8351  6.3263   2
   0   8   1 68.3775 10.0096   2
   0   8   1 82.9891 10.9504   1
  -1  -8  -1 0.21391 1.80631   2
  -1  -8  -1 5.65819 2.97775   1
   1   8   1 4.97784 3.47790   2
   1   8   1 3.01053 3.62551   1
  -2  -8  -1 511.612  26.156   2
  -2  -8  -1 448.864  26.786   1
   2   8   1 504.547  31.032   1
   2   8   1 474.425  29.085   2
  -3  -8  -1 3.14324 2.91755   1
  -3  -8  -1 0.24302 2.23041   2
   3   8   1 3.91555 3.81216   1
   3   8   1 -1.4250  2.6103   2
   3   8   1 -2.7913  2.4420   1
  -4  -8  -1 63.8034  7.8513   2
   4   8   1 60.2488 10.2259   1
   4   8   1 46.2031  8.5672   2
  -5  -8  -1 4.85403 3.25177   2
   5   8   1 11.5745  5.6693   1
   5   8   1 2.59788 3.63062   2
  -6  -8  -1 4.44819 3.40655   2
   6   8   1 2.25301 3.92430   1
   6   8   1 3.56600 3.94943   2
   7   8   1 -0.6373  3.9070   2
   7   8   1 -1.1108  4.2881   1
   8   8   1 -0.4844  4.3511   1
   8   8   1 0.67719 4.12696   2
   9   8   1 -1.1039  3.8930   2
   9   8   1 -2.8606  4.3009   1
   9   8   1 1.02103 4.84725   1
  10   8   1 2.91466 5.69706   1
  10   8   1 7.55917 5.69145   2
   9  -9  -1 3.90774 4.33827   2
   9  -9  -1 10.7964  5.8261   1
   8  -9  -1 2.85226 4.02918   1
   8  -9  -1 0.30955 3.54900   2
   7  -9  -1 11.8989  4.7074   2
   7  -9  -1 12.6759  5.2803   1
  -7   9   1 9.48217 6.04955   2
   6  -9  -1 9.54071 3.86052   2
   6  -9  -1 2.45147 3.64497   1
  -6   9   1 -3.2216  3.7708   2
   5  -9  -1 -0.5747  2.7006   2
   5  -9  -1 3.26551 3.61234   1
  -5   9   1 -3.0376  3.8933   2
   4  -9  -1 -0.5968  2.7243   2
   4  -9  -1 2.27756 3.08119   1
  -4   9   1 3.97698 4.16575   2
   3  -9  -1 41.5759  6.8492   1
   3  -9  -1 25.2458  5.0551   2
  -3   9   1 45.7544  9.1916   2
  -3   9   1 25.4594  7.3750   1
   2  -9  -1 119.169  11.557   1
   2  -9  -1 95.7246 10.2543   2
  -2   9   1 105.851  14.289   1
  -2   9   1 115.696  14.373   2
   1  -9  -1 -0.2740  2.1347   2
   1  -9  -1 0.34307 2.40970   1
  -1   9   1 -1.8504  3.6334   2
  -1   9   1 1.86784 4.12505   1
   0  -9  -1 2.37994 2.39680   2
   0  -9  -1 3.08844 2.78281   1
   0   9   1 -2.4973  2.9224   2
   0   9   1 1.17325 3.55597   1
  -1  -9  -1 69.6853  8.1315   1
  -1  -9  -1 53.8300  7.3620   2
   1   9   1 47.8805  9.1413   2
   1   9   1 64.2444 10.7108   1
  -2  -9  -1 32.0078  5.6477   2
  -2  -9  -1 20.9268  4.8981   1
   2   9   1 10.6162  5.3412   1
   2   9   1 22.3963  6.6958   2
  -3  -9  -1 5.07384 3.33295   2
   3   9   1 6.71617 5.51086   1
   3   9   1 16.9313  6.1567   2
  -4  -9  -1 1.98431 2.90628   2
   4   9   1 -1.3071  4.1444   2
   4   9   1 -2.4620  3.8839   1
  -5  -9  -1 79.9313  9.4547   2
   5   9   1 54.3322  9.8811   2
   5   9   1 57.2410 11.0081   1
   6   9   1 42.9983  9.8990   1
   6   9   1 31.0952  7.6915   2
   7   9   1 1.14722 5.12339   1
   7   9   1 4.98516 5.19890   2
   8   9   1 1.02318 4.98434   1
   8   9   1 1.32500 4.90488   2
   9   9   1 -0.7826  5.3702   1
   9   9   1 3.24999 4.59753   2
   9   9   1 -0.3816  5.3219   1
   8 -10  -1 2.02456 4.61795   1
   7 -10  -1 3.86056 4.58260   1
   7 -10  -1 -2.6549  3.5727   2
   6 -10  -1 0.50433 4.01413   1
   6 -10  -1 4.62641 3.69507   2
  -6  10   1 -3.1277  4.7933   2
   5 -10  -1 21.1681  5.6316   2
   5 -10  -1 16.1545  5.4757   1
  -5  10   1 13.4525  6.4745   2
   4 -10  -1 14.6036  4.9507   1
   4 -10  -1 8.05031 3.73993   2
  -4  10   1 5.48166 5.27951   2
   3 -10  -1 0.46549 3.08319   1
   3 -10  -1 3.09728 2.98763   2
  -3  10   1 0.35206 4.79873   1
  -3  10   1 1.32512 4.35507   2
   2 -10  -1 12.0181  4.8205   1
   2 -10  -1 17.1301  4.5582   2
  -2  10   1 21.8642  6.8224   2
  -2  10   1 19.5754  7.1584   1
   1 -10  -1 9.05744 3.81437   1
   1 -10  -1 5.27341 3.11394   2
  -1  10   1 15.0293  5.9004   2
  -1  10   1 6.80330 5.73838   1
   0 -10  -1 45.4769  7.0107   2
   0 -10  -1 29.6645  6.0190   1
   0  10   1 39.2897  9.2121   1
   0  10   1 45.8026  9.2233   2
  -1 -10  -1 3.89427 3.47066   1
  -1 -10  -1 2.08741 2.86570   2
   1  10   1 0.82390 3.98932   2
   1  10   1 5.02095 5.73796   1
  -2 -10  -1 61.5622  8.1816   2
   2  10   1 39.7293  9.5049   1
   2  10   1 38.2968  8.8602   2
  -3 -10  -1 49.9201  7.7155   2
   3  10   1 40.6798  9.7087   1
   3  10   1 40.6631  9.3822   2
  -4 -10  -1 39.4449  7.2148   2
   4  10   1 40.3419  9.5891   1
   4  10   1 51.6626 10.0915   2
  -5 -10  -1 4.12212 3.89523   2
   5  10   1 -0.2355  5.2153   1
   5  10   1 -2.2894  4.2926   2
   6  10   1 8.65057 6.10651   2
   6  10   1 11.3084  6.9448   1
   7  10   1 -1.7346  4.8757   2
   7  10   1 8.25981 6.68276   1
   8  10   1 0.36088 5.87099   1
   8  10   1 6.57101 6.48245   2
   9  10   1 11.6681  8.0205   1
   9  10   1 1.16124 5.89930   2
   7 -11  -1 -1.8700  4.2896   1
   6 -11  -1 13.1524  5.5855   2
   6 -11  -1 21.2039  6.1374   1
  -6  11   1 24.5360  9.0222   2
   5 -11  -1 1.30591 3.61052   1
   5 -11  -1 4.09413 4.06588   2
  -5  11   1 8.17702 7.23236   2
   4 -11  -1 6.60359 4.13244   2
   4 -11  -1 1.02750 3.62326   1
  -4  11   1 3.92914 5.98205   2
   3 -11  -1 6.42403 3.72449   2
   3 -11  -1 5.49634 4.08087   1
  -3  11   1 8.65735 6.05233   2
   2 -11  -1 3.46345 3.64331   1
   2 -11  -1 6.46317 3.66855   2
  -2  11   1 3.59310 5.83708   1
  -2  11   1 1.75549 5.05801   2
   1 -11  -1 -3.0688  2.7243   1
   1 -11  -1 -1.4411  2.9151   2
  -1  11   1 -1.9367  5.1331   1
  -1  11   1 -3.6592  4.3817   2
   0 -11  -1 17.0571  5.0260   2
   0  11   1 26.0300  8.7294   1
   0  11   1 35.9735  9.2735   2
  -1 -11  -1 5.66187 3.67729   2
   1  11   1 10.1440  6.6074   1
   1  11   1 -4.8332  3.6398   2
  -2 -11  -1 23.2403  5.8364   2
   2  11   1 26.3343  8.2981   2
   2  11   1 16.2126  7.5855   1
  -3 -11  -1 -0.9756  3.2181   2
   3  11   1 -2.2795  4.9373   1
   3  11   1 0.45323 4.23249   2
  -4 -11  -1 -1.7080  3.4549   2
   4  11   1 -0.9465  5.8001   1
   4  11   1 5.33439 5.69383   2
   5  11   1 35.9581  9.7996   2
   5  11   1 64.5633 12.8022   1
   6  11   1 3.44219 5.82344   2
   6  11   1 -3.5913  5.9475   1
   7  11   1 -1.0586  5.8234   1
   7  11   1 11.9189  7.3380   2
   8  11   1 0.99771 6.32349   1
   6 -12  -1 -0.4217  4.1171   1
  -6  12   1 2.45315 7.42973   2
   5 -12  -1 -0.3923  4.4358   1
  -5  12   1 -3.1908  6.3374   2
   4 -12  -1 3.00436 4.23601   1
   4 -12  -1 1.91043 4.16740   2
  -4  12   1 10.0372  7.2131   2
   3 -12  -1 0.14941 3.42266   2
   3 -12  -1 1.72304 4.05986   1
  -3  12   1 -1.6736  5.6467   2
   2 -12  -1 18.9572  5.7996   2
  -2  12   1 24.4378  9.0237   2
   1 -12  -1 9.29544 4.45581   2
  -1  12   1 17.8720  7.9463   2
  -1  12   1 11.0470  8.4966   1
   0 -12  -1 2.11793 3.89319   2
   0  12   1 2.92628 5.19747   2
   0  12   1 3.10065 6.12614   1
  -1 -12  -1 1.90799 3.89285   2
   1  12   1 1.00712 5.65940   1
   1  12   1 2.33518 5.66000   2
  -2 -12  -1 13.8310  5.4363   2
   2  12   1 4.40196 5.99615   2
   2  12   1 10.3324  7.1592   1
  -3 -12  -1 4.44552 4.67413   2
   3  12   1 14.5042  7.8996   2
   3  12   1 -2.7939  6.5126   1
  -4 -12  -1 -0.4890  4.5778   2
   4  12   1 15.9461  8.4394   1
   4  12   1 3.22001 6.45283   2
   5  12   1 15.8593  7.5860   2
   5  12   1 15.0854  8.3058   1
   6  12   1 -9.2162  5.5498   1
  -4  13   1 12.2958  8.7369   2
  -3  13   1 4.05572 6.53635   2
   2 -13  -1 0.91209 4.08411   2
  -2  13   1 -2.5266  6.5775   2
   1 -13  -1 -1.7007  3.6580   2
  -1  13   1 -1.1822  6.7649   2
   0 -13  -1 -0.5534  3.7620   2
   0  13   1 -0.1509  5.4260   2
  -1 -13  -1 0.53462 4.11852   2
   1  13   1 1.48145 7.38613   1
   1  13   1 -1.6404  5.1084   2
  -2 -13  -1 2.87208 4.58158   2
   2  13   1 4.25117 6.23413   2
   2  13   1 1.97492 7.38008   1
  -3 -13  -1 -1.0127  4.7557   2
   3  13   1 2.06324 7.39408   1
   4  13   1 14.7947  9.5704   1
   4  13  -2 3.38208 7.54600   1
   3  13  -2 6.38165 7.97872   1
   2  13  -2 3.78349 7.23154   1
  -2 -13   2 2.50900 4.53360   2
   1  13  -2 -1.4453  6.5241   1
   1  13  -2 -5.3878  5.4191   2
  -1 -13   2 -2.6102  4.3227   2
   0  13  -2 16.2443  9.0309   1
   0  13  -2 17.8552  8.3394   2
   0 -13   2 6.99324 5.16659   2
  -1  13  -2 -7.2751  6.0103   2
   1 -13   2 15.9123  5.7857   2
  -2  13  -2 2.44139 7.23267   2
   2 -13   2 5.86802 4.74322   2
  -3  13  -2 -1.8827  7.2117   2
   3 -13   2 3.95948 4.68423   2
  -4  13  -2 2.60846 7.79480   2
   6  12  -2 2.83305 7.51962   1
   5  12  -2 23.0096  7.9382   2
   5  12  -2 12.5002  8.7801   1
   4  12  -2 2.10700 6.98209   1
   4  12  -2 4.05074 6.38592   2
   3  12  -2 0.44409 5.87373   2
   3  12  -2 5.26453 6.39969   1
   2  12  -2 2.71191 5.75711   1
   2  12  -2 -3.1434  4.7211   2
  -2 -12   2 1.08361 3.54308   2
   1  12  -2 24.2036  8.5207   2
   1  12  -2 12.9537  8.1441   1
  -1 -12   2 27.9187  6.5937   2
   0  12  -2 27.1683  8.5805   2
   0  12  -2 24.4756  8.8870   1
   0 -12   2 19.5092  5.6853   2
  -1  12  -2 5.29952 5.76558   2
  -1  12  -2 -1.4937  5.7788   1
   1 -12   2 -2.3780  3.1422   2
  -2  12  -2 20.2779  8.1201   2
   2 -12   2 7.61571 4.20887   2
  -3  12  -2 33.4063  9.8022   2
   3 -12   2 36.6112  7.6927   2
  -4  12  -2 4.04319 6.92684   2
   4 -12   2 3.13870 4.03492   2
  -5  12  -2 -0.0618  6.8441   2
  -6  12  -2 3.38749 8.13316   2
   6 -12   2 10.8110  6.2513   1
   7  11  -2 -3.6180  5.1712   2
   7  11  -2 0.75734 6.44737   1
   6  11  -2 -0.1792  6.3331   1
   6  11  -2 10.2459  6.9808   2
   5  11  -2 3.25664 6.24388   1
   5  11  -2 2.41844 4.44743   2
   4  11  -2 3.12584 6.32319   1
   4  11  -2 -3.0870  4.5058   2
   3  11  -2 10.9984  6.6380   1
   3  11  -2 6.41792 5.78764   2
  -3 -11   2 11.8537  4.8349   2
   2  11  -2 8.67996 5.91106   2
   2  11  -2 6.34070 5.97316   1
  -2 -11   2 5.23898 3.97003   2
   1  11  -2 20.7497  7.4152   2
   1  11  -2 11.7430  6.8600   1
  -1 -11   2 1.77095 3.70944   2
   0  11  -2 14.1518  7.0819   1
   0  11  -2 18.9770  7.0956   2
   0 -11   2 26.4129  5.9270   2
  -1  11  -2 12.0433  7.5649   1
  -1  11  -2 10.7044  6.3041   2
   1 -11   2 19.3187  5.3818   2
  -2  11  -2 24.4926  8.2651   2
  -2  11  -2 21.6013  8.5389   1
   2 -11   2 53.5083  7.9767   2
   2 -11   2 44.3830  7.7125   1
  -3  11  -2 7.21335 6.83518   2
   3 -11   2 4.52778 3.87653   2
   3 -11   2 7.86010 4.64737   1
  -4  11  -2 5.00115 6.49406   2
   4 -11   2 2.92776 3.53781   2
   4 -11   2 -0.1368  3.4634   1
  -5  11  -2 24.8643  9.2895   2
   5 -11   2 14.1483  5.5899   2
   5 -11   2 14.2567  5.8763   1
  -6  11  -2 -6.3893  5.6821   2
   6 -11   2 6.07545 5.00354   1
   6 -11   2 7.53988 4.42195   2
  -7  11  -2 3.47260 7.42408   2
   7 -11   2 7.45129 5.58072   1
   8  10  -2 -2.2512  5.6665   1
   8  10  -2 0.22868 5.51930   2
   7  10  -2 5.20305 6.23875   1
   7  10  -2 -1.9991  5.0872   2
   6  10  -2 0.65196 4.94695   2
   6  10  -2 4.91886 5.98768   1
   5  10  -2 12.7344  6.8482   1
   5  10  -2 1.23298 4.65817   2
   4  10  -2 21.1328  7.7533   1
   4  10  -2 17.5697  6.3436   2
  -4 -10   2 13.4361  4.6851   2
   3  10  -2 8.23288 5.13569   2
   3  10  -2 12.6926  6.9021   1
  -3 -10   2 16.2378  4.6869   2
   2  10  -2 -5.1024  3.2258   2
   2  10  -2 -1.6392  4.4464   1
  -2 -10   2 -2.6413  2.3729   2
   1  10  -2 -2.2594  4.4066   1
   1  10  -2 0.02612 3.90070   2
  -1 -10   2 1.18665 2.69081   2
   0  10  -2 2.84521 4.36833   1
   0  10  -2 -4.1630  3.5649   2
   0 -10   2 3.47217 2.94563   2
   0 -10   2 0.64589 3.06380   1
  -1  10  -2 23.5942  6.9432   2
  -1  10  -2 14.0643  6.4213   1
   1 -10   2 11.5727  3.8417   2
   1 -10   2 20.0152  4.9001   1
  -2  10  -2 8.97079 6.35049   1
  -2  10  -2 5.81267 5.03976   2
   2 -10   2 13.3621  4.1252   2
   2 -10   2 5.38291 3.86069   1
  -3  10  -2 60.0549 11.4589   1
  -3  10  -2 71.9603 11.9890   2
   3 -10   2 61.5778  8.8881   1
   3 -10   2 44.9932  7.4262   2
  -4  10  -2 0.11030 4.67765   2
   4 -10   2 3.29350 3.84508   1
   4 -10   2 3.29439 3.29508   2
  -5  10  -2 4.36658 5.96101   2
   5 -10   2 2.95550 3.45533   2
   5 -10   2 16.4678  5.3653   1
  -6  10  -2 6.25480 6.34338   2
   6 -10   2 4.24090 3.98139   1
   6 -10   2 -0.1815  3.3884   2
  -7  10  -2 6.74013 7.35127   2
   7 -10   2 13.3243  5.3567   2
   7 -10   2 0.09521 3.78997   1
   8 -10   2 -0.6880  4.2539   1
   9   9  -2 5.54819 5.86378   1
   9   9  -2 -4.8896  5.2364   2
   8   9  -2 0.82010 4.10628   2
   8   9  -2 0.83286 5.04796   1
   7   9  -2 8.31419 5.72624   2
   7   9  -2 6.44570 5.38762   1
   6   9  -2 -1.3609  4.1168   2
   6   9  -2 1.34640 4.94600   1
   5   9  -2 10.6762  5.4393   2
   5   9  -2 19.3910  6.9649   1
   4   9  -2 37.7514  8.2566   2
   4   9  -2 26.9205  8.1889   1
  -4  -9   2 41.8618  6.5718   2
   3   9  -2 65.1965 11.2964   1
   3   9  -2 45.3273  9.0431   2
  -3  -9   2 58.5539  7.4269   2
   2   9  -2 67.6622 11.3332   1
   2   9  -2 54.9575  9.9356   2
  -2  -9   2 98.4526  9.5764   2
   1   9  -2 9.94720 5.01734   2
   1   9  -2 15.2719  5.9739   1
  -1  -9   2 10.7857  3.7104   1
  -1  -9   2 5.01031 2.79231   2
   0   9  -2 9.09352 4.47541   2
   0   9  -2 11.7051  5.9674   1
   0  -9   2 5.69427 2.74653   2
   0  -9   2 14.0091  4.0446   1
  -1   9  -2 16.7297  6.0835   2
  -1   9  -2 25.5240  7.4765   1
   1  -9   2 27.9489  5.1664   2
   1  -9   2 22.9565  5.2700   1
  -2   9  -2 1.31012 4.26962   1
  -2   9  -2 1.41283 3.57804   2
   2  -9   2 0.91034 2.71795   1
   2  -9   2 2.80569 2.37872   2
  -3   9  -2 12.5614  5.6435   2
  -3   9  -2 20.5501  7.2250   1
   3  -9   2 16.2333  4.5719   1
   3  -9   2 12.8068  3.9118   2
  -4   9  -2 35.9630  8.5824   2
  -4   9  -2 47.5204 10.1236   1
   4  -9   2 37.8028  6.2941   2
   4  -9   2 32.4235  6.6493   1
  -5   9  -2 2.82307 4.79714   2
   5  -9   2 1.09114 3.23312   1
   5  -9   2 -0.0511  2.4171   2
  -6   9  -2 -3.2207  4.4080   2
   6  -9   2 -2.7256  2.8987   1
   6  -9   2 1.86245 3.31218   2
  -7   9  -2 -1.7956  5.1000   2
   7  -9   2 -0.0680  3.4643   1
   7  -9   2 -0.7799  3.0468   2
   8  -9   2 0.95898 4.29301   1
   8  -9   2 7.78001 4.62979   2
   9  -9   2 5.80878 5.20019   1
  10   8  -2 -1.1935  5.7885   1
  10   8  -2 -1.9485  5.4223   1
   9   8  -2 10.5628  6.1662   1
   9   8  -2 8.90019 5.75248   2
   8   8  -2 22.2116  6.6266   2
   8   8  -2 17.0645  6.2038   1
   7   8  -2 -4.1781  3.8645   1
   7   8  -2 2.86641 4.05650   2
   6   8  -2 26.5761  7.5292   1
   6   8  -2 29.0386  7.0736   2
   5   8  -2 10.0060  4.7721   2
   5   8  -2 7.34236 5.07146   1
  -5  -8   2 6.19495 2.95312   2
   4   8  -2 45.9778  8.9083   1
   4   8  -2 32.7101  7.1599   2
  -4  -8   2 44.1548  6.1217   2
   3   8  -2 61.6311 10.1921   1
   3   8  -2 51.4662  7.0195   1
   3   8  -2 40.0490  7.8658   2
  -3  -8   2 54.4781  6.6550   2
  -3  -8   2 50.3628  6.6597   1
   2   8  -2 3.91621 3.15634   1
   2   8  -2 2.52622 3.77734   1
   2   8  -2 2.00100 3.59317   2
  -2  -8   2 6.44663 2.66447   2
  -2  -8   2 9.14724 3.10293   1
   1   8  -2 54.1765  8.9489   2
   1   8  -2 66.6792 10.4809   1
  -1  -8   2 58.2866  6.9500   2
  -1  -8   2 57.6299  7.1122   1
   0   8  -2 121.752  13.431   2
   0   8  -2 121.597  14.406   1
   0  -8   2 127.564  10.803   2
   0  -8   2 119.303  10.947   1
  -1   8  -2 47.2703  8.7274   1
  -1   8  -2 44.3614  8.4415   2
   1  -8   2 38.1847  5.7676   2
   1  -8   2 33.0489  5.4984   1
  -2   8  -2 16.4647  5.6688   1
  -2   8  -2 22.7570  6.2202   2
   2  -8   2 8.64719 3.16863   2
   2  -8   2 15.7160  4.2170   1
  -3   8  -2 3.44903 3.54898   2
  -3   8  -2 4.39148 4.20656   1
   3  -8   2 3.81952 2.47907   2
   3  -8   2 0.17582 2.00996   1
  -4   8  -2 -2.6184  3.0105   2
  -4   8  -2 0.30887 3.78733   1
   4  -8   2 -1.2293  2.5778   1
   4  -8   2 2.09459 2.54075   2
  -5   8  -2 185.434  18.884   2
  -5   8  -2 184.689  19.212   1
   5  -8   2 194.326  15.527   2
   5  -8   2 204.359  16.679   1
  -6   8  -2 12.6172  5.9103   2
   6  -8   2 25.2786  5.7140   2
   6  -8   2 29.3984  6.4664   1
  -7   8  -2 2.34195 4.87670   2
   7  -8   2 1.17834 3.32566   2
   7  -8   2 6.84481 3.93805   1
  -8   8  -2 12.5120  6.6675   2
   8  -8   2 13.7926  5.0166   2
   8  -8   2 9.41868 5.13036   1
   9  -8   2 12.7025  5.1667   2
   9  -8   2 5.32569 4.76252   1
  10  -8   2 -4.3638  4.1142   1
  10   7  -2 6.55181 5.18402   1
  10   7  -2 9.97512 6.12612   1
   9   7  -2 -2.4813  3.7536   2
   9   7  -2 -7.9638  4.0653   1
   8   7  -2 21.3916  6.5916   1
   8   7  -2 24.9804  6.2586   2
   7   7  -2 -1.6446  3.9653   1
   7   7  -2 2.20591 3.34106   2
   6   7  -2 7.10146 4.25292   2
   6   7  -2 4.99253 4.19162   1
   5   7  -2 20.1245  5.3782   2
   5   7  -2 22.1504  4.3543   2
   5   7  -2 19.5638  5.6815   1
   5   7  -2 20.3545  4.3901   1
  -5  -7   2 29.5336  4.3162   2
  -5  -7   2 24.1292  4.7240   2
   4   7  -2 -0.9154  2.7930   1
   4   7  -2 -2.0276  1.9367   2
   4   7  -2 0.34569 2.27021   1
   4   7  -2 -2.7410  2.4829   2
  -4  -7   2 -1.9389  2.8793   2
  -4  -7   2 -0.1130  1.8433   2
  -4  -7   2 1.71152 2.41530   1
   3   7  -2 81.8923 10.8478   1
   3   7  -2 74.1761  7.5210   2
   3   7  -2 80.9665  9.9878   2
   3   7  -2 84.6846  8.4023   1
  -3  -7   2 102.153   8.645   2
  -3  -7   2 77.0957  8.0522   1
   2   7  -2 56.4472  6.7823   1
   2   7  -2 45.1310  7.5913   2
   2   7  -2 52.5646  8.7181   1
  -2  -7   2 49.5936  5.7756   2
   1   7  -2 240.824  18.813   2
   1   7  -2 209.782  14.139   1
   1   7  -2 208.249  18.712   1
  -1  -7   2 224.775  13.976   1
  -1  -7   2 232.547  13.547   2
   0   7  -2 30.0979  6.4814   2
   0   7  -2 31.4489  7.0416   1
   0  -7   2 45.6079  5.7481   1
   0  -7   2 35.1444  4.9163   2
  -1   7  -2 21.7780  6.1930   1
  -1   7  -2 15.1516  4.7001   2
   1  -7   2 25.1694  4.2419   2
   1  -7   2 27.3733  4.7887   1
  -2   7  -2 26.5419  6.6594   1
  -2   7  -2 26.6069  6.2042   2
   2  -7   2 17.7114  3.7405   2
   2  -7   2 18.1363  4.1678   1
  -3   7  -2 122.171  13.212   2
  -3   7  -2 114.310  13.529   1
   3  -7   2 101.829   9.814   2
   3  -7   2 108.577  10.516   1
  -4   7  -2 20.2683  5.5773   2
  -4   7  -2 11.5260  5.2224   1
   4  -7   2 7.41392 3.13800   2
   4  -7   2 18.0084  4.8036   1
  -5   7  -2 6.76674 4.33598   2
  -5   7  -2 20.9199  5.9969   1
   5  -7   2 9.34439 3.86868   1
   5  -7   2 6.28483 3.31670   2
  -6   7  -2 39.8268  8.2978   2
   6  -7   2 39.6294  6.9319   1
   6  -7   2 44.4467  6.9476   2
  -7   7  -2 34.5029  7.7173   2
   7  -7   2 11.5100  4.0823   2
   7  -7   2 13.8036  4.8996   1
  -8   7  -2 17.5681  6.5315   2
   8  -7   2 15.2752  5.5491   1
   8  -7   2 15.1692  4.7822   2
   9  -7   2 -1.0255  3.5727   1
   9  -7   2 -0.7615  3.2728   2
  10  -7   2 7.82917 5.41529   1
  10  -7   2 7.38922 4.58867   2
  11  -7   2 0.53438 5.14054   1
  11   6  -2 3.84899 5.51829   1
  10   6  -2 -1.6786  4.2326   1
  10   6  -2 9.55414 4.81789   2
   9   6  -2 2.25398 4.23567   2
   9   6  -2 -0.6512  4.4756   1
   8   6  -2 26.3847  6.0636   2
   8   6  -2 9.25956 4.97657   1
   7   6  -2 123.360  13.541   1
   7   6  -2 160.830  13.820   2
   6   6  -2 10.1209  3.0438   1
   6   6  -2 8.45932 4.42036   1
   6   6  -2 4.39256 3.66526   2
   6   6  -2 11.0281  2.8941   2
   5   6  -2 44.6325  6.7877   2
   5   6  -2 42.1078  5.1523   2
   5   6  -2 37.0378  6.8311   1
   5   6  -2 31.3644  4.6363   1
  -5  -6   2 49.0357  4.7144   2
  -5  -6   2 38.5318  4.6294   2
   4   6  -2 49.3880  5.7379   1
   4   6  -2 37.4855  7.0589   1
   4   6  -2 51.7442  5.5826   2
   4   6  -2 49.7534  7.2111   2
  -4  -6   2 38.9449  4.9520   2
  -4  -6   2 55.6155  5.9148   1
  -4  -6   2 56.3260  6.3960   2
   3   6  -2 0.49944 1.60486   1
   3   6  -2 0.91255 2.43569   2
   3   6  -2 2.91838 1.90517   2
   3   6  -2 0.51705 2.81233   1
  -3  -6   2 1.43486 2.56427   2
  -3  -6   2 4.25785 2.05229   1
  -3  -6   2 -0.0267  1.4083   2
   2   6  -2 117.399   9.380   1
   2   6  -2 127.452  12.427   1
   2   6  -2 113.801   8.841   2
   2   6  -2 108.211  10.976   2
  -2  -6   2 120.274   8.937   2
  -2  -6   2 79.5876  8.0614   1
  -2  -6   2 124.045  10.875   2
   1   6  -2 17.5907  4.8801   1
   1   6  -2 19.7662  4.6621   2
   1   6  -2 25.1575  3.8959   2
   1   6  -2 36.7039  4.8623   1
  -1  -6   2 27.5727  5.2663   2
  -1  -6   2 28.2507  4.0399   2
  -1  -6   2 32.3283  4.3012   1
   0   6  -2 286.901  18.344   2
   0   6  -2 298.231  19.535   1
   0   6  -2 286.928  15.911   2
   0   6  -2 279.509  16.639   1
   0  -6   2 263.266  17.666   2
   0  -6   2 275.077  16.311   1
   0  -6   2 289.306  15.694   2
  -1   6  -2 10.7609  3.8236   2
  -1   6  -2 4.48982 2.32459   2
  -1   6  -2 12.6180  4.1325   1
   1  -6   2 5.37819 2.44606   1
   1  -6   2 7.05301 2.46006   2
   1  -6   2 11.6930  3.8805   2
  -2   6  -2 42.2526  7.3326   1
  -2   6  -2 30.4329  6.0698   2
   2  -6   2 41.0325  5.3939   2
   2  -6   2 43.2162  5.7214   1
  -3   6  -2 3.86452 3.52296   1
  -3   6  -2 1.05115 2.65881   2
   3  -6   2 2.63054 1.83996   2
   3  -6   2 -2.3148  1.6268   1
  -4   6  -2 277.026  18.259   2
  -4   6  -2 261.224  21.025   1
   4  -6   2 234.433  16.186   1
   4  -6   2 254.957  15.618   2
  -5   6  -2 -1.2320  3.2461   1
  -5   6  -2 -2.1430  2.5733   2
   5  -6   2 -1.9075  1.9781   1
   5  -6   2 -0.7846  1.9474   2
  -6   6  -2 35.6157  7.6504   1
  -6   6  -2 26.9938  6.6760   2
   6  -6   2 33.9949  5.9299   2
   6  -6   2 35.6231  6.4020   1
   6  -6   2 39.7983  9.1774   1
  -7   6  -2 32.9192  7.0407   2
   7  -6   2 12.9626  4.7062   1
   7  -6   2 34.7547  6.0462   2
  -8   6  -2 2.35296 3.98942   2
   8  -6   2 -1.8638  2.5143   2
   8  -6   2 2.66982 3.44742   1
   9  -6   2 20.2862  6.2865   1
   9  -6   2 27.3037  6.4603   2
  10  -6   2 -1.1344  3.8151   1
  10  -6   2 -0.9686  3.7008   2
  11  -6   2 0.53288 4.13848   1
  11  -6   2 0.06388 4.35682   2
  11   5  -2 29.1986  8.3106   1
  10   5  -2 15.8331  6.0203   1
  10   5  -2 18.4650  4.9509   2
   9   5  -2 4.59784 4.44046   1
   9   5  -2 2.20366 3.86135   1
   9   5  -2 2.03887 3.54723   2
   8   5  -2 2.26640 3.22545   2
   8   5  -2 -0.3958  3.1508   1
   7   5  -2 5.34863 2.80271   1
   7   5  -2 4.30962 3.42721   1
   7   5  -2 2.96059 2.58994   2
   7   5  -2 1.23766 2.51559   2
   6   5  -2 45.3265  5.1583   2
   6   5  -2 28.1077  5.7414   1
   6   5  -2 36.5689  5.9554   2
   6   5  -2 47.9767  5.5121   1
   5   5  -2 10.6546  2.7196   2
   5   5  -2 12.2633  2.9242   1
   5   5  -2 12.2504  4.0967   1
   5   5  -2 12.1297  3.6378   2
  -5  -5   2 8.76192 1.74745   2
   4   5  -2 18.9015  3.2004   1
   4   5  -2 8.50891 3.44245   1
   4   5  -2 24.3412  4.6505   2
   4   5  -2 21.5192  3.2587   2
  -4  -5   2 27.9705  3.3914   2
  -4  -5   2 19.1759  3.1424   1
  -4  -5   2 20.2081  3.3430   2
   3   5  -2 505.923  27.974   1
   3   5  -2 517.239  25.558   1
   3   5  -2 480.250  24.097   2
   3   5  -2 486.631  26.353   2
  -3  -5   2 477.114  25.072   1
  -3  -5   2 510.958  25.262   2
  -3  -5   2 485.551  24.071   2
   2   5  -2 191.959  12.897   1
   2   5  -2 150.551   9.492   2
   2   5  -2 171.966  10.252   1
   2   5  -2 138.172  12.285   2
  -2  -5   2 156.194   9.889   1
  -2  -5   2 164.059   9.583   2
  -2  -5   2 172.921  11.107   2
   1   5  -2 521.195  24.784   2
   1   5  -2 501.622  28.350   1
   1   5  -2 493.155  25.913   1
   1   5  -2 523.820  27.097   2
  -1  -5   2 467.667  26.111   2
  -1  -5   2 484.152  25.561   1
  -1  -5   2 525.934  24.590   2
   0   5  -2 43.0354  5.0795   1
   0   5  -2 43.1036  6.1361   2
   0   5  -2 39.3208  6.2514   1
   0   5  -2 39.6289  4.5707   2
   0  -5   2 49.0658  5.2056   1
   0  -5   2 41.5193  4.5024   2
   0  -5   2 39.2074  5.8809   2
  -1   5  -2 57.3356  5.9479   2
  -1   5  -2 66.8986  6.8203   1
  -1   5  -2 54.1928  7.1557   2
  -1   5  -2 55.9507  7.8092   1
   1  -5   2 56.3917  7.1921   2
   1  -5   2 50.6215  5.4206   2
   1  -5   2 66.8113  6.3514   1
  -2   5  -2 260.393  17.442   1
  -2   5  -2 242.726  16.300   2
  -2   5  -2 257.299  14.705   2
   2  -5   2 232.462  14.113   2
   2  -5   2 274.172  16.831   2
   2  -5   2 266.287  15.383   1
  -3   5  -2 190.806  12.389   2
  -3   5  -2 179.184  15.159   2
  -3   5  -2 209.479  16.786   1
   3  -5   2 164.869  14.802   2
   3  -5   2 198.108  12.643   1
   3  -5   2 191.050  16.490   1
   3  -5   2 181.862  11.714   2
  -4   5  -2 270.842  17.519   2
  -4   5  -2 294.767  18.862   1
   4  -5   2 268.623  16.576   1
   4  -5   2 235.475  15.155   2
   4  -5   2 258.504  17.693   2
   4  -5   2 263.723  18.680   1
  -5   5  -2 41.0678  7.3228   1
  -5   5  -2 54.4486  7.9719   2
   5  -5   2 64.3383  7.6824   1
   5  -5   2 36.6140  5.5548   2
   5  -5   2 60.5764  9.2934   1
  -6   5  -2 7.04080 3.91714   2
  -6   5  -2 -0.8095  2.9646   1
  -6   5  -2 9.35978 3.18780   3
   6  -5   2 11.8781  5.3375   1
   6  -5   2 9.23165 3.49283   2
   6  -5   2 12.7164  4.0198   1
  -7   5  -2 28.2465  6.0551   2
  -7   5  -2 20.6395  4.1075   3
   7  -5   2 35.1717  5.8852   2
   7  -5   2 15.3165  4.5384   1
  -8   5  -2 26.7498  6.2288   2
   8  -5   2 25.7990  6.0226   1
   8  -5   2 30.8416  6.0900   2
   9  -5   2 -1.0247  2.7224   2
   9  -5   2 -0.3630  3.4436   1
  10  -5   2 -0.5054  3.6861   2
  10  -5   2 -0.4171  3.9144   1
  11  -5   2 2.13294 4.83125   2
  11  -5   2 5.61591 4.89615   1
  11   4  -2 9.56991 5.76243   1
  10   4  -2 -0.9127  3.2529   2
  10   4  -2 4.86651 4.48381   1
   9   4  -2 12.7462  4.2689   2
   9   4  -2 12.1276  5.0584   1
   8   4  -2 64.9404  7.1955   1
   8   4  -2 67.2997  7.8933   2
   8   4  -2 63.9595  8.4908   1
   8   4  -2 74.8947  9.0544   1
   7   4  -2 38.5011  6.1373   1
   7   4  -2 44.4184  5.9690   2
   7   4  -2 49.8576  5.6267   2
   7   4  -2 44.6002  5.4441   1
   6   4  -2 103.038   8.583   1
   6   4  -2 112.389   8.593   2
   6   4  -2 124.295  10.086   2
   6   4  -2 116.703  10.615   1
   5   4  -2 66.0207  7.1432   2
   5   4  -2 71.7366  7.9587   1
   5   4  -2 82.0241  6.8086   1
   5   4  -2 82.7268  6.4841   2
   4   4  -2 201.612  13.038   1
   4   4  -2 188.991  11.268   1
   4   4  -2 206.248  12.475   2
   4   4  -2 202.395  10.936   2
  -4  -4   2 196.407  10.093   2
   3   4  -2 65.9608  6.9574   2
   3   4  -2 87.7226  5.6439   1
   3   4  -2 74.6421  5.7382   2
   3   4  -2 65.6969  7.2970   1
  -3  -4   2 65.7041  5.3943   2
  -3  -4   2 72.7820  6.1292   2
  -3  -4   2 77.5587  5.9477   1
   2   4  -2 26.4068  4.2188   2
   2   4  -2 28.4314  3.4189   1
   2   4  -2 39.5230  3.6895   2
   2   4  -2 36.9516  5.1684   1
  -2  -4   2 30.0176  3.4879   1
  -2  -4   2 33.0729  3.4528   2
  -2  -4   2 26.6236  3.8443   2
   1   4  -2 -0.2079  1.2245   2
   1   4  -2 2.01729 1.29583   1
   1   4  -2 2.34972 1.91226   1
   1   4  -2 0.79975 0.99993   2
  -1  -4   2 0.75526 0.84903   2
  -1  -4   2 -0.1847  0.6787   1
  -1  -4   2 0.75418 1.56271   2
   0   4  -2 4.16742 2.31476   1
   0   4  -2 3.71992 1.56228   1
   0   4  -2 1.21269 1.69028   2
   0   4  -2 5.21665 1.61336   2
   0  -4   2 4.27303 2.13705   2
   0  -4   2 2.33654 1.16550   2
   0  -4   2 1.33558 1.20495   1
  -1   4  -2 432.606  22.625   2
  -1   4  -2 490.850  24.707   2
  -1   4  -2 414.256  23.790   1
  -1   4  -2 475.726  25.830   1
   1  -4   2 495.452  23.908   1
   1  -4   2 455.081  25.496   1
   1  -4   2 463.299  24.354   2
   1  -4   2 468.007  22.647   2
  -2   4  -2 306.687  17.796   2
  -2   4  -2 299.999  16.293   2
  -2   4  -2 290.868  18.399   1
   2  -4   2 290.397  18.430   1
   2  -4   2 302.173  17.745   2
   2  -4   2 307.162  16.036   2
   2  -4   2 303.417  16.903   1
  -3   4  -2 476.915  27.343   1
  -3   4  -2 455.894  24.802   2
  -3   4  -2 509.990  26.353   2
   3  -4   2 493.737  24.551   2
   3  -4   2 485.664  26.229   2
   3  -4   2 475.610  27.554   1
   3  -4   2 491.026  25.963   1
  -4   4  -2 25.9771  4.5967   2
  -4   4  -2 25.2810  5.2905   1
  -4   4  -2 28.0406  5.3252   2
   4  -4   2 23.9183  4.3542   1
   4  -4   2 23.1395  5.2401   1
   4  -4   2 32.8828  5.8060   2
   4  -4   2 28.2466  4.3990   2
  -5   4  -2 122.318  11.740   2
  -5   4  -2 128.526  10.038   3
  -5   4  -2 146.538  12.105   2
   5  -4   2 144.964  12.189   1
   5  -4   2 150.299  13.204   2
   5  -4   2 131.037  13.335   1
   5  -4   2 117.003  10.432   2
  -6   4  -2 72.8532  9.1186   1
  -6   4  -2 67.7570  6.4991   3
  -6   4  -2 46.8031  7.5630   2
   6  -4   2 85.3329  8.5894   2
   6  -4   2 66.0954  8.2459   1
   6  -4   2 63.1065  8.9823   2
   6  -4   2 68.8329  9.4971   1
  -7   4  -2 -0.2537  2.8631   2
  -7   4  -2 0.96431 3.69314   1
  -7   4  -2 8.80652 2.52738   3
   7  -4   2 13.1850  5.0830   1
   7  -4   2 -0.7876  2.3362   1
   7  -4   2 4.58421 3.08032   2
  -8   4  -2 89.8222 10.0468   2
   8  -4   2 89.2494 10.0420   2
   8  -4   2 71.9391 10.1152   1
   9  -4   2 2.17198 3.73749   1
   9  -4   2 3.08625 3.64530   2
  10  -4   2 5.32023 4.18957   1
  10  -4   2 6.69348 4.34930   2
  11  -4   2 5.27833 4.67846   2
  11  -4   2 14.5548  6.2037   1
  12  -4   2 -4.9817  3.9662   1
  12  -4   2 2.09979 5.12039   2
  12   3  -2 -0.2151  5.9388   1
  11   3  -2 13.4784  6.2600   1
  10   3  -2 -2.7294  2.7080   2
  10   3  -2 2.34427 3.78836   1
   9   3  -2 28.6275  5.4461   2
   9   3  -2 29.1147  5.2441   1
   9   3  -2 32.0644  6.5920   1
   8   3  -2 6.21193 2.70348   1
   8   3  -2 -0.1638  2.2623   2
   8   3  -2 2.77488 2.33097   2
   8   3  -2 2.74990 2.86892   1
   7   3  -2 83.8488  7.7354   1
   7   3  -2 91.3434  7.6654   2
   7   3  -2 89.5495  8.8554   1
   7   3  -2 88.3362  7.9445   2
   6   3  -2 15.5951  3.2040   2
   6   3  -2 18.7286  3.6742   1
   6   3  -2 23.2238  3.5483   1
   6   3  -2 18.6925  3.0922   2
   5   3  -2 125.477   8.767   1
   5   3  -2 129.459   8.413   2
   5   3  -2 127.430   8.017   1
   5   3  -2 122.527   7.617   2
   4   3  -2 951.920  45.009   1
   4   3  -2 971.279  46.163   1
   4   3  -2 915.991  43.821   2
   4   3  -2 940.049  42.904   2
   3   3  -2 1.26110 0.92598   2
   3   3  -2 6.38154 2.00060   1
   3   3  -2 4.72401 1.41152   1
   3   3  -2 5.52066 1.84140   2
  -3  -3   2 5.65864 1.21296   2
   2   3  -2 430.950  21.558   2
   2   3  -2 439.707  21.287   1
   2   3  -2 434.795  20.263   2
   2   3  -2 418.697  22.565   1
  -2  -3   2 424.339  21.130   1
  -2  -3   2 437.680  20.836   2
  -2  -3   2 438.888  20.256   2
   1   3  -2 224.965  11.388   1
   1   3  -2 202.498  11.935   2
   1   3  -2 225.915  10.837   2
   1   3  -2 208.247  12.485   1
  -1  -3   2 205.947  11.102   1
  -1  -3   2 205.023  11.633   2
  -1  -3   2 212.124  10.643   2
  -1  -3   2 199.360  12.174   1
   0   3  -2 20.6567  2.7141   1
   0   3  -2 24.2643  3.8023   1
   0   3  -2 30.5118  4.0100   2
   0   3  -2 19.9908  2.5812   2
   0  -3   2 20.0561  3.2973   2
   0  -3   2 25.0472  2.6921   2
   0  -3   2 15.3291  3.1592   1
   0  -3   2 19.5788  2.5816   1
  -1   3  -2 112.109   9.294   1
  -1   3  -2 101.290   7.093   1
  -1   3  -2 108.151   6.769   2
  -1   3  -2 103.740   8.606   2
   1  -3   2 99.0743  6.9039   1
   1  -3   2 111.904   9.212   1
   1  -3   2 117.353   6.810   2
   1  -3   2 122.675   9.144   2
  -2   3  -2 125.478   9.896   2
  -2   3  -2 137.338  10.748   1
  -2   3  -2 122.650   7.758   2
  -2   3  -2 111.714   8.219   1
   2  -3   2 116.125   9.657   2
   2  -3   2 114.830   7.460   2
   2  -3   2 116.747   7.960   1
   2  -3   2 117.235  10.191   1
  -3   3  -2 22.6639  4.1400   2
  -3   3  -2 27.6717  4.0975   2
  -3   3  -2 19.6163  4.0834   1
   3  -3   2 17.4411  3.1003   2
   3  -3   2 15.5236  3.0607   1
   3  -3   2 20.8526  3.7963   2
   3  -3   2 22.8963  4.3308   1
  -4   3  -2 10.1737  2.3669   3
  -4   3  -2 6.44715 2.66470   2
  -4   3  -2 8.22032 2.56780   2
  -4   3  -2 2.98770 2.36584   1
   4  -3   2 5.51894 2.61889   2
   4  -3   2 18.0319  3.8440   1
   4  -3   2 4.75786 2.96620   1
   4  -3   2 6.27443 2.28346   2
  -5   3  -2 5.01560 2.46226   2
  -5   3  -2 1.64837 2.51499   1
  -5   3  -2 7.49796 2.99440   2
  -5   3  -2 6.06632 2.02696   3
   5  -3   2 7.92577 2.81874   2
   5  -3   2 0.20946 2.60904   1
   5  -3   2 4.15597 2.65105   2
   5  -3   2 7.60901 2.96414   1
  -6   3  -2 8.83938 3.80242   1
  -6   3  -2 12.0609  2.4717   3
  -6   3  -2 14.1794  3.7712   2
  -6   3  -2 6.93760 3.07839   2
   6  -3   2 16.4737  4.6901   2
   6  -3   2 18.2294  4.6104   1
   6  -3   2 7.27625 2.91375   2
   6  -3   2 18.5993  4.5195   1
  -7   3  -2 122.143  11.705   1
  -7   3  -2 111.678  10.618   2
  -7   3  -2 121.377   7.231   3
  -7   3  -2 111.063  10.476   2
  -7   3  -2 119.598  10.809   2
   7  -3   2 131.631  13.158   1
   7  -3   2 123.854  11.313   2
   7  -3   2 100.782  11.257   1
   7  -3   2 104.690  11.491   2
  -8   3  -2 11.1705  3.7603   2
  -8   3  -2 5.98929 3.39327   2
   8  -3   2 12.0417  4.0690   2
   8  -3   2 10.8951  4.4072   1
   9  -3   2 8.29880 4.25072   1
   9  -3   2 2.07498 3.62806   2
  10  -3   2 7.74906 4.47225   2
  10  -3   2 1.82626 3.94726   1
  11  -3   2 1.48280 4.58479   1
  11  -3   2 -2.2236  4.2012   2
  12  -3   2 4.99512 5.42041   2
  12  -3   2 10.0858  6.1768   1
  12   2  -2 0.94694 5.19679   1
  11   2  -2 9.53789 5.53918   1
  10   2  -2 7.84555 3.75806   2
  10   2  -2 9.66080 4.50279   2
  10   2  -2 12.2157  5.1939   1
   9   2  -2 39.7959  5.8617   1
   9   2  -2 38.3518  6.6968   1
   9   2  -2 48.5992  6.4082   2
   8   2  -2 2.74045 2.92189   1
   8   2  -2 1.00115 1.63982   3
   8   2  -2 1.13375 2.34563   2
   8   2  -2 2.30889 1.67159   3
   8   2  -2 -0.7479  1.9131   1
   8   2  -2 4.89572 2.54439   2
   7   2  -2 17.6236  3.8925   1
   7   2  -2 19.8200  3.6373   1
   7   2  -2 13.6294  3.0542   2
   7   2  -2 21.8474  3.5137   2
   7   2  -2 19.5172  3.1531   3
   6   2  -2 148.580   8.437   2
   6   2  -2 111.031   8.005   3
   6   2  -2 120.820   8.180   1
   6   2  -2 139.340   8.107   2
   6   2  -2 124.985   8.740   1
   5   2  -2 248.065  13.995   1
   5   2  -2 258.797  13.305   2
   5   2  -2 269.315  13.692   1
   5   2  -2 250.011  12.996   2
   4   2  -2 59.0264  4.8453   1
   4   2  -2 48.2110  4.3717   2
   4   2  -2 58.8065  4.0165   1
   4   2  -2 62.2533  3.9591   2
   3   2  -2 166.443   8.942   1
   3   2  -2 156.504   8.028   2
   3   2  -2 157.523   8.468   2
   3   2  -2 158.416   8.438   1
   2   2  -2 309.719  14.614   2
   2   2  -2 312.959  15.988   1
   2   2  -2 311.607  15.332   1
   2   2  -2 331.876  15.361   2
  -2  -2   2 314.663  14.273   2
   1   2  -2 28.1420  2.3925   2
   1   2  -2 27.0226  3.0228   2
   1   2  -2 31.6319  2.6484   1
   1   2  -2 28.2982  3.2301   1
  -1  -2   2 32.7077  2.9859   2
  -1  -2   2 29.1813  2.4619   1
  -1  -2   2 29.4373  2.3857   2
  -1  -2   2 32.4768  3.1248   1
   0   2  -2 563.623  28.012   1
   0   2  -2 578.936  27.125   1
   0   2  -2 548.787  25.745   2
   0   2  -2 559.776  26.671   2
   0  -2   2 568.711  25.712   2
   0  -2   2 563.579  27.849   1
   0  -2   2 558.053  26.493   2
  -1   2  -2 7.25740 2.03729   1
  -1   2  -2 6.59433 1.79816   2
  -1   2  -2 7.98395 1.77746   1
  -1   2  -2 7.64348 1.58274   2
   1  -2   2 5.79865 1.85887   1
   1  -2   2 8.41176 1.61195   2
   1  -2   2 1.26072 1.02680   2
   1  -2   2 3.74323 1.24846   1
  -2   2  -2 702.596  33.122   2
  -2   2  -2 661.553  34.745   1
  -2   2  -2 699.770  32.815   3
  -2   2  -2 741.797  35.571   1
  -2   2  -2 679.745  33.625   2
   2  -2   2 715.810  33.049   2
   2  -2   2 709.454  33.680   2
   2  -2   2 729.567  34.835   1
   2  -2   2 713.306  35.396   1
  -3   2  -2 459.600  21.919   3
  -3   2  -2 469.947  23.068   2
  -3   2  -2 461.413  23.354   2
  -3   2  -2 447.509  24.405   1
   3  -2   2 457.208  24.499   1
   3  -2   2 487.950  23.007   2
   3  -2   2 437.555  23.974   1
   3  -2   2 440.769  23.238   2
  -4   2  -2 375.318  19.456   2
  -4   2  -2 361.250  19.498   2
  -4   2  -2 362.457  17.695   3
   4  -2   2 356.435  19.573   2
   4  -2   2 342.777  20.435   1
   4  -2   2 364.806  20.364   1
   4  -2   2 368.256  19.220   2
  -5   2  -2 25.1981  4.1833   2
  -5   2  -2 27.3682  3.0743   3
  -5   2  -2 18.3551  4.0813   1
  -5   2  -2 18.3550  3.6131   2
   5  -2   2 23.2594  4.6121   1
   5  -2   2 20.2092  4.1480   2
   5  -2   2 16.9277  3.9214   1
   5  -2   2 18.4629  3.7009   2
  -6   2  -2 2.23274 2.13163   2
  -6   2  -2 1.79726 1.97830   2
  -6   2  -2 1.00089 1.29914   3
  -6   2  -2 0.75277 2.32741   1
   6  -2   2 0.33378 2.66297   1
   6  -2   2 -0.6001  1.9668   2
   6  -2   2 0.92581 2.06071   1
   6  -2   2 -1.1943  1.8976   2
  -7   2  -2 32.8965  5.2222   2
  -7   2  -2 31.3462  5.5788   1
  -7   2  -2 33.1650  4.9155   2
   7  -2   2 23.9957  5.2531   1
   7  -2   2 37.8951  6.1277   2
   7  -2   2 32.5144  5.8733   2
   7  -2   2 15.4167  4.5064   1
  -8   2  -2 105.855   9.109   2
  -8   2  -2 74.7277  7.6844   2
   8  -2   2 98.2122 10.3182   2
   8  -2   2 96.5259 10.8647   2
   8  -2   2 100.757  11.036   1
   8  -2   2 86.0234 10.5374   1
   9  -2   2 2.31208 3.55358   1
   9  -2   2 7.87188 4.02163   2
  10  -2   2 20.5785  6.2284   1
  10  -2   2 19.3792  5.8196   2
  11  -2   2 10.3522  5.2613   1
  11  -2   2 12.9105  5.7069   2
  12  -2   2 2.35376 4.51683   1
  12  -2   2 7.01010 5.49185   2
  12   1  -2 8.12525 5.62757   1
  11   1  -2 -0.2529  4.0307   1
  10   1  -2 -1.3470  3.1503   2
  10   1  -2 2.92774 3.67156   1
   9   1  -2 2.69290 3.65798   1
   9   1  -2 0.29474 2.86319   2
   9   1  -2 4.79023 2.94122   1
   8   1  -2 42.3425  6.4512   1
   8   1  -2 34.7113  5.1254   2
   8   1  -2 35.4288  5.0156   2
   8   1  -2 40.8375  5.7718   2
   8   1  -2 47.3315  5.6745   1
   7   1  -2 0.76383 1.92618   2
   7   1  -2 2.02188 2.05332   2
   7   1  -2 1.41012 1.94978   1
   7   1  -2 2.72016 2.34166   1
   6   1  -2 146.791   9.289   1
   6   1  -2 129.852   8.340   2
   6   1  -2 145.657   8.724   1
   6   1  -2 137.247   7.388   3
   6   1  -2 141.249   8.361   2
   5   1  -2 471.310  22.254   2
   5   1  -2 484.217  23.537   1
   5   1  -2 465.043  23.277   1
   5   1  -2 486.708  23.561   1
   5   1  -2 468.366  22.337   2
   5   1  -2 472.449  22.176   3
   4   1  -2 487.102  23.898   1
   4   1  -2 507.626  23.543   3
   4   1  -2 507.698  22.881   2
   4   1  -2 512.489  22.864   2
   3   1  -2 234.125  11.828   3
   1   1  -2 1.93146 0.40640   2
   1   1  -2 0.88501 0.34552   1
   1   1  -2 0.75320 0.69023   3
   1   1  -2 0.79142 0.43960   2
   1   1  -2 -0.2195  0.3409   1
   0   1  -2 29.3499  3.1434   3
  -1   1  -2 -0.0815  0.4471   2
  -1   1  -2 -0.5752  0.4257   1
  -1   1  -2 -0.3544  0.4960   2
  -1   1  -2 0.30050 0.51099   3
  -1   1  -2 0.28642 0.56302   1
   1  -1   2 0.46061 0.64587   2
   1  -1   2 -0.0001  0.4948   1
   1  -1   2 -0.6013  0.3751   3
   1  -1   2 0.68734 0.75993   1
   1  -1   2 -0.3299  0.3688   2
  -2   1  -2 607.553  31.811   1
  -2   1  -2 655.883  30.488   2
  -2   1  -2 637.381  29.579   3
  -2   1  -2 671.745  30.458   2
  -2   1  -2 680.065  32.148   1
   2  -1   2 654.069  29.659   3
   2  -1   2 641.572  31.918   1
   2  -1   2 656.645  30.420   2
   2  -1   2 645.744  31.886   1
   2  -1   2 636.945  30.260   2
  -3   1  -2 833.225  41.683   1
  -3   1  -2 854.516  38.380   3
  -3   1  -2 816.072  39.462   2
  -3   1  -2 819.456  39.530   2
   3  -1   2 837.613  41.762   1
   3  -1   2 887.809  39.757   2
   3  -1   2 875.086  39.718   2
   3  -1   2 866.964  41.652   1
   3  -1   2 845.859  38.362   3
  -4   1  -2 221.939  11.264   3
  -4   1  -2 217.008  13.360   1
  -4   1  -2 249.766  12.924   2
  -4   1  -2 205.678  12.665   2
  -4   1  -2 226.052  12.716   2
   4  -1   2 222.256  12.972   2
   4  -1   2 214.652  13.411   1
   4  -1   2 237.262  14.028   1
   4  -1   2 235.185  11.337   3
   4  -1   2 226.676  13.002   2
  -5   1  -2 832.876  37.359   3
  -5   1  -2 840.692  39.204   2
  -5   1  -2 865.785  39.549   2
  -5   1  -2 814.815  41.242   1
   5  -1   2 861.456  40.151   2
   5  -1   2 740.110  41.365   1
   5  -1   2 847.362  42.394   1
   5  -1   2 806.780  39.864   2
  -6   1  -2 17.7194  3.3434   2
  -6   1  -2 21.1063  3.7298   2
  -6   1  -2 18.3472  3.9659   1
   6  -1   2 28.4735  4.8424   2
   6  -1   2 25.6197  4.9756   1
   6  -1   2 8.02533 2.99955   2
   6  -1   2 23.4840  4.5332   1
  -7   1  -2 17.3496  3.3200   2
  -7   1  -2 19.2727  3.6644   2
   7  -1   2 16.3565  4.2683   2
   7  -1   2 20.7085  4.7543   1
   7  -1   2 14.1891  3.9102   2
   7  -1   2 22.4764  4.9528   1
  -8   1  -2 4.20279 2.42810   2
  -8   1  -2 -1.5850  1.9043   2
   8  -1   2 12.7909  4.3366   1
   8  -1   2 -1.5559  2.6665   2
   8  -1   2 0.26274 2.95190   2
   8  -1   2 -0.7533  2.8366   1
   9  -1   2 45.0359  8.1211   1
   9  -1   2 23.8348  5.9927   2
   9  -1   2 34.3220  6.7698   2
  10  -1   2 -3.1724  3.4942   1
  10  -1   2 0.05632 3.54683   2
  11  -1   2 47.2223  8.9985   2
  11  -1   2 46.2088  9.1569   1
  12  -1   2 3.18620 5.20517   1
  12  -1   2 3.38548 5.44460   2
  12   0  -2 1.69373 5.44633   1
  11   0  -2 4.13645 4.60546   1
  10   0  -2 2.29441 3.67951   2
  10   0  -2 -0.6809  3.7183   1
   9   0  -2 15.3545  4.5776   2
   9   0  -2 9.09867 3.95398   1
   9   0  -2 2.82971 3.07923   1
   8   0  -2 9.77067 3.18427   1
   8   0  -2 15.6438  3.7605   2
   8   0  -2 4.60857 2.92756   2
   8   0  -2 4.03831 3.11117   1
   7   0  -2 7.97900 2.82514   2
   7   0  -2 9.87170 3.03725   1
   7   0  -2 10.7131  3.2574   1
   7   0  -2 12.9602  3.1519   2
   6   0  -2 112.170   9.268   1
   6   0  -2 121.438   8.113   2
   6   0  -2 135.676   8.175   2
   6   0  -2 128.357   8.442   1
   5   0  -2 2.35355 1.36888   2
   5   0  -2 1.30264 1.28740   2
   5   0  -2 2.20846 1.54990   1
   5   0  -2 2.65837 1.56735   1
   5   0  -2 2.27741 1.34433   2
   4   0  -2 308.062  14.246   2
   4   0  -2 307.025  14.995   1
   4   0  -2 300.284  14.922   1
   4   0  -2 280.571  14.226   2
   3   0  -2 393.634  17.980   3
   2   0  -2 36.3244  2.7663   3
  -2   0   2 35.5687  2.7299   3
   1   0  -2 771.258  34.667   3
   0   0  -2 -0.2370  0.2741   1
   0   0  -2 -0.0566  0.1607   2
   0   0  -2 -0.0718  0.2004   1
   0   0  -2 0.08673 0.27252   2
   0   0   2 0.07417 0.21937   3
   0   0   2 -0.1193  0.2822   1
   0   0   2 -0.1375  0.2141   2
  -2   0  -2 3040.90  132.29   2
  -2   0  -2 3164.23  132.44   2
  -2   0  -2 3164.54  132.04   3
  -2   0  -2 3014.75  139.11   1
   2   0   2 3170.74  132.31   2
   2   0   2 2808.53  131.96   3
   2   0   2 2479.33  132.21   2
   2   0   2 3143.42  139.34   1
   2   0   2 3100.65  138.81   1
  -3   0  -2 74.2047  5.6876   2
  -3   0  -2 77.5929  6.0354   1
  -3   0  -2 79.8420  6.3280   1
  -3   0  -2 66.2430  4.1491   3
  -3   0  -2 58.7295  5.2855   2
   3   0   2 60.5384  5.5286   2
   3   0   2 71.1660  6.4174   1
   3   0   2 64.0347  5.6668   2
   3   0   2 60.7300  4.0790   3
   3   0   2 58.8886  5.4638   1
   3   0   2 55.6246  5.1828   2
  -4   0  -2 62.3856  5.6668   2
  -4   0  -2 58.8572  4.1486   3
  -4   0  -2 73.4298  5.8198   2
  -4   0  -2 70.8940  6.2152   1
   4   0   2 61.7624  5.9748   1
   4   0   2 69.6820  6.4360   2
   4   0   2 66.7961  6.7467   1
   4   0   2 60.1867  6.1079   2
   4   0   2 54.8122  3.9385   3
   4   0   2 71.2691  6.1194   2
  -5   0  -2 242.289  12.631   2
  -5   0  -2 228.516  12.272   2
  -5   0  -2 211.556  12.929   1
   5   0   2 203.757  12.926   2
   5   0   2 211.222  13.268   1
   5   0   2 215.779  10.949   3
   5   0   2 203.163  12.582   2
   5   0   2 231.927  14.261   1
  -6   0  -2 432.407  23.822   1
  -6   0  -2 471.235  23.023   2
  -6   0  -2 442.226  22.596   2
   6   0   2 459.134  21.156   3
   6   0   2 433.586  23.669   2
   6   0   2 492.895  26.333   1
   6   0   2 463.771  24.421   2
   6   0   2 466.859  25.010   1
  -7   0  -2 184.256  10.882   2
  -7   0  -2 207.229  11.417   2
   7   0   2 181.432  15.575   1
   7   0   2 199.878  14.978   2
   7   0   2 181.765  12.485   2
   7   0   2 176.739  12.874   1
  -8   0  -2 6.96968 2.15337   2
  -8   0  -2 6.96192 2.13889   2
   8   0   2 4.75002 3.08724   2
   8   0   2 -0.8129  2.7536   2
   8   0   2 5.20688 3.74621   1
   8   0   2 3.54210 3.07815   1
   9   0   2 111.178  12.884   1
   9   0   2 117.425  12.382   2
   9   0   2 107.466  11.441   2
  10   0   2 4.53680 3.88643   1
  10   0   2 7.83881 4.98519   2
  11   0   2 -0.6876  4.1108   1
  11   0   2 1.86757 4.41035   2
  12   0   2 -0.6423  5.2083   1
  12   0   2 5.54703 5.84815   2
  12  -1  -2 -4.6863  4.2866   1
  11  -1  -2 4.02712 3.95397   2
  11  -1  -2 1.35824 3.96839   1
  10  -1  -2 2.42225 3.38167   2
  10  -1  -2 1.90916 3.55069   1
   9  -1  -2 1.99772 3.04633   1
   9  -1  -2 1.53186 3.46905   1
   9  -1  -2 2.18154 2.80453   2
   8  -1  -2 85.0891  8.8162   2
   8  -1  -2 79.6362  8.7675   1
   8  -1  -2 93.1306  9.4272   1
   8  -1  -2 88.6310  8.7507   2
   7  -1  -2 63.3862  6.7564   2
   7  -1  -2 62.1170  6.9006   1
   7  -1  -2 57.8552  6.6750   1
   7  -1  -2 43.7894  5.6468   2
   6  -1  -2 3.39673 2.19506   1
   6  -1  -2 1.45453 1.95675   1
   6  -1  -2 -0.6113  1.6356   2
   6  -1  -2 0.14670 1.98450   2
   5  -1  -2 101.745   6.692   2
   5  -1  -2 94.6490  7.5554   2
   5  -1  -2 96.1512  7.9590   1
   5  -1  -2 98.8207  7.0489   1
   4  -1  -2 446.321  21.640   2
   4  -1  -2 442.907  21.987   2
   4  -1  -2 452.192  23.052   1
   4  -1  -2 482.311  22.985   1
   3  -1  -2 53.5390  4.3946   1
   3  -1  -2 54.3287  3.8028   1
   3  -1  -2 48.2310  4.0506   2
   3  -1  -2 51.1029  3.5275   2
  -3   1   2 52.6449  3.1315   3
   2  -1  -2 7162.31  332.39   1
   2  -1  -2 7395.03  332.14   1
   2  -1  -2 7542.07  316.77   2
  -2   1   2 7003.74  316.06   2
  -2   1   2 7371.40  317.24   3
  -2   1   2 7203.51  331.66   1
   1  -1  -2 288.391  13.405   2
  -1   1   2 278.653  13.571   1
  -1   1   2 280.665  13.235   2
  -1   1   2 252.328  13.470   3
  -1   1   2 279.984  13.943   1
  -1   1   2 293.334  12.922   2
  -1   1   2 300.768  14.011   1
  -1  -1  -2 1693.96   79.10   1
  -1  -1  -2 1712.36   79.10   1
  -1  -1  -2 1734.48   75.30   2
   1   1   2 1620.35   78.59   1
   1   1   2 1730.33   74.96   2
  -2  -1  -2 1401.23   65.27   1
  -2  -1  -2 1390.26   61.96   2
  -2  -1  -2 1319.18   65.18   1
  -2  -1  -2 1324.37   62.00   2
   2   1   2 1394.41   61.94   2
   2   1   2 1438.47   62.27   2
   2   1   2 1375.24   62.03   3
   2   1   2 1416.62   65.52   1
   2   1   2 1415.77   64.95   1
  -3  -1  -2 961.518  46.653   1
  -3  -1  -2 953.208  46.352   1
  -3  -1  -2 962.449  44.232   2
  -3  -1  -2 945.631  44.348   2
   3   1   2 990.795  44.741   2
   3   1   2 984.027  44.212   3
   3   1   2 961.193  44.372   2
   3   1   2 1016.59   47.29   1
   3   1   2 963.426  46.484   1
  -4  -1  -2 215.632  11.740   2
  -4  -1  -2 211.153  11.715   2
  -4  -1  -2 206.464  12.151   1
   4   1   2 201.576  12.155   2
   4   1   2 231.972  11.426   3
   4   1   2 209.448  12.447   1
   4   1   2 203.804  11.811   2
   4   1   2 232.020  13.315   1
  -5  -1  -2 408.113  19.209   2
  -5  -1  -2 372.078  19.861   1
  -5  -1  -2 355.046  18.917   2
   5   1   2 400.217  21.586   1
   5   1   2 374.610  19.554   2
   5   1   2 367.345  20.475   1
   5   1   2 372.563  19.947   2
   5   1   2 366.595  18.436   3
  -6  -1  -2 70.2366  6.0945   2
  -6  -1  -2 74.2258  6.7154   1
  -6  -1  -2 64.6773  6.0248   2
   6   1   2 64.5264  7.8842   1
   6   1   2 69.7533  5.4843   3
   6   1   2 72.6133  7.5483   1
   6   1   2 68.6738  7.0207   2
   6   1   2 70.8610  7.3045   2
  -7  -1  -2 31.7858  3.9132   2
  -7  -1  -2 29.6396  3.8636   2
   7   1   2 43.3760  6.2538   2
   7   1   2 28.6497  4.9866   2
   7   1   2 22.9975  4.6476   2
   7   1   2 25.1430  4.8506   1
   7   1   2 25.7587  5.6369   1
   7   1   2 34.2815  3.5399   3
   8   1   2 107.053  11.170   2
   8   1   2 121.198  11.434   2
   8   1   2 109.084  10.550   2
   8   1   2 106.088  10.801   1
   8   1   2 119.677  12.522   1
   8   1   2 111.270   6.355   3
   9   1   2 1.71049 3.65258   2
   9   1   2 1.75434 3.99848   2
   9   1   2 -2.5618  3.5789   1
  10   1   2 20.5277  6.6695   1
  10   1   2 18.0960  6.1318   2
  11   1   2 0.88259 4.20615   1
  11   1   2 7.19685 5.78043   2
  12   1   2 0.86177 4.83360   1
  12   1   2 -5.3978  4.9783   2
  12  -2  -2 7.38416 5.07665   1
  11  -2  -2 1.42510 3.89318   1
  11  -2  -2 3.90396 3.95036   2
  10  -2  -2 1.08783 3.40323   1
  10  -2  -2 6.53158 4.14666   2
   9  -2  -2 9.85693 3.70235   2
   9  -2  -2 2.74240 2.84764   1
   8  -2  -2 9.81981 4.07973   1
   8  -2  -2 33.0330  6.0241   2
   8  -2  -2 29.9129  5.3871   1
   8  -2  -2 23.8455  4.7175   2
   7  -2  -2 71.5797  8.0649   2
   7  -2  -2 65.3574  8.1393   1
   7  -2  -2 74.1096  7.4603   2
   7  -2  -2 81.2547  8.3165   1
   6  -2  -2 34.7663  4.5590   2
   6  -2  -2 32.6105  5.2952   1
   6  -2  -2 38.5235  5.2431   1
   6  -2  -2 33.6672  5.2674   2
   5  -2  -2 1.84151 2.41399   1
   5  -2  -2 6.16302 2.40126   1
   5  -2  -2 2.92737 1.85130   2
   5  -2  -2 1.71573 2.08053   2
  -5   2   2 3.24255 1.09139   2
   4  -2  -2 227.052  11.915   2
   4  -2  -2 234.771  12.846   2
   4  -2  -2 217.805  13.290   1
   4  -2  -2 224.898  12.628   1
  -4   2   2 212.041  10.915   3
  -4   2   2 236.186  11.339   2
  -4   2   2 212.823  11.702   1
  -4   2   2 209.885  11.185   2
   3  -2  -2 43.5165  4.7726   1
   3  -2  -2 29.2547  3.8917   2
   3  -2  -2 33.4834  3.3823   2
   3  -2  -2 33.6672  3.6012   1
  -3   2   2 30.5888  3.3505   2
  -3   2   2 43.6455  3.7325   2
  -3   2   2 44.0044  4.0461   1
   2  -2  -2 3038.90  140.68   1
   2  -2  -2 3074.42  139.69   1
   2  -2  -2 3060.77  134.05   2
   2  -2  -2 3107.57  133.01   2
  -2   2   2 2989.85  139.67   1
  -2   2   2 2976.30  140.22   1
  -2   2   2 3054.43  133.62   2
  -2   2   2 2960.60  133.01   2
   1  -2  -2 0.72804 0.92115   2
   1  -2  -2 0.52156 0.55698   2
   1  -2  -2 0.86113 0.72227   1
  -1   2   2 -0.3079  0.4506   2
  -1   2   2 0.70907 0.84252   1
  -1   2   2 -0.2250  0.7266   2
  -1   2   2 0.55189 0.71775   1
   0  -2  -2 1436.79   68.49   1
   0  -2  -2 1478.28   65.35   2
   0  -2  -2 1271.93   64.16   2
   0  -2  -2 1481.66   67.51   1
   0   2   2 1500.90   67.51   1
   0   2   2 1509.38   68.63   1
   0   2   2 1436.51   65.19   2
   0   2   2 1514.87   64.32   2
  -1  -2  -2 5062.78  217.53   2
  -1  -2  -2 4995.81  228.25   1
  -1  -2  -2 4819.85  229.05   1
  -1  -2  -2 4852.56  218.18   2
   1   2   2 4948.41  217.39   2
   1   2   2 4812.40  228.11   1
   1   2   2 5006.44  229.18   1
   1   2   2 5339.23  218.39   2
  -2  -2  -2 156.629   9.706   1
  -2  -2  -2 147.156   9.019   2
  -2  -2  -2 155.196   8.745   2
   2   2   2 159.243   8.737   2
   2   2   2 159.250   9.131   1
   2   2   2 163.493   9.837   1
   2   2   2 156.265   9.180   2
  -3  -2  -2 10.4470  2.0917   2
  -3  -2  -2 7.54952 1.96240   2
  -3  -2  -2 12.1445  2.2608   1
   3   2   2 9.67706 2.04869   2
   3   2   2 11.6463  2.6011   1
   3   2   2 9.21221 2.18850   2
   3   2   2 16.0618  3.0971   1
   3   2   2 12.2852  2.4040   1
  -4  -2  -2 19.5469  3.0640   2
  -4  -2  -2 14.5337  2.7776   1
  -4  -2  -2 13.8514  2.5185   2
   4   2   2 19.4352  3.0885   2
   4   2   2 18.0964  3.5259   1
   4   2   2 13.2642  2.8484   2
   4   2   2 20.0721  3.2521   1
   4   2   2 32.9515  4.6264   1
  -5  -2  -2 172.616  10.941   1
  -5  -2  -2 187.726  10.914   2
  -5  -2  -2 181.849  10.598   2
   5   2   2 168.444  11.460   1
   5   2   2 188.643  11.608   2
   5   2   2 198.846  11.105   3
   5   2   2 210.015  12.909   1
   5   2   2 179.943  11.214   2
  -6  -2  -2 104.212   7.910   1
  -6  -2  -2 114.145   7.708   2
  -6  -2  -2 118.097   8.073   2
   6   2   2 125.991   8.134   3
   6   2   2 124.414  10.307   2
   6   2   2 132.643  10.511   1
   6   2   2 135.050  10.244   2
   6   2   2 114.070  10.960   1
  -7  -2  -2 72.4841  6.1429   2
  -7  -2  -2 75.9036  6.0177   2
   7   2   2 53.8084  7.2871   2
   7   2   2 78.3673  6.6500   3
   7   2   2 73.2841  8.9996   1
   7   2   2 63.0799  7.5081   1
   7   2   2 71.5773  7.7520   2
   8   2   2 124.824  11.090   2
   8   2   2 134.029  11.678   1
   8   2   2 88.7051 10.0816   2
   8   2   2 116.117  12.510   1
   8   2   2 113.947   7.563   3
   9   2   2 1.11955 3.70522   1
   9   2   2 5.91059 3.79234   2
   9   2   2 1.29714 3.99095   2
   9   2   2 0.73965 3.36332   2
   9   2   2 6.42352 2.11041   3
  10   2   2 8.50379 4.47789   2
  10   2   2 -0.1445  3.9857   1
  11   2   2 -1.5149  4.3861   1
  11   2   2 9.34383 5.13531   2
  12   2   2 -4.8530  4.9259   2
  12   2   2 0.24194 5.29646   1
  12  -3  -2 9.58154 5.76707   1
  11  -3  -2 5.97413 4.48611   2
  11  -3  -2 15.5384  5.4357   1
  10  -3  -2 -2.1643  3.4842   2
  10  -3  -2 -2.4431  3.4410   1
   9  -3  -2 17.6220  4.9456   1
   9  -3  -2 18.1613  4.7887   2
   8  -3  -2 2.86734 3.82755   1
   8  -3  -2 -1.3885  2.8150   1
   8  -3  -2 -2.4723  2.5030   2
   8  -3  -2 0.06872 3.81034   2
   7  -3  -2 107.261  10.884   2
   7  -3  -2 100.423   9.130   2
   7  -3  -2 102.277  10.982   1
   7  -3  -2 107.449  10.016   1
   6  -3  -2 11.7671  4.1005   1
   6  -3  -2 10.8994  3.0554   1
   6  -3  -2 9.59589 3.75560   2
   6  -3  -2 8.54366 2.54002   2
  -6   3   2 9.23375 2.13777   2
  -6   3   2 10.4264  2.2022   2
   5  -3  -2 2878.77  140.08   1
   5  -3  -2 2937.48  133.58   2
   5  -3  -2 3001.48  138.66   1
   5  -3  -2 2915.37  131.80   2
  -5   3   2 2853.50  137.86   1
  -5   3   2 3009.06  131.48   2
  -5   3   2 3131.64  131.69   2
  -5   3   2 2982.30  131.01   3
   4  -3  -2 129.853   8.796   1
   4  -3  -2 144.622   8.484   2
   4  -3  -2 147.023  11.248   2
   4  -3  -2 137.978  11.453   1
  -4   3   2 129.583   8.693   2
  -4   3   2 123.905   8.350   2
  -4   3   2 134.311   9.224   1
   3  -3  -2 264.080  13.900   1
   3  -3  -2 250.958  13.019   2
   3  -3  -2 229.676  14.173   2
   3  -3  -2 221.911  14.834   1
  -3   3   2 239.960  14.436   1
  -3   3   2 263.763  13.337   2
  -3   3   2 246.929  13.819   2
   2  -3  -2 73.0957  4.6759   2
   2  -3  -2 56.4292  5.1037   1
   2  -3  -2 56.0922  6.2903   1
   2  -3  -2 50.5604  5.7854   2
  -2   3   2 58.2597  5.7782   2
  -2   3   2 64.9424  5.2057   2
   1  -3  -2 1.85178 1.06387   1
   1  -3  -2 1.76519 1.66004   1
   1  -3  -2 0.90422 1.40474   2
   1  -3  -2 1.14791 0.88474   2
  -1   3   2 0.20391 0.86491   1
  -1   3   2 0.05280 0.67523   2
  -1   3   2 4.03169 1.91054   1
  -1   3   2 0.13026 1.11641   2
   0  -3  -2 24.6784  2.7016   2
   0  -3  -2 21.3740  3.4210   2
   0  -3  -2 14.0178  2.9544   1
   0  -3  -2 17.5364  2.3791   1
   0   3   2 15.6514  2.9545   2
   0   3   2 11.7335  2.0506   1
   0   3   2 13.9774  2.9899   1
   0   3   2 14.0743  2.0609   2
  -1  -3  -2 328.681  16.534   1
  -1  -3  -2 328.621  17.834   1
  -1  -3  -2 297.210  16.677   2
  -1  -3  -2 309.597  15.627   2
   1   3   2 326.959  17.887   1
   1   3   2 326.570  16.911   2
   1   3   2 309.132  15.558   2
   1   3   2 296.637  16.203   1
  -2  -3  -2 97.2126  6.4723   1
  -2  -3  -2 86.6139  7.9742   1
  -2  -3  -2 87.6886  7.6132   2
  -2  -3  -2 91.6897  6.9755   2
   2   3   2 76.5415  7.7826   1
   2   3   2 90.8297  5.9090   2
   2   3   2 96.8069  7.8525   2
   2   3   2 94.2527  6.2942   1
  -3  -3  -2 53.4799  5.8009   2
  -3  -3  -2 72.4529  5.9852   2
  -3  -3  -2 35.8614  4.8055   1
   3   3   2 60.6926  5.6873   1
   3   3   2 68.6129  5.7735   2
   3   3   2 66.1524  6.8001   1
   3   3   2 64.1720  6.2481   2
  -4  -3  -2 362.451  18.507   2
  -4  -3  -2 360.768  18.979   2
  -4  -3  -2 344.809  19.120   1
   4   3   2 350.116  18.501   2
   4   3   2 389.402  20.779   1
   4   3   2 354.383  19.449   1
   4   3   2 345.539  19.231   2
  -5  -3  -2 135.097   8.505   2
  -5  -3  -2 125.729   8.712   1
  -5  -3  -2 126.959   9.816   2
   5   3   2 119.019  11.161   1
   5   3   2 135.834  10.144   2
   5   3   2 136.064  10.756   2
   5   3   2 129.894  11.314   1
   5   3   2 126.909  10.300   1
  -6  -3  -2 9.41586 2.74916   1
  -6  -3  -2 6.92744 2.51120   2
  -6  -3  -2 3.19768 1.98689   2
   6   3   2 1.85923 2.19482   1
   6   3   2 5.23660 2.38186   2
   6   3   2 8.14962 3.29568   1
   6   3   2 5.56705 2.45907   2
  -7  -3  -2 5.35593 2.38492   2
  -7  -3  -2 2.96817 1.86997   2
   7   3   2 10.0842  3.3764   1
   7   3   2 3.51387 2.44228   2
   7   3   2 2.55222 2.28586   3
   7   3   2 7.12136 3.66201   1
   7   3   2 7.86024 3.07372   2
   8   3   2 54.0176  7.2767   1
   8   3   2 48.7732  6.9108   2
   8   3   2 31.5291  6.0765   2
   8   3   2 32.7584  6.9092   1
   8   3   2 52.9384  5.9769   3
   9   3   2 1.33276 2.91466   2
   9   3   2 1.41966 3.52538   1
   9   3   2 -0.6741  2.0944   3
  10   3   2 10.0931  4.2414   2
  10   3   2 39.3997  8.2279   1
  11   3   2 -2.4569  4.3573   1
  11   3   2 1.28006 5.27541   2
  11   3   2 14.0730  5.8761   2
  12   3   2 2.54318 5.66471   2
  12   3   2 -6.6977  5.1054   1
  11  -4  -2 2.56087 4.22594   1
  11  -4  -2 6.18240 4.47410   2
  10  -4  -2 26.8658  5.8363   2
  10  -4  -2 12.4887  4.8827   1
   9  -4  -2 0.45016 3.38150   2
   9  -4  -2 -0.9309  3.1803   1
   8  -4  -2 5.96807 3.43947   1
   8  -4  -2 -2.7568  4.4414   2
   8  -4  -2 1.00578 2.72291   2
   7  -4  -2 2.20310 3.96392   2
   7  -4  -2 2.80072 2.44027   1
   7  -4  -2 0.87873 3.62681   1
   7  -4  -2 3.01233 2.47002   2
  -7   4   2 3.35387 2.43921   2
  -7   4   2 1.54483 1.54834   3
  -7   4   2 1.87650 2.15802   2
  -7   4   2 4.74998 1.76564   3
   6  -4  -2 4.67707 2.72093   1
   6  -4  -2 8.13188 4.00600   2
   6  -4  -2 3.51702 2.37554   2
   6  -4  -2 8.81981 4.23356   1
  -6   4   2 8.65375 2.94650   2
  -6   4   2 7.49669 2.40933   3
  -6   4   2 6.73861 2.63678   2
   5  -4  -2 20.7734  3.7400   2
   5  -4  -2 12.1885  4.3701   1
   5  -4  -2 33.4447  5.9554   2
   5  -4  -2 28.2776  4.5466   1
  -5   4   2 24.4294  4.3700   2
  -5   4   2 26.9855  4.4027   2
  -5   4   2 23.8080  4.5134   1
   4  -4  -2 349.961  21.544   1
   4  -4  -2 349.379  20.640   2
   4  -4  -2 366.387  19.808   1
   4  -4  -2 361.420  18.583   2
  -4   4   2 337.185  18.780   2
  -4   4   2 342.405  19.489   2
  -4   4   2 373.752  20.723   1
   3  -4  -2 80.9878  8.9777   1
   3  -4  -2 74.4915  8.1806   2
   3  -4  -2 80.5163  6.9728   1
   3  -4  -2 72.9360  6.3117   2
  -3   4   2 70.3408  6.6990   2
  -3   4   2 91.6519  8.3802   2
   2  -4  -2 7.30138 1.99119   1
   2  -4  -2 4.35670 1.53698   2
   2  -4  -2 8.50754 2.60728   2
   2  -4  -2 2.02524 2.41524   1
  -2   4   2 3.00188 1.99314   2
  -2   4   2 6.60235 1.86239   2
  -2   4   2 3.83210 2.37480   1
   1  -4  -2 961.611  52.373   1
   1  -4  -2 1131.24   50.55   2
   1  -4  -2 1076.32   48.26   2
   1  -4  -2 1036.24   50.62   1
  -1   4   2 1049.21   48.17   2
  -1   4   2 1103.41   50.26   2
  -1   4   2 1021.12   52.46   1
   0  -4  -2 41.8402  5.8913   1
   0  -4  -2 50.3663  4.8580   1
   0  -4  -2 46.5027  4.4296   2
   0  -4  -2 61.2117  6.6084   2
   0   4   2 51.6655  4.9519   1
   0   4   2 41.8133  5.5644   2
   0   4   2 58.8752  4.9534   2
   0   4   2 37.7875  5.6428   1
  -1  -4  -2 10.1078  3.0582   1
  -1  -4  -2 9.30373 2.68802   2
  -1  -4  -2 9.40175 1.99620   1
  -1  -4  -2 7.30003 1.79670   2
   1   4   2 4.28955 1.57498   2
   1   4   2 10.8150  2.9121   2
   1   4   2 7.60126 1.96309   1
   1   4   2 7.25298 2.62443   1
  -2  -4  -2 399.103  19.696   2
  -2  -4  -2 363.148  20.352   1
  -2  -4  -2 377.911  20.765   2
   2   4   2 409.954  22.449   1
   2   4   2 392.503  19.333   2
   2   4   2 371.114  20.166   1
   2   4   2 402.095  21.117   2
  -3  -4  -2 42.1039  5.4775   2
  -3  -4  -2 34.9732  4.4642   2
   3   4   2 41.4950  5.4368   2
   3   4   2 40.4545  4.8004   1
   3   4   2 40.4342  4.4948   2
   3   4   2 44.3994  6.1332   1
  -4  -4  -2 264.283  15.223   1
  -4  -4  -2 247.735  14.472   2
  -4  -4  -2 244.703  15.159   2
   4   4   2 298.681  17.193   1
   4   4   2 262.189  15.125   1
   4   4   2 235.270  14.194   2
   4   4   2 271.953  15.824   2
  -5  -4  -2 82.9185  7.3615   2
  -5  -4  -2 66.5091  7.3731   2
  -5  -4  -2 74.0783  7.3454   1
   5   4   2 86.2150  9.2800   1
   5   4   2 86.0658  7.9085   1
   5   4   2 71.4357  8.0387   2
   5   4   2 78.6260  7.5001   2
  -6  -4  -2 98.3291  8.8207   1
  -6  -4  -2 114.941   9.680   2
  -6  -4  -2 124.526   8.104   2
   6   4   2 120.990  11.826   1
   6   4   2 104.549   9.554   2
   6   4   2 116.873  10.275   1
   6   4   2 132.414  12.488   1
   6   4   2 101.810  10.129   2
  -7  -4  -2 0.52828 1.93033   2
  -7  -4  -2 0.72262 2.26604   2
   7   4   2 3.61135 2.58053   2
   7   4   2 -1.1494  2.1147   2
   7   4   2 1.08856 2.43847   1
   7   4   2 -1.8139  2.3022   1
   8   4   2 38.5885  7.3607   1
   8   4   2 46.6200  7.2267   2
   8   4   2 30.2363  5.7644   2
   8   4   2 39.0761  5.9385   3
   8   4   2 33.8154  6.0838   1
   9   4   2 -2.3407  3.5115   1
   9   4   2 3.41876 2.57763   3
   9   4   2 -1.4485  3.0472   2
  10   4   2 6.45964 4.88590   2
  10   4   2 -2.3333  4.0000   1
  11   4   2 -3.4388  4.1662   2
  11   4   2 4.59742 5.59618   1
  12   4   2 0.25516 5.80775   1
  12   4   2 -0.0269  4.6003   2
  12   4   2 12.0282  6.5564   2
  11  -5  -2 -1.5756  3.2745   1
  11  -5  -2 -0.5470  4.0741   2
  10  -5  -2 14.2028  5.2488   1
  10  -5  -2 22.5924  5.6583   2
   9  -5  -2 4.21973 3.80894   2
   9  -5  -2 3.48638 3.44465   1
   8  -5  -2 27.6314  5.4867   2
   8  -5  -2 39.6632  6.8800   1
   7  -5  -2 2.74716 3.01887   1
   7  -5  -2 8.09866 3.50076   2
  -7   5   2 3.27881 3.02345   2
  -7   5   2 2.26910 3.15007   2
  -7   5   2 1.94263 2.37329   3
   6  -5  -2 98.6086  9.9022   1
   6  -5  -2 87.0987  8.6318   2
   6  -5  -2 97.3010 11.9782   1
   6  -5  -2 95.2638 11.4900   2
  -6   5   2 99.1115  9.8822   2
  -6   5   2 105.259  10.541   1
  -6   5   2 99.5292  9.5629   2
   5  -5  -2 153.090  14.485   2
   5  -5  -2 161.356  10.591   2
   5  -5  -2 134.735  14.368   1
   5  -5  -2 157.008  11.182   1
  -5   5   2 168.069  12.763   2
  -5   5   2 151.972  12.933   2
  -5   5   2 153.440  13.495   1
   4  -5  -2 46.7306  7.3201   2
   4  -5  -2 36.3768  4.6911   2
   4  -5  -2 43.2190  7.3871   1
   4  -5  -2 32.7846  4.8554   1
  -4   5   2 24.8614  4.4284   2
  -4   5   2 30.3343  5.8786   1
  -4   5   2 33.1172  5.6400   2
   3  -5  -2 24.9857  5.6247   1
   3  -5  -2 20.3110  3.5561   2
   3  -5  -2 24.7743  4.1238   1
   3  -5  -2 28.1948  5.6655   2
  -3   5   2 25.7891  4.0770   2
  -3   5   2 25.6018  5.2992   1
  -3   5   2 26.1996  4.8649   2
   2  -5  -2 413.894  24.801   2
   2  -5  -2 450.903  22.772   2
   2  -5  -2 441.370  26.418   1
   2  -5  -2 450.627  24.008   1
  -2   5   2 489.370  26.410   1
  -2   5   2 452.056  22.806   2
  -2   5   2 455.007  24.826   2
   1  -5  -2 212.631  12.549   1
   1  -5  -2 213.162  14.932   1
   1  -5  -2 215.701  12.007   2
   1  -5  -2 202.356  15.745   2
  -1   5   2 192.278  15.113   2
  -1   5   2 198.857  14.286   1
  -1   5   2 198.109  11.775   2
   0  -5  -2 0.17250 1.79425   2
   0  -5  -2 -0.0285  1.2234   1
   0  -5  -2 -0.3353  0.9539   2
   0   5   2 -1.0264  1.9651   1
   0   5   2 0.65215 1.59420   2
   0   5   2 -0.0877  1.1194   2
  -1  -5  -2 87.9147  9.1467   2
  -1  -5  -2 88.0402  7.4518   1
  -1  -5  -2 77.3122  6.9247   2
   1   5   2 85.5742  9.5217   1
   1   5   2 94.1927  7.8205   1
   1   5   2 102.631   9.696   2
   1   5   2 79.6048  7.0114   2
  -2  -5  -2 272.577  15.801   1
  -2  -5  -2 264.230  16.642   2
  -2  -5  -2 257.734  14.970   2
   2   5   2 294.116  17.178   2
   2   5   2 274.244  15.578   1
   2   5   2 294.752  18.193   1
   2   5   2 268.371  14.782   2
  -3  -5  -2 213.399  13.592   1
  -3  -5  -2 212.790  14.276   2
  -3  -5  -2 222.924  13.192   2
   3   5   2 242.957  13.019   2
   3   5   2 221.419  14.641   2
   3   5   2 239.988  15.875   1
   3   5   2 212.547  13.300   1
  -4  -5  -2 150.500  11.225   2
  -4  -5  -2 161.573  12.655   2
  -4  -5  -2 152.982  11.765   1
   4   5   2 139.880   9.905   1
   4   5   2 142.745   9.537   2
   4   5   2 144.069  12.457   2
   4   5   2 113.242  12.205   1
  -5  -5  -2 18.3136  3.7118   2
  -5  -5  -2 27.5694  4.4695   1
  -5  -5  -2 25.6184  4.9236   2
   5   5   2 23.2104  4.2691   1
   5   5   2 18.0499  4.5493   2
   5   5   2 16.4910  3.6179   2
   5   5   2 18.3209  4.9029   1
  -6  -5  -2 23.0898  4.0437   2
  -6  -5  -2 23.1218  4.4421   1
  -6  -5  -2 22.5749  4.7122   2
   6   5   2 6.41770 3.31070   2
   6   5   2 19.9859  4.2109   1
   6   5   2 20.5500  4.2004   2
   6   5   2 18.0161  5.0827   1
  -7  -5  -2 25.4639  4.8134   2
  -7  -5  -2 18.0176  3.5647   2
   7   5   2 14.9381  5.0482   1
   7   5   2 22.5236  4.9623   1
   7   5   2 19.6251  4.8846   2
   7   5   2 29.8328  6.2518   1
   7   5   2 22.8097  4.7905   2
   8   5   2 2.41404 3.28419   2
   8   5   2 2.87010 3.87838   1
   9   5   2 20.4499  5.6541   2
   9   5   2 24.7670  6.9221   1
   9   5   2 22.2085  5.1801   3
  10   5   2 17.7368  6.5395   1
  10   5   2 22.9138  6.5366   2
  11   5   2 0.73831 4.97908   2
  11   5   2 0.61024 4.85713   1
  12   5   2 6.51717 6.88663   1
  12   5   2 12.4170  6.5488   2
  11  -6  -2 18.1258  6.4873   1
  11  -6  -2 22.3910  6.0933   2
  10  -6  -2 -1.5947  3.3077   2
  10  -6  -2 1.02515 4.20616   1
   9  -6  -2 0.07643 3.30412   1
   9  -6  -2 -0.2436  3.2226   2
   8  -6  -2 12.4458  4.7464   1
   8  -6  -2 8.89413 4.03386   2
   7  -6  -2 15.6029  4.0039   2
   7  -6  -2 16.7051  4.5137   1
  -7   6   2 11.8431  4.0267   2
   6  -6  -2 -3.0356  1.5734   2
   6  -6  -2 2.28082 2.70743   1
  -6   6   2 2.12154 3.04368   2
   5  -6  -2 -0.4003  1.7614   2
   5  -6  -2 2.47451 4.41012   1
   5  -6  -2 2.14154 2.29411   1
  -5   6   2 1.61474 2.61809   2
  -5   6   2 1.84118 3.59872   1
   4  -6  -2 0.84309 2.13690   1
   4  -6  -2 2.04534 2.07891   2
   4  -6  -2 3.18705 3.89695   1
  -4   6   2 1.96459 2.71622   2
  -4   6   2 1.33192 2.78320   1
   3  -6  -2 482.579  24.712   2
   3  -6  -2 494.816  29.284   1
   3  -6  -2 476.641  26.082   1
  -3   6   2 494.748  28.435   1
  -3   6   2 425.679  26.382   2
   2  -6  -2 28.1367  5.7397   2
   2  -6  -2 47.6596  8.1402   1
   2  -6  -2 39.1014  5.2987   1
   2  -6  -2 27.5461  4.2772   2
  -2   6   2 43.5117  7.1783   1
  -2   6   2 30.2532  5.7595   2
   1  -6  -2 110.472   9.485   2
   1  -6  -2 141.362   9.636   1
   1  -6  -2 100.670  11.490   2
  -1   6   2 164.672  14.114   1
  -1   6   2 162.540  13.623   2
  -1   6   2 124.978   9.929   2
   0  -6  -2 221.291  16.606   2
   0  -6  -2 199.732  11.940   2
   0  -6  -2 191.921  12.315   1
   0   6   2 209.909  16.381   2
   0   6   2 176.512  15.884   1
   0   6   2 182.230  11.732   2
  -1  -6  -2 98.0752 10.6194   2
  -1  -6  -2 87.6172  8.1953   2
  -1  -6  -2 111.007   9.115   1
   1   6   2 118.739  11.356   2
   1   6   2 118.555  11.986   1
   1   6   2 91.1505  8.1613   2
  -2  -6  -2 8.07089 2.66083   1
  -2  -6  -2 6.39105 2.34371   2
  -2  -6  -2 5.22712 3.16141   2
   2   6   2 9.46626 3.53962   2
   2   6   2 6.27095 2.34026   2
   2   6   2 11.3186  4.0325   1
   2   6   2 10.7748  3.0741   1
  -3  -6  -2 57.5028  7.8497   2
  -3  -6  -2 74.9981  7.4165   2
  -3  -6  -2 59.1109  6.9203   1
   3   6   2 81.9225  9.4738   2
   3   6   2 49.8268  5.9921   2
   3   6   2 53.0633  8.2593   1
   3   6   2 64.4835  6.8204   1
  -4  -6  -2 -0.8172  1.8237   2
  -4  -6  -2 3.04122 2.57233   1
  -4  -6  -2 8.81573 3.58513   2
   4   6   2 -0.4052  2.3702   1
   4   6   2 3.27571 2.84977   2
   4   6   2 3.79657 2.03546   2
   4   6   2 4.43978 2.26227   1
  -5  -6  -2 41.3569  5.8942   2
  -5  -6  -2 34.8259  5.7684   1
  -5  -6  -2 40.2343  6.5836   2
   5   6   2 40.9470  7.4541   1
   5   6   2 41.7149  5.7587   1
   5   6   2 36.7721  6.5456   2
   5   6   2 50.8209  6.1318   2
  -6  -6  -2 -1.4934  2.6967   1
  -6  -6  -2 4.40914 3.46208   2
  -6  -6  -2 0.77459 2.19741   2
   6   6   2 1.27516 3.25812   1
   6   6   2 4.10818 3.38757   2
   6   6   2 0.96504 2.45459   1
  -7  -6  -2 25.2680  4.4606   2
  -7  -6  -2 19.9940  5.0011   2
   7   6   2 21.5645  5.5602   2
   7   6   2 21.0363  6.0488   1
   8   6   2 1.58420 4.03748   1
   8   6   2 1.83679 3.69770   1
   8   6   2 2.84362 3.53648   2
   9   6   2 3.52767 4.00262   1
   9   6   2 0.52430 3.09778   2
  10   6   2 -0.1744  4.5171   1
  10   6   2 -0.8505  4.0681   2
  11   6   2 8.53297 6.24697   2
  11   6   2 2.24457 5.39295   1
  10  -7  -2 5.15137 4.49417   2
  10  -7  -2 0.55907 4.09573   1
   9  -7  -2 5.15364 3.65158   1
   9  -7  -2 5.37283 4.03148   2
   8  -7  -2 19.0148  4.9473   2
   8  -7  -2 25.0211  5.9398   1
   7  -7  -2 17.7333  4.7622   2
   7  -7  -2 36.3515  6.6054   1
  -7   7   2 21.4025  5.7871   2
   6  -7  -2 42.0345  6.8315   1
   6  -7  -2 34.6564  5.8974   2
  -6   7   2 66.0788  9.3701   2
   5  -7  -2 236.040  16.068   2
   5  -7  -2 287.080  17.859   1
  -5   7   2 279.398  21.164   2
   4  -7  -2 11.2639  3.2667   2
   4  -7  -2 21.8711  6.7720   1
   4  -7  -2 18.1239  4.3167   1
  -4   7   2 22.0715  5.9085   1
  -4   7   2 25.4762  5.8702   2
   3  -7  -2 99.9657  9.9727   1
   3  -7  -2 130.386  10.559   2
  -3   7   2 114.222  12.472   2
  -3   7   2 102.249  12.484   1
   2  -7  -2 -0.1378  1.9517   1
   2  -7  -2 0.16237 1.74533   2
  -2   7   2 0.39259 3.29324   1
  -2   7   2 0.09885 2.82339   2
   1  -7  -2 33.1620  4.9951   2
   1  -7  -2 40.0365  5.6492   1
  -1   7   2 35.3881  6.4922   2
  -1   7   2 27.0110  6.2723   1
   0  -7  -2 240.939  14.030   2
   0  -7  -2 220.479  14.327   1
   0   7   2 224.907  19.038   1
   0   7   2 206.923  17.913   2
  -1  -7  -2 80.2353  8.1766   1
  -1  -7  -2 75.0857  7.7429   2
   1   7   2 87.5573 11.0704   1
   1   7   2 90.2464 10.7074   2
  -2  -7  -2 183.164  12.376   1
  -2  -7  -2 182.274  11.799   2
   2   7   2 166.198  16.388   1
   2   7   2 163.511  15.720   2
  -3  -7  -2 -0.1243  1.8749   2
  -3  -7  -2 3.36047 2.63334   1
   3   7   2 1.93681 3.31608   1
   3   7   2 4.82192 3.17354   2
   3   7   2 0.13554 2.35023   1
  -4  -7  -2 0.28845 1.99174   1
  -4  -7  -2 -0.4134  1.9712   2
   4   7   2 -1.7110  2.7076   2
   4   7   2 -1.2976  2.8878   1
   4   7   2 2.31879 2.36846   1
  -5  -7  -2 13.9913  4.0311   2
  -5  -7  -2 11.7488  4.4145   1
   5   7   2 21.2123  4.7332   1
   5   7   2 13.4043  4.7397   2
   5   7   2 21.8920  6.3954   1
  -6  -7  -2 16.2811  4.2374   2
   6   7   2 14.7219  5.7504   1
   6   7   2 10.7363  4.7278   2
  -7  -7  -2 2.99732 2.95954   2
   7   7   2 6.55449 4.69916   1
   7   7   2 -1.3061  3.1314   2
   8   7   2 5.35360 4.04211   2
   8   7   2 1.14691 4.65667   1
   8   7   2 7.61832 5.40704   1
   9   7   2 1.97118 4.36009   1
   9   7   2 2.42263 5.17371   1
   9   7   2 3.75672 3.77451   2
  10   7   2 2.29161 4.33794   2
  10   7   2 -2.0240  4.9667   1
  11   7   2 13.9184  7.2382   1
  11   7   2 7.20322 6.65350   2
  10  -8  -2 -1.0046  4.3041   1
  10  -8  -2 4.24982 4.75773   2
   9  -8  -2 -0.4847  3.5665   2
   9  -8  -2 8.68337 4.85974   1
   8  -8  -2 1.81075 3.87843   1
   8  -8  -2 4.73045 3.50015   2
   7  -8  -2 24.8730  5.4362   2
   7  -8  -2 24.3306  6.3005   1
  -7   8   2 13.2300  5.9232   2
   6  -8  -2 4.28636 3.21347   2
   6  -8  -2 -0.4051  2.6317   1
  -6   8   2 5.35002 4.71190   2
   5  -8  -2 13.9855  3.9370   2
   5  -8  -2 6.43876 3.65447   1
  -5   8   2 6.66383 4.71498   2
   4  -8  -2 29.6933  5.7906   1
   4  -8  -2 34.2720  5.5894   2
  -4   8   2 36.1639  7.6929   2
  -4   8   2 38.4014  8.1434   1
   3  -8  -2 9.55184 3.67343   1
   3  -8  -2 10.8503  3.7648   2
  -3   8   2 13.5485  4.9295   2
  -3   8   2 17.8604  6.2852   1
   2  -8  -2 29.4193  5.0229   2
   2  -8  -2 30.9348  5.4218   1
  -2   8   2 35.4292  7.2782   2
  -2   8   2 18.3750  6.1538   1
   1  -8  -2 63.1548  7.3015   2
   1  -8  -2 58.7174  7.5376   1
  -1   8   2 64.6162  9.4745   2
  -1   8   2 76.7118 10.6879   1
   0  -8  -2 -1.2870  1.5724   1
   0  -8  -2 -0.0948  1.6618   2
   0   8   2 1.47779 3.47568   1
   0   8   2 -0.6202  2.4010   2
  -1  -8  -2 130.016  11.445   1
  -1  -8  -2 126.909  11.206   2
   1   8   2 116.045  13.350   2
   1   8   2 135.893  15.138   1
  -2  -8  -2 58.1157  7.3977   1
  -2  -8  -2 56.9000  7.1708   2
   2   8   2 53.9686  8.9750   2
   2   8   2 56.0339  9.6036   1
  -3  -8  -2 1.09266 2.79924   1
  -3  -8  -2 -0.3075  2.2047   2
   3   8   2 -0.2144  3.5977   1
   3   8   2 8.07562 4.18953   2
  -4  -8  -2 372.543  22.530   2
   4   8   2 406.476  25.793   2
   4   8   2 430.361  27.910   1
  -5  -8  -2 4.15938 3.45384   2
   5   8   2 6.19424 4.56707   2
   5   8   2 0.80905 4.02867   1
  -6  -8  -2 -0.6523  2.8993   2
   6   8   2 7.85447 5.16257   1
   6   8   2 1.40743 3.53986   2
   7   8   2 -1.2172  4.3171   2
   7   8   2 1.24496 4.64679   1
   8   8   2 -1.1350  4.2621   2
   8   8   2 13.6917  6.8881   1
   9   8   2 -3.4123  4.7399   1
   9   8   2 5.70554 4.90690   2
   9   8   2 -2.0183  4.9494   1
  10   8   2 1.50455 6.08941   1
  10   8   2 -5.5741  4.3454   2
   9  -9  -2 -1.7130  4.1591   1
   9  -9  -2 6.94476 4.94147   2
   8  -9  -2 6.72387 4.60014   1
   8  -9  -2 -0.0511  3.8852   2
   7  -9  -2 0.13993 3.11585   2
   7  -9  -2 -3.0970  2.8973   1
   6  -9  -2 30.1454  6.2548   2
   6  -9  -2 22.8721  5.9302   1
  -6   9   2 32.1714  8.4504   2
   5  -9  -2 1.91657 2.77379   2
   5  -9  -2 1.15394 3.29196   1
  -5   9   2 5.71242 4.57097   2
   4  -9  -2 28.0014  5.4398   2
   4  -9  -2 11.4579  4.5410   1
  -4   9   2 25.1426  7.1379   2
   3  -9  -2 3.02127 2.58342   2
   3  -9  -2 4.01169 3.19089   1
  -3   9   2 13.6713  6.4602   1
  -3   9   2 8.79862 5.22281   2
   2  -9  -2 11.9514  3.7012   2
   2  -9  -2 10.6919  4.1594   1
  -2   9   2 17.1404  6.2569   1
  -2   9   2 16.0704  6.0536   2
   1  -9  -2 30.1471  5.4065   2
   1  -9  -2 25.7645  5.2698   1
  -1   9   2 26.1403  6.7917   2
  -1   9   2 35.4126  8.0104   1
   0  -9  -2 208.277  14.065   2
   0  -9  -2 203.558  14.542   1
   0   9   2 196.210  19.037   2
   0   9   2 203.402  19.817   1
  -1  -9  -2 15.9298  4.1932   2
  -1  -9  -2 14.0185  4.0093   1
   1   9   2 -2.6199  2.9488   2
   1   9   2 1.11506 4.17545   1
  -2  -9  -2 -0.0349  2.8851   1
  -2  -9  -2 -0.6483  2.1351   2
   2   9   2 0.74842 3.61997   2
   2   9   2 -0.5312  3.6734   1
  -3  -9  -2 1.81451 3.18191   1
  -3  -9  -2 4.54287 3.25564   2
   3   9   2 2.28682 4.23093   2
   3   9   2 4.27306 4.95561   1
  -4  -9  -2 28.9775  6.0592   2
   4   9   2 23.1258  7.5595   1
   4   9   2 55.3436  9.8617   2
  -5  -9  -2 0.59434 2.97936   2
   5   9   2 3.18652 5.19280   1
   5   9   2 0.40394 3.71699   2
  -6  -9  -2 1.96851 3.58811   2
   6   9   2 3.78862 4.46753   2
   6   9   2 -1.5451  4.8236   1
   7   9   2 0.86739 4.47269   2
   7   9   2 13.7648  6.8564   1
   8   9   2 -3.0941  4.8139   2
   8   9   2 -3.1045  4.6290   1
   9   9   2 4.99113 6.04402   1
   9   9   2 2.78222 6.01944   1
   9   9   2 -0.7132  5.2768   2
  10   9   2 4.86703 6.09140   2
   8 -10  -2 3.49916 4.88300   1
   7 -10  -2 -1.0493  3.4574   1
   7 -10  -2 1.46617 3.77947   2
   6 -10  -2 -1.1136  3.3827   1
   6 -10  -2 4.51477 3.90752   2
  -6  10   2 7.69141 5.54017   2
   5 -10  -2 8.61490 4.36198   1
   5 -10  -2 19.0850  4.9515   2
  -5  10   2 14.6885  6.5995   2
   4 -10  -2 24.8396  5.9768   1
   4 -10  -2 18.0324  5.0279   2
  -4  10   2 11.8227  6.1611   2
   3 -10  -2 15.5005  4.4172   2
   3 -10  -2 12.4072  4.5365   1
  -3  10   2 4.91517 5.15205   2
   2 -10  -2 17.9005  4.9219   1
   2 -10  -2 16.8976  4.7904   2
  -2  10   2 17.0238  6.7925   2
  -2  10   2 2.68001 5.60842   1
   1 -10  -2 4.63704 2.99156   2
   1 -10  -2 3.10580 3.05581   1
  -1  10   2 1.37414 5.03654   1
  -1  10   2 6.19013 4.63324   2
   0 -10  -2 30.1052  5.8525   2
   0 -10  -2 33.2940  6.2755   1
   0  10   2 30.8093  8.1588   2
   0  10   2 21.9933  7.7449   1
  -1 -10  -2 -0.5280  2.4139   2
  -1 -10  -2 -0.4711  2.8376   1
   1  10   2 0.68632 4.07045   1
   1  10   2 -2.9297  3.5154   2
  -2 -10  -2 6.89468 3.57034   2
   2  10   2 4.67414 4.62750   2
   2  10   2 7.55643 5.63207   1
  -3 -10  -2 303.413  19.037   2
   3  10   2 235.410  22.866   2
   3  10   2 285.511  26.157   1
  -4 -10  -2 10.7675  4.6152   2
   4  10   2 1.71671 5.68331   1
   4  10   2 17.3935  6.6789   2
  -5 -10  -2 10.2822  4.5496   2
   5  10   2 4.49074 5.61587   1
   5  10   2 1.38371 4.67877   2
   6  10   2 15.1719  7.0793   1
   6  10   2 23.2986  7.5893   2
   7  10   2 -3.1078  4.8498   2
   7  10   2 1.93278 5.52657   1
   8  10   2 0.98600 5.24681   2
   8  10   2 1.42512 6.32540   1
   9  10   2 -0.8141  6.0902   2
   9  10   2 7.31924 6.68568   1
   9  10   2 1.00921 6.77370   1
   7 -11  -2 1.81455 4.92727   1
   6 -11  -2 12.1194  5.6015   1
   6 -11  -2 22.3115  6.1592   2
  -6  11   2 10.7393  6.9121   2
   5 -11  -2 0.57691 3.31633   2
   5 -11  -2 4.64402 4.09732   1
  -5  11   2 -4.3640  5.1675   2
   4 -11  -2 8.10798 3.99894   2
   4 -11  -2 3.08722 3.77511   1
  -4  11   2 7.78379 6.65781   2
   3 -11  -2 -1.6659  3.4721   1
   3 -11  -2 4.68667 3.98130   2
  -3  11   2 13.2762  7.0483   2
   2 -11  -2 -1.7313  2.3175   2
   2 -11  -2 5.56406 3.85564   1
  -2  11   2 2.37468 5.02317   2
   1 -11  -2 26.3016  6.2780   1
   1 -11  -2 18.2958  5.2881   2
  -1  11   2 49.5701 11.1029   1
  -1  11   2 15.3997  6.6483   2
   0 -11  -2 25.2899  6.1113   1
   0 -11  -2 9.19377 4.29897   2
   0  11   2 23.2479  8.0420   2
   0  11   2 42.0372 10.3628   1
  -1 -11  -2 40.1088  7.4447   2
   1  11   2 48.2965 10.3275   2
   1  11   2 62.2954 12.5844   1
  -2 -11  -2 64.3841  9.2705   2
   2  11   2 63.8320 11.4719   2
   2  11   2 53.4673 12.0506   1
  -3 -11  -2 3.76683 3.91014   2
   3  11   2 2.00428 4.97354   2
   3  11   2 -0.0881  5.1879   1
  -4 -11  -2 9.06110 4.79547   2
   4  11   2 1.90782 5.61122   1
   4  11   2 3.92178 5.47559   2
  -5 -11  -2 11.8502  5.7624   2
   5  11   2 13.5783  7.6464   1
   5  11   2 8.96558 6.72637   2
   6  11   2 1.34899 5.41874   2
   6  11   2 2.08292 6.14844   1
   7  11   2 0.26688 6.24419   1
   7  11   2 12.5623  7.5690   2
   8  11   2 -1.3722  7.9372   1
   6 -12  -2 -3.0121  4.3485   1
   5 -12  -2 1.15442 4.78113   1
  -5  12   2 2.21537 6.01314   2
   4 -12  -2 7.58129 4.62775   2
   4 -12  -2 10.9557  5.1836   1
  -4  12   2 13.0978  7.0128   2
   3 -12  -2 9.47248 5.02851   1
   3 -12  -2 11.1928  4.7794   2
  -3  12   2 11.2084  7.2065   2
   2 -12  -2 32.2795  7.3838   1
   2 -12  -2 36.9570  7.1230   2
  -2  12   2 32.6154  9.6680   2
   1 -12  -2 5.97768 4.17315   2
  -1  12   2 4.51728 5.38304   2
   0 -12  -2 5.45034 4.21683   2
   0  12   2 1.41222 5.00363   2
   0  12   2 1.23797 6.32525   1
  -1 -12  -2 0.84717 3.65725   2
   1  12   2 0.17915 4.48885   2
   1  12   2 4.58072 7.13033   1
  -2 -12  -2 7.22856 4.49842   2
   2  12   2 -0.8642  4.0104   2
   2  12   2 14.4416  8.0616   1
  -3 -12  -2 7.65940 4.88014   2
   3  12   2 9.94396 7.05494   1
   3  12   2 5.40420 5.79769   2
  -4 -12  -2 -0.5803  4.7393   2
   4  12   2 5.89002 6.78645   1
   4  12   2 4.57942 5.85954   2
   5  12   2 6.12152 6.68189   2
   5  12   2 2.00599 7.00797   1
   6  12   2 5.54022 7.37612   1
  -4  13   2 -1.6270  6.7010   2
  -3  13   2 -4.1343  6.2786   2
   2 -13  -2 15.3842  5.9495   2
  -2  13   2 16.1703  8.2619   2
   1 -13  -2 2.82118 4.23499   2
  -1  13   2 -0.1076  5.9804   2
   0 -13  -2 -0.9456  3.7534   2
   0  13   2 0.64589 5.95803   2
  -1 -13  -2 1.39950 4.19077   2
   1  13   2 2.86085 7.54671   1
   1  13   2 1.04454 5.93004   2
  -2 -13  -2 -0.0982  4.2469   2
   2  13   2 -0.1676  7.6743   1
   2  13   2 1.42421 5.20670   2
  -3 -13  -2 1.49747 4.69397   2
   3  13   2 2.78212 8.22955   1
   4  13   2 -0.6029  7.6708   1
   4  13  -3 -1.2165  7.6040   1
   3  13  -3 -5.9971  6.5162   1
   2  13  -3 1.98523 7.14777   1
   1  13  -3 -5.4426  6.4811   1
  -1 -13   3 0.52322 4.55903   2
   0  13  -3 16.4307  9.2480   1
   0 -13   3 0.72156 3.82861   2
  -1  13  -3 6.97777 7.68758   2
  -1  13  -3 -0.4921  7.5690   1
   1 -13   3 6.88337 5.11331   2
   2 -13   3 6.93743 4.56036   2
   3 -13   3 0.33096 3.96616   2
   6  12  -3 -7.9395  6.1747   1
   5  12  -3 -5.6196  5.9542   1
   5  12  -3 8.53424 7.42879   2
   4  12  -3 2.20265 6.13765   2
   4  12  -3 6.44184 7.34109   1
   3  12  -3 9.45749 6.70097   2
   3  12  -3 16.9107  8.7531   1
   2  12  -3 4.87349 6.61102   1
   2  12  -3 2.74048 5.90504   2
  -2 -12   3 -2.1399  3.8121   2
   1  12  -3 0.78446 6.43939   1
   1  12  -3 11.3192  7.0438   2
  -1 -12   3 6.76085 4.31827   2
   0  12  -3 1.50174 4.92521   2
   0  12  -3 14.8463  7.7500   1
   0 -12   3 -0.0972  3.2470   2
  -1  12  -3 25.4049  9.9396   1
  -1  12  -3 33.2341  9.3410   2
   1 -12   3 22.0461  6.1792   2
  -2  12  -3 0.30897 6.44481   1
  -2  12  -3 13.0188  7.5989   2
   2 -12   3 13.4041  5.1593   2
  -3  12  -3 9.69927 6.97554   2
   3 -12   3 2.66263 3.67511   2
  -4  12  -3 11.8058  8.2990   2
   4 -12   3 1.21576 4.07789   2
  -5  12  -3 2.86595 7.56034   2
  -6  12  -3 2.81918 7.62786   2
   7  11  -3 6.92024 6.81101   2
   7  11  -3 19.5147  8.5609   1
   6  11  -3 1.04138 6.09630   2
   6  11  -3 -3.9269  5.7603   1
   5  11  -3 -1.4948  4.9748   2
   5  11  -3 6.00132 6.01895   1
   4  11  -3 28.2773  9.2643   1
   4  11  -3 10.8808  6.6321   2
   3  11  -3 -4.9560  3.8611   2
   3  11  -3 -2.4763  5.6459   1
  -3 -11   3 6.14649 3.90474   2
   2  11  -3 -3.6458  5.1812   1
   2  11  -3 -5.8978  4.1075   2
  -2 -11   3 1.27945 3.57164   2
   1  11  -3 1.32622 6.10349   1
   1  11  -3 9.52214 6.01243   2
  -1 -11   3 16.1929  4.9399   2
   0  11  -3 0.09846 4.76195   2
   0  11  -3 -1.1750  5.3959   1
   0 -11   3 2.44770 3.33951   2
  -1  11  -3 3.01893 5.40434   1
  -1  11  -3 -1.2520  4.4978   2
   1 -11   3 0.18010 3.06741   2
  -2  11  -3 1.39908 5.58918   1
  -2  11  -3 2.79523 4.71674   2
   2 -11   3 0.39277 2.92880   2
  -3  11  -3 -0.1257  6.2400   1
  -3  11  -3 -0.8231  4.9074   2
   3 -11   3 4.11857 3.76368   2
   3 -11   3 -3.0422  3.4768   1
  -4  11  -3 56.5736 12.3800   2
   4 -11   3 26.7635  6.5314   2
   4 -11   3 60.7243  9.3802   1
  -5  11  -3 5.67406 6.26015   2
   5 -11   3 3.93531 3.39913   2
   5 -11   3 3.66258 4.56738   1
  -6  11  -3 6.90373 6.64673   2
   6 -11   3 -2.1754  3.6168   2
   6 -11   3 3.15824 4.57136   1
  -7  11  -3 6.21745 7.55190   2
   7 -11   3 6.83763 5.38687   1
   8  10  -3 17.0162  7.8722   1
   8  10  -3 7.85057 6.44180   2
   7  10  -3 3.50522 5.61865   2
   7  10  -3 7.94195 6.90939   1
   6  10  -3 -0.0326  5.3447   1
   6  10  -3 -0.1684  4.6530   2
   5  10  -3 2.02500 4.34568   2
   5  10  -3 1.28724 5.44159   1
   4  10  -3 19.4011  7.8101   1
   4  10  -3 22.1447  7.3735   2
   3  10  -3 20.2358  7.3492   1
   3  10  -3 10.5188  5.7366   2
  -3 -10   3 12.5986  4.4207   2
   2  10  -3 11.1264  6.3176   1
   2  10  -3 1.51516 3.76253   2
  -2 -10   3 10.4506  3.9893   2
   1  10  -3 10.2182  5.6853   2
   1  10  -3 19.7644  7.5125   1
  -1 -10   3 24.0259  5.2171   2
   0  10  -3 15.6322  7.0488   1
   0  10  -3 15.6664  6.3732   2
   0 -10   3 5.89424 3.22444   2
  -1  10  -3 30.0864  8.5905   1
  -1  10  -3 35.7737  8.8567   2
   1 -10   3 25.3875  5.4334   2
   1 -10   3 22.8238  5.5157   1
  -2  10  -3 1.60375 4.14053   2
  -2  10  -3 16.2218  7.2156   1
   2 -10   3 12.0912  4.1278   2
   2 -10   3 11.1617  4.3005   1
  -3  10  -3 0.92347 5.07298   1
  -3  10  -3 7.85941 5.77875   2
   3 -10   3 6.46278 4.16939   1
   3 -10   3 10.2192  4.2653   2
  -4  10  -3 35.9982  9.3674   2
   4 -10   3 17.8535  5.0782   2
   4 -10   3 15.5619  5.4212   1
  -5  10  -3 -1.6122  4.8868   2
   5 -10   3 -1.4852  2.8786   2
   5 -10   3 3.17338 4.01030   1
  -6  10  -3 32.2191  9.3198   2
   6 -10   3 32.6738  6.9049   2
   6 -10   3 27.8279  7.2160   1
  -7  10  -3 21.3112  8.4143   2
   7 -10   3 30.6557  7.1574   2
   7 -10   3 35.0724  8.0097   1
   8 -10   3 2.58308 4.80268   1
   9   9  -3 1.26981 5.97923   1
   9   9  -3 -0.8722  4.7433   2
   8   9  -3 3.64981 5.54096   1
   8   9  -3 -1.6986  4.2871   2
   7   9  -3 -0.6369  4.1561   1
   7   9  -3 1.82552 4.50648   2
   6   9  -3 4.75648 5.05348   1
   6   9  -3 3.47435 4.85498   2
   5   9  -3 28.6232  7.8813   1
   5   9  -3 19.8270  6.3975   2
   4   9  -3 -0.6878  4.1989   1
   4   9  -3 7.30125 4.67194   2
  -4  -9   3 5.14964 3.17781   2
   3   9  -3 1.09499 3.83426   2
   3   9  -3 -3.5706  3.9206   1
  -3  -9   3 4.17486 2.96163   2
   2   9  -3 -0.5353  3.5037   1
   2   9  -3 -1.2169  3.4347   2
  -2  -9   3 2.49248 2.40004   2
   1   9  -3 25.9435  7.3591   1
   1   9  -3 20.6976  6.0891   2
  -1  -9   3 28.1533  5.3508   1
  -1  -9   3 37.3540  5.8154   2
   0   9  -3 9.99878 5.71505   1
   0   9  -3 12.5623  5.5787   2
   0  -9   3 16.3967  4.1121   2
   0  -9   3 26.4648  5.2714   1
  -1   9  -3 25.9513  7.2483   1
  -1   9  -3 23.4431  6.5967   2
   1  -9   3 24.8761  4.9117   2
   1  -9   3 17.5279  4.6670   1
  -2   9  -3 19.5202  6.2610   2
  -2   9  -3 22.5296  7.0521   1
   2  -9   3 20.0478  4.8730   1
   2  -9   3 18.8938  4.4144   2
  -3   9  -3 7.04206 5.09658   2
  -3   9  -3 3.26743 4.95909   1
   3  -9   3 2.68202 2.85606   2
   3  -9   3 11.2170  4.2229   1
  -4   9  -3 -2.2110  3.9181   2
  -4   9  -3 -1.3679  4.5065   1
   4  -9   3 2.70936 3.16571   1
   4  -9   3 2.95259 2.94628   2
  -5   9  -3 0.54646 4.60234   2
   5  -9   3 6.40307 3.48343   2
   5  -9   3 4.75278 3.90277   1
  -6   9  -3 29.7164  8.5052   2
   6  -9   3 24.0127  5.6239   2
   6  -9   3 11.8475  5.2084   1
  -7   9  -3 15.5328  7.2042   2
   7  -9   3 11.1423  4.9918   2
   7  -9   3 6.84987 4.66029   1
  -8   9  -3 24.3240  8.5559   2
   8  -9   3 22.0574  6.0577   2
   8  -9   3 23.5393  6.7119   1
   9  -9   3 0.12785 4.52315   1
  10   8  -3 -0.5636  5.5783   1
   9   8  -3 9.63216 6.71657   1
   9   8  -3 26.9307  6.9720   2
   8   8  -3 6.82042 4.95932   2
   8   8  -3 7.97766 5.64862   1
   7   8  -3 -0.3804  4.4188   1
   7   8  -3 1.31506 4.35786   2
   6   8  -3 19.0259  6.8219   1
   6   8  -3 10.9319  5.3641   2
   5   8  -3 9.63408 4.92007   1
   5   8  -3 2.60721 3.98039   2
  -5  -8   3 20.3201  4.0405   2
   4   8  -3 7.54384 5.02630   1
   4   8  -3 5.27855 4.07007   2
  -4  -8   3 10.9887  3.4605   2
   3   8  -3 53.9395  9.6755   1
   3   8  -3 53.8465  7.0465   1
   3   8  -3 38.4227  7.5276   2
  -3  -8   3 61.5666  7.0044   2
   2   8  -3 143.023  13.005   1
   2   8  -3 181.272  16.635   2
   2   8  -3 170.069  17.207   1
  -2  -8   3 167.433  12.679   2
   1   8  -3 12.4128  4.8250   2
   1   8  -3 12.9996  5.2873   1
   1   8  -3 6.24012 3.73696   1
  -1  -8   3 13.1155  3.4576   1
  -1  -8   3 8.59571 2.96489   2
   0   8  -3 2.30661 3.52949   1
   0   8  -3 2.27396 3.47679   2
   0  -8   3 0.65980 2.11055   1
   0  -8   3 2.31217 2.13997   2
  -1   8  -3 3.85659 3.28407   2
  -1   8  -3 4.00748 4.05067   1
   1  -8   3 0.25904 1.53368   2
   1  -8   3 -0.5905  1.9028   1
  -2   8  -3 22.5140  6.5473   1
  -2   8  -3 8.33997 4.63843   2
   2  -8   3 9.16029 3.46216   1
   2  -8   3 22.6893  4.5056   2
  -3   8  -3 -4.1734  2.7515   2
  -3   8  -3 3.51043 4.25941   1
   3  -8   3 2.05254 2.19633   2
   3  -8   3 -0.0769  2.2738   1
  -4   8  -3 -0.5967  3.6529   2
  -4   8  -3 4.27788 4.61840   1
   4  -8   3 0.75490 2.66987   2
   4  -8   3 3.29982 3.21607   1
  -5   8  -3 21.8941  7.4401   1
  -5   8  -3 22.3998  6.8895   2
   5  -8   3 24.4737  5.5012   2
   5  -8   3 22.1386  5.5827   1
  -6   8  -3 17.9157  6.5269   2
   6  -8   3 5.33379 3.58296   2
   6  -8   3 5.67723 3.96221   1
  -7   8  -3 14.1930  6.8376   2
   7  -8   3 15.8905  5.3948   1
   7  -8   3 12.0912  4.3598   2
  -8   8  -3 10.4642  6.3695   2
   8  -8   3 4.43356 3.90684   2
   8  -8   3 9.26862 4.89675   1
   9  -8   3 1.92611 3.85421   1
   9  -8   3 -4.3710  3.0119   2
  10  -8   3 8.06726 5.72503   1
  10   7  -3 12.4799  6.4051   1
  10   7  -3 3.61605 5.53842   1
   9   7  -3 22.1409  6.8709   1
   9   7  -3 17.9767  5.9380   2
   8   7  -3 3.62999 4.45939   2
   8   7  -3 11.8969  5.9325   1
   7   7  -3 17.7579  6.2041   1
   7   7  -3 10.1169  4.8045   2
   6   7  -3 23.9201  5.7579   2
   6   7  -3 7.96346 4.19725   1
   6   7  -3 20.2320  4.3614   2
   5   7  -3 99.2531 12.0333   1
   5   7  -3 87.1872  8.6488   1
   5   7  -3 96.9788  8.6844   2
   5   7  -3 105.141  11.437   2
  -5  -7   3 89.8104  7.3538   2
  -5  -7   3 95.3710  7.9689   2
   4   7  -3 7.77699 4.24273   1
   4   7  -3 13.8215  3.4550   2
   4   7  -3 5.72485 2.84902   1
   4   7  -3 4.19324 3.60969   2
  -4  -7   3 5.99962 3.50077   2
  -4  -7   3 13.0911  3.3893   1
  -4  -7   3 10.6095  2.9886   2
   3   7  -3 14.7733  3.7689   1
   3   7  -3 21.6272  5.3900   2
   3   7  -3 23.1786  6.0696   1
   3   7  -3 25.1325  4.2466   2
  -3  -7   3 18.4246  3.8751   1
  -3  -7   3 23.4041  4.0568   2
  -3  -7   3 19.0901  4.6956   2
   2   7  -3 76.8456  8.1447   1
   2   7  -3 100.458  11.042   2
   2   7  -3 73.7145 10.4066   1
  -2  -7   3 83.2071  7.8901   1
  -2  -7   3 79.8162  7.5642   2
   1   7  -3 1.71440 3.02463   1
   1   7  -3 9.52394 3.82918   2
   1   7  -3 6.35578 2.88658   1
  -1  -7   3 6.19877 2.41313   2
  -1  -7   3 6.53249 2.63581   1
   0   7  -3 38.7503  7.1684   2
   0   7  -3 37.3042  7.3966   1
   0  -7   3 48.6970  5.9706   1
   0  -7   3 41.0019  5.3955   2
  -1   7  -3 210.209  18.655   1
  -1   7  -3 193.522  17.258   2
   1  -7   3 205.658  12.718   2
   1  -7   3 186.770  13.126   1
  -2   7  -3 305.006  22.416   1
  -2   7  -3 320.859  21.545   2
   2  -7   3 336.339  18.850   2
   2  -7   3 334.119  19.826   1
  -3   7  -3 259.208  21.621   1
  -3   7  -3 262.894  20.820   2
   3  -7   3 234.431  15.106   2
   3  -7   3 235.845  15.902   1
  -4   7  -3 4.38590 4.17950   1
  -4   7  -3 3.28897 3.66692   2
   4  -7   3 0.85449 2.02461   2
   4  -7   3 3.02572 2.58804   1
  -5   7  -3 8.77093 4.59509   2
  -5   7  -3 2.10209 4.49938   1
   5  -7   3 3.01642 2.70651   2
   5  -7   3 3.26099 3.37350   1
  -6   7  -3 2.58691 4.10641   2
   6  -7   3 5.81146 3.50011   2
   6  -7   3 -0.3126  3.2829   1
  -7   7  -3 8.60818 5.36020   2
   7  -7   3 23.4447  5.4895   2
   7  -7   3 21.8034  5.7064   1
  -8   7  -3 4.79194 4.83296   2
   8  -7   3 0.06274 3.03896   2
   8  -7   3 2.01930 3.91858   1
   9  -7   3 21.4086  6.1439   2
   9  -7   3 42.8087  8.2948   1
  10  -7   3 7.02485 4.95050   1
  10  -7   3 8.40944 4.82059   2
  11  -7   3 5.37400 5.36188   1
  11   6  -3 -7.4046  4.6056   1
  10   6  -3 -1.1094  4.4727   1
  10   6  -3 2.11690 5.24560   1
   9   6  -3 14.9059  5.2111   2
   9   6  -3 23.7681  6.6896   1
   8   6  -3 1.00488 3.71297   1
   8   6  -3 7.26916 3.96579   2
   7   6  -3 10.6004  4.7157   1
   7   6  -3 2.38394 3.14303   2
   6   6  -3 -0.1534  2.0653   1
   6   6  -3 0.07446 3.17577   2
   6   6  -3 2.88115 2.38564   2
   6   6  -3 0.99057 3.23935   1
   5   6  -3 2.77396 3.34398   1
   5   6  -3 4.88474 2.95378   2
   5   6  -3 7.49875 2.70487   1
   5   6  -3 1.09932 2.07955   2
  -5  -6   3 3.76282 1.57052   2
   4   6  -3 9.24737 3.82792   2
   4   6  -3 22.2101  3.6775   2
   4   6  -3 17.0088  3.4335   1
   4   6  -3 12.2965  4.1964   1
  -4  -6   3 21.5336  3.8085   2
  -4  -6   3 22.2468  3.3361   2
   3   6  -3 241.935  15.891   1
   3   6  -3 213.046  12.164   2
   3   6  -3 206.376  12.687   1
   3   6  -3 187.519  15.710   2
  -3  -6   3 191.932  12.221   1
  -3  -6   3 192.573  12.852   2
  -3  -6   3 210.266  11.960   2
   2   6  -3 152.946  10.225   2
   2   6  -3 153.595  13.703   2
   2   6  -3 163.559  10.803   1
   2   6  -3 140.145  14.016   1
  -2  -6   3 156.978  12.935   2
  -2  -6   3 176.172  10.495   1
  -2  -6   3 172.255  10.106   2
   1   6  -3 22.3670  3.6957   2
   1   6  -3 28.1204  4.4442   1
   1   6  -3 24.1818  5.0785   2
   1   6  -3 19.2717  5.1081   1
  -1  -6   3 29.5663  5.4212   2
  -1  -6   3 20.8239  3.4400   2
  -1  -6   3 18.7919  3.5158   1
   0   6  -3 1.17925 2.07478   1
   0   6  -3 3.73038 2.29652   2
   0   6  -3 5.31742 3.29954   1
   0   6  -3 4.28864 3.04397   2
   0  -6   3 -1.7367  1.0691   2
   0  -6   3 3.10818 2.01913   1
   0  -6   3 3.26564 2.97392   2
  -1   6  -3 71.5999  9.2990   1
  -1   6  -3 56.9841  6.5857   2
  -1   6  -3 62.9321  8.5459   2
   1  -6   3 57.7952  6.4510   1
   1  -6   3 56.7946  7.8420   2
   1  -6   3 50.9657  5.8172   2
  -2   6  -3 55.8495  8.4244   2
  -2   6  -3 63.2289  9.1538   1
   2  -6   3 54.6080  6.1472   2
   2  -6   3 38.8623  5.8012   1
  -3   6  -3 94.2122 11.3985   2
  -3   6  -3 111.497  12.726   1
   3  -6   3 124.037  10.712   1
   3  -6   3 115.972   9.845   2
  -4   6  -3 6.97357 4.13244   1
  -4   6  -3 3.02860 3.78543   2
   4  -6   3 10.0671  3.2042   2
   4  -6   3 4.62159 2.85167   1
  -5   6  -3 4.38958 4.16877   1
  -5   6  -3 6.99265 4.17682   2
   5  -6   3 0.87627 2.00753   2
   5  -6   3 4.52961 3.14611   1
  -6   6  -3 238.927  19.810   2
  -6   6  -3 205.444  19.376   1
   6  -6   3 243.625  15.589   2
   6  -6   3 209.034  17.787   1
  -7   6  -3 16.5838  5.7625   2
   7  -6   3 16.8099  4.6779   2
   7  -6   3 15.3739  5.0654   1
  -8   6  -3 4.29246 4.47245   2
   8  -6   3 3.67533 3.48610   2
   8  -6   3 4.89510 3.52131   1
   9  -6   3 13.3593  5.6190   1
   9  -6   3 10.5352  4.6911   2
  10  -6   3 -0.5518  4.1221   1
  10  -6   3 1.30457 3.88971   2
  11  -6   3 -0.8728  4.3555   2
  11  -6   3 -1.4756  4.4180   1
  11   5  -3 0.78749 4.99242   1
  10   5  -3 22.0662  6.3485   1
   9   5  -3 23.8511  6.3532   1
   9   5  -3 14.6214  5.7535   1
   9   5  -3 29.3214  5.7713   2
   8   5  -3 10.1055  4.2785   1
   8   5  -3 4.82552 3.09793   2
   7   5  -3 1.31398 2.26429   1
   7   5  -3 3.28921 2.31309   2
   7   5  -3 6.14972 3.89856   1
   7   5  -3 7.44605 3.16158   2
   6   5  -3 3.92134 2.22172   1
   6   5  -3 1.05412 2.61927   2
   6   5  -3 3.03105 2.01395   2
   6   5  -3 1.43685 2.44334   1
   5   5  -3 12.8848  4.1713   1
   5   5  -3 6.41393 2.21534   1
   5   5  -3 7.48112 3.12579   2
   5   5  -3 6.17026 2.20201   2
   4   5  -3 8.86058 3.10342   2
   4   5  -3 8.55878 2.18585   2
   4   5  -3 3.92181 1.92877   1
   4   5  -3 20.3700  4.4611   1
  -4  -5   3 7.36342 1.73419   2
  -4  -5   3 6.64336 1.97521   2
   3   5  -3 131.317  10.897   2
   3   5  -3 123.298   7.619   2
   3   5  -3 115.359  11.036   1
   3   5  -3 113.267   7.775   1
  -3  -5   3 105.617   7.355   1
  -3  -5   3 118.142   9.022   2
  -3  -5   3 107.242   7.105   2
   2   5  -3 76.9172  8.3648   2
   2   5  -3 91.9633  7.3600   1
   2   5  -3 96.2253  9.7470   1
   2   5  -3 81.6067  6.6885   2
  -2  -5   3 93.4780  6.9101   2
  -2  -5   3 76.6189  6.6297   1
  -2  -5   3 71.8135  7.3860   2
   1   5  -3 73.5353  8.5317   1
   1   5  -3 71.4960  6.6090   1
   1   5  -3 69.2556  7.9277   2
   1   5  -3 58.2507  5.6671   2
  -1  -5   3 65.6011  5.8120   2
  -1  -5   3 49.8559  6.6345   2
   0   5  -3 1852.03   91.51   1
   0   5  -3 1910.38   87.31   2
   0   5  -3 1802.87   84.69   2
   0   5  -3 1904.39   89.11   1
   0  -5   3 1943.37   88.81   1
   0  -5   3 1825.43   86.53   2
   0  -5   3 1909.00   84.55   2
  -1   5  -3 88.1105  9.5671   2
  -1   5  -3 78.5351  9.4567   1
  -1   5  -3 78.8618  7.5324   2
  -1   5  -3 88.3459  8.2817   1
   1  -5   3 105.457   7.956   2
   1  -5   3 87.9766  7.8749   1
   1  -5   3 81.9668  8.9681   2
  -2   5  -3 1028.13   47.70   2
  -2   5  -3 917.411  44.992   2
  -2   5  -3 931.499  49.334   1
   2  -5   3 955.257  46.933   2
   2  -5   3 944.530  44.590   2
   2  -5   3 905.754  46.740   1
  -3   5  -3 0.04870 2.39581   2
  -3   5  -3 0.85122 2.59283   1
  -3   5  -3 0.01142 1.92070   2
   3  -5   3 -0.7171  1.7257   1
   3  -5   3 0.23538 2.48667   2
   3  -5   3 2.86031 1.87806   2
  -4   5  -3 27.9445  5.9555   1
  -4   5  -3 27.0202  5.7437   2
   4  -5   3 31.8761  4.9174   2
   4  -5   3 31.7104  5.4435   1
   4  -5   3 28.5397  6.5053   1
  -5   5  -3 127.387  11.114   3
  -5   5  -3 137.126  13.995   1
  -5   5  -3 150.229  13.914   2
   5  -5   3 156.939  15.375   1
   5  -5   3 127.732  11.403   2
   5  -5   3 135.027  12.327   1
  -6   5  -3 35.4914  5.5761   3
  -6   5  -3 44.7191  8.1022   1
  -6   5  -3 46.9734  7.8397   2
   6  -5   3 57.4419  9.7570   1
   6  -5   3 45.5763  7.0804   1
   6  -5   3 40.4570  6.2922   2
  -7   5  -3 2.51870 3.61941   2
  -7   5  -3 3.17119 2.82247   3
   7  -5   3 1.44164 3.00194   1
   7  -5   3 1.52582 2.63813   2
  -8   5  -3 4.41681 4.23836   2
   8  -5   3 3.27660 3.71832   1
   8  -5   3 4.23263 3.38694   2
   9  -5   3 -0.6848  3.6798   1
   9  -5   3 5.77391 3.73630   2
  10  -5   3 -0.0835  3.7650   2
  10  -5   3 0.22720 4.09307   1
  11  -5   3 1.53025 4.59688   1
  11  -5   3 5.59558 4.68782   2
  11   4  -3 7.70066 5.35976   1
  10   4  -3 1.41350 3.84182   1
   9   4  -3 56.3865  7.3726   2
   9   4  -3 65.7509  8.8563   1
   8   4  -3 3.92252 2.53768   1
   8   4  -3 7.20482 3.90092   1
   8   4  -3 5.56632 3.13328   2
   7   4  -3 3.75234 3.08410   1
   7   4  -3 7.18879 2.59392   2
   7   4  -3 1.74784 2.11983   1
   7   4  -3 8.99586 3.08526   2
   6   4  -3 273.127  15.026   2
   6   4  -3 286.037  16.385   2
   6   4  -3 289.447  15.870   1
   6   4  -3 297.666  17.475   1
   5   4  -3 93.4378  6.6768   1
   5   4  -3 105.209   8.710   2
   5   4  -3 94.6915  6.4438   2
   5   4  -3 101.629   9.265   1
   4   4  -3 0.12555 1.17201   1
   4   4  -3 1.36728 1.28971   2
   4   4  -3 0.72544 1.60214   2
   4   4  -3 -0.8684  2.0213   1
   3   4  -3 19.3285  2.7798   1
   3   4  -3 14.4138  3.1108   2
   3   4  -3 15.3140  2.5129   2
   3   4  -3 27.1934  4.4813   1
  -3  -4   3 19.0097  2.6342   2
  -3  -4   3 26.0320  2.7028   2
  -3  -4   3 24.6173  2.7583   1
   2   4  -3 14.1188  3.1351   2
   2   4  -3 13.0518  3.2012   1
   2   4  -3 16.3587  2.4997   2
   2   4  -3 20.2851  2.8588   1
  -2  -4   3 20.4811  3.2222   2
  -2  -4   3 16.6244  2.3727   2
  -2  -4   3 20.6776  2.7309   1
   1   4  -3 1.02607 1.43372   1
   1   4  -3 0.70156 1.02422   2
   1   4  -3 3.58666 1.92388   2
   1   4  -3 0.96450 1.11160   1
  -1  -4   3 1.61898 1.05337   1
  -1  -4   3 -0.3904  0.8321   2
  -1  -4   3 0.08667 1.52191   2
   0   4  -3 33.9245  4.2385   1
   0   4  -3 43.0708  5.4787   2
   0   4  -3 42.9623  4.4331   2
   0   4  -3 37.2558  5.4897   1
   0  -4   3 48.8209  5.6645   2
   0  -4   3 32.8716  3.7688   2
   0  -4   3 40.2841  4.3174   1
  -1   4  -3 1.10517 2.05702   1
  -1   4  -3 7.35685 2.05609   2
  -1   4  -3 6.30053 2.42286   2
  -1   4  -3 4.41964 1.86725   1
   1  -4   3 12.4447  3.0850   2
   1  -4   3 5.37542 1.88581   1
   1  -4   3 6.24899 1.87863   2
  -2   4  -3 39.4777  5.7802   2
  -2   4  -3 34.7752  4.6529   2
  -2   4  -3 38.3198  5.3748   1
  -2   4  -3 39.3113  6.1572   1
   2  -4   3 28.2735  3.9190   2
   2  -4   3 32.6388  5.6049   1
   2  -4   3 42.6588  5.8086   2
   2  -4   3 40.7762  4.9975   1
  -3   4  -3 1.70552 1.96764   2
  -3   4  -3 0.11265 1.78927   2
  -3   4  -3 1.12788 2.52417   1
   3  -4   3 -1.0828  1.5664   1
   3  -4   3 3.30394 2.46417   2
   3  -4   3 3.64556 1.81417   2
   3  -4   3 2.10493 2.76331   1
  -4   4  -3 77.6984  8.2564   2
  -4   4  -3 65.4334  8.2005   2
  -4   4  -3 81.5781  7.5997   3
  -4   4  -3 64.4845  8.3670   1
   4  -4   3 68.6213  7.0866   2
   4  -4   3 60.9206  7.3358   1
   4  -4   3 60.1795  8.4640   1
   4  -4   3 64.3641  8.3417   2
  -5   4  -3 659.316  33.719   1
  -5   4  -3 553.297  29.044   3
  -5   4  -3 578.974  31.681   2
  -5   4  -3 550.061  30.684   2
   5  -4   3 634.415  30.605   2
   5  -4   3 588.798  32.173   1
   5  -4   3 545.568  33.001   1
   5  -4   3 596.406  31.808   2
  -6   4  -3 30.4212  6.0459   2
  -6   4  -3 45.6689  5.4483   3
   6  -4   3 37.7307  6.5918   1
   6  -4   3 38.8887  6.2536   2
   6  -4   3 44.6288  7.9473   1
  -7   4  -3 0.44154 2.10292   3
  -7   4  -3 4.73331 4.15071   1
  -7   4  -3 -0.2500  3.0357   2
   7  -4   3 4.17730 4.48664   1
   7  -4   3 1.57346 2.98246   1
   7  -4   3 -1.8415  2.2096   2
  -8   4  -3 30.8942  6.5806   2
   8  -4   3 36.7637  6.5852   2
   8  -4   3 41.1175  7.6244   1
  -9   4  -3 12.5835  5.0514   2
   9  -4   3 5.53433 3.73481   2
   9  -4   3 15.7496  5.5812   1
  10  -4   3 7.18387 4.76649   1
  10  -4   3 4.27458 4.34418   2
  11  -4   3 1.42427 4.11462   2
  11  -4   3 3.76980 4.85615   1
  12  -4   3 1.34681 4.92116   1
  12  -4   3 -2.6231  4.4194   2
  12   3  -3 4.86526 5.55419   1
  11   3  -3 -0.2746  4.5481   1
  10   3  -3 8.64680 4.28076   1
   9   3  -3 16.5932  4.5249   1
   9   3  -3 17.8784  4.1049   1
   9   3  -3 20.1239  4.2752   2
   8   3  -3 32.9150  4.8074   2
   8   3  -3 38.8898  5.9201   1
   8   3  -3 26.8355  5.3170   1
   8   3  -3 27.5407  4.4225   1
   7   3  -3 269.002  14.974   1
   7   3  -3 248.217  14.663   2
   7   3  -3 256.384  15.715   1
   7   3  -3 268.814  14.397   2
   7   3  -3 263.605  15.213   3
   6   3  -3 5.66038 2.34388   2
   6   3  -3 7.30775 2.04406   2
   6   3  -3 8.47995 2.33548   1
   6   3  -3 6.65633 2.63530   1
   5   3  -3 4.47846 1.78016   1
   5   3  -3 4.40182 2.25957   1
   5   3  -3 4.82799 2.09144   2
   5   3  -3 7.20765 1.88920   2
   4   3  -3 351.760  18.396   2
   4   3  -3 354.766  17.439   2
   4   3  -3 383.645  18.413   1
   4   3  -3 366.735  19.431   1
   3   3  -3 39.1209  3.4220   2
   3   3  -3 52.0837  4.8402   2
   3   3  -3 52.2287  5.0574   1
   3   3  -3 45.0504  3.7251   1
   2   3  -3 28.7211  3.6615   2
   2   3  -3 25.9166  2.7528   1
   2   3  -3 25.7293  2.6254   2
   2   3  -3 24.3087  3.5256   1
  -2  -3   3 28.7370  2.6632   1
  -2  -3   3 31.6417  2.6600   2
  -2  -3   3 26.6893  2.8349   2
   1   3  -3 254.011  13.323   1
   1   3  -3 260.237  14.642   1
   1   3  -3 244.028  13.755   2
   1   3  -3 264.320  12.712   2
  -1  -3   3 254.534  13.053   1
  -1  -3   3 244.983  12.416   2
  -1  -3   3 250.650  13.351   2
   0   3  -3 221.638  11.900   2
   0   3  -3 199.169  12.256   1
   0   3  -3 202.146  11.059   1
   0   3  -3 205.759  10.459   2
   0  -3   3 160.740  10.485   1
   0  -3   3 202.222  10.295   2
   0  -3   3 196.368  11.853   1
   0  -3   3 187.679  11.217   2
  -1   3  -3 226.461  13.583   1
  -1   3  -3 234.947  12.918   2
  -1   3  -3 234.891  14.723   1
  -1   3  -3 248.555  14.152   2
   1  -3   3 246.766  14.625   1
   1  -3   3 253.265  13.592   1
   1  -3   3 254.837  14.019   2
   1  -3   3 242.116  12.762   2
  -2   3  -3 85.9313  7.3237   2
  -2   3  -3 94.4675  8.0861   1
  -2   3  -3 80.2486  8.3436   1
  -2   3  -3 80.0584  7.8558   2
   2  -3   3 86.4997  8.3444   1
   2  -3   3 89.1096  7.5422   1
   2  -3   3 74.6269  7.4546   2
   2  -3   3 86.4054  6.8697   2
  -3   3  -3 2.79190 1.71651   2
  -3   3  -3 1.87357 1.44375   3
  -3   3  -3 5.48455 2.59007   1
  -3   3  -3 2.11368 1.68876   2
   3  -3   3 2.14934 1.61325   1
   3  -3   3 0.64470 1.62435   2
   3  -3   3 2.83259 2.31380   1
   3  -3   3 1.59873 1.45799   2
  -4   3  -3 316.204  16.190   3
  -4   3  -3 305.576  17.444   2
  -4   3  -3 283.112  17.611   2
  -4   3  -3 314.344  18.893   1
   4  -3   3 302.343  16.948   2
   4  -3   3 272.980  18.330   1
   4  -3   3 286.490  17.680   2
   4  -3   3 322.144  18.416   1
  -5   3  -3 65.8937  7.6412   2
  -5   3  -3 60.2452  7.5382   2
  -5   3  -3 60.2203  5.8564   3
   5  -3   3 55.2847  7.4451   2
   5  -3   3 58.9781  6.9900   2
   5  -3   3 64.6557  8.4130   1
   5  -3   3 58.6865  7.5312   1
  -6   3  -3 101.446  10.189   2
  -6   3  -3 102.941  10.848   1
  -6   3  -3 115.268   8.472   3
  -6   3  -3 113.254  10.997   2
   6  -3   3 102.290  11.416   1
   6  -3   3 118.892  10.792   2
   6  -3   3 91.9848 10.5208   2
   6  -3   3 111.779  11.238   1
  -7   3  -3 65.5090  8.8069   1
  -7   3  -3 59.7499  7.8288   2
  -7   3  -3 56.5868  5.5919   3
   7  -3   3 58.4968  8.7564   1
   7  -3   3 58.3454  8.0280   2
   7  -3   3 62.9692  8.8150   1
  -8   3  -3 4.98662 3.47773   2
   8  -3   3 8.19538 4.09903   1
   8  -3   3 8.72925 3.96618   2
  -9   3  -3 63.6427  8.2513   2
   9  -3   3 60.5976  9.6970   1
   9  -3   3 89.8907 10.5341   2
  10  -3   3 20.0949  6.5985   1
  10  -3   3 5.23491 4.40109   2
  11  -3   3 6.00652 5.15991   1
  11  -3   3 1.63922 4.17631   2
  12  -3   3 -1.9725  5.0351   1
  12  -3   3 5.73792 5.61978   2
  12   2  -3 0.96073 4.74084   1
  11   2  -3 14.9575  5.9775   1
  10   2  -3 10.5311  4.6976   1
  10   2  -3 11.7605  4.6453   2
   9   2  -3 0.06703 2.51596   2
   9   2  -3 4.32975 3.49232   1
   9   2  -3 5.88100 3.18007   1
   8   2  -3 11.6832  3.3809   2
   8   2  -3 13.2468  3.4727   1
   8   2  -3 13.2065  3.2377   1
   8   2  -3 10.4109  3.0373   2
   7   2  -3 103.501   7.217   1
   7   2  -3 97.2325  7.5726   2
   7   2  -3 93.3350  8.4299   1
   7   2  -3 110.423   7.282   2
   7   2  -3 101.613   7.610   3
   6   2  -3 309.213  16.800   3
   6   2  -3 320.633  16.861   1
   6   2  -3 345.043  17.428   1
   6   2  -3 329.054  16.190   2
   6   2  -3 315.335  16.318   2
   5   2  -3 1.52421 1.25251   1
   5   2  -3 4.07919 1.97934   3
   5   2  -3 6.62040 1.52207   2
   5   2  -3 5.89342 1.65469   2
   5   2  -3 5.79654 1.86909   1
   4   2  -3 337.725  15.482   2
   4   2  -3 322.027  15.726   2
   4   2  -3 326.899  16.443   1
   4   2  -3 337.197  16.128   1
   4   2  -3 324.758  17.204   3
   3   2  -3 248.256  12.097   1
   3   2  -3 250.540  12.454   1
   3   2  -3 241.241  11.891   2
   3   2  -3 242.963  11.534   2
   2   2  -3 434.630  19.811   2
   2   2  -3 446.124  20.759   1
   2   2  -3 424.156  20.373   2
   2   2  -3 443.185  21.451   1
   1   2  -3 30.9498  2.5801   2
   1   2  -3 29.9371  3.2789   1
   1   2  -3 32.4847  2.7697   1
   1   2  -3 29.8480  3.1514   2
  -1  -2   3 31.6853  2.8618   2
  -1  -2   3 33.1738  3.0236   1
  -1  -2   3 33.7544  2.3024   1
  -1  -2   3 32.1139  2.4342   2
   0   2  -3 43.3751  4.2708   2
   0   2  -3 40.1706  4.3133   1
   0   2  -3 41.8443  3.8033   1
   0   2  -3 43.4760  3.5985   2
   0   2  -3 45.8716  4.5587   3
   0  -2   3 45.1266  3.5016   2
   0  -2   3 54.0290  4.4534   2
   0  -2   3 42.5197  4.1906   1
  -1   2  -3 249.509  14.568   1
  -1   2  -3 271.538  14.004   2
  -1   2  -3 281.649  14.294   1
  -1   2  -3 257.663  13.265   2
  -1   2  -3 252.421  13.541   3
   1  -2   3 262.410  13.141   2
   1  -2   3 243.148  14.306   1
   1  -2   3 249.070  13.611   2
   1  -2   3 251.032  13.759   1
  -2   2  -3 166.991   9.339   3
  -2   2  -3 163.130   9.622   2
  -2   2  -3 155.118  10.526   1
  -2   2  -3 152.908   9.911   2
  -2   2  -3 156.459  10.127   1
   2  -2   3 165.485   9.948   2
   2  -2   3 162.323   9.407   2
   2  -2   3 165.433  10.134   1
   2  -2   3 154.757  10.329   1
  -3   2  -3 193.479  10.475   3
  -3   2  -3 181.302  12.114   1
  -3   2  -3 199.589  11.765   2
  -3   2  -3 173.449  11.087   2
   3  -2   3 190.309  11.172   2
   3  -2   3 157.865  11.680   1
   3  -2   3 204.923  12.089   1
   3  -2   3 189.526  11.457   2
  -4   2  -3 145.704   8.703   3
  -4   2  -3 142.021  11.245   2
  -4   2  -3 149.591  12.182   1
  -4   2  -3 161.521  10.516   2
   4  -2   3 156.873  10.940   1
   4  -2   3 147.946  10.563   1
   4  -2   3 136.645  10.870   2
   4  -2   3 147.195  11.588   2
  -5   2  -3 35.0110  5.3166   2
  -5   2  -3 41.0609  5.6720   2
  -5   2  -3 32.7653  5.6763   1
  -5   2  -3 44.4273  4.4967   3
   5  -2   3 44.1724  6.2638   1
   5  -2   3 42.7211  5.7448   2
   5  -2   3 42.1744  5.8873   2
   5  -2   3 35.6355  5.7492   1
  -6   2  -3 13.8751  4.1420   1
  -6   2  -3 18.4483  3.9400   2
  -6   2  -3 9.22312 3.28745   2
  -6   2  -3 21.9872  4.4506   2
  -6   2  -3 14.4735  2.5756   3
   6  -2   3 19.5541  4.4857   1
   6  -2   3 9.36353 3.56570   2
   6  -2   3 14.4798  3.9856   2
   6  -2   3 13.7404  4.1365   1
  -7   2  -3 39.4911  5.9138   2
  -7   2  -3 45.9974  6.7829   1
  -7   2  -3 40.3006  4.1190   3
  -7   2  -3 57.8586  7.0891   2
   7  -2   3 46.2344  7.1069   2
   7  -2   3 52.9061  7.7792   1
   7  -2   3 46.4403  6.9312   2
   7  -2   3 40.4017  6.8605   1
  -8   2  -3 73.8527  8.3178   2
  -8   2  -3 68.3428  7.6094   2
   8  -2   3 68.1509  8.9092   2
   8  -2   3 54.0729  8.5333   1
   8  -2   3 54.6863  8.8159   1
  -9   2  -3 2.48270 3.02557   2
   9  -2   3 4.34984 3.71239   2
   9  -2   3 5.08396 3.93539   1
  10  -2   3 6.39606 4.66932   1
  10  -2   3 3.64950 4.23139   2
  11  -2   3 1.32584 4.67330   2
  11  -2   3 6.46029 4.82399   1
  12  -2   3 -0.0796  4.6949   1
  12  -2   3 2.32697 5.03335   2
  12   1  -3 -2.6698  4.4801   1
  11   1  -3 8.73340 4.70687   1
  10   1  -3 5.00614 3.29148   2
  10   1  -3 -4.1878  2.9485   1
   9   1  -3 17.4098  3.9435   1
   9   1  -3 7.08831 3.70514   2
   9   1  -3 13.5177  4.2613   1
   8   1  -3 26.5388  4.2061   2
   8   1  -3 30.8442  5.0631   1
   8   1  -3 30.3644  4.5538   2
   8   1  -3 42.5842  4.9936   2
   8   1  -3 27.4211  4.1922   1
   7   1  -3 105.581   7.821   2
   7   1  -3 101.105   7.191   1
   7   1  -3 86.8667  7.4362   2
   7   1  -3 117.877   8.058   1
   6   1  -3 4.69844 1.60406   2
   6   1  -3 4.13632 1.59487   3
   6   1  -3 6.07972 2.07099   1
   6   1  -3 5.02892 1.60891   2
   6   1  -3 6.58023 1.78859   1
   5   1  -3 166.233   8.490   2
   5   1  -3 172.279   8.519   2
   5   1  -3 168.396   9.182   3
   4   1  -3 9.67335 1.88603   3
   3   1  -3 642.524  29.881   3
   2   1  -3 14.4927  2.1935   3
   1   1  -3 270.072  12.725   2
   1   1  -3 269.965  13.801   3
   1   1  -3 277.457  13.098   1
   1   1  -3 272.684  13.330   1
   1   1  -3 285.364  12.493   2
  -1  -1   3 275.877  13.900   3
   0   1  -3 9787.62  416.18   3
   0  -1   3 9428.90  435.18   1
   0  -1   3 9400.36  414.69   2
  -1   1  -3 1104.09   52.17   1
  -1   1  -3 1089.83   49.60   3
  -1   1  -3 1082.42   52.12   1
  -1   1  -3 1113.69   49.62   2
   1  -1   3 1127.85   52.07   1
   1  -1   3 1085.28   49.47   2
   1  -1   3 1125.62   52.07   1
   1  -1   3 1057.09   49.52   2
  -2   1  -3 4.49857 1.56819   2
  -2   1  -3 8.85810 2.12733   1
  -2   1  -3 7.10566 2.08166   1
  -2   1  -3 3.89182 1.42116   2
  -2   1  -3 4.52562 1.33951   3
   2  -1   3 6.06363 1.83561   1
   2  -1   3 8.76775 1.92393   2
   2  -1   3 8.08573 1.66259   3
   2  -1   3 6.96072 1.89731   1
   2  -1   3 9.78736 2.08193   2
  -3   1  -3 235.257  14.400   1
  -3   1  -3 238.594  13.783   2
  -3   1  -3 245.315  14.755   1
  -3   1  -3 249.563  13.868   2
  -3   1  -3 248.548  12.864   3
   3  -1   3 261.583  12.907   3
   3  -1   3 262.675  14.594   1
   3  -1   3 248.288  14.757   1
   3  -1   3 254.857  13.857   2
   3  -1   3 256.463  13.932   2
  -4   1  -3 22.1255  3.7305   2
  -4   1  -3 20.8847  2.7264   3
  -4   1  -3 16.6156  3.2325   2
  -4   1  -3 16.5204  3.1744   2
   4  -1   3 20.7371  2.7132   3
   4  -1   3 21.3747  3.6428   2
   4  -1   3 17.9847  3.4733   1
   4  -1   3 13.4116  3.3794   1
   4  -1   3 12.5648  2.9578   2
  -5   1  -3 51.3183  5.8436   2
  -5   1  -3 52.8451  6.5031   1
  -5   1  -3 40.9817  5.5466   2
  -5   1  -3 57.2511  4.7071   3
   5  -1   3 52.7114  4.5569   3
   5  -1   3 46.3555  6.2145   2
   5  -1   3 48.0673  6.0194   2
   5  -1   3 43.4061  5.9837   1
   5  -1   3 49.0494  6.6521   1
  -6   1  -3 161.234  11.104   2
  -6   1  -3 162.711  11.935   1
  -6   1  -3 184.650  11.637   2
  -6   1  -3 157.591   9.314   3
   6  -1   3 186.505  14.940   1
   6  -1   3 173.998  13.328   2
   6  -1   3 181.172  13.689   2
   6  -1   3 191.868  12.680   1
  -7   1  -3 13.7490  4.0096   1
  -7   1  -3 15.6654  3.5730   2
  -7   1  -3 10.5590  3.4353   2
   7  -1   3 7.05338 3.61891   1
   7  -1   3 14.7287  4.4590   1
   7  -1   3 14.0120  4.1569   2
   7  -1   3 11.1631  3.8671   2
  -8   1  -3 117.824  10.135   2
  -8   1  -3 95.4585  8.9394   2
   8  -1   3 117.237  11.806   2
   8  -1   3 107.801  12.134   1
   8  -1   3 115.166  11.681   2
   8  -1   3 116.843  11.939   1
  -9   1  -3 8.23150 3.16439   2
   9  -1   3 0.58969 3.79853   2
   9  -1   3 5.12992 3.55432   1
  10  -1   3 4.15487 4.37464   1
  10  -1   3 3.96386 4.36560   2
  11  -1   3 15.3137  6.4608   1
  11  -1   3 11.4441  5.5211   2
  12  -1   3 4.41343 5.74805   2
  12  -1   3 1.40692 4.52534   1
  12   0  -3 10.4989  5.6106   1
  11   0  -3 0.62365 3.22069   1
  10   0  -3 1.98448 3.27166   2
  10   0  -3 5.20805 4.03457   1
   9   0  -3 7.85145 3.48380   1
   9   0  -3 8.40509 3.58645   2
   9   0  -3 8.91698 3.81134   1
   8   0  -3 2.20251 2.52704   1
   8   0  -3 0.92785 2.37115   2
   8   0  -3 -4.8531  2.0861   1
   8   0  -3 4.12947 2.70000   2
   7   0  -3 104.647   8.681   2
   7   0  -3 107.384   8.743   1
   7   0  -3 127.285   9.868   1
   7   0  -3 120.672   8.867   2
   6   0  -3 5.02563 1.79220   2
   6   0  -3 1.72909 1.88040   1
   6   0  -3 2.45271 1.74226   2
   6   0  -3 -1.7068  1.5271   1
   5   0  -3 33.8829  3.2233   2
   5   0  -3 39.7611  3.5451   2
   5   0  -3 43.9930  3.8701   1
   5   0  -3 43.8458  3.8099   1
   4   0  -3 447.764  20.771   3
   3   0  -3 23.9697  2.4594   3
  -3   0   3 20.1124  2.3032   3
   2   0  -3 0.26179 0.63858   3
  -2   0   3 0.90632 0.81824   3
   1   0  -3 556.283  24.385   2
   1   0  -3 556.830  24.261   2
   1   0  -3 555.211  25.583   3
   1   0  -3 525.981  25.560   1
  -1   0   3 579.300  25.634   3
   0   0  -3 16.6122  1.8314   2
   0   0  -3 15.5629  2.0309   3
   0   0  -3 -0.3592  0.7898   1
   0   0   3 4.62322 1.07431   2
   0   0   3 14.0546  1.8012   1
   0   0   3 19.0843  1.6969   2
   0   0   3 17.4481  1.6863   1
  -1   0  -3 991.678  47.109   1
  -1   0  -3 1000.50   44.79   2
  -1   0  -3 974.729  44.638   3
  -1   0  -3 993.369  44.816   2
   1   0   3 985.091  46.601   1
   1   0   3 981.824  44.416   2
   1   0   3 984.885  47.078   1
  -2   0  -3 15.4362  2.2032   3
  -2   0  -3 18.9049  2.6689   1
  -2   0  -3 13.0721  2.6140   1
  -2   0  -3 19.5132  2.7549   2
  -2   0  -3 26.7657  3.0598   2
   2   0   3 13.7998  2.1212   3
   2   0   3 13.2591  2.2640   1
   2   0   3 19.8378  3.0037   1
   2   0   3 15.7416  2.5685   2
   2   0   3 15.9200  2.4667   2
  -3   0  -3 196.672  11.218   2
  -3   0  -3 200.484  11.347   2
  -3   0  -3 203.621  10.615   3
  -3   0  -3 185.977  11.956   1
   3   0   3 199.229  10.538   3
   3   0   3 215.401  11.727   2
   3   0   3 190.121  11.108   2
   3   0   3 205.805  12.367   1
   3   0   3 202.127  11.712   1
  -4   0  -3 86.5081  7.6324   2
  -4   0  -3 105.231   8.146   2
  -4   0  -3 93.9556  6.1874   3
  -4   0  -3 97.8611  8.3579   1
   4   0   3 104.703   8.038   2
   4   0   3 115.214   6.450   3
   4   0   3 98.8347  8.3424   1
   4   0   3 96.4953  8.9662   1
   4   0   3 88.6158  8.0906   2
  -5   0  -3 139.574   9.949   1
  -5   0  -3 136.589   9.435   2
  -5   0  -3 147.663   8.513   3
  -5   0  -3 138.356   9.378   2
   5   0   3 156.945  10.413   2
   5   0   3 135.492   9.541   2
   5   0   3 154.854  12.754   1
   5   0   3 145.940  10.112   1
   5   0   3 151.262   8.356   3
  -6   0  -3 18.4718  3.6091   2
  -6   0  -3 25.6272  4.6647   1
  -6   0  -3 18.7916  3.7413   2
   6   0   3 18.4253  2.6623   3
   6   0   3 32.6131  5.7766   1
   6   0   3 22.7640  4.2719   2
   6   0   3 20.6417  4.5280   2
   6   0   3 24.2003  4.4589   1
  -7   0  -3 138.234  10.663   2
  -7   0  -3 129.215  10.968   1
  -7   0  -3 115.438   9.788   2
   7   0   3 137.459  11.674   2
   7   0   3 161.169  14.347   1
   7   0   3 123.218  11.546   1
   7   0   3 121.630  11.782   2
   7   0   3 142.294   7.724   3
  -8   0  -3 29.3609  4.5932   2
  -8   0  -3 16.6270  3.7215   2
   8   0   3 36.9143  6.3490   1
   8   0   3 25.5928  5.7776   2
   8   0   3 29.9310  6.5686   1
   8   0   3 23.8375  5.3402   2
   9   0   3 39.3405  7.4975   2
   9   0   3 29.2577  6.9325   1
  10   0   3 10.6422  5.4605   2
  10   0   3 16.6873  5.9625   1
  11   0   3 -2.0506  3.8521   2
  11   0   3 -4.5438  4.0792   1
  12   0   3 10.8918  6.2487   1
  12   0   3 6.22225 5.86953   2
  12  -1  -3 3.26120 4.81208   1
  11  -1  -3 -1.9015  3.6714   1
  10  -1  -3 18.7201  4.5315   2
  10  -1  -3 6.99884 4.27672   1
   9  -1  -3 4.58161 3.40992   1
   9  -1  -3 4.46675 3.48503   1
   9  -1  -3 12.0792  3.5612   2
   8  -1  -3 33.4409  5.0174   2
   8  -1  -3 22.2302  4.7055   2
   8  -1  -3 39.7487  5.8324   1
   8  -1  -3 28.9068  5.0437   1
   7  -1  -3 48.4828  6.1043   1
   7  -1  -3 52.5468  6.0845   2
   7  -1  -3 52.2945  6.2085   1
   7  -1  -3 52.3610  5.7045   2
   6  -1  -3 8.36229 2.69083   1
   6  -1  -3 8.53925 2.57083   2
   6  -1  -3 11.2690  2.5299   2
   6  -1  -3 13.3994  2.9787   1
   5  -1  -3 46.3615  5.0349   1
   5  -1  -3 51.7755  4.6890   2
   5  -1  -3 51.1493  5.0417   2
   5  -1  -3 59.1464  5.2201   1
   4  -1  -3 126.181   7.297   1
   4  -1  -3 115.041   7.062   2
   4  -1  -3 115.499   7.397   1
   4  -1  -3 130.556   6.897   2
  -4   1   3 121.169   6.387   3
   3  -1  -3 541.186  25.536   1
   3  -1  -3 520.228  24.253   2
   3  -1  -3 529.602  24.694   3
   3  -1  -3 543.319  25.757   1
   3  -1  -3 523.407  24.525   2
  -3   1   3 544.861  24.601   3
   2  -1  -3 363.883  16.225   2
   2  -1  -3 346.323  17.038   3
   2  -1  -3 368.399  17.076   1
   2  -1  -3 340.212  16.532   2
   2  -1  -3 344.263  17.408   1
  -2   1   3 363.335  17.002   3
   1  -1  -3 9554.24  439.77   1
   1  -1  -3 9681.43  420.91   3
   1  -1  -3 9688.43  419.59   2
   1  -1  -3 9518.31  440.45   1
   1  -1  -3 9495.29  440.41   1
  -1   1   3 9999.99  420.88   3
  -1   1   3 9594.77  440.15   1
  -1   1   3 9667.59  419.35   2
   0  -1  -3 31.8499  3.2569   3
   0  -1  -3 39.8242  3.3443   2
   0  -1  -3 32.3714  3.3400   1
   0   1   3 34.6056  2.4295   1
   0   1   3 32.5678  2.6205   2
   0   1   3 24.0184  2.7124   2
  -1  -1  -3 1.50216 1.01339   3
  -1  -1  -3 2.82450 1.14489   2
  -1  -1  -3 1.99097 0.87829   2
  -1  -1  -3 5.31824 1.32077   1
  -1  -1  -3 7.14087 1.75991   1
   1   1   3 1.01512 0.86896   2
   1   1   3 2.47615 0.91412   2
   1   1   3 1.57540 1.00095   1
   1   1   3 3.09281 1.15915   1
   1   1   3 0.11731 0.61304   3
  -2  -1  -3 681.696  31.528   2
  -2  -1  -3 643.310  33.399   1
  -2  -1  -3 656.729  31.583   3
  -2  -1  -3 689.479  33.070   1
  -2  -1  -3 708.363  31.838   2
   2   1   3 706.287  31.565   2
   2   1   3 662.708  33.612   1
   2   1   3 648.114  32.879   1
   2   1   3 672.110  31.538   3
   2   1   3 685.829  31.900   2
  -3  -1  -3 74.6382  6.3115   2
  -3  -1  -3 78.5493  7.0550   1
  -3  -1  -3 70.3541  6.8001   1
  -3  -1  -3 66.5518  6.1755   2
   3   1   3 77.2809  6.7658   2
   3   1   3 86.2161  6.8922   1
   3   1   3 80.3826  7.3213   1
   3   1   3 83.5360  6.2768   3
   3   1   3 85.6661  6.5908   2
  -4  -1  -3 15.7546  2.7792   2
  -4  -1  -3 16.3635  2.9484   2
  -4  -1  -3 15.8220  3.0812   1
   4   1   3 21.6494  3.3880   2
   4   1   3 12.9089  2.8273   1
   4   1   3 14.0401  2.4593   3
   4   1   3 12.1721  3.0623   1
   4   1   3 16.0713  3.1108   2
  -5  -1  -3 165.675  10.480   2
  -5  -1  -3 176.890  11.070   1
  -5  -1  -3 182.284  10.734   2
   5   1   3 169.560  11.282   1
   5   1   3 159.770   9.681   3
   5   1   3 164.554  11.063   2
   5   1   3 180.336  12.330   1
   5   1   3 176.386  10.947   2
  -6  -1  -3 1.51840 1.73739   2
  -6  -1  -3 1.37253 2.48922   1
  -6  -1  -3 2.17433 1.75160   2
   6   1   3 2.17307 2.14131   2
   6   1   3 0.46736 1.43923   3
   6   1   3 -0.9820  1.6752   2
   6   1   3 1.41616 2.18828   1
   6   1   3 1.91983 2.33178   1
  -7  -1  -3 21.7694  3.8366   2
  -7  -1  -3 21.6127  3.8748   2
  -7  -1  -3 18.5827  4.0902   1
   7   1   3 25.7889  4.9633   2
   7   1   3 21.6851  3.1302   3
   7   1   3 15.2492  4.1330   1
   7   1   3 9.71734 3.82252   1
   7   1   3 20.8302  4.8770   2
   7   1   3 20.9810  4.5330   2
  -8  -1  -3 3.66725 2.40183   2
  -8  -1  -3 4.98278 2.56616   2
   8   1   3 1.05817 1.64810   3
   8   1   3 -0.5882  3.0170   2
   8   1   3 5.78244 3.70513   1
   8   1   3 2.11576 3.01935   1
   8   1   3 2.68422 3.14009   2
   9   1   3 24.6974  6.5289   1
   9   1   3 14.0219  5.0899   2
   9   1   3 22.3162  6.0604   2
  10   1   3 26.3916  7.0736   2
  10   1   3 33.5330  7.9329   1
  11   1   3 0.57934 4.40101   1
  11   1   3 4.76610 5.09639   2
  12   1   3 -2.8335  5.4572   2
  12   1   3 -4.3503  5.0811   1
  12  -2  -3 0.53421 4.44508   1
  11  -2  -3 3.58173 4.05323   1
  10  -2  -3 14.7572  4.7072   2
  10  -2  -3 13.8009  4.8130   1
   9  -2  -3 -1.1511  2.7699   2
   9  -2  -3 2.13124 3.11057   1
   8  -2  -3 26.1172  4.7443   2
   8  -2  -3 21.2178  5.0008   2
   8  -2  -3 28.6614  5.3728   1
   8  -2  -3 22.8532  5.3293   1
   7  -2  -3 19.1060  4.5515   1
   7  -2  -3 28.0497  4.2620   2
   7  -2  -3 23.6261  4.6401   2
   7  -2  -3 14.4632  3.8165   1
   6  -2  -3 42.5371  5.7595   1
   6  -2  -3 57.6111  6.4550   2
   6  -2  -3 33.6855  4.6969   1
   6  -2  -3 31.6998  4.3148   2
   5  -2  -3 893.512  42.521   1
   5  -2  -3 834.664  40.309   2
   5  -2  -3 887.914  41.545   1
   5  -2  -3 790.567  39.116   2
  -5   2   3 833.870  37.874   3
   4  -2  -3 242.769  14.205   2
   4  -2  -3 295.392  14.486   1
   4  -2  -3 276.350  13.519   2
   4  -2  -3 261.160  15.147   1
  -4   2   3 242.514  12.926   3
   3  -2  -3 11.1339  2.5343   1
   3  -2  -3 8.61314 2.12225   2
   3  -2  -3 11.0798  1.9801   1
   3  -2  -3 15.2684  2.0593   2
  -3   2   3 14.2999  2.2441   3
  -3   2   3 10.6593  1.7265   2
  -3   2   3 14.2695  2.1213   1
  -3   2   3 11.6196  1.7714   2
   2  -2  -3 297.119  15.884   1
   2  -2  -3 309.229  16.819   1
   2  -2  -3 319.921  15.153   2
   2  -2  -3 312.167  16.052   2
  -2   2   3 306.810  15.871   1
  -2   2   3 323.915  16.429   1
  -2   2   3 321.525  15.118   2
  -2   2   3 315.513  15.976   3
  -2   2   3 343.650  15.734   2
   1  -2  -3 69.5426  5.8214   1
   1  -2  -3 60.6201  4.0645   1
   1  -2  -3 65.5162  3.9751   2
   1  -2  -3 67.0646  5.3014   2
  -1   2   3 60.6642  4.9877   2
  -1   2   3 66.0156  5.6188   3
  -1   2   3 62.7559  3.8537   2
  -1   2   3 60.4242  4.0410   1
  -1   2   3 40.8029  4.6770   1
   0  -2  -3 1100.00   49.33   2
   0  -2  -3 1040.16   48.36   2
   0  -2  -3 1107.59   50.75   1
   0  -2  -3 1050.61   51.78   1
   0   2   3 1102.41   49.32   2
   0   2   3 1108.20   48.33   2
   0   2   3 1065.17   50.65   1
   0   2   3 1070.92   51.77   1
  -1  -2  -3 265.311  14.749   1
  -1  -2  -3 250.764  13.782   2
  -1  -2  -3 279.728  14.027   1
  -1  -2  -3 266.264  13.320   2
   1   2   3 258.978  14.724   1
   1   2   3 255.937  13.139   2
   1   2   3 263.613  13.803   1
   1   2   3 258.649  13.874   2
  -2  -2  -3 11.3271  2.2068   1
  -2  -2  -3 6.29893 1.82194   2
  -2  -2  -3 10.6687  2.6092   1
  -2  -2  -3 6.54259 1.74392   2
   2   2   3 6.72223 1.80536   1
   2   2   3 7.26476 2.09069   1
   2   2   3 5.77656 1.73220   2
   2   2   3 7.64437 1.69265   2
   2   2   3 6.84572 2.14879   1
  -3  -2  -3 10.2204  2.3607   2
  -3  -2  -3 9.07707 2.17835   2
   3   2   3 9.92505 2.26923   2
   3   2   3 16.1271  2.7861   1
   3   2   3 7.29384 2.36421   1
   3   2   3 9.13769 2.30039   3
   3   2   3 10.9594  2.3147   2
  -4  -2  -3 1.59284 1.54666   2
  -4  -2  -3 -0.8390  1.1073   2
  -4  -2  -3 1.87437 1.54509   1
   4   2   3 0.35954 1.50838   1
   4   2   3 1.58345 1.55107   2
   4   2   3 -0.6675  1.1604   1
   4   2   3 -0.7342  1.0312   2
   4   2   3 0.24544 1.23256   3
  -5  -2  -3 194.181  11.957   1
  -5  -2  -3 182.008  11.525   2
  -5  -2  -3 208.647  11.648   2
   5   2   3 173.074  11.588   2
   5   2   3 185.424  11.408   3
   5   2   3 194.808  12.274   1
   5   2   3 198.605  13.337   1
   5   2   3 187.422  12.164   2
  -6  -2  -3 5.09781 2.32570   2
  -6  -2  -3 3.67226 2.17146   2
  -6  -2  -3 7.90241 2.81038   1
   6   2   3 8.09300 3.15463   1
   6   2   3 4.23390 2.45975   1
   6   2   3 7.79906 2.38473   3
   6   2   3 8.40586 2.78652   2
   6   2   3 2.03463 2.29092   2
  -7  -2  -3 0.74248 1.74845   2
  -7  -2  -3 1.35440 2.19332   2
   7   2   3 -3.0188  2.1622   1
   7   2   3 2.48929 2.79036   1
   7   2   3 0.27456 1.80902   3
   7   2   3 1.38455 2.49563   2
   7   2   3 3.44501 2.41757   2
  -8  -2  -3 102.150   8.136   2
  -8  -2  -3 101.783   8.032   2
   8   2   3 104.857  11.997   1
   8   2   3 89.8500 10.0436   2
   8   2   3 84.8721  9.7292   1
   8   2   3 93.4386  7.7999   3
   8   2   3 81.2254  9.4216   2
   9   2   3 87.8860 11.0944   2
   9   2   3 102.688  11.356   2
   9   2   3 96.3731  7.6194   3
   9   2   3 92.4488 11.9656   1
   9   2   3 83.1418 10.1805   2
  10   2   3 -1.0237  4.0024   1
  10   2   3 1.37216 3.80070   2
  11   2   3 11.7704  5.9945   2
  11   2   3 9.27117 6.08648   1
  12   2   3 4.19631 6.51887   2
  12   2   3 0.96695 5.64170   1
  12  -3  -3 -1.6077  4.4879   1
  11  -3  -3 2.13568 3.72433   2
  11  -3  -3 3.98808 4.15398   1
  10  -3  -3 2.28861 3.45314   1
  10  -3  -3 1.89633 3.29882   2
   9  -3  -3 30.7549  5.5203   2
   9  -3  -3 32.5735  6.0364   1
   8  -3  -3 3.37432 2.87860   2
   8  -3  -3 3.53993 3.18746   1
   8  -3  -3 4.70136 3.98785   1
   8  -3  -3 7.99813 4.58949   2
   7  -3  -3 66.5442  8.8025   1
   7  -3  -3 75.7496  7.9734   1
   7  -3  -3 70.8413  7.2636   2
   7  -3  -3 66.2575  8.5806   2
   6  -3  -3 -0.5246  2.4149   1
   6  -3  -3 2.14833 2.58053   2
   6  -3  -3 3.52232 1.98748   2
   6  -3  -3 2.76326 2.15320   1
  -6   3   3 0.09224 1.07030   3
   5  -3  -3 22.3032  4.7380   1
   5  -3  -3 23.5980  4.7763   2
   5  -3  -3 30.1198  3.9962   2
   5  -3  -3 21.3641  3.7817   1
  -5   3   3 18.0761  2.7129   2
  -5   3   3 28.1259  3.2503   2
  -5   3   3 12.6278  2.9344   3
   4  -3  -3 2.29601 2.20110   2
   4  -3  -3 1.99429 2.08043   1
   4  -3  -3 0.26162 1.18618   2
   4  -3  -3 2.77425 1.75829   1
  -4   3   3 1.99431 1.56512   2
  -4   3   3 2.87348 2.04274   1
  -4   3   3 1.03500 1.40583   2
  -4   3   3 2.05135 1.51454   3
   3  -3  -3 680.736  34.693   1
   3  -3  -3 704.338  33.148   1
   3  -3  -3 676.802  31.437   2
   3  -3  -3 646.252  32.873   2
  -3   3   3 662.236  32.057   2
  -3   3   3 660.860  31.485   2
  -3   3   3 670.403  33.754   1
   2  -3  -3 1.52251 1.64256   2
   2  -3  -3 4.25103 1.43846   1
   2  -3  -3 4.03071 1.30715   2
   2  -3  -3 3.27429 2.02494   1
  -2   3   3 2.62669 1.16493   2
  -2   3   3 2.52677 1.46237   2
  -2   3   3 6.00768 2.22535   1
   1  -3  -3 1801.69   79.89   2
   1  -3  -3 1798.47   83.86   1
   1  -3  -3 1912.50   81.63   2
   1  -3  -3 1755.94   85.40   1
  -1   3   3 1827.56   81.20   2
  -1   3   3 1735.50   79.76   2
  -1   3   3 1796.21   85.27   1
  -1   3   3 1757.90   83.77   1
   0  -3  -3 142.785   8.247   2
   0  -3  -3 148.412   9.556   2
   0  -3  -3 154.602   8.790   1
   0  -3  -3 142.229   9.898   1
   0   3   3 161.326   9.561   2
   0   3   3 143.389   8.612   1
   0   3   3 155.519  10.103   1
   0   3   3 145.850   8.254   2
  -1  -3  -3 22.3238  3.7686   1
  -1  -3  -3 21.1386  2.9041   1
  -1  -3  -3 12.3216  2.6658   2
  -1  -3  -3 13.8422  2.3428   2
   1   3   3 8.96143 1.95657   1
   1   3   3 14.0889  2.8003   2
   1   3   3 12.4652  2.0466   2
   1   3   3 17.3507  3.4051   1
  -2  -3  -3 83.3842  6.2770   2
  -2  -3  -3 69.4728  5.9894   1
  -2  -3  -3 42.9992  5.3677   2
  -2  -3  -3 48.8850  6.0611   1
   2   3   3 65.8034  5.6964   1
   2   3   3 44.8134  5.4152   2
   2   3   3 60.3126  5.3049   2
   2   3   3 60.0241  6.5103   1
  -3  -3  -3 3.13615 1.64296   2
  -3  -3  -3 4.55633 1.78147   1
  -3  -3  -3 3.86320 1.89723   2
   3   3   3 5.34291 2.11973   2
   3   3   3 4.95924 1.87572   1
   3   3   3 1.69918 1.87937   1
   3   3   3 3.33285 1.59230   2
  -4  -3  -3 275.649  15.897   1
  -4  -3  -3 278.402  15.278   2
  -4  -3  -3 283.221  15.804   2
   4   3   3 287.341  16.107   2
   4   3   3 253.288  16.713   1
   4   3   3 275.796  15.203   2
   4   3   3 291.704  17.314   1
   4   3   3 258.367  15.805   1
  -5  -3  -3 8.54469 2.69110   1
  -5  -3  -3 6.49501 2.57135   2
  -5  -3  -3 6.01064 2.42816   2
   5   3   3 3.90039 2.12349   2
   5   3   3 8.37833 2.60128   2
   5   3   3 1.48314 2.51027   1
   5   3   3 6.59749 2.71512   1
  -6  -3  -3 142.026  11.344   2
  -6  -3  -3 138.192  10.128   1
  -6  -3  -3 146.027   9.870   2
   6   3   3 159.362  11.184   1
   6   3   3 162.943  13.957   1
   6   3   3 159.823  11.950   3
   6   3   3 154.846  12.630   2
   6   3   3 159.379  12.085   2
  -7  -3  -3 32.6080  5.0269   2
  -7  -3  -3 45.0997  5.2845   2
   7   3   3 36.5543  5.3166   3
   7   3   3 46.6759  7.3018   1
   7   3   3 32.1214  5.6617   1
   7   3   3 30.2855  5.3828   2
   7   3   3 35.4636  5.9385   2
  -8  -3  -3 22.1590  4.1018   2
  -8  -3  -3 21.6126  3.7294   2
   8   3   3 19.2297  4.9320   1
   8   3   3 22.8529  4.2448   3
   8   3   3 19.5766  5.0779   2
   8   3   3 13.8318  5.1184   1
   8   3   3 20.2875  5.2057   2
   9   3   3 1.19062 2.33062   3
   9   3   3 0.85091 2.97017   2
   9   3   3 0.10440 3.38805   1
  10   3   3 9.53304 5.59953   1
  10   3   3 16.1230  5.4427   2
  10   3   3 5.45520 4.96724   2
  11   3   3 -1.4970  3.9202   2
  11   3   3 1.92883 5.34767   2
  11   3   3 -2.2940  4.3010   1
  12   3   3 1.49322 6.26861   2
  12   3   3 1.37675 6.13631   1
  11  -4  -3 0.39578 3.52945   2
  11  -4  -3 4.48286 4.14920   1
  10  -4  -3 12.8269  4.9535   1
  10  -4  -3 10.2906  4.3292   2
   9  -4  -3 78.4151  9.3756   1
   9  -4  -3 77.0400  8.7670   2
   8  -4  -3 6.49684 3.18141   2
   8  -4  -3 12.2931  3.8440   1
   7  -4  -3 98.4957 11.4537   1
   7  -4  -3 91.3193  9.2538   1
   7  -4  -3 92.4694 10.8938   2
   7  -4  -3 83.3405  8.4192   2
  -7   4   3 86.8706  5.4942   2
  -7   4   3 83.0748  5.4821   3
   6  -4  -3 168.657  15.014   1
   6  -4  -3 180.171  14.804   2
   6  -4  -3 142.077  11.994   1
   6  -4  -3 174.568  10.843   2
  -6   4   3 175.079  10.234   2
  -6   4   3 149.064   9.630   3
  -6   4   3 159.315   9.950   2
   5  -4  -3 13.3891  3.2907   1
   5  -4  -3 13.8283  3.0629   2
   5  -4  -3 10.5699  4.0788   1
   5  -4  -3 11.1625  3.9705   2
  -5   4   3 16.5760  3.4964   3
  -5   4   3 17.4770  4.0761   1
  -5   4   3 11.8976  3.0702   2
  -5   4   3 15.6537  3.2382   2
   4  -4  -3 562.123  29.333   2
   4  -4  -3 552.451  27.020   2
   4  -4  -3 589.624  28.651   1
   4  -4  -3 534.392  30.531   1
  -4   4   3 519.691  27.112   2
  -4   4   3 559.308  27.889   2
  -4   4   3 533.268  29.171   1
   3  -4  -3 44.0894  4.8897   1
   3  -4  -3 36.0281  4.2422   2
   3  -4  -3 43.6709  6.1501   2
   3  -4  -3 46.1677  6.5201   1
  -3   4   3 44.5479  5.6011   2
  -3   4   3 52.6358  5.2921   2
  -3   4   3 39.5052  5.6843   1
   2  -4  -3 297.628  17.778   2
   2  -4  -3 319.387  17.035   1
   2  -4  -3 315.960  16.081   2
   2  -4  -3 300.896  18.747   1
  -2   4   3 296.678  17.295   2
  -2   4   3 319.278  16.041   2
   1  -4  -3 81.0395  8.4610   2
   1  -4  -3 119.615  10.290   1
   1  -4  -3 104.078   6.900   1
   1  -4  -3 84.2258  6.8855   2
  -1   4   3 103.643   6.532   2
  -1   4   3 82.9222  8.6732   1
  -1   4   3 98.5693  8.7428   2
   0  -4  -3 21.6402  3.9801   2
   0  -4  -3 24.5904  3.2145   2
   0  -4  -3 24.1008  4.5479   1
   0  -4  -3 27.1255  3.4285   1
   0   4   3 22.7481  3.0249   2
   0   4   3 17.9970  3.5920   2
   0   4   3 20.8363  3.1671   1
   0   4   3 32.1179  4.8331   1
  -1  -4  -3 47.7456  6.4396   1
  -1  -4  -3 44.4712  4.8259   1
  -1  -4  -3 42.7806  4.5756   2
  -1  -4  -3 47.6619  5.9060   2
   1   4   3 38.4705  4.4085   1
   1   4   3 45.6734  5.6608   2
   1   4   3 41.7535  4.3499   2
   1   4   3 36.7235  5.6137   1
  -2  -4  -3 206.981  12.334   2
  -2  -4  -3 210.442  12.915   1
  -2  -4  -3 223.752  13.745   2
   2   4   3 224.386  12.318   2
   2   4   3 208.630  12.590   1
   2   4   3 271.499  15.324   1
   2   4   3 209.965  13.448   2
  -3  -4  -3 106.799   9.512   2
  -3  -4  -3 91.6278  8.1297   2
  -3  -4  -3 113.287   9.119   1
   3   4   3 94.8501  8.1885   1
   3   4   3 86.4027  8.7266   2
   3   4   3 96.1768  9.8609   1
   3   4   3 118.824   8.677   2
  -4  -4  -3 574.273  28.838   2
  -4  -4  -3 608.539  29.815   2
   4   4   3 549.821  28.405   2
   4   4   3 532.238  29.586   2
   4   4   3 567.574  31.565   1
   4   4   3 611.528  30.132   1
  -5  -4  -3 1.11897 2.31281   2
  -5  -4  -3 1.17025 1.73821   2
  -5  -4  -3 0.38122 2.02488   1
   5   4   3 -0.6242  1.6757   2
   5   4   3 2.51836 2.03322   2
   5   4   3 5.71785 2.37745   1
   5   4   3 3.21005 2.77439   1
   5   4   3 2.20679 2.56003   1
  -6  -4  -3 83.8118  8.7219   2
  -6  -4  -3 87.6323  8.1578   2
  -6  -4  -3 72.6053  7.8385   1
   6   4   3 86.2249 10.1341   1
   6   4   3 93.5754  9.1032   1
   6   4   3 78.4831  8.9495   2
   6   4   3 79.8756  9.9956   1
   6   4   3 96.6608  8.9170   2
  -7  -4  -3 31.2547  4.7795   2
  -7  -4  -3 48.0825  6.3282   2
   7   4   3 46.3284  6.4326   2
   7   4   3 29.3647  5.4671   3
   7   4   3 41.8458  7.4243   1
   7   4   3 32.8112  6.1812   2
   7   4   3 38.7833  6.2096   1
  -8  -4  -3 2.29136 2.38377   2
  -8  -4  -3 1.76719 2.80769   2
   8   4   3 2.46446 3.17880   2
   8   4   3 0.77322 2.51010   2
   8   4   3 3.95799 3.62272   1
   8   4   3 6.18589 3.14483   3
   9   4   3 3.89237 2.98441   3
   9   4   3 1.81073 4.00109   1
   9   4   3 0.85740 3.24611   2
  10   4   3 1.27650 3.55717   2
  10   4   3 -0.3860  4.3076   1
  11   4   3 5.12537 5.00670   2
  11   4   3 -0.5365  4.7531   1
  12   4   3 -2.1220  6.1301   2
  12   4   3 0.78281 5.23277   2
  12   4   3 -4.0437  5.7611   1
  11  -5  -3 14.2043  4.7786   2
  11  -5  -3 11.6983  5.4596   1
  10  -5  -3 1.97838 3.89568   1
  10  -5  -3 1.00998 3.57026   2
   9  -5  -3 0.67964 2.97798   2
   9  -5  -3 0.03306 3.12941   1
   8  -5  -3 -1.0990  2.7571   1
   8  -5  -3 -1.8684  2.4381   2
   7  -5  -3 297.195  17.721   2
   7  -5  -3 334.396  19.513   1
  -7   5   3 312.025  17.256   2
  -7   5   3 288.124  16.830   2
  -7   5   3 296.941  16.413   3
   6  -5  -3 69.8108  7.3395   2
   6  -5  -3 58.7865  7.3268   1
   6  -5  -3 57.2870  9.3823   1
   6  -5  -3 59.5366  9.3496   2
  -6   5   3 76.9889  7.7686   2
  -6   5   3 75.2597  7.6113   2
  -6   5   3 66.2952  7.0923   3
   5  -5  -3 0.89035 3.35040   1
   5  -5  -3 0.22546 1.62906   2
   5  -5  -3 -3.5171  2.8589   2
   5  -5  -3 1.04692 2.09366   1
  -5   5   3 0.68229 3.09382   1
  -5   5   3 3.08935 2.43684   2
  -5   5   3 1.25658 2.25430   2
   4  -5  -3 118.656  12.151   2
   4  -5  -3 146.412   9.631   1
   4  -5  -3 121.453  12.719   1
   4  -5  -3 115.185   9.434   2
  -4   5   3 109.526  11.160   1
  -4   5   3 113.222  10.606   2
  -4   5   3 141.982  10.800   2
   3  -5  -3 118.779   9.536   1
   3  -5  -3 124.024   8.104   2
   3  -5  -3 121.105  12.100   1
   3  -5  -3 102.428  10.895   2
  -3   5   3 103.424   8.873   2
  -3   5   3 90.0157  9.6854   2
   2  -5  -3 50.2488  5.5538   1
   2  -5  -3 31.2404  4.2624   2
   2  -5  -3 54.6381  7.8280   1
   2  -5  -3 56.7243  7.4930   2
  -2   5   3 46.3184  6.7159   1
  -2   5   3 43.0125  6.3196   2
  -2   5   3 54.9703  5.6268   2
   1  -5  -3 38.1542  6.5881   1
   1  -5  -3 53.4479  5.6114   1
   1  -5  -3 43.2785  4.8821   2
   1  -5  -3 52.5315  7.0554   2
  -1   5   3 46.8672  6.9427   1
  -1   5   3 59.7495  5.5993   2
  -1   5   3 48.3592  6.5408   2
   0  -5  -3 6.37388 1.97189   2
   0  -5  -3 11.4317  3.5506   2
   0  -5  -3 4.74899 2.00662   1
   0  -5  -3 9.01250 3.60744   1
   0   5   3 10.5388  3.4168   2
   0   5   3 7.26170 3.32654   1
   0   5   3 6.98805 1.99785   2
  -1  -5  -3 176.471  14.166   2
  -1  -5  -3 184.131  11.105   2
  -1  -5  -3 182.410  11.529   1
   1   5   3 188.794  10.974   2
   1   5   3 193.718  12.949   2
   1   5   3 185.194  11.544   1
   1   5   3 182.433  15.151   1
  -2  -5  -3 91.9204  8.0051   2
  -2  -5  -3 94.2135  9.5508   2
  -2  -5  -3 89.3644  8.1362   1
   2   5   3 101.803   9.800   2
   2   5   3 75.1725  7.1570   2
   2   5   3 95.2748  8.1367   1
   2   5   3 86.1716  9.7273   1
  -3  -5  -3 5.20989 2.19756   1
  -3  -5  -3 3.09559 1.92550   2
  -3  -5  -3 8.05913 2.90502   2
   3   5   3 3.30679 2.77444   1
   3   5   3 11.2178  3.4229   2
   3   5   3 5.15732 2.21276   2
   3   5   3 2.60797 1.84783   1
  -4  -5  -3 16.0648  3.6002   2
  -4  -5  -3 37.8617  5.9295   2
   4   5   3 22.0192  3.8507   2
   4   5   3 31.5092  5.4349   2
   4   5   3 29.2492  4.6662   1
   4   5   3 12.9543  4.3052   1
  -5  -5  -3 119.250  10.041   2
  -5  -5  -3 78.7812  8.6511   1
  -5  -5  -3 92.9259  9.8015   2
   5   5   3 101.232  11.162   1
   5   5   3 90.1420  9.0185   1
   5   5   3 102.079   9.173   2
   5   5   3 82.6286  9.5678   2
  -6  -5  -3 61.5031  7.6089   1
  -6  -5  -3 81.9444  8.9077   2
  -6  -5  -3 82.5926  8.2512   2
   6   5   3 87.3389  9.7116   2
   6   5   3 79.9444  8.4616   1
   6   5   3 66.7877  9.3836   1
   6   5   3 77.6025 10.2280   1
   6   5   3 55.2813  7.1536   2
  -7  -5  -3 7.65217 2.81473   2
  -7  -5  -3 15.9504  4.3300   2
   7   5   3 10.7013  4.7589   1
   7   5   3 1.71872 3.33157   1
   7   5   3 6.66111 3.42930   2
   7   5   3 6.60697 3.46776   1
  -8  -5  -3 4.83569 2.74670   2
   8   5   3 5.74744 3.90684   3
   8   5   3 1.07678 2.98320   2
   8   5   3 8.19117 4.75214   1
   9   5   3 41.9929  8.9649   1
   9   5   3 25.6429  6.4578   2
   9   5   3 47.1308  7.3582   3
  10   5   3 5.15213 5.23799   1
  10   5   3 1.27734 4.37314   2
  11   5   3 2.55140 4.82985   2
  11   5   3 0.06000 5.45555   1
  12   5   3 -0.5961  6.4873   1
  12   5   3 1.03416 4.78234   2
  11  -6  -3 9.28426 4.90603   1
  11  -6  -3 2.74927 4.92142   2
  10  -6  -3 -0.7312  3.6878   2
  10  -6  -3 0.45078 3.98192   1
   9  -6  -3 24.0519  5.3406   2
   9  -6  -3 34.6454  7.0203   1
   8  -6  -3 0.67038 2.90211   2
   8  -6  -3 0.37453 3.32773   1
   7  -6  -3 0.77041 3.23010   1
   7  -6  -3 12.3309  3.8773   2
  -7   6   3 6.60252 3.38373   3
  -7   6   3 5.00297 3.27208   2
   6  -6  -3 5.05695 2.96159   1
   6  -6  -3 2.92838 2.53742   2
  -6   6   3 4.34942 3.05862   2
   5  -6  -3 34.7425  5.4876   1
   5  -6  -3 25.3415  4.5323   2
   5  -6  -3 37.9210  8.1837   1
  -5   6   3 35.1335  6.0800   2
  -5   6   3 41.6486  7.3833   1
   4  -6  -3 -1.3922  1.8908   1
   4  -6  -3 0.24971 1.86759   2
   4  -6  -3 2.12275 3.99354   1
  -4   6   3 -1.6090  2.2241   2
  -4   6   3 -0.5263  2.9256   1
   3  -6  -3 52.0187  6.3893   1
   3  -6  -3 39.7389  7.7569   1
   3  -6  -3 52.5249  6.0633   2
   3  -6  -3 58.6385  8.5358   2
  -3   6   3 55.9270  7.8130   2
  -3   6   3 46.4864  7.5424   1
   2  -6  -3 4.71535 3.18407   2
   2  -6  -3 4.01052 2.21683   1
   2  -6  -3 3.07396 1.85948   2
   2  -6  -3 3.74780 3.41189   1
  -2   6   3 0.82147 2.33424   2
  -2   6   3 10.0826  3.8973   1
   1  -6  -3 512.093  25.948   1
   1  -6  -3 461.174  24.278   2
   1  -6  -3 447.147  26.789   2
  -1   6   3 488.518  28.220   1
  -1   6   3 454.021  26.647   2
  -1   6   3 470.032  24.197   2
   0  -6  -3 454.729  24.348   1
   0  -6  -3 461.296  23.364   2
   0  -6  -3 428.018  25.726   2
   0   6   3 460.755  25.822   2
   0   6   3 487.645  27.507   1
   0   6   3 418.233  22.916   2
  -1  -6  -3 10.3280  3.6707   2
  -1  -6  -3 5.59264 2.07507   2
  -1  -6  -3 6.20650 2.44940   1
   1   6   3 6.88753 3.43408   1
   1   6   3 8.23047 2.43008   2
   1   6   3 4.95941 2.95508   2
  -2  -6  -3 56.9402  6.7336   1
  -2  -6  -3 67.6040  6.9951   2
  -2  -6  -3 62.5262  8.2356   2
   2   6   3 72.3755  8.8789   2
   2   6   3 57.1427  6.3088   2
   2   6   3 58.8782  6.7423   1
   2   6   3 64.3285  8.9644   1
  -3  -6  -3 64.9399  7.5510   1
  -3  -6  -3 95.0887  8.6437   2
   3   6   3 69.5943  7.1343   2
   3   6   3 84.5137  9.6951   2
   3   6   3 65.0965  7.2211   1
   3   6   3 61.9377  9.0085   1
  -4  -6  -3 -1.0483  1.6853   1
  -4  -6  -3 13.0582  3.4354   2
   4   6   3 10.3584  3.2381   1
   4   6   3 4.66666 2.44539   2
   4   6   3 7.97835 3.45036   2
   4   6   3 1.85956 2.96804   1
  -5  -6  -3 54.0490  6.9670   2
  -5  -6  -3 49.9768  6.9444   1
   5   6   3 43.7443  6.2422   1
   5   6   3 48.1332  8.2729   1
   5   6   3 45.2061  7.5209   2
  -6  -6  -3 34.8588  5.7524   1
  -6  -6  -3 17.6789  4.2926   2
   6   6   3 14.0504  4.2072   1
   6   6   3 33.3157  6.2844   2
   6   6   3 25.3802  6.3646   1
  -7  -6  -3 0.41966 2.37820   2
   7   6   3 -2.3890  3.6112   1
   7   6   3 3.30493 3.19792   2
   7   6   3 3.35906 3.68713   1
   8   6   3 17.0145  5.3296   2
   8   6   3 12.5165  5.4356   1
   8   6   3 16.5232  6.1850   1
   9   6   3 10.7594  5.1135   2
   9   6   3 2.41581 4.63056   1
   9   6   3 3.06638 4.46260   3
  10   6   3 17.0352  6.1607   2
  10   6   3 30.2759  8.4239   1
  11   6   3 0.60119 4.34667   2
  11   6   3 -0.8166  5.5766   1
  10  -7  -3 1.62960 4.03415   1
  10  -7  -3 0.28699 3.77622   2
   9  -7  -3 0.57678 3.25371   2
   9  -7  -3 -0.5464  3.5067   1
   8  -7  -3 2.87997 3.43021   2
   8  -7  -3 0.02282 3.48217   1
   7  -7  -3 1.54975 3.00501   2
   7  -7  -3 11.6403  4.3635   1
   6  -7  -3 9.68000 4.10369   1
   6  -7  -3 5.54134 3.11687   2
  -6   7   3 7.07965 4.11225   2
   5  -7  -3 24.5255  5.3162   1
   5  -7  -3 22.7522  4.8739   2
  -5   7   3 32.7638  6.5051   2
   4  -7  -3 5.63663 2.97792   1
   4  -7  -3 9.28319 3.41697   2
   4  -7  -3 11.6006  5.8920   1
  -4   7   3 5.67108 4.06203   1
  -4   7   3 9.30040 4.07341   2
   3  -7  -3 72.4180  7.6892   2
   3  -7  -3 76.4222  8.4536   1
  -3   7   3 92.0963 11.2082   1
  -3   7   3 96.4867 11.1189   2
   2  -7  -3 31.8390  5.3402   1
   2  -7  -3 29.8850  4.6342   2
  -2   7   3 25.4306  5.7469   2
  -2   7   3 33.9978  6.8643   1
   1  -7  -3 6.81427 2.73079   1
   1  -7  -3 11.7580  3.2592   2
  -1   7   3 5.18578 3.78194   1
  -1   7   3 5.47940 3.35902   2
   0  -7  -3 0.62610 1.63248   2
   0  -7  -3 -0.2890  1.8836   1
   0   7   3 3.46792 3.05311   2
   0   7   3 -4.4739  2.3038   1
  -1  -7  -3 217.572  13.175   2
  -1  -7  -3 197.102  13.344   1
   1   7   3 207.624  18.359   1
   1   7   3 191.452  16.796   2
  -2  -7  -3 220.938  13.846   2
  -2  -7  -3 220.102  14.380   1
   2   7   3 187.370  17.166   2
   2   7   3 236.057  19.650   1
  -3  -7  -3 13.9791  3.7154   1
  -3  -7  -3 16.1923  3.8530   2
   3   7   3 10.6002  5.0111   1
   3   7   3 8.48439 3.37906   1
   3   7   3 9.56889 4.06985   2
  -4  -7  -3 11.7877  3.6812   2
  -4  -7  -3 11.4675  3.7202   1
   4   7   3 9.18855 4.60217   1
   4   7   3 9.42544 4.17630   2
   4   7   3 10.7736  3.6514   1
  -5  -7  -3 14.4516  4.5041   1
  -5  -7  -3 47.5870  6.7843   2
   5   7   3 30.1171  6.8273   2
   5   7   3 27.1292  7.2132   1
   5   7   3 23.4564  4.9415   1
  -6  -7  -3 17.1001  4.6375   2
   6   7   3 8.35323 5.07703   1
   6   7   3 13.3773  5.1147   2
  -7  -7  -3 8.59236 3.70500   2
   7   7   3 4.37501 4.61335   1
   7   7   3 4.50581 3.98297   2
   8   7   3 39.5469  8.9101   1
   8   7   3 36.1657  7.9186   2
   8   7   3 11.6969  6.3760   1
   9   7   3 9.08521 5.11659   3
   9   7   3 -1.6544  4.0408   1
   9   7   3 1.06623 4.18388   2
  10   7   3 9.53736 6.66353   1
  10   7   3 1.55147 4.67127   2
  11   7   3 6.26556 5.91732   2
  11   7   3 -2.3394  5.6660   1
   9  -8  -3 0.60882 3.69485   2
   9  -8  -3 1.78111 4.09794   1
   8  -8  -3 3.29959 3.56173   2
   8  -8  -3 -1.9401  3.2995   1
   7  -8  -3 24.0540  5.5704   2
   7  -8  -3 29.4770  6.7035   1
   6  -8  -3 17.7471  4.9375   1
   6  -8  -3 9.71220 3.91193   2
  -6   8   3 8.54284 4.92320   2
   5  -8  -3 27.2541  5.2630   2
   5  -8  -3 19.0564  4.9811   1
  -5   8   3 24.2083  6.1715   2
   4  -8  -3 24.1743  5.2377   1
   4  -8  -3 24.5120  4.8629   2
  -4   8   3 25.9140  6.3619   2
   3  -8  -3 72.5781  8.5979   1
   3  -8  -3 78.2044  8.6535   2
  -3   8   3 92.5570 11.9566   1
  -3   8   3 66.4094 10.0754   2
   2  -8  -3 18.1886  4.2113   2
   2  -8  -3 26.8231  5.0532   1
  -2   8   3 30.0244  7.0442   1
  -2   8   3 24.5789  6.4102   2
   1  -8  -3 0.33109 1.99317   2
   1  -8  -3 4.07781 2.66487   1
  -1   8   3 4.61437 3.79169   2
  -1   8   3 0.61428 3.56709   1
   0  -8  -3 -3.3680  1.0535   2
   0  -8  -3 0.10439 1.91962   1
   0   8   3 4.51756 3.79952   2
   0   8   3 -0.9178  3.4583   1
  -1  -8  -3 144.884  12.522   1
  -1  -8  -3 153.161  12.427   2
   1   8   3 140.817  15.721   1
   1   8   3 175.225  15.981   2
  -2  -8  -3 7.08138 3.02080   2
  -2  -8  -3 3.35911 2.50842   1
   2   8   3 2.04322 3.19865   2
   2   8   3 12.1225  5.3460   1
  -3  -8  -3 97.5283 10.5313   1
  -3  -8  -3 99.9674 10.4990   2
   3   8   3 107.257  13.811   1
   3   8   3 112.141  13.023   2
  -4  -8  -3 264.641  16.684   2
  -4  -8  -3 237.194  16.938   1
   4   8   3 286.251  23.634   1
   4   8   3 219.553  20.136   2
  -5  -8  -3 -1.1392  2.7200   2
   5   8   3 4.57075 4.42247   1
   5   8   3 -1.0863  3.4272   2
  -6  -8  -3 1.53334 3.14570   2
   6   8   3 1.53755 3.96671   1
   6   8   3 -0.6803  3.7988   2
   7   8   3 17.4078  6.0889   2
   7   8   3 20.8281  7.2505   1
   8   8   3 25.4043  8.2762   1
   8   8   3 38.1147  8.6677   2
   8   8   3 31.0857  8.5508   1
   9   8   3 -3.4698  4.3705   1
   9   8   3 6.95477 5.45411   1
   9   8   3 0.36787 4.51541   2
  10   8   3 3.39974 4.95546   2
  10   8   3 3.44882 6.01790   1
   9  -9  -3 6.59628 4.97986   1
   9  -9  -3 6.71569 4.68833   2
   8  -9  -3 4.81404 3.93025   2
   8  -9  -3 5.25654 4.48444   1
   7  -9  -3 6.37215 4.50416   1
   7  -9  -3 9.02732 4.42266   2
   6  -9  -3 8.76733 4.42098   1
   6  -9  -3 9.67782 3.93539   2
  -6   9   3 12.4540  5.6044   2
   5  -9  -3 18.6664  5.1561   1
   5  -9  -3 10.4175  3.9874   2
  -5   9   3 22.8659  6.7097   2
   4  -9  -3 68.9765  9.0861   1
   4  -9  -3 64.9734  8.3778   2
  -4   9   3 70.2894 10.4861   2
   3  -9  -3 53.4467  7.6973   1
   3  -9  -3 39.5665  6.6518   2
  -3   9   3 64.6808 10.4192   2
  -3   9   3 40.9282  9.1290   1
   2  -9  -3 4.42987 3.25925   1
   2  -9  -3 5.25507 3.19492   2
  -2   9   3 13.3171  5.6226   2
  -2   9   3 0.75609 4.28927   1
   1  -9  -3 122.646  11.688   2
   1  -9  -3 142.935  12.732   1
  -1   9   3 139.092  15.402   2
  -1   9   3 119.499  15.196   1
   0  -9  -3 23.6829  5.1176   1
   0  -9  -3 32.1549  5.4830   2
   0   9   3 40.6109  8.8329   1
   0   9   3 22.4227  6.1733   2
  -1  -9  -3 2.34416 2.87805   1
  -1  -9  -3 -0.4061  2.4138   2
   1   9   3 2.49268 3.78825   2
   1   9   3 0.35788 4.21194   1
  -2  -9  -3 30.1380  5.8888   1
  -2  -9  -3 36.2366  6.3403   2
   2   9   3 31.4677  8.0227   1
   2   9   3 24.5142  6.9012   2
  -3  -9  -3 5.49213 3.61042   1
  -3  -9  -3 3.45344 3.24988   2
   3   9   3 -2.7255  4.1588   1
   3   9   3 14.8531  5.5516   2
  -4  -9  -3 0.82982 2.67487   2
   4   9   3 -1.3690  3.7997   1
   4   9   3 1.25743 3.55577   2
  -5  -9  -3 17.1856  5.2868   2
   5   9   3 8.67059 5.45677   2
   5   9   3 7.88045 5.88045   1
  -6  -9  -3 4.79642 4.03264   2
   6   9   3 1.06352 4.56123   2
   6   9   3 2.53934 5.12912   1
   7   9   3 20.0455  7.5177   1
   7   9   3 35.1189  8.9887   2
   8   9   3 5.24123 5.31224   2
   8   9   3 -0.6442  4.6394   1
   8   9   3 0.13697 5.23581   1
   9   9   3 1.79207 5.93285   2
   9   9   3 -0.8300  5.6475   1
   9   9   3 0.07631 5.93948   1
  10   9   3 -0.1187  5.9699   1
  10   9   3 -0.3487  5.3608   2
   8 -10  -3 9.69119 5.25692   1
   7 -10  -3 1.08306 3.54685   2
   7 -10  -3 5.65723 4.38129   1
   6 -10  -3 8.87097 4.36243   1
   6 -10  -3 4.32507 3.85315   2
  -6  10   3 12.5860  6.5424   2
   5 -10  -3 8.58221 3.87783   2
   5 -10  -3 3.35822 3.73909   1
  -5  10   3 0.70535 4.70872   2
   4 -10  -3 4.03995 3.48933   1
   4 -10  -3 -3.0937  2.5386   2
  -4  10   3 3.15019 4.79095   2
   3 -10  -3 27.6527  6.0827   1
   3 -10  -3 18.9234  4.8815   2
  -3  10   3 29.4029  7.4083   2
   2 -10  -3 -0.3248  2.5542   2
   2 -10  -3 4.14744 3.44453   1
  -2  10   3 0.69113 3.90509   2
  -2  10   3 -5.5054  4.4624   1
   1 -10  -3 21.9045  5.1775   2
   1 -10  -3 28.0829  5.8592   1
  -1  10   3 18.6503  6.2667   2
  -1  10   3 8.08399 5.85619   1
   0 -10  -3 2.53908 3.22779   1
   0 -10  -3 -0.2190  2.1692   2
   0  10   3 5.29919 4.61065   2
   0  10   3 3.41636 4.97174   1
  -1 -10  -3 13.9268  4.8990   1
  -1 -10  -3 23.0841  5.2715   2
   1  10   3 20.5234  6.6163   2
   1  10   3 17.7150  7.1244   1
  -2 -10  -3 36.7020  6.9584   1
  -2 -10  -3 57.8727  8.1109   2
   2  10   3 43.6638  9.8269   1
   2  10   3 42.8266  9.1715   2
  -3 -10  -3 130.046  13.347   2
   3  10   3 117.537  16.230   1
   3  10   3 135.361  15.854   2
  -4 -10  -3 11.9209  4.7915   2
   4  10   3 14.0872  7.0457   1
   4  10   3 12.9381  5.9303   2
  -5 -10  -3 6.76185 4.31321   2
   5  10   3 11.6443  6.4165   1
   5  10   3 4.07868 5.67647   2
   6  10   3 2.28728 5.74043   1
   6  10   3 3.38142 5.16873   2
   7  10   3 0.88686 5.84236   1
   7  10   3 -1.4526  4.7869   2
   8  10   3 2.60130 5.52673   2
   8  10   3 2.14189 6.59097   1
   9  10   3 9.46554 7.75136   1
   9  10   3 5.20778 6.71285   1
   9  10   3 -1.9016  5.6642   2
   7 -11  -3 4.43375 4.71469   1
   6 -11  -3 -0.8911  3.5566   2
   6 -11  -3 -3.6171  3.3266   1
   5 -11  -3 4.30242 4.02704   2
   5 -11  -3 4.91770 4.10916   1
  -5  11   3 0.86223 5.52875   2
   4 -11  -3 4.74053 3.57672   2
   4 -11  -3 9.46436 4.88712   1
  -4  11   3 5.27184 5.44868   2
   3 -11  -3 1.59741 3.41439   2
   3 -11  -3 9.90639 4.43886   1
  -3  11   3 6.62203 5.76641   2
   2 -11  -3 -0.8394  3.0215   1
   2 -11  -3 3.73213 3.20892   2
  -2  11   3 9.14925 5.32257   2
   1 -11  -3 -1.7270  2.5481   2
   1 -11  -3 3.87698 3.75787   1
  -1  11   3 1.70224 4.76438   2
  -1  11   3 0.25083 5.36826   1
   0 -11  -3 1.02814 3.29335   2
   0 -11  -3 -1.3569  2.8418   1
   0  11   3 9.32394 6.00086   1
   0  11   3 -2.6930  3.5218   2
  -1 -11  -3 9.59041 4.46264   2
   1  11   3 6.30245 6.16848   1
   1  11   3 2.24933 4.78887   2
  -2 -11  -3 1.18428 3.36637   2
   2  11   3 -0.7512  4.2136   2
   2  11   3 -2.2009  4.7401   1
  -3 -11  -3 6.44931 4.51618   2
   3  11   3 11.4593  6.6080   1
   3  11   3 6.16839 5.25405   2
  -4 -11  -3 20.2949  6.3654   2
   4  11   3 18.1163  7.3000   2
   4  11   3 35.7754  9.6674   1
  -5 -11  -3 7.04908 4.83728   2
   5  11   3 -0.9823  5.4498   1
   5  11   3 -0.6527  4.7880   2
   6  11   3 5.82863 6.90986   1
   6  11   3 -2.6020  5.0753   2
   7  11   3 8.83529 7.74805   1
   7  11   3 3.40618 6.57330   2
   8  11   3 -8.2464  6.1620   1
   5 -12  -3 0.30553 4.62006   1
  -5  12   3 7.30141 6.82677   2
   4 -12  -3 2.93303 4.03785   2
   4 -12  -3 3.40674 4.39898   1
  -4  12   3 4.30427 5.83815   2
   3 -12  -3 8.35367 4.40475   2
   3 -12  -3 4.92807 4.50800   1
  -3  12   3 10.5862  6.6228   2
   2 -12  -3 0.43122 3.14240   2
   2 -12  -3 0.54935 4.03108   1
  -2  12   3 -0.2288  5.2002   2
   1 -12  -3 12.4021  4.9396   2
  -1  12   3 17.9141  7.6454   2
   0 -12  -3 3.42130 3.65396   2
   0  12   3 7.75558 6.35427   2
   0  12   3 3.24059 6.22336   1
  -1 -12  -3 20.3865  6.1077   2
   1  12   3 43.7296 11.0034   1
   1  12   3 36.2092  9.3827   2
  -2 -12  -3 10.3355  5.0567   2
   2  12   3 -0.5226  4.7086   2
   2  12   3 0.84660 6.29977   1
  -3 -12  -3 -2.5085  3.9602   2
   3  12   3 -1.7708  6.1483   1
   3  12   3 8.07364 6.29692   2
  -4 -12  -3 1.72660 4.94479   2
   4  12   3 -1.4063  5.6950   2
   4  12   3 13.6383  8.5050   1
   5  12   3 -3.5039  6.6217   1
   5  12   3 2.71470 5.66045   2
   6  12   3 7.84819 7.39927   1
   4 -13  -3 10.5484  5.8524   1
  -4  13   3 18.3222  8.7502   2
  -3  13   3 7.85707 7.80654   2
   2 -13  -3 5.86103 4.35410   2
  -2  13   3 4.90404 5.61801   2
   1 -13  -3 0.95459 4.30140   2
  -1  13   3 6.87175 6.40014   2
   0 -13  -3 19.6615  6.2507   2
   0  13   3 37.0324 10.3200   2
  -1 -13  -3 -3.0329  4.1064   2
   1  13   3 0.69134 5.57136   2
  -2 -13  -3 10.2916  5.9736   2
   2  13   3 1.62900 6.19939   2
   2  13   3 4.49314 8.16919   1
  -3 -13  -3 6.72095 5.79036   2
   3  13   3 4.74166 8.30750   1
   4  13   3 5.66806 7.74931   1
   5  13   3 0.83245 7.75169   1
   3  13  -4 4.27041 7.29446   1
   2  13  -4 3.01942 7.81771   1
   1  13  -4 6.80608 7.99641   1
  -1 -13   4 2.44459 4.45640   2
   0  13  -4 -1.3521  7.2024   1
   0 -13   4 -0.5823  3.9766   2
  -1  13  -4 -0.1349  7.8604   1
   1 -13   4 -0.9327  4.0677   2
   2 -13   4 8.20457 5.14114   2
   3 -13   4 -1.8545  3.9491   2
   5  12  -4 4.86940 6.79146   1
   5  12  -4 2.37541 6.48166   2
   4  12  -4 7.33688 7.05082   2
   4  12  -4 4.26017 7.01306   1
   3  12  -4 4.12051 6.28450   1
   3  12  -4 13.3524  7.1694   2
   2  12  -4 0.41964 6.09165   1
   2  12  -4 -8.9735  4.3632   2
  -2 -12   4 2.28075 4.00619   2
   1  12  -4 6.98083 5.97172   2
   1  12  -4 -3.3455  5.5794   1
  -1 -12   4 -1.0924  3.6361   2
   0  12  -4 7.16714 7.04431   1
   0  12  -4 2.94271 5.96872   2
   0 -12   4 -2.2020  3.3345   2
  -1  12  -4 3.00143 6.21251   2
  -1  12  -4 0.86576 6.16506   1
   1 -12   4 1.58801 3.72824   2
  -2  12  -4 7.18683 7.07646   1
  -2  12  -4 8.38561 6.63028   2
   2 -12   4 10.3880  4.8468   2
  -3  12  -4 0.42309 6.51747   2
   3 -12   4 -1.4729  3.2094   2
  -4  12  -4 0.15059 7.17583   2
   4 -12   4 3.42100 4.20429   2
  -5  12  -4 -1.2382  6.7378   2
  -6  12  -4 0.40294 7.53170   2
   7  11  -4 1.10718 7.83785   1
   7  11  -4 5.88793 7.13526   2
   6  11  -4 -1.3574  5.8933   1
   6  11  -4 -3.1006  5.5882   2
   5  11  -4 0.16294 5.63622   1
   5  11  -4 -0.9176  5.3009   2
   4  11  -4 -2.5168  5.2523   1
   4  11  -4 4.67301 5.91728   2
   3  11  -4 -0.1825  5.4655   2
   3  11  -4 -1.9034  5.0201   1
   2  11  -4 15.6469  7.1950   2
   2  11  -4 40.0404 10.3575   1
  -2 -11   4 57.3245  8.2810   2
   1  11  -4 -0.9304  4.8841   1
   1  11  -4 -2.6238  3.8970   2
  -1 -11   4 -0.4782  3.0747   2
   0  11  -4 9.89341 7.32970   1
   0  11  -4 8.24204 5.87381   2
   0 -11   4 -1.5872  2.8751   2
  -1  11  -4 13.1322  6.8669   2
  -1  11  -4 25.2480  8.6087   1
   1 -11   4 29.2961  6.0576   2
  -2  11  -4 3.85221 5.97058   1
  -2  11  -4 0.66997 5.09104   2
   2 -11   4 0.85174 2.90788   2
  -3  11  -4 0.91081 5.86201   1
  -3  11  -4 -0.6760  5.5568   2
   3 -11   4 -0.5157  2.8630   2
  -4  11  -4 6.93716 6.26181   2
   4 -11   4 8.02388 5.08273   1
   4 -11   4 2.71611 3.75437   2
  -5  11  -4 -5.0307  5.6771   2
   5 -11   4 5.85497 4.68164   1
   5 -11   4 2.91681 3.81270   2
  -6  11  -4 12.5902  7.4861   2
   6 -11   4 8.85257 5.61929   1
   6 -11   4 8.15301 4.61052   2
  -7  11  -4 2.28528 8.00644   2
   7 -11   4 1.54957 4.79299   1
   8  10  -4 6.16585 6.50517   1
   8  10  -4 -0.9488  6.2144   2
   7  10  -4 6.03589 5.81446   2
   7  10  -4 3.50709 5.82041   1
   6  10  -4 -3.3609  5.2757   1
   6  10  -4 3.49416 5.37167   2
   5  10  -4 0.54571 4.82532   2
   5  10  -4 9.90377 6.56517   1
   4  10  -4 77.3152 13.2171   1
   4  10  -4 67.4669 11.3102   2
   3  10  -4 -4.0604  3.7316   1
   3  10  -4 9.22484 5.40640   2
  -3 -10   4 2.25308 2.98114   2
   2  10  -4 6.26809 5.66627   1
   2  10  -4 1.13965 4.22379   2
  -2 -10   4 2.35853 3.03529   2
   1  10  -4 1.43931 4.32803   2
   1  10  -4 4.14977 4.89863   1
  -1 -10   4 11.6651  3.8727   2
   0  10  -4 14.7258  6.3082   2
   0  10  -4 12.9120  6.5564   1
   0 -10   4 10.7151  4.0155   2
  -1  10  -4 3.91593 5.25226   1
  -1  10  -4 2.48567 3.95091   2
   1 -10   4 1.93689 2.72976   2
  -2  10  -4 -0.2685  3.9956   2
  -2  10  -4 0.75583 4.72190   1
   2 -10   4 -0.9640  2.2512   2
   2 -10   4 1.55207 2.93987   1
  -3  10  -4 -3.0692  4.4795   1
  -3  10  -4 3.45162 4.89475   2
   3 -10   4 -0.8905  2.3668   2
   3 -10   4 1.71620 3.35972   1
  -4  10  -4 -1.3000  5.1216   1
  -4  10  -4 5.39514 5.35647   2
   4 -10   4 2.65251 3.49166   2
   4 -10   4 3.65930 3.62944   1
  -5  10  -4 21.8619  8.2650   2
   5 -10   4 16.5803  5.1974   2
   5 -10   4 20.7869  6.1382   1
  -6  10  -4 3.47834 6.11041   2
   6 -10   4 11.9764  5.0653   1
   6 -10   4 7.90569 4.37525   2
  -7  10  -4 -0.6383  6.6668   2
   7 -10   4 0.95644 3.93140   2
   7 -10   4 4.01027 4.69608   1
  -8  10  -4 -5.9315  6.5554   2
   8 -10   4 6.51939 5.48907   1
   9   9  -4 3.00296 6.72998   1
   8   9  -4 0.87069 5.57394   2
   8   9  -4 1.99297 6.01365   1
   7   9  -4 2.21632 4.51471   1
   7   9  -4 3.69983 5.17198   2
   6   9  -4 24.6866  7.6470   1
   6   9  -4 16.3917  6.3300   2
   5   9  -4 1.91440 4.49021   2
   5   9  -4 11.8095  6.3153   1
   4   9  -4 4.90553 4.97531   1
   4   9  -4 4.58919 4.46587   2
  -4  -9   4 2.53766 2.85201   2
   3   9  -4 58.8303  9.7090   2
   3   9  -4 41.0751  9.6043   1
  -3  -9   4 57.2697  7.1155   2
   2   9  -4 7.86788 5.18420   2
   2   9  -4 4.07936 4.81767   1
  -2  -9   4 8.88116 3.32652   2
   1   9  -4 0.84229 4.01433   1
   1   9  -4 0.00518 3.77919   2
  -1  -9   4 1.22276 2.35796   2
   0   9  -4 2.57555 4.33719   1
   0   9  -4 0.93639 3.71045   2
   0  -9   4 6.20201 2.98005   2
   0  -9   4 2.02264 2.99382   1
  -1   9  -4 3.34223 3.91309   2
  -1   9  -4 -2.1599  3.6045   1
   1  -9   4 2.49188 2.62980   2
   1  -9   4 4.58762 2.93063   1
  -2   9  -4 0.78152 4.16510   1
  -2   9  -4 2.17163 3.66853   2
   2  -9   4 1.93653 2.80553   1
   2  -9   4 7.59604 3.28637   2
  -3   9  -4 38.0675  9.2426   1
  -3   9  -4 37.8312  8.7766   2
   3  -9   4 43.8885  7.2347   1
   3  -9   4 49.6233  7.1214   2
  -4   9  -4 9.88736 6.34994   1
  -4   9  -4 5.26653 4.90723   2
   4  -9   4 7.62991 3.53927   2
   4  -9   4 -1.8275  2.6586   1
  -5   9  -4 99.5728 14.3085   2
   5  -9   4 96.1134 10.9129   2
   5  -9   4 97.4785 11.6160   1
  -6   9  -4 26.3261  8.2184   2
   6  -9   4 8.39458 4.53484   2
   6  -9   4 7.52193 4.97653   1
  -7   9  -4 21.9222  8.4909   2
   7  -9   4 24.6399  6.6634   1
   7  -9   4 14.9193  5.3111   2
  -8   9  -4 17.4438  7.7250   2
   8  -9   4 16.4717  5.5953   2
   8  -9   4 12.4673  5.7046   1
   9  -9   4 0.47089 4.62808   1
   9   8  -4 1.39373 5.34283   2
   9   8  -4 1.07872 5.04393   1
   8   8  -4 0.21398 4.26558   2
   8   8  -4 1.21456 5.01353   1
   7   8  -4 -0.2182  4.1079   2
   7   8  -4 2.57933 4.39881   1
   6   8  -4 -1.5939  3.9708   1
   6   8  -4 -3.4968  3.4022   2
   5   8  -4 1.42266 4.01142   1
   5   8  -4 -3.3434  3.0548   2
   4   8  -4 18.2843  5.5174   2
   4   8  -4 22.8148  6.9053   1
  -4  -8   4 17.4053  3.8420   2
   3   8  -4 0.80401 2.96617   2
   3   8  -4 5.48401 4.17672   1
  -3  -8   4 0.37694 2.20974   2
   2   8  -4 7.06808 4.21518   2
   2   8  -4 4.11241 3.83925   1
   2   8  -4 15.5980  4.3489   1
  -2  -8   4 4.21886 2.32533   2
  -2  -8   4 15.6064  3.7452   1
   1   8  -4 9.32587 3.91185   1
   1   8  -4 13.0823  4.8923   2
   1   8  -4 4.75636 4.30908   1
  -1  -8   4 7.36826 2.78402   2
  -1  -8   4 4.55470 2.69220   1
   0   8  -4 10.1697  4.7878   2
   0   8  -4 4.13926 3.96975   1
   0  -8   4 6.67536 2.76167   2
   0  -8   4 12.7644  3.7447   1
  -1   8  -4 3.60819 3.63950   2
  -1   8  -4 5.58380 4.02355   1
   1  -8   4 6.42516 2.53526   2
   1  -8   4 4.55259 2.73846   1
  -2   8  -4 10.1346  5.4342   1
  -2   8  -4 3.88378 3.67865   2
   2  -8   4 5.39129 3.05025   1
   2  -8   4 -0.6988  1.8360   2
  -3   8  -4 33.9553  8.1776   1
  -3   8  -4 37.5087  8.1363   2
   3  -8   4 25.1798  5.0440   2
   3  -8   4 17.9804  4.5716   1
  -4   8  -4 61.6294 10.8416   1
  -4   8  -4 71.7150 11.0241   2
   4  -8   4 67.4777  8.8329   1
   4  -8   4 70.7395  8.5878   2
  -5   8  -4 3.95085 5.05757   1
  -5   8  -4 5.09451 4.68367   2
   5  -8   4 1.61702 3.23224   1
   5  -8   4 10.3622  3.8536   2
  -6   8  -4 2.60998 4.64324   2
   6  -8   4 2.38744 3.43278   2
   6  -8   4 5.57035 3.39267   1
  -7   8  -4 38.1435  9.1287   2
   7  -8   4 27.4353  6.1727   2
   7  -8   4 18.7686  5.7857   1
  -8   8  -4 -0.0094  5.2257   2
   8  -8   4 4.89856 3.83277   2
   8  -8   4 -2.0842  3.7827   1
   9  -8   4 6.87823 5.32860   1
   9  -8   4 7.17559 4.68989   2
  10  -8   4 2.86843 5.03647   1
  10   7  -4 -3.0429  5.5356   1
   9   7  -4 3.46002 5.13411   1
   9   7  -4 5.22275 4.62440   2
   8   7  -4 0.05484 4.38210   1
   8   7  -4 -5.1136  3.7309   2
   7   7  -4 5.08408 4.41423   1
   7   7  -4 -1.1416  3.7913   2
   6   7  -4 6.95409 4.70040   1
   6   7  -4 19.0304  5.5997   2
   5   7  -4 15.7726  3.7162   2
   5   7  -4 14.6713  5.1849   2
   5   7  -4 18.5469  6.0437   1
  -5  -7   4 7.42806 1.86217   2
   4   7  -4 38.8478  5.3776   2
   4   7  -4 51.7443  8.6918   1
   4   7  -4 36.7293  6.6902   2
   4   7  -4 39.7236  5.5847   1
  -4  -7   4 39.1888  4.8778   2
  -4  -7   4 41.6821  5.5529   2
   3   7  -4 147.464  11.419   2
   3   7  -4 162.656  14.708   2
   3   7  -4 142.055  15.110   1
   3   7  -4 154.789  10.993   1
  -3  -7   4 158.973  12.805   2
  -3  -7   4 162.576  10.112   2
  -3  -7   4 144.221  10.315   1
   2   7  -4 291.537  18.049   1
   2   7  -4 311.688  17.484   2
   2   7  -4 337.071  21.934   1
   2   7  -4 299.825  20.024   2
  -2  -7   4 318.002  17.038   2
  -2  -7   4 292.960  17.415   1
   1   7  -4 0.34553 2.41307   1
   1   7  -4 1.83221 3.12419   1
   1   7  -4 3.97992 3.11570   2
  -1  -7   4 -0.2417  1.4859   2
  -1  -7   4 2.31604 1.96528   1
   0   7  -4 95.0089 11.8352   2
   0   7  -4 136.645  11.738   1
   0   7  -4 123.920  13.617   1
   0  -7   4 121.074  10.292   1
   0  -7   4 101.901   9.243   2
  -1   7  -4 4.24166 3.09215   2
  -1   7  -4 6.30430 3.98494   1
   1  -7   4 6.21236 2.64010   2
   1  -7   4 5.91073 2.76194   1
  -2   7  -4 -1.9009  2.0841   2
  -2   7  -4 2.55802 3.66534   1
   2  -7   4 6.75296 2.80116   1
   2  -7   4 9.08084 2.75175   2
  -3   7  -4 1.47017 3.06689   2
  -3   7  -4 -1.6252  3.3318   1
   3  -7   4 2.41899 2.13866   2
   3  -7   4 1.88565 2.59715   1
  -4   7  -4 217.666  19.200   2
  -4   7  -4 194.742  19.103   1
   4  -7   4 169.131  14.432   2
   4  -7   4 216.561  14.762   1
  -5   7  -4 94.7479 12.6628   1
  -5   7  -4 64.8854 10.7071   2
   5  -7   4 76.9391  9.5166   1
   5  -7   4 67.7841  8.4313   2
  -6   7  -4 -2.2075  3.3804   2
  -6   7  -4 1.77857 4.73134   1
   6  -7   4 4.76618 3.39712   2
   6  -7   4 -3.2112  2.5192   1
  -7   7  -4 31.7075  8.1963   2
   7  -7   4 44.2278  7.7283   1
   7  -7   4 31.5141  6.4805   2
  -8   7  -4 10.4088  5.8658   2
   8  -7   4 3.14707 3.32744   2
   8  -7   4 1.50350 3.46431   1
   9  -7   4 4.72426 4.25443   2
   9  -7   4 5.64602 4.91634   1
  10  -7   4 7.35820 4.61438   2
  10  -7   4 2.19199 5.17078   1
  11  -7   4 -0.8072  4.7257   1
  10   6  -4 -1.4298  4.7880   1
  10   6  -4 -0.4919  4.2777   1
   9   6  -4 5.92080 4.80784   1
   9   6  -4 11.3687  4.6784   2
   8   6  -4 61.8023  9.1121   1
   8   6  -4 51.4529  8.0070   2
   7   6  -4 13.0297  4.4663   2
   7   6  -4 13.1653  4.9501   1
   6   6  -4 10.8999  3.1857   1
   6   6  -4 28.1523  6.2647   1
   6   6  -4 15.4662  4.6114   2
   6   6  -4 12.0291  3.3099   2
   5   6  -4 4.45238 2.54215   2
   5   6  -4 6.23578 3.09549   2
   5   6  -4 4.93324 2.24335   1
   5   6  -4 10.0142  4.1339   1
   4   6  -4 9.99170 4.01293   1
   4   6  -4 11.0914  2.7338   2
   4   6  -4 8.53008 3.62729   2
   4   6  -4 9.85055 2.86924   1
  -4  -6   4 7.36556 2.42168   2
  -4  -6   4 10.1827  2.2034   2
   3   6  -4 2.80372 2.08339   2
   3   6  -4 -1.4441  2.4567   1
   3   6  -4 -0.7114  2.0095   2
   3   6  -4 2.12748 1.97398   1
  -3  -6   4 -0.9674  2.0364   2
  -3  -6   4 1.15237 1.74400   1
  -3  -6   4 0.50885 1.48979   2
   2   6  -4 1.92312 2.49116   2
   2   6  -4 0.15044 1.73062   1
   2   6  -4 2.67273 3.09504   1
   2   6  -4 -0.9890  1.5865   2
  -2  -6   4 -0.3931  1.4581   1
  -2  -6   4 -1.4204  2.0072   2
  -2  -6   4 -0.6100  1.2296   2
   1   6  -4 15.0694  4.2607   2
   1   6  -4 9.86140 2.92773   1
   1   6  -4 4.98394 3.54614   1
   1   6  -4 10.1463  2.7632   2
  -1  -6   4 0.70520 1.29577   1
  -1  -6   4 16.4889  4.1728   2
  -1  -6   4 7.37263 2.12372   2
   0   6  -4 452.020  26.231   1
   0   6  -4 485.284  24.995   2
   0   6  -4 468.998  28.846   1
   0   6  -4 458.168  27.247   2
   0  -6   4 513.351  27.115   2
   0  -6   4 507.183  26.001   1
   0  -6   4 513.204  24.818   2
  -1   6  -4 22.2773  5.7212   1
  -1   6  -4 53.2378  7.9465   2
  -1   6  -4 41.6228  5.6895   2
   1  -6   4 40.8647  5.4278   1
   1  -6   4 33.5340  4.7006   2
  -2   6  -4 158.508  14.895   2
  -2   6  -4 159.262  15.561   1
   2  -6   4 175.365  11.764   1
   2  -6   4 157.740  10.885   2
  -3   6  -4 53.8096  8.9157   1
  -3   6  -4 51.3015  8.3080   2
   3  -6   4 59.2072  6.9416   2
   3  -6   4 58.7960  7.2531   1
  -4   6  -4 63.9424  9.3168   2
  -4   6  -4 94.3083 11.9726   1
   4  -6   4 79.0215  8.9112   1
   4  -6   4 64.8916  7.7137   2
  -5   6  -4 9.31508 4.34443   1
  -5   6  -4 4.01582 3.53891   2
   5  -6   4 11.5029  3.9637   1
   5  -6   4 7.33882 3.18662   2
  -6   6  -4 31.7557  7.1053   2
  -6   6  -4 37.3028  8.3114   1
   6  -6   4 47.5829  7.5657   1
   6  -6   4 40.3701  6.6263   2
  -7   6  -4 25.5205  6.6212   2
   7  -6   4 22.3464  5.4428   2
   7  -6   4 16.0613  4.7981   1
  -8   6  -4 -0.6113  4.1071   2
   8  -6   4 3.30971 3.64641   2
   8  -6   4 18.2472  5.6536   1
  -9   6  -4 4.82393 5.18837   2
   9  -6   4 0.33165 3.78365   2
   9  -6   4 1.79304 3.83487   1
  10  -6   4 5.80085 4.92227   1
  10  -6   4 9.58445 5.02672   2
  11  -6   4 11.6787  5.8231   2
  11  -6   4 11.7158  5.7344   1
  11   5  -4 1.39907 4.92340   1
  10   5  -4 11.9114  5.0660   1
   9   5  -4 73.0396  9.8345   1
   9   5  -4 54.7303  7.4273   2
   8   5  -4 0.68895 3.18950   2
   8   5  -4 -0.1657  3.8358   1
   7   5  -4 8.07014 2.60552   1
   7   5  -4 14.0951  4.0345   2
   7   5  -4 21.7680  4.9093   1
   6   5  -4 65.3955  7.3154   2
   6   5  -4 41.0161  5.0657   1
   6   5  -4 53.6557  7.2131   1
   6   5  -4 55.4635  5.3227   2
   5   5  -4 148.776  12.456   1
   5   5  -4 138.500  11.412   2
   5   5  -4 116.075   8.221   1
   5   5  -4 125.182   8.102   2
   4   5  -4 127.654  11.831   1
   4   5  -4 127.270  11.122   2
   4   5  -4 132.347   8.703   1
   4   5  -4 139.953   8.446   2
   3   5  -4 90.0520  8.7815   2
   3   5  -4 99.6759  9.6583   1
   3   5  -4 69.9009  6.4779   1
   3   5  -4 79.0212  6.4364   2
  -3  -5   4 77.2687  6.5598   2
  -3  -5   4 74.1041  5.9221   2
  -3  -5   4 82.3661  6.2916   1
   2   5  -4 201.836  13.586   2
   2   5  -4 213.261  11.903   2
   2   5  -4 209.780  12.469   1
   2   5  -4 226.225  14.840   1
  -2  -5   4 198.502  11.771   1
  -2  -5   4 216.728  11.490   2
  -2  -5   4 211.290  12.689   2
   1   5  -4 93.2445 10.0726   1
   1   5  -4 98.3047  9.9715   2
   1   5  -4 115.354   7.459   2
   1   5  -4 109.983   8.689   1
  -1  -5   4 82.6835  7.5689   1
  -1  -5   4 102.413   9.281   2
  -1  -5   4 121.726   7.295   2
   0   5  -4 630.535  29.704   2
   0   5  -4 609.396  31.344   1
   0   5  -4 622.496  32.076   2
   0   5  -4 599.137  33.371   1
   0  -5   4 597.055  29.254   2
   0  -5   4 624.212  30.824   1
   0  -5   4 550.469  30.794   2
  -1   5  -4 14.4102  3.2131   2
  -1   5  -4 14.6808  3.9551   2
  -1   5  -4 20.2510  3.9394   1
  -1   5  -4 9.89736 3.61548   1
   1  -5   4 17.0830  3.0565   2
   1  -5   4 16.4567  3.2958   1
   1  -5   4 10.9012  3.6487   2
  -2   5  -4 78.3434  8.1300   2
  -2   5  -4 92.4579 10.1502   2
  -2   5  -4 83.2124  9.9934   1
   2  -5   4 77.0413  9.0073   2
   2  -5   4 80.3968  7.9186   1
   2  -5   4 96.7193  8.1089   2
  -3   5  -4 217.014  18.227   1
  -3   5  -4 215.591  17.557   2
  -3   5  -4 224.397  14.351   2
   3  -5   4 221.302  14.511   1
   3  -5   4 221.337  13.506   2
   3  -5   4 237.414  17.976   2
  -4   5  -4 71.7927  9.7182   1
  -4   5  -4 65.5448  9.0357   2
   4  -5   4 73.8593  8.3246   1
   4  -5   4 67.4164  7.6378   2
  -5   5  -4 16.8202  5.1147   2
  -5   5  -4 13.8076  5.2219   1
   5  -5   4 15.3121  3.7908   2
   5  -5   4 22.7875  4.9695   1
  -6   5  -4 25.4699  6.2712   1
  -6   5  -4 15.1583  4.8672   2
   6  -5   4 16.5087  4.2288   2
   6  -5   4 3.83061 4.92445   1
   6  -5   4 7.09199 3.58818   1
  -7   5  -4 109.190  12.522   2
   7  -5   4 105.164  11.018   2
   7  -5   4 94.5698 11.4265   1
  -8   5  -4 -1.8227  3.4966   2
   8  -5   4 -2.1224  2.6270   1
   8  -5   4 1.23951 2.99710   2
  -9   5  -4 5.79525 4.91816   2
   9  -5   4 4.71313 4.43553   1
   9  -5   4 1.36764 3.21330   2
  10  -5   4 30.8938  7.7467   1
  10  -5   4 31.7450  7.1451   2
  11  -5   4 -3.6042  3.9291   1
  11  -5   4 -1.9307  3.6335   2
  11   4  -4 1.41117 5.02103   1
  10   4  -4 2.92762 3.87690   1
   9   4  -4 1.66909 3.52761   1
   9   4  -4 2.16656 3.83407   1
   9   4  -4 1.37010 2.73199   2
   8   4  -4 0.91166 2.55136   2
   8   4  -4 -2.2334  2.4226   1
   8   4  -4 -0.3481  2.3339   1
   7   4  -4 3.61087 2.47469   2
   7   4  -4 -0.4888  1.8167   2
   7   4  -4 0.19124 1.91305   1
   7   4  -4 -0.1501  2.5361   1
   6   4  -4 191.187  10.769   2
   6   4  -4 197.191  12.950   1
   6   4  -4 187.981  11.986   2
   6   4  -4 192.142  11.259   1
   5   4  -4 135.449  10.737   2
   5   4  -4 166.413  10.830   1
   5   4  -4 149.763   8.634   2
   5   4  -4 147.723   8.954   1
   4   4  -4 76.8102  5.2655   2
   4   4  -4 75.6774  5.4637   1
   4   4  -4 73.5401  7.1598   2
   4   4  -4 88.0339  8.0976   1
   3   4  -4 30.3912  4.6480   2
   3   4  -4 36.0506  3.8189   1
   3   4  -4 36.1808  5.0422   1
   3   4  -4 40.1455  3.8337   2
  -3  -4   4 42.6662  3.3029   2
   2   4  -4 515.269  28.264   1
   2   4  -4 534.501  27.048   2
   2   4  -4 547.386  25.307   2
   2   4  -4 519.740  26.509   1
  -2  -4   4 511.846  25.958   1
  -2  -4   4 548.539  25.758   2
  -2  -4   4 548.172  24.890   2
   1   4  -4 84.8283  8.7360   1
   1   4  -4 93.0018  8.6061   2
   1   4  -4 91.6088  6.2094   2
   1   4  -4 103.529   6.749   1
  -1  -4   4 89.0699  5.9020   2
  -1  -4   4 99.0328  6.3196   1
  -1  -4   4 96.4125  7.9411   2
   0   4  -4 435.122  24.263   1
   0   4  -4 421.257  22.477   1
   0   4  -4 473.219  23.384   2
   0   4  -4 406.739  21.244   2
   0  -4   4 439.740  22.528   2
   0  -4   4 431.824  22.142   1
   0  -4   4 415.290  20.976   2
  -1   4  -4 120.629   8.205   2
  -1   4  -4 126.341  10.977   2
  -1   4  -4 112.511   9.540   1
  -1   4  -4 141.332  12.089   1
   1  -4   4 128.178   8.054   2
   1  -4   4 132.904  10.741   2
   1  -4   4 125.922   8.466   1
  -2   4  -4 298.105  18.485   1
  -2   4  -4 275.126  17.067   1
  -2   4  -4 277.161  15.964   2
  -2   4  -4 263.840  16.999   2
   2  -4   4 300.817  17.213   2
   2  -4   4 294.379  15.777   2
   2  -4   4 291.444  16.627   1
  -3   4  -4 226.225  14.043   3
  -3   4  -4 243.095  16.302   1
  -3   4  -4 264.598  15.840   2
  -3   4  -4 251.873  14.621   2
   3  -4   4 227.835  13.731   2
   3  -4   4 227.676  14.556   1
   3  -4   4 236.210  15.130   2
   3  -4   4 186.929  16.623   1
  -4   4  -4 129.122  10.166   3
  -4   4  -4 103.870  11.430   1
  -4   4  -4 115.745  11.452   2
  -4   4  -4 122.099  10.954   2
   4  -4   4 140.972  11.528   1
   4  -4   4 106.278  10.981   2
   4  -4   4 86.5694  8.9996   2
   4  -4   4 109.349  11.565   1
  -5   4  -4 137.806  13.454   2
  -5   4  -4 151.952  10.337   3
  -5   4  -4 160.854  14.643   1
   5  -4   4 136.236  14.067   1
   5  -4   4 171.289  14.616   2
   5  -4   4 128.666  11.646   2
   5  -4   4 167.007  13.808   1
  -6   4  -4 78.4133  7.8883   3
  -6   4  -4 94.1534 11.2189   1
  -6   4  -4 98.1905 11.0260   2
   6  -4   4 90.5152 11.4311   1
   6  -4   4 74.4002  9.4959   1
   6  -4   4 93.1707  9.7491   2
  -7   4  -4 68.1528  9.5666   1
  -7   4  -4 48.1038  6.1610   3
  -7   4  -4 58.5095  8.6704   2
   7  -4   4 46.9675  8.8004   1
   7  -4   4 56.5535  8.6453   1
   7  -4   4 63.4141  8.2634   2
  -8   4  -4 -1.4971  2.9338   2
   8  -4   4 3.58456 3.43354   1
   8  -4   4 4.31925 3.57976   2
  -9   4  -4 0.53853 3.47838   2
   9  -4   4 0.72308 3.45019   2
   9  -4   4 2.85481 4.10118   1
  10  -4   4 12.2906  5.8713   1
  10  -4   4 16.1152  5.7514   2
  11  -4   4 9.29328 5.80937   1
  11  -4   4 1.64956 4.78744   2
  12  -4   4 1.27802 5.41702   2
  12  -4   4 0.77530 5.30155   1
  11   3  -4 0.97753 4.39998   1
  10   3  -4 12.6003  4.7972   1
   9   3  -4 4.45128 2.81739   1
   9   3  -4 1.94770 2.80165   1
   9   3  -4 3.60776 2.62065   2
   8   3  -4 -0.2983  1.9990   1
   8   3  -4 0.24141 2.45921   1
   8   3  -4 -1.8696  2.5705   1
   8   3  -4 3.70584 2.61000   2
   7   3  -4 -1.2010  2.3782   1
   7   3  -4 -0.1877  1.5958   2
   7   3  -4 3.64304 2.13729   1
   7   3  -4 -0.7132  2.0481   2
   7   3  -4 -1.1190  2.3367   3
   6   3  -4 8.20708 2.30683   2
   6   3  -4 3.19398 1.66583   1
   6   3  -4 4.00306 1.68882   2
   6   3  -4 1.64107 2.51944   3
   6   3  -4 2.02230 2.20945   1
   5   3  -4 433.185  21.204   1
   5   3  -4 431.759  22.747   3
   5   3  -4 419.685  22.184   1
   5   3  -4 416.989  21.054   2
   5   3  -4 429.202  20.237   2
   4   3  -4 6.08221 1.92044   2
   4   3  -4 5.39422 1.50275   1
   4   3  -4 4.51461 1.92459   1
   4   3  -4 7.46088 1.53182   2
   3   3  -4 568.733  27.571   2
   3   3  -4 571.901  28.933   1
   3   3  -4 575.796  26.430   2
   3   3  -4 592.466  27.772   1
   2   3  -4 331.985  16.712   1
   2   3  -4 335.143  17.116   2
   2   3  -4 331.855  15.903   2
   2   3  -4 337.885  17.972   1
  -2  -3   4 321.378  15.374   2
  -2  -3   4 350.471  15.783   2
  -2  -3   4 320.680  16.050   1
   1   3  -4 62.4452  5.0242   1
   1   3  -4 62.1881  4.2062   2
   1   3  -4 67.1784  6.3108   1
   1   3  -4 62.2394  5.8788   2
  -1  -3   4 53.9037  4.0231   1
  -1  -3   4 58.5288  5.2215   2
  -1  -3   4 60.3129  3.9463   2
   0   3  -4 97.4760  6.9671   1
   0   3  -4 110.692   9.224   1
   0   3  -4 119.961   6.910   2
   0   3  -4 104.874   8.550   2
   0  -3   4 108.090   6.486   2
   0  -3   4 107.261   7.367   2
  -1   3  -4 114.973   7.735   2
  -1   3  -4 118.343   9.675   2
  -1   3  -4 135.734   8.770   3
  -1   3  -4 127.335   8.443   1
  -1   3  -4 125.056  10.531   1
   1  -3   4 109.925   9.134   2
   1  -3   4 111.866   9.722   1
   1  -3   4 131.533   7.710   2
   1  -3   4 123.910   8.044   1
  -2   3  -4 3.47647 1.67966   2
  -2   3  -4 5.54114 2.32332   1
  -2   3  -4 3.66145 2.08523   1
  -2   3  -4 2.88201 1.65975   3
  -2   3  -4 0.95338 1.60501   2
   2  -3   4 5.12474 2.34873   1
   2  -3   4 1.39404 1.33803   1
   2  -3   4 3.64295 1.48400   2
   2  -3   4 -1.5358  1.0382   2
  -3   3  -4 541.606  29.315   1
  -3   3  -4 535.775  26.417   3
  -3   3  -4 508.348  26.973   2
  -3   3  -4 506.201  27.653   2
   3  -3   4 530.350  27.437   2
   3  -3   4 559.112  29.158   1
   3  -3   4 513.712  26.576   2
   3  -3   4 529.857  28.194   1
  -4   3  -4 220.358  14.985   1
  -4   3  -4 213.446  14.077   2
  -4   3  -4 216.309  12.565   3
  -4   3  -4 202.425  13.509   2
   4  -3   4 237.168  14.441   2
   4  -3   4 220.399  14.344   1
   4  -3   4 195.389  12.977   2
   4  -3   4 202.246  14.587   1
  -5   3  -4 48.5769  6.9533   2
  -5   3  -4 49.0829  7.0926   2
  -5   3  -4 64.1402  6.2300   3
  -5   3  -4 58.5382  8.0840   1
   5  -3   4 50.5732  7.2012   2
   5  -3   4 77.0575  8.9610   1
   5  -3   4 45.7647  6.3720   2
   5  -3   4 56.3620  7.4271   1
  -6   3  -4 533.275  27.315   3
  -6   3  -4 574.614  30.326   2
   6  -3   4 558.809  29.605   2
   6  -3   4 598.877  32.181   1
   6  -3   4 545.274  31.319   1
   6  -3   4 513.054  29.977   2
  -7   3  -4 5.19957 2.56996   3
  -7   3  -4 2.59630 3.81943   1
  -7   3  -4 2.43268 2.84908   2
   7  -3   4 1.07347 3.59108   1
   7  -3   4 2.35633 2.72865   2
   7  -3   4 4.45951 3.03815   1
  -8   3  -4 0.05364 3.33360   2
   8  -3   4 3.46315 2.83815   2
   8  -3   4 2.66570 3.32651   1
  -9   3  -4 15.2079  5.2414   2
   9  -3   4 13.6694  5.0972   2
   9  -3   4 7.72378 4.86687   1
  10  -3   4 -3.0388  3.4018   2
  10  -3   4 -0.4957  4.2123   1
  11  -3   4 9.62964 5.71845   1
  11  -3   4 0.51495 4.69130   2
  12  -3   4 5.31751 5.75923   2
  12  -3   4 -1.8297  4.4770   1
  12   2  -4 0.49762 5.25312   1
  11   2  -4 7.76124 4.72862   1
  10   2  -4 1.54017 3.78987   1
   9   2  -4 6.59731 2.88748   1
   9   2  -4 10.4743  3.7370   1
   9   2  -4 11.5694  3.0054   2
   8   2  -4 96.3964  8.4672   1
   8   2  -4 73.2388  7.0872   2
   8   2  -4 88.2857  7.3827   1
   7   2  -4 30.6916  4.0677   3
   7   2  -4 28.9816  4.1497   1
   7   2  -4 28.3465  3.5535   2
   7   2  -4 25.9864  3.5339   1
   7   2  -4 30.6356  3.6771   2
   6   2  -4 465.983  22.260   1
   6   2  -4 458.881  22.550   1
   6   2  -4 448.468  21.452   2
   6   2  -4 451.232  22.722   3
   6   2  -4 432.471  21.224   2
   5   2  -4 58.3169  3.7978   2
   5   2  -4 65.6271  4.1456   2
   5   2  -4 62.8474  6.1335   3
   4   2  -4 4.93026 2.12963   3
   3   2  -4 206.700   9.605   2
   3   2  -4 211.837  11.938   3
   3   2  -4 206.527   9.936   2
   3   2  -4 198.826  10.291   1
   2   2  -4 304.701  14.248   2
   2   2  -4 319.350  14.966   1
   2   2  -4 297.109  14.792   2
   2   2  -4 312.585  15.517   1
   2   2  -4 306.047  16.322   3
   1   2  -4 1270.28   57.94   1
   1   2  -4 1224.10   56.99   3
   1   2  -4 1186.15   55.83   2
   1   2  -4 1281.76   55.21   2
   1   2  -4 1230.33   58.64   1
  -1  -2   4 1201.72   57.88   1
  -1  -2   4 1280.31   54.83   2
  -1  -2   4 1259.32   57.50   1
  -1  -2   4 1240.17   55.28   2
   0   2  -4 4721.56  218.43   1
   0   2  -4 4869.02  208.14   2
   0   2  -4 4794.78  207.37   2
   0   2  -4 4605.27  217.65   1
   0   2  -4 4650.29  208.85   3
   0  -2   4 4735.99  207.71   2
   0  -2   4 4648.80  217.92   1
   0  -2   4 4886.57  207.11   2
  -1   2  -4 85.0908  7.0163   1
  -1   2  -4 84.9943  7.4624   1
  -1   2  -4 85.1540  5.8735   2
  -1   2  -4 80.6092  6.8236   3
  -1   2  -4 90.3396  7.3138   2
   1  -2   4 82.2488  5.6524   2
   1  -2   4 106.445   7.886   1
   1  -2   4 87.1611  6.0871   1
   1  -2   4 83.3217  6.9064   2
  -2   2  -4 86.7700  7.3465   3
  -2   2  -4 109.093   8.543   2
  -2   2  -4 98.6315  8.6328   1
  -2   2  -4 94.7489  8.3358   1
  -2   2  -4 108.026   8.241   2
   2  -2   4 82.3929  7.6193   2
   2  -2   4 93.8427  8.3266   1
   2  -2   4 107.916   6.977   2
   2  -2   4 101.489   8.360   1
   2  -2   4 91.2714  7.5644   3
  -3   2  -4 51.4294  6.0355   2
  -3   2  -4 46.2371  5.5307   2
  -3   2  -4 56.5661  6.5457   1
  -3   2  -4 52.8697  5.1293   3
   3  -2   4 46.7893  5.6271   2
   3  -2   4 46.8815  5.8963   1
   3  -2   4 55.1642  5.8443   2
   3  -2   4 52.3154  5.2694   3
   3  -2   4 31.1379  4.8586   1
  -4   2  -4 3.67128 2.24880   2
  -4   2  -4 0.14433 1.63972   2
  -4   2  -4 0.59469 1.28256   3
  -4   2  -4 4.83790 2.55392   1
   4  -2   4 -1.2079  1.4965   1
   4  -2   4 3.09082 1.95862   2
   4  -2   4 1.02651 1.76873   2
   4  -2   4 3.13605 2.37170   1
  -5   2  -4 455.969  24.846   2
  -5   2  -4 489.777  25.371   2
  -5   2  -4 432.402  22.908   3
   5  -2   4 451.058  24.832   2
   5  -2   4 466.640  26.402   1
   5  -2   4 473.455  25.150   2
   5  -2   4 483.433  26.457   1
  -6   2  -4 133.552  12.036   2
  -6   2  -4 155.598  12.889   2
  -6   2  -4 132.968   8.811   3
  -6   2  -4 149.171  12.431   2
  -6   2  -4 131.540  12.693   1
   6  -2   4 157.278  13.749   1
   6  -2   4 132.002  12.756   1
   6  -2   4 153.941  12.904   2
   6  -2   4 154.991  13.037   2
  -7   2  -4 73.6774  8.4569   2
  -7   2  -4 75.2963  8.7097   2
  -7   2  -4 62.0998  5.9337   3
  -7   2  -4 69.6182  8.9733   1
   7  -2   4 67.3752  9.1652   1
   7  -2   4 66.3894  8.5981   2
   7  -2   4 82.7104  9.8586   1
   7  -2   4 59.8384  8.5291   2
  -8   2  -4 2.45160 2.02971   3
  -8   2  -4 4.38785 3.40691   2
   8  -2   4 3.26493 3.64343   1
   8  -2   4 0.05743 2.72039   2
   8  -2   4 -5.3334  3.1545   1
  -9   2  -4 22.6044  5.4295   2
   9  -2   4 17.7932  5.4137   2
   9  -2   4 11.8611  5.4228   1
  10  -2   4 20.6711  6.3441   2
  10  -2   4 20.5062  6.5089   1
  11  -2   4 2.09810 4.68552   2
  11  -2   4 -1.8851  3.6449   1
  12  -2   4 3.78147 5.14303   2
  12  -2   4 1.00234 4.44548   1
  12   1  -4 4.26140 4.97745   1
  11   1  -4 2.76427 4.12051   1
  10   1  -4 -3.7493  2.9830   1
   9   1  -4 9.23935 3.37209   2
   9   1  -4 2.53367 2.79770   1
   9   1  -4 8.63499 2.94348   1
   8   1  -4 0.06379 2.04879   2
   8   1  -4 -1.5427  2.1971   1
   8   1  -4 -0.1664  2.0202   2
   8   1  -4 1.06477 2.20999   2
   8   1  -4 -0.4724  1.8687   1
   7   1  -4 -0.8728  1.5101   2
   7   1  -4 1.27088 1.91946   1
   7   1  -4 3.09293 1.59031   2
   7   1  -4 0.99231 1.76233   1
   7   1  -4 2.15963 1.33953   3
   6   1  -4 399.720  19.239   2
   6   1  -4 424.748  20.016   3
   6   1  -4 409.992  19.291   2
   5   1  -4 20.5412  2.9827   3
   4   1  -4 8.68262 2.01722   3
   3   1  -4 1230.02   55.79   3
   2   1  -4 4.62892 1.46486   3
  -2  -1   4 9.36624 2.14668   3
   1   1  -4 2.34299 0.85670   1
   1   1  -4 4.17650 0.87776   1
   1   1  -4 4.26359 0.83421   2
   1   1  -4 3.57072 0.93309   2
   1   1  -4 3.18956 1.24443   3
  -1  -1   4 4.38214 1.51613   3
  -1  -1   4 4.26529 0.55691   2
   0   1  -4 17.1875  2.2507   1
   0   1  -4 17.4959  2.5902   3
   0   1  -4 9.34828 1.65715   2
   0   1  -4 11.3117  1.8448   2
   0   1  -4 13.1584  1.9886   1
   0  -1   4 10.7711  2.1198   3
   0  -1   4 15.4122  2.0630   1
   0  -1   4 11.7754  1.7580   2
   0  -1   4 11.0134  1.5993   2
   0  -1   4 10.2052  1.6423   1
  -1   1  -4 271.955  14.580   1
  -1   1  -4 264.216  13.845   2
  -1   1  -4 260.353  13.827   3
  -1   1  -4 267.536  14.661   1
  -1   1  -4 266.301  13.840   2
   1  -1   4 273.755  14.012   3
   1  -1   4 255.951  14.270   1
   1  -1   4 293.797  14.658   1
   1  -1   4 264.224  13.715   2
   1  -1   4 256.864  13.621   2
  -2   1  -4 8.94322 1.89422   3
  -2   1  -4 5.15123 1.94805   1
  -2   1  -4 5.97242 1.90894   2
  -2   1  -4 8.13967 2.02086   2
  -2   1  -4 6.55444 1.92515   1
   2  -1   4 8.61202 2.20223   1
   2  -1   4 9.19737 1.96705   3
   2  -1   4 8.96379 2.04597   2
   2  -1   4 9.63509 2.33662   1
   2  -1   4 9.54813 2.17814   2
  -3   1  -4 22.7348  3.6914   2
  -3   1  -4 29.4463  3.5182   3
  -3   1  -4 28.7352  4.5946   1
  -3   1  -4 19.3667  3.4113   2
  -3   1  -4 23.5803  3.8395   1
   3  -1   4 29.9065  4.1438   2
   3  -1   4 18.8615  3.6134   1
   3  -1   4 19.7287  2.9126   3
   3  -1   4 19.3654  3.3910   2
   3  -1   4 13.7958  3.0659   1
  -4   1  -4 25.1957  4.2051   2
  -4   1  -4 21.9441  4.1996   1
  -4   1  -4 24.3432  4.2121   2
  -4   1  -4 34.6043  4.8422   2
  -4   1  -4 30.4451  3.8273   3
   4  -1   4 26.1831  4.2194   2
   4  -1   4 26.0063  4.5141   1
   4  -1   4 27.9614  3.5472   3
   4  -1   4 29.8286  4.4444   2
   4  -1   4 22.9571  4.1996   1
  -5   1  -4 22.0226  3.2775   3
  -5   1  -4 29.0575  4.6568   2
  -5   1  -4 22.8781  4.1978   2
   5  -1   4 23.1873  3.2144   3
   5  -1   4 21.5709  4.2782   2
   5  -1   4 16.2054  3.9343   1
   5  -1   4 14.0489  3.9621   1
   5  -1   4 28.7979  4.6878   2
  -6   1  -4 0.27452 1.52943   3
  -6   1  -4 -0.3332  2.5798   1
  -6   1  -4 1.86404 2.06805   2
  -6   1  -4 -0.9889  2.1040   2
   6  -1   4 -1.0490  1.3359   3
   6  -1   4 0.69456 2.15030   2
   6  -1   4 0.16753 2.13422   1
   6  -1   4 -0.6377  2.2608   1
   6  -1   4 -1.4104  1.6780   2
  -7   1  -4 39.6526  4.2787   3
  -7   1  -4 37.4852  5.5330   2
  -7   1  -4 26.7708  5.5265   1
  -7   1  -4 25.5810  5.0243   2
   7  -1   4 23.6087  5.7994   1
   7  -1   4 36.8583  6.3711   2
   7  -1   4 30.8107  5.9746   1
   7  -1   4 39.8022  6.6707   2
   7  -1   4 25.9355  3.6612   3
  -8   1  -4 61.1251  7.3229   2
  -8   1  -4 59.9776  7.4847   2
  -8   1  -4 57.9078  8.0394   1
   8  -1   4 50.8445  8.5256   1
   8  -1   4 45.0085  7.7154   1
   8  -1   4 60.0266  8.6622   2
  -9   1  -4 14.4152  4.1754   2
  -9   1  -4 5.80876 3.53120   2
   9  -1   4 15.2765  5.0736   2
   9  -1   4 7.03031 4.06829   1
  10  -1   4 3.64155 4.57738   1
  10  -1   4 7.29736 4.92175   2
  11  -1   4 1.83258 4.65463   2
  11  -1   4 4.07074 4.83634   1
  12  -1   4 0.49879 4.68378   1
  12  -1   4 -1.7560  5.2612   2
  12   0  -4 -2.4639  4.0308   1
  11   0  -4 3.89814 3.75315   1
  10   0  -4 5.94968 3.48238   1
   9   0  -4 7.15399 3.22687   1
   9   0  -4 15.3994  3.9368   2
   9   0  -4 10.3630  3.9046   1
   8   0  -4 36.1790  5.2863   1
   8   0  -4 28.9376  4.5297   1
   8   0  -4 36.3071  4.9005   2
   8   0  -4 31.8379  4.6817   2
   7   0  -4 104.662   8.494   1
   7   0  -4 105.436   7.578   1
   7   0  -4 96.1541  7.6985   2
   7   0  -4 114.909   8.258   2
   6   0  -4 13.2749  2.4721   1
   6   0  -4 14.8927  2.6273   1
   6   0  -4 9.18928 2.07375   2
   6   0  -4 17.8423  2.5635   2
   5   0  -4 21.1467  2.5592   3
   4   0  -4 132.510   7.600   3
   3   0  -4 0.88533 1.04680   3
  -3   0   4 -0.0350  0.9391   3
   2   0  -4 1713.04   77.51   3
  -2   0   4 1760.07   77.50   3
   1   0  -4 1166.60   53.36   1
   1   0  -4 1186.98   50.90   2
   1   0  -4 1140.37   51.14   2
   1   0  -4 1133.46   52.39   3
   1   0  -4 1170.08   53.74   1
  -1   0   4 1136.63   52.36   3
   0   0  -4 5.55566 1.20783   2
   0   0  -4 4.45968 1.36883   1
   0   0  -4 5.19992 1.27151   1
   0   0  -4 3.49439 1.31805   3
   0   0  -4 4.54252 1.23301   2
   0   0   4 7.66239 1.73217   3
   0   0   4 6.50734 1.31735   1
   0   0   4 4.84855 1.29460   1
   0   0   4 4.58472 1.05148   2
   0   0   4 4.35491 1.14864   2
  -1   0  -4 960.604  45.195   1
  -1   0  -4 964.184  43.487   2
  -1   0  -4 924.110  43.068   2
  -1   0  -4 919.342  43.323   3
  -1   0  -4 956.166  45.711   1
  -1   0  -4 961.357  43.408   2
   1   0   4 962.485  43.462   3
   1   0   4 918.179  44.943   1
   1   0   4 960.215  43.374   2
   1   0   4 956.341  42.972   2
   1   0   4 918.137  45.527   1
  -2   0  -4 128.924   9.208   1
  -2   0  -4 119.095   8.067   3
  -2   0  -4 150.068   9.019   1
  -2   0  -4 156.928   8.956   2
  -2   0  -4 152.483   8.867   2
  -2   0  -4 137.371   8.492   2
   2   0   4 143.760   8.480   2
   2   0   4 150.055   8.909   2
   2   0   4 136.045   8.747   1
   2   0   4 148.397   8.423   3
   2   0   4 150.753   9.552   1
  -3   0  -4 78.5959  7.0300   1
  -3   0  -4 74.6895  7.3246   1
  -3   0  -4 74.2689  6.0980   3
  -3   0  -4 71.9836  6.4303   2
  -3   0  -4 73.2950  6.5356   2
   3   0   4 62.6984  6.4887   2
   3   0   4 72.5705  6.8383   1
   3   0   4 75.1670  6.5100   2
   3   0   4 69.8125  7.3292   1
   3   0   4 70.8549  6.0041   3
  -4   0  -4 431.957  21.293   2
  -4   0  -4 370.216  19.871   3
  -4   0  -4 417.533  21.151   2
   4   0   4 397.853  21.822   1
   4   0   4 389.542  20.866   2
   4   0   4 413.297  22.967   1
   4   0   4 394.879  19.980   3
   4   0   4 400.370  21.363   2
  -5   0  -4 6.87101 2.49845   2
  -5   0  -4 1.14404 1.58878   3
  -5   0  -4 0.46104 1.67616   2
  -5   0  -4 4.98249 2.44061   1
   5   0   4 0.41135 1.34526   3
   5   0   4 2.80354 2.14013   2
   5   0   4 -0.5313  1.8135   1
   5   0   4 1.09249 1.91371   2
   5   0   4 7.77733 3.11658   1
  -6   0  -4 130.472  10.561   2
  -6   0  -4 116.823  10.079   2
  -6   0  -4 133.471  11.285   1
   6   0   4 155.115  12.469   2
   6   0   4 124.449  11.188   1
   6   0   4 97.5892 11.1950   1
   6   0   4 130.537  11.074   2
   6   0   4 115.802   7.696   3
  -7   0  -4 83.7484  9.0850   1
  -7   0  -4 85.0908  8.4176   2
  -7   0  -4 85.2650  8.7095   2
   7   0   4 82.0047 10.4624   1
   7   0   4 83.0174  9.2238   2
   7   0   4 82.1263  9.4337   1
   7   0   4 95.6916 10.2624   2
   7   0   4 92.2665  6.1804   3
  -8   0  -4 6.39615 3.92258   1
  -8   0  -4 3.60089 2.95314   2
  -8   0  -4 4.91900 2.94536   2
   8   0   4 0.34833 3.24026   1
   8   0   4 6.43573 4.02584   2
   8   0   4 8.03852 3.98362   2
   8   0   4 5.07842 3.54263   1
   8   0   4 8.18695 2.16937   3
  -9   0  -4 173.629  11.778   2
  -9   0  -4 152.185  12.663   2
   9   0   4 227.009  18.304   2
   9   0   4 184.897  17.937   1
  10   0   4 -0.8548  3.8008   1
  10   0   4 1.54448 4.58620   2
  11   0   4 -0.9357  4.0308   2
  11   0   4 3.00609 4.49552   1
  12   0   4 5.84744 6.17891   1
  12   0   4 7.04880 6.32445   2
  12  -1  -4 3.95273 4.91769   1
  11  -1  -4 11.5097  4.6283   1
  10  -1  -4 20.9758  5.2226   1
  10  -1  -4 18.1772  4.4671   2
   9  -1  -4 -0.2174  2.9152   1
   9  -1  -4 1.55701 2.88455   1
   9  -1  -4 1.87832 3.01974   2
   8  -1  -4 4.99694 3.02304   1
   8  -1  -4 6.74333 2.77541   2
   8  -1  -4 5.09664 2.99926   1
   8  -1  -4 2.09041 2.89533   2
   7  -1  -4 24.9242  4.0882   1
   7  -1  -4 19.2666  4.0056   1
   7  -1  -4 19.1871  3.4740   2
   7  -1  -4 24.1205  4.1869   2
   6  -1  -4 9.91203 2.69643   2
   6  -1  -4 17.8537  2.8203   2
   6  -1  -4 8.99204 2.55061   1
   6  -1  -4 12.5175  2.8908   1
   5  -1  -4 92.0456  6.3701   2
   5  -1  -4 99.8856  6.7442   1
   5  -1  -4 89.0697  5.8925   2
   5  -1  -4 111.335   6.584   1
  -5   1   4 98.7901  5.5684   3
   4  -1  -4 159.110   8.585   1
   4  -1  -4 149.001   8.719   1
   4  -1  -4 172.611   8.220   2
   4  -1  -4 142.007   8.311   2
   4  -1  -4 164.085   8.659   3
  -4   1   4 151.502   8.425   3
   3  -1  -4 15.9465  2.4352   3
   3  -1  -4 19.5250  2.2837   1
   3  -1  -4 17.9233  2.0083   2
   3  -1  -4 16.8484  1.8236   1
   3  -1  -4 18.3041  1.7624   2
  -3   1   4 15.8554  2.3406   3
   2  -1  -4 1156.10   51.33   2
   2  -1  -4 1158.36   50.79   2
   2  -1  -4 1141.80   53.95   1
   2  -1  -4 1104.77   52.15   3
   2  -1  -4 1187.73   53.34   1
  -2   1   4 1155.85   52.19   3
   1  -1  -4 77.8296  4.5185   1
   1  -1  -4 77.7584  4.8710   2
   1  -1  -4 73.2666  4.2866   2
   1  -1  -4 78.1216  5.2498   1
   1  -1  -4 76.2834  5.9881   3
  -1   1   4 83.3563  4.6750   2
  -1   1   4 68.4796  5.7029   3
  -1   1   4 77.4889  4.3542   1
  -1   1   4 75.1790  4.8617   1
  -1   1   4 71.7945  4.0765   2
  -1   1   4 84.4761  4.6835   2
   0  -1  -4 928.525  41.287   2
   0  -1  -4 905.736  42.222   3
   0  -1  -4 880.643  44.027   1
   0  -1  -4 976.243  43.355   1
   0  -1  -4 909.432  41.821   2
   0   1   4 929.319  43.097   1
   0   1   4 903.607  42.138   3
   0   1   4 905.028  41.675   2
   0   1   4 906.126  41.071   2
  -1  -1  -4 1486.23   67.17   1
  -1  -1  -4 1427.55   64.34   2
  -1  -1  -4 1453.57   67.81   1
  -1  -1  -4 1375.68   64.40   3
  -1  -1  -4 1357.02   63.82   2
   1   1   4 1470.45   64.40   2
   1   1   4 1430.68   64.48   3
   1   1   4 1462.97   67.82   1
   1   1   4 1415.88   66.92   1
   1   1   4 1385.74   63.71   2
  -2  -1  -4 94.1158  6.6502   3
  -2  -1  -4 98.6974  6.9147   1
  -2  -1  -4 89.7474  6.4250   2
  -2  -1  -4 90.3382  8.0322   1
  -2  -1  -4 116.439   7.198   2
   2   1   4 99.9504  6.8654   1
   2   1   4 113.230   6.888   3
   2   1   4 94.8167  7.6507   2
   2   1   4 96.7054  8.2275   1
   2   1   4 107.062   6.671   2
  -3  -1  -4 119.128   7.718   3
  -3  -1  -4 120.928   9.742   1
  -3  -1  -4 111.496   7.725   2
  -3  -1  -4 128.868   8.340   1
  -3  -1  -4 121.026   7.981   2
   3   1   4 115.413   7.721   2
   3   1   4 111.483   7.956   1
   3   1   4 113.734   9.782   1
   3   1   4 122.067   9.285   2
   3   1   4 114.233   7.473   3
  -4  -1  -4 26.0677  3.8903   2
  -4  -1  -4 25.3575  3.8512   2
   4   1   4 22.6099  4.2331   1
   4   1   4 21.0943  3.8183   1
   4   1   4 25.9528  3.8982   2
   4   1   4 21.4117  3.7705   2
   4   1   4 27.9228  3.7067   3
  -5  -1  -4 26.8862  4.3808   1
  -5  -1  -4 26.0102  4.1395   2
  -5  -1  -4 15.7431  3.3956   2
   5   1   4 29.0893  4.6267   2
   5   1   4 19.8112  3.8953   1
   5   1   4 23.9522  3.5401   3
   5   1   4 25.6542  4.2908   2
   5   1   4 27.0913  5.0062   1
  -6  -1  -4 33.7930  4.9246   2
  -6  -1  -4 34.9398  5.3709   1
  -6  -1  -4 34.1717  5.0105   2
   6   1   4 36.4539  5.4967   2
   6   1   4 43.4962  6.1290   2
   6   1   4 30.6312  5.1847   1
   6   1   4 36.1890  4.3612   3
   6   1   4 34.3603  6.1713   1
   6   1   4 31.7032  5.5896   2
  -7  -1  -4 21.5001  4.1217   2
  -7  -1  -4 13.7566  3.6107   2
  -7  -1  -4 28.9783  5.2120   1
   7   1   4 16.4223  4.4772   2
   7   1   4 17.0794  4.2418   2
   7   1   4 16.9116  3.1384   3
   7   1   4 20.1795  5.1647   1
   7   1   4 19.5107  4.5158   1
   7   1   4 15.9462  4.2570   2
  -8  -1  -4 21.7312  4.3354   2
  -8  -1  -4 20.9555  4.1275   2
   8   1   4 13.2760  3.0070   3
   8   1   4 5.72548 3.89133   1
   8   1   4 4.21701 3.63775   2
   8   1   4 19.8600  5.1026   2
   8   1   4 9.99232 4.70220   1
  -9  -1  -4 13.4945  3.8622   2
  -9  -1  -4 8.01540 3.63540   2
   9   1   4 20.4617  6.2392   1
   9   1   4 13.9040  2.8776   3
   9   1   4 14.2322  5.2279   2
  10   1   4 2.62268 4.65108   2
  10   1   4 1.31038 4.05912   1
  11   1   4 12.3683  6.4398   2
  11   1   4 3.71905 4.92442   1
  12   1   4 3.21499 5.92004   2
  12   1   4 0.62243 5.49405   1
  12  -2  -4 2.03053 4.31999   1
  11  -2  -4 6.65940 4.42746   1
  10  -2  -4 0.55947 2.75468   2
  10  -2  -4 -1.3204  3.1111   1
   9  -2  -4 17.2189  4.4287   1
   9  -2  -4 7.97137 3.73976   2
   8  -2  -4 14.1522  4.2822   1
   8  -2  -4 23.3950  4.4248   1
   8  -2  -4 18.4394  3.9961   2
   7  -2  -4 5.97092 2.89421   1
   7  -2  -4 9.18865 3.42565   2
   7  -2  -4 6.69554 2.62186   2
   7  -2  -4 9.20993 3.51559   1
   6  -2  -4 2.25750 2.42212   1
   6  -2  -4 1.56510 1.61596   2
   6  -2  -4 -1.2387  1.7233   1
   6  -2  -4 0.07366 2.20101   2
   5  -2  -4 1.80034 1.47295   2
   5  -2  -4 1.44529 2.07565   1
   5  -2  -4 2.42676 1.73838   1
   5  -2  -4 1.44800 2.02332   2
  -5   2   4 -1.4605  1.1456   3
   4  -2  -4 30.7913  3.2345   2
   4  -2  -4 20.6761  3.4285   2
   4  -2  -4 29.1607  3.3684   1
   4  -2  -4 39.4491  4.5923   1
  -4   2   4 39.6108  3.7984   3
   3  -2  -4 546.685  25.308   1
   3  -2  -4 504.488  26.117   1
   3  -2  -4 536.360  24.022   2
   3  -2  -4 491.676  24.809   2
  -3   2   4 495.839  24.651   3
  -3   2   4 508.677  23.381   2
   2  -2  -4 76.1518  4.4776   2
   2  -2  -4 73.6894  5.9080   2
   2  -2  -4 67.9607  6.0721   1
   2  -2  -4 70.9551  4.6839   1
  -2   2   4 64.5377  4.1950   2
  -2   2   4 71.2044  5.9897   3
  -2   2   4 73.6103  4.6881   2
  -2   2   4 62.9743  5.3005   1
   1  -2  -4 430.432  20.647   2
   1  -2  -4 434.884  22.767   1
   1  -2  -4 451.177  21.729   1
   1  -2  -4 446.626  21.627   2
  -1   2   4 462.101  20.574   2
  -1   2   4 431.044  21.533   1
  -1   2   4 416.309  22.451   1
  -1   2   4 438.990  21.358   2
  -1   2   4 465.684  22.126   3
   0  -2  -4 3017.70  134.27   2
   0  -2  -4 3112.74  140.94   1
   0  -2  -4 2973.40  141.98   1
   0  -2  -4 3077.54  135.25   2
   0   2   4 2996.69  140.69   1
   0   2   4 3091.56  135.87   3
   0   2   4 3016.74  142.01   1
   0   2   4 3103.65  135.19   2
   0   2   4 3109.23  134.16   2
  -1  -2  -4 873.070  39.781   2
  -1  -2  -4 890.509  41.681   1
  -1  -2  -4 875.040  40.480   2
  -1  -2  -4 811.120  42.363   1
   1   2   4 849.451  39.536   2
   1   2   4 835.339  41.373   1
   1   2   4 888.408  40.763   3
   1   2   4 899.334  40.498   2
   1   2   4 853.198  42.634   1
  -2  -2  -4 83.1445  7.6020   1
  -2  -2  -4 89.4636  6.8528   2
  -2  -2  -4 72.5149  6.7618   2
  -2  -2  -4 87.4778  7.1710   1
   2   2   4 72.1975  6.7386   3
   2   2   4 87.9765  7.7780   1
   2   2   4 72.7275  6.8763   2
   2   2   4 93.1432  6.8930   2
   2   2   4 79.1147  6.7434   1
  -3  -2  -4 56.9519  6.2203   2
  -3  -2  -4 70.2375  6.6888   1
  -3  -2  -4 70.4978  6.4051   2
   3   2   4 70.4355  6.6812   1
   3   2   4 65.2853  6.5722   2
   3   2   4 82.5138  7.2072   3
   3   2   4 62.4068  7.0864   1
   3   2   4 82.6786  6.8397   2
  -4  -2  -4 1.64648 1.70528   2
  -4  -2  -4 1.28871 1.39701   1
  -4  -2  -4 -0.3170  1.4055   2
   4   2   4 0.60065 1.65121   1
   4   2   4 2.34977 1.72242   1
   4   2   4 3.31195 1.83111   3
   4   2   4 6.17834 2.19796   2
   4   2   4 3.52930 1.83678   2
  -5  -2  -4 53.3902  5.9460   2
  -5  -2  -4 39.6461  5.6654   1
  -5  -2  -4 51.1809  6.0849   2
   5   2   4 69.3973  7.3964   2
   5   2   4 52.9582  7.0034   1
   5   2   4 42.1415  5.8930   1
   5   2   4 51.9460  5.7115   3
   5   2   4 58.9190  6.4142   2
  -6  -2  -4 239.058  14.362   2
  -6  -2  -4 240.458  14.522   2
  -6  -2  -4 251.371  15.140   1
   6   2   4 253.179  15.178   2
   6   2   4 240.159  15.430   2
   6   2   4 238.783  14.091   3
   6   2   4 219.228  15.070   1
   6   2   4 259.572  17.044   1
  -7  -2  -4 17.4809  3.8466   2
  -7  -2  -4 9.38869 3.55224   1
  -7  -2  -4 8.21705 2.93591   2
   7   2   4 8.53379 3.24910   2
   7   2   4 6.70127 3.17749   2
   7   2   4 6.23629 2.42563   3
   7   2   4 7.05082 3.41266   1
   7   2   4 16.8239  4.2731   1
  -8  -2  -4 307.865  17.319   2
  -8  -2  -4 306.821  17.376   2
   8   2   4 296.349  19.284   2
   8   2   4 303.672  19.013   2
   8   2   4 304.548  19.483   1
   8   2   4 306.280  19.612   2
   8   2   4 331.877  21.838   1
   8   2   4 268.910  16.399   3
   9   2   4 60.5284  9.1676   2
   9   2   4 87.0257 11.7885   1
   9   2   4 63.4576  6.4784   3
   9   2   4 48.6732  8.5854   2
  10   2   4 -1.5550  3.5959   1
  10   2   4 3.26829 4.75576   2
  11   2   4 -1.1605  4.7856   1
  11   2   4 10.8952  5.6926   2
  12   2   4 3.11682 5.29879   1
  12   2   4 -1.1840  5.2413   2
  11  -3  -4 2.29360 3.77269   1
  10  -3  -4 10.1529  3.9081   2
  10  -3  -4 9.43419 4.12810   1
   9  -3  -4 30.4457  5.2692   2
   9  -3  -4 36.2208  6.0916   1
   8  -3  -4 49.5047  6.1955   2
   8  -3  -4 44.6136  7.3871   1
   8  -3  -4 38.5135  6.0120   1
   7  -3  -4 114.166  11.515   1
   7  -3  -4 125.443  11.491   2
   7  -3  -4 123.578  10.480   1
   7  -3  -4 116.041   9.462   2
   6  -3  -4 23.8739  4.9772   2
   6  -3  -4 18.3012  4.5668   1
   6  -3  -4 19.4131  3.7594   1
   6  -3  -4 13.5382  2.9993   2
  -6   3   4 18.8206  2.5882   3
   5  -3  -4 22.8625  4.6713   1
   5  -3  -4 30.0848  5.0604   2
   5  -3  -4 21.8122  3.2909   2
   5  -3  -4 18.1403  3.4903   1
  -5   3   4 22.2595  3.2062   3
   4  -3  -4 538.924  27.085   1
   4  -3  -4 548.581  28.746   1
   4  -3  -4 513.886  27.176   2
   4  -3  -4 537.629  25.712   2
  -4   3   4 530.740  25.303   2
  -4   3   4 550.885  25.415   2
  -4   3   4 554.851  26.186   3
  -4   3   4 530.896  26.636   1
  -4   3   4 509.038  26.501   1
   3  -3  -4 310.602  15.469   1
   3  -3  -4 287.940  14.516   2
   3  -3  -4 284.131  15.922   2
   3  -3  -4 282.423  16.742   1
  -3   3   4 291.143  15.507   3
  -3   3   4 264.843  14.333   2
  -3   3   4 268.483  15.621   1
  -3   3   4 282.305  14.926   2
   2  -3  -4 196.425  12.494   1
   2  -3  -4 199.540  11.156   1
   2  -3  -4 192.389  10.514   2
   2  -3  -4 207.848  12.053   2
  -2   3   4 207.839  12.177   1
  -2   3   4 210.197  11.524   2
  -2   3   4 183.237  11.679   3
  -2   3   4 186.582  10.309   2
   1  -3  -4 130.953   7.988   1
   1  -3  -4 132.724   7.607   2
   1  -3  -4 107.706   9.745   1
   1  -3  -4 123.159   9.813   2
  -1   3   4 132.862   7.535   2
  -1   3   4 143.788   8.743   2
   0  -3  -4 522.371  25.751   2
   0  -3  -4 565.519  27.243   2
   0  -3  -4 550.184  27.031   1
   0  -3  -4 538.012  28.557   1
   0   3   4 542.009  28.459   1
   0   3   4 577.740  27.216   2
   0   3   4 545.091  26.960   1
   0   3   4 523.029  25.600   2
  -1  -3  -4 53.4455  5.8041   2
  -1  -3  -4 50.2480  5.0895   1
  -1  -3  -4 51.4540  4.9408   2
  -1  -3  -4 56.3872  6.4434   1
   1   3   4 60.4403  5.9943   2
   1   3   4 54.6319  6.2880   1
   1   3   4 57.0717  5.1379   1
   1   3   4 54.3688  4.8834   2
  -2  -3  -4 444.731  24.526   2
  -2  -3  -4 491.458  25.306   1
  -2  -3  -4 509.802  24.185   2
  -2  -3  -4 502.442  26.349   1
   2   3   4 471.316  24.818   2
   2   3   4 445.162  23.615   2
   2   3   4 491.284  26.485   1
   2   3   4 510.644  25.081   1
   2   3   4 504.469  26.499   1
  -3  -3  -4 156.253   9.832   2
  -3  -3  -4 153.086  10.277   2
  -3  -3  -4 152.850  10.292   1
   3   3   4 153.028  10.406   2
   3   3   4 143.413   9.443   2
   3   3   4 162.417  10.229   1
   3   3   4 161.831  11.359   1
   3   3   4 157.460  12.674   1
  -4  -3  -4 15.6669  3.5731   2
  -4  -3  -4 0.17452 1.33669   1
  -4  -3  -4 10.0235  2.6847   2
   4   3   4 8.57830 2.78392   1
   4   3   4 12.0617  3.0836   2
   4   3   4 4.12599 2.19831   3
   4   3   4 5.51566 2.18882   2
   4   3   4 11.3553  3.5343   1
  -5  -3  -4 25.9772  4.5553   1
  -5  -3  -4 27.3802  4.5528   2
  -5  -3  -4 25.1732  4.2899   2
   5   3   4 31.3422  4.8634   3
   5   3   4 25.0292  4.5662   1
   5   3   4 26.6755  4.3041   2
   5   3   4 21.3521  4.4143   2
   5   3   4 18.1543  4.6844   1
  -6  -3  -4 -2.5754  2.0598   1
  -6  -3  -4 2.57180 2.09298   2
  -6  -3  -4 1.80687 2.33774   2
   6   3   4 1.49832 2.26576   2
   6   3   4 -0.2130  2.0471   3
   6   3   4 0.02682 2.07210   2
   6   3   4 -1.7891  1.8110   1
   6   3   4 1.00216 2.27395   1
  -7  -3  -4 64.4118  7.0872   2
  -7  -3  -4 48.2417  6.6653   1
  -7  -3  -4 64.5572  7.4722   2
   7   3   4 57.0403  8.7057   1
   7   3   4 48.0143  7.2070   1
   7   3   4 63.4471  8.1569   2
   7   3   4 64.4847  7.8378   2
   7   3   4 64.1498  7.1206   3
  -8  -3  -4 5.98107 3.37681   2
  -8  -3  -4 4.78241 2.91558   2
   8   3   4 5.65541 2.93637   3
   8   3   4 5.40811 3.47372   2
   8   3   4 5.24283 3.59069   1
   8   3   4 2.59165 3.63297   1
   9   3   4 4.46963 3.42895   2
   9   3   4 9.12825 3.25326   3
   9   3   4 24.0133  6.9623   1
  10   3   4 5.51164 5.03528   1
  10   3   4 2.41960 4.29693   2
  10   3   4 -2.3159  3.7096   2
  11   3   4 0.01057 4.29566   1
  11   3   4 2.66916 4.15144   2
  11   3   4 1.49085 4.86689   2
  12   3   4 2.85172 6.07467   2
  12   3   4 2.90218 5.55384   1
  11  -4  -4 -0.0826  3.7112   1
  10  -4  -4 1.38868 3.31016   2
  10  -4  -4 -2.5459  3.2710   1
   9  -4  -4 42.6203  6.8007   1
   9  -4  -4 33.0006  5.7574   2
   8  -4  -4 12.6109  3.8207   2
   8  -4  -4 10.8379  4.0848   1
   7  -4  -4 428.797  27.613   1
   7  -4  -4 442.754  26.651   2
   7  -4  -4 482.562  25.998   1
   7  -4  -4 511.784  24.562   2
  -7   4   4 446.631  22.064   3
   6  -4  -4 6.35969 3.71924   1
   6  -4  -4 2.79864 3.78105   2
   6  -4  -4 6.44985 2.46607   2
   6  -4  -4 3.22263 2.57763   1
  -6   4   4 8.48615 2.00366   2
  -6   4   4 9.85284 2.24860   2
  -6   4   4 11.8147  2.9037   3
   5  -4  -4 -0.3851  2.3879   1
   5  -4  -4 1.34270 1.63470   2
   5  -4  -4 6.74082 2.49300   1
   5  -4  -4 2.81743 2.96415   2
  -5   4   4 2.29185 1.95547   2
  -5   4   4 4.39280 2.24163   3
  -5   4   4 4.44410 2.14531   2
   4  -4  -4 175.977  10.706   2
   4  -4  -4 192.860  15.295   1
   4  -4  -4 196.212  11.698   1
   4  -4  -4 177.779  14.116   2
  -4   4   4 176.542  11.536   3
  -4   4   4 192.606  11.471   2
  -4   4   4 170.553  11.941   1
  -4   4   4 181.475  10.980   2
   3  -4  -4 22.5423  4.6376   1
   3  -4  -4 21.8885  3.4618   1
   3  -4  -4 22.4679  3.2858   2
   3  -4  -4 30.6612  4.9972   2
  -3   4   4 15.6113  3.6715   1
  -3   4   4 17.6909  3.4899   2
  -3   4   4 24.6457  3.4534   2
   2  -4  -4 0.78090 1.20863   1
   2  -4  -4 1.39932 2.22011   1
   2  -4  -4 4.67008 2.31421   2
   2  -4  -4 0.65002 1.02408   2
  -2   4   4 3.41655 1.65339   2
  -2   4   4 -0.1935  1.4970   1
  -2   4   4 3.44897 1.85846   2
   1  -4  -4 137.733  11.183   1
   1  -4  -4 101.222   7.101   1
   1  -4  -4 97.1173  9.0973   2
   1  -4  -4 104.854   6.772   2
  -1   4   4 100.745   6.647   2
  -1   4   4 76.7798  8.0058   2
  -1   4   4 97.7095  9.4961   1
   0  -4  -4 125.057  10.883   2
   0  -4  -4 136.406  11.912   1
   0  -4  -4 140.146   8.686   2
   0  -4  -4 150.604   9.243   1
   0   4   4 134.764   8.570   2
   0   4   4 157.701  12.515   1
   0   4   4 172.088  10.567   2
  -1  -4  -4 174.129  10.320   2
  -1  -4  -4 175.543  10.829   1
  -1  -4  -4 171.086  12.304   1
  -1  -4  -4 168.144  11.627   2
   1   4   4 154.598   9.892   2
   1   4   4 202.187  12.826   1
   1   4   4 182.194  10.737   1
   1   4   4 178.982  11.624   2
  -2  -4  -4 171.390  11.101   1
  -2  -4  -4 172.194  11.837   2
  -2  -4  -4 147.109  10.245   2
   2   4   4 190.843  10.547   2
   2   4   4 178.129  11.848   2
   2   4   4 183.920  12.673   1
   2   4   4 177.089  10.825   1
  -3  -4  -4 6.24733 2.81256   2
  -3  -4  -4 7.49323 2.39271   2
  -3  -4  -4 12.3028  3.0835   1
   3   4   4 6.94359 2.41190   1
   3   4   4 2.71362 2.19295   2
   3   4   4 2.05907 2.50568   1
   3   4   4 4.14754 1.97526   2
  -4  -4  -4 6.50062 2.95530   2
  -4  -4  -4 8.97383 2.84601   2
  -4  -4  -4 4.74374 2.39222   1
   4   4   4 8.78454 3.04680   2
   4   4   4 10.9716  2.8536   2
   4   4   4 8.55606 3.30776   1
   4   4   4 10.9722  2.9620   1
   4   4   4 13.3732  4.0447   1
  -5  -4  -4 3.79832 2.37632   1
  -5  -4  -4 2.15362 1.93318   2
  -5  -4  -4 2.67239 2.49880   2
   5   4   4 1.32002 2.01442   2
   5   4   4 4.85182 3.19496   1
   5   4   4 1.59781 2.16849   1
   5   4   4 7.21441 3.12306   1
   5   4   4 3.43036 2.56582   2
  -6  -4  -4 39.6055  6.0352   2
  -6  -4  -4 38.8744  5.7085   2
  -6  -4  -4 38.6595  5.7181   1
   6   4   4 30.9384  5.4484   3
   6   4   4 24.5778  4.9719   1
   6   4   4 31.5289  6.2406   1
   6   4   4 27.4922  4.9899   2
   6   4   4 38.2955  6.1468   2
  -7  -4  -4 146.638  12.516   2
  -7  -4  -4 142.464  11.723   2
  -7  -4  -4 147.946  12.176   1
   7   4   4 137.874  12.705   1
   7   4   4 134.556  12.241   3
   7   4   4 121.109  12.447   2
   7   4   4 157.606  15.286   1
   7   4   4 161.426  13.066   2
  -8  -4  -4 12.8486  4.3891   2
  -8  -4  -4 16.1463  3.8903   2
   8   4   4 8.62682 3.79516   3
   8   4   4 8.65019 3.89260   2
   8   4   4 15.8875  5.2288   1
   9   4   4 9.54246 4.30648   2
   9   4   4 6.84003 3.61493   3
   9   4   4 2.07752 3.56758   1
  10   4   4 -0.1398  3.6279   2
  10   4   4 5.16104 5.37642   1
  11   4   4 -2.1601  3.8879   2
  11   4   4 2.29310 5.23016   2
  11   4   4 4.50537 5.50234   1
  12   4   4 11.1268  6.9745   2
  12   4   4 12.8636  8.0735   2
  12   4   4 11.0894  6.7989   1
  11  -5  -4 4.20169 4.15225   2
  11  -5  -4 -2.2180  4.0385   1
  10  -5  -4 0.08594 3.59868   1
  10  -5  -4 3.00929 3.56087   2
   9  -5  -4 0.18889 3.41878   1
   9  -5  -4 3.82124 3.40499   2
   8  -5  -4 85.0156  9.4368   1
   8  -5  -4 78.9833  8.5954   2
   7  -5  -4 105.737   9.524   2
   7  -5  -4 96.4540  9.8754   1
  -7   5   4 100.136   8.477   3
   6  -5  -4 20.4103  6.1679   2
   6  -5  -4 18.4514  4.2754   1
   6  -5  -4 16.2549  3.6235   2
   6  -5  -4 29.7335  6.5040   1
  -6   5   4 23.5485  4.2895   3
  -6   5   4 24.4519  4.3713   2
  -6   5   4 32.7857  4.7761   2
   5  -5  -4 154.210  10.662   2
   5  -5  -4 166.704  15.751   1
   5  -5  -4 190.346  15.836   2
   5  -5  -4 161.329  11.485   1
  -5   5   4 166.435  11.381   2
  -5   5   4 173.776  13.734   1
  -5   5   4 173.981  11.328   2
  -5   5   4 176.519  11.861   3
   4  -5  -4 181.494  11.988   1
   4  -5  -4 183.543  15.335   2
   4  -5  -4 159.180  15.414   1
   4  -5  -4 186.958  11.323   2
  -4   5   4 166.529  14.038   1
  -4   5   4 181.456  12.170   2
  -4   5   4 185.362  11.529   2
   3  -5  -4 27.0813  4.0401   1
   3  -5  -4 20.8345  3.5250   2
   3  -5  -4 12.7767  4.2714   2
   3  -5  -4 35.6402  6.4543   1
  -3   5   4 19.7311  4.5700   1
  -3   5   4 22.2974  3.7272   2
  -3   5   4 26.3346  4.6597   2
   2  -5  -4 8.86835 3.64364   1
   2  -5  -4 5.77729 1.92271   2
   2  -5  -4 4.43010 2.86116   2
   2  -5  -4 10.5315  2.5652   1
  -2   5   4 9.21523 3.48293   1
  -2   5   4 4.44635 2.36331   2
  -2   5   4 5.66773 2.02943   2
   1  -5  -4 84.3885  7.6801   1
   1  -5  -4 76.6825  8.8436   2
   1  -5  -4 89.7565  7.5251   2
   1  -5  -4 96.2589 10.4058   1
  -1   5   4 101.905   7.976   2
  -1   5   4 94.8967 10.0038   1
  -1   5   4 84.5961  8.7450   2
   0  -5  -4 633.364  33.079   1
   0  -5  -4 632.989  33.836   2
   0  -5  -4 641.589  31.598   2
   0  -5  -4 656.489  35.731   1
   0   5   4 654.105  33.724   2
   0   5   4 674.503  31.619   2
   0   5   4 696.823  35.963   1
  -1  -5  -4 -0.6401  0.9532   2
  -1  -5  -4 -1.8549  1.6915   2
  -1  -5  -4 -1.2493  1.2698   1
   1   5   4 -0.9701  2.0250   1
   1   5   4 -1.5713  1.0244   2
   1   5   4 -1.7838  1.5309   2
  -2  -5  -4 730.158  38.570   2
  -2  -5  -4 764.132  38.731   1
  -2  -5  -4 769.732  37.001   2
   2   5   4 782.370  41.108   1
   2   5   4 763.894  38.329   1
   2   5   4 726.323  36.468   2
   2   5   4 812.450  39.046   2
  -3  -5  -4 12.7441  3.9539   2
  -3  -5  -4 14.7898  3.4380   1
  -3  -5  -4 15.8563  3.4096   2
   3   5   4 20.3856  4.4014   2
   3   5   4 15.6297  3.1814   2
   3   5   4 10.0048  3.8077   1
   3   5   4 12.2615  3.0768   1
  -4  -5  -4 25.0275  5.1999   2
  -4  -5  -4 27.4508  4.7282   2
  -4  -5  -4 29.4292  5.0505   1
   4   5   4 33.1404  5.1545   1
   4   5   4 44.4126  7.0405   1
   4   5   4 34.3861  4.8777   2
   4   5   4 26.7213  5.2455   2
  -5  -5  -4 -1.0736  2.1067   1
  -5  -5  -4 2.90086 2.25562   2
  -5  -5  -4 2.03332 2.65888   2
   5   5   4 -0.1034  1.9403   2
   5   5   4 0.80387 2.52739   2
   5   5   4 -0.3368  2.5747   1
   5   5   4 0.45426 2.36852   1
   5   5   4 2.70443 2.33835   1
  -6  -5  -4 84.7570  9.4454   1
  -6  -5  -4 114.884  10.330   2
   6   5   4 106.269  12.088   1
   6   5   4 94.4413 10.7208   2
   6   5   4 74.2782 10.5324   1
   6   5   4 102.273  10.123   1
  -7  -5  -4 6.96125 3.25802   2
   7   5   4 4.60293 3.30336   3
   7   5   4 5.21733 3.61113   1
   7   5   4 6.85110 4.15751   1
   7   5   4 3.63593 3.24443   2
  -8  -5  -4 6.62588 3.21769   2
   8   5   4 10.0710  4.3077   2
   8   5   4 3.15703 3.35656   3
   8   5   4 5.53483 4.44397   1
   9   5   4 2.04888 3.72462   3
   9   5   4 6.81101 4.96657   1
   9   5   4 2.23869 3.82129   2
  10   5   4 1.49157 4.27943   2
  10   5   4 3.70704 4.91803   1
  11   5   4 22.7981  8.2722   1
  11   5   4 5.96224 5.56406   2
  12   5   4 -1.8338  5.6431   2
  12   5   4 6.02237 6.27043   1
  12   5   4 6.30582 7.75814   2
  10  -6  -4 11.4776  5.1640   1
  10  -6  -4 22.2197  5.4069   2
   9  -6  -4 15.9845  5.1798   1
   9  -6  -4 20.6535  5.1043   2
   8  -6  -4 5.60658 3.89824   1
   8  -6  -4 4.15790 3.44565   2
   7  -6  -4 10.9327  4.0544   1
   7  -6  -4 5.99018 3.33725   2
  -7   6   4 12.4427  3.6537   3
   6  -6  -4 -0.7785  2.3165   2
   6  -6  -4 1.88628 2.87595   1
  -6   6   4 3.88940 3.35783   3
  -6   6   4 -3.4890  2.2880   2
   5  -6  -4 35.0799  7.9901   1
   5  -6  -4 35.9544  5.8648   1
   5  -6  -4 37.5791  5.2976   2
  -5   6   4 39.2144  7.0000   1
  -5   6   4 42.0358  6.3320   2
   4  -6  -4 27.5363  6.6550   1
   4  -6  -4 15.0243  3.3693   2
   4  -6  -4 19.1034  3.9242   1
  -4   6   4 10.7815  3.8219   2
  -4   6   4 9.97693 4.42075   1
   3  -6  -4 9.14718 4.45747   2
   3  -6  -4 -1.6540  1.1897   2
   3  -6  -4 -0.6734  1.8378   1
   3  -6  -4 2.66100 4.07296   1
  -3   6   4 1.64002 2.81898   1
  -3   6   4 -0.6464  2.3676   2
   2  -6  -4 89.0165  8.0068   2
   2  -6  -4 70.0236  7.6234   1
   2  -6  -4 91.0027 10.4300   2
   2  -6  -4 114.021  12.520   1
  -2   6   4 97.0102 10.7463   1
  -2   6   4 92.0167  9.8038   2
   1  -6  -4 114.020  12.012   2
   1  -6  -4 151.311  14.217   1
   1  -6  -4 105.676   9.165   2
   1  -6  -4 134.931  10.450   1
  -1   6   4 130.971  12.779   1
  -1   6   4 99.4087 10.6797   2
   0  -6  -4 6.54902 3.56539   2
   0  -6  -4 4.25837 2.00522   2
   0  -6  -4 2.34154 2.01358   1
   0   6   4 5.20806 2.92373   2
   0   6   4 1.90823 1.84773   2
   0   6   4 3.55710 2.96277   1
  -1  -6  -4 102.374   9.118   1
  -1  -6  -4 84.3367  8.0267   2
   1   6   4 90.9312  8.1805   2
   1   6   4 90.4835  9.9716   2
   1   6   4 121.127  12.221   1
  -2  -6  -4 178.741  11.458   2
  -2  -6  -4 172.606  11.835   1
   2   6   4 155.764  14.135   2
   2   6   4 163.344  15.250   1
  -3  -6  -4 67.0305  7.3779   2
  -3  -6  -4 64.1990  7.4327   1
   3   6   4 59.1627  8.1248   2
   3   6   4 42.0679  7.7643   1
   3   6   4 69.2898  7.6173   1
  -4  -6  -4 42.5831  6.5186   1
  -4  -6  -4 45.7979  6.5110   2
   4   6   4 41.6329  5.9340   1
   4   6   4 42.2490  7.0226   2
   4   6   4 52.8722  8.3745   1
  -5  -6  -4 87.7023  9.2869   2
   5   6   4 75.7871 10.7885   1
   5   6   4 85.1997  9.0206   1
   5   6   4 68.4811  9.4724   2
  -6  -6  -4 218.840  16.042   2
  -6  -6  -4 218.384  16.498   1
   6   6   4 183.180  15.342   1
   6   6   4 189.318  18.334   1
   6   6   4 221.825  19.331   1
   6   6   4 163.850  15.983   2
  -7  -6  -4 74.9535  8.6690   2
   7   6   4 81.0329 11.7079   1
   7   6   4 66.8954 10.8683   1
   7   6   4 90.1547 11.3168   2
   8   6   4 4.43067 3.89728   2
   8   6   4 -2.8218  2.9483   3
   8   6   4 5.55480 4.80537   1
   9   6   4 5.57369 5.35474   1
   9   6   4 9.69065 5.01614   2
   9   6   4 1.23692 4.35094   3
  10   6   4 0.80755 5.15398   1
  10   6   4 -0.1444  4.1162   2
  11   6   4 -3.1222  5.2167   1
  11   6   4 -5.5379  4.5724   2
  10  -7  -4 44.1737  8.6780   1
   9  -7  -4 28.2283  6.2803   1
   9  -7  -4 21.2151  5.4419   2
   8  -7  -4 -2.9522  3.0284   1
   8  -7  -4 3.87097 3.44868   2
   7  -7  -4 5.45841 3.55764   1
   7  -7  -4 0.63528 2.90902   2
  -7   7   4 3.69166 3.66720   3
   6  -7  -4 50.9901  7.5164   1
   6  -7  -4 33.0696  5.9347   2
  -6   7   4 46.7670  7.3774   2
   5  -7  -4 54.5143  7.4997   1
   5  -7  -4 61.5619  7.3214   2
  -5   7   4 49.9784  7.8680   2
   4  -7  -4 41.2161  8.9134   1
   4  -7  -4 25.7806  4.8789   1
   4  -7  -4 27.2472  4.7399   2
  -4   7   4 12.6172  4.1905   2
  -4   7   4 0.46695 3.40807   1
   3  -7  -4 105.707   9.979   1
   3  -7  -4 80.1524 12.1087   1
   3  -7  -4 103.618   9.464   2
  -3   7   4 123.960  12.228   2
  -3   7   4 97.6339 11.9086   1
   2  -7  -4 8.74294 2.92879   2
   2  -7  -4 1.93722 2.28096   1
  -2   7   4 5.54175 3.98960   1
  -2   7   4 1.97615 2.88828   2
   1  -7  -4 213.888  14.618   1
   1  -7  -4 245.369  14.331   2
  -1   7   4 223.803  18.109   2
  -1   7   4 240.025  19.766   1
   0  -7  -4 1.85578 2.07870   1
   0  -7  -4 -0.0712  1.6944   2
   0   7   4 0.25894 2.37507   2
   0   7   4 5.34938 3.54173   1
  -1  -7  -4 4.86634 2.33122   2
  -1  -7  -4 5.39215 2.59130   1
   1   7   4 6.26953 3.81010   1
   1   7   4 2.80689 2.88355   2
  -2  -7  -4 92.3185  9.0847   2
  -2  -7  -4 83.7653  9.1116   1
   2   7   4 81.0219 10.9669   1
   2   7   4 98.3519 11.2109   2
  -3  -7  -4 5.09543 2.94865   1
  -3  -7  -4 3.26846 2.35206   2
   3   7   4 2.19121 2.93922   2
   3   7   4 1.49117 3.39372   1
  -4  -7  -4 0.55285 2.39425   2
  -4  -7  -4 2.22933 2.62986   1
   4   7   4 4.31859 3.39517   2
   4   7   4 0.96365 2.88135   1
   4   7   4 -2.1598  3.0281   1
  -5  -7  -4 41.1911  6.7369   2
   5   7   4 28.3978  5.6425   1
   5   7   4 35.2959  7.9686   1
   5   7   4 36.2825  7.2020   2
  -6  -7  -4 0.42236 2.79245   2
   6   7   4 4.15671 3.75004   2
   6   7   4 -2.3250  3.4111   1
  -7  -7  -4 24.9686  5.7801   2
   7   7   4 21.1311  7.1948   1
   7   7   4 23.3192  6.9681   1
   7   7   4 21.2930  6.2088   2
   8   7   4 2.44915 4.76435   1
   8   7   4 2.81449 5.08940   1
   8   7   4 1.04367 4.04435   2
   9   7   4 4.51130 4.78885   3
   9   7   4 0.55066 3.93188   2
   9   7   4 20.9336  6.4736   1
  10   7   4 4.87979 6.07108   1
  10   7   4 -3.5052  3.8828   2
  11   7   4 -7.7630  5.1589   1
  11   7   4 3.74583 5.88699   2
   9  -8  -4 3.31403 4.14323   2
   9  -8  -4 0.40135 4.20705   1
   8  -8  -4 5.09915 4.24176   1
   8  -8  -4 17.7626  5.2312   2
   7  -8  -4 3.02301 3.03517   2
   7  -8  -4 0.43914 3.55685   1
   6  -8  -4 4.77719 2.84867   2
   6  -8  -4 2.01658 3.08580   1
  -6   8   4 9.90433 4.69446   2
   5  -8  -4 3.70836 3.05869   2
   5  -8  -4 6.24664 3.74516   1
  -5   8   4 3.77365 3.74119   2
   4  -8  -4 15.3985  4.4387   1
   4  -8  -4 20.4522  4.5513   2
  -4   8   4 14.4193  5.1507   2
   3  -8  -4 20.2773  4.4997   2
   3  -8  -4 21.3668  4.9357   1
  -3   8   4 13.5934  4.9040   2
  -3   8   4 24.5728  6.7520   1
   2  -8  -4 452.894  25.068   1
   2  -8  -4 429.257  23.532   2
  -2   8   4 372.260  25.312   2
  -2   8   4 411.425  27.527   1
   1  -8  -4 33.1856  5.5838   2
   1  -8  -4 50.2895  6.7636   1
  -1   8   4 48.2057  8.9063   1
  -1   8   4 68.3305  9.7316   2
   0  -8  -4 1.96481 2.37941   1
   0  -8  -4 3.64927 2.44869   2
   0   8   4 -2.4444  2.4087   2
   0   8   4 0.98508 3.65331   1
  -1  -8  -4 24.1836  4.6820   2
  -1  -8  -4 23.6548  4.9253   1
   1   8   4 34.2150  6.9681   2
   1   8   4 27.9951  7.1824   1
  -2  -8  -4 0.49011 1.96266   2
  -2  -8  -4 0.80313 2.56584   1
   2   8   4 0.14752 3.50226   1
   2   8   4 4.63217 3.44598   2
  -3  -8  -4 15.4509  4.1790   2
  -3  -8  -4 7.21127 3.38794   1
   3   8   4 4.94017 4.23375   1
   3   8   4 9.34377 4.36341   2
  -4  -8  -4 10.7959  4.0376   2
  -4  -8  -4 14.2535  4.6120   1
   4   8   4 20.9237  6.9023   1
   4   8   4 12.8069  4.8734   2
  -5  -8  -4 75.7639  9.7128   2
   5   8   4 89.0701 12.6272   1
   5   8   4 80.3413 11.2748   2
  -6  -8  -4 15.9239  5.0699   2
   6   8   4 38.7005  7.8071   2
   6   8   4 45.7256  9.4639   1
  -7  -8  -4 -3.8952  2.9631   2
   7   8   4 0.36417 3.76246   2
   7   8   4 3.63166 4.83963   1
   7   8   4 6.48505 6.06628   1
   8   8   4 6.30983 4.65288   2
   8   8   4 -0.9831  5.1712   1
   8   8   4 -2.3688  4.7592   1
   9   8   4 2.91562 5.79537   3
   9   8   4 1.89816 5.04548   2
   9   8   4 16.7392  7.4058   1
  10   8   4 -4.7512  4.5406   2
  10   8   4 7.87779 7.05742   1
   9  -9  -4 -2.4100  4.0640   1
   8  -9  -4 -1.8652  3.5642   1
   8  -9  -4 -3.3867  3.2592   2
   7  -9  -4 7.51775 4.54851   1
   7  -9  -4 3.97079 3.93995   2
   6  -9  -4 -2.1358  2.8961   2
   6  -9  -4 2.28221 3.66425   1
  -6   9   4 -5.3672  3.9308   2
   5  -9  -4 4.92319 3.70825   1
   5  -9  -4 2.57554 3.40287   2
  -5   9   4 3.95902 4.62641   2
   4  -9  -4 3.93184 3.16627   2
   4  -9  -4 -1.3260  2.5081   1
  -4   9   4 4.45212 4.23951   2
   3  -9  -4 1.30099 3.02507   1
   3  -9  -4 0.86206 2.62279   2
  -3   9   4 1.06641 3.53953   2
   2  -9  -4 70.6866  8.3980   2
   2  -9  -4 59.0145  8.1131   1
  -2   9   4 61.7393 10.0096   2
  -2   9   4 48.8122  9.7211   1
   1  -9  -4 46.0135  6.9794   1
   1  -9  -4 32.8266  5.8857   2
  -1   9   4 49.7790  8.7587   2
  -1   9   4 50.3485  9.6985   1
   0  -9  -4 3.65894 2.66828   2
   0  -9  -4 -0.8941  2.4844   1
   0   9   4 1.30051 4.35437   1
   0   9   4 1.86089 3.76307   2
  -1  -9  -4 23.9319  4.8784   2
  -1  -9  -4 28.6358  5.6536   1
   1   9   4 9.68906 5.34353   1
   1   9   4 9.99002 4.50787   2
  -2  -9  -4 91.1941 10.3551   1
  -2  -9  -4 83.2873  9.7304   2
   2   9   4 86.8351 11.9323   2
   2   9   4 100.619  13.684   1
  -3  -9  -4 64.1626  8.4549   2
  -3  -9  -4 30.4862  6.3843   1
   3   9   4 58.3986 10.6306   1
   3   9   4 34.6618  7.9889   2
  -4  -9  -4 8.93739 3.98679   2
   4   9   4 5.74235 4.78967   1
   4   9   4 9.03782 4.87114   2
  -5  -9  -4 9.61569 4.41173   2
   5   9   4 8.81927 4.88104   2
   5   9   4 10.8016  6.2926   1
  -6  -9  -4 9.73319 4.64040   2
   6   9   4 24.5798  7.8890   1
   6   9   4 10.5363  5.1965   2
   7   9   4 0.75622 5.54644   1
   7   9   4 3.26943 5.37013   2
   8   9   4 0.12015 5.25711   1
   8   9   4 4.02030 5.80295   1
   8   9   4 3.75163 4.82917   2
   9   9   4 12.1588  6.3044   2
   9   9   4 6.60492 7.19393   1
   9   9   4 14.7835  7.9433   1
  10   9   4 4.95397 6.43028   2
  10   9   4 8.89217 7.69709   1
   8 -10  -4 7.57102 5.27108   1
   7 -10  -4 3.88250 4.08477   1
   7 -10  -4 3.60908 3.81243   2
   6 -10  -4 3.31898 4.37119   1
   6 -10  -4 10.5758  4.8132   2
   5 -10  -4 0.84436 3.36579   2
   5 -10  -4 -0.3078  3.2467   1
  -5  10   4 -1.5828  3.9337   2
   4 -10  -4 9.52411 4.19638   2
   4 -10  -4 6.09670 3.87413   1
  -4  10   4 10.8329  5.5569   2
   3 -10  -4 65.6980  8.7151   2
   3 -10  -4 59.7731  8.6260   1
  -3  10   4 51.4539 10.1314   2
   2 -10  -4 0.56891 2.46982   2
   2 -10  -4 -1.8447  2.8735   1
  -2  10   4 0.98572 4.34639   2
   1 -10  -4 11.8196  4.3707   1
   1 -10  -4 5.87767 3.50087   2
  -1  10   4 15.0863  6.0979   2
  -1  10   4 4.69205 5.43261   1
   0 -10  -4 9.53570 4.22948   1
   0 -10  -4 5.79679 3.71992   2
   0  10   4 7.19474 5.84990   1
   0  10   4 3.97044 4.43666   2
  -1 -10  -4 2.08685 2.93001   2
  -1 -10  -4 -0.0994  3.0631   1
   1  10   4 1.99097 4.58107   1
   1  10   4 -3.5795  2.9735   2
  -2 -10  -4 7.50054 3.74647   2
  -2 -10  -4 2.95409 3.90173   1
   2  10   4 8.32499 5.53764   2
   2  10   4 3.22939 5.36454   1
  -3 -10  -4 56.9458  8.7033   2
   3  10   4 64.0449 11.1980   2
   3  10   4 48.8907 10.8528   1
  -4 -10  -4 -0.0815  3.1961   2
   4  10   4 -1.1910  4.2022   2
   4  10   4 -2.9272  4.6576   1
  -5 -10  -4 62.1503  9.5129   2
   5  10   4 82.2170 12.7050   2
   5  10   4 64.1291 12.2514   1
  -6 -10  -4 1.12159 4.32428   2
   6  10   4 1.22986 5.61834   1
   6  10   4 4.94493 5.53713   2
   7  10   4 -2.5081  4.2458   2
   7  10   4 -3.6440  4.9538   1
   8  10   4 2.41424 5.82612   1
   8  10   4 1.58545 5.89953   2
   8  10   4 -1.0645  6.0908   1
   9  10   4 -0.8474  5.8136   2
   9  10   4 0.69975 7.10727   1
   9  10   4 -5.2408  6.8187   1
   7 -11  -4 -1.8636  4.0474   1
   6 -11  -4 -2.0983  3.7991   2
   6 -11  -4 0.96186 3.94538   1
   5 -11  -4 4.28186 4.48688   1
   5 -11  -4 2.96512 3.55568   2
  -5  11   4 -2.4207  4.8423   2
   4 -11  -4 6.97401 4.44946   1
   4 -11  -4 8.77818 4.36867   2
  -4  11   4 9.39150 5.81256   2
   3 -11  -4 14.6636  5.5605   1
   3 -11  -4 18.5002  5.4342   2
  -3  11   4 10.3467  5.8276   2
   2 -11  -4 15.0586  4.8113   2
   2 -11  -4 20.2910  5.8955   1
  -2  11   4 4.67772 5.23603   2
   1 -11  -4 23.1968  6.0148   1
   1 -11  -4 17.1164  4.8122   2
  -1  11   4 19.3438  6.5657   2
   0 -11  -4 1.81130 3.37723   2
   0 -11  -4 -1.4318  3.0220   1
   0  11   4 0.11456 4.39149   2
   0  11   4 -4.2723  4.6784   1
  -1 -11  -4 66.5091  9.6405   2
   1  11   4 94.9418 14.4240   1
   1  11   4 81.7992 13.0173   2
  -2 -11  -4 12.3482  4.9175   2
   2  11   4 14.0894  6.9367   2
   2  11   4 4.98238 6.27801   1
  -3 -11  -4 2.83968 3.97354   2
   3  11   4 1.71025 4.76104   2
   3  11   4 5.31578 5.94578   1
  -4 -11  -4 10.3208  5.3638   2
   4  11   4 7.22115 7.23348   1
   4  11   4 8.34159 6.22992   2
  -5 -11  -4 3.72647 4.83504   2
   5  11   4 0.50666 5.18449   1
   5  11   4 2.05475 5.27975   2
   6  11   4 7.17948 7.43237   1
   6  11   4 6.93231 6.16073   2
   7  11   4 1.62635 5.59174   2
   7  11   4 4.20565 6.84654   1
   8  11   4 -1.4668  7.0960   1
   8  11   4 7.88511 7.28608   1
   5 -12  -4 -1.7684  3.7680   1
  -5  12   4 0.40444 5.84610   2
   4 -12  -4 0.06459 4.26132   1
   4 -12  -4 -2.2529  3.8831   2
  -4  12   4 1.49281 5.53273   2
   3 -12  -4 1.05180 3.68534   2
   3 -12  -4 2.96751 4.36310   1
  -3  12   4 2.39548 5.71309   2
   2 -12  -4 9.66542 4.72541   2
   2 -12  -4 16.9182  5.6940   1
  -2  12   4 4.41239 5.63082   2
   1 -12  -4 4.19732 3.83264   2
  -1  12   4 2.96855 5.06628   2
   0 -12  -4 10.1700  4.6521   2
   0  12   4 21.3070  7.6909   2
  -1 -12  -4 9.20776 4.96344   2
   1  12   4 5.84718 6.67244   1
   1  12   4 4.86566 6.24559   2
  -2 -12  -4 0.50638 3.86328   2
   2  12   4 3.08596 6.79591   1
   2  12   4 -0.0099  4.9276   2
  -3 -12  -4 -2.1436  4.0313   2
   3  12   4 -0.8893  6.5276   1
   3  12   4 -2.4599  4.9197   2
  -4 -12  -4 47.6724  9.0192   2
   4  12   4 50.5715 10.9204   2
   4  12   4 33.4943 10.5670   1
   5  12   4 0.16919 5.99468   2
   5  12   4 6.89320 8.02174   1
   6  12   4 2.56180 7.52302   1
  -3  13   4 -1.9598  5.4716   2
  -2  13   4 -4.5974  5.8978   2
   1 -13  -4 9.84025 5.19875   2
  -1  13   4 5.79411 5.87050   2
   0 -13  -4 13.5171  5.9699   2
   0  13   4 6.66825 6.46069   2
  -1 -13  -4 -2.0304  4.1386   2
   1  13   4 -0.6443  5.8955   2
  -2 -13  -4 -6.4510  3.7777   2
   2  13   4 -2.2067  5.4142   2
   2  13   4 -2.7243  6.9368   1
  -3 -13  -4 4.99611 5.26480   2
   3  13   4 13.5447  9.1103   1
  -4 -13  -4 -1.6625  5.3183   2
   4  13   4 -0.8743  7.2843   1
   3  13  -5 -6.2806  6.5945   1
   2  13  -5 6.70803 8.58463   1
   1  13  -5 -3.5899  6.7642   1
   0  13  -5 -0.6952  7.1268   1
   0 -13   5 0.87927 4.08124   2
  -1  13  -5 5.46691 8.02990   1
   1 -13   5 -3.3398  4.0366   2
   2 -13   5 -1.5222  4.3571   2
   3 -13   5 2.20714 4.58990   2
   5  12  -5 0.58045 7.55160   1
   5  12  -5 -1.9600  6.3867   2
   4  12  -5 5.83355 6.39230   2
   4  12  -5 -0.8359  6.5699   1
   3  12  -5 -3.2580  4.3708   2
   3  12  -5 3.18343 6.01523   1
   2  12  -5 0.16890 5.64749   2
   2  12  -5 -4.2122  5.8219   1
   1  12  -5 6.27490 6.86398   1
   1  12  -5 11.9851  6.9930   2
  -1 -12   5 8.09449 4.73152   2
   0  12  -5 -7.9807  5.1718   2
   0  12  -5 -1.2752  5.7631   1
   0 -12   5 1.64317 3.78711   2
  -1  12  -5 -0.2471  6.0010   2
  -1  12  -5 1.26500 7.20455   1
   1 -12   5 -1.9958  3.4196   2
  -2  12  -5 0.30746 6.27669   2
  -2  12  -5 10.1563  8.7415   1
   2 -12   5 11.5075  5.2726   2
  -3  12  -5 -7.1922  5.4750   2
   3 -12   5 2.90262 4.32607   2
  -4  12  -5 10.0862  8.8293   2
   4 -12   5 16.4785  5.9530   2
  -5  12  -5 -0.4940  7.8239   2
  -6  12  -5 1.69144 8.05073   2
   6  11  -5 3.69349 6.31706   1
   6  11  -5 3.29994 6.50205   2
   5  11  -5 -6.5007  4.5504   2
   5  11  -5 3.16934 6.56659   1
   4  11  -5 0.44164 5.04153   2
   4  11  -5 -0.4070  5.6531   1
   3  11  -5 -2.7850  4.3263   2
   3  11  -5 -4.5936  5.4643   1
   2  11  -5 13.1319  8.0914   1
   2  11  -5 -1.7921  4.8183   2
  -2 -11   5 9.84603 4.48442   2
   1  11  -5 6.82796 6.32100   1
   1  11  -5 5.86309 5.20066   2
  -1 -11   5 4.95751 3.81179   2
   0  11  -5 8.18250 6.27268   1
   0  11  -5 5.97596 5.39445   2
   0 -11   5 -2.4614  3.1187   2
  -1  11  -5 24.5054  8.4021   2
  -1  11  -5 9.20401 6.75243   1
   1 -11   5 13.8758  4.6559   2
  -2  11  -5 -4.7337  5.0387   1
  -2  11  -5 8.82571 6.39571   2
   2 -11   5 2.78921 3.49771   2
  -3  11  -5 11.7705  7.4689   1
  -3  11  -5 9.19184 6.53043   2
   3 -11   5 10.9865  4.4695   2
  -4  11  -5 -3.0206  5.0442   2
   4 -11   5 -3.0853  3.1643   2
  -5  11  -5 -1.2462  5.9322   2
   5 -11   5 -1.8240  3.5932   2
  -6  11  -5 -4.8466  6.1857   2
   6 -11   5 3.80073 4.62609   2
   6 -11   5 2.62335 4.89577   1
  -7  11  -5 -10.279   6.572   2
   7 -11   5 3.99530 5.29106   1
   8  10  -5 7.97303 5.70131   2
   7  10  -5 5.44096 5.43556   1
   7  10  -5 0.91025 5.41392   2
   6  10  -5 0.74947 5.55868   1
   6  10  -5 3.39799 5.71128   2
   5  10  -5 -1.1535  4.6404   1
   5  10  -5 0.74597 5.24803   2
   4  10  -5 12.5466  6.2361   2
   4  10  -5 26.4928  8.2634   1
   3  10  -5 16.9748  7.1612   2
   3  10  -5 31.4303  9.4150   1
  -3 -10   5 22.9141  5.3450   2
   2  10  -5 20.1493  7.1478   2
   2  10  -5 10.5303  6.3144   1
  -2 -10   5 18.6428  4.7700   2
   1  10  -5 5.44919 5.11514   2
   1  10  -5 8.83978 5.97263   1
  -1 -10   5 5.85104 3.26710   2
   0  10  -5 2.41622 4.43449   2
   0  10  -5 4.92785 5.36163   1
   0 -10   5 10.1696  4.0232   2
  -1  10  -5 3.16206 4.44687   2
  -1  10  -5 0.91895 4.95981   1
   1 -10   5 3.84328 2.92780   2
  -2  10  -5 5.12355 5.61025   1
  -2  10  -5 25.5176  7.9993   2
   2 -10   5 15.9332  4.7020   2
  -3  10  -5 10.7264  7.0514   1
  -3  10  -5 22.5822  8.2483   2
   3 -10   5 18.1500  4.8748   2
   3 -10   5 18.5904  5.5128   1
  -4  10  -5 0.41018 5.65303   1
  -4  10  -5 3.90300 5.35532   2
   4 -10   5 2.76733 3.56117   2
   4 -10   5 1.14204 3.58071   1
  -5  10  -5 3.29619 5.84526   2
   5 -10   5 2.71680 4.01214   1
   5 -10   5 4.22760 3.70886   2
  -6  10  -5 3.89208 5.93681   2
   6 -10   5 -1.8902  4.0874   1
   6 -10   5 -1.8040  3.3974   2
  -7  10  -5 12.4575  8.1204   2
   7 -10   5 4.26772 4.44045   2
   7 -10   5 3.27439 4.93534   1
  -8  10  -5 5.43598 7.43854   2
   8 -10   5 5.10452 5.74195   1
   8   9  -5 -1.4232  5.1855   1
   8   9  -5 10.4735  5.5911   2
   7   9  -5 2.45191 5.16054   2
   7   9  -5 -2.9164  5.2488   1
   6   9  -5 8.67940 6.04234   1
   6   9  -5 16.7296  6.3255   2
   5   9  -5 5.64862 4.64364   2
   5   9  -5 -0.3381  4.6367   1
   4   9  -5 17.0435  6.1667   2
   4   9  -5 14.8125  6.4943   1
   3   9  -5 6.28178 4.54734   2
   3   9  -5 3.24340 4.66737   1
  -3  -9   5 15.1814  4.0662   2
   2   9  -5 29.0039  7.0852   2
   2   9  -5 18.5780  7.3525   1
  -2  -9   5 16.5345  3.9212   2
   1   9  -5 37.1893  8.1516   2
   1   9  -5 19.8020  6.8586   1
  -1  -9   5 35.6147  5.7017   2
   0   9  -5 23.9534  7.0125   2
   0   9  -5 32.4574  8.2311   1
   0  -9   5 24.3310  5.3600   1
   0  -9   5 26.3675  5.0576   2
  -1   9  -5 24.3897  7.2443   1
  -1   9  -5 20.1400  6.5290   2
   1  -9   5 21.6408  4.9446   2
   1  -9   5 23.5308  5.0538   1
  -2   9  -5 38.6209  8.7811   2
  -2   9  -5 45.5035  9.6707   1
   2  -9   5 50.2479  7.2020   2
   2  -9   5 61.7867  8.1686   1
  -3   9  -5 9.21145 5.78508   1
  -3   9  -5 2.67823 4.57932   2
   3  -9   5 8.69215 3.83237   2
   3  -9   5 17.5483  5.1409   1
  -4   9  -5 14.0687  7.0758   1
  -4   9  -5 16.1702  6.9738   2
   4  -9   5 13.5065  4.4999   2
   4  -9   5 23.3316  6.0003   1
  -5   9  -5 49.4400 10.8137   2
   5  -9   5 53.1637  8.5581   1
   5  -9   5 49.7327  7.9243   2
  -6   9  -5 -1.8395  4.8883   2
   6  -9   5 3.43382 3.42281   2
   6  -9   5 2.84607 4.01401   1
  -7   9  -5 2.55065 5.88439   2
   7  -9   5 -2.7578  3.3844   1
   7  -9   5 -0.9055  3.1129   2
  -8   9  -5 15.2929  7.7050   2
   8  -9   5 2.22154 4.04087   2
   8  -9   5 8.41769 5.34904   1
   9  -9   5 4.61845 5.22228   1
   9   8  -5 1.44553 5.64719   1
   8   8  -5 9.66406 5.90960   1
   8   8  -5 -0.9220  4.3878   2
   7   8  -5 13.6927  6.0858   1
   7   8  -5 17.4636  6.1763   2
   6   8  -5 23.7997  6.5212   2
   6   8  -5 11.9857  5.8733   1
   5   8  -5 2.50672 3.74684   2
   5   8  -5 2.46922 4.38231   1
   4   8  -5 0.40092 3.30197   2
   4   8  -5 0.08469 3.77692   1
  -4  -8   5 0.60302 2.05778   2
  -4  -8   5 2.04223 3.33528   2
   3   8  -5 61.4746 10.1866   1
   3   8  -5 62.2038  9.4793   2
  -3  -8   5 50.9789  6.2629   2
   2   8  -5 63.4081 10.2933   1
   2   8  -5 55.1631  9.1399   2
  -2  -8   5 81.0225  7.8462   2
   1   8  -5 3.53705 4.26538   1
   1   8  -5 0.79407 3.14840   2
   1   8  -5 2.05346 3.22947   1
  -1  -8   5 -0.7910  1.7788   1
  -1  -8   5 -1.6074  1.6441   2
   0   8  -5 17.7550  5.6314   2
   0   8  -5 15.7217  5.9996   1
   0  -8   5 12.2339  3.4761   2
   0  -8   5 24.3506  4.6711   1
  -1   8  -5 2.88480 3.61146   2
  -1   8  -5 2.48600 3.85202   1
   1  -8   5 9.68397 3.64933   1
   1  -8   5 10.1474  3.3045   2
  -2   8  -5 -1.6672  3.5365   1
  -2   8  -5 -0.6811  3.0680   2
   2  -8   5 1.28725 2.58096   1
   2  -8   5 -2.3821  1.7814   2
  -3   8  -5 25.7371  6.9231   2
  -3   8  -5 13.4008  6.1701   1
   3  -8   5 21.4104  4.9021   1
   3  -8   5 13.8266  3.9998   2
  -4   8  -5 -1.8769  3.1200   2
  -4   8  -5 0.76622 3.98793   1
   4  -8   5 -0.9539  2.4669   1
   4  -8   5 -1.8100  1.9743   2
  -5   8  -5 45.2228  9.6700   1
  -5   8  -5 39.7163  8.8057   2
   5  -8   5 37.2750  7.0592   1
   5  -8   5 59.3742  8.0086   2
  -6   8  -5 89.9410 13.1027   2
   6  -8   5 84.2112 10.8983   1
   6  -8   5 72.9177  9.6855   2
  -7   8  -5 4.92200 5.58308   2
   7  -8   5 4.32100 3.64520   2
   7  -8   5 14.9130  5.4080   1
  -8   8  -5 4.50541 5.88410   2
   8  -8   5 2.16409 3.42618   2
   8  -8   5 8.73829 4.98475   1
   9  -8   5 6.78018 4.88011   2
   9  -8   5 10.6564  5.8287   1
  10  -8   5 3.30435 5.22353   1
  10   7  -5 -3.4825  5.1978   1
   9   7  -5 -2.2824  4.6478   1
   8   7  -5 9.76653 4.64382   2
   8   7  -5 11.6875  5.8893   1
   7   7  -5 60.0883  9.0251   2
   7   7  -5 68.0728  9.9606   1
   6   7  -5 15.0819  5.4103   1
   6   7  -5 9.92974 4.55811   2
   5   7  -5 7.72735 3.89382   2
   5   7  -5 1.82200 3.71550   1
   5   7  -5 0.47632 2.40209   2
   4   7  -5 118.021  10.085   2
   4   7  -5 116.220  13.393   1
   4   7  -5 128.106  10.848   1
   4   7  -5 138.222  13.516   2
  -4  -7   5 135.127   8.349   2
  -4  -7   5 138.561   9.948   2
   3   7  -5 7.01920 2.97330   1
   3   7  -5 2.17576 2.88224   2
   3   7  -5 3.26221 3.64677   1
   3   7  -5 2.14636 2.36812   2
  -3  -7   5 1.25337 1.72573   2
  -3  -7   5 3.50922 2.46879   1
  -3  -7   5 -0.8947  2.5900   2
   2   7  -5 -0.4191  2.3013   1
   2   7  -5 0.69492 2.92967   2
   2   7  -5 0.44054 3.05153   1
  -2  -7   5 -1.3502  1.6133   2
  -2  -7   5 3.18702 2.05192   1
   1   7  -5 7.58147 4.46683   1
   1   7  -5 0.16036 2.64830   2
   1   7  -5 7.49390 3.03273   1
  -1  -7   5 -1.5184  1.4520   1
  -1  -7   5 1.40210 1.70323   2
   0   7  -5 39.7219  7.9819   1
   0   7  -5 43.3439  6.6869   1
   0   7  -5 62.6601  8.8063   2
   0  -7   5 52.2803  6.2951   1
   0  -7   5 46.3474  5.8652   2
  -1   7  -5 15.7351  5.1629   2
  -1   7  -5 23.2386  6.2346   1
   1  -7   5 19.8125  3.8071   2
   1  -7   5 20.4318  4.3144   1
  -2   7  -5 -1.9883  2.9577   1
  -2   7  -5 0.16764 2.74207   2
   2  -7   5 5.26073 2.66652   1
   2  -7   5 0.70546 1.65125   2
  -3   7  -5 59.5340  9.3508   2
  -3   7  -5 61.4469 10.1153   1
   3  -7   5 53.4491  6.9227   2
   3  -7   5 47.7069  6.8819   1
  -4   7  -5 64.2084 10.3503   2
  -4   7  -5 70.8811 11.3166   1
   4  -7   5 74.1681  8.5666   2
   4  -7   5 59.2509  8.2540   1
  -5   7  -5 21.9851  6.9489   1
  -5   7  -5 20.5021  6.1114   2
   5  -7   5 18.9566  5.1720   1
   5  -7   5 18.3784  4.7534   2
  -6   7  -5 30.7757  8.0391   1
  -6   7  -5 14.0534  6.2000   2
   6  -7   5 28.9222  5.6657   2
   6  -7   5 27.0897  6.2405   1
  -7   7  -5 3.13528 4.66483   2
   7  -7   5 5.46953 3.98608   1
   7  -7   5 4.59790 3.57677   2
  -8   7  -5 7.96494 5.62466   2
   8  -7   5 13.1775  5.1409   2
   8  -7   5 18.9014  6.1872   1
  -9   7  -5 12.2803  7.0972   2
   9  -7   5 15.6838  6.3896   1
   9  -7   5 7.67114 4.64145   2
  10  -7   5 4.72556 4.87173   2
  10  -7   5 -1.7570  4.0348   1
  11  -7   5 4.64848 5.63783   1
  10   6  -5 9.44941 5.76218   1
  10   6  -5 11.5568  5.8671   1
   9   6  -5 12.4025  5.4457   1
   8   6  -5 7.42169 4.11917   2
   8   6  -5 -0.9390  4.1897   1
   7   6  -5 8.58021 4.20361   1
   7   6  -5 10.8059  3.9997   2
   6   6  -5 70.6782  7.1160   1
   6   6  -5 80.7980  9.4567   2
   6   6  -5 87.8539 10.2414   1
   5   6  -5 27.2343  6.1084   1
   5   6  -5 39.8520  4.8759   1
   5   6  -5 38.0357  6.3174   2
   5   6  -5 26.4769  4.0405   2
   4   6  -5 0.28089 1.83401   1
   4   6  -5 6.31920 3.07397   2
   4   6  -5 -0.6377  1.7412   2
   4   6  -5 -0.5703  2.6484   1
  -4  -6   5 0.29617 1.36367   2
  -4  -6   5 -0.6538  0.9977   2
   3   6  -5 -0.0548  2.4149   1
   3   6  -5 3.71763 2.19660   2
   3   6  -5 1.60985 2.69869   2
   3   6  -5 5.57096 2.39790   1
  -3  -6   5 7.10166 2.09343   2
  -3  -6   5 3.98567 2.43833   2
  -3  -6   5 6.11017 2.20993   1
   2   6  -5 82.5753  9.4011   2
   2   6  -5 56.6210  6.6005   1
   2   6  -5 62.1170  6.3727   2
   2   6  -5 80.0671  9.7743   1
  -2  -6   5 71.5487  7.5329   2
  -2  -6   5 61.6851  6.0708   1
  -2  -6   5 63.4896  6.0165   2
   1   6  -5 3.46108 2.91989   2
   1   6  -5 1.23156 1.95286   1
   1   6  -5 3.55654 2.12717   2
   1   6  -5 -0.6408  2.2576   1
  -1  -6   5 5.18239 2.90702   2
  -1  -6   5 1.57903 1.33781   2
  -1  -6   5 2.36516 1.81857   1
   0   6  -5 106.353  10.046   1
   0   6  -5 118.074   9.947   2
   0   6  -5 124.903  12.252   2
   0   6  -5 112.923  12.273   1
   0  -6   5 113.051   9.039   2
   0  -6   5 108.145  10.686   2
   0  -6   5 102.523   9.094   1
  -1   6  -5 1.12358 2.39198   2
  -1   6  -5 4.09767 2.85766   1
  -1   6  -5 2.28343 3.15664   1
   1  -6   5 2.18173 2.08034   1
   1  -6   5 6.65235 2.45464   2
  -2   6  -5 180.380  16.176   2
  -2   6  -5 164.341  16.145   1
   2  -6   5 181.566  11.708   2
   2  -6   5 173.198  12.298   1
  -3   6  -5 109.804  12.820   1
  -3   6  -5 143.086  13.920   2
   3  -6   5 111.049  10.343   2
   3  -6   5 117.620  10.968   1
  -4   6  -5 25.3466  6.2539   2
  -4   6  -5 18.2264  5.6602   1
   4  -6   5 15.0153  4.2241   1
   4  -6   5 17.1990  4.0926   2
  -5   6  -5 285.585  23.764   1
  -5   6  -5 295.425  23.716   2
   5  -6   5 320.168  20.134   1
   5  -6   5 286.512  18.368   2
  -6   6  -5 -2.0326  4.2496   1
  -6   6  -5 3.70717 3.98428   2
   6  -6   5 0.22188 2.67827   1
   6  -6   5 1.86890 2.75234   2
  -7   6  -5 22.4806  6.7282   2
   7  -6   5 33.1127  6.8966   1
   7  -6   5 28.5254  6.1153   2
  -8   6  -5 17.4939  6.4464   2
   8  -6   5 33.3270  7.1767   1
   8  -6   5 18.9018  5.2742   2
  -9   6  -5 1.71456 5.09026   2
   9  -6   5 -1.3857  3.0674   2
   9  -6   5 -0.2222  4.0253   1
  10  -6   5 10.8323  5.5779   1
  10  -6   5 7.70614 4.80753   2
  11  -6   5 5.64985 4.95270   1
  11  -6   5 -0.5342  4.6013   2
  11   5  -5 -0.8101  5.1226   1
  10   5  -5 12.8778  5.4479   1
   9   5  -5 0.55406 3.54292   1
   8   5  -5 7.68327 3.56678   2
   8   5  -5 1.83893 3.11030   1
   7   5  -5 2.93166 2.02953   1
   7   5  -5 1.32088 2.84283   2
   7   5  -5 0.32206 3.15237   1
   6   5  -5 1.74319 1.79365   1
   6   5  -5 0.88020 2.45374   2
   6   5  -5 0.86247 1.74655   2
   6   5  -5 0.63172 2.74533   1
   5   5  -5 0.95238 1.62714   1
   5   5  -5 4.62409 3.17638   1
   5   5  -5 3.43289 2.38636   2
   5   5  -5 1.61290 1.77331   2
   4   5  -5 110.579  10.831   1
   4   5  -5 105.821   7.200   2
   4   5  -5 119.257   7.787   1
   4   5  -5 114.299  10.343   2
   3   5  -5 33.8816  4.0851   2
   3   5  -5 38.5456  4.4838   1
   3   5  -5 32.6887  5.6876   1
   3   5  -5 35.4300  5.5456   2
  -3  -5   5 34.9542  3.5269   2
  -3  -5   5 38.3394  3.9393   2
   2   5  -5 60.9217  5.9246   2
   2   5  -5 62.1626  7.9415   1
   2   5  -5 80.8015  8.4850   2
   2   5  -5 78.1382  6.8025   1
  -2  -5   5 68.8010  5.7413   2
  -2  -5   5 79.3235  6.1371   1
  -2  -5   5 61.8440  6.4578   2
   1   5  -5 9.01282 2.67263   1
   1   5  -5 15.5345  4.2096   1
   1   5  -5 6.54931 3.04752   2
   1   5  -5 16.3051  2.9987   2
  -1  -5   5 11.8980  3.2410   2
  -1  -5   5 11.4708  2.2864   2
  -1  -5   5 18.2543  3.0104   1
   0   5  -5 447.534  24.052   2
   0   5  -5 394.657  24.653   1
   0   5  -5 444.655  21.955   2
   0   5  -5 420.997  23.029   1
   0  -5   5 411.100  22.227   1
   0  -5   5 401.191  22.742   2
   0  -5   5 414.692  21.183   2
  -1   5  -5 604.593  33.192   2
  -1   5  -5 709.473  35.772   1
  -1   5  -5 596.069  32.876   1
  -1   5  -5 610.900  31.197   2
   1  -5   5 597.545  32.385   2
   1  -5   5 643.235  30.852   2
   1  -5   5 649.367  32.431   1
  -2   5  -5 -0.1355  2.0495   2
  -2   5  -5 10.2474  3.8555   1
  -2   5  -5 4.95093 3.10985   2
   2  -5   5 4.27565 2.29760   2
   2  -5   5 4.42061 2.88637   2
   2  -5   5 8.57816 2.80364   1
  -3   5  -5 235.060  18.508   1
  -3   5  -5 193.829  16.589   2
   3  -5   5 203.479  13.775   1
   3  -5   5 195.104  12.802   2
  -4   5  -5 242.063  20.200   1
  -4   5  -5 262.623  20.187   2
   4  -5   5 250.308  15.552   2
   4  -5   5 247.476  16.492   1
  -5   5  -5 16.7419  5.2189   2
  -5   5  -5 20.3239  5.8643   1
   5  -5   5 23.5724  5.1771   1
   5  -5   5 25.8810  5.1190   2
  -6   5  -5 4.46844 4.00662   2
  -6   5  -5 3.75123 4.36402   1
   6  -5   5 3.96590 3.54628   1
   6  -5   5 7.46853 3.36625   2
  -7   5  -5 7.16631 4.72491   1
  -7   5  -5 2.23804 3.86333   2
   7  -5   5 3.40952 3.51912   2
   7  -5   5 6.07611 3.57670   1
  -8   5  -5 130.680  14.683   2
   8  -5   5 123.747  14.202   1
   8  -5   5 150.986  14.248   2
  -9   5  -5 6.12590 5.05588   2
   9  -5   5 5.62516 4.00829   2
   9  -5   5 6.30883 4.62713   1
  10  -5   5 6.11495 5.01648   2
  10  -5   5 13.1542  5.9950   1
  11  -5   5 1.57981 4.49694   1
  11  -5   5 10.2312  5.3482   2
  11   4  -5 44.2902  7.9186   1
  10   4  -5 11.0422  5.0999   1
   9   4  -5 4.15604 3.60662   1
   9   4  -5 2.94123 3.76306   1
   8   4  -5 1.53279 2.03177   1
   8   4  -5 -0.0493  2.8836   1
   8   4  -5 -1.4903  2.2025   2
   7   4  -5 39.9212  5.2734   2
   7   4  -5 23.6575  4.7206   1
   7   4  -5 36.6773  4.3000   1
   6   4  -5 7.00010 3.22502   1
   6   4  -5 8.54412 2.26243   2
   6   4  -5 11.7025  3.1870   2
   6   4  -5 13.8097  2.6020   1
   5   4  -5 87.5515  7.5470   2
   5   4  -5 63.7418  5.3708   2
   5   4  -5 73.2085  5.2748   1
   5   4  -5 81.9120  7.8148   1
   4   4  -5 583.423  28.985   2
   4   4  -5 578.395  28.718   1
   4   4  -5 572.849  27.313   2
   4   4  -5 611.351  30.594   1
   3   4  -5 55.4571  6.0421   2
   3   4  -5 60.0708  6.5396   1
   3   4  -5 47.8978  4.6746   1
   3   4  -5 51.5596  4.5056   2
   2   4  -5 911.527  45.073   1
   2   4  -5 965.650  47.152   1
   2   4  -5 987.259  43.064   2
   2   4  -5 882.707  44.504   2
  -2  -4   5 920.703  42.271   2
  -2  -4   5 1011.26   43.14   2
  -2  -4   5 892.362  44.236   1
   1   4  -5 47.5675  4.7619   2
   1   4  -5 39.2039  5.7095   1
   1   4  -5 39.5315  4.5893   1
   1   4  -5 41.9607  5.6990   2
  -1  -4   5 54.2497  4.4880   2
  -1  -4   5 49.1124  4.5167   1
  -1  -4   5 48.0210  5.3092   2
   0   4  -5 0.21396 1.86522   1
   0   4  -5 0.44170 1.38295   1
   0   4  -5 0.08207 1.73469   2
   0   4  -5 0.09033 1.21307   2
   0  -4   5 -0.3410  0.8690   1
   0  -4   5 0.85654 1.15083   2
   0  -4   5 1.49747 1.82905   2
  -1   4  -5 7.96744 2.62436   1
  -1   4  -5 10.4323  2.5239   2
  -1   4  -5 9.51369 2.87562   3
  -1   4  -5 7.58902 2.96151   2
  -1   4  -5 7.86083 3.08074   1
   1  -4   5 4.52918 1.84515   2
   1  -4   5 4.27512 1.91696   1
   1  -4   5 8.26285 2.68800   2
  -2   4  -5 -0.5874  1.8795   1
  -2   4  -5 3.99299 2.20893   2
  -2   4  -5 -2.3555  2.1004   1
  -2   4  -5 0.99324 1.81819   3
  -2   4  -5 1.19381 1.71615   2
   2  -4   5 -0.6986  1.0115   2
   2  -4   5 4.87337 2.65048   2
   2  -4   5 2.12660 1.85148   1
  -3   4  -5 27.6858  5.4541   2
  -3   4  -5 48.8067  6.1263   3
  -3   4  -5 45.1418  7.0466   1
  -3   4  -5 41.7289  5.9889   2
   3  -4   5 35.3768  5.4069   1
   3  -4   5 36.3326  5.0652   2
   3  -4   5 33.9679  5.5634   2
  -4   4  -5 443.523  24.070   3
  -4   4  -5 460.685  26.016   2
  -4   4  -5 405.398  26.718   1
  -4   4  -5 452.931  25.106   2
   4  -4   5 452.616  25.710   2
   4  -4   5 461.999  25.923   1
   4  -4   5 491.999  24.765   2
  -5   4  -5 178.230  16.649   1
  -5   4  -5 172.461  13.833   3
  -5   4  -5 225.841  17.441   2
   5  -4   5 216.591  17.872   1
   5  -4   5 212.164  14.783   1
   5  -4   5 211.009  13.872   2
  -6   4  -5 15.6420  3.9957   3
  -6   4  -5 18.8836  5.3998   2
  -6   4  -5 13.8505  5.1015   1
   6  -4   5 20.4529  4.6601   2
   6  -4   5 13.1126  5.2532   1
   6  -4   5 9.70315 4.00265   1
  -7   4  -5 95.6245 11.6308   2
  -7   4  -5 107.346   9.619   3
   7  -4   5 93.3282 11.6424   1
   7  -4   5 86.6106 12.1915   1
   7  -4   5 114.692  11.619   2
  -8   4  -5 12.2536  5.2658   2
   8  -4   5 10.5198  4.3994   2
   8  -4   5 34.9658  7.2984   1
  -9   4  -5 -0.8467  3.5860   2
   9  -4   5 -0.2760  2.9259   2
   9  -4   5 5.92456 4.20494   1
  10  -4   5 12.3152  5.1199   2
  10  -4   5 4.30369 4.91774   1
  11  -4   5 1.35220 4.65897   2
  11  -4   5 -1.4932  4.3177   1
  12  -4   5 3.65298 5.60525   2
  12  -4   5 6.58367 6.29413   1
  11   3  -5 3.55817 4.47199   1
  10   3  -5 3.30352 3.56174   1
   9   3  -5 12.7463  3.3545   1
   9   3  -5 17.9169  4.5304   1
   8   3  -5 128.590   8.703   1
   8   3  -5 148.039  10.012   1
   8   3  -5 118.792   9.468   2
   7   3  -5 2.01794 1.57887   2
   7   3  -5 -0.7194  1.5349   2
   7   3  -5 1.50189 2.70148   3
   7   3  -5 -0.6993  1.5173   1
   7   3  -5 2.24345 2.01842   1
   6   3  -5 1.16502 1.83423   2
   6   3  -5 2.10476 1.45203   1
   6   3  -5 4.54199 2.88390   3
   6   3  -5 4.47891 2.25660   1
   6   3  -5 0.99516 1.25668   2
   5   3  -5 93.7239  6.5765   2
   5   3  -5 109.315   6.220   1
   5   3  -5 98.1646  5.8242   2
   5   3  -5 100.099   9.333   3
   5   3  -5 100.394   6.962   1
   4   3  -5 0.90825 2.09935   3
   4   3  -5 2.44134 1.83770   1
   4   3  -5 0.91671 1.46025   2
   4   3  -5 0.73663 0.93575   2
   4   3  -5 0.18506 0.94820   1
   3   3  -5 539.437  27.069   1
   3   3  -5 535.561  27.539   3
   3   3  -5 530.594  25.748   2
   3   3  -5 543.284  24.667   2
   3   3  -5 529.285  25.833   1
   2   3  -5 5.17304 2.07703   1
   2   3  -5 8.28496 2.77536   3
   2   3  -5 3.77328 1.18915   2
   2   3  -5 4.92321 1.81657   2
   2   3  -5 3.49816 1.27186   1
  -2  -3   5 0.28429 0.51576   2
  -2  -3   5 5.87403 1.14299   2
   1   3  -5 278.058  15.465   2
   1   3  -5 263.261  14.263   2
   1   3  -5 296.999  16.445   1
   1   3  -5 277.274  16.226   3
   1   3  -5 291.256  15.263   1
  -1  -3   5 290.083  14.731   2
  -1  -3   5 296.136  13.979   2
  -1  -3   5 298.027  14.639   1
   0   3  -5 -0.5197  0.9097   2
   0   3  -5 0.22979 1.27969   2
   0   3  -5 2.39326 1.81271   3
   0   3  -5 2.29546 1.28806   1
   0   3  -5 -0.2908  1.5841   1
   0  -3   5 -0.1671  0.7199   1
   0  -3   5 3.27019 1.26781   2
   0  -3   5 0.42256 1.26565   2
  -1   3  -5 42.7986  4.8238   2
  -1   3  -5 36.6091  5.1316   2
  -1   3  -5 42.6223  5.3549   3
  -1   3  -5 49.7941  6.2370   1
  -1   3  -5 46.3889  5.4889   1
   1  -3   5 53.2095  4.9392   2
   1  -3   5 43.9063  4.8919   1
   1  -3   5 39.2563  5.0526   2
  -2   3  -5 241.284  16.128   1
  -2   3  -5 262.042  15.475   2
  -2   3  -5 257.596  15.608   1
  -2   3  -5 262.082  14.795   2
  -2   3  -5 231.422  14.460   3
   2  -3   5 270.219  15.361   2
   2  -3   5 275.768  14.533   2
   2  -3   5 247.547  15.054   1
  -3   3  -5 304.241  18.020   3
  -3   3  -5 366.364  19.808   2
  -3   3  -5 316.117  20.300   1
  -3   3  -5 321.853  18.779   2
   3  -3   5 360.263  19.845   1
   3  -3   5 341.654  20.148   1
   3  -3   5 345.945  19.282   2
   3  -3   5 335.293  18.511   2
  -4   3  -5 12.5313  3.7917   2
  -4   3  -5 5.46768 2.40652   3
  -4   3  -5 7.16552 3.41454   1
  -4   3  -5 8.26063 3.21744   2
   4  -3   5 10.0335  3.4279   2
   4  -3   5 5.62766 2.57755   1
   4  -3   5 8.89405 2.91506   2
   4  -3   5 9.60740 3.69737   1
  -5   3  -5 32.3967  5.7932   2
  -5   3  -5 25.9601  5.7732   1
  -5   3  -5 40.4094  5.2705   3
  -5   3  -5 57.9312  7.6793   2
   5  -3   5 40.0645  6.9175   1
   5  -3   5 37.7293  6.4397   2
   5  -3   5 38.3657  6.4233   1
   5  -3   5 44.2119  6.1950   2
  -6   3  -5 11.9931  4.1202   2
  -6   3  -5 17.5374  5.1082   1
  -6   3  -5 10.0671  3.0780   3
   6  -3   5 14.4199  4.2509   2
   6  -3   5 21.0670  5.6061   1
   6  -3   5 9.47012 4.00470   1
  -7   3  -5 2.83564 3.49806   1
  -7   3  -5 -2.6788  2.0997   3
  -7   3  -5 3.02562 2.96621   2
   7  -3   5 2.11746 3.13234   1
   7  -3   5 -1.6580  2.4092   2
   7  -3   5 0.40120 3.69324   1
  -8   3  -5 186.101  16.544   2
   8  -3   5 195.251  16.990   2
   8  -3   5 192.884  17.852   1
  -9   3  -5 11.1052  4.8314   2
   9  -3   5 8.47918 5.00981   1
   9  -3   5 11.7194  4.7307   2
  10  -3   5 8.76052 5.37184   1
  10  -3   5 14.3595  5.3957   2
  11  -3   5 18.2805  6.7095   2
  11  -3   5 20.0746  7.2167   1
  12  -3   5 3.00752 5.45095   2
  12  -3   5 -2.2936  4.5329   1
  11   2  -5 7.63929 5.06312   1
  10   2  -5 7.96466 3.98749   1
   9   2  -5 0.40266 2.98061   1
   9   2  -5 0.55594 2.36177   1
   8   2  -5 6.07137 3.02018   1
   8   2  -5 11.2248  2.6370   1
   8   2  -5 9.47654 2.57425   2
   7   2  -5 1.44247 1.51730   1
   7   2  -5 3.49844 2.27650   3
   7   2  -5 2.21151 1.80181   1
   7   2  -5 1.91580 1.53785   2
   7   2  -5 2.04129 1.63281   2
   6   2  -5 47.8263  5.4858   3
   5   2  -5 830.804  39.633   3
   4   2  -5 957.156  45.128   3
   3   2  -5 55.9184  3.4254   2
   3   2  -5 53.4858  3.0296   2
   3   2  -5 49.5217  3.4147   1
   3   2  -5 70.3342  6.4612   3
   2   2  -5 72.0326  6.7718   3
   2   2  -5 65.6629  4.6487   1
   2   2  -5 69.7931  4.5281   2
   2   2  -5 75.5699  4.3142   1
   2   2  -5 67.2329  3.9957   2
   1   2  -5 40.8997  4.2219   1
   1   2  -5 50.1673  4.0637   1
   1   2  -5 46.7806  4.3193   2
   1   2  -5 28.1583  4.1921   3
   1   2  -5 43.0965  3.5895   2
  -1  -2   5 45.0193  3.5743   2
  -1  -2   5 43.8265  2.8111   2
  -1  -2   5 45.7164  2.9709   1
   0   2  -5 57.5843  5.4058   2
   0   2  -5 48.1023  4.6153   2
   0   2  -5 58.2763  5.2159   1
   0   2  -5 58.9680  5.8483   3
   0   2  -5 49.6197  5.3365   1
   0  -2   5 53.2732  4.6326   1
   0  -2   5 60.6676  5.0832   2
   0  -2   5 64.2681  5.4249   1
   0  -2   5 52.7691  4.3189   2
   0  -2   5 50.9650  5.7547   3
  -1   2  -5 0.35711 1.43977   1
  -1   2  -5 0.12391 1.12441   2
  -1   2  -5 6.34824 2.13101   1
  -1   2  -5 6.46172 2.26920   3
  -1   2  -5 3.05906 1.69236   2
   1  -2   5 2.50084 1.55885   1
   1  -2   5 0.84059 1.31257   2
   1  -2   5 1.06750 1.55961   1
   1  -2   5 7.38627 1.94837   2
   1  -2   5 1.73656 1.53666   3
  -2   2  -5 72.2372  6.4731   3
  -2   2  -5 68.5276  7.1927   1
  -2   2  -5 74.2080  6.9518   2
  -2   2  -5 66.6933  6.4934   2
  -2   2  -5 59.1228  6.6968   1
   2  -2   5 54.0426  5.7242   2
   2  -2   5 59.2547  6.2696   1
   2  -2   5 63.6840  6.2639   3
   2  -2   5 63.6634  6.3263   2
   2  -2   5 62.3173  6.6301   1
  -3   2  -5 142.628  11.740   1
  -3   2  -5 150.307  11.658   2
  -3   2  -5 136.483   8.939   3
  -3   2  -5 105.542  10.074   2
   3  -2   5 144.411  10.153   1
   3  -2   5 140.982   9.430   2
   3  -2   5 149.593  11.190   2
   3  -2   5 144.097   9.154   3
   3  -2   5 133.890  11.237   1
  -4   2  -5 711.314  36.864   2
  -4   2  -5 732.982  35.534   3
  -4   2  -5 836.643  39.602   1
  -4   2  -5 771.642  37.330   2
   4  -2   5 763.288  35.736   3
   4  -2   5 734.239  36.754   2
   4  -2   5 682.122  36.392   2
   4  -2   5 773.380  38.956   1
   4  -2   5 665.566  38.137   1
  -5   2  -5 514.003  25.608   3
  -5   2  -5 501.376  27.266   2
  -5   2  -5 491.052  28.723   1
  -5   2  -5 500.707  27.347   2
   5  -2   5 480.425  26.990   2
   5  -2   5 484.221  27.061   2
   5  -2   5 547.010  28.889   1
   5  -2   5 558.739  29.332   1
   5  -2   5 494.804  25.520   3
  -6   2  -5 41.0662  6.4102   2
  -6   2  -5 28.5302  5.5931   2
  -6   2  -5 34.5530  5.9463   2
  -6   2  -5 42.0916  5.2614   3
   6  -2   5 47.0568  7.1488   1
   6  -2   5 36.4701  6.7228   1
   6  -2   5 33.8844  6.0802   2
   6  -2   5 38.9318  6.3882   2
  -7   2  -5 195.284  17.113   1
  -7   2  -5 226.687  17.270   2
  -7   2  -5 196.890  12.270   3
   7  -2   5 225.137  18.509   1
   7  -2   5 223.392  17.412   2
   7  -2   5 209.710  17.671   1
  -8   2  -5 5.63113 3.48377   2
  -8   2  -5 -0.1762  2.2242   3
   8  -2   5 0.35734 3.18037   2
   8  -2   5 3.45930 3.49145   1
  -9   2  -5 0.59916 3.68251   2
   9  -2   5 0.17710 3.70639   1
   9  -2   5 4.21695 3.90378   2
  10  -2   5 65.5045 10.0658   2
  10  -2   5 36.1321  8.5875   1
  11  -2   5 16.4967  6.4561   2
  11  -2   5 18.7566  6.3998   1
  12  -2   5 3.37995 5.12282   1
  12  -2   5 5.99785 5.75615   2
  11   1  -5 5.65959 3.73893   1
  10   1  -5 7.60106 3.80595   1
   9   1  -5 1.08804 2.88526   1
   9   1  -5 2.12658 2.64361   2
   9   1  -5 0.69479 2.36847   1
   8   1  -5 8.39951 2.62373   2
   8   1  -5 8.81571 2.44209   1
   8   1  -5 10.0768  2.9085   1
   8   1  -5 14.2607  3.2413   2
   7   1  -5 17.8095  2.6069   2
   7   1  -5 22.7072  3.1108   3
   7   1  -5 20.0251  2.7432   2
   6   1  -5 69.1487  5.9424   3
   5   1  -5 1.75688 1.78131   3
   4   1  -5 286.178  15.121   3
   3   1  -5 3.38680 1.60186   3
   2   1  -5 8.50226 0.96585   1
   2   1  -5 8.77356 0.87180   2
   2   1  -5 7.66647 0.93244   2
   2   1  -5 3.55774 1.64105   3
  -2  -1   5 9.00413 2.24949   3
   1   1  -5 130.241   7.265   1
   1   1  -5 124.967   8.047   3
   1   1  -5 128.820   6.965   2
   1   1  -5 120.417   7.076   1
   1   1  -5 134.778   6.816   2
  -1  -1   5 128.885   6.304   1
  -1  -1   5 127.081   8.139   3
  -1  -1   5 125.175   6.370   1
  -1  -1   5 128.347   6.161   2
   0   1  -5 464.874  24.019   3
   0   1  -5 490.706  24.564   1
   0   1  -5 497.964  23.504   2
   0   1  -5 499.130  23.380   2
   0   1  -5 484.706  24.567   1
   0  -1   5 505.367  24.224   1
   0  -1   5 462.435  24.141   3
   0  -1   5 504.325  24.197   1
   0  -1   5 479.382  23.052   2
   0  -1   5 503.371  23.031   2
  -1   1  -5 327.737  17.276   1
  -1   1  -5 298.808  16.183   3
  -1   1  -5 313.461  16.176   2
  -1   1  -5 305.943  16.108   2
  -1   1  -5 324.379  16.967   1
   1  -1   5 296.292  15.798   2
   1  -1   5 326.552  16.934   1
   1  -1   5 324.791  16.514   3
   1  -1   5 323.065  15.995   2
   1  -1   5 276.681  16.446   1
  -2   1  -5 -1.0638  0.8715   2
  -2   1  -5 0.99846 1.54142   1
  -2   1  -5 0.48484 1.22338   1
  -2   1  -5 1.15382 1.24508   3
  -2   1  -5 1.34089 1.19286   2
   2  -1   5 1.65925 1.35295   1
   2  -1   5 0.50546 1.17676   2
   2  -1   5 0.44505 1.21040   1
   2  -1   5 0.52079 1.04074   3
   2  -1   5 0.05726 1.07356   2
  -3   1  -5 -0.8399  1.5766   1
  -3   1  -5 1.23557 1.44046   2
  -3   1  -5 -0.1346  1.1625   1
  -3   1  -5 0.63011 1.50870   2
  -3   1  -5 1.09095 1.24088   3
   3  -1   5 -0.4034  1.2831   1
   3  -1   5 -0.0376  1.3653   1
   3  -1   5 0.08617 0.93619   3
   3  -1   5 0.35120 1.27842   2
   3  -1   5 2.02140 1.27405   2
  -4   1  -5 245.220  14.019   3
  -4   1  -5 260.579  15.362   2
  -4   1  -5 269.237  15.589   2
  -4   1  -5 280.286  15.445   2
  -4   1  -5 230.705  15.667   1
   4  -1   5 279.536  16.642   1
   4  -1   5 243.167  13.928   3
   4  -1   5 243.503  14.843   2
   4  -1   5 232.482  15.371   1
   4  -1   5 266.532  15.410   2
  -5   1  -5 119.301   7.954   3
  -5   1  -5 118.547  10.534   2
  -5   1  -5 96.4298  9.7503   2
  -5   1  -5 110.904  10.798   1
   5  -1   5 110.336  10.327   2
   5  -1   5 116.232   7.814   3
   5  -1   5 114.329  10.777   1
   5  -1   5 128.274  10.733   2
   5  -1   5 106.735  11.030   1
  -6   1  -5 49.8436  6.7714   2
  -6   1  -5 48.3840  6.7618   2
  -6   1  -5 52.1904  5.7851   3
   6  -1   5 48.1598  6.9581   2
   6  -1   5 63.4687  8.0313   2
   6  -1   5 51.2981  5.4110   3
   6  -1   5 46.6051  7.0955   1
   6  -1   5 52.5223  7.7653   1
  -7   1  -5 146.839  10.118   3
  -7   1  -5 204.662  14.731   2
  -7   1  -5 145.951  13.385   2
  -7   1  -5 163.302  14.495   1
   7  -1   5 179.754  14.461   2
   7  -1   5 146.711  14.183   1
   7  -1   5 177.949  10.321   3
   7  -1   5 166.162  14.680   2
   7  -1   5 175.774  16.018   1
  -8   1  -5 0.19862 2.73776   2
   8  -1   5 1.15266 2.75669   2
   8  -1   5 -2.2653  2.6950   1
   8  -1   5 2.05430 3.49728   1
  -9   1  -5 24.7716  5.4167   2
   9  -1   5 18.3155  5.8947   2
   9  -1   5 13.6709  5.5887   1
  10  -1   5 23.7915  6.7977   2
  10  -1   5 15.1094  6.3736   1
  11  -1   5 6.79155 5.07314   2
  11  -1   5 6.52774 5.68582   1
  12  -1   5 -2.4748  4.8940   1
  12  -1   5 3.81769 6.18544   2
  11   0  -5 4.10609 3.87171   1
  10   0  -5 12.2199  4.1268   1
   9   0  -5 4.80491 2.87601   1
   9   0  -5 7.12018 2.93518   2
   9   0  -5 4.44295 2.95812   1
   8   0  -5 7.57443 2.79293   1
   8   0  -5 8.18276 2.73548   1
   8   0  -5 10.0761  2.9834   2
   7   0  -5 10.7962  2.5253   1
   7   0  -5 14.7926  2.7864   2
   7   0  -5 19.7190  3.1447   1
   7   0  -5 15.5904  2.8477   2
   6   0  -5 5.10082 1.51787   2
   6   0  -5 4.02213 1.54566   2
   6   0  -5 6.70796 1.79914   3
   5   0  -5 1039.47   47.41   3
   4   0  -5 117.976   7.436   3
  -4   0   5 115.914   7.311   3
   3   0  -5 68.8351  5.8867   3
  -3   0   5 69.0699  5.8364   3
   2   0  -5 248.592  13.707   3
   2   0  -5 252.450  11.820   2
   2   0  -5 264.811  11.617   2
  -2   0   5 259.574  13.694   3
   1   0  -5 36.9249  3.2727   2
   1   0  -5 37.7132  3.4839   1
   1   0  -5 37.8208  2.9137   2
   1   0  -5 40.4473  4.3514   3
   1   0  -5 36.5772  2.9793   1
  -1   0   5 37.6782  4.0529   3
  -1   0   5 37.8810  2.2833   1
  -1   0   5 33.9779  2.1212   1
  -1   0   5 38.3291  2.0951   2
   0   0  -5 16.4818  2.2627   2
   0   0  -5 28.9711  3.6314   3
   0   0  -5 20.8294  2.6447   1
   0   0  -5 14.5987  2.5610   1
   0   0  -5 17.2343  2.5342   2
   0   0   5 20.4811  2.3627   1
   0   0   5 19.5151  2.7227   1
   0   0   5 16.2599  2.2975   2
   0   0   5 26.0315  3.4079   3
   0   0   5 17.5790  2.1788   2
  -1   0  -5 25.2162  3.3552   1
  -1   0  -5 23.2230  3.5472   1
  -1   0  -5 29.3933  3.7128   3
  -1   0  -5 23.3667  3.0894   2
  -1   0  -5 26.6664  3.5277   2
   1   0   5 21.1451  3.0467   1
   1   0   5 30.9667  3.7960   3
   1   0   5 27.7537  3.7651   1
   1   0   5 20.8343  2.8989   2
   1   0   5 28.2121  3.5553   2
  -2   0  -5 1341.44   60.49   2
  -2   0  -5 1268.02   60.56   2
  -2   0  -5 1288.29   60.34   3
  -2   0  -5 1331.11   63.32   1
  -2   0  -5 1283.84   60.57   2
  -2   0  -5 1346.27   64.09   1
   2   0   5 1333.31   60.50   3
   2   0   5 1286.12   63.02   1
   2   0   5 1345.07   64.03   1
   2   0   5 1365.72   60.26   2
   2   0   5 1348.28   60.79   2
  -3   0  -5 203.849  12.245   2
  -3   0  -5 203.219  13.373   1
  -3   0  -5 225.654  13.062   1
  -3   0  -5 192.675  12.273   2
  -3   0  -5 216.859  11.952   3
   3   0   5 197.158  12.594   1
   3   0   5 211.824  13.591   1
   3   0   5 210.730  12.192   2
   3   0   5 202.897  11.857   3
   3   0   5 212.895  12.663   2
  -4   0  -5 1598.51   75.01   2
  -4   0  -5 1688.08   75.07   2
  -4   0  -5 1557.26   78.34   1
  -4   0  -5 1609.55   74.09   3
   4   0   5 1694.85   79.84   1
   4   0   5 1711.84   74.96   2
   4   0   5 1597.12   74.10   3
   4   0   5 1626.92   75.45   2
   4   0   5 1608.21   78.44   1
  -5   0  -5 27.0452  4.6196   2
  -5   0  -5 26.6242  4.5501   2
  -5   0  -5 13.4375  3.6841   1
  -5   0  -5 32.9731  4.3283   3
[truncated: 738,440 more chars]
