# Supplementary material for: Rapid and reversible photoinduced switching of a rotaxane crystal
Source: Nat Commun. 2016 Nov 3;7:13321. doi: 10.1038/ncomms13321 (PMC5097158; doi:10.1038/ncomms13321)
Supplement: Supplementary Data 1 — CIFs for a rotaxane induced by 445-nm laser irradiation. [file ncomms13321-s2.zip › rotaxane 445laser/rotaxane12mW.cif]

 
data_140639_160_0m
 
_audit_creation_method            SHELXL-2014/6
_chemical_name_systematic         ?
_chemical_name_common             ?
_chemical_melting_point           ?
_chemical_formula_moiety          ?
_chemical_formula_sum
 'C43 H54 F6 Fe N O8 P' 
_chemical_formula_weight          913.69

loop_
 _atom_type_symbol
 _atom_type_description
 _atom_type_scat_dispersion_real
 _atom_type_scat_dispersion_imag
 _atom_type_scat_source
 'C'  'C'   0.0033   0.0016
 'International Tables Vol C Tables 4.2.6.8 and 6.1.1.4'
 'H'  'H'   0.0000   0.0000
 'International Tables Vol C Tables 4.2.6.8 and 6.1.1.4'
 'N'  'N'   0.0061   0.0033
 'International Tables Vol C Tables 4.2.6.8 and 6.1.1.4'
 'O'  'O'   0.0106   0.0060
 'International Tables Vol C Tables 4.2.6.8 and 6.1.1.4'
 'F'  'F'   0.0171   0.0103
 'International Tables Vol C Tables 4.2.6.8 and 6.1.1.4'
 'P'  'P'   0.1023   0.0942
 'International Tables Vol C Tables 4.2.6.8 and 6.1.1.4'
 'Fe'  'Fe'   0.3463   0.8444
 'International Tables Vol C Tables 4.2.6.8 and 6.1.1.4'
 
_space_group_crystal_system       triclinic
_space_group_IT_number            2
_space_group_name_H-M_alt         'P -1'
_space_group_name_Hall            '-P 1'
 
_shelx_space_group_comment
;
The symmetry employed for this shelxl refinement is uniquely defined
by the following loop, which should always be used as a source of
symmetry information in preference to the above space-group names.
They are only intended as comments.
;
 
loop_
 _space_group_symop_operation_xyz
 'x, y, z'
 '-x, -y, -z'
 
_cell_length_a                    10.3430(6)
_cell_length_b                    11.1816(8)
_cell_length_c                    19.4313(13)
_cell_angle_alpha                 87.281(2)
_cell_angle_beta                  79.707(2)
_cell_angle_gamma                 88.818(2)
_cell_volume                      2208.4(3)
_cell_formula_units_Z             2
_cell_measurement_temperature     296(2)
_cell_measurement_reflns_used     2813
_cell_measurement_theta_min       2.5
_cell_measurement_theta_max       25
 
_exptl_crystal_description        tabullar
_exptl_crystal_colour             yellow
_exptl_crystal_density_meas       ?
_exptl_crystal_density_method     'not measured'
_exptl_crystal_density_diffrn     1.374          
_exptl_crystal_F_000              956
_exptl_transmission_factor_min    ?
_exptl_transmission_factor_max    ?
_exptl_crystal_size_max           0.35
_exptl_crystal_size_mid           0.30
_exptl_crystal_size_min           0.10
_exptl_absorpt_coefficient_mu     0.454
_shelx_estimated_absorpt_T_min    ?
_shelx_estimated_absorpt_T_max    ?
_exptl_absorpt_correction_type    multi-scan
_exptl_absorpt_correction_T_min   0.8497  
_exptl_absorpt_correction_T_max   0.9486
_exptl_absorpt_process_details    'SADABS V2014/4 (Bruker AXS Inc.)'
_exptl_special_details
;
?
;
_diffrn_ambient_temperature       296(2)
_diffrn_radiation_wavelength      0.71073
_diffrn_radiation_type            MoK\a
_diffrn_source                    ?
_diffrn_measurement_device_type   'Bruker APEX-II CCD'
_diffrn_measurement_method        '\f and \w scans'
_diffrn_detector_area_resol_mean  8.3333
_diffrn_reflns_number             33186
_diffrn_reflns_av_unetI/netI      0.0772
_diffrn_reflns_av_R_equivalents   0.0640
_diffrn_reflns_limit_h_min        -11
_diffrn_reflns_limit_h_max        12
_diffrn_reflns_limit_k_min        -13
_diffrn_reflns_limit_k_max        13
_diffrn_reflns_limit_l_min        -24
_diffrn_reflns_limit_l_max        24
_diffrn_reflns_theta_min          1.066
_diffrn_reflns_theta_max          26.411
_diffrn_reflns_theta_full         25.242
_diffrn_measured_fraction_theta_max   0.978
_diffrn_measured_fraction_theta_full  0.988
_diffrn_reflns_Laue_measured_fraction_max    0.978
_diffrn_reflns_Laue_measured_fraction_full   0.988
_diffrn_reflns_point_group_measured_fraction_max   0.978
_diffrn_reflns_point_group_measured_fraction_full  0.988
_reflns_number_total              8858
_reflns_number_gt                 4738
_reflns_threshold_expression      'I > 2\s(I)'
_reflns_Friedel_coverage          0.000
_reflns_Friedel_fraction_max      .
_reflns_Friedel_fraction_full     .
 
_reflns_special_details
;
 Reflections were merged by SHELXL according to the crystal
 class for the calculation of statistics and refinement.
 
 _reflns_Friedel_fraction is defined as the number of unique
 Friedel pairs measured divided by the number that would be
 possible theoretically, ignoring centric projections and
 systematic absences.
;
 
_computing_data_collection        'APEX2 (Bruker AXS, 2010)'
_computing_cell_refinement        'SAINT V8.34A (Bruker AXS Inc., 2013)'
_computing_data_reduction         'SAINT V8.34A (Bruker AXS Inc., 2013)'
_computing_structure_solution     ?
_computing_structure_refinement   'SHELXL-2014/6 (Sheldrick, 2014)'
_computing_molecular_graphics     'SHELXTL (Sheldrick, 2008)'
_computing_publication_material   'SHELXTL'
_refine_special_details           ?
_refine_ls_structure_factor_coef  Fsqd
_refine_ls_matrix_type            full
_refine_ls_weighting_scheme       calc
_refine_ls_weighting_details
'w=1/[\s^2^(Fo^2^)+(0.1233P)^2^] where P=(Fo^2^+2Fc^2^)/3'
_atom_sites_solution_primary      ?
_atom_sites_solution_secondary    ?
_atom_sites_solution_hydrogens    geom
_refine_ls_hydrogen_treatment     constr
_refine_ls_extinction_method      none
_refine_ls_extinction_coef        .
_refine_ls_number_reflns          8858
_refine_ls_number_parameters      542
_refine_ls_number_restraints      0
_refine_ls_R_factor_all           0.1274
_refine_ls_R_factor_gt            0.0625
_refine_ls_wR_factor_ref          0.2240
_refine_ls_wR_factor_gt           0.1724
_refine_ls_goodness_of_fit_ref    0.994
_refine_ls_restrained_S_all       0.994
_refine_ls_shift/su_max           0.001
_refine_ls_shift/su_mean          0.000
 
loop_
 _atom_site_label
 _atom_site_type_symbol
 _atom_site_fract_x
 _atom_site_fract_y
 _atom_site_fract_z
 _atom_site_U_iso_or_equiv
 _atom_site_adp_type
 _atom_site_occupancy
 _atom_site_site_symmetry_order  
 _atom_site_calc_flag
 _atom_site_refinement_flags_posn
 _atom_site_refinement_flags_adp
 _atom_site_refinement_flags_occupancy
 _atom_site_disorder_assembly
 _atom_site_disorder_group
Fe1 Fe 0.31815(6) 0.36573(5) 0.43090(3) 0.0551(2) Uani 1 1 d . . . . .
N1 N 0.4077(3) 0.2649(3) 0.21266(14) 0.0481(8) Uani 1 1 d . . . . .
H1A H 0.3225 0.2604 0.2112 0.058 Uiso 1 1 calc R U . . .
H1B H 0.4367 0.3345 0.1921 0.058 Uiso 1 1 calc R U . . .
C1 C 0.4267(4) 0.2602(3) 0.28752(17) 0.0481(9) Uani 1 1 d . . . . .
H1C H 0.3849 0.1890 0.3113 0.058 Uiso 1 1 calc R U . . .
H1D H 0.5199 0.2537 0.2888 0.058 Uiso 1 1 calc R U . . .
C2 C 0.4799(4) 0.1645(3) 0.17366(19) 0.0548(10) Uani 1 1 d . . . . .
H2A H 0.4620 0.0902 0.2013 0.066 Uiso 1 1 calc R U . . .
H2B H 0.5736 0.1785 0.1672 0.066 Uiso 1 1 calc R U . . .
C3 C 0.4413(4) 0.1518(3) 0.10346(19) 0.0492(10) Uani 1 1 d . . . . .
C4 C 0.3651(4) 0.0579(4) 0.0922(2) 0.0588(11) Uani 1 1 d . . . . .
H4 H 0.3369 0.0018 0.1283 0.071 Uiso 1 1 calc R U . . .
C5 C 0.3304(4) 0.0465(4) 0.0275(2) 0.0674(12) Uani 1 1 d . . . . .
H5 H 0.2802 -0.0184 0.0204 0.081 Uiso 1 1 calc R U . . .
C6 C 0.3684(5) 0.1291(5) -0.0266(2) 0.0672(13) Uani 1 1 d . . . . .
C7 C 0.4442(5) 0.2223(4) -0.0153(2) 0.0718(13) Uani 1 1 d . . . . .
H7 H 0.4721 0.2786 -0.0514 0.086 Uiso 1 1 calc R U . . .
C8 C 0.4798(5) 0.2339(4) 0.0492(2) 0.0651(12) Uani 1 1 d . . . . .
H8 H 0.5308 0.2984 0.0560 0.078 Uiso 1 1 calc R U . . .
C9 C 0.3287(5) 0.1155(5) -0.0972(2) 0.0952(17) Uani 1 1 d . . . . .
H9A H 0.2631 0.1748 -0.1038 0.143 Uiso 1 1 calc R U . . .
H9B H 0.2937 0.0371 -0.0989 0.143 Uiso 1 1 calc R U . . .
H9C H 0.4042 0.1260 -0.1335 0.143 Uiso 1 1 calc R U . . .
C10 C 0.3714(4) 0.3672(3) 0.32570(17) 0.0459(9) Uani 1 1 d . . . . .
C11 C 0.2375(4) 0.4006(4) 0.34416(19) 0.0565(10) Uani 1 1 d . . . . .
H11 H 0.1670 0.3610 0.3323 0.068 Uiso 1 1 calc R U . . .
C12 C 0.2288(5) 0.5036(4) 0.3834(2) 0.0671(12) Uani 1 1 d . . . . .
H12 H 0.1519 0.5439 0.4020 0.081 Uiso 1 1 calc R U . . .
C13 C 0.3548(5) 0.5343(4) 0.3894(2) 0.0729(13) Uani 1 1 d . . . . .
H13 H 0.3766 0.5990 0.4133 0.087 Uiso 1 1 calc R U . . .
C14 C 0.4456(4) 0.4520(4) 0.35373(19) 0.0566(11) Uani 1 1 d . . . . .
H14 H 0.5365 0.4533 0.3494 0.068 Uiso 1 1 calc R U . . .
C15 C 0.3622(6) 0.1986(5) 0.4649(2) 0.0844(16) Uani 1 1 d . . . . .
H15 H 0.4003 0.1380 0.4365 0.101 Uiso 1 1 calc R U . . .
C16 C 0.2263(6) 0.2212(5) 0.4851(3) 0.0892(16) Uani 1 1 d . . . . .
H16 H 0.1590 0.1780 0.4725 0.107 Uiso 1 1 calc R U . . .
C17 C 0.2106(6) 0.3190(6) 0.5272(2) 0.0889(17) Uani 1 1 d . . . . .
H17 H 0.1309 0.3528 0.5477 0.107 Uiso 1 1 calc R U . . .
C18 C 0.3353(6) 0.3581(5) 0.5336(2) 0.0887(17) Uani 1 1 d . . . . .
H18 H 0.3531 0.4225 0.5588 0.106 Uiso 1 1 calc R U . . .
C19 C 0.4292(6) 0.2829(6) 0.4951(2) 0.0904(17) Uani 1 1 d . . . . .
H19 H 0.5199 0.2886 0.4905 0.109 Uiso 1 1 calc R U . . .
O1 O 0.1082(3) 0.1812(2) 0.20267(16) 0.0628(8) Uani 1 1 d . . . . .
O2 O 0.2255(3) 0.0395(3) 0.3073(2) 0.0890(11) Uani 1 1 d . . . . .
O4 O 0.6858(3) 0.0905(3) 0.34555(18) 0.0764(9) Uani 1 1 d . . . . .
O5 O 0.7645(3) 0.2880(2) 0.28025(15) 0.0624(8) Uani 1 1 d . . . . .
O6 O 0.6455(3) 0.4210(2) 0.17422(15) 0.0635(8) Uani 1 1 d . . . . .
O7 O 0.4166(3) 0.5186(2) 0.14563(15) 0.0615(8) Uani 1 1 d . . . . .
O8 O 0.1902(3) 0.3776(3) 0.13604(15) 0.0643(8) Uani 1 1 d . . . . .
C20 C 0.0879(5) 0.3328(6) 0.0359(3) 0.0860(15) Uani 1 1 d . . . . .
H20 H 0.1172 0.4031 0.0111 0.103 Uiso 1 1 calc R U . . .
C21 C 0.0118(6) 0.2509(7) 0.0075(3) 0.104(2) Uani 1 1 d . . . . .
H21 H -0.0102 0.2677 -0.0363 0.125 Uiso 1 1 calc R U . . .
C22 C -0.0287(6) 0.1496(7) 0.0432(4) 0.105(2) Uani 1 1 d . . . . .
H22 H -0.0776 0.0963 0.0233 0.126 Uiso 1 1 calc R U . . .
C23 C -0.0007(5) 0.1220(5) 0.1076(3) 0.0842(15) Uani 1 1 d . . . . .
H23 H -0.0308 0.0509 0.1313 0.101 Uiso 1 1 calc R U . . .
C24 C 0.0728(4) 0.1999(4) 0.1384(2) 0.0627(11) Uani 1 1 d . . . . .
C25 C 0.0474(4) 0.0801(4) 0.2452(3) 0.0693(13) Uani 1 1 d . . . . .
H25A H 0.0723 0.0061 0.2218 0.083 Uiso 1 1 calc R U . . .
H25B H -0.0475 0.0884 0.2522 0.083 Uiso 1 1 calc R U . . .
C26 C 0.0923(4) 0.0771(4) 0.3134(3) 0.0735(13) Uani 1 1 d . . . . .
H26A H 0.0822 0.1563 0.3322 0.088 Uiso 1 1 calc R U . . .
H26B H 0.0376 0.0228 0.3461 0.088 Uiso 1 1 calc R U . . .
C31 C 0.7515(4) 0.1646(4) 0.3817(2) 0.0630(12) Uani 1 1 d . . . . .
C32 C 0.7783(5) 0.1417(5) 0.4490(3) 0.0857(16) Uani 1 1 d . . . . .
H32 H 0.7503 0.0709 0.4738 0.103 Uiso 1 1 calc R U . . .
C33 C 0.8463(6) 0.2242(6) 0.4785(3) 0.0948(18) Uani 1 1 d . . . . .
H33 H 0.8661 0.2078 0.5229 0.114 Uiso 1 1 calc R U . . .
C34 C 0.8846(5) 0.3286(6) 0.4440(3) 0.0886(16) Uani 1 1 d . . . . .
H34 H 0.9291 0.3839 0.4651 0.106 Uiso 1 1 calc R U . . .
C35 C 0.8584(4) 0.3539(4) 0.3780(2) 0.0687(12) Uani 1 1 d . . . . .
H35 H 0.8849 0.4263 0.3547 0.082 Uiso 1 1 calc R U . . .
C36 C 0.7932(4) 0.2727(4) 0.3462(2) 0.0572(11) Uani 1 1 d . . . . .
C37 C 0.8257(4) 0.3853(4) 0.2369(2) 0.0600(11) Uani 1 1 d . . . . .
H37A H 0.9206 0.3763 0.2299 0.072 Uiso 1 1 calc R U . . .
H37B H 0.8013 0.4607 0.2587 0.072 Uiso 1 1 calc R U . . .
C38 C 0.7790(4) 0.3826(4) 0.1687(2) 0.0647(12) Uani 1 1 d . . . . .
H38A H 0.8339 0.4341 0.1343 0.078 Uiso 1 1 calc R U . . .
H38B H 0.7879 0.3017 0.1523 0.078 Uiso 1 1 calc R U . . .
C39 C 0.6333(4) 0.5465(4) 0.1620(3) 0.0687(13) Uani 1 1 d . . . . .
H39A H 0.6618 0.5673 0.1127 0.082 Uiso 1 1 calc R U . . .
H39B H 0.6883 0.5881 0.1884 0.082 Uiso 1 1 calc R U . . .
C40 C 0.4937(4) 0.5833(4) 0.1840(2) 0.0632(11) Uani 1 1 d . . . . .
H40A H 0.4660 0.5660 0.2338 0.076 Uiso 1 1 calc R U . . .
H40B H 0.4833 0.6686 0.1747 0.076 Uiso 1 1 calc R U . . .
C41 C 0.2857(4) 0.5621(4) 0.1535(3) 0.0723(13) Uani 1 1 d . . . . .
H41A H 0.2850 0.6472 0.1413 0.087 Uiso 1 1 calc R U . . .
H41B H 0.2421 0.5500 0.2018 0.087 Uiso 1 1 calc R U . . .
C42 C 0.2158(4) 0.4965(4) 0.1068(3) 0.0757(14) Uani 1 1 d . . . . .
H42A H 0.1337 0.5373 0.1026 0.091 Uiso 1 1 calc R U . . .
H42B H 0.2693 0.4935 0.0605 0.091 Uiso 1 1 calc R U . . .
C43 C 0.1184(4) 0.3054(5) 0.1026(2) 0.0674(13) Uani 1 1 d . . . . .
P1 P 0.94627(11) 0.72777(11) 0.24578(7) 0.0653(4) Uani 1 1 d . . . . .
F1 F 0.8064(3) 0.6802(3) 0.28220(17) 0.1042(10) Uani 1 1 d . . . . .
F2 F 1.0864(3) 0.7742(3) 0.20997(19) 0.1118(11) Uani 1 1 d . . . . .
F3 F 0.8808(4) 0.8346(3) 0.2093(2) 0.1401(14) Uani 1 1 d . . . . .
F4 F 0.9462(3) 0.8107(3) 0.30852(18) 0.1273(13) Uani 1 1 d . . . . .
F5 F 1.0099(4) 0.6213(3) 0.2825(2) 0.1445(15) Uani 1 1 d . . . . .
F6 F 0.9423(4) 0.6468(3) 0.18223(17) 0.1297(14) Uani 1 1 d . . . . .
C27 C 0.2463(5) -0.0792(5) 0.3239(3) 0.0885(16) Uani 1 1 d . . . . .
H27A H 0.2095 -0.1266 0.2917 0.106 Uiso 1 1 calc R U . . .
H27B H 0.1974 -0.0975 0.3705 0.106 Uiso 1 1 calc R U . . .
O3 O 0.4679(4) -0.0512(3) 0.3267(4) 0.166(3) Uani 1 1 d . . . . .
C28 C 0.3768(6) -0.1165(5) 0.3224(4) 0.106(2) Uani 1 1 d . . . . .
H28A H 0.3745 -0.1772 0.3599 0.128 Uiso 1 1 calc R U . . .
H28B H 0.4027 -0.1574 0.2790 0.128 Uiso 1 1 calc R U . . .
C29 C 0.5977(5) -0.0938(5) 0.3239(4) 0.102(2) Uani 1 1 d . . . . .
H29A H 0.6468 -0.0818 0.2767 0.123 Uiso 1 1 calc R U . . .
H29B H 0.5972 -0.1789 0.3362 0.123 Uiso 1 1 calc R U . . .
C30 C 0.6606(5) -0.0298(4) 0.3727(3) 0.0854(17) Uani 1 1 d . . . . .
H30A H 0.6036 -0.0292 0.4181 0.102 Uiso 1 1 calc R U . . .
H30B H 0.7424 -0.0697 0.3784 0.102 Uiso 1 1 calc R U . . .
 
loop_
 _atom_site_aniso_label
 _atom_site_aniso_U_11
 _atom_site_aniso_U_22
 _atom_site_aniso_U_33
 _atom_site_aniso_U_23
 _atom_site_aniso_U_13
 _atom_site_aniso_U_12
Fe1 0.0655(4) 0.0625(4) 0.0378(3) -0.0052(3) -0.0109(3) 0.0069(3)
N1 0.058(2) 0.0495(19) 0.0384(16) -0.0059(14) -0.0108(14) 0.0017(15)
C1 0.058(2) 0.051(2) 0.0372(19) 0.0003(17) -0.0151(17) -0.0032(18)
C2 0.067(3) 0.053(2) 0.046(2) -0.0087(18) -0.0145(19) 0.013(2)
C3 0.057(2) 0.048(2) 0.043(2) -0.0111(18) -0.0074(18) 0.0099(19)
C4 0.065(3) 0.059(3) 0.051(2) -0.005(2) -0.007(2) -0.003(2)
C5 0.060(3) 0.071(3) 0.075(3) -0.019(3) -0.017(2) -0.001(2)
C6 0.075(3) 0.082(3) 0.048(2) -0.016(2) -0.020(2) 0.024(3)
C7 0.100(4) 0.069(3) 0.047(2) 0.003(2) -0.015(2) -0.004(3)
C8 0.088(3) 0.058(3) 0.051(2) -0.002(2) -0.014(2) -0.008(2)
C9 0.115(4) 0.112(5) 0.069(3) -0.025(3) -0.044(3) 0.026(3)
C10 0.056(2) 0.045(2) 0.0367(19) -0.0017(16) -0.0106(17) 0.0024(18)
C11 0.058(3) 0.066(3) 0.047(2) 0.000(2) -0.0155(19) 0.000(2)
C12 0.084(3) 0.064(3) 0.055(3) -0.009(2) -0.018(2) 0.023(3)
C13 0.114(4) 0.052(3) 0.059(3) -0.011(2) -0.031(3) -0.004(3)
C14 0.068(3) 0.057(3) 0.047(2) -0.0056(19) -0.013(2) -0.016(2)
C15 0.128(5) 0.072(3) 0.049(3) 0.009(2) -0.011(3) 0.025(3)
C16 0.104(5) 0.102(4) 0.059(3) 0.018(3) -0.010(3) -0.011(4)
C17 0.088(4) 0.121(5) 0.050(3) 0.007(3) 0.005(3) 0.019(3)
C18 0.120(5) 0.112(4) 0.038(2) -0.011(3) -0.027(3) 0.016(4)
C19 0.095(4) 0.125(5) 0.053(3) 0.005(3) -0.026(3) 0.029(4)
O1 0.0571(18) 0.0563(18) 0.078(2) -0.0046(15) -0.0186(15) -0.0064(14)
O2 0.062(2) 0.064(2) 0.140(3) 0.028(2) -0.022(2) -0.0094(17)
O4 0.068(2) 0.065(2) 0.096(2) 0.0317(18) -0.0231(18) -0.0092(16)
O5 0.0610(18) 0.0560(18) 0.0722(19) 0.0173(15) -0.0213(15) -0.0099(14)
O6 0.0531(18) 0.0579(19) 0.081(2) 0.0175(15) -0.0206(15) -0.0063(14)
O7 0.0493(17) 0.0579(18) 0.0769(19) -0.0064(15) -0.0104(14) 0.0084(14)
O8 0.0563(18) 0.064(2) 0.0730(19) 0.0089(16) -0.0150(15) -0.0028(14)
C20 0.068(3) 0.118(5) 0.072(3) 0.001(3) -0.015(3) 0.014(3)
C21 0.083(4) 0.157(6) 0.085(4) -0.036(4) -0.042(3) 0.026(4)
C22 0.087(4) 0.115(6) 0.124(6) -0.037(4) -0.040(4) 0.001(4)
C23 0.073(3) 0.084(4) 0.103(4) -0.022(3) -0.032(3) 0.006(3)
C24 0.051(3) 0.068(3) 0.071(3) -0.011(2) -0.014(2) 0.007(2)
C25 0.053(3) 0.056(3) 0.096(4) -0.002(3) -0.008(2) -0.009(2)
C26 0.061(3) 0.067(3) 0.089(4) 0.007(3) -0.008(3) -0.009(2)
C31 0.044(2) 0.073(3) 0.069(3) 0.012(2) -0.007(2) 0.006(2)
C32 0.075(3) 0.109(4) 0.065(3) 0.034(3) 0.000(3) -0.001(3)
C33 0.094(4) 0.135(6) 0.056(3) 0.008(3) -0.017(3) 0.000(4)
C34 0.092(4) 0.109(5) 0.066(3) -0.005(3) -0.016(3) -0.006(3)
C35 0.072(3) 0.071(3) 0.065(3) -0.005(2) -0.016(2) 0.001(2)
C36 0.047(2) 0.066(3) 0.055(2) 0.007(2) -0.0038(19) 0.010(2)
C37 0.047(2) 0.060(3) 0.071(3) 0.010(2) -0.009(2) -0.006(2)
C38 0.053(3) 0.072(3) 0.068(3) 0.010(2) -0.010(2) 0.000(2)
C39 0.068(3) 0.051(3) 0.093(3) 0.024(2) -0.034(3) -0.016(2)
C40 0.085(3) 0.046(2) 0.060(3) 0.003(2) -0.018(2) -0.003(2)
C41 0.057(3) 0.051(3) 0.105(4) 0.009(3) -0.007(3) 0.006(2)
C42 0.054(3) 0.070(3) 0.101(4) 0.023(3) -0.016(3) 0.008(2)
C43 0.048(3) 0.089(4) 0.067(3) -0.016(3) -0.014(2) 0.011(2)
P1 0.0601(8) 0.0566(7) 0.0796(8) -0.0104(6) -0.0115(6) -0.0043(6)
F1 0.0769(19) 0.096(2) 0.132(3) -0.0305(19) 0.0139(18) -0.0270(16)
F2 0.0744(19) 0.090(2) 0.160(3) -0.031(2) 0.0185(19) -0.0213(16)
F3 0.123(3) 0.114(3) 0.182(4) 0.038(3) -0.039(3) 0.016(2)
F4 0.113(3) 0.139(3) 0.129(3) -0.068(2) 0.001(2) -0.044(2)
F5 0.124(3) 0.121(3) 0.186(4) 0.052(3) -0.039(3) 0.019(2)
F6 0.144(3) 0.133(3) 0.106(2) -0.050(2) 0.013(2) -0.058(2)
C27 0.079(4) 0.066(3) 0.127(5) 0.024(3) -0.044(3) -0.022(3)
O3 0.075(3) 0.053(2) 0.385(8) 0.030(3) -0.089(4) -0.004(2)
C28 0.092(4) 0.054(3) 0.180(7) 0.020(4) -0.049(4) -0.010(3)
C29 0.067(4) 0.052(3) 0.190(7) 0.022(4) -0.035(4) 0.003(3)
C30 0.062(3) 0.063(3) 0.123(4) 0.041(3) -0.006(3) 0.005(3)
 
_geom_special_details
;
 All esds (except the esd in the dihedral angle between two l.s. planes)
 are estimated using the full covariance matrix.  The cell esds are taken
 into account individually in the estimation of esds in distances, angles
 and torsion angles; correlations between esds in cell parameters are only
 used when they are defined by crystal symmetry.  An approximate (isotropic)
 treatment of cell esds is used for estimating esds involving l.s. planes.
;
 
loop_
 _geom_bond_atom_site_label_1
 _geom_bond_atom_site_label_2
 _geom_bond_distance
 _geom_bond_site_symmetry_2
 _geom_bond_publ_flag
Fe1 C10 2.019(3) . ?
Fe1 C19 2.022(5) . ?
Fe1 C15 2.023(5) . ?
Fe1 C11 2.028(4) . ?
Fe1 C13 2.030(4) . ?
Fe1 C14 2.031(4) . ?
Fe1 C18 2.032(4) . ?
Fe1 C16 2.042(5) . ?
Fe1 C12 2.048(4) . ?
Fe1 C17 2.050(5) . ?
N1 C2 1.496(4) . ?
N1 C1 1.500(4) . ?
N1 H1A 0.8900 . ?
N1 H1B 0.8900 . ?
C1 C10 1.487(5) . ?
C1 H1C 0.9700 . ?
C1 H1D 0.9700 . ?
C2 C3 1.502(5) . ?
C2 H2A 0.9700 . ?
C2 H2B 0.9700 . ?
C3 C8 1.374(5) . ?
C3 C4 1.374(5) . ?
C4 C5 1.379(6) . ?
C4 H4 0.9300 . ?
C5 C6 1.375(6) . ?
C5 H5 0.9300 . ?
C6 C7 1.367(6) . ?
C6 C9 1.515(6) . ?
C7 C8 1.380(6) . ?
C7 H7 0.9300 . ?
C8 H8 0.9300 . ?
C9 H9A 0.9600 . ?
C9 H9B 0.9600 . ?
C9 H9C 0.9600 . ?
C10 C11 1.414(5) . ?
C10 C14 1.419(5) . ?
C11 C12 1.403(6) . ?
C11 H11 0.9300 . ?
C12 C13 1.382(7) . ?
C12 H12 0.9300 . ?
C13 C14 1.414(6) . ?
C13 H13 0.9300 . ?
C14 H14 0.9300 . ?
C15 C19 1.392(7) . ?
C15 C16 1.411(7) . ?
C15 H15 0.9300 . ?
C16 C17 1.387(7) . ?
C16 H16 0.9300 . ?
C17 C18 1.398(7) . ?
C17 H17 0.9300 . ?
C18 C19 1.405(7) . ?
C18 H18 0.9300 . ?
C19 H19 0.9300 . ?
O1 C24 1.369(5) . ?
O1 C25 1.453(5) . ?
O2 C27 1.373(5) . ?
O2 C26 1.418(5) . ?
O4 C31 1.374(5) . ?
O4 C30 1.434(5) . ?
O5 C36 1.369(5) . ?
O5 C37 1.430(5) . ?
O6 C39 1.419(5) . ?
O6 C38 1.425(5) . ?
O7 C41 1.414(5) . ?
O7 C40 1.415(5) . ?
O8 C43 1.369(5) . ?
O8 C42 1.431(5) . ?
C20 C43 1.406(6) . ?
C20 C21 1.412(8) . ?
C20 H20 0.9300 . ?
C21 C22 1.335(8) . ?
C21 H21 0.9300 . ?
C22 C23 1.354(8) . ?
C22 H22 0.9300 . ?
C23 C24 1.390(6) . ?
C23 H23 0.9300 . ?
C24 C43 1.388(6) . ?
C25 C26 1.480(6) . ?
C25 H25A 0.9700 . ?
C25 H25B 0.9700 . ?
C26 H26A 0.9700 . ?
C26 H26B 0.9700 . ?
C31 C32 1.397(6) . ?
C31 C36 1.399(6) . ?
C32 C33 1.378(7) . ?
C32 H32 0.9300 . ?
C33 C34 1.348(7) . ?
C33 H33 0.9300 . ?
C34 C35 1.374(6) . ?
C34 H34 0.9300 . ?
C35 C36 1.374(6) . ?
C35 H35 0.9300 . ?
C37 C38 1.492(5) . ?
C37 H37A 0.9700 . ?
C37 H37B 0.9700 . ?
C38 H38A 0.9700 . ?
C38 H38B 0.9700 . ?
C39 C40 1.486(6) . ?
C39 H39A 0.9700 . ?
C39 H39B 0.9700 . ?
C40 H40A 0.9700 . ?
C40 H40B 0.9700 . ?
C41 C42 1.485(6) . ?
C41 H41A 0.9700 . ?
C41 H41B 0.9700 . ?
C42 H42A 0.9700 . ?
C42 H42B 0.9700 . ?
P1 F5 1.554(3) . ?
P1 F3 1.564(4) . ?
P1 F4 1.566(3) . ?
P1 F6 1.572(3) . ?
P1 F2 1.578(3) . ?
P1 F1 1.584(3) . ?
C27 C28 1.400(7) . ?
C27 H27A 0.9700 . ?
C27 H27B 0.9700 . ?
O3 C28 1.221(6) . ?
O3 C29 1.408(6) . ?
C28 H28A 0.9700 . ?
C28 H28B 0.9700 . ?
C29 C30 1.461(7) . ?
C29 H29A 0.9700 . ?
C29 H29B 0.9700 . ?
C30 H30A 0.9700 . ?
C30 H30B 0.9700 . ?
 
loop_
 _geom_angle_atom_site_label_1
 _geom_angle_atom_site_label_2
 _geom_angle_atom_site_label_3
 _geom_angle
 _geom_angle_site_symmetry_1
 _geom_angle_site_symmetry_3
 _geom_angle_publ_flag
C10 Fe1 C19 121.73(19) . . ?
C10 Fe1 C15 105.21(17) . . ?
C19 Fe1 C15 40.3(2) . . ?
C10 Fe1 C11 40.90(15) . . ?
C19 Fe1 C11 159.0(2) . . ?
C15 Fe1 C11 123.4(2) . . ?
C10 Fe1 C13 68.44(16) . . ?
C19 Fe1 C13 122.6(2) . . ?
C15 Fe1 C13 156.6(2) . . ?
C11 Fe1 C13 67.33(18) . . ?
C10 Fe1 C14 41.02(15) . . ?
C19 Fe1 C14 106.2(2) . . ?
C15 Fe1 C14 119.8(2) . . ?
C11 Fe1 C14 68.35(16) . . ?
C13 Fe1 C14 40.76(18) . . ?
C10 Fe1 C18 159.4(2) . . ?
C19 Fe1 C18 40.6(2) . . ?
C15 Fe1 C18 67.8(2) . . ?
C11 Fe1 C18 159.0(2) . . ?
C13 Fe1 C18 109.9(2) . . ?
C14 Fe1 C18 124.2(2) . . ?
C10 Fe1 C16 120.9(2) . . ?
C19 Fe1 C16 67.8(2) . . ?
C15 Fe1 C16 40.6(2) . . ?
C11 Fe1 C16 108.5(2) . . ?
C13 Fe1 C16 161.9(2) . . ?
C14 Fe1 C16 156.0(2) . . ?
C18 Fe1 C16 67.2(2) . . ?
C10 Fe1 C12 68.47(16) . . ?
C19 Fe1 C12 158.4(2) . . ?
C15 Fe1 C12 161.0(2) . . ?
C11 Fe1 C12 40.26(16) . . ?
C13 Fe1 C12 39.61(18) . . ?
C14 Fe1 C12 68.04(18) . . ?
C18 Fe1 C12 124.2(2) . . ?
C16 Fe1 C12 126.0(2) . . ?
C10 Fe1 C17 157.1(2) . . ?
C19 Fe1 C17 67.7(2) . . ?
C15 Fe1 C17 67.6(2) . . ?
C11 Fe1 C17 123.6(2) . . ?
C13 Fe1 C17 126.7(2) . . ?
C14 Fe1 C17 161.6(2) . . ?
C18 Fe1 C17 40.1(2) . . ?
C16 Fe1 C17 39.6(2) . . ?
C12 Fe1 C17 110.9(2) . . ?
C2 N1 C1 111.2(3) . . ?
C2 N1 H1A 109.4 . . ?
C1 N1 H1A 109.4 . . ?
C2 N1 H1B 109.4 . . ?
C1 N1 H1B 109.4 . . ?
H1A N1 H1B 108.0 . . ?
C10 C1 N1 112.9(3) . . ?
C10 C1 H1C 109.0 . . ?
N1 C1 H1C 109.0 . . ?
C10 C1 H1D 109.0 . . ?
N1 C1 H1D 109.0 . . ?
H1C C1 H1D 107.8 . . ?
N1 C2 C3 112.3(3) . . ?
N1 C2 H2A 109.1 . . ?
C3 C2 H2A 109.1 . . ?
N1 C2 H2B 109.1 . . ?
C3 C2 H2B 109.1 . . ?
H2A C2 H2B 107.9 . . ?
C8 C3 C4 118.3(4) . . ?
C8 C3 C2 121.1(4) . . ?
C4 C3 C2 120.6(4) . . ?
C3 C4 C5 120.3(4) . . ?
C3 C4 H4 119.8 . . ?
C5 C4 H4 119.8 . . ?
C6 C5 C4 121.3(4) . . ?
C6 C5 H5 119.3 . . ?
C4 C5 H5 119.3 . . ?
C7 C6 C5 118.2(4) . . ?
C7 C6 C9 121.2(5) . . ?
C5 C6 C9 120.6(5) . . ?
C6 C7 C8 120.7(4) . . ?
C6 C7 H7 119.6 . . ?
C8 C7 H7 119.6 . . ?
C3 C8 C7 121.1(4) . . ?
C3 C8 H8 119.4 . . ?
C7 C8 H8 119.4 . . ?
C6 C9 H9A 109.5 . . ?
C6 C9 H9B 109.5 . . ?
H9A C9 H9B 109.5 . . ?
C6 C9 H9C 109.5 . . ?
H9A C9 H9C 109.5 . . ?
H9B C9 H9C 109.5 . . ?
C11 C10 C14 107.2(3) . . ?
C11 C10 C1 127.5(4) . . ?
C14 C10 C1 125.3(4) . . ?
C11 C10 Fe1 69.9(2) . . ?
C14 C10 Fe1 69.9(2) . . ?
C1 C10 Fe1 122.9(3) . . ?
C12 C11 C10 108.6(4) . . ?
C12 C11 Fe1 70.6(2) . . ?
C10 C11 Fe1 69.2(2) . . ?
C12 C11 H11 125.7 . . ?
C10 C11 H11 125.7 . . ?
Fe1 C11 H11 126.1 . . ?
C13 C12 C11 107.8(4) . . ?
C13 C12 Fe1 69.5(3) . . ?
C11 C12 Fe1 69.1(2) . . ?
C13 C12 H12 126.1 . . ?
C11 C12 H12 126.1 . . ?
Fe1 C12 H12 126.8 . . ?
C12 C13 C14 109.4(4) . . ?
C12 C13 Fe1 70.9(3) . . ?
C14 C13 Fe1 69.6(2) . . ?
C12 C13 H13 125.3 . . ?
C14 C13 H13 125.3 . . ?
Fe1 C13 H13 125.8 . . ?
C13 C14 C10 107.0(4) . . ?
C13 C14 Fe1 69.6(3) . . ?
C10 C14 Fe1 69.0(2) . . ?
C13 C14 H14 126.5 . . ?
C10 C14 H14 126.5 . . ?
Fe1 C14 H14 126.4 . . ?
C19 C15 C16 107.9(5) . . ?
C19 C15 Fe1 69.8(3) . . ?
C16 C15 Fe1 70.4(3) . . ?
C19 C15 H15 126.1 . . ?
C16 C15 H15 126.1 . . ?
Fe1 C15 H15 125.3 . . ?
C17 C16 C15 108.1(5) . . ?
C17 C16 Fe1 70.5(3) . . ?
C15 C16 Fe1 69.0(3) . . ?
C17 C16 H16 126.0 . . ?
C15 C16 H16 126.0 . . ?
Fe1 C16 H16 126.1 . . ?
C16 C17 C18 108.2(5) . . ?
C16 C17 Fe1 69.9(3) . . ?
C18 C17 Fe1 69.3(3) . . ?
C16 C17 H17 125.9 . . ?
C18 C17 H17 125.9 . . ?
Fe1 C17 H17 126.5 . . ?
C17 C18 C19 108.0(5) . . ?
C17 C18 Fe1 70.7(3) . . ?
C19 C18 Fe1 69.4(3) . . ?
C17 C18 H18 126.0 . . ?
C19 C18 H18 126.0 . . ?
Fe1 C18 H18 125.6 . . ?
C15 C19 C18 107.8(5) . . ?
C15 C19 Fe1 69.9(3) . . ?
C18 C19 Fe1 70.1(3) . . ?
C15 C19 H19 126.1 . . ?
C18 C19 H19 126.1 . . ?
Fe1 C19 H19 125.5 . . ?
C24 O1 C25 116.0(3) . . ?
C27 O2 C26 116.0(3) . . ?
C31 O4 C30 118.4(4) . . ?
C36 O5 C37 117.4(3) . . ?
C39 O6 C38 112.4(3) . . ?
C41 O7 C40 112.3(3) . . ?
C43 O8 C42 117.4(4) . . ?
C43 C20 C21 118.4(6) . . ?
C43 C20 H20 120.8 . . ?
C21 C20 H20 120.8 . . ?
C22 C21 C20 120.4(6) . . ?
C22 C21 H21 119.8 . . ?
C20 C21 H21 119.8 . . ?
C21 C22 C23 121.9(6) . . ?
C21 C22 H22 119.0 . . ?
C23 C22 H22 119.0 . . ?
C22 C23 C24 120.1(6) . . ?
C22 C23 H23 119.9 . . ?
C24 C23 H23 119.9 . . ?
O1 C24 C43 114.9(4) . . ?
O1 C24 C23 125.3(5) . . ?
C43 C24 C23 119.7(5) . . ?
O1 C25 C26 108.4(3) . . ?
O1 C25 H25A 110.0 . . ?
C26 C25 H25A 110.0 . . ?
O1 C25 H25B 110.0 . . ?
C26 C25 H25B 110.0 . . ?
H25A C25 H25B 108.4 . . ?
O2 C26 C25 111.8(4) . . ?
O2 C26 H26A 109.3 . . ?
C25 C26 H26A 109.3 . . ?
O2 C26 H26B 109.3 . . ?
C25 C26 H26B 109.3 . . ?
H26A C26 H26B 107.9 . . ?
O4 C31 C32 126.1(4) . . ?
O4 C31 C36 115.2(4) . . ?
C32 C31 C36 118.6(5) . . ?
C33 C32 C31 119.7(5) . . ?
C33 C32 H32 120.1 . . ?
C31 C32 H32 120.1 . . ?
C34 C33 C32 120.9(5) . . ?
C34 C33 H33 119.5 . . ?
C32 C33 H33 119.5 . . ?
C33 C34 C35 120.5(5) . . ?
C33 C34 H34 119.7 . . ?
C35 C34 H34 119.7 . . ?
C34 C35 C36 120.2(5) . . ?
C34 C35 H35 119.9 . . ?
C36 C35 H35 119.9 . . ?
O5 C36 C35 124.9(4) . . ?
O5 C36 C31 115.2(4) . . ?
C35 C36 C31 119.9(4) . . ?
O5 C37 C38 107.0(3) . . ?
O5 C37 H37A 110.3 . . ?
C38 C37 H37A 110.3 . . ?
O5 C37 H37B 110.3 . . ?
C38 C37 H37B 110.3 . . ?
H37A C37 H37B 108.6 . . ?
O6 C38 C37 112.0(4) . . ?
O6 C38 H38A 109.2 . . ?
C37 C38 H38A 109.2 . . ?
O6 C38 H38B 109.2 . . ?
C37 C38 H38B 109.2 . . ?
H38A C38 H38B 107.9 . . ?
O6 C39 C40 109.1(3) . . ?
O6 C39 H39A 109.9 . . ?
C40 C39 H39A 109.9 . . ?
O6 C39 H39B 109.9 . . ?
C40 C39 H39B 109.9 . . ?
H39A C39 H39B 108.3 . . ?
O7 C40 C39 108.0(3) . . ?
O7 C40 H40A 110.1 . . ?
C39 C40 H40A 110.1 . . ?
O7 C40 H40B 110.1 . . ?
C39 C40 H40B 110.1 . . ?
H40A C40 H40B 108.4 . . ?
O7 C41 C42 108.6(4) . . ?
O7 C41 H41A 110.0 . . ?
C42 C41 H41A 110.0 . . ?
O7 C41 H41B 110.0 . . ?
C42 C41 H41B 110.0 . . ?
H41A C41 H41B 108.4 . . ?
O8 C42 C41 108.7(4) . . ?
O8 C42 H42A 109.9 . . ?
C41 C42 H42A 109.9 . . ?
O8 C42 H42B 109.9 . . ?
C41 C42 H42B 109.9 . . ?
H42A C42 H42B 108.3 . . ?
O8 C43 C24 116.5(4) . . ?
O8 C43 C20 124.1(5) . . ?
C24 C43 C20 119.4(5) . . ?
F5 P1 F3 179.4(2) . . ?
F5 P1 F4 92.7(2) . . ?
F3 P1 F4 87.1(2) . . ?
F5 P1 F6 88.9(2) . . ?
F3 P1 F6 91.2(2) . . ?
F4 P1 F6 178.1(2) . . ?
F5 P1 F2 90.7(2) . . ?
F3 P1 F2 89.9(2) . . ?
F4 P1 F2 90.58(17) . . ?
F6 P1 F2 90.30(18) . . ?
F5 P1 F1 88.7(2) . . ?
F3 P1 F1 90.7(2) . . ?
F4 P1 F1 89.34(17) . . ?
F6 P1 F1 89.79(17) . . ?
F2 P1 F1 179.4(2) . . ?
O2 C27 C28 116.9(4) . . ?
O2 C27 H27A 108.1 . . ?
C28 C27 H27A 108.1 . . ?
O2 C27 H27B 108.1 . . ?
C28 C27 H27B 108.1 . . ?
H27A C27 H27B 107.3 . . ?
C28 O3 C29 122.8(5) . . ?
O3 C28 C27 125.4(5) . . ?
O3 C28 H28A 106.0 . . ?
C27 C28 H28A 106.0 . . ?
O3 C28 H28B 106.0 . . ?
C27 C28 H28B 106.0 . . ?
H28A C28 H28B 106.3 . . ?
O3 C29 C30 109.6(5) . . ?
O3 C29 H29A 109.7 . . ?
C30 C29 H29A 109.7 . . ?
O3 C29 H29B 109.7 . . ?
C30 C29 H29B 109.7 . . ?
H29A C29 H29B 108.2 . . ?
O4 C30 C29 109.0(4) . . ?
O4 C30 H30A 109.9 . . ?
C29 C30 H30A 109.9 . . ?
O4 C30 H30B 109.9 . . ?
C29 C30 H30B 109.9 . . ?
H30A C30 H30B 108.3 . . ?
 
_refine_diff_density_max    0.643
_refine_diff_density_min   -0.612
_refine_diff_density_rms    0.110

_shelxl_version_number 2014/6

_shelx_res_file
;
TITL 140639_160_0m in P-1
CELL 0.71073  10.3430  11.1816  19.4313  87.281  79.707  88.818
ZERR    2.00   0.0006   0.0008   0.0013   0.002   0.002   0.002
LATT 1
SFAC C  H  N  O  F  P  Fe
UNIT 86  108  2  16  12  2  2
L.S. 4
ACTA
BOND $H
FMAP 2
PLAN 5
TEMP 23.000
WGHT    0.123300
FVAR       0.13006
MOLE 1
FE1   7    0.318155    0.365728    0.430895    11.00000    0.06554    0.06248 =
         0.03783   -0.00520   -0.01086    0.00686
N1    3    0.407732    0.264928    0.212663    11.00000    0.05760    0.04951 =
         0.03836   -0.00588   -0.01081    0.00174
AFIX  23
H1A   2    0.322450    0.260436    0.211228    11.00000   -1.20000
H1B   2    0.436684    0.334486    0.192059    11.00000   -1.20000
AFIX   0
C1    1    0.426672    0.260194    0.287522    11.00000    0.05850    0.05098 =
         0.03719    0.00026   -0.01513   -0.00323
AFIX  23
H1C   2    0.384918    0.189029    0.311280    11.00000   -1.20000
H1D   2    0.519885    0.253743    0.288809    11.00000   -1.20000
AFIX   0
C2    1    0.479910    0.164465    0.173658    11.00000    0.06696    0.05301 =
         0.04604   -0.00874   -0.01448    0.01331
AFIX  23
H2A   2    0.462001    0.090238    0.201340    11.00000   -1.20000
H2B   2    0.573631    0.178509    0.167157    11.00000   -1.20000
AFIX   0
C3    1    0.441295    0.151781    0.103456    11.00000    0.05708    0.04768 =
         0.04272   -0.01109   -0.00738    0.00994
C4    1    0.365139    0.057907    0.092162    11.00000    0.06522    0.05887 =
         0.05131   -0.00500   -0.00659   -0.00260
AFIX  43
H4    2    0.336895    0.001768    0.128299    11.00000   -1.20000
AFIX   0
C5    1    0.330371    0.046508    0.027519    11.00000    0.05961    0.07058 =
         0.07528   -0.01917   -0.01675   -0.00066
AFIX  43
H5    2    0.280214   -0.018363    0.020420    11.00000   -1.20000
AFIX   0
C6    1    0.368357    0.129097   -0.026629    11.00000    0.07500    0.08235 =
         0.04775   -0.01603   -0.01984    0.02363
C7    1    0.444218    0.222345   -0.015277    11.00000    0.09983    0.06879 =
         0.04696    0.00317   -0.01486   -0.00364
AFIX  43
H7    2    0.472119    0.278611   -0.051397    11.00000   -1.20000
AFIX   0
C8    1    0.479833    0.233884    0.049183    11.00000    0.08769    0.05770 =
         0.05084   -0.00162   -0.01420   -0.00839
AFIX  43
H8    2    0.530805    0.298352    0.056008    11.00000   -1.20000
AFIX   0
C9    1    0.328682    0.115483   -0.097188    11.00000    0.11540    0.11245 =
         0.06905   -0.02533   -0.04413    0.02563
AFIX 137
H9A   2    0.263056    0.174776   -0.103834    11.00000   -1.50000
H9B   2    0.293658    0.037052   -0.098899    11.00000   -1.50000
H9C   2    0.404190    0.125993   -0.133546    11.00000   -1.50000
AFIX   0
C10   1    0.371406    0.367182    0.325699    11.00000    0.05634    0.04534 =
         0.03670   -0.00174   -0.01056    0.00237
C11   1    0.237524    0.400618    0.344164    11.00000    0.05820    0.06624 =
         0.04701    0.00032   -0.01552   -0.00038
AFIX  43
H11   2    0.167011    0.360963    0.332291    11.00000   -1.20000
AFIX   0
C12   1    0.228788    0.503565    0.383372    11.00000    0.08352    0.06390 =
         0.05540   -0.00860   -0.01758    0.02299
AFIX  43
H12   2    0.151877    0.543917    0.401967    11.00000   -1.20000
AFIX   0
C13   1    0.354848    0.534312    0.389433    11.00000    0.11425    0.05223 =
         0.05885   -0.01143   -0.03105   -0.00370
AFIX  43
H13   2    0.376644    0.599027    0.413273    11.00000   -1.20000
AFIX   0
C14   1    0.445570    0.452037    0.353731    11.00000    0.06765    0.05739 =
         0.04689   -0.00557   -0.01346   -0.01600
AFIX  43
H14   2    0.536542    0.453307    0.349442    11.00000   -1.20000
AFIX   0
C15   1    0.362228    0.198563    0.464920    11.00000    0.12846    0.07151 =
         0.04903    0.00924   -0.01091    0.02499
AFIX  43
H15   2    0.400293    0.138038    0.436492    11.00000   -1.20000
AFIX   0
C16   1    0.226318    0.221159    0.485141    11.00000    0.10407    0.10192 =
         0.05861    0.01777   -0.01048   -0.01105
AFIX  43
H16   2    0.159030    0.177969    0.472450    11.00000   -1.20000
AFIX   0
C17   1    0.210636    0.319027    0.527247    11.00000    0.08792    0.12081 =
         0.04963    0.00695    0.00548    0.01851
AFIX  43
H17   2    0.130944    0.352832    0.547733    11.00000   -1.20000
AFIX   0
C18   1    0.335340    0.358071    0.533566    11.00000    0.11979    0.11246 =
         0.03850   -0.01113   -0.02693    0.01631
AFIX  43
H18   2    0.353072    0.422506    0.558829    11.00000   -1.20000
AFIX   0
C19   1    0.429202    0.282939    0.495074    11.00000    0.09542    0.12488 =
         0.05345    0.00533   -0.02581    0.02892
AFIX  43
H19   2    0.519940    0.288577    0.490547    11.00000   -1.20000
AFIX   0
O1    4    0.108231    0.181169    0.202674    11.00000    0.05714    0.05626 =
         0.07780   -0.00463   -0.01859   -0.00644
O2    4    0.225471    0.039515    0.307267    11.00000    0.06165    0.06428 =
         0.13973    0.02814   -0.02162   -0.00943
O4    4    0.685769    0.090547    0.345555    11.00000    0.06824    0.06474 =
         0.09621    0.03165   -0.02305   -0.00918
O5    4    0.764505    0.287976    0.280251    11.00000    0.06098    0.05603 =
         0.07224    0.01731   -0.02133   -0.00985
O6    4    0.645474    0.421046    0.174220    11.00000    0.05308    0.05788 =
         0.08096    0.01747   -0.02064   -0.00634
O7    4    0.416617    0.518556    0.145632    11.00000    0.04932    0.05794 =
         0.07693   -0.00642   -0.01044    0.00845
O8    4    0.190218    0.377596    0.136038    11.00000    0.05628    0.06399 =
         0.07298    0.00892   -0.01501   -0.00282
C20   1    0.087942    0.332770    0.035896    11.00000    0.06776    0.11829 =
         0.07177    0.00064   -0.01520    0.01351
AFIX  43
H20   2    0.117214    0.403117    0.011060    11.00000   -1.20000
AFIX   0
C21   1    0.011846    0.250935    0.007546    11.00000    0.08252    0.15695 =
         0.08480   -0.03647   -0.04178    0.02615
AFIX  43
H21   2   -0.010177    0.267743   -0.036283    11.00000   -1.20000
AFIX   0
C22   1   -0.028729    0.149552    0.043234    11.00000    0.08674    0.11519 =
         0.12380   -0.03738   -0.04029    0.00144
AFIX  43
H22   2   -0.077626    0.096310    0.023282    11.00000   -1.20000
AFIX   0
C23   1   -0.000736    0.122012    0.107647    11.00000    0.07335    0.08371 =
         0.10301   -0.02232   -0.03186    0.00647
AFIX  43
H23   2   -0.030755    0.050904    0.131340    11.00000   -1.20000
AFIX   0
C24   1    0.072804    0.199878    0.138400    11.00000    0.05052    0.06816 =
         0.07114   -0.01052   -0.01405    0.00684
C25   1    0.047386    0.080054    0.245204    11.00000    0.05313    0.05639 =
         0.09642   -0.00235   -0.00751   -0.00908
AFIX  23
H25A  2    0.072295    0.006140    0.221820    11.00000   -1.20000
H25B  2   -0.047541    0.088434    0.252243    11.00000   -1.20000
AFIX   0
C26   1    0.092256    0.077078    0.313445    11.00000    0.06129    0.06741 =
         0.08908    0.00721   -0.00806   -0.00889
AFIX  23
H26A  2    0.082190    0.156301    0.332152    11.00000   -1.20000
H26B  2    0.037569    0.022771    0.346112    11.00000   -1.20000
AFIX   0
C31   1    0.751459    0.164610    0.381652    11.00000    0.04401    0.07313 =
         0.06926    0.01214   -0.00741    0.00566
C32   1    0.778270    0.141665    0.449006    11.00000    0.07509    0.10867 =
         0.06503    0.03402    0.00025   -0.00076
AFIX  43
H32   2    0.750309    0.070947    0.473824    11.00000   -1.20000
AFIX   0
C33   1    0.846317    0.224236    0.478530    11.00000    0.09360    0.13543 =
         0.05557    0.00777   -0.01719   -0.00039
AFIX  43
H33   2    0.866106    0.207763    0.522880    11.00000   -1.20000
AFIX   0
C34   1    0.884619    0.328585    0.444024    11.00000    0.09210    0.10887 =
         0.06584   -0.00496   -0.01629   -0.00595
AFIX  43
H34   2    0.929127    0.383856    0.465109    11.00000   -1.20000
AFIX   0
C35   1    0.858442    0.353942    0.377973    11.00000    0.07193    0.07058 =
         0.06503   -0.00548   -0.01554    0.00147
AFIX  43
H35   2    0.884933    0.426316    0.354681    11.00000   -1.20000
AFIX   0
C36   1    0.793222    0.272666    0.346216    11.00000    0.04747    0.06572 =
         0.05499    0.00718   -0.00378    0.00958
C37   1    0.825698    0.385294    0.236910    11.00000    0.04726    0.06032 =
         0.07077    0.01007   -0.00879   -0.00555
AFIX  23
H37A  2    0.920570    0.376318    0.229852    11.00000   -1.20000
H37B  2    0.801329    0.460746    0.258659    11.00000   -1.20000
AFIX   0
C38   1    0.779014    0.382615    0.168656    11.00000    0.05295    0.07167 =
         0.06795    0.00994   -0.00978   -0.00010
AFIX  23
H38A  2    0.833866    0.434122    0.134299    11.00000   -1.20000
H38B  2    0.787923    0.301728    0.152300    11.00000   -1.20000
AFIX   0
C39   1    0.633251    0.546527    0.161991    11.00000    0.06823    0.05092 =
         0.09250    0.02412   -0.03445   -0.01563
AFIX  23
H39A  2    0.661816    0.567336    0.112656    11.00000   -1.20000
H39B  2    0.688284    0.588143    0.188363    11.00000   -1.20000
AFIX   0
C40   1    0.493670    0.583263    0.184010    11.00000    0.08518    0.04597 =
         0.06006    0.00293   -0.01836   -0.00303
AFIX  23
H40A  2    0.465955    0.565964    0.233797    11.00000   -1.20000
H40B  2    0.483254    0.668593    0.174725    11.00000   -1.20000
AFIX   0
C41   1    0.285689    0.562125    0.153522    11.00000    0.05676    0.05119 =
         0.10463    0.00938   -0.00661    0.00587
AFIX  23
H41A  2    0.285014    0.647215    0.141259    11.00000   -1.20000
H41B  2    0.242121    0.550006    0.201802    11.00000   -1.20000
AFIX   0
C42   1    0.215762    0.496460    0.106819    11.00000    0.05385    0.07028 =
         0.10108    0.02265   -0.01628    0.00786
AFIX  23
H42A  2    0.133719    0.537286    0.102555    11.00000   -1.20000
H42B  2    0.269309    0.493494    0.060530    11.00000   -1.20000
AFIX   0
C43   1    0.118408    0.305360    0.102583    11.00000    0.04772    0.08929 =
         0.06742   -0.01646   -0.01412    0.01111
P1    6    0.946273    0.727775    0.245778    11.00000    0.06015    0.05661 =
         0.07963   -0.01040   -0.01154   -0.00427
F1    5    0.806380    0.680193    0.282195    11.00000    0.07690    0.09568 =
         0.13164   -0.03049    0.01394   -0.02705
F2    5    1.086407    0.774235    0.209974    11.00000    0.07444    0.09008 =
         0.15981   -0.03141    0.01848   -0.02127
F3    5    0.880775    0.834616    0.209301    11.00000    0.12327    0.11446 =
         0.18204    0.03808   -0.03942    0.01551
F4    5    0.946151    0.810716    0.308518    11.00000    0.11297    0.13872 =
         0.12945   -0.06837    0.00142   -0.04396
F5    5    1.009851    0.621294    0.282517    11.00000    0.12413    0.12117 =
         0.18592    0.05195   -0.03919    0.01892
F6    5    0.942338    0.646783    0.182230    11.00000    0.14444    0.13257 =
         0.10582   -0.05042    0.01293   -0.05817
C27   1    0.246305   -0.079178    0.323862    11.00000    0.07935    0.06639 =
         0.12736    0.02417   -0.04402   -0.02191
AFIX  23
H27A  2    0.209509   -0.126576    0.291705    11.00000   -1.20000
H27B  2    0.197399   -0.097482    0.370469    11.00000   -1.20000
AFIX   0
O3    4    0.467945   -0.051157    0.326679    11.00000    0.07470    0.05284 =
         0.38487    0.02992   -0.08939   -0.00428
C28   1    0.376803   -0.116509    0.322373    11.00000    0.09222    0.05426 =
         0.17985    0.02019   -0.04925   -0.01027
AFIX  23
H28A  2    0.374500   -0.177246    0.359896    11.00000   -1.20000
H28B  2    0.402660   -0.157405    0.279031    11.00000   -1.20000
AFIX   0
C29   1    0.597720   -0.093812    0.323914    11.00000    0.06679    0.05233 =
         0.18984    0.02225   -0.03478    0.00328
AFIX  23
H29A  2    0.646813   -0.081832    0.276739    11.00000   -1.20000
H29B  2    0.597155   -0.178916    0.336221    11.00000   -1.20000
AFIX   0
C30   1    0.660577   -0.029819    0.372671    11.00000    0.06172    0.06328 =
         0.12252    0.04136   -0.00568    0.00492
AFIX  23
H30A  2    0.603603   -0.029219    0.418095    11.00000   -1.20000
H30B  2    0.742422   -0.069703    0.378361    11.00000   -1.20000
AFIX   0
HKLF 4

REM  140639_160_0m in P-1
REM R1 =  0.0625 for    4738 Fo > 4sig(Fo)  and  0.1274 for all    8858 data
REM    542 parameters refined using      0 restraints

END

WGHT      0.1236      0.0000

REM Highest difference peak  0.643,  deepest hole -0.612,  1-sigma level  0.110
Q1    1   0.4570 -0.0500  0.3517  11.00000  0.05    0.64
Q2    1   0.4601 -0.0853  0.2824  11.00000  0.05    0.50
Q3    1   0.8219  0.7470  0.2168  11.00000  0.05    0.41
Q4    1   0.1656 -0.1303  0.3369  11.00000  0.05    0.36
Q5    1   0.2190 -0.0017  0.3494  11.00000  0.05    0.36
;
_shelx_res_checksum    3518

_shelx_hkl_file
;
  -1   0   0    0.00    0.02
  -1   0   0    0.01    0.02
  -1   0   0    0.02    0.03
  -1   0   0   -0.01    0.02
   1   0   0    0.00    0.02
   1   0   0   -0.01    0.02
   1   0   0    0.00    0.02
   1   0   0    0.03    0.03
  -2   0   0    4.74    0.27
  -2   0   0    4.79    0.29
  -2   0   0    3.79    0.28
  -2   0   0    4.55    0.29
   2   0   0    4.00    0.30
   2   0   0    2.54    0.30
   2   0   0    4.75    0.30
   2   0   0    4.16    0.29
  -3   0   0   35.74    1.92
  -3   0   0   35.76    1.92
  -3   0   0   36.87    1.83
   3   0   0   34.45    1.88
   3   0   0   39.60    2.01
   3   0   0   36.61    1.97
   3   0   0   35.74    1.88
  -4   0   0    2.53    0.22
   4   0   0    2.75    0.35
   4   0   0    2.32    0.30
   4   0   0    1.50    0.25
   4   0   0    2.87    0.32
   4   0   0    1.82    0.27
   5   0   0    1.76    0.30
   5   0   0    1.61    0.30
   5   0   0    1.62    0.29
   5   0   0    1.66    0.33
   6   0   0    0.77    0.23
   6   0   0    0.18    0.22
   6   0   0    0.57    0.23
   6   0   0    0.22    0.20
   7   0   0   23.21    1.56
   7   0   0   25.86    1.56
   7   0   0   23.79    1.52
   7   0   0   23.75    1.66
   8   0   0    3.77    0.68
   8   0   0    3.85    0.60
   8   0   0    4.00    0.63
   8   0   0    3.37    0.57
   9   0   0    6.02    0.81
   9   0   0    4.90    0.84
   9   0   0    5.08    0.72
  10   0   0   -0.28    0.32
  10   0   0    0.25    0.38
  11   0   0    1.04    0.55
  11   0   0    1.07    0.56
  12   0   0    0.46    0.46
  12  -1   0    0.30    0.53
  12  -1   0    0.29    0.45
  11  -1   0   -0.31    0.39
  11  -1   0   -0.06    0.41
  10  -1   0    0.08    0.35
  10  -1   0    0.28    0.39
   9  -1   0    3.36    0.67
   9  -1   0    2.67    0.56
   8  -1   0    0.39    0.34
   8  -1   0    1.60    0.42
   8  -1   0    0.98    0.37
   8  -1   0    0.57    0.33
   7  -1   0    5.73    0.66
   7  -1   0    4.78    0.63
   7  -1   0    4.87    0.64
   7  -1   0    4.05    0.65
   6  -1   0    2.01    0.38
   6  -1   0    1.58    0.34
   6  -1   0    2.07    0.43
   6  -1   0    2.24    0.40
  -6   1   0    0.93    0.18
  -6   1   0    1.70    0.22
   5  -1   0    0.62    0.25
   5  -1   0    0.90    0.24
   5  -1   0    1.13    0.29
   5  -1   0    0.54    0.17
  -5   1   0    0.40    0.14
  -5   1   0    0.37    0.16
  -5   1   0    0.44    0.18
   4  -1   0   27.13    1.50
   4  -1   0   27.74    1.59
   4  -1   0   25.18    1.55
   4  -1   0   25.46    1.48
  -4   1   0   24.74    1.42
  -4   1   0   25.88    1.49
  -4   1   0   26.54    1.42
   3  -1   0  269.79   13.83
   3  -1   0  260.23   13.17
   3  -1   0  270.63   13.19
   3  -1   0  279.08   13.84
  -3   1   0  267.52   13.80
  -3   1   0  269.05   13.40
  -3   1   0  272.00   13.15
  -3   1   0  273.23   13.16
  -3   1   0  278.96   13.16
  -3   1   0  264.98   13.79
   2  -1   0    0.22    0.10
   2  -1   0    0.09    0.08
   2  -1   0    0.39    0.13
   2  -1   0    0.40    0.13
  -2   1   0    0.21    0.10
  -2   1   0    0.35    0.11
  -2   1   0    0.50    0.13
  -2   1   0    0.20    0.11
   0  -1   0   -0.11    0.03
   0  -1   0   -0.15    0.02
   0  -1   0   -0.18    0.03
   0  -1   0   -0.17    0.01
   0   1   0   -0.14    0.02
   0   1   0   -0.15    0.01
   0   1   0   -0.16    0.02
   0   1   0   -0.14    0.03
  -1  -1   0   77.23    3.97
  -2  -1   0  139.28    6.86
  -2  -1   0  140.95    6.55
  -2  -1   0  133.40    6.84
  -2  -1   0  112.46    6.52
   2   1   0  132.57    6.89
   2   1   0  139.17    6.57
   2   1   0  138.68    6.56
   2   1   0  140.68    6.87
  -3  -1   0  131.78    6.66
  -3  -1   0  128.49    6.66
  -3  -1   0  128.93    6.36
   3   1   0  131.79    6.72
   3   1   0  132.31    6.41
   3   1   0  129.65    6.42
   3   1   0  132.42    6.75
   4   1   0   15.17    0.92
   4   1   0   15.50    0.90
   4   1   0   14.19    0.87
   4   1   0   14.20    0.95
   5   1   0   11.44    0.71
   5   1   0   11.73    0.77
   5   1   0   12.34    0.79
   5   1   0    9.61    0.76
   5   1   0   12.84    0.87
   6   1   0    7.19    0.68
   6   1   0    6.53    0.67
   6   1   0    7.80    0.81
   6   1   0    7.81    0.71
   6   1   0    7.69    0.50
   7   1   0   10.73    0.95
   7   1   0   10.96    1.07
   7   1   0   11.35    0.97
   7   1   0   11.37    0.97
   8   1   0    2.77    0.56
   8   1   0    3.41    0.54
   8   1   0    3.37    0.57
   8   1   0    2.31    0.47
   8   1   0    1.64    0.41
   9   1   0    2.19    0.56
   9   1   0    2.34    0.50
   9   1   0    1.67    0.48
  10   1   0    1.18    0.50
  10   1   0    0.20    0.40
  11   1   0    0.07    0.44
  11   1   0   -0.14    0.45
  12   1   0    0.25    0.52
  12  -2   0    0.32    0.51
  12  -2   0    0.77    0.49
  11  -2   0   -0.03    0.36
  11  -2   0    0.20    0.43
  10  -2   0    1.80    0.52
  10  -2   0    0.65    0.46
   9  -2   0    4.11    0.72
   9  -2   0    1.68    0.49
   8  -2   0    1.50    0.47
   8  -2   0    1.79    0.49
   8  -2   0    1.16    0.38
   8  -2   0    2.46    0.55
   7  -2   0    7.43    0.85
   7  -2   0    6.99    0.87
   7  -2   0    7.88    0.83
   7  -2   0    8.18    0.90
  -7   2   0    7.45    0.61
  -7   2   0    9.29    0.62
   6  -2   0    5.37    0.71
   6  -2   0    7.47    0.74
   6  -2   0    6.39    0.74
   6  -2   0    6.01    0.74
  -6   2   0    7.94    0.65
  -6   2   0    6.25    0.62
  -6   2   0    7.21    0.61
   5  -2   0    0.91    0.29
   5  -2   0    0.45    0.24
   5  -2   0    0.16    0.17
   5  -2   0    0.87    0.28
  -5   2   0    0.81    0.24
  -5   2   0    0.54    0.21
  -5   2   0    0.87    0.22
  -5   2   0    0.84    0.27
   4  -2   0    4.60    0.54
   4  -2   0    5.01    0.51
   4  -2   0    4.80    0.55
   4  -2   0    4.38    0.55
  -4   2   0    5.08    0.55
  -4   2   0    4.98    0.39
  -4   2   0    4.83    0.52
  -4   2   0    4.88    0.51
   3  -2   0  152.10    8.00
   3  -2   0  153.57    7.96
   3  -2   0  151.43    7.57
   3  -2   0  154.44    7.65
  -3   2   0  158.09    7.62
  -3   2   0  153.61    7.97
  -3   2   0  149.75    7.58
   2  -2   0   37.27    2.00
   2  -2   0   35.11    2.08
   2  -2   0   35.72    1.91
   2  -2   0   37.61    2.03
  -2   2   0   35.74    1.97
  -2   2   0   37.54    2.04
  -2   2   0   36.60    1.93
   1  -2   0  237.20   12.68
   1  -2   0  275.81   12.78
   1  -2   0  255.23   13.31
   1  -2   0  272.05   13.40
  -1   2   0  262.10   12.69
  -1   2   0  253.77   13.31
  -1   2   0  267.33   12.77
  -1   2   0  273.05   13.40
   0  -2   0  110.40    5.14
   0  -2   0  102.64    5.28
   0  -2   0  104.93    5.37
   0   2   0  110.36    5.29
   0   2   0   83.65    5.34
   0   2   0  103.85    5.04
  -1  -2   0   83.57    4.16
  -1  -2   0   84.14    4.36
  -1  -2   0   85.75    4.09
   1   2   0   85.83    4.29
   1   2   0   79.84    4.36
   1   2   0   86.11    4.09
   1   2   0   73.72    4.15
  -2  -2   0  157.17    8.05
  -2  -2   0  150.74    7.71
  -2  -2   0  146.72    8.07
  -2  -2   0  160.02    7.68
   2   2   0  162.10    7.68
   2   2   0  160.17    8.12
   2   2   0  157.55    7.73
   2   2   0  162.91    8.05
  -3  -2   0    2.07    0.24
  -3  -2   0    1.18    0.19
  -3  -2   0    1.64    0.24
  -3  -2   0    1.81    0.24
   3   2   0    1.67    0.24
   3   2   0    1.35    0.24
   3   2   0    1.94    0.25
   3   2   0    1.75    0.27
  -4  -2   0    8.63    0.54
  -4  -2   0    8.11    0.53
  -4  -2   0    8.58    0.52
   4   2   0    9.67    0.76
   4   2   0    9.15    0.63
   4   2   0    8.80    0.69
   4   2   0    8.37    0.66
   5   2   0    2.18    0.37
   5   2   0    1.75    0.31
   5   2   0    1.64    0.30
   5   2   0    0.95    0.28
   5   2   0    1.67    0.28
   6   2   0    9.36    0.82
   6   2   0    9.67    0.92
   6   2   0   10.13    0.85
   6   2   0    9.45    0.81
   7   2   0    7.65    0.79
   7   2   0    8.00    0.90
   7   2   0    8.05    0.81
   7   2   0   10.45    0.87
   7   2   0    7.89    0.69
   8   2   0    1.01    0.41
   8   2   0    1.55    0.38
   8   2   0    1.35    0.39
   8   2   0    1.27    0.37
   8   2   0    1.62    0.27
   9   2   0    0.26    0.34
   9   2   0    0.18    0.27
   9   2   0    0.08    0.31
  10   2   0    0.42    0.37
  10   2   0    0.73    0.48
  10   2   0    0.06    0.29
  11   2   0   -0.35    0.40
  11   2   0    0.20    0.43
  12   2   0    0.82    0.64
  12  -3   0   -0.45    0.38
  12  -3   0   -0.05    0.51
  11  -3   0    0.23    0.44
  11  -3   0    0.67    0.44
  10  -3   0    0.27    0.38
  10  -3   0    0.41    0.43
   9  -3   0   -0.06    0.28
   9  -3   0    0.32    0.32
   8  -3   0   15.77    1.43
   8  -3   0   13.88    1.27
   8  -3   0   12.45    1.34
   8  -3   0   16.47    1.45
  -8   3   0   15.49    0.97
  -8   3   0   13.95    0.94
   7  -3   0    2.22    0.43
   7  -3   0    1.36    0.41
   7  -3   0    1.27    0.44
   7  -3   0    1.16    0.43
  -7   3   0    0.90    0.29
  -7   3   0    1.37    0.32
   6  -3   0   15.45    1.33
   6  -3   0   14.86    1.36
   6  -3   0   16.28    1.34
   6  -3   0   15.98    1.11
  -6   3   0   17.63    1.12
  -6   3   0   15.55    1.08
  -6   3   0   14.62    0.91
  -6   3   0   15.86    1.14
   5  -3   0   26.29    1.72
   5  -3   0   30.05    1.84
   5  -3   0   28.96    1.64
   5  -3   0   28.37    1.74
  -5   3   0   26.21    1.64
  -5   3   0   25.54    1.70
  -5   3   0   24.90    1.50
  -5   3   0   27.85    1.65
   4  -3   0   12.67    1.05
   4  -3   0   10.68    0.95
   4  -3   0   11.59    1.06
   4  -3   0   12.28    0.83
  -4   3   0   10.58    0.95
  -4   3   0   12.11    1.04
  -4   3   0   10.98    0.93
   3  -3   0    4.08    0.52
   3  -3   0    3.64    0.45
   3  -3   0    4.15    0.56
   3  -3   0    4.17    0.45
  -3   3   0    3.13    0.45
  -3   3   0    4.25    0.47
   2  -3   0   54.46    2.94
   2  -3   0   54.65    2.82
   2  -3   0   52.27    3.07
   2  -3   0   55.93    2.97
  -2   3   0   53.92    3.07
  -2   3   0   53.97    2.83
  -2   3   0   57.56    2.95
  -2   3   0   53.16    2.97
   1  -3   0   20.54    1.23
   1  -3   0   20.66    1.12
   1  -3   0   20.65    1.18
   1  -3   0   16.77    1.24
  -1   3   0   20.96    1.30
  -1   3   0   19.45    1.17
  -1   3   0   18.43    1.10
  -1   3   0   19.28    1.22
   0  -3   0    9.28    0.78
   0  -3   0    8.65    0.58
   0  -3   0    8.25    0.55
   0  -3   0    8.39    0.73
   0   3   0    8.87    0.74
   0   3   0    8.07    0.54
   0   3   0    7.83    0.74
   0   3   0    9.12    0.59
  -1  -3   0    6.84    0.44
  -1  -3   0    6.35    0.61
  -1  -3   0    5.59    0.48
  -1  -3   0    5.31    0.55
   1   3   0    6.14    0.43
   1   3   0    6.73    0.63
   1   3   0    5.76    0.49
   1   3   0    6.25    0.59
  -2  -3   0   38.95    2.12
  -2  -3   0   38.49    2.21
  -2  -3   0   39.71    2.19
   2   3   0   40.75    2.22
   2   3   0   42.11    2.12
   2   3   0   42.27    2.22
   2   3   0   42.51    2.34
  -3  -3   0   27.77    1.57
  -3  -3   0   27.44    1.55
  -3  -3   0   28.47    1.52
   3   3   0   25.74    1.51
   3   3   0   28.91    1.61
   3   3   0   28.54    1.60
   3   3   0   27.73    1.68
  -4  -3   0    2.49    0.29
  -4  -3   0    1.93    0.29
  -4  -3   0    2.44    0.28
   4   3   0    2.69    0.35
   4   3   0    3.21    0.45
   4   3   0    1.78    0.33
   4   3   0    2.14    0.31
  -5  -3   0    6.88    0.50
  -5  -3   0    7.61    0.52
   5   3   0    7.97    0.68
   5   3   0    8.35    0.73
   5   3   0    9.12    0.83
   5   3   0    8.29    0.75
   6   3   0   13.45    1.07
   6   3   0   11.37    1.10
   6   3   0   12.61    1.00
   6   3   0   12.97    0.94
   7   3   0    0.15    0.21
   7   3   0    0.00    0.20
   7   3   0   -0.19    0.22
   7   3   0    0.31    0.24
   8   3   0    0.18    0.30
   8   3   0   -0.03    0.24
   8   3   0    0.14    0.24
   8   3   0    0.29    0.26
   8   3   0    0.78    0.32
   9   3   0    0.87    0.40
   9   3   0    0.54    0.33
  10   3   0   -0.03    0.34
  10   3   0    0.23    0.35
  11   3   0   -0.10    0.40
  11   3   0    0.67    0.54
  11   3   0    0.74    0.43
  12   3   0    1.08    0.62
  12  -4   0    0.38    0.52
  12  -4   0    0.12    0.47
  11  -4   0   -0.29    0.37
  11  -4   0    0.26    0.46
  10  -4   0   -0.06    0.33
  10  -4   0   -0.05    0.37
   9  -4   0    2.01    0.54
   9  -4   0    2.26    0.55
   8  -4   0    0.90    0.40
   8  -4   0    0.63    0.35
  -8   4   0    0.13    0.26
  -8   4   0    1.72    0.37
   7  -4   0    0.13    0.24
   7  -4   0   -0.48    0.29
   7  -4   0    0.03    0.25
   7  -4   0    0.13    0.38
  -7   4   0   -0.09    0.21
  -7   4   0    0.19    0.34
  -7   4   0   -0.07    0.15
  -7   4   0    0.20    0.28
   6  -4   0    8.24    0.88
   6  -4   0    5.70    0.84
   6  -4   0    7.57    0.76
   6  -4   0    6.64    0.91
  -6   4   0    6.25    0.78
  -6   4   0    5.53    0.58
  -6   4   0    6.68    0.78
  -6   4   0    6.52    0.77
   5  -4   0    1.83    0.42
   5  -4   0    1.18    0.31
   5  -4   0    1.70    0.48
   5  -4   0    2.51    0.52
  -5   4   0    1.34    0.33
  -5   4   0    1.10    0.40
  -5   4   0    0.97    0.34
   4  -4   0   20.05    1.50
   4  -4   0   18.75    1.22
   4  -4   0   18.04    1.14
   4  -4   0   14.38    1.38
  -4   4   0   16.11    1.14
  -4   4   0   15.37    1.32
   3  -4   0   31.41    1.73
   3  -4   0   29.08    1.95
   3  -4   0   31.42    1.90
   3  -4   0   29.23    1.80
  -3   4   0   28.51    1.92
  -3   4   0   30.84    1.75
  -3   4   0   29.48    1.84
   2  -4   0   10.04    0.93
   2  -4   0    8.51    0.74
   2  -4   0    7.80    0.68
   2  -4   0    7.25    0.84
  -2   4   0   10.59    0.78
  -2   4   0    9.22    0.87
  -2   4   0    8.22    0.87
   1  -4   0    9.13    0.66
   1  -4   0    7.38    0.79
   1  -4   0    8.49    0.87
   1  -4   0    7.30    0.64
  -1   4   0    9.80    0.67
  -1   4   0    8.87    0.88
  -1   4   0    8.98    0.70
  -1   4   0    8.35    0.82
   0  -4   0   55.39    3.38
   0  -4   0   60.90    3.26
   0  -4   0   61.72    3.25
   0  -4   0   62.28    3.10
   0   4   0   59.11    3.25
   0   4   0   59.87    3.09
   0   4   0   61.20    3.26
   0   4   0   58.54    3.41
  -1  -4   0   39.39    2.20
  -1  -4   0   40.19    2.25
  -1  -4   0   37.37    2.09
   1   4   0   40.65    2.38
   1   4   0   39.62    2.26
   1   4   0   40.67    2.21
   1   4   0   39.98    2.10
  -2  -4   0   35.13    2.04
  -2  -4   0   35.34    1.94
   2   4   0   35.69    1.93
   2   4   0   37.16    2.03
   2   4   0   37.46    2.19
   2   4   0   34.76    2.07
  -3  -4   0   29.86    1.80
  -3  -4   0   31.47    1.82
  -3  -4   0   30.10    1.73
   3   4   0   33.47    1.81
   3   4   0   30.65    1.95
   3   4   0   29.73    1.71
   3   4   0   34.65    1.88
  -4  -4   0    0.66    0.23
  -4  -4   0    0.41    0.19
  -4  -4   0    0.59    0.19
   4   4   0    0.21    0.17
   4   4   0    0.42    0.17
   4   4   0    0.77    0.27
   4   4   0    0.83    0.30
  -5  -4   0   14.38    0.90
  -5  -4   0   13.83    0.87
  -5  -4   0   13.77    0.85
   5   4   0   13.63    1.12
   5   4   0   13.38    0.96
   5   4   0   12.42    0.91
   5   4   0   12.88    1.16
  -6  -4   0   58.33    2.98
   6   4   0   57.09    3.17
   6   4   0   63.07    3.50
   6   4   0   59.89    3.27
   6   4   0   59.98    3.33
   7   4   0    1.50    0.36
   7   4   0    1.31    0.38
   7   4   0    1.73    0.39
   7   4   0    2.03    0.51
   7   4   0    2.10    0.49
   8   4   0    0.57    0.33
   8   4   0    0.80    0.33
   8   4   0    0.33    0.28
   8   4   0    0.30    0.36
   9   4   0   -0.01    0.31
   9   4   0    0.40    0.38
   9   4   0    0.25    0.27
  10   4   0   -0.28    0.32
  10   4   0    0.76    0.43
  11   4   0   -0.20    0.50
  11   4   0    0.00    0.34
  12   4   0    0.19    0.60
  11  -5   0   -0.31    0.36
  11  -5   0   -0.26    0.41
  10  -5   0    0.23    0.43
  10  -5   0    0.13    0.38
   9  -5   0    0.71    0.45
   9  -5   0    2.18    0.56
   8  -5   0    1.92    0.48
   8  -5   0    0.96    0.42
  -8   5   0    1.62    0.45
   7  -5   0    1.43    0.44
   7  -5   0    2.51    0.49
  -7   5   0    2.35    0.52
   6  -5   0   31.74    2.08
   6  -5   0   31.48    1.95
   6  -5   0   29.48    2.22
  -6   5   0   30.92    2.12
  -6   5   0   33.92    2.07
   5  -5   0    0.00    0.31
   5  -5   0   -0.03    0.17
   5  -5   0   -0.07    0.20
   5  -5   0   -0.08    0.29
  -5   5   0    0.22    0.28
  -5   5   0    0.06    0.22
   4  -5   0    7.79    0.83
   4  -5   0    8.12    0.99
   4  -5   0    8.39    0.79
   4  -5   0    8.77    1.05
  -4   5   0    9.68    0.92
  -4   5   0    6.91    0.90
  -4   5   0    9.72    1.00
   3  -5   0    2.43    0.54
   3  -5   0    1.21    0.28
   3  -5   0    1.56    0.43
   3  -5   0    1.43    0.33
  -3   5   0    0.82    0.35
  -3   5   0    1.68    0.34
  -3   5   0    0.93    0.34
   2  -5   0    0.95    0.39
   2  -5   0    0.95    0.26
   2  -5   0    1.03    0.33
   2  -5   0    1.06    0.25
  -2   5   0    0.99    0.34
  -2   5   0    0.92    0.33
  -2   5   0    1.35    0.28
   1  -5   0   14.03    1.25
   1  -5   0   14.74    1.01
   1  -5   0   14.11    1.32
   1  -5   0   14.73    0.96
  -1   5   0   14.95    0.98
  -1   5   0   13.58    1.29
  -1   5   0   17.88    1.36
   0  -5   0    0.69    0.21
   0  -5   0    1.08    0.23
   0  -5   0    0.34    0.24
   0   5   0    0.91    0.21
   0   5   0    0.60    0.29
   0   5   0    0.57    0.22
   0   5   0    0.62    0.29
  -1  -5   0   31.17    1.66
  -1  -5   0   28.49    1.72
  -1  -5   0   28.56    1.81
   1   5   0   32.33    1.96
   1   5   0   27.81    1.72
   1   5   0   29.20    1.84
   1   5   0   27.94    1.64
  -2  -5   0    0.21    0.15
  -2  -5   0    0.33    0.22
  -2  -5   0   -0.01    0.10
   2   5   0    0.02    0.16
   2   5   0    0.40    0.24
   2   5   0    0.20    0.23
   2   5   0    0.06    0.13
  -3  -5   0    0.14    0.18
  -3  -5   0    0.00    0.14
  -3  -5   0    0.02    0.11
   3   5   0   -0.10    0.14
   3   5   0    0.19    0.15
   3   5   0    0.11    0.21
   3   5   0    0.30    0.25
  -4  -5   0    2.77    0.46
  -4  -5   0    3.69    0.48
  -4  -5   0    2.95    0.43
   4   5   0    3.93    0.58
   4   5   0    3.13    0.42
   4   5   0    2.92    0.42
   4   5   0    3.56    0.59
  -5  -5   0   28.25    1.66
  -5  -5   0   25.42    1.63
  -5  -5   0   27.64    1.59
   5   5   0   28.00    1.64
   5   5   0   27.83    1.72
   5   5   0   27.78    1.89
   5   5   0   29.52    1.80
  -6  -5   0    0.05    0.14
  -6  -5   0   -0.08    0.18
   6   5   0    0.27    0.22
   6   5   0    0.06    0.23
   6   5   0    0.08    0.19
   6   5   0    0.06    0.22
   7   5   0    1.08    0.43
   7   5   0    0.22    0.27
   7   5   0    0.78    0.34
   7   5   0    0.77    0.29
   8   5   0    0.59    0.44
   8   5   0    0.91    0.40
   8   5   0    0.48    0.41
   9   5   0    0.80    0.38
   9   5   0    0.64    0.44
  10   5   0    0.13    0.38
  10   5   0   -0.38    0.43
  11   5   0    0.46    0.43
  11   5   0    0.85    0.58
  11  -6   0   -0.24    0.37
  11  -6   0   -0.48    0.36
  10  -6   0    2.47    0.66
  10  -6   0    0.25    0.39
   9  -6   0    0.29    0.39
   9  -6   0    0.04    0.33
   8  -6   0    0.74    0.39
   8  -6   0    0.65    0.35
  -8   6   0    1.21    0.48
   7  -6   0    0.37    0.27
   7  -6   0    0.07    0.29
  -7   6   0    2.18    0.54
   6  -6   0   -0.11    0.25
   6  -6   0   -0.46    0.39
   6  -6   0   -0.12    0.22
  -6   6   0   -0.14    0.37
  -6   6   0    0.01    0.31
   5  -6   0    7.59    1.08
   5  -6   0    6.80    0.76
   5  -6   0    7.79    0.86
  -5   6   0    3.02    0.69
  -5   6   0    7.78    0.96
   4  -6   0    4.52    0.63
   4  -6   0    4.14    0.82
   4  -6   0    3.16    0.50
  -4   6   0    5.19    0.75
  -4   6   0    4.69    0.76
   3  -6   0   32.75    1.90
   3  -6   0   32.47    2.24
   3  -6   0   30.00    1.98
  -3   6   0   33.96    2.22
  -3   6   0   30.24    2.08
   2  -6   0   34.00    2.11
   2  -6   0   32.92    1.98
   2  -6   0   38.97    2.31
  -2   6   0   34.52    2.32
  -2   6   0   34.43    2.23
   1  -6   0   85.81    4.63
   1  -6   0   83.82    4.57
   1  -6   0   85.07    4.36
  -1   6   0   78.73    4.35
  -1   6   0   88.20    4.64
  -1   6   0   82.83    4.82
   0  -6   0    0.66    0.33
   0  -6   0    0.34    0.18
   0  -6   0    0.68    0.23
   0   6   0    0.11    0.29
   0   6   0    0.46    0.21
   0   6   0    0.63    0.31
  -1  -6   0   18.37    1.16
  -1  -6   0   17.37    1.10
  -1  -6   0   16.25    1.41
   1   6   0   15.86    1.09
   1   6   0   18.63    1.50
   1   6   0   15.80    1.48
   1   6   0   15.22    1.14
  -2  -6   0    2.03    0.38
  -2  -6   0    2.93    0.42
  -2  -6   0    2.97    0.54
   2   6   0    2.43    0.38
   2   6   0    3.02    0.44
   2   6   0    2.06    0.48
   2   6   0    3.58    0.62
  -3  -6   0    2.10    0.47
  -3  -6   0    1.60    0.35
  -3  -6   0    2.48    0.40
   3   6   0    3.00    0.58
   3   6   0    2.50    0.41
   3   6   0    2.28    0.37
   3   6   0    3.66    0.61
  -4  -6   0   18.17    1.29
  -4  -6   0   18.50    1.24
  -4  -6   0   18.32    1.47
   4   6   0   20.46    1.32
   4   6   0   19.24    1.24
   4   6   0   20.29    1.71
   4   6   0   17.94    1.54
  -5  -6   0    0.21    0.24
  -5  -6   0    0.53    0.22
   5   6   0    0.84    0.29
   5   6   0    0.46    0.29
   5   6   0    1.12    0.30
   5   6   0    0.81    0.39
  -6  -6   0    0.55    0.22
  -6  -6   0    0.87    0.31
   6   6   0   -0.30    0.27
   6   6   0    0.60    0.28
   6   6   0    0.40    0.27
   6   6   0    0.55    0.36
   7   6   0    0.45    0.39
   7   6   0    0.13    0.29
   7   6   0    0.25    0.28
   8   6   0    1.83    0.50
   8   6   0    2.39    0.65
   9   6   0    2.24    0.68
   9   6   0    0.67    0.51
   9   6   0    2.48    0.63
  10   6   0    0.34    0.44
  10   6   0    0.49    0.52
  11   6   0    0.22    0.43
  11   6   0   -0.12    0.53
  10  -7   0    0.39    0.46
  10  -7   0    0.38    0.40
   9  -7   0    0.19    0.41
   9  -7   0    0.01    0.34
   8  -7   0    0.21    0.30
   8  -7   0    0.20    0.36
   7  -7   0   -0.23    0.24
   7  -7   0   -0.14    0.28
  -7   7   0   -0.01    0.39
   6  -7   0    1.29    0.43
   6  -7   0    0.45    0.33
  -6   7   0    1.23    0.50
   5  -7   0    0.19    0.27
   5  -7   0    0.10    0.24
  -5   7   0    0.30    0.38
  -5   7   0    0.03    0.34
   4  -7   0    1.36    0.38
   4  -7   0    1.50    0.38
  -4   7   0    1.56    0.52
  -4   7   0    1.47    0.50
   3  -7   0    2.30    0.47
   3  -7   0    2.75    0.47
  -3   7   0    3.97    0.74
  -3   7   0    2.89    0.63
   2  -7   0   26.06    1.69
   2  -7   0   26.29    1.62
  -2   7   0   22.61    1.98
  -2   7   0   24.55    2.09
   1  -7   0    0.92    0.31
   1  -7   0    1.40    0.33
  -1   7   0    0.90    0.45
  -1   7   0    1.58    0.49
   0  -7   0   12.21    1.07
   0  -7   0   12.71    1.03
   0   7   0   10.91    1.26
   0   7   0   13.33    1.32
  -1  -7   0    3.27    0.48
  -1  -7   0    3.97    0.53
   1   7   0    3.59    0.69
   1   7   0    3.98    0.70
  -2  -7   0    0.14    0.20
  -2  -7   0    1.24    0.33
   2   7   0    0.58    0.38
   2   7   0    1.07    0.34
   2   7   0    0.81    0.35
  -3  -7   0    2.14    0.39
   3   7   0    1.62    0.52
   3   7   0    1.69    0.39
   3   7   0    1.09    0.43
  -4  -7   0    0.85    0.33
  -4  -7   0    1.32    0.35
   4   7   0    0.81    0.32
   4   7   0    0.65    0.40
   4   7   0    0.53    0.35
  -5  -7   0    8.87    0.87
   5   7   0    6.73    0.81
   5   7   0    8.59    1.13
   5   7   0    9.31    1.08
  -6  -7   0    1.89    0.38
  -6  -7   0    0.56    0.36
   6   7   0    1.49    0.52
   6   7   0    1.13    0.48
   7   7   0    0.49    0.37
   7   7   0    0.14    0.38
   8   7   0    5.03    0.94
   8   7   0    5.41    0.86
   9   7   0    0.85    0.53
   9   7   0    0.47    0.41
   9   7   0   -0.16    0.45
  10   7   0    0.42    0.59
  10   7   0    0.30    0.48
  11   7   0    0.62    0.66
  10  -8   0    0.11    0.43
  10  -8   0    0.10    0.43
   9  -8   0    0.35    0.40
   9  -8   0    0.65    0.51
   8  -8   0    0.56    0.45
   8  -8   0    0.09    0.32
   7  -8   0    0.15    0.30
   7  -8   0   -0.29    0.27
  -7   8   0    0.25    0.46
   6  -8   0    0.91    0.41
   6  -8   0    0.86    0.39
  -6   8   0    0.61    0.52
   5  -8   0    3.82    0.67
   5  -8   0    2.66    0.54
  -5   8   0    3.08    0.76
   4  -8   0    0.47    0.31
   4  -8   0    0.05    0.22
  -4   8   0   -0.05    0.33
  -4   8   0    0.33    0.47
   3  -8   0   16.98    1.40
   3  -8   0   15.65    1.42
  -3   8   0   20.13    1.81
  -3   8   0   16.61    1.74
   2  -8   0   -0.17    0.17
   2  -8   0   -0.14    0.17
  -2   8   0    0.43    0.36
  -2   8   0   -0.07    0.36
   1  -8   0    0.16    0.19
   1  -8   0   -0.32    0.17
  -1   8   0   -0.21    0.26
  -1   8   0   -0.25    0.31
   0  -8   0    3.69    0.54
   0  -8   0    3.33    0.54
   0   8   0    2.90    0.68
   0   8   0    3.55    0.74
  -1  -8   0    0.14    0.20
  -1  -8   0   -0.05    0.20
   1   8   0    0.14    0.31
   1   8   0    0.15    0.31
  -2  -8   0    2.23    0.45
  -2  -8   0    2.66    0.50
   2   8   0    5.24    0.90
   2   8   0    3.79    0.74
  -3  -8   0    0.04    0.21
  -3  -8   0   -0.14    0.19
   3   8   0    0.57    0.37
   3   8   0   -0.04    0.26
   3   8   0    0.12    0.34
  -4  -8   0    0.57    0.31
   4   8   0   -0.18    0.28
   4   8   0    0.34    0.43
  -5  -8   0    0.77    0.33
   5   8   0    0.61    0.46
   5   8   0    1.94    0.57
  -6  -8   0    2.30    0.47
   6   8   0    1.15    0.55
   6   8   0    1.72    0.58
   7   8   0    1.32    0.53
   7   8   0    0.02    0.46
   8   8   0    1.77    0.60
   8   8   0    1.75    0.69
   9   8   0    0.05    0.38
   9   8   0   -0.11    0.50
  10   8   0    0.08    0.47
  10   8   0   -0.12    0.50
  10   8   0    0.32    0.57
   9  -9   0    0.83    0.50
   9  -9   0    0.29    0.42
   8  -9   0   -0.36    0.37
   8  -9   0   -0.29    0.33
   7  -9   0    3.14    0.72
   7  -9   0    4.88    0.80
  -7   9   0    5.07    0.99
   6  -9   0   -0.19    0.27
   6  -9   0   -0.11    0.28
  -6   9   0    0.05    0.50
   5  -9   0    2.00    0.52
   5  -9   0    2.77    0.61
  -5   9   0    3.21    0.79
   4  -9   0   -0.19    0.24
   4  -9   0    0.07    0.29
  -4   9   0   -0.15    0.38
  -4   9   0    0.31    0.47
   3  -9   0    0.15    0.31
   3  -9   0    0.24    0.25
  -3   9   0   -0.26    0.36
  -3   9   0    0.63    0.46
   2  -9   0    7.32    0.90
   2  -9   0    7.89    0.88
  -2   9   0    7.09    1.13
  -2   9   0    6.28    1.04
   1  -9   0    2.12    0.44
   1  -9   0    0.96    0.36
  -1   9   0    1.12    0.50
  -1   9   0    0.98    0.51
   0  -9   0    8.72    0.96
   0  -9   0    9.52    1.01
   0   9   0   11.68    1.36
   0   9   0    8.52    1.24
  -1  -9   0    7.92    0.92
  -1  -9   0   10.71    1.05
   1   9   0   10.59    1.32
   1   9   0   10.27    1.36
  -2  -9   0   11.00    1.14
  -2  -9   0   14.83    1.25
   2   9   0   11.42    1.48
   2   9   0   11.53    1.39
  -3  -9   0    2.06    0.48
   3   9   0    3.06    0.70
   3   9   0    2.93    0.76
  -4  -9   0    7.46    0.90
   4   9   0    4.37    0.96
   4   9   0    7.04    1.05
  -5  -9   0    0.34    0.32
   5   9   0    0.68    0.45
   5   9   0   -0.25    0.37
   6   9   0    0.42    0.53
   6   9   0    0.82    0.50
   7   9   0    0.15    0.47
   7   9   0    0.44    0.44
   8   9   0    0.81    0.53
   8   9   0   -0.04    0.51
   9   9   0    0.07    0.46
   9   9   0    0.31    0.59
   8 -10   0    0.11    0.48
   7 -10   0    1.79    0.63
   7 -10   0    1.41    0.52
  -7  10   0    1.22    0.71
   6 -10   0    0.74    0.44
   6 -10   0    0.61    0.42
  -6  10   0   -0.07    0.57
   5 -10   0    0.38    0.40
   5 -10   0    1.17    0.46
  -5  10   0    1.63    0.65
   4 -10   0    3.24    0.66
   4 -10   0    1.83    0.47
  -4  10   0    3.38    0.85
   3 -10   0    7.73    0.94
   3 -10   0    6.80    0.94
  -3  10   0    5.70    1.10
  -3  10   0    8.89    1.29
   2 -10   0   -0.12    0.23
   2 -10   0   -0.19    0.28
  -2  10   0    0.44    0.53
  -2  10   0   -0.18    0.36
   1 -10   0    0.13    0.27
   1 -10   0    0.35    0.30
  -1  10   0    0.20    0.46
  -1  10   0    0.01    0.46
   0 -10   0    1.23    0.44
   0 -10   0    1.59    0.46
   0  10   0    2.01    0.71
   0  10   0    1.43    0.60
  -1 -10   0    4.20    0.69
  -1 -10   0    4.88    0.73
   1  10   0    3.82    0.92
   1  10   0    4.40    0.94
  -2 -10   0    0.35    0.35
   2  10   0    0.81    0.50
   2  10   0    0.18    0.49
  -3 -10   0    4.00    0.70
   3  10   0    2.96    0.84
   3  10   0    6.11    1.01
  -4 -10   0    8.53    1.03
   4  10   0    6.94    1.23
   4  10   0    7.46    1.15
  -5 -10   0   -0.33    0.33
   5  10   0    0.21    0.43
   5  10   0    0.59    0.58
   6  10   0    0.07    0.50
   6  10   0    0.16    0.41
   7  10   0   -0.20    0.43
   7  10   0   -0.42    0.45
   8  10   0    0.52    0.68
   8  10   0    0.45    0.53
   7 -11   0    0.26    0.50
   6 -11   0    0.33    0.41
   6 -11   0    0.09    0.44
  -6  11   0    0.00    0.64
   5 -11   0    1.35    0.54
   5 -11   0    1.07    0.47
  -5  11   0    0.25    0.62
   4 -11   0    0.06    0.32
   4 -11   0   -0.09    0.35
  -4  11   0   -0.01    0.49
   3 -11   0    0.88    0.45
   3 -11   0    0.52    0.38
  -3  11   0   -0.32    0.47
   2 -11   0   -0.28    0.27
   2 -11   0   -0.39    0.27
  -2  11   0   -0.08    0.45
  -2  11   0    0.25    0.61
   1 -11   0    0.09    0.35
   1 -11   0    0.40    0.34
  -1  11   0    0.23    0.57
  -1  11   0    0.33    0.51
   0 -11   0    3.22    0.65
   0  11   0    4.27    0.97
   0  11   0    4.31    1.02
  -1 -11   0    0.00    0.30
   1  11   0   -0.21    0.43
   1  11   0    0.74    0.57
  -2 -11   0   -0.19    0.29
   2  11   0    0.13    0.47
   2  11   0    0.13    0.49
  -3 -11   0    6.44    0.94
   3  11   0    7.94    1.25
   3  11   0    6.70    1.22
  -4 -11   0    1.88    0.60
   4  11   0    0.81    0.61
   4  11   0    0.94    0.68
   5  11   0    0.32    0.56
   5  11   0    0.10    0.46
   6  11   0   -0.60    0.54
   6  11   0   -0.33    0.50
   7  11   0   -0.22    0.55
   7  11   0    0.21    0.57
   6 -12   0   -0.11    0.46
  -6  12   0    0.32    0.69
   5 -12   0   -0.14    0.46
  -5  12   0   -0.52    0.64
   4 -12   0    1.22    0.56
   4 -12   0    1.62    0.59
  -4  12   0    1.02    0.70
   3 -12   0   -0.17    0.38
   3 -12   0   -0.21    0.32
  -3  12   0    0.06    0.60
   2 -12   0    0.22    0.35
  -2  12   0    0.01    0.54
   1 -12   0    0.53    0.38
  -1  12   0    1.82    0.77
  -1  12   0   -0.12    0.55
   0 -12   0    0.60    0.41
   0  12   0    1.14    0.75
   0  12   0   -0.01    0.49
  -1 -12   0    0.08    0.35
   1  12   0    0.19    0.56
   1  12   0    0.00    0.60
  -2 -12   0    0.98    0.49
   2  12   0    1.23    0.75
   2  12   0    1.45    0.70
  -3 -12   0    2.94    0.69
   3  12   0    2.60    0.89
   3  12   0    3.18    0.90
   4  12   0    0.02    0.57
   4  12   0    0.52    0.61
   5  12   0    0.70    0.62
   5  12   0    0.61    0.67
   6  12   0    0.50    0.69
  -4  13   0    0.67    0.79
  -3  13   0    0.51    0.76
   2 -13   0    0.03    0.45
  -2  13   0    0.48    0.71
   1 -13   0    0.17    0.36
  -1  13   0    0.48    0.71
   0 -13   0   -0.07    0.41
   0  13   0    0.21    0.58
   0  13   0   -0.81    0.65
  -1 -13   0    0.29    0.45
   1  13   0    1.08    0.73
   1  13   0    0.24    0.67
  -2 -13   0    2.46    0.72
   2  13   0    0.93    0.75
   2  13   0    0.30    0.62
   3  13   0   -0.24    0.65
   4  13   0    1.53    0.90
   4  13  -1    0.86    0.80
   3  13  -1    0.45    0.68
   2  13  -1    1.62    0.83
  -2 -13   1    0.75    0.55
   1  13  -1   -0.24    0.61
   1  13  -1    0.13    0.63
  -1 -13   1    0.37    0.46
   0  13  -1   -0.11    0.72
   0  13  -1   -0.25    0.61
   0 -13   1   -0.14    0.40
  -1  13  -1   -0.57    0.54
   1 -13   1    0.28    0.38
  -2  13  -1   -0.45    0.62
   2 -13   1    0.06    0.41
  -3  13  -1    0.62    0.75
  -4  13  -1    0.36    0.79
   6  12  -1    0.94    0.72
   5  12  -1    0.33    0.63
   5  12  -1    0.32    0.61
   4  12  -1    1.25    0.69
   4  12  -1   -0.28    0.48
   3  12  -1   -0.59    0.47
   3  12  -1   -0.46    0.47
  -3 -12   1   -0.11    0.39
   2  12  -1    0.77    0.61
   2  12  -1   -0.37    0.54
  -2 -12   1   -0.09    0.35
   1  12  -1    0.17    0.54
   1  12  -1    0.23    0.52
  -1 -12   1    0.03    0.35
   0  12  -1    0.37    0.58
   0  12  -1    0.17    0.60
   0 -12   1    0.66    0.43
  -1  12  -1    1.89    0.85
  -1  12  -1    3.66    0.94
   1 -12   1    2.73    0.64
  -2  12  -1    0.17    0.57
   2 -12   1    0.25    0.36
  -3  12  -1    0.05    0.59
   3 -12   1    0.34    0.40
  -4  12  -1    0.06    0.66
   4 -12   1   -0.41    0.38
   4 -12   1    0.18    0.36
  -5  12  -1    0.88    0.76
   5 -12   1   -0.36    0.39
  -6  12  -1    0.88    0.79
   6 -12   1    0.20    0.50
   7  11  -1    0.70    0.63
   7  11  -1    0.13    0.59
   6  11  -1    0.98    0.69
   6  11  -1    1.86    0.73
   5  11  -1    0.20    0.59
   5  11  -1    0.30    0.53
   4  11  -1    0.56    0.52
   4  11  -1    0.36    0.57
  -4 -11   1    1.30    0.52
   3  11  -1    2.20    0.77
   3  11  -1    2.24    0.81
  -3 -11   1    2.94    0.67
   2  11  -1    5.81    1.18
   2  11  -1    3.93    0.94
  -2 -11   1    3.41    0.69
   1  11  -1    3.50    0.86
   1  11  -1    3.49    0.94
  -1 -11   1    3.57    0.67
   0  11  -1    2.48    0.83
   0  11  -1    2.45    0.77
   0 -11   1    2.37    0.56
  -1  11  -1    2.29    0.78
  -1  11  -1    2.93    0.82
   1 -11   1    2.95    0.61
  -2  11  -1   -0.57    0.45
  -2  11  -1   -0.10    0.46
   2 -11   1    0.31    0.36
   2 -11   1    0.24    0.30
  -3  11  -1    4.42    1.02
   3 -11   1    2.73    0.62
   3 -11   1    3.37    0.72
  -4  11  -1    2.55    0.84
   4 -11   1    0.85    0.45
   4 -11   1    1.11    0.48
  -5  11  -1    1.99    0.82
   5 -11   1    1.66    0.59
   5 -11   1    1.54    0.53
  -6  11  -1   -0.06    0.62
   6 -11   1    0.07    0.41
   6 -11   1   -0.13    0.37
   7 -11   1    0.34    0.49
   8  10  -1    0.20    0.53
   8  10  -1   -0.38    0.42
   7  10  -1    0.28    0.51
   7  10  -1    0.73    0.63
   6  10  -1    0.97    0.52
   6  10  -1    0.65    0.60
   5  10  -1    0.05    0.46
   5  10  -1    0.47    0.59
   4  10  -1    1.10    0.57
   4  10  -1    0.58    0.55
  -4 -10   1    1.02    0.43
   3  10  -1    0.18    0.42
   3  10  -1    0.00    0.45
  -3 -10   1    0.01    0.29
   2  10  -1   10.39    1.47
   2  10  -1   10.34    1.37
  -2 -10   1   11.01    1.14
   1  10  -1    0.42    0.43
   1  10  -1    0.41    0.49
  -1 -10   1    0.04    0.25
   0  10  -1    1.38    0.57
   0  10  -1    3.18    0.85
   0 -10   1    2.32    0.51
   0 -10   1    1.98    0.51
  -1  10  -1    7.58    1.15
  -1  10  -1    6.35    1.11
   1 -10   1    6.94    0.87
   1 -10   1    5.27    0.82
  -2  10  -1    3.70    0.89
  -2  10  -1    2.49    0.77
   2 -10   1    2.70    0.57
   2 -10   1    3.19    0.64
  -3  10  -1    1.76    0.71
  -3  10  -1    2.00    0.69
   3 -10   1    1.59    0.52
   3 -10   1    1.24    0.43
  -4  10  -1   -0.01    0.46
   4 -10   1    0.39    0.39
   4 -10   1    0.17    0.31
  -5  10  -1    1.48    0.67
   5 -10   1   -0.12    0.33
   5 -10   1    0.01    0.33
  -6  10  -1    0.81    0.63
   6 -10   1    1.41    0.52
   6 -10   1    1.00    0.44
  -7  10  -1    1.57    0.74
   7 -10   1    0.61    0.45
   7 -10   1    1.16    0.55
   8 -10   1    0.20    0.48
   9   9  -1   -0.07    0.48
   9   9  -1    0.37    0.63
   8   9  -1    0.40    0.54
   8   9  -1    0.26    0.48
   7   9  -1    1.02    0.59
   7   9  -1    1.41    0.65
   6   9  -1   -0.09    0.41
   6   9  -1    0.47    0.45
   5   9  -1    0.58    0.51
   5   9  -1    0.51    0.44
  -5  -9   1    0.46    0.35
   4   9  -1   20.97    2.07
   4   9  -1   22.15    1.96
  -4  -9   1   18.95    1.61
   3   9  -1    1.68    0.63
   3   9  -1    0.61    0.44
  -3  -9   1    0.91    0.36
   2   9  -1   -0.31    0.31
   2   9  -1   -0.30    0.33
  -2  -9   1    0.47    0.30
  -2  -9   1   -0.05    0.22
   1   9  -1    1.58    0.56
   1   9  -1    1.55    0.60
  -1  -9   1    1.72    0.43
  -1  -9   1    1.76    0.40
   0   9  -1    0.08    0.37
   0   9  -1   -0.01    0.35
   0  -9   1    0.17    0.25
   0  -9   1    0.02    0.25
  -1   9  -1    2.96    0.71
  -1   9  -1    2.71    0.74
   1  -9   1    5.06    0.71
   1  -9   1    4.41    0.63
  -2   9  -1    3.72    0.84
  -2   9  -1    3.60    0.78
   2  -9   1    3.12    0.56
   2  -9   1    3.47    0.60
  -3   9  -1    0.06    0.42
  -3   9  -1    0.68    0.50
   3  -9   1   -0.23    0.23
   3  -9   1   -0.03    0.23
  -4   9  -1    1.50    0.63
  -4   9  -1    2.92    0.78
   4  -9   1    2.22    0.51
   4  -9   1    2.74    0.61
  -5   9  -1   -0.34    0.41
   5  -9   1   -0.25    0.25
   5  -9   1    0.05    0.26
  -6   9  -1    0.20    0.46
   6  -9   1    0.35    0.34
   6  -9   1    0.32    0.37
  -7   9  -1    0.33    0.50
   7  -9   1    0.19    0.35
   7  -9   1   -0.02    0.37
   8  -9   1   -0.38    0.36
   8  -9   1    0.27    0.39
   9  -9   1    0.30    0.51
   9  -9   1    0.07    0.36
  10   8  -1    0.53    0.47
  10   8  -1   -0.14    0.60
  10   8  -1   -0.55    0.46
   9   8  -1    0.25    0.52
   9   8  -1    0.65    0.46
   8   8  -1    1.05    0.58
   8   8  -1    1.50    0.56
   7   8  -1    0.19    0.47
   7   8  -1   -0.14    0.35
   6   8  -1    1.62    0.58
   6   8  -1    2.36    0.63
   5   8  -1    6.70    0.94
   5   8  -1    3.25    0.77
  -5  -8   1    4.39    0.64
   4   8  -1    0.35    0.39
   4   8  -1    0.06    0.30
  -4  -8   1    0.01    0.23
   3   8  -1    9.26    1.17
   3   8  -1   12.72    1.13
   3   8  -1   11.00    1.35
  -3  -8   1   11.53    1.06
  -3  -8   1   10.47    1.06
   2   8  -1    5.70    0.76
   2   8  -1    5.24    0.88
   2   8  -1    6.01    0.98
  -2  -8   1    6.96    0.77
  -2  -8   1    7.47    0.78
   1   8  -1    0.52    0.35
   1   8  -1    0.78    0.43
  -1  -8   1    0.02    0.19
  -1  -8   1    0.01    0.22
   0   8  -1    0.29    0.39
   0   8  -1    0.04    0.28
   0  -8   1    0.14    0.22
   0  -8   1    0.06    0.21
  -1   8  -1    3.30    0.75
  -1   8  -1    2.13    0.60
   1  -8   1    3.15    0.52
   1  -8   1    3.02    0.50
  -2   8  -1    0.53    0.36
  -2   8  -1    1.31    0.50
   2  -8   1    0.58    0.28
   2  -8   1    1.18    0.33
  -3   8  -1    8.52    1.18
  -3   8  -1    8.93    1.23
   3  -8   1   10.91    1.09
   3  -8   1    9.92    1.01
  -4   8  -1    4.18    0.88
  -4   8  -1    3.26    0.75
   4  -8   1    3.07    0.55
   4  -8   1    3.03    0.60
  -5   8  -1   29.11    2.30
   5  -8   1   20.68    1.71
   5  -8   1   21.75    1.84
  -6   8  -1    9.14    1.23
   6  -8   1    7.40    0.94
   6  -8   1    7.61    0.98
  -7   8  -1   -0.23    0.43
   7  -8   1    0.02    0.30
   7  -8   1    0.25    0.35
   8  -8   1    0.45    0.41
   8  -8   1    0.58    0.44
   9  -8   1    0.09    0.40
   9  -8   1    0.22    0.38
  10  -8   1   -0.39    0.38
  10  -8   1   -0.20    0.40
  10   7  -1    0.84    0.60
  10   7  -1    0.12    0.47
  10   7  -1   -0.22    0.34
   9   7  -1    0.15    0.37
   9   7  -1    0.09    0.41
   8   7  -1    3.31    0.78
   8   7  -1    4.50    0.79
   7   7  -1    0.53    0.43
   7   7  -1    0.41    0.37
   6   7  -1    0.40    0.38
   6   7  -1    0.70    0.40
  -6  -7   1    1.53    0.32
  -6  -7   1    0.89    0.33
   5   7  -1    7.47    0.83
   5   7  -1   10.39    1.11
   5   7  -1    9.57    1.16
  -5  -7   1    7.48    0.86
  -5  -7   1    8.75    0.84
   4   7  -1   12.01    1.08
   4   7  -1   13.53    1.39
   4   7  -1    9.08    1.11
  -4  -7   1   11.35    1.12
  -4  -7   1   12.33    1.09
  -4  -7   1   14.07    1.11
   3   7  -1    3.73    0.55
   3   7  -1    3.98    0.75
   3   7  -1    4.56    0.73
  -3  -7   1    3.13    0.50
  -3  -7   1    4.33    0.59
   2   7  -1    0.05    0.25
   2   7  -1    0.33    0.23
   2   7  -1    0.00    0.22
  -2  -7   1    0.16    0.21
  -2  -7   1   -0.10    0.13
   1   7  -1   15.93    1.49
   1   7  -1   15.03    1.25
   1   7  -1   12.96    1.43
  -1  -7   1   15.15    1.05
  -1  -7   1   14.08    1.18
   0   7  -1    4.03    0.75
   0   7  -1    1.71    0.48
   0  -7   1    3.26    0.47
   0  -7   1    2.78    0.46
  -1   7  -1   28.19    2.01
  -1   7  -1   32.81    2.19
   1  -7   1   28.41    1.84
   1  -7   1   28.14    1.76
  -2   7  -1    1.32    0.50
  -2   7  -1    4.87    0.81
   2  -7   1    1.73    0.37
   2  -7   1    1.88    0.40
  -3   7  -1   12.48    1.44
  -3   7  -1   16.05    1.53
   3  -7   1   14.94    1.29
   3  -7   1   14.25    1.20
  -4   7  -1   10.30    1.20
  -4   7  -1    8.47    1.14
   4  -7   1    8.46    0.91
   4  -7   1    9.00    0.97
  -5   7  -1    7.33    1.06
  -5   7  -1    5.54    0.89
   5  -7   1    4.88    0.74
   5  -7   1    5.19    0.70
  -6   7  -1    6.92    1.01
   6  -7   1    4.79    0.76
   6  -7   1    5.05    0.72
  -7   7  -1    0.10    0.38
   7  -7   1    0.16    0.28
   7  -7   1    0.04    0.30
  -8   7  -1    1.13    0.55
   8  -7   1    0.44    0.34
   8  -7   1    0.92    0.48
   9  -7   1    0.19    0.33
   9  -7   1    0.18    0.38
  10  -7   1   -0.24    0.37
  10  -7   1   -0.38    0.38
  11  -7   1    1.17    0.61
  11   6  -1   -0.76    0.48
  10   6  -1    0.14    0.49
  10   6  -1    0.13    0.39
   9   6  -1    0.95    0.49
   9   6  -1    0.89    0.54
   9   6  -1    1.46    0.59
   8   6  -1    2.78    0.68
   8   6  -1    2.62    0.58
   7   6  -1    0.56    0.39
   7   6  -1   -0.20    0.29
   7   6  -1    0.16    0.27
   6   6  -1   -0.03    0.28
   6   6  -1    0.10    0.22
   6   6  -1    0.23    0.29
   6   6  -1    0.08    0.23
  -6  -6   1   -0.11    0.15
  -6  -6   1   -0.20    0.17
   5   6  -1    5.69    0.74
   5   6  -1    3.90    0.52
   5   6  -1    4.28    0.55
   5   6  -1    2.84    0.59
  -5  -6   1    4.26    0.56
  -5  -6   1    4.42    0.51
   4   6  -1    2.71    0.58
   4   6  -1    3.09    0.55
   4   6  -1    2.36    0.42
   4   6  -1    2.29    0.39
  -4  -6   1    2.70    0.45
  -4  -6   1    3.12    0.44
  -4  -6   1    1.68    0.41
   3   6  -1    6.98    0.67
   3   6  -1    7.72    0.88
   3   6  -1    6.02    0.68
   3   6  -1    6.88    0.89
  -3  -6   1    6.56    0.78
  -3  -6   1    6.85    0.71
  -3  -6   1    7.02    0.69
   2   6  -1   50.62    2.89
   2   6  -1   54.49    3.16
   2   6  -1   49.55    2.75
   2   6  -1   51.85    3.00
  -2  -6   1   47.95    2.92
  -2  -6   1   52.56    2.77
   1   6  -1   27.57    1.84
   1   6  -1   27.11    1.70
   1   6  -1   26.91    1.91
   1   6  -1   25.39    1.59
  -1  -6   1   28.53    1.84
  -1  -6   1   27.12    1.68
  -1  -6   1   29.15    1.63
   0   6  -1    5.48    0.83
   0   6  -1    6.69    0.70
   0   6  -1    6.15    0.63
   0   6  -1    6.88    0.86
   0  -6   1    5.93    0.61
   0  -6   1    6.09    0.83
   0  -6   1    6.48    0.68
  -1   6  -1   13.68    1.42
  -1   6  -1   13.41    1.35
  -1   6  -1   15.97    1.10
   1  -6   1   16.63    1.15
   1  -6   1   17.95    1.52
   1  -6   1   17.95    1.11
  -2   6  -1    9.01    1.07
  -2   6  -1    9.33    1.11
   2  -6   1   10.78    0.95
   2  -6   1    9.50    0.85
  -3   6  -1    1.68    0.48
  -3   6  -1    1.78    0.53
   3  -6   1    2.01    0.41
   3  -6   1    2.30    0.42
  -4   6  -1   44.27    2.68
  -4   6  -1   43.93    2.79
   4  -6   1   40.41    2.55
   4  -6   1   46.51    2.88
   4  -6   1   38.42    2.42
  -5   6  -1    9.51    1.13
  -5   6  -1   10.67    1.25
   5  -6   1   10.30    1.05
   5  -6   1   10.87    1.33
   5  -6   1   11.32    1.05
  -6   6  -1    5.98    0.89
   6  -6   1    5.93    0.83
   6  -6   1    7.24    0.83
   6  -6   1    6.95    1.06
  -7   6  -1    4.60    0.79
   7  -6   1    4.71    0.75
   7  -6   1    4.31    0.69
  -8   6  -1   -0.14    0.33
   8  -6   1    0.57    0.37
   8  -6   1    0.10    0.33
   9  -6   1   -0.01    0.34
   9  -6   1    0.30    0.35
  10  -6   1    0.84    0.48
  10  -6   1    0.79    0.47
  11  -6   1   -0.02    0.44
  11  -6   1    0.41    0.45
  11   5  -1    0.04    0.53
  10   5  -1   -0.04    0.40
  10   5  -1   -0.05    0.37
   9   5  -1    0.04    0.35
   9   5  -1    0.19    0.31
   8   5  -1    0.40    0.38
   8   5  -1    0.04    0.29
   7   5  -1    2.43    0.50
   7   5  -1    2.44    0.43
   7   5  -1    2.21    0.44
   7   5  -1    2.85    0.60
   6   5  -1    2.06    0.37
   6   5  -1    0.89    0.39
   6   5  -1    1.64    0.35
   6   5  -1    1.39    0.39
   5   5  -1   24.29    1.77
   5   5  -1   29.85    1.74
   5   5  -1   24.61    1.54
   5   5  -1   25.16    1.61
  -5  -5   1   25.91    1.51
  -5  -5   1   28.00    1.49
   4   5  -1    0.62    0.21
   4   5  -1   -0.02    0.21
   4   5  -1    0.07    0.19
   4   5  -1    0.05    0.16
  -4  -5   1    0.06    0.21
  -4  -5   1    0.05    0.15
  -4  -5   1    0.24    0.18
   3   5  -1   10.19    1.02
   3   5  -1   12.78    0.86
   3   5  -1   12.23    0.82
   3   5  -1   13.37    1.17
  -3  -5   1   12.53    0.86
  -3  -5   1   10.36    0.97
  -3  -5   1   11.23    0.81
   2   5  -1   39.82    2.51
   2   5  -1   38.62    2.20
   2   5  -1   39.92    2.32
   2   5  -1   42.72    2.42
  -2  -5   1   41.67    2.37
  -2  -5   1   43.70    2.23
   1   5  -1    3.20    0.41
   1   5  -1    2.11    0.45
   1   5  -1    1.90    0.41
   1   5  -1    2.11    0.33
  -1  -5   1    2.99    0.38
  -1  -5   1    2.57    0.36
  -1  -5   1    2.87    0.49
   0   5  -1   12.35    0.81
   0   5  -1    9.85    1.02
   0   5  -1   11.85    1.15
   0   5  -1   11.36    0.84
   0  -5   1   11.93    0.85
   0  -5   1   12.69    0.81
   0  -5   1   11.12    1.06
  -1   5  -1    0.34    0.26
  -1   5  -1    0.46    0.18
  -1   5  -1    0.19    0.16
  -1   5  -1    0.16    0.19
   1  -5   1    0.81    0.23
   1  -5   1    0.48    0.17
   1  -5   1    0.80    0.32
  -2   5  -1   26.04    1.78
  -2   5  -1   26.35    1.62
  -2   5  -1   24.33    1.83
   2  -5   1   30.23    1.72
   2  -5   1   25.46    1.77
   2  -5   1   31.33    1.93
   2  -5   1   27.67    1.62
  -3   5  -1   15.99    1.24
  -3   5  -1   16.31    1.44
  -3   5  -1   14.43    1.33
   3  -5   1   16.30    1.48
   3  -5   1   14.95    1.36
   3  -5   1   16.58    1.09
   3  -5   1   15.09    1.12
  -4   5  -1    6.09    0.79
  -4   5  -1    5.82    0.81
  -4   5  -1    3.79    0.59
   4  -5   1    4.80    0.65
   4  -5   1    5.04    0.77
   4  -5   1    6.64    0.88
   4  -5   1    4.59    0.59
  -5   5  -1   -0.01    0.26
  -5   5  -1   -0.22    0.22
   5  -5   1    0.10    0.21
   5  -5   1    0.31    0.22
   5  -5   1   -0.06    0.35
  -6   5  -1    3.86    0.55
  -6   5  -1    6.09    0.87
  -6   5  -1    4.13    0.69
   6  -5   1    4.65    0.64
   6  -5   1    3.52    0.73
   6  -5   1    4.85    0.69
  -7   5  -1    1.30    0.36
  -7   5  -1    2.31    0.55
   7  -5   1    1.15    0.38
   7  -5   1    1.81    0.50
  -8   5  -1    0.01    0.33
   8  -5   1   -0.03    0.31
   8  -5   1    0.23    0.31
   9  -5   1    0.66    0.38
   9  -5   1    0.68    0.42
  10  -5   1    0.43    0.43
  10  -5   1    1.44    0.51
  11  -5   1    0.68    0.48
  11  -5   1   -0.02    0.38
  12   4  -1    0.08    0.61
  11   4  -1    1.20    0.60
  10   4  -1    1.45    0.56
  10   4  -1    1.21    0.47
   9   4  -1    0.32    0.34
   9   4  -1    0.20    0.35
   8   4  -1    0.08    0.26
   8   4  -1    0.11    0.32
   8   4  -1    0.21    0.29
   8   4  -1    0.30    0.28
   8   4  -1    0.32    0.28
   7   4  -1    0.05    0.27
   7   4  -1   -0.02    0.19
   7   4  -1   -0.02    0.21
   7   4  -1    0.05    0.21
   6   4  -1    0.39    0.25
   6   4  -1    0.77    0.25
   6   4  -1    0.22    0.28
   6   4  -1    0.28    0.23
   5   4  -1   10.91    0.97
   5   4  -1   11.74    0.85
   5   4  -1   11.51    0.82
   5   4  -1   10.54    1.04
  -5  -4   1   12.74    0.70
   4   4  -1   35.13    2.09
   4   4  -1   35.06    1.97
   4   4  -1   33.85    1.94
   4   4  -1   34.28    1.85
  -4  -4   1   34.61    1.81
  -4  -4   1   33.62    1.85
  -4  -4   1   31.32    1.86
   3   4  -1   56.85    3.04
   3   4  -1   58.89    3.21
   3   4  -1   58.67    2.91
   3   4  -1   53.43    3.03
  -3  -4   1   56.87    2.91
  -3  -4   1   55.08    2.97
  -3  -4   1   53.10    3.03
   2   4  -1    8.92    0.83
   2   4  -1    8.87    0.65
   2   4  -1    9.89    0.63
   2   4  -1    8.53    0.85
  -2  -4   1    9.80    0.66
  -2  -4   1    9.05    0.62
  -2  -4   1    8.13    0.76
   1   4  -1    0.26    0.20
   1   4  -1    0.12    0.14
   1   4  -1    0.50    0.14
   1   4  -1    0.37    0.15
  -1  -4   1    0.26    0.13
  -1  -4   1    0.28    0.12
  -1  -4   1   -0.05    0.12
   0   4  -1   27.42    1.57
   0   4  -1   29.24    1.74
   0   4  -1   28.54    1.66
   0   4  -1   27.61    1.80
   0  -4   1   29.15    1.73
   0  -4   1   29.39    1.81
   0  -4   1   29.59    1.65
   0  -4   1   27.79    1.57
  -1   4  -1    3.17    0.49
  -1   4  -1    4.45    0.58
  -1   4  -1    3.91    0.45
  -1   4  -1    4.02    0.43
   1  -4   1    4.33    0.56
   1  -4   1    4.01    0.45
   1  -4   1    4.00    0.43
   1  -4   1    3.13    0.52
  -2   4  -1   12.92    1.18
  -2   4  -1   13.33    1.15
  -2   4  -1   13.36    0.92
   2  -4   1   15.92    1.23
   2  -4   1   14.03    0.97
   2  -4   1   14.46    0.93
   2  -4   1   16.32    1.14
  -3   4  -1   29.33    1.81
  -3   4  -1   25.03    1.68
  -3   4  -1   26.84    1.60
   3  -4   1   26.55    1.78
   3  -4   1   25.13    1.55
   3  -4   1   23.97    1.67
   3  -4   1   29.47    1.68
  -4   4  -1    8.20    0.85
  -4   4  -1    5.97    0.78
  -4   4  -1    5.47    0.67
   4  -4   1    6.44    0.67
   4  -4   1    6.24    0.71
   4  -4   1    7.13    0.87
   4  -4   1    7.30    0.85
  -5   4  -1   14.40    1.25
  -5   4  -1   12.98    1.28
  -5   4  -1   13.94    1.22
   5  -4   1   15.55    1.28
   5  -4   1   14.60    1.16
   5  -4   1   15.53    1.41
   5  -4   1   16.04    1.38
  -6   4  -1    2.84    0.39
  -6   4  -1    1.77    0.46
  -6   4  -1    2.15    0.47
  -6   4  -1    2.47    0.54
   6  -4   1    2.14    0.56
   6  -4   1    4.06    0.56
   6  -4   1    2.30    0.49
   6  -4   1    3.19    0.62
  -7   4  -1    9.24    0.98
  -7   4  -1    9.30    0.76
  -7   4  -1   10.09    1.09
  -7   4  -1    9.64    1.02
   7  -4   1   11.42    1.06
   7  -4   1    9.33    1.16
   7  -4   1   10.18    1.10
  -8   4  -1    1.15    0.38
   8  -4   1    0.98    0.43
   8  -4   1    0.17    0.23
   9  -4   1    2.12    0.60
   9  -4   1    2.90    0.57
  10  -4   1    0.33    0.39
  10  -4   1    0.05    0.39
  11  -4   1    0.20    0.42
  11  -4   1    0.49    0.50
  12  -4   1    0.05    0.52
  12  -4   1    0.37    0.51
  12   3  -1    0.66    0.65
  11   3  -1    0.31    0.47
  10   3  -1    0.14    0.35
  10   3  -1    0.24    0.42
   9   3  -1    0.85    0.33
   9   3  -1    0.54    0.38
   8   3  -1    0.79    0.33
   8   3  -1    0.97    0.40
   8   3  -1    0.97    0.31
   8   3  -1    0.64    0.28
   7   3  -1    5.21    0.59
   7   3  -1    4.61    0.59
   7   3  -1    4.35    0.57
   7   3  -1    6.03    0.73
   7   3  -1    4.92    0.69
   6   3  -1    9.03    0.84
   6   3  -1   10.91    0.96
   6   3  -1   11.02    0.89
   6   3  -1    9.80    0.83
   5   3  -1    1.80    0.29
   5   3  -1    1.59    0.34
   5   3  -1    1.66    0.29
   5   3  -1    1.47    0.30
   4   3  -1    6.62    0.63
   4   3  -1    7.76    0.70
   4   3  -1    7.35    0.59
   4   3  -1    6.82    0.59
  -4  -3   1    7.48    0.46
   3   3  -1    4.94    0.49
   3   3  -1    4.00    0.40
   3   3  -1    3.80    0.38
   3   3  -1    4.31    0.49
  -3  -3   1    4.02    0.37
  -3  -3   1    3.66    0.38
  -3  -3   1    4.94    0.39
   2   3  -1   28.76    1.48
   2   3  -1   24.10    1.57
   2   3  -1   26.76    1.51
   2   3  -1   26.59    1.41
  -2  -3   1   26.03    1.47
  -2  -3   1   26.32    1.41
  -2  -3   1   24.30    1.46
   1   3  -1  135.73    6.95
   1   3  -1  141.62    7.30
   1   3  -1  145.41    7.43
   1   3  -1  145.40    7.09
  -1  -3   1  144.29    6.96
  -1  -3   1  138.03    7.39
  -1  -3   1  143.75    7.07
   0   3  -1   44.16    2.37
   0   3  -1   41.16    2.36
   0   3  -1   43.33    2.49
   0   3  -1   42.76    2.25
   0  -3   1   44.27    2.36
   0  -3   1   46.09    2.25
   0  -3   1   42.79    2.46
   0  -3   1   42.69    2.36
  -1   3  -1  224.41   11.77
  -1   3  -1  225.70   11.89
  -1   3  -1  231.48   11.35
  -1   3  -1  236.19   11.23
   1  -3   1  234.65   11.35
   1  -3   1  230.97   11.22
   1  -3   1  229.92   11.76
   1  -3   1  224.20   11.87
  -2   3  -1   -0.06    0.11
  -2   3  -1   -0.02    0.14
  -2   3  -1    3.58    0.40
  -2   3  -1   -0.04    0.07
   2  -3   1   -0.01    0.15
   2  -3   1    0.05    0.10
   2  -3   1   -0.10    0.07
   2  -3   1    0.08    0.13
  -3   3  -1    0.10    0.13
  -3   3  -1   -0.11    0.11
  -3   3  -1   -0.08    0.16
   3  -3   1    0.27    0.18
   3  -3   1   -0.02    0.16
   3  -3   1    0.05    0.12
   3  -3   1    0.16    0.14
  -4   3  -1   15.67    1.11
  -4   3  -1   15.42    1.14
   4  -3   1   18.17    1.22
   4  -3   1   17.95    1.12
   4  -3   1   15.14    1.34
   4  -3   1   18.94    1.21
  -5   3  -1    2.56    0.34
  -5   3  -1    2.97    0.48
  -5   3  -1    3.25    0.53
  -5   3  -1    3.47    0.51
   5  -3   1    2.67    0.43
   5  -3   1    2.65    0.47
   5  -3   1    1.54    0.43
   5  -3   1    2.53    0.48
  -6   3  -1    1.51    0.25
  -6   3  -1    1.82    0.39
  -6   3  -1    1.81    0.42
  -6   3  -1    1.60    0.38
   6  -3   1    1.45    0.40
   6  -3   1    1.91    0.46
   6  -3   1    1.30    0.34
   6  -3   1    1.48    0.44
  -7   3  -1   16.38    1.25
  -7   3  -1   16.81    1.16
  -7   3  -1   16.72    1.34
   7  -3   1   16.45    1.48
   7  -3   1   15.19    1.42
   7  -3   1   15.21    1.31
   7  -3   1   13.83    1.37
  -8   3  -1    1.45    0.36
  -8   3  -1    0.95    0.35
   8  -3   1    1.92    0.47
   8  -3   1    1.67    0.54
   8  -3   1    1.56    0.54
   8  -3   1    1.92    0.52
   9  -3   1    1.64    0.47
   9  -3   1    2.31    0.60
  10  -3   1    3.14    0.72
  10  -3   1    4.09    0.78
  11  -3   1    0.05    0.40
  11  -3   1    0.06    0.40
  12  -3   1    0.26    0.45
  12  -3   1    0.03    0.54
  12   2  -1    0.22    0.57
  11   2  -1    0.23    0.48
  11   2  -1   -0.73    0.35
  10   2  -1   -0.03    0.31
  10   2  -1    0.47    0.40
  10   2  -1   -0.05    0.40
   9   2  -1    0.18    0.24
   9   2  -1    0.25    0.36
   9   2  -1    0.00    0.29
   8   2  -1    0.74    0.30
   8   2  -1    1.09    0.24
   8   2  -1    1.46    0.43
   8   2  -1    1.00    0.34
   8   2  -1    1.08    0.24
   8   2  -1    1.44    0.36
   7   2  -1    0.53    0.24
   7   2  -1    0.62    0.25
   7   2  -1    0.75    0.33
   7   2  -1    1.43    0.32
   6   2  -1   25.48    1.54
   6   2  -1   22.09    1.38
   6   2  -1   23.06    1.41
   6   2  -1   24.82    1.46
   6   2  -1   22.73    1.51
   5   2  -1   71.08    3.65
   5   2  -1   67.03    3.50
   5   2  -1   66.89    3.47
   5   2  -1   67.08    3.69
   4   2  -1    0.25    0.12
   4   2  -1    0.32    0.13
   4   2  -1    0.28    0.13
   4   2  -1    0.11    0.12
   3   2  -1    9.94    0.64
   3   2  -1    9.60    0.61
   3   2  -1    9.34    0.60
   3   2  -1    8.40    0.56
   2   2  -1  350.65   18.29
   2   2  -1  363.57   17.50
   2   2  -1  355.26   17.44
   2   2  -1  381.26   18.36
  -2  -2   1  348.73   18.27
  -2  -2   1  347.85   18.29
  -2  -2   1  374.39   17.43
  -2  -2   1  368.04   17.46
   1   2  -1    0.00    0.08
   1   2  -1    0.15    0.06
   1   2  -1    0.05    0.06
   1   2  -1   -0.02    0.07
  -1  -2   1    0.05    0.05
  -1  -2   1    0.16    0.09
  -1  -2   1   -0.08    0.08
  -1  -2   1    0.08    0.05
   0   2  -1    0.27    0.12
   0   2  -1    0.82    0.12
   0   2  -1    0.74    0.17
   0   2  -1    0.66    0.12
   0  -2   1    1.03    0.14
   0  -2   1    0.65    0.16
   0  -2   1    0.63    0.11
   0  -2   1    0.94    0.18
  -1   2  -1   80.27    4.23
  -1   2  -1   79.15    4.02
  -1   2  -1   81.70    4.30
  -1   2  -1   78.65    4.09
   1  -2   1   80.74    4.22
   1  -2   1   82.64    4.10
   1  -2   1   81.15    4.02
   1  -2   1   81.74    4.29
  -2   2  -1  346.75   15.94
  -2   2  -1  317.38   16.65
  -2   2  -1  339.80   16.70
  -2   2  -1  308.11   15.86
   2  -2   1  328.65   15.86
   2  -2   1  320.87   16.64
   2  -2   1  321.60   16.70
   2  -2   1  329.14   15.93
  -3   2  -1   13.82    0.89
  -3   2  -1   13.32    0.85
   3  -2   1   12.77    0.88
   3  -2   1   13.62    0.84
   3  -2   1   10.31    0.91
   3  -2   1   11.11    0.97
  -4   2  -1   62.91    3.40
  -4   2  -1   60.88    3.56
  -4   2  -1   65.97    3.42
  -4   2  -1   64.70    3.34
   4  -2   1   65.45    3.45
   4  -2   1   65.47    3.59
   4  -2   1   62.97    3.39
   4  -2   1   69.94    3.63
  -5   2  -1   37.25    2.12
  -5   2  -1   37.80    1.98
  -5   2  -1   39.18    2.13
  -5   2  -1   35.66    2.21
  -5   2  -1   36.91    2.13
   5  -2   1   39.32    2.15
   5  -2   1   35.21    2.26
   5  -2   1   40.39    2.30
   5  -2   1   36.83    2.18
  -6   2  -1   17.86    1.28
  -6   2  -1   19.20    1.22
  -6   2  -1   18.32    1.24
   6  -2   1   22.17    1.44
   6  -2   1   18.97    1.29
   6  -2   1   18.94    1.39
   6  -2   1   20.62    1.36
  -7   2  -1    1.86    0.33
  -7   2  -1    1.80    0.35
   7  -2   1    2.14    0.49
   7  -2   1    1.83    0.42
   7  -2   1    2.17    0.51
   7  -2   1    2.25    0.49
  -8   2  -1    2.91    0.39
  -8   2  -1    2.70    0.40
   8  -2   1    2.87    0.58
   8  -2   1    3.48    0.65
   8  -2   1    3.66    0.61
   8  -2   1    3.24    0.64
   9  -2   1    2.84    0.64
   9  -2   1    1.82    0.51
  10  -2   1    0.16    0.37
  10  -2   1    0.63    0.43
  11  -2   1    0.63    0.51
  11  -2   1    0.26    0.40
  12  -2   1    0.05    0.51
  12  -2   1    0.19    0.49
  12   1  -1   -0.23    0.45
  11   1  -1   -0.20    0.43
  11   1  -1   -0.25    0.39
  10   1  -1    0.50    0.43
  10   1  -1   -0.08    0.36
   9   1  -1    7.73    0.97
   9   1  -1    6.59    0.77
   9   1  -1    5.06    0.77
   8   1  -1    0.85    0.32
   8   1  -1    1.02    0.34
   8   1  -1    1.36    0.42
   8   1  -1    0.78    0.30
   8   1  -1    0.62    0.27
   7   1  -1    6.61    0.78
   7   1  -1    6.89    0.70
   7   1  -1    8.81    0.76
   7   1  -1    6.98    0.70
   6   1  -1   33.97    1.94
   6   1  -1   30.03    1.77
   6   1  -1   31.85    1.69
   6   1  -1   31.24    1.84
   6   1  -1   32.49    1.80
   5   1  -1    1.83    0.28
   5   1  -1    2.45    0.31
   5   1  -1    2.57    0.35
   5   1  -1    1.87    0.28
   4   1  -1    0.15    0.12
   4   1  -1    0.14    0.10
   4   1  -1    0.07    0.09
   4   1  -1    0.08    0.09
   3   1  -1    0.24    0.09
   3   1  -1    0.30    0.09
   3   1  -1    0.45    0.10
   3   1  -1    0.43    0.10
   2   1  -1   54.72    2.84
   2   1  -1   53.72    2.83
   2   1  -1   55.67    2.71
   2   1  -1   57.00    2.72
   0   1  -1   -0.07    0.03
   0   1  -1   -0.07    0.04
   0   1  -1   -0.05    0.03
   0  -1   1   -0.03    0.02
   0  -1   1   -0.09    0.02
  -2   1  -1   35.19    1.78
  -2   1  -1   34.84    1.79
  -2   1  -1   31.87    1.86
  -2   1  -1   34.19    1.75
   2  -1   1   32.93    1.78
   2  -1   1   34.18    1.87
   2  -1   1   31.80    1.76
   2  -1   1   32.19    1.87
  -3   1  -1   13.26    0.87
  -3   1  -1   13.98    0.87
  -3   1  -1   13.46    0.90
  -3   1  -1   12.62    0.91
  -3   1  -1   14.21    0.78
   3  -1   1   15.21    0.94
   3  -1   1   14.13    0.89
   3  -1   1   14.89    0.89
   3  -1   1   14.61    0.95
  -4   1  -1   17.53    1.00
  -4   1  -1   17.94    1.12
  -4   1  -1   20.42    1.13
  -4   1  -1   18.70    1.17
   4  -1   1   17.85    1.19
   4  -1   1   20.03    1.17
   4  -1   1   19.93    1.25
   4  -1   1   19.02    1.16
  -5   1  -1    1.52    0.29
  -5   1  -1    1.59    0.28
  -5   1  -1    1.80    0.33
   5  -1   1    1.45    0.32
   5  -1   1    1.05    0.28
   5  -1   1    1.90    0.39
   5  -1   1    1.95    0.35
  -6   1  -1   -0.03    0.20
  -6   1  -1    0.14    0.14
  -6   1  -1    0.28    0.17
   6  -1   1    0.04    0.18
   6  -1   1   -0.06    0.17
   6  -1   1    0.00    0.22
   6  -1   1   -0.08    0.16
  -7   1  -1    0.04    0.15
  -7   1  -1    0.17    0.16
   7  -1   1   -0.11    0.21
   7  -1   1    0.01    0.24
   7  -1   1    0.16    0.25
   7  -1   1    0.07    0.23
   8  -1   1    1.51    0.44
   8  -1   1    0.67    0.40
   8  -1   1    1.20    0.42
   8  -1   1    1.36    0.41
   9  -1   1    6.91    0.98
   9  -1   1    7.32    0.95
   9  -1   1    6.16    0.87
  10  -1   1    0.27    0.38
  10  -1   1    0.44    0.47
  11  -1   1   -0.29    0.37
  11  -1   1   -0.26    0.36
  12  -1   1    0.38    0.50
  12  -1   1    0.13    0.45
  12   0  -1    0.34    0.50
  11   0  -1    1.53    0.62
  11   0  -1    3.50    0.68
  10   0  -1   -0.14    0.32
  10   0  -1    0.38    0.39
   9   0  -1    3.64    0.70
   9   0  -1    5.07    0.71
   9   0  -1    3.91    0.63
   8   0  -1    0.15    0.28
   8   0  -1   -0.05    0.25
   8   0  -1    0.13    0.26
   8   0  -1    0.14    0.24
   7   0  -1    2.72    0.45
   7   0  -1    3.05    0.46
   7   0  -1    3.15    0.48
   7   0  -1    3.36    0.54
   6   0  -1   23.55    1.46
   6   0  -1   23.41    1.50
   6   0  -1   26.64    1.59
   6   0  -1   25.35    1.47
   5   0  -1   10.74    0.67
   5   0  -1    8.99    0.71
   5   0  -1    8.90    0.71
   5   0  -1    8.50    0.66
   5   0  -1    9.05    0.78
   4   0  -1    8.47    0.58
   4   0  -1    8.27    0.60
   4   0  -1   10.01    0.59
   4   0  -1    9.41    0.63
   3   0  -1   20.25    1.13
   3   0  -1   20.47    1.18
   3   0  -1   22.94    1.13
   3   0  -1   22.56    1.20
   2   0  -1   65.09    3.25
   1   0  -1    0.12    0.03
  -1   0   1    0.00    0.02
   0   0  -1   -0.01    0.01
   0   0  -1    0.00    0.01
   0   0  -1    0.00    0.01
   0   0  -1   -0.01    0.01
   0   0  -1    0.00    0.01
   0   0   1    0.01    0.01
   0   0   1    0.00    0.01
   0   0   1    0.01    0.01
   0   0   1   -0.01    0.01
   0   0   1    0.01    0.01
  -1   0  -1   -0.45    0.02
  -1   0  -1   -0.47    0.03
   1   0   1   -0.44    0.02
   1   0   1   -0.47    0.02
   1   0   1   -0.39    0.03
   1   0   1   -0.45    0.03
   1   0   1   -0.45    0.02
   1   0   1   -0.45    0.03
  -2   0  -1  560.74   27.42
  -2   0  -1  578.68   26.72
  -2   0  -1  551.88   26.71
  -2   0  -1  562.76   28.02
  -2   0  -1  569.92   28.04
   2   0   1  543.48   28.02
   2   0   1  502.98   27.41
   2   0   1  561.76   26.72
  -3   0  -1   30.36    1.71
  -3   0  -1   28.99    1.63
  -3   0  -1   30.88    1.72
  -3   0  -1   31.18    1.63
   3   0   1   30.52    1.76
   3   0   1   30.30    1.65
   3   0   1   30.82    1.72
   3   0   1   31.00    1.60
   3   0   1   30.77    1.66
   3   0   1   32.19    1.67
  -4   0  -1   12.63    0.83
  -4   0  -1   13.52    0.87
  -4   0  -1   11.96    0.80
   4   0   1   14.14    0.96
   4   0   1   14.03    0.76
   4   0   1   13.55    0.88
   4   0   1   14.80    0.90
   4   0   1   15.62    0.92
   4   0   1   13.25    0.87
  -5   0  -1    6.30    0.55
  -5   0  -1    6.27    0.51
  -5   0  -1    6.36    0.54
   5   0   1    6.89    0.66
   5   0   1    5.72    0.67
   5   0   1    5.67    0.60
   5   0   1    5.62    0.59
   5   0   1    6.27    0.38
  -6   0  -1   11.86    0.75
  -6   0  -1   13.22    0.79
   6   0   1   10.49    0.98
   6   0   1   11.77    1.01
   6   0   1   12.96    1.14
   6   0   1   12.39    1.01
  -7   0  -1    3.79    0.34
   7   0   1    3.98    0.60
   7   0   1    4.11    0.60
   7   0   1    5.67    0.66
   7   0   1    4.78    0.70
   8   0   1    4.61    0.65
   8   0   1    4.97    0.69
   8   0   1    3.45    0.69
   8   0   1    5.51    0.74
   9   0   1   -0.05    0.35
   9   0   1   -0.19    0.34
   9   0   1   -0.11    0.34
  10   0   1    0.03    0.33
  10   0   1    0.55    0.44
  11   0   1    0.47    0.48
  11   0   1    1.06    0.52
  12   0   1   -0.07    0.46
  12   0   1   -0.40    0.44
  12  -1  -1    0.13    0.49
  11  -1  -1    0.00    0.39
  11  -1  -1   -0.27    0.36
  10  -1  -1    4.81    0.75
  10  -1  -1    5.81    0.88
   9  -1  -1    0.18    0.33
   9  -1  -1    0.64    0.36
   9  -1  -1    1.55    0.43
   8  -1  -1    7.36    0.84
   8  -1  -1    7.61    0.92
   8  -1  -1    7.62    0.88
   8  -1  -1    8.46    0.88
   7  -1  -1    2.82    0.51
   7  -1  -1    2.66    0.46
   7  -1  -1    3.26    0.50
   7  -1  -1    2.90    0.47
   6  -1  -1   14.01    1.13
   6  -1  -1   13.16    0.93
   6  -1  -1   13.87    1.06
   6  -1  -1   12.09    1.05
   5  -1  -1    2.18    0.34
   5  -1  -1    1.18    0.26
   5  -1  -1    0.96    0.27
   5  -1  -1    1.46    0.30
   4  -1  -1   23.18    1.31
   4  -1  -1   23.93    1.39
   4  -1  -1   22.36    1.32
   4  -1  -1   23.69    1.40
  -4   1   1   23.01    1.19
   3  -1  -1  266.22   12.99
   3  -1  -1  275.61   13.62
   3  -1  -1  261.57   12.97
   3  -1  -1  265.51   13.62
  -3   1   1  270.83   12.91
  -3   1   1  269.95   13.55
  -3   1   1  258.89   13.54
   2  -1  -1  527.47   24.90
   2  -1  -1  508.25   24.87
   2  -1  -1  535.35   26.12
   2  -1  -1  529.88   26.10
  -2   1   1  540.63   24.87
  -2   1   1  518.02   26.08
  -2   1   1  494.56   26.08
  -2   1   1  473.14   24.86
   1  -1  -1   32.77    1.91
  -1   1   1   40.02    1.99
  -1   1   1   34.91    2.00
  -1   1   1   41.38    1.89
   0  -1  -1   -0.22    0.02
   0  -1  -1   -0.22    0.03
   0  -1  -1   -0.21    0.02
   0   1   1   -0.23    0.02
   0   1   1   -0.23    0.03
   0   1   1   -0.25    0.03
  -2  -1  -1   27.51    1.52
  -2  -1  -1   29.75    1.60
  -2  -1  -1   28.59    1.58
  -2  -1  -1   28.85    1.51
   2   1   1   30.01    1.63
   2   1   1   27.32    1.53
   2   1   1   30.57    1.59
   2   1   1   29.44    1.52
   2   1   1   29.26    1.63
  -3  -1  -1    9.80    0.64
  -3  -1  -1    9.14    0.62
  -3  -1  -1    9.86    0.61
  -3  -1  -1    9.57    0.61
   3   1   1   10.23    0.63
   3   1   1   10.07    0.65
   3   1   1    9.77    0.64
   3   1   1    9.41    0.68
  -4  -1  -1    6.90    0.49
  -4  -1  -1    6.78    0.50
  -4  -1  -1    6.07    0.51
   4   1   1    5.94    0.57
   4   1   1    7.10    0.60
   4   1   1    7.14    0.66
   4   1   1    7.25    0.59
   4   1   1    7.58    0.50
  -5  -1  -1   20.02    1.25
  -5  -1  -1   20.47    1.20
  -5  -1  -1   22.75    1.21
   5   1   1   23.01    1.43
   5   1   1   21.83    1.29
   5   1   1   20.24    1.22
   5   1   1   23.75    1.36
   5   1   1   22.42    1.32
  -6  -1  -1    2.42    0.30
  -6  -1  -1    3.30    0.32
   6   1   1    3.19    0.47
   6   1   1    3.89    0.48
   6   1   1    3.22    0.53
   6   1   1    3.06    0.45
   6   1   1    2.86    0.31
   7   1   1    2.41    0.49
   7   1   1    2.29    0.27
   7   1   1    2.49    0.48
   7   1   1    2.65    0.46
   7   1   1    2.34    0.44
   7   1   1    2.13    0.42
   8   1   1   -0.06    0.24
   8   1   1   -0.26    0.24
   8   1   1   -0.15    0.22
   8   1   1   -0.04    0.28
   8   1   1   -0.04    0.23
   9   1   1    9.89    1.09
   9   1   1   10.84    1.09
   9   1   1    8.97    1.15
   9   1   1   10.28    1.07
  10   1   1    0.13    0.44
  10   1   1    0.48    0.45
  11   1   1   -0.40    0.47
  11   1   1    0.08    0.44
  12   1   1    0.03    0.55
  12   1   1    0.26    0.51
  12  -2  -1    2.14    0.72
  11  -2  -1    1.79    0.60
  11  -2  -1    0.35    0.43
  10  -2  -1    1.12    0.45
  10  -2  -1    1.16    0.50
   9  -2  -1    0.62    0.39
   9  -2  -1    0.59    0.37
   8  -2  -1    2.76    0.55
   8  -2  -1    2.22    0.50
   8  -2  -1    3.23    0.60
   8  -2  -1    2.64    0.50
   7  -2  -1    9.11    0.95
   7  -2  -1    8.15    0.84
   7  -2  -1    8.55    0.92
   7  -2  -1   10.23    0.98
   6  -2  -1    5.57    0.65
   6  -2  -1    4.23    0.58
   6  -2  -1    4.98    0.64
   6  -2  -1    4.96    0.56
  -6   2   1    5.25    0.40
  -6   2   1    2.89    0.34
   5  -2  -1   51.43    2.66
   5  -2  -1   50.84    2.85
   5  -2  -1   49.87    2.81
   5  -2  -1   48.78    2.71
  -5   2   1   47.55    2.54
  -5   2   1   53.32    2.58
  -5   2   1   44.59    2.66
   4  -2  -1   47.66    2.59
   4  -2  -1   50.46    2.68
   4  -2  -1   46.25    2.52
   4  -2  -1   49.18    2.71
  -4   2   1   49.28    2.50
  -4   2   1   44.78    2.60
  -4   2   1   46.66    2.50
   3  -2  -1  113.56    5.84
   3  -2  -1  110.06    5.90
   3  -2  -1  111.58    5.56
   3  -2  -1  108.54    5.63
  -3   2   1  115.02    5.59
  -3   2   1  112.84    5.85
  -3   2   1  110.44    5.56
   2  -2  -1  513.80   24.75
   2  -2  -1  497.48   24.66
   2  -2  -1  522.92   25.96
   2  -2  -1  530.23   25.88
  -2   2   1  511.93   24.67
  -2   2   1  531.36   24.73
  -2   2   1  478.19   25.88
  -2   2   1  499.52   25.92
   1  -2  -1  131.64    6.45
   1  -2  -1  128.33    6.54
   1  -2  -1  128.38    6.24
   1  -2  -1  120.96    6.14
  -1   2   1  120.05    6.44
  -1   2   1  126.70    6.23
  -1   2   1  123.93    6.14
   0  -2  -1   14.38    0.94
   0  -2  -1   15.29    0.87
   0  -2  -1   14.50    0.90
   0   2   1   14.91    0.86
   0   2   1   16.07    0.83
   0   2   1   14.31    0.94
  -1  -2  -1  617.53   30.27
  -1  -2  -1  619.48   30.33
  -1  -2  -1  623.82   31.81
  -1  -2  -1  614.06   31.74
   1   2   1  637.05   31.74
   1   2   1  619.97   30.26
   1   2   1  662.92   31.83
  -2  -2  -1  110.73    5.54
  -2  -2  -1  115.90    5.51
  -2  -2  -1  107.45    5.80
  -2  -2  -1  105.83    5.76
   2   2   1  112.79    5.55
   2   2   1  114.13    5.50
   2   2   1  109.84    5.76
   2   2   1  113.85    5.83
  -3  -2  -1   57.32    2.89
  -3  -2  -1   55.19    3.00
  -3  -2  -1   57.97    2.91
   3   2   1   53.90    2.89
   3   2   1   57.75    3.04
   3   2   1   59.12    3.10
   3   2   1   53.71    2.92
  -4  -2  -1   49.00    2.50
  -4  -2  -1   48.17    2.48
  -4  -2  -1   46.74    2.58
   4   2   1   46.45    2.52
   4   2   1   49.33    2.57
   4   2   1   46.00    2.63
   4   2   1   49.80    2.73
  -5  -2  -1    2.09    0.29
  -5  -2  -1    1.99    0.27
  -5  -2  -1    2.01    0.28
   5   2   1    2.38    0.35
   5   2   1    2.09    0.35
   5   2   1    2.24    0.34
   5   2   1    1.74    0.37
  -6  -2  -1    0.09    0.12
  -6  -2  -1    0.18    0.14
   6   2   1    0.21    0.24
   6   2   1    0.24    0.19
   6   2   1    0.45    0.22
   6   2   1   -0.10    0.16
   6   2   1    0.22    0.19
   7   2   1   13.01    1.14
   7   2   1   12.04    1.22
   7   2   1   14.21    1.15
   7   2   1   14.37    0.93
   7   2   1   14.94    1.19
   8   2   1    1.18    0.39
   8   2   1    1.57    0.40
   8   2   1    1.93    0.45
   8   2   1    2.32    0.55
   8   2   1    1.63    0.28
   9   2   1   -0.03    0.29
   9   2   1    0.06    0.28
   9   2   1    0.25    0.41
  10   2   1    2.02    0.61
  10   2   1    1.54    0.52
  10   2   1    2.28    0.64
  11   2   1    0.39    0.52
  11   2   1   -0.10    0.49
  12   2   1    1.25    0.71
  12   2   1    1.01    0.65
  12  -3  -1    0.11    0.46
  12  -3  -1   -0.45    0.39
  11  -3  -1   -0.42    0.37
  11  -3  -1    0.33    0.42
  10  -3  -1   -0.10    0.34
  10  -3  -1   -0.11    0.33
   9  -3  -1   -0.16    0.32
   9  -3  -1   -0.05    0.28
   8  -3  -1   11.01    1.07
   8  -3  -1   10.97    1.19
   8  -3  -1   12.36    1.25
   8  -3  -1   11.34    1.16
   7  -3  -1    0.39    0.25
   7  -3  -1   -0.12    0.20
   7  -3  -1    1.01    0.37
   7  -3  -1    0.05    0.30
  -7   3   1    0.45    0.19
  -7   3   1    0.55    0.21
   6  -3  -1    4.85    0.59
   6  -3  -1    4.84    0.68
   6  -3  -1    4.78    0.63
   6  -3  -1    4.42    0.69
  -6   3   1    4.72    0.39
  -6   3   1    5.18    0.54
  -6   3   1    4.27    0.38
  -6   3   1    5.40    0.55
  -6   3   1    5.17    0.54
   5  -3  -1   -0.40    0.16
   5  -3  -1   -0.24    0.18
   5  -3  -1    0.25    0.27
   5  -3  -1   -0.13    0.23
  -5   3   1    0.00    0.19
  -5   3   1    0.32    0.24
  -5   3   1   -0.05    0.18
   4  -3  -1    5.99    0.58
   4  -3  -1    5.61    0.67
   4  -3  -1    6.41    0.64
   4  -3  -1    5.92    0.72
  -4   3   1    5.89    0.61
  -4   3   1    6.20    0.61
  -4   3   1    6.66    0.67
   3  -3  -1   36.13    2.17
   3  -3  -1   35.80    2.08
   3  -3  -1   36.37    2.07
   3  -3  -1   35.66    1.95
  -3   3   1   38.78    1.99
  -3   3   1   34.69    2.11
  -3   3   1   34.66    2.02
   2  -3  -1   17.44    1.05
   2  -3  -1   17.30    1.00
   2  -3  -1   16.25    1.15
   2  -3  -1   16.27    1.10
  -2   3   1   15.21    0.98
  -2   3   1   18.66    1.11
   1  -3  -1   88.71    4.62
   1  -3  -1   91.63    4.40
   1  -3  -1   85.98    4.74
   1  -3  -1   85.04    4.52
  -1   3   1   92.35    4.53
  -1   3   1   85.57    4.61
  -1   3   1   87.17    4.40
  -1   3   1   87.73    4.73
   0  -3  -1  119.83    5.98
   0  -3  -1  121.37    6.41
   0  -3  -1  122.61    6.11
   0  -3  -1  126.99    6.28
   0   3   1  113.30    5.97
   0   3   1  125.97    6.12
   0   3   1  120.39    6.40
   0   3   1  120.24    6.27
  -1  -3  -1   12.85    0.91
  -1  -3  -1   14.24    0.87
  -1  -3  -1   15.28    0.99
  -1  -3  -1   13.67    0.83
   1   3   1   13.87    0.98
   1   3   1   14.87    0.94
   1   3   1   13.91    0.87
   1   3   1   14.62    0.84
  -2  -3  -1   32.34    1.65
  -2  -3  -1   29.61    1.78
  -2  -3  -1   27.99    1.69
   2   3   1   29.07    1.61
   2   3   1   29.49    1.69
   2   3   1   30.21    1.72
   2   3   1   31.12    1.81
  -3  -3  -1    5.48    0.54
  -3  -3  -1    4.67    0.48
  -3  -3  -1    5.90    0.52
   3   3   1    4.12    0.45
   3   3   1    5.94    0.53
   3   3   1    5.96    0.58
   3   3   1    5.28    0.59
  -4  -3  -1    0.05    0.13
  -4  -3  -1    0.13    0.11
  -4  -3  -1    0.08    0.14
   4   3   1    0.00    0.14
   4   3   1    0.17    0.17
   4   3   1    0.08    0.13
   4   3   1    0.06    0.13
  -5  -3  -1   25.85    1.50
  -5  -3  -1   25.82    1.47
  -5  -3  -1   25.83    1.52
   5   3   1   25.78    1.54
   5   3   1   27.76    1.63
   5   3   1   26.55    1.60
   5   3   1   25.60    1.71
  -6  -3  -1    8.95    0.67
  -6  -3  -1   10.22    0.67
   6   3   1    9.87    1.00
   6   3   1   10.47    0.94
   6   3   1   12.61    1.12
   6   3   1   10.49    0.89
   6   3   1   10.28    0.92
   7   3   1    3.37    0.54
   7   3   1    3.68    0.54
   7   3   1    2.90    0.58
   7   3   1    3.65    0.55
   8   3   1    8.87    1.11
   8   3   1   10.52    1.03
   8   3   1   13.13    1.00
   8   3   1    9.60    0.98
   8   3   1    9.14    1.00
   9   3   1    3.00    0.71
   9   3   1    1.91    0.53
   9   3   1    2.87    0.45
  10   3   1    0.43    0.49
  10   3   1    0.15    0.32
  11   3   1    0.73    0.49
  11   3   1    0.50    0.52
  11   3   1    1.03    0.60
  12   3   1    0.44    0.59
  12  -4  -1    0.67    0.56
  12  -4  -1    1.19    0.53
  11  -4  -1   -0.03    0.41
  11  -4  -1    0.35    0.42
  10  -4  -1    0.09    0.31
  10  -4  -1    0.23    0.35
   9  -4  -1    0.07    0.32
   9  -4  -1   -0.07    0.30
   8  -4  -1    0.73    0.33
   8  -4  -1    0.33    0.32
   7  -4  -1    6.89    0.91
   7  -4  -1    4.58    0.79
   7  -4  -1    4.86    0.70
   7  -4  -1    4.11    0.61
  -7   4   1    4.88    0.47
  -7   4   1    6.44    0.68
  -7   4   1    4.85    0.46
  -7   4   1    6.18    0.66
  -7   4   1    6.45    0.67
   6  -4  -1    0.28    0.23
   6  -4  -1    0.16    0.31
   6  -4  -1    0.15    0.28
   6  -4  -1    0.69    0.29
  -6   4   1    0.55    0.26
  -6   4   1    0.23    0.31
  -6   4   1    0.77    0.29
   5  -4  -1    6.07    0.70
   5  -4  -1    5.84    0.79
   5  -4  -1    5.15    0.61
   5  -4  -1    5.78    0.78
  -5   4   1    6.29    0.69
  -5   4   1    8.25    0.80
  -5   4   1    6.06    0.74
   4  -4  -1    0.58    0.32
   4  -4  -1    0.53    0.21
   4  -4  -1    1.20    0.29
   4  -4  -1    1.24    0.37
  -4   4   1    0.90    0.32
  -4   4   1    1.24    0.30
  -4   4   1    1.13    0.32
   3  -4  -1   22.41    1.31
   3  -4  -1   22.66    1.38
   3  -4  -1   19.05    1.42
   3  -4  -1   23.43    1.55
  -3   4   1   21.71    1.41
  -3   4   1   20.00    1.30
   2  -4  -1    0.08    0.19
   2  -4  -1    0.47    0.16
   2  -4  -1    0.22    0.15
   2  -4  -1    0.30    0.24
  -2   4   1    0.69    0.27
  -2   4   1    0.29    0.15
  -2   4   1    0.22    0.18
   1  -4  -1    3.68    0.40
   1  -4  -1    3.60    0.53
   1  -4  -1    3.35    0.40
   1  -4  -1    4.36    0.55
  -1   4   1    3.31    0.38
  -1   4   1    3.30    0.48
  -1   4   1    4.38    0.46
  -1   4   1    3.72    0.53
   0  -4  -1    5.81    0.51
   0  -4  -1    6.04    0.69
   0  -4  -1    5.79    0.54
   0  -4  -1    5.09    0.62
   0   4   1    4.49    0.57
   0   4   1    6.75    0.54
   0   4   1    5.93    0.54
   0   4   1    6.85    0.72
  -1  -4  -1   55.46    3.04
  -1  -4  -1   53.66    2.88
  -1  -4  -1   56.70    3.02
   1   4   1   57.65    3.05
   1   4   1   56.13    3.19
   1   4   1   56.57    2.88
   1   4   1   53.99    3.02
  -2  -4  -1    3.31    0.39
  -2  -4  -1    2.78    0.38
  -2  -4  -1    3.60    0.49
   2   4   1    3.29    0.50
   2   4   1    3.46    0.48
   2   4   1    2.91    0.36
   2   4   1    3.56    0.40
  -3  -4  -1    5.31    0.60
  -3  -4  -1    5.25    0.53
  -3  -4  -1    4.65    0.53
   3   4   1    5.24    0.53
   3   4   1    4.30    0.57
   3   4   1    5.93    0.68
   3   4   1    5.21    0.51
  -4  -4  -1    1.44    0.33
  -4  -4  -1    2.15    0.33
  -4  -4  -1    1.33    0.28
   4   4   1    1.13    0.33
   4   4   1    1.44    0.35
   4   4   1    1.49    0.29
   4   4   1    0.68    0.23
  -5  -4  -1    4.33    0.53
  -5  -4  -1    5.12    0.53
  -5  -4  -1    4.92    0.53
   5   4   1    4.78    0.66
   5   4   1    5.07    0.57
   5   4   1    5.34    0.59
   5   4   1    4.58    0.60
  -6  -4  -1    5.85    0.57
  -6  -4  -1    5.41    0.52
   6   4   1    4.81    0.72
   6   4   1    4.79    0.60
   6   4   1    5.41    0.65
   6   4   1    4.04    0.61
  -7  -4  -1    3.20    0.34
   7   4   1    3.73    0.67
   7   4   1    2.58    0.48
   7   4   1    3.05    0.63
   7   4   1    3.19    0.56
   7   4   1    4.10    0.60
   8   4   1    1.45    0.48
   8   4   1    1.36    0.41
   8   4   1    1.48    0.43
   8   4   1    1.42    0.42
   9   4   1    0.19    0.30
   9   4   1    0.35    0.39
   9   4   1    0.32    0.35
  10   4   1    0.36    0.39
  10   4   1   -0.27    0.43
  11   4   1    0.45    0.46
  11   4   1    0.07    0.52
  12   4   1    0.68    0.61
  11  -5  -1    0.48    0.47
  11  -5  -1    0.48    0.42
  10  -5  -1   -0.35    0.34
  10  -5  -1    0.42    0.41
   9  -5  -1    2.59    0.61
   9  -5  -1    2.33    0.53
   8  -5  -1    0.72    0.38
   8  -5  -1    1.18    0.42
   7  -5  -1    7.15    0.84
   7  -5  -1    7.47    0.92
  -7   5   1   10.32    0.98
   6  -5  -1    0.18    0.22
   6  -5  -1    0.56    0.40
   6  -5  -1    0.08    0.25
  -6   5   1    0.05    0.22
  -6   5   1    0.16    0.25
  -6   5   1   -0.03    0.33
   5  -5  -1   12.19    1.10
   5  -5  -1   13.73    1.33
   5  -5  -1   13.18    1.32
   5  -5  -1   11.75    1.02
  -5   5   1    9.95    1.11
  -5   5   1   11.89    1.09
  -5   5   1   12.06    1.14
   4  -5  -1   38.33    2.18
   4  -5  -1   32.83    2.32
   4  -5  -1   38.15    2.07
   4  -5  -1   31.93    2.21
  -4   5   1   36.81    2.19
  -4   5   1   32.93    2.07
   3  -5  -1   35.86    2.04
   3  -5  -1   34.95    2.34
   3  -5  -1   36.38    2.15
   3  -5  -1   40.21    2.32
  -3   5   1   34.89    2.06
  -3   5   1   34.91    2.29
  -3   5   1   35.89    2.20
   2  -5  -1    3.60    0.48
   2  -5  -1    3.93    0.65
   2  -5  -1    2.84    0.41
   2  -5  -1    4.03    0.63
  -2   5   1    4.92    0.64
  -2   5   1    3.67    0.61
  -2   5   1    4.46    0.52
   1  -5  -1    6.71    0.61
   1  -5  -1    5.70    0.72
   1  -5  -1    7.90    0.68
   1  -5  -1    4.47    0.71
  -1   5   1    7.05    0.63
  -1   5   1    4.23    0.64
  -1   5   1    5.89    0.75
   0  -5  -1    4.80    0.65
   0  -5  -1    4.23    0.48
   0  -5  -1    5.22    0.54
   0   5   1    5.37    0.57
   0   5   1    5.10    0.52
   0   5   1    4.94    0.65
   0   5   1    6.26    0.76
  -1  -5  -1   29.79    1.83
  -1  -5  -1   34.11    1.96
  -1  -5  -1   31.52    1.76
   1   5   1   32.63    1.85
   1   5   1   29.71    1.75
   1   5   1   33.08    2.06
   1   5   1   29.81    1.93
  -2  -5  -1   10.36    1.01
  -2  -5  -1   11.94    0.86
  -2  -5  -1   13.48    0.86
   2   5   1   11.26    0.80
   2   5   1   13.36    1.19
   2   5   1   11.47    1.06
   2   5   1   11.55    0.85
  -3  -5  -1    0.22    0.17
  -3  -5  -1   -0.17    0.16
  -3  -5  -1   -0.07    0.12
   3   5   1   -0.15    0.20
   3   5   1    0.10    0.21
   3   5   1    0.05    0.13
   3   5   1    0.12    0.16
  -4  -5  -1   12.80    0.97
  -4  -5  -1   10.57    0.93
  -4  -5  -1   11.20    1.00
   4   5   1    9.61    0.89
   4   5   1   10.87    0.89
   4   5   1   10.39    1.02
   4   5   1   10.61    1.10
  -5  -5  -1    1.06    0.29
  -5  -5  -1    1.01    0.30
  -5  -5  -1    1.47    0.37
   5   5   1    1.94    0.37
   5   5   1    1.27    0.41
   5   5   1    1.37    0.32
   5   5   1    1.49    0.37
  -6  -5  -1   -0.16    0.19
  -6  -5  -1   -0.21    0.14
   6   5   1   -0.02    0.24
   6   5   1    0.34    0.24
   6   5   1    0.05    0.22
   6   5   1    0.09    0.21
  -7  -5  -1   11.69    0.87
  -7  -5  -1   11.22    0.76
   7   5   1   12.23    1.06
   7   5   1   11.41    1.15
   7   5   1   11.90    1.07
   7   5   1    8.56    1.12
   8   5   1    1.16    0.42
   8   5   1    0.39    0.33
   8   5   1    0.33    0.36
   8   5   1    0.78    0.44
   9   5   1   -0.15    0.40
   9   5   1    0.50    0.33
   9   5   1    0.56    0.36
  10   5   1    0.40    0.42
  10   5   1   -0.27    0.39
  11   5   1    0.08    0.41
  11   5   1    0.04    0.54
  12   5   1    0.62    0.69
  11  -6  -1   -0.38    0.38
  11  -6  -1    0.18    0.44
  10  -6  -1   -0.40    0.31
  10  -6  -1    0.41    0.45
   9  -6  -1    0.24    0.38
   9  -6  -1    0.51    0.35
   8  -6  -1    0.49    0.33
   8  -6  -1    1.14    0.44
   7  -6  -1    3.54    0.59
   7  -6  -1    3.72    0.68
  -7   6   1    3.89    0.70
   6  -6  -1    3.29    0.60
   6  -6  -1    3.68    0.57
  -6   6   1    3.40    0.64
   5  -6  -1    4.53    0.83
   5  -6  -1    4.19    0.59
   5  -6  -1    4.01    0.61
  -5   6   1    1.27    0.46
  -5   6   1    3.48    0.63
   4  -6  -1   -0.08    0.17
   4  -6  -1    0.42    0.26
   4  -6  -1    0.68    0.44
  -4   6   1   -0.16    0.27
  -4   6   1    0.00    0.28
   3  -6  -1    0.60    0.24
   3  -6  -1    0.63    0.27
   3  -6  -1    1.23    0.48
  -3   6   1    0.23    0.28
  -3   6   1    0.58    0.32
   2  -6  -1   41.95    2.28
   2  -6  -1   34.96    2.46
   2  -6  -1   38.49    2.38
  -2   6   1   41.49    2.51
  -2   6   1   43.87    2.64
   1  -6  -1    9.41    0.82
   1  -6  -1    6.49    0.69
   1  -6  -1    7.24    0.92
  -1   6   1    7.68    0.93
  -1   6   1    8.33    0.78
  -1   6   1    7.29    0.94
   0  -6  -1   21.08    1.76
   0  -6  -1   23.99    1.51
   0  -6  -1   24.14    1.44
   0   6   1   23.92    1.45
   0   6   1   22.91    1.71
   0   6   1   23.96    1.66
  -1  -6  -1   25.20    1.48
  -1  -6  -1   24.45    1.67
  -1  -6  -1   23.85    1.53
   1   6   1   21.54    1.43
   1   6   1   25.92    1.71
   1   6   1   24.45    1.76
   1   6   1   25.54    1.55
  -2  -6  -1   19.86    1.59
  -2  -6  -1   20.75    1.31
  -2  -6  -1   18.61    1.23
   2   6   1   17.91    1.62
   2   6   1   22.98    1.48
   2   6   1   18.57    1.27
   2   6   1   17.25    1.20
  -3  -6  -1   15.43    1.31
  -3  -6  -1   14.31    1.01
   3   6   1   13.57    1.03
   3   6   1   15.89    1.44
   3   6   1   13.73    0.98
   3   6   1   13.89    1.29
  -4  -6  -1   22.43    1.55
  -4  -6  -1   21.96    1.49
  -4  -6  -1   24.86    1.47
   4   6   1   21.41    1.75
   4   6   1   20.95    1.45
   4   6   1   21.21    1.40
   4   6   1   24.87    1.75
  -5  -6  -1    0.04    0.20
  -5  -6  -1    0.12    0.27
  -5  -6  -1    0.32    0.26
   5   6   1    0.33    0.24
   5   6   1    0.20    0.22
   5   6   1   -0.10    0.26
   5   6   1    0.01    0.20
  -6  -6  -1    3.19    0.51
  -6  -6  -1    4.76    0.64
   6   6   1    3.18    0.54
   6   6   1    4.45    0.59
   6   6   1    4.07    0.67
   6   6   1    4.66    0.78
  -7  -6  -1    0.50    0.31
  -7  -6  -1    1.33    0.30
   7   6   1    0.83    0.51
   7   6   1    1.26    0.42
   8   6   1   -0.02    0.35
   8   6   1    0.21    0.34
   8   6   1    0.18    0.35
   9   6   1    0.94    0.48
   9   6   1    0.21    0.43
  10   6   1   -0.02    0.46
  10   6   1    0.33    0.41
  11   6   1   -0.12    0.49
  11   6   1   -0.09    0.40
  10  -7  -1   -0.31    0.37
  10  -7  -1   -0.02    0.42
   9  -7  -1   -0.11    0.36
   9  -7  -1    0.19    0.35
   8  -7  -1    0.15    0.30
   8  -7  -1    0.19    0.34
   7  -7  -1   -0.12    0.24
   7  -7  -1    0.02    0.29
  -7   7   1    0.07    0.36
   6  -7  -1   -0.20    0.26
   6  -7  -1    0.30    0.29
  -6   7   1   -0.21    0.31
   5  -7  -1    3.12    0.56
   5  -7  -1    1.83    0.44
  -5   7   1    3.16    0.66
  -5   7   1    2.33    0.62
   4  -7  -1    3.35    0.60
   4  -7  -1    4.44    0.59
  -4   7   1    2.72    0.62
  -4   7   1    3.47    0.72
   3  -7  -1    9.45    0.95
   3  -7  -1    7.90    0.83
  -3   7   1    8.90    1.13
  -3   7   1    8.97    1.10
   2  -7  -1   17.30    1.23
   2  -7  -1   17.93    1.29
  -2   7   1   17.40    1.65
  -2   7   1   19.98    1.70
   1  -7  -1   35.17    2.19
   1  -7  -1   35.42    2.09
  -1   7   1   36.46    2.45
  -1   7   1   35.55    2.34
   0  -7  -1   30.07    1.76
   0  -7  -1   28.68    1.83
   0   7   1   26.65    1.96
   0   7   1   28.89    2.08
  -1  -7  -1    0.27    0.20
  -1  -7  -1    0.11    0.17
   1   7   1    0.33    0.30
   1   7   1    0.27    0.32
  -2  -7  -1    8.85    0.86
  -2  -7  -1   10.34    0.94
   2   7   1    7.28    1.02
   2   7   1    8.13    0.86
   2   7   1    7.94    1.01
  -3  -7  -1    8.45    0.83
  -3  -7  -1    6.95    0.79
   3   7   1    7.32    1.00
   3   7   1    7.50    0.97
   3   7   1    6.97    0.80
  -4  -7  -1    0.12    0.20
  -4  -7  -1    0.37    0.27
   4   7   1    1.10    0.43
   4   7   1    0.95    0.34
   4   7   1    0.73    0.40
  -5  -7  -1    0.52    0.28
  -5  -7  -1    0.87    0.37
   5   7   1   -0.04    0.29
   5   7   1    0.80    0.45
   5   7   1    0.32    0.27
  -6  -7  -1   26.18    1.69
   6   7   1   27.77    1.94
   6   7   1   26.93    2.28
   7   7   1    2.14    0.57
   7   7   1    1.73    0.59
   8   7   1    2.31    0.62
   8   7   1    0.90    0.54
   9   7   1   -0.50    0.35
   9   7   1    0.33    0.43
   9   7   1   -0.35    0.46
  10   7   1   -0.26    0.38
  10   7   1    0.12    0.53
  11   7   1    0.04    0.58
  11   7   1   -0.45    0.41
  10  -8  -1    0.18    0.46
  10  -8  -1    0.51    0.50
   9  -8  -1    1.61    0.58
   9  -8  -1    1.74    0.54
   8  -8  -1    0.29    0.39
   8  -8  -1    0.31    0.36
   7  -8  -1   -0.35    0.28
   7  -8  -1   -0.39    0.27
  -7   8   1    0.66    0.50
   6  -8  -1    0.46    0.36
   6  -8  -1    0.80    0.37
  -6   8   1    0.11    0.43
   5  -8  -1    0.85    0.36
   5  -8  -1    1.17    0.43
  -5   8   1    1.21    0.50
   4  -8  -1    0.64    0.33
   4  -8  -1   -0.19    0.21
  -4   8   1   -0.16    0.37
  -4   8   1    0.12    0.35
   3  -8  -1    3.13    0.57
   3  -8  -1    2.22    0.48
  -3   8   1    2.99    0.68
  -3   8   1    3.78    0.79
   2  -8  -1    0.42    0.23
   2  -8  -1    0.60    0.29
  -2   8   1    0.74    0.42
  -2   8   1    0.18    0.37
   1  -8  -1   18.81    1.40
   1  -8  -1   19.65    1.35
  -1   8   1   18.96    1.83
  -1   8   1   19.70    1.82
   0  -8  -1    4.89    0.67
   0  -8  -1    4.81    0.65
   0   8   1    8.57    1.05
   0   8   1    5.42    0.92
  -1  -8  -1    0.14    0.23
  -1  -8  -1   -0.12    0.18
   1   8   1    0.18    0.32
   1   8   1   -0.28    0.28
  -2  -8  -1   39.51    2.59
  -2  -8  -1   42.77    2.51
   2   8   1   42.12    2.77
   2   8   1   50.70    3.04
  -3  -8  -1   -0.23    0.24
  -3  -8  -1   -0.06    0.19
   3   8   1    0.01    0.31
   3   8   1   -0.17    0.28
   3   8   1   -0.04    0.31
  -4  -8  -1    2.99    0.58
  -4  -8  -1    4.77    0.69
   4   8   1    5.47    0.94
   4   8   1    3.24    0.73
  -5  -8  -1    0.51    0.32
   5   8   1    1.37    0.55
   5   8   1    0.31    0.37
  -6  -8  -1    0.09    0.31
   6   8   1   -0.40    0.33
   6   8   1   -0.25    0.32
   7   8   1    0.12    0.44
   7   8   1    0.33    0.39
   8   8   1    0.84    0.50
   8   8   1    0.42    0.51
   9   8   1   -0.10    0.48
   9   8   1    0.05    0.54
   9   8   1    0.50    0.43
  10   8   1   -0.08    0.55
  10   8   1   -0.01    0.49
   9  -9  -1    0.35    0.40
   9  -9  -1    0.29    0.48
   8  -9  -1   -0.04    0.39
   8  -9  -1    0.64    0.42
   7  -9  -1    1.17    0.49
   7  -9  -1    0.25    0.40
  -7   9   1    2.28    0.70
   6  -9  -1    0.27    0.32
   6  -9  -1    0.45    0.38
  -6   9   1    0.48    0.49
   5  -9  -1    0.75    0.41
   5  -9  -1    0.28    0.30
  -5   9   1   -0.01    0.40
   4  -9  -1    0.08    0.24
   4  -9  -1   -0.15    0.26
  -4   9   1    0.27    0.43
   3  -9  -1    1.94    0.45
   3  -9  -1    3.02    0.59
  -3   9   1    4.71    0.88
  -3   9   1    2.72    0.74
   2  -9  -1    7.62    0.95
   2  -9  -1    8.71    0.96
  -2   9   1   10.43    1.35
  -2   9   1   11.30    1.36
   1  -9  -1   -0.10    0.20
   1  -9  -1   -0.07    0.21
  -1   9   1   -0.01    0.34
  -1   9   1   -0.40    0.33
   0  -9  -1    0.26    0.24
   0  -9  -1   -0.17    0.23
   0   9   1    0.01    0.36
   0   9   1    0.25    0.37
  -1  -9  -1    5.99    0.76
  -1  -9  -1    4.61    0.67
   1   9   1    5.33    0.97
   1   9   1    5.17    0.91
  -2  -9  -1    1.70    0.46
  -2  -9  -1    1.72    0.45
   2   9   1    1.31    0.58
   2   9   1    2.77    0.71
  -3  -9  -1    1.54    0.43
   3   9   1    0.50    0.51
   3   9   1    1.53    0.53
  -4  -9  -1    0.34    0.30
   4   9   1    0.68    0.52
   4   9   1    0.25    0.45
  -5  -9  -1    8.80    1.01
   5   9   1    7.55    1.21
   5   9   1    5.16    0.98
   6   9   1    1.65    0.70
   6   9   1    2.13    0.66
   7   9   1    0.23    0.48
   7   9   1   -0.10    0.47
   8   9   1    0.52    0.58
   8   9   1    0.50    0.47
   9   9   1    0.70    0.58
   9   9   1    0.56    0.63
   9   9   1    1.20    0.57
   8 -10  -1    0.74    0.49
   7 -10  -1   -0.16    0.36
   7 -10  -1   -0.12    0.35
   6 -10  -1    1.09    0.44
   6 -10  -1    0.33    0.41
  -6  10   1    0.23    0.51
   5 -10  -1    1.31    0.48
   5 -10  -1    1.73    0.52
  -5  10   1    1.81    0.74
   4 -10  -1    0.60    0.38
   4 -10  -1    0.45    0.37
  -4  10   1    0.59    0.53
   3 -10  -1    0.05    0.32
   3 -10  -1    0.49    0.30
  -3  10   1    0.06    0.48
  -3  10   1   -0.29    0.41
   2 -10  -1    1.15    0.46
   2 -10  -1    1.42    0.44
  -2  10   1    0.94    0.56
  -2  10   1    0.74    0.56
   1 -10  -1    1.35    0.42
   1 -10  -1    1.08    0.40
  -1  10   1    1.61    0.65
  -1  10   1    1.66    0.67
   0 -10  -1    3.07    0.58
   0 -10  -1    1.50    0.45
   0  10   1    2.86    0.75
   0  10   1    3.11    0.76
  -1 -10  -1    0.56    0.36
  -1 -10  -1    0.24    0.29
   1  10   1    0.42    0.48
   1  10   1    0.06    0.34
  -2 -10  -1    5.98    0.83
   2  10   1    6.39    1.07
   2  10   1    5.32    1.06
  -3 -10  -1    5.10    0.76
   3  10   1    2.94    0.90
   3  10   1    3.61    0.82
  -4 -10  -1    3.01    0.66
   4  10   1    2.98    0.80
   4  10   1    2.38    0.78
  -5 -10  -1    0.37    0.38
   5  10   1    0.46    0.56
   5  10   1    0.37    0.48
   6  10   1    0.00    0.41
   6  10   1    1.07    0.63
   7  10   1    0.71    0.59
   7  10   1    0.15    0.52
   8  10   1    0.03    0.60
   8  10   1   -0.23    0.48
   9  10   1    0.19    0.64
   9  10   1    0.73    0.57
   7 -11  -1    0.22    0.43
   6 -11  -1    0.57    0.46
   6 -11  -1    0.47    0.45
  -6  11   1    1.31    0.78
   5 -11  -1   -0.15    0.36
   5 -11  -1    0.41    0.37
  -5  11   1   -0.07    0.59
   4 -11  -1   -0.23    0.28
   4 -11  -1    0.33    0.38
  -4  11   1   -0.25    0.49
   3 -11  -1    0.10    0.33
   3 -11  -1    0.62    0.42
  -3  11   1    0.34    0.56
   2 -11  -1    0.76    0.40
   2 -11  -1    0.16    0.39
  -2  11   1    0.44    0.49
  -2  11   1   -0.15    0.51
   1 -11  -1   -0.43    0.26
   1 -11  -1    0.45    0.37
  -1  11   1    0.54    0.49
  -1  11   1   -0.27    0.47
   0 -11  -1    3.50    0.65
   0  11   1    3.76    1.01
   0  11   1    2.07    0.76
  -1 -11  -1   -0.15    0.27
   1  11   1    0.10    0.46
   1  11   1    0.39    0.51
  -2 -11  -1    2.47    0.60
   2  11   1    1.98    0.69
   2  11   1    3.68    0.94
  -3 -11  -1    0.12    0.32
   3  11   1    0.54    0.53
   3  11   1   -0.11    0.57
  -4 -11  -1    0.20    0.36
   4  11   1    0.44    0.53
   4  11   1    0.14    0.54
   5  11   1    2.75    0.85
   5  11   1    3.84    1.00
   6  11   1   -0.09    0.51
   6  11   1   -0.62    0.51
   7  11   1    0.04    0.51
   7  11   1   -0.15    0.57
   8  11   1    0.16    0.69
   6 -12  -1    1.06    0.58
  -6  12   1   -0.06    0.70
   5 -12  -1   -0.47    0.36
  -5  12   1    0.57    0.69
   4 -12  -1    0.70    0.48
   4 -12  -1    0.75    0.46
  -4  12   1   -0.55    0.54
   3 -12  -1    0.09    0.39
   3 -12  -1    0.27    0.38
  -3  12   1    0.45    0.61
   2 -12  -1    1.56    0.51
  -2  12   1    3.35    0.90
   1 -12  -1    1.37    0.50
  -1  12   1    1.63    0.76
  -1  12   1    0.88    0.74
   0 -12  -1    0.12    0.37
   0  12   1    0.73    0.62
   0  12   1   -0.32    0.43
  -1 -12  -1    0.55    0.41
   1  12   1    0.46    0.58
   1  12   1    0.62    0.60
  -2 -12  -1    1.45    0.54
   2  12   1    0.78    0.61
   2  12   1   -0.70    0.49
  -3 -12  -1    0.83    0.50
   3  12   1    1.37    0.74
   3  12   1    0.01    0.56
  -4 -12  -1    0.80    0.51
   4  12   1    0.18    0.62
   4  12   1    1.11    0.63
   5  12   1    1.19    0.78
   5  12   1    1.37    0.69
   6  12   1    3.99    1.05
  -4  13   1    1.63    0.90
  -3  13   1    0.37    0.74
   2 -13  -1   -0.03    0.42
  -2  13   1    0.01    0.61
   1 -13  -1    0.16    0.41
  -1  13   1   -0.35    0.61
   0 -13  -1    0.04    0.37
   0  13   1    0.29    0.62
  -1 -13  -1    0.05    0.41
   1  13   1    0.36    0.62
   1  13   1   -0.15    0.65
  -2 -13  -1   -0.26    0.41
   2  13   1   -0.24    0.58
   2  13   1    0.41    0.69
  -3 -13  -1   -0.32    0.46
   3  13   1   -0.25    0.71
   4  13   1    1.33    0.84
   4  13  -2    0.72    0.79
   3  13  -2   -0.01    0.64
   2  13  -2    0.83    0.73
  -2 -13   2    0.23    0.45
   1  13  -2    0.33    0.60
   1  13  -2   -0.40    0.64
  -1 -13   2    0.33    0.49
   0  13  -2    2.63    0.84
   0  13  -2    2.37    0.96
   0 -13   2    0.69    0.52
  -1  13  -2    1.30    0.82
   1 -13   2    0.87    0.50
  -2  13  -2    0.54    0.75
   2 -13   2    0.21    0.43
  -3  13  -2    0.67    0.79
   3 -13   2   -0.03    0.43
   6  12  -2    0.09    0.70
   5  12  -2    2.10    0.92
   5  12  -2    2.40    0.83
   4  12  -2    0.67    0.70
   4  12  -2   -0.23    0.51
   3  12  -2    0.40    0.64
   3  12  -2    0.31    0.61
   2  12  -2   -0.22    0.48
   2  12  -2    0.10    0.58
  -2 -12   2    0.92    0.48
   1  12  -2    1.47    0.77
   1  12  -2    3.72    0.95
  -1 -12   2    3.76    0.74
   0  12  -2    2.76    0.90
   0  12  -2    3.38    0.93
   0 -12   2    3.02    0.68
  -1  12  -2    0.09    0.57
  -1  12  -2    0.04    0.56
   1 -12   2    0.37    0.38
  -2  12  -2    1.57    0.80
   2 -12   2    1.51    0.49
  -3  12  -2    4.42    1.14
   3 -12   2    3.87    0.78
  -4  12  -2    0.46    0.64
   4 -12   2    0.12    0.39
  -5  12  -2    0.28    0.73
   5 -12   2    0.13    0.47
  -6  12  -2    1.10    0.92
   6 -12   2    0.82    0.59
   7  11  -2   -0.53    0.48
   7  11  -2   -0.11    0.54
   6  11  -2    1.06    0.63
   6  11  -2    0.79    0.69
   5  11  -2    0.28    0.46
   5  11  -2    0.00    0.48
   4  11  -2   -0.08    0.56
   4  11  -2    0.69    0.53
   3  11  -2    0.66    0.60
   3  11  -2    1.12    0.60
  -3 -11   2    1.04    0.48
   2  11  -2   -0.26    0.41
   2  11  -2   -0.13    0.49
  -2 -11   2    0.11    0.36
   1  11  -2    0.22    0.52
   1  11  -2    0.72    0.55
  -1 -11   2    0.61    0.38
   0  11  -2    0.28    0.52
   0  11  -2    1.35    0.62
   0 -11   2    0.96    0.41
  -1  11  -2    1.17    0.59
  -1  11  -2    1.84    0.77
   1 -11   2    1.32    0.46
  -2  11  -2    4.70    1.04
  -2  11  -2    3.13    0.98
   2 -11   2    3.97    0.77
   2 -11   2    5.39    0.81
  -3  11  -2    0.33    0.59
   3 -11   2    0.48    0.42
   3 -11   2    0.70    0.42
  -4  11  -2    0.23    0.64
   4 -11   2    0.24    0.37
   4 -11   2    0.28    0.37
  -5  11  -2    1.07    0.75
   5 -11   2    1.70    0.58
   5 -11   2    0.53    0.44
  -6  11  -2    0.78    0.71
   6 -11   2    0.43    0.50
   6 -11   2    0.48    0.43
  -7  11  -2    0.24    0.72
   7 -11   2    0.44    0.54
   8  10  -2   -0.15    0.51
   8  10  -2    0.59    0.58
   7  10  -2    0.14    0.50
   7  10  -2    1.24    0.63
   6  10  -2    0.10    0.46
   6  10  -2    0.20    0.49
   5  10  -2    0.51    0.50
   5  10  -2    0.22    0.42
   4  10  -2    2.06    0.72
   4  10  -2    2.42    0.64
  -4 -10   2    1.93    0.52
   3  10  -2    1.12    0.62
   3  10  -2    1.34    0.58
  -3 -10   2    0.85    0.41
   2  10  -2    0.27    0.50
   2  10  -2    0.23    0.43
  -2 -10   2    0.52    0.33
   1  10  -2    0.01    0.35
   1  10  -2    0.15    0.45
  -1 -10   2    0.10    0.28
   0  10  -2   -0.27    0.38
   0  10  -2    0.18    0.43
   0 -10   2    0.43    0.35
   0 -10   2   -0.09    0.24
  -1  10  -2    2.09    0.71
  -1  10  -2    2.05    0.71
   1 -10   2    1.31    0.43
   1 -10   2    2.17    0.48
  -2  10  -2    0.43    0.49
  -2  10  -2    0.44    0.54
   2 -10   2    0.39    0.36
   2 -10   2    0.98    0.38
  -3  10  -2    4.89    1.01
  -3  10  -2    7.36    1.26
   3 -10   2    4.98    0.80
   3 -10   2    4.09    0.72
  -4  10  -2    0.30    0.51
   4 -10   2    1.48    0.49
   4 -10   2    0.50    0.33
  -5  10  -2    1.87    0.78
   5 -10   2    1.17    0.45
   5 -10   2    0.71    0.44
  -6  10  -2    0.92    0.62
   6 -10   2    0.32    0.42
   6 -10   2    0.59    0.40
  -7  10  -2   -0.23    0.57
   7 -10   2    0.00    0.43
   7 -10   2   -0.45    0.30
   8 -10   2   -0.20    0.42
   9   9  -2   -0.19    0.49
   9   9  -2    0.27    0.48
   8   9  -2    0.17    0.45
   8   9  -2   -0.03    0.53
   7   9  -2    0.77    0.54
   7   9  -2    0.07    0.50
   6   9  -2   -0.11    0.37
   6   9  -2    0.18    0.40
   5   9  -2    2.73    0.69
   5   9  -2    1.78    0.66
   4   9  -2    2.27    0.64
   4   9  -2    4.51    0.92
  -4  -9   2    3.41    0.59
   3   9  -2    7.21    1.09
   3   9  -2    5.65    1.02
  -3  -9   2    7.17    0.84
   2   9  -2    7.74    1.13
   2   9  -2    4.94    0.92
  -2  -9   2    6.59    0.79
   1   9  -2    1.40    0.57
   1   9  -2   -0.09    0.33
  -1  -9   2    1.25    0.39
  -1  -9   2    1.37    0.37
   0   9  -2    0.57    0.45
   0   9  -2    0.72    0.46
   0  -9   2    0.72    0.33
   0  -9   2    1.03    0.35
  -1   9  -2    3.22    0.81
  -1   9  -2    3.52    0.77
   1  -9   2    1.93    0.46
   1  -9   2    1.91    0.48
  -2   9  -2    0.51    0.44
  -2   9  -2    0.67    0.52
   2  -9   2    0.50    0.30
   2  -9   2    0.34    0.28
  -3   9  -2    0.83    0.55
  -3   9  -2    3.26    0.84
   3  -9   2    1.62    0.45
   3  -9   2    1.25    0.43
  -4   9  -2    5.62    1.03
  -4   9  -2    4.83    0.93
   4  -9   2    4.16    0.69
   4  -9   2    3.42    0.67
  -5   9  -2    1.40    0.64
   5  -9   2   -0.11    0.31
   5  -9   2   -0.02    0.25
  -6   9  -2   -0.31    0.42
   6  -9   2    0.46    0.36
   6  -9   2    0.84    0.41
  -7   9  -2    0.08    0.50
   7  -9   2    0.63    0.46
   7  -9   2   -0.30    0.31
   8  -9   2    0.37    0.43
   8  -9   2    0.05    0.39
   9  -9   2    0.37    0.47
  10   8  -2   -0.15    0.58
  10   8  -2   -0.28    0.60
   9   8  -2    0.30    0.58
   9   8  -2    0.56    0.52
   8   8  -2    0.40    0.49
   8   8  -2    0.84    0.49
   7   8  -2   -0.22    0.35
   7   8  -2   -0.01    0.36
   6   8  -2    1.53    0.51
   6   8  -2    1.95    0.59
   5   8  -2    1.26    0.54
   5   8  -2    0.43    0.36
  -5  -8   2    0.16    0.26
   4   8  -2    3.31    0.75
   4   8  -2    5.60    0.88
  -4  -8   2    4.65    0.64
   3   8  -2    4.49    0.86
   3   8  -2    5.42    0.73
   3   8  -2    7.54    1.01
  -3  -8   2    6.59    0.74
  -3  -8   2    6.36    0.76
   2   8  -2    0.99    0.36
   2   8  -2    0.69    0.45
   2   8  -2    1.33    0.49
  -2  -8   2    0.50    0.26
  -2  -8   2    0.51    0.28
   1   8  -2    5.87    0.92
   1   8  -2    5.51    0.95
  -1  -8   2    5.38    0.69
  -1  -8   2    5.78    0.69
   0   8  -2   14.44    1.45
   0   8  -2   13.25    1.48
   0  -8   2   11.40    1.09
   0  -8   2   12.37    1.09
  -1   8  -2    4.37    0.81
  -1   8  -2    3.77    0.78
   1  -8   2    3.29    0.56
   1  -8   2    3.55    0.55
  -2   8  -2    1.91    0.62
  -2   8  -2    1.20    0.50
   2  -8   2    0.90    0.33
   2  -8   2    1.32    0.37
  -3   8  -2    0.90    0.47
  -3   8  -2   -0.14    0.36
   3  -8   2    0.39    0.30
   3  -8   2    0.22    0.22
  -4   8  -2    0.03    0.41
  -4   8  -2   -0.05    0.36
   4  -8   2    0.05    0.22
   4  -8   2   -0.32    0.22
  -5   8  -2   16.88    1.76
  -5   8  -2   16.06    1.77
   5  -8   2   16.91    1.54
   5  -8   2   17.73    1.48
  -6   8  -2    2.43    0.71
   6  -8   2    2.57    0.55
   6  -8   2    2.09    0.55
  -7   8  -2    0.08    0.45
   7  -8   2    0.42    0.37
   7  -8   2   -0.11    0.30
  -8   8  -2    0.98    0.63
   8  -8   2    0.96    0.45
   8  -8   2    0.37    0.45
   9  -8   2    0.88    0.54
   9  -8   2   -0.19    0.30
  10  -8   2    0.00    0.41
  10   7  -2    0.10    0.51
  10   7  -2    0.11    0.48
  10   7  -2   -0.61    0.41
   9   7  -2    0.17    0.40
   9   7  -2   -0.25    0.43
   8   7  -2    1.26    0.58
   8   7  -2    1.95    0.58
   7   7  -2    0.16    0.37
   7   7  -2   -0.06    0.31
   6   7  -2    0.92    0.45
   6   7  -2    1.07    0.46
   5   7  -2    3.46    0.70
   5   7  -2    1.64    0.41
   5   7  -2    1.93    0.52
   5   7  -2    3.03    0.50
  -5  -7   2    1.93    0.38
  -5  -7   2    1.21    0.37
   4   7  -2   -0.24    0.22
   4   7  -2    0.23    0.23
   4   7  -2   -0.03    0.22
   4   7  -2   -0.35    0.24
  -4  -7   2    0.12    0.30
  -4  -7   2   -0.06    0.22
  -4  -7   2    0.37    0.23
   3   7  -2    7.96    0.79
   3   7  -2    8.55    1.07
   3   7  -2    7.33    0.81
   3   7  -2    7.96    0.98
  -3  -7   2    9.25    0.85
  -3  -7   2    8.16    0.84
   2   7  -2    3.16    0.54
   2   7  -2    6.38    0.86
   2   7  -2    5.13    0.81
  -2  -7   2    5.33    0.59
   1   7  -2   22.25    1.85
   1   7  -2   21.54    1.48
   1   7  -2   22.13    1.95
  -1  -7   2   22.25    1.40
  -1  -7   2   21.27    1.45
   0   7  -2    2.95    0.62
   0   7  -2    4.17    0.81
   0  -7   2    4.75    0.56
   0  -7   2    3.56    0.54
  -1   7  -2    3.00    0.66
  -1   7  -2    2.27    0.55
   1  -7   2    3.21    0.52
   1  -7   2    3.97    0.52
  -2   7  -2    1.74    0.54
  -2   7  -2    1.81    0.53
   2  -7   2    2.56    0.43
   2  -7   2    1.08    0.35
  -3   7  -2    8.36    1.13
  -3   7  -2    8.13    1.10
   3  -7   2    8.28    0.87
   3  -7   2    8.47    0.92
  -4   7  -2    2.87    0.66
  -4   7  -2    0.96    0.48
   4  -7   2    1.61    0.42
   4  -7   2    1.58    0.44
  -5   7  -2    0.95    0.50
  -5   7  -2    0.81    0.46
   5  -7   2    0.26    0.28
   5  -7   2    0.70    0.35
  -6   7  -2    2.22    0.67
   6  -7   2    2.89    0.60
   6  -7   2    2.86    0.60
  -7   7  -2    0.81    0.50
   7  -7   2    1.97    0.56
   7  -7   2    1.15    0.42
  -8   7  -2    0.94    0.55
   8  -7   2    2.46    0.57
   8  -7   2    1.46    0.52
   9  -7   2    0.23    0.38
   9  -7   2    0.24    0.41
  10  -7   2   -0.04    0.40
  10  -7   2    0.32    0.42
  11  -7   2   -0.03    0.51
  11   6  -2    0.79    0.64
  10   6  -2    0.31    0.50
  10   6  -2    0.39    0.40
   9   6  -2   -0.12    0.36
   9   6  -2    0.37    0.44
   8   6  -2    1.60    0.50
   8   6  -2    1.30    0.50
   7   6  -2   12.15    1.31
   7   6  -2   12.38    1.21
   6   6  -2    0.87    0.30
   6   6  -2    0.37    0.30
   6   6  -2    1.44    0.45
   6   6  -2    1.07    0.31
   5   6  -2    3.87    0.51
   5   6  -2    3.14    0.62
   5   6  -2    3.75    0.61
   5   6  -2    3.10    0.47
  -5  -6   2    4.51    0.46
  -5  -6   2    3.62    0.45
   4   6  -2    5.89    0.81
   4   6  -2    4.06    0.52
   4   6  -2    4.47    0.55
   4   6  -2    5.63    0.74
  -4  -6   2    4.68    0.59
  -4  -6   2    4.58    0.55
  -4  -6   2    4.94    0.55
   3   6  -2    0.23    0.20
   3   6  -2   -0.19    0.15
   3   6  -2    0.06    0.18
   3   6  -2    0.30    0.26
  -3  -6   2    0.24    0.25
  -3  -6   2    0.26    0.17
  -3  -6   2    0.02    0.17
   2   6  -2   11.66    0.99
   2   6  -2   13.55    1.30
   2   6  -2   11.50    1.15
   2   6  -2   11.48    0.93
  -2  -6   2   11.95    0.84
  -2  -6   2   11.75    1.10
   1   6  -2    2.33    0.48
   1   6  -2    2.53    0.56
   1   6  -2    2.50    0.39
   1   6  -2    3.65    0.49
  -1  -6   2    3.21    0.42
  -1  -6   2    1.74    0.45
  -1  -6   2    2.78    0.41
   0   6  -2   27.19    1.85
   0   6  -2   27.46    1.72
   0   6  -2   26.80    1.93
   0   6  -2   26.60    1.64
   0  -6   2   26.16    1.80
   0  -6   2   25.60    1.68
   0  -6   2   31.10    1.65
  -1   6  -2    1.06    0.42
  -1   6  -2    0.61    0.33
  -1   6  -2    0.66    0.25
   1  -6   2    1.05    0.29
   1  -6   2    0.93    0.26
   1  -6   2    0.62    0.31
  -2   6  -2    2.99    0.64
  -2   6  -2    3.19    0.63
   2  -6   2    5.64    0.65
   2  -6   2    4.85    0.57
  -3   6  -2    0.49    0.33
  -3   6  -2    1.00    0.42
   3  -6   2   -0.20    0.18
   3  -6   2    0.32    0.21
  -4   6  -2   27.33    1.95
  -4   6  -2   25.95    2.07
   4  -6   2   26.07    1.67
   4  -6   2   24.49    1.73
  -5   6  -2    0.16    0.34
  -5   6  -2   -0.03    0.29
   5  -6   2   -0.15    0.21
   5  -6   2    0.14    0.21
  -6   6  -2    2.94    0.73
  -6   6  -2    3.54    0.73
   6  -6   2    2.95    0.59
   6  -6   2    4.36    0.65
   6  -6   2    3.12    0.80
  -7   6  -2    1.98    0.59
   7  -6   2    1.57    0.46
   7  -6   2    2.31    0.57
  -8   6  -2   -0.08    0.36
   8  -6   2   -0.18    0.29
   8  -6   2   -0.04    0.27
   9  -6   2    2.33    0.63
   9  -6   2    2.04    0.57
  10  -6   2   -0.06    0.38
  10  -6   2   -0.14    0.37
  11  -6   2   -0.15    0.43
  11  -6   2    0.23    0.48
  11   5  -2    3.26    0.83
  10   5  -2    2.45    0.69
  10   5  -2    1.45    0.47
   9   5  -2    0.48    0.43
   9   5  -2    0.73    0.40
   9   5  -2    0.55    0.49
   8   5  -2    0.31    0.36
   8   5  -2    0.20    0.31
   7   5  -2    0.12    0.25
   7   5  -2    0.25    0.23
   7   5  -2    0.24    0.27
   7   5  -2    0.36    0.31
   6   5  -2    3.28    0.61
   6   5  -2    4.11    0.61
   6   5  -2    4.63    0.55
   6   5  -2    3.20    0.45
   5   5  -2    0.58    0.25
   5   5  -2    0.73    0.24
   5   5  -2    1.42    0.39
   5   5  -2    1.20    0.39
  -5  -5   2    0.70    0.17
   4   5  -2    2.33    0.43
   4   5  -2    2.25    0.47
   4   5  -2    1.33    0.29
   4   5  -2    1.86    0.32
  -4  -5   2    1.63    0.29
  -4  -5   2    1.91    0.31
  -4  -5   2    1.77    0.32
   3   5  -2   48.68    2.77
   3   5  -2   46.60    2.70
   3   5  -2   52.92    2.95
   3   5  -2   47.51    2.58
  -3  -5   2   47.69    2.69
  -3  -5   2   47.12    2.58
  -3  -5   2   52.91    2.69
   2   5  -2   14.08    0.91
   2   5  -2   13.09    1.23
   2   5  -2   15.01    1.23
   2   5  -2   14.07    0.95
  -2  -5   2   12.73    1.10
  -2  -5   2   15.35    0.92
  -2  -5   2   13.85    0.94
   1   5  -2   49.84    2.72
   1   5  -2   49.41    2.92
   1   5  -2   47.81    2.77
   1   5  -2   51.12    2.59
  -1  -5   2   44.71    2.71
  -1  -5   2   47.03    2.68
  -1  -5   2   48.41    2.57
   0   5  -2    4.29    0.61
   0   5  -2    4.74    0.50
   0   5  -2    3.07    0.57
   0   5  -2    4.43    0.53
   0  -5   2    4.04    0.48
   0  -5   2    4.79    0.48
  -1   5  -2    3.90    0.65
  -1   5  -2    5.23    0.57
  -1   5  -2    5.66    0.71
  -1   5  -2    6.38    0.65
   1  -5   2    5.28    0.57
   1  -5   2    5.28    0.69
   1  -5   2    5.33    0.55
  -2   5  -2   23.73    1.52
  -2   5  -2   19.09    1.28
  -2   5  -2   21.46    1.54
   2  -5   2   19.52    1.26
   2  -5   2   23.23    1.51
   2  -5   2   18.33    1.32
  -3   5  -2   20.21    1.30
  -3   5  -2   17.42    1.53
  -3   5  -2   21.63    1.72
   3  -5   2   18.01    1.62
   3  -5   2   19.92    1.32
   3  -5   2   17.94    1.23
   3  -5   2   17.34    1.53
  -4   5  -2   24.58    1.81
  -4   5  -2   24.54    1.73
   4  -5   2   26.16    2.00
   4  -5   2   24.29    1.82
   4  -5   2   25.10    1.66
   4  -5   2   25.18    1.59
  -5   5  -2    6.04    0.82
  -5   5  -2    6.43    0.89
   5  -5   2    7.39    0.96
   5  -5   2    4.84    0.64
   5  -5   2    4.17    0.66
  -6   5  -2    1.25    0.44
  -6   5  -2    0.08    0.31
  -6   5  -2    0.71    0.30
   6  -5   2    0.83    0.35
   6  -5   2    0.37    0.28
   6  -5   2    1.26    0.52
  -7   5  -2    2.26    0.57
  -7   5  -2    2.09    0.42
   7  -5   2    0.93    0.38
   7  -5   2    2.54    0.51
  -8   5  -2    3.61    0.68
   8  -5   2    2.47    0.62
   8  -5   2    2.15    0.52
   9  -5   2   -0.20    0.31
   9  -5   2   -0.15    0.27
  10  -5   2    0.26    0.42
  10  -5   2    0.53    0.40
  11  -5   2    0.30    0.49
  11  -5   2    0.51    0.57
  12   4  -2   -0.06    0.59
  11   4  -2    0.84    0.59
  10   4  -2   -0.04    0.38
  10   4  -2   -0.42    0.27
   9   4  -2    2.60    0.53
   9   4  -2    1.69    0.53
   8   4  -2    5.42    0.76
   8   4  -2    5.24    0.69
   8   4  -2    5.56    0.66
   8   4  -2    5.19    0.76
   7   4  -2    4.74    0.54
   7   4  -2    4.34    0.57
   7   4  -2    3.38    0.49
   7   4  -2    3.21    0.57
   6   4  -2   11.66    0.99
   6   4  -2   12.18    0.84
   6   4  -2   10.78    0.92
   6   4  -2   11.22    1.04
   5   4  -2    6.88    0.65
   5   4  -2    7.83    0.79
   5   4  -2    7.91    0.75
   5   4  -2    6.77    0.62
   4   4  -2   19.81    1.25
   4   4  -2   19.84    1.12
   4   4  -2   18.22    1.16
   4   4  -2   20.68    1.31
  -4  -4   2   17.14    1.02
  -4  -4   2   19.42    1.05
   3   4  -2    6.32    0.68
   3   4  -2    7.01    0.59
   3   4  -2    7.60    0.59
   3   4  -2    7.09    0.73
  -3  -4   2    6.69    0.59
  -3  -4   2    6.33    0.56
  -3  -4   2    7.33    0.51
   2   4  -2    3.75    0.48
   2   4  -2    2.37    0.43
   2   4  -2    3.21    0.34
   2   4  -2    2.40    0.32
  -2  -4   2    3.08    0.34
  -2  -4   2    2.75    0.38
  -2  -4   2    2.90    0.35
   1   4  -2    0.06    0.11
   1   4  -2    0.20    0.11
   1   4  -2    0.41    0.20
   1   4  -2    0.29    0.17
  -1  -4   2   -0.01    0.06
  -1  -4   2    0.05    0.13
  -1  -4   2    0.15    0.10
   0   4  -2    0.08    0.15
   0   4  -2    0.33    0.21
   0   4  -2    0.14    0.12
   0   4  -2    0.27    0.14
   0  -4   2    0.14    0.16
   0  -4   2    0.71    0.17
   0  -4   2    0.32    0.14
  -1   4  -2   45.33    2.65
  -1   4  -2   44.86    2.37
  -1   4  -2   50.34    2.56
  -1   4  -2   45.00    2.50
   1  -4   2   43.10    2.47
   1  -4   2   40.05    2.47
   1  -4   2   43.90    2.36
   1  -4   2   41.58    2.60
  -2   4  -2   29.59    1.73
  -2   4  -2   28.23    1.84
  -2   4  -2   27.71    1.91
   2  -4   2   30.67    1.80
   2  -4   2   31.19    1.95
   2  -4   2   31.21    1.72
   2  -4   2   31.34    1.87
  -3   4  -2   41.94    2.55
  -3   4  -2   47.71    2.69
  -3   4  -2   46.59    2.81
   3  -4   2   42.87    2.65
   3  -4   2   47.02    2.82
   3  -4   2   46.12    2.68
   3  -4   2   52.65    2.58
  -4   4  -2    2.40    0.44
  -4   4  -2    3.10    0.54
  -4   4  -2    2.91    0.56
   4  -4   2    2.48    0.41
   4  -4   2    2.54    0.46
   4  -4   2    3.09    0.57
   4  -4   2    1.90    0.45
  -5   4  -2   13.65    1.23
  -5   4  -2   14.22    1.21
  -5   4  -2   13.19    1.04
   5  -4   2   12.52    1.24
   5  -4   2   12.27    1.15
   5  -4   2   10.62    1.21
   5  -4   2   12.97    1.11
  -6   4  -2    5.73    0.80
  -6   4  -2    6.21    0.86
  -6   4  -2    7.26    0.68
   6  -4   2    6.25    0.86
   6  -4   2    5.97    0.88
   6  -4   2    6.71    0.79
   6  -4   2    6.35    0.82
  -7   4  -2    0.63    0.24
  -7   4  -2    0.75    0.38
  -7   4  -2    0.56    0.38
   7  -4   2    1.14    0.37
   7  -4   2   -0.15    0.26
   7  -4   2    0.61    0.43
  -8   4  -2    7.04    0.88
   8  -4   2    5.90    0.88
   8  -4   2    5.56    0.80
   9  -4   2   -0.04    0.30
   9  -4   2    0.03    0.35
  10  -4   2    0.26    0.35
  10  -4   2    0.00    0.35
  11  -4   2    2.12    0.64
  11  -4   2    1.13    0.49
  12  -4   2    0.55    0.55
  12  -4   2   -0.39    0.42
  12   3  -2    0.75    0.52
  11   3  -2    0.61    0.55
  10   3  -2   -0.06    0.29
  10   3  -2   -0.32    0.37
   9   3  -2    3.47    0.69
   9   3  -2    2.51    0.48
   9   3  -2    2.87    0.52
   8   3  -2    0.02    0.27
   8   3  -2   -0.15    0.21
   8   3  -2    0.18    0.23
   8   3  -2    0.16    0.22
   7   3  -2    8.01    0.75
   7   3  -2   10.19    0.93
   7   3  -2    9.77    0.83
   7   3  -2    7.46    0.77
   6   3  -2    2.08    0.35
   6   3  -2    2.05    0.32
   6   3  -2    1.57    0.32
   6   3  -2    1.42    0.33
   5   3  -2   11.28    0.88
   5   3  -2   10.18    0.74
   5   3  -2   12.26    0.87
   5   3  -2   12.37    0.80
   4   3  -2   89.96    4.60
   4   3  -2   95.07    4.83
   4   3  -2   92.44    4.90
   4   3  -2   90.82    4.67
   3   3  -2    0.31    0.11
   3   3  -2    0.40    0.19
   3   3  -2    0.32    0.16
   3   3  -2    0.29    0.13
  -3  -3   2    0.22    0.09
  -3  -3   2    0.43    0.10
  -3  -3   2    0.18    0.07
   2   3  -2   42.44    2.45
   2   3  -2   43.49    2.34
   2   3  -2   44.99    2.24
   2   3  -2   47.28    2.35
  -2  -3   2   43.56    2.28
  -2  -3   2   41.29    2.32
  -2  -3   2   42.44    2.22
   1   3  -2   22.71    1.26
   1   3  -2   21.78    1.36
   1   3  -2   23.20    1.32
   1   3  -2   23.34    1.20
  -1  -3   2   21.36    1.27
  -1  -3   2   23.13    1.20
  -1  -3   2   20.29    1.24
  -1  -3   2   20.33    1.32
   0   3  -2    2.45    0.29
   0   3  -2    2.03    0.35
   0   3  -2    2.13    0.28
   0   3  -2    1.95    0.33
   0  -3   2    2.91    0.41
   0  -3   2    1.72    0.31
   0  -3   2    2.55    0.29
   0  -3   2    3.11    0.30
  -1   3  -2    9.57    0.69
  -1   3  -2    9.42    0.65
  -1   3  -2    9.91    0.87
  -1   3  -2    9.22    0.82
   1  -3   2    8.29    0.81
   1  -3   2   12.71    0.91
   1  -3   2    9.96    0.69
   1  -3   2   10.39    0.66
  -2   3  -2   10.87    1.02
  -2   3  -2   11.38    0.87
  -2   3  -2   13.91    0.85
  -2   3  -2   11.76    1.00
   2  -3   2   14.86    0.85
   2  -3   2   12.39    1.04
   2  -3   2   11.79    1.00
   2  -3   2   11.57    0.85
  -3   3  -2    1.46    0.36
  -3   3  -2    1.96    0.37
  -3   3  -2    1.36    0.29
   3  -3   2    1.45    0.29
   3  -3   2    1.60    0.35
   3  -3   2    2.26    0.37
   3  -3   2    1.53    0.33
  -4   3  -2    0.93    0.28
  -4   3  -2    0.42    0.23
  -4   3  -2    0.96    0.31
  -4   3  -2    0.49    0.19
   4  -3   2    1.00    0.27
   4  -3   2    0.61    0.25
   4  -3   2    0.88    0.32
   4  -3   2    0.73    0.29
  -5   3  -2    0.25    0.22
  -5   3  -2    0.32    0.24
  -5   3  -2    0.82    0.33
  -5   3  -2    0.43    0.18
   5  -3   2    0.64    0.30
   5  -3   2    0.04    0.22
   5  -3   2    0.18    0.20
   5  -3   2    0.52    0.27
  -6   3  -2    1.17    0.34
  -6   3  -2    1.22    0.38
  -6   3  -2    1.38    0.26
  -6   3  -2    0.86    0.37
   6  -3   2    1.65    0.40
   6  -3   2    1.11    0.35
   6  -3   2    0.86    0.37
   6  -3   2    1.29    0.43
  -7   3  -2   11.54    1.06
  -7   3  -2   11.41    1.06
  -7   3  -2   10.07    1.03
  -7   3  -2   10.80    0.74
  -7   3  -2   12.53    1.16
   7  -3   2    8.21    1.08
   7  -3   2   13.51    1.17
   7  -3   2   14.00    1.28
   7  -3   2   10.54    1.16
  -8   3  -2    1.17    0.38
  -8   3  -2    1.04    0.37
   8  -3   2    2.09    0.56
   8  -3   2    0.79    0.38
   9  -3   2    0.44    0.38
   9  -3   2    0.17    0.35
  10  -3   2    1.12    0.52
  10  -3   2    0.65    0.43
  11  -3   2   -0.30    0.41
  11  -3   2   -0.35    0.40
  12  -3   2    0.58    0.54
  12  -3   2   -0.09    0.47
  12   2  -2    0.07    0.50
  11   2  -2    0.69    0.55
  10   2  -2    1.11    0.38
  10   2  -2    0.04    0.35
  10   2  -2    1.36    0.42
   9   2  -2    4.64    0.75
   9   2  -2    4.87    0.64
   9   2  -2    3.82    0.59
   8   2  -2    0.15    0.27
   8   2  -2   -0.05    0.22
   8   2  -2    0.31    0.25
   8   2  -2    0.23    0.23
   8   2  -2    0.14    0.16
   8   2  -2    0.11    0.17
   7   2  -2    2.18    0.36
   7   2  -2    2.06    0.42
   7   2  -2    1.94    0.30
   7   2  -2    1.79    0.33
   7   2  -2    1.46    0.32
   6   2  -2   12.58    0.90
   6   2  -2   13.60    0.85
   6   2  -2   10.93    0.81
   6   2  -2   12.03    0.81
   5   2  -2   26.51    1.53
   5   2  -2   26.54    1.48
   5   2  -2   28.65    1.58
   5   2  -2   26.08    1.46
   4   2  -2    5.86    0.42
   4   2  -2    5.53    0.48
   4   2  -2    6.28    0.48
   4   2  -2    5.28    0.43
   3   2  -2   14.89    0.81
   3   2  -2   15.16    0.89
   3   2  -2   14.59    0.85
   3   2  -2   14.52    0.85
   2   2  -2   29.78    1.49
   2   2  -2   29.07    1.56
   2   2  -2   29.63    1.55
   2   2  -2   27.95    1.61
  -2  -2   2   29.47    1.46
   1   2  -2    3.03    0.32
   1   2  -2    2.27    0.30
   1   2  -2    3.42    0.27
   1   2  -2    3.09    0.27
  -1  -2   2    3.49    0.25
  -1  -2   2    3.45    0.32
  -1  -2   2    3.36    0.31
  -1  -2   2    3.05    0.25
   0   2  -2   53.74    2.79
   0   2  -2   52.95    2.71
   0   2  -2   56.06    2.85
   0   2  -2   54.27    2.92
   0  -2   2   53.33    2.78
   0  -2   2   52.10    2.90
   0  -2   2   55.34    2.71
  -1   2  -2    0.30    0.15
  -1   2  -2    0.56    0.16
  -1   2  -2    0.46    0.14
  -1   2  -2    0.71    0.15
   1  -2   2    0.50    0.14
   1  -2   2    0.44    0.16
   1  -2   2    0.64    0.14
   1  -2   2    0.54    0.16
  -2   2  -2   69.05    3.79
  -2   2  -2   69.34    3.66
  -2   2  -2   72.99    3.83
  -2   2  -2   66.61    3.59
  -2   2  -2   68.98    3.64
   2  -2   2   68.23    3.81
   2  -2   2   71.12    3.59
   2  -2   2   74.46    3.78
   2  -2   2   71.74    3.65
  -3   2  -2   44.40    2.44
  -3   2  -2   46.88    2.59
  -3   2  -2   45.51    2.47
  -3   2  -2   42.80    2.39
   3  -2   2   45.55    2.58
   3  -2   2   45.52    2.42
   3  -2   2   43.82    2.55
   3  -2   2   45.72    2.47
  -4   2  -2   34.81    1.96
  -4   2  -2   35.52    2.08
  -4   2  -2   37.17    2.08
   4  -2   2   36.38    2.09
   4  -2   2   38.89    2.07
   4  -2   2   37.90    2.19
   4  -2   2   34.16    2.16
  -5   2  -2    1.85    0.41
  -5   2  -2    2.14    0.29
  -5   2  -2    2.02    0.40
   5  -2   2    1.41    0.35
   5  -2   2    2.46    0.43
   5  -2   2    2.27    0.45
   5  -2   2    1.83    0.39
  -6   2  -2    0.14    0.22
  -6   2  -2    0.32    0.21
  -6   2  -2   -0.01    0.24
  -6   2  -2    0.06    0.12
   6  -2   2    0.07    0.23
   6  -2   2    0.03    0.24
   6  -2   2   -0.15    0.18
   6  -2   2   -0.15    0.18
  -7   2  -2    3.03    0.53
  -7   2  -2    2.79    0.46
  -7   2  -2    1.66    0.39
   7  -2   2    2.30    0.49
   7  -2   2    1.52    0.47
   7  -2   2    3.22    0.57
   7  -2   2    2.34    0.52
  -8   2  -2    6.91    0.76
  -8   2  -2    9.63    0.80
   8  -2   2    8.29    1.04
   8  -2   2    6.94    0.88
   8  -2   2    6.44    0.92
   8  -2   2    7.22    0.96
   9  -2   2    0.43    0.40
   9  -2   2    0.52    0.39
  10  -2   2    2.05    0.59
  10  -2   2    2.42    0.69
  11  -2   2    0.09    0.43
  11  -2   2    0.88    0.48
  12  -2   2    0.16    0.45
  12  -2   2   -0.12    0.46
  12   1  -2   -0.54    0.48
  11   1  -2   -0.11    0.43
  10   1  -2   -0.03    0.33
  10   1  -2    0.25    0.41
   9   1  -2    0.55    0.32
   9   1  -2    0.38    0.35
   9   1  -2   -0.07    0.26
   8   1  -2    3.48    0.52
   8   1  -2    3.67    0.52
   8   1  -2    3.76    0.54
   8   1  -2    4.18    0.65
   8   1  -2    4.80    0.57
   7   1  -2    0.49    0.24
   7   1  -2    0.22    0.20
   7   1  -2    0.94    0.30
   7   1  -2    0.38    0.24
   6   1  -2   12.58    0.83
   6   1  -2   13.26    0.91
   6   1  -2   13.09    0.76
   6   1  -2   12.68    0.86
   6   1  -2   13.12    0.83
   5   1  -2   45.01    2.35
   5   1  -2   44.67    2.31
   5   1  -2   47.12    2.45
   5   1  -2   45.50    2.44
   5   1  -2   43.99    2.40
   5   1  -2   42.89    2.30
   4   1  -2   48.46    2.54
   4   1  -2   49.57    2.42
   4   1  -2   50.30    2.53
   4   1  -2   46.69    2.53
   4   1  -2   47.15    2.42
   3   1  -2   23.70    1.32
   1   1  -2   -0.01    0.03
   1   1  -2    0.16    0.05
   1   1  -2    0.16    0.08
   1   1  -2    0.11    0.04
   1   1  -2    0.14    0.04
   0   1  -2    2.35    0.23
   0   1  -2    3.04    0.32
   0  -1   2    2.97    0.29
  -1   1  -2    0.01    0.05
  -1   1  -2    0.01    0.07
  -1   1  -2   -0.01    0.04
  -1   1  -2   -0.01    0.04
  -1   1  -2    0.04    0.06
   1  -1   2    0.14    0.08
   1  -1   2   -0.06    0.05
   1  -1   2   -0.01    0.04
   1  -1   2   -0.02    0.05
   1  -1   2   -0.04    0.03
  -2   1  -2   69.61    3.57
  -2   1  -2   63.48    3.39
  -2   1  -2   63.12    3.54
  -2   1  -2   66.68    3.39
  -2   1  -2   66.10    3.38
   2  -1   2   70.11    3.55
   2  -1   2   67.46    3.40
   2  -1   2   65.75    3.38
   2  -1   2   65.17    3.56
   2  -1   2   65.13    3.37
  -3   1  -2   84.56    4.65
  -3   1  -2   85.91    4.42
  -3   1  -2   87.68    4.42
  -3   1  -2   83.91    4.42
   3  -1   2   87.26    4.43
   3  -1   2   89.08    4.67
   3  -1   2   88.73    4.43
   3  -1   2   88.71    4.43
   3  -1   2   86.72    4.63
  -4   1  -2   20.36    1.35
  -4   1  -2   21.08    1.20
  -4   1  -2   21.32    1.29
  -4   1  -2   22.32    1.30
  -4   1  -2   23.03    1.32
   4  -1   2   21.48    1.32
   4  -1   2   22.77    1.43
   4  -1   2   22.14    1.38
   4  -1   2   19.86    1.30
   4  -1   2   21.55    1.20
  -5   1  -2   81.57    4.42
  -5   1  -2   85.02    4.25
  -5   1  -2   82.52    4.16
  -5   1  -2   79.87    4.21
   5  -1   2   72.69    4.43
   5  -1   2   81.33    4.29
   5  -1   2   80.06    4.27
   5  -1   2   90.07    4.56
  -6   1  -2    1.90    0.35
  -6   1  -2    2.36    0.43
  -6   1  -2    2.74    0.42
   6  -1   2    1.88    0.43
   6  -1   2    1.69    0.39
   6  -1   2    1.97    0.41
   6  -1   2    2.14    0.44
  -7   1  -2    1.53    0.32
  -7   1  -2    1.67    0.39
  -7   1  -2    1.66    0.33
   7  -1   2    1.80    0.42
   7  -1   2    1.03    0.36
   7  -1   2    3.36    0.55
   7  -1   2    1.07    0.38
  -8   1  -2    0.21    0.20
  -8   1  -2    0.39    0.22
   8  -1   2    0.10    0.27
   8  -1   2    0.35    0.31
   8  -1   2    0.29    0.33
   8  -1   2   -0.08    0.28
   9  -1   2    3.42    0.69
   9  -1   2    3.33    0.71
   9  -1   2    2.91    0.63
  10  -1   2    0.66    0.42
  10  -1   2    0.12    0.39
  11  -1   2    2.90    0.78
  11  -1   2    3.69    0.80
  12  -1   2    0.25    0.53
  12  -1   2    0.28    0.56
  12   0  -2    0.67    0.58
  11   0  -2   -0.01    0.41
  11   0  -2   -0.41    0.39
  10   0  -2    0.09    0.35
  10   0  -2   -0.22    0.34
   9   0  -2    0.38    0.35
   9   0  -2    0.49    0.36
   9   0  -2    0.37    0.30
   8   0  -2    0.56    0.32
   8   0  -2    1.22    0.35
   8   0  -2    0.81    0.31
   8   0  -2    2.10    0.45
   7   0  -2    1.20    0.31
   7   0  -2    1.06    0.29
   7   0  -2    0.65    0.27
   7   0  -2    1.97    0.41
   6   0  -2   10.95    0.79
   6   0  -2   11.76    0.81
   6   0  -2   10.68    0.92
   6   0  -2   11.67    0.79
   5   0  -2    0.19    0.12
   5   0  -2    0.40    0.17
   5   0  -2    0.21    0.13
   5   0  -2    0.20    0.14
   5   0  -2    0.03    0.12
   4   0  -2   28.89    1.59
   4   0  -2   28.65    1.52
   4   0  -2   28.82    1.51
   4   0  -2   30.28    1.59
   3   0  -2   36.92    1.90
   2   0  -2    3.46    0.25
  -2   0   2    3.45    0.25
   1   0  -2   73.36    3.73
   0   0  -2    0.02    0.02
   0   0  -2    0.00    0.02
   0   0  -2    0.00    0.02
   0   0  -2   -0.01    0.03
   0   0   2    0.00    0.02
   0   0   2    0.01    0.03
   0   0   2    0.00    0.02
  -1   0  -2   61.27    3.24
  -2   0  -2  305.88   14.68
  -2   0  -2  296.90   15.41
  -2   0  -2  317.59   14.69
  -2   0  -2  308.24   15.04
   2   0   2  295.17   15.04
   2   0   2  321.62   14.68
   2   0   2  248.79   14.66
   2   0   2  309.00   15.38
   2   0   2  317.35   15.44
  -3   0  -2    6.33    0.54
  -3   0  -2    6.27    0.44
  -3   0  -2    6.39    0.56
  -3   0  -2    6.46    0.54
  -3   0  -2    7.08    0.61
   3   0   2    6.10    0.56
   3   0   2    6.43    0.62
   3   0   2    5.36    0.53
   3   0   2    7.28    0.60
   3   0   2    6.31    0.55
   3   0   2    6.47    0.44
  -4   0  -2    5.73    0.55
  -4   0  -2    7.19    0.61
  -4   0  -2    5.97    0.44
  -4   0  -2    6.89    0.61
   4   0   2    5.78    0.60
   4   0   2    6.69    0.60
   4   0   2    8.12    0.74
   4   0   2    5.58    0.42
   4   0   2    7.26    0.64
   4   0   2    5.86    0.60
  -5   0  -2   24.03    1.31
  -5   0  -2   20.59    1.32
  -5   0  -2   20.77    1.25
   5   0   2   20.16    1.31
   5   0   2   21.92    1.46
   5   0   2   19.94    1.36
   5   0   2   21.11    1.35
   5   0   2   21.23    1.18
  -6   0  -2   41.57    2.37
  -6   0  -2   42.31    2.48
  -6   0  -2   43.51    2.35
   6   0   2   46.35    2.49
   6   0   2   44.01    2.50
   6   0   2   43.57    2.28
   6   0   2   45.86    2.58
   6   0   2   44.00    2.68
  -7   0  -2   17.68    1.11
  -7   0  -2   19.79    1.17
   7   0   2   14.61    1.48
   7   0   2   18.23    1.43
   7   0   2   18.71    1.48
   7   0   2   19.41    1.34
  -8   0  -2    0.24    0.18
  -8   0  -2    0.85    0.22
   8   0   2    0.57    0.33
   8   0   2    0.94    0.43
   8   0   2    0.48    0.32
   8   0   2    0.78    0.36
   9   0   2    8.50    1.14
   9   0   2    7.61    1.01
   9   0   2    8.84    1.01
  10   0   2    0.75    0.45
  10   0   2    0.44    0.42
  11   0   2   -0.02    0.42
  11   0   2   -0.02    0.43
  12   0   2   -0.08    0.58
  12   0   2   -0.54    0.45
  12  -1  -2   -0.03    0.47
  11  -1  -2    0.22    0.42
  11  -1  -2    0.17    0.36
  10  -1  -2    0.20    0.36
  10  -1  -2    0.15    0.38
   9  -1  -2    0.18    0.29
   9  -1  -2    0.55    0.36
   9  -1  -2   -0.20    0.30
   8  -1  -2    9.47    0.94
   8  -1  -2    8.40    0.88
   8  -1  -2    9.40    0.90
   8  -1  -2    7.98    0.93
   7  -1  -2    4.95    0.61
   7  -1  -2    4.75    0.63
   7  -1  -2    4.99    0.60
   7  -1  -2    4.69    0.57
   6  -1  -2    0.25    0.21
   6  -1  -2    0.19    0.21
   6  -1  -2    0.32    0.20
   6  -1  -2    0.21    0.19
   5  -1  -2    8.67    0.72
   5  -1  -2    9.46    0.79
   5  -1  -2    9.72    0.80
   5  -1  -2   10.16    0.69
   4  -1  -2   42.36    2.39
   4  -1  -2   43.24    2.29
   4  -1  -2   45.14    2.27
   4  -1  -2   43.69    2.39
   3  -1  -2    5.99    0.39
   3  -1  -2    5.65    0.42
   3  -1  -2    4.94    0.45
   3  -1  -2    5.80    0.45
  -3   1   2    5.68    0.36
   2  -1  -2  762.23   37.07
   2  -1  -2  738.68   37.09
   2  -1  -2  747.22   35.33
   2  -1  -2  752.06   35.36
  -2   1   2  736.94   36.35
  -2   1   2  730.37   37.03
  -2   1   2  672.61   35.30
   1  -1  -2   28.23    1.50
  -1   1   2   31.55    1.47
  -1   1   2   23.30    1.54
  -1   1   2   31.06    1.58
  -1   1   2   30.11    1.54
  -1   1   2   30.70    1.58
  -1   1   2   29.51    1.49
  -1  -1  -2  175.43    8.67
  -1  -1  -2  170.70    8.66
  -1  -1  -2  167.64    8.24
   1   1   2  153.28    8.61
   1   1   2  177.08    8.23
  -2  -1  -2  139.38    7.22
  -2  -1  -2  146.50    6.87
  -2  -1  -2  136.41    7.21
  -2  -1  -2  130.91    6.86
   2   1   2  142.10    7.24
   2   1   2  142.29    7.05
   2   1   2  138.34    6.88
   2   1   2  141.90    6.86
   2   1   2  136.76    7.18
  -3  -1  -2   99.92    4.86
  -3  -1  -2   95.80    5.11
  -3  -1  -2   93.55    4.85
  -3  -1  -2   90.13    5.06
   3   1   2   99.20    4.97
   3   1   2   99.52    4.89
   3   1   2   95.52    5.08
   3   1   2   99.77    4.87
   3   1   2   99.42    5.16
  -4  -1  -2   20.27    1.25
  -4  -1  -2   20.10    1.19
  -4  -1  -2   22.73    1.23
   4   1   2   21.97    1.35
   4   1   2   19.31    1.23
   4   1   2   18.95    1.21
   4   1   2   21.17    1.27
   4   1   2   19.75    1.19
  -5  -1  -2   37.46    2.01
  -5  -1  -2   36.59    2.08
  -5  -1  -2   35.90    1.98
   5   1   2   37.41    2.05
   5   1   2   35.40    2.13
   5   1   2   36.83    2.09
   5   1   2   35.43    1.99
   5   1   2   37.67    2.24
  -6  -1  -2    8.55    0.65
  -6  -1  -2    7.09    0.66
  -6  -1  -2    6.70    0.63
   6   1   2    6.70    0.82
   6   1   2    7.67    0.76
   6   1   2    5.87    0.69
   6   1   2    6.36    0.56
   6   1   2    7.83    0.76
  -7  -1  -2    2.28    0.34
  -7  -1  -2    2.88    0.38
   7   1   2    3.05    0.34
   7   1   2    3.21    0.52
   7   1   2    2.30    0.45
   7   1   2    3.04    0.58
   7   1   2    2.76    0.50
   7   1   2    2.74    0.49
  -8  -1  -2    9.54    0.63
   8   1   2    8.35    1.09
   8   1   2   10.08    1.02
   8   1   2    9.59    0.62
   8   1   2   10.05    1.02
   8   1   2   11.61    1.13
   8   1   2   10.52    1.06
   9   1   2   -0.49    0.31
   9   1   2   -0.05    0.36
   9   1   2    0.02    0.39
  10   1   2    1.85    0.59
  10   1   2    1.94    0.65
  11   1   2    0.28    0.49
  11   1   2    0.45    0.52
  12   1   2    1.07    0.60
  12   1   2    0.08    0.53
  12  -2  -2    0.30    0.49
  11  -2  -2   -0.17    0.39
  11  -2  -2    0.24    0.37
  10  -2  -2    0.27    0.34
  10  -2  -2    0.14    0.35
   9  -2  -2    0.85    0.36
   9  -2  -2    0.72    0.33
   8  -2  -2    1.79    0.47
   8  -2  -2    2.23    0.47
   8  -2  -2    3.03    0.56
   8  -2  -2    2.88    0.57
   7  -2  -2    6.10    0.75
   7  -2  -2    6.12    0.73
   7  -2  -2    7.25    0.80
   7  -2  -2    5.42    0.64
   6  -2  -2    4.43    0.57
   6  -2  -2    4.09    0.55
   6  -2  -2    3.66    0.56
   6  -2  -2    4.17    0.50
   5  -2  -2    0.19    0.21
   5  -2  -2    0.00    0.17
   5  -2  -2    0.26    0.23
   5  -2  -2    0.07    0.18
  -5   2   2    0.22    0.09
   4  -2  -2   22.67    1.29
   4  -2  -2   21.33    1.28
   4  -2  -2   21.12    1.21
   4  -2  -2   21.62    1.34
  -4   2   2   20.26    1.15
  -4   2   2   20.73    1.15
  -4   2   2   20.18    1.20
  -4   2   2   20.38    1.15
   3  -2  -2    3.85    0.36
   3  -2  -2    3.60    0.42
   3  -2  -2    4.21    0.40
   3  -2  -2    3.16    0.42
  -3   2   2    3.77    0.36
  -3   2   2    3.77    0.36
  -3   2   2    3.70    0.38
   2  -2  -2  299.93   14.99
   2  -2  -2  294.88   15.07
   2  -2  -2  309.54   14.29
   2  -2  -2  295.33   14.37
  -2   2   2  292.96   15.03
  -2   2   2  287.10   14.98
  -2   2   2  295.81   14.33
  -2   2   2  281.25   14.28
   1  -2  -2   -0.06    0.08
   1  -2  -2    0.06    0.07
   1  -2  -2    0.01    0.08
   1  -2  -2    0.10    0.07
  -1   2   2    0.00    0.07
  -1   2   2    0.16    0.09
  -1   2   2    0.16    0.08
  -1   2   2    0.09    0.06
   0  -2  -2  144.84    7.16
   0  -2  -2  149.75    7.43
   0  -2  -2  129.17    7.07
   0  -2  -2  144.89    7.51
   0   2   2  136.62    7.14
   0   2   2  151.71    7.52
   0   2   2  150.96    7.43
   0   2   2  151.80    7.08
  -1  -2  -2  489.85   23.69
  -1  -2  -2  486.93   24.78
  -1  -2  -2  490.25   23.63
  -1  -2  -2  465.77   24.84
   1   2   2  508.60   24.87
   1   2   2  506.43   23.70
   1   2   2  491.58   23.62
   1   2   2  473.17   24.77
  -2  -2  -2   15.68    0.95
  -2  -2  -2   16.02    0.93
  -2  -2  -2   16.32    1.02
   2   2   2   15.57    1.03
   2   2   2   15.55    0.96
   2   2   2   15.61    0.92
   2   2   2   14.23    0.94
  -3  -2  -2    1.47    0.25
  -3  -2  -2    1.09    0.21
  -3  -2  -2    1.34    0.23
   3   2   2    1.19    0.23
   3   2   2    1.05    0.25
   3   2   2    1.52    0.27
   3   2   2    0.93    0.24
   3   2   2    1.10    0.22
  -4  -2  -2    1.45    0.26
  -4  -2  -2    1.87    0.29
  -4  -2  -2    0.93    0.22
   4   2   2    1.72    0.34
   4   2   2    1.70    0.29
   4   2   2    1.91    0.30
   4   2   2    1.26    0.28
  -5  -2  -2   18.64    1.13
  -5  -2  -2   16.52    1.08
  -5  -2  -2   17.19    1.09
   5   2   2   19.90    1.17
   5   2   2   19.84    1.30
   5   2   2   15.32    1.15
   5   2   2   17.24    1.16
   5   2   2   17.93    1.14
  -6  -2  -2   11.56    0.80
  -6  -2  -2   11.13    0.82
  -6  -2  -2   11.60    0.80
   6   2   2   11.85    0.83
   6   2   2   13.01    1.04
   6   2   2   10.58    1.07
   6   2   2    9.48    0.92
   6   2   2   11.25    1.01
  -7  -2  -2    6.00    0.56
  -7  -2  -2    6.51    0.58
   7   2   2    6.33    0.75
   7   2   2    5.89    0.72
   7   2   2    6.15    0.61
   7   2   2    7.03    0.76
   7   2   2    5.88    0.81
   8   2   2   12.60    1.13
   8   2   2   10.81    1.08
   8   2   2   10.75    1.08
   8   2   2   11.39    1.24
   8   2   2   10.32    0.77
   9   2   2    0.06    0.37
   9   2   2    0.10    0.37
   9   2   2    0.39    0.41
   9   2   2    0.29    0.33
   9   2   2    0.43    0.21
  10   2   2   -0.36    0.40
  10   2   2    0.33    0.41
  11   2   2   -0.56    0.38
  11   2   2   -0.01    0.43
  12   2   2   -0.12    0.51
  12   2   2   -0.03    0.47
  12  -3  -2    1.19    0.59
  11  -3  -2   -0.06    0.40
  11  -3  -2    0.74    0.50
  10  -3  -2    0.22    0.36
  10  -3  -2    0.48    0.39
   9  -3  -2    1.52    0.49
   9  -3  -2    1.68    0.43
   8  -3  -2    0.01    0.26
   8  -3  -2   -0.47    0.24
   8  -3  -2    0.28    0.41
   8  -3  -2   -0.28    0.31
   7  -3  -2   10.06    0.99
   7  -3  -2    8.87    1.01
   7  -3  -2   10.37    1.08
   7  -3  -2   10.42    0.94
   6  -3  -2    0.75    0.25
   6  -3  -2    0.96    0.35
   6  -3  -2    1.12    0.38
   6  -3  -2    0.91    0.29
  -6   3   2    1.09    0.22
  -6   3   2    1.12    0.22
  -6   3   2    1.05    0.17
   5  -3  -2  282.75   14.32
   5  -3  -2  269.96   14.41
   5  -3  -2  276.90   13.61
   5  -3  -2  272.06   13.75
  -5   3   2  291.76   13.58
  -5   3   2  274.37   13.88
  -5   3   2  274.82   14.23
  -5   3   2  275.01   13.57
   4  -3  -2   13.53    1.08
   4  -3  -2   12.87    1.11
   4  -3  -2   12.49    0.84
   4  -3  -2   12.69    0.90
  -4   3   2   11.96    0.84
  -4   3   2   12.71    0.87
  -4   3   2   13.76    0.93
   3  -3  -2   24.18    1.61
   3  -3  -2   24.12    1.54
   3  -3  -2   25.88    1.51
   3  -3  -2   26.71    1.44
  -3   3   2   26.10    1.50
  -3   3   2   25.58    1.45
  -3   3   2   25.30    1.56
   2  -3  -2    5.41    0.48
   2  -3  -2    6.52    0.54
   2  -3  -2    5.82    0.61
   2  -3  -2    6.06    0.65
  -2   3   2    6.44    0.52
  -2   3   2    5.42    0.56
   1  -3  -2    0.02    0.15
   1  -3  -2    0.06    0.09
   1  -3  -2    0.11    0.09
   1  -3  -2    0.23    0.15
  -1   3   2    0.23    0.13
  -1   3   2    0.12    0.10
  -1   3   2    0.26    0.16
  -1   3   2   -0.06    0.06
   0  -3  -2    1.27    0.29
   0  -3  -2    2.26    0.34
   0  -3  -2    1.48    0.22
   0  -3  -2    1.35    0.20
   0   3   2    1.60    0.22
   0   3   2    1.20    0.21
   0   3   2    2.04    0.32
   0   3   2    1.54    0.30
  -1  -3  -2   31.00    1.76
  -1  -3  -2   31.52    1.68
  -1  -3  -2   31.03    1.86
  -1  -3  -2   31.11    1.78
   1   3   2   31.64    1.78
   1   3   2   29.67    1.66
   1   3   2   30.80    1.74
   1   3   2   32.83    1.88
  -2  -3  -2    7.06    0.69
  -2  -3  -2    8.28    0.69
  -2  -3  -2    8.43    0.77
  -2  -3  -2    9.03    0.70
   2   3   2    9.36    0.62
   2   3   2    8.32    0.58
   2   3   2    7.85    0.76
   2   3   2    8.59    0.74
  -3  -3  -2    7.00    0.63
  -3  -3  -2    7.14    0.67
   3   3   2    7.02    0.63
   3   3   2    6.27    0.65
   3   3   2    7.27    0.74
   3   3   2    6.29    0.59
  -4  -3  -2   34.13    1.92
  -4  -3  -2   34.54    1.99
  -4  -3  -2   33.62    1.95
   4   3   2   35.91    2.03
   4   3   2   35.29    2.14
   4   3   2   33.13    1.93
   4   3   2   34.47    1.99
  -5  -3  -2   11.39    0.83
  -5  -3  -2   12.42    0.95
  -5  -3  -2   11.90    0.82
   5   3   2   11.97    0.96
   5   3   2   10.26    1.05
   5   3   2   11.42    1.00
   5   3   2   10.53    0.94
   5   3   2   12.03    1.10
  -6  -3  -2    0.77    0.26
  -6  -3  -2    0.57    0.20
  -6  -3  -2    0.64    0.24
   6   3   2    0.61    0.26
   6   3   2    0.83    0.28
   6   3   2    0.69    0.28
   6   3   2    0.44    0.28
  -7  -3  -2    0.14    0.20
  -7  -3  -2    0.82    0.23
   7   3   2    0.45    0.24
   7   3   2    0.51    0.29
   7   3   2    0.57    0.29
   7   3   2    0.09    0.27
   7   3   2    0.22    0.23
   8   3   2    4.53    0.68
   8   3   2    4.39    0.80
   8   3   2    5.29    0.74
   8   3   2    5.38    0.72
   8   3   2    4.39    0.59
   9   3   2    0.34    0.38
   9   3   2   -0.30    0.23
   9   3   2    0.61    0.27
  10   3   2    1.89    0.66
  10   3   2    2.21    0.57
  11   3   2    0.32    0.47
  11   3   2    0.23    0.47
  11   3   2    0.26    0.44
  12   3   2    0.32    0.55
  12   3   2    0.57    0.62
  11  -4  -2    0.31    0.45
  11  -4  -2    1.30    0.50
  10  -4  -2    1.95    0.50
  10  -4  -2    2.24    0.58
   9  -4  -2   -0.08    0.33
   9  -4  -2    0.27    0.34
   8  -4  -2    0.73    0.34
   8  -4  -2    0.06    0.47
   8  -4  -2   -0.02    0.28
   7  -4  -2   -0.06    0.23
   7  -4  -2   -0.42    0.20
   7  -4  -2    0.35    0.37
   7  -4  -2    0.10    0.37
  -7   4   2    0.14    0.19
  -7   4   2    0.01    0.21
  -7   4   2    0.25    0.16
   6  -4  -2    0.62    0.27
   6  -4  -2    0.43    0.25
   6  -4  -2    0.53    0.37
   6  -4  -2    0.54    0.34
  -6   4   2    0.83    0.27
  -6   4   2    0.76    0.27
   5  -4  -2    2.18    0.38
   5  -4  -2    1.78    0.38
   5  -4  -2    2.36    0.51
   5  -4  -2    1.50    0.44
  -5   4   2    2.85    0.47
  -5   4   2    1.78    0.36
  -5   4   2    2.07    0.39
   4  -4  -2   31.36    1.94
   4  -4  -2   34.89    2.08
   4  -4  -2   30.56    1.86
   4  -4  -2   29.73    1.75
  -4   4   2   32.64    1.86
  -4   4   2   30.13    1.93
  -4   4   2   28.38    1.77
   3  -4  -2    7.39    0.85
   3  -4  -2    8.24    0.73
   3  -4  -2    8.32    0.85
   3  -4  -2    7.61    0.67
  -3   4   2    7.43    0.77
  -3   4   2    8.39    0.72
   2  -4  -2    0.58    0.23
   2  -4  -2    0.72    0.19
   2  -4  -2    0.60    0.17
   2  -4  -2    0.87    0.30
  -2   4   2    0.89    0.21
  -2   4   2    0.62    0.27
  -2   4   2    0.83    0.26
   1  -4  -2  108.56    5.45
   1  -4  -2  105.05    5.63
   1  -4  -2  103.78    5.18
   1  -4  -2  106.49    5.37
  -1   4   2   96.26    5.16
  -1   4   2  100.40    5.32
  -1   4   2  102.41    5.59
   0  -4  -2    4.77    0.47
   0  -4  -2    4.80    0.50
   0  -4  -2    4.73    0.62
   0  -4  -2    5.18    0.62
   0   4   2    5.89    0.51
   0   4   2    5.92    0.63
   0   4   2    5.73    0.53
   0   4   2    5.08    0.63
  -1  -4  -2    0.81    0.25
  -1  -4  -2    0.56    0.18
  -1  -4  -2    0.87    0.29
  -1  -4  -2    0.87    0.19
   1   4   2    1.17    0.23
   1   4   2    1.33    0.23
   1   4   2    1.02    0.28
   1   4   2    0.76    0.27
  -2  -4  -2   35.92    2.12
  -2  -4  -2   39.51    2.05
  -2  -4  -2   36.95    2.14
   2   4   2   39.33    2.17
   2   4   2   33.49    2.08
   2   4   2   39.93    2.29
   2   4   2   36.49    2.01
  -3  -4  -2    4.06    0.54
  -3  -4  -2    4.55    0.49
   3   4   2    4.17    0.46
   3   4   2    3.06    0.48
   3   4   2    3.19    0.43
   3   4   2    3.49    0.56
  -4  -4  -2   23.34    1.50
  -4  -4  -2   24.99    1.46
  -4  -4  -2   23.83    1.51
   4   4   2   24.62    1.45
   4   4   2   24.48    1.65
   4   4   2   25.24    1.57
   4   4   2   22.32    1.49
  -5  -4  -2    6.32    0.65
  -5  -4  -2    7.15    0.69
  -5  -4  -2    6.91    0.71
   5   4   2    5.73    0.64
   5   4   2    6.62    0.75
   5   4   2    6.49    0.69
   5   4   2    5.43    0.76
  -6  -4  -2   12.33    0.93
  -6  -4  -2   11.05    0.93
  -6  -4  -2    9.57    0.91
   6   4   2   11.32    1.18
   6   4   2   11.01    1.01
   6   4   2   10.40    1.14
   6   4   2   12.31    1.11
   6   4   2   11.51    1.03
  -7  -4  -2   -0.02    0.21
  -7  -4  -2   -0.20    0.16
   7   4   2   -0.10    0.23
   7   4   2    0.28    0.27
   7   4   2    0.11    0.27
   7   4   2    0.12    0.28
   8   4   2    3.70    0.63
   8   4   2    3.65    0.64
   8   4   2    4.53    0.71
   8   4   2    5.18    0.69
   8   4   2    3.38    0.72
   9   4   2   -0.21    0.23
   9   4   2   -0.13    0.34
   9   4   2   -0.15    0.28
  10   4   2    0.51    0.53
  10   4   2    0.49    0.41
  11   4   2    0.26    0.46
  11   4   2    0.55    0.55
  12   4   2   -0.13    0.53
  12   4   2    0.11    0.61
  12   4   2   -0.40    0.43
  11  -5  -2   -0.19    0.40
  11  -5  -2   -0.24    0.36
  10  -5  -2    0.89    0.44
  10  -5  -2    1.36    0.50
   9  -5  -2    0.28    0.33
   9  -5  -2    0.85    0.40
   8  -5  -2    4.04    0.70
   8  -5  -2    4.30    0.66
   7  -5  -2   -0.18    0.27
   7  -5  -2    0.22    0.27
  -7   5   2    0.33    0.32
  -7   5   2    0.06    0.22
  -7   5   2    0.33    0.28
   6  -5  -2    7.77    0.91
   6  -5  -2    8.70    1.11
   6  -5  -2    9.09    1.13
   6  -5  -2    8.98    0.88
  -6   5   2   12.09    1.04
  -6   5   2   10.10    0.98
  -6   5   2    9.76    1.00
   5  -5  -2   13.87    1.38
   5  -5  -2   15.66    1.07
   5  -5  -2   13.57    1.20
   5  -5  -2   14.72    1.47
  -5   5   2   15.85    1.28
  -5   5   2   13.28    1.27
  -5   5   2   15.63    1.24
   4  -5  -2    2.67    0.41
   4  -5  -2    2.85    0.62
   4  -5  -2    2.68    0.44
   4  -5  -2    2.34    0.55
  -4   5   2    2.67    0.54
  -4   5   2    2.35    0.46
  -4   5   2    2.78    0.46
   3  -5  -2    2.41    0.40
   3  -5  -2    2.08    0.53
   3  -5  -2    3.15    0.57
   3  -5  -2    2.79    0.41
  -3   5   2    1.60    0.40
  -3   5   2    1.97    0.47
  -3   5   2    2.81    0.41
   2  -5  -2   44.83    2.64
   2  -5  -2   44.41    2.42
   2  -5  -2   44.81    2.76
   2  -5  -2   44.04    2.55
  -2   5   2   43.25    2.42
  -2   5   2   46.84    2.74
  -2   5   2   43.97    2.59
   1  -5  -2   20.40    1.43
   1  -5  -2   19.76    1.65
   1  -5  -2   21.63    1.25
   1  -5  -2   20.19    1.30
  -1   5   2   19.44    1.46
  -1   5   2   20.05    1.39
  -1   5   2   19.41    1.22
   0  -5  -2   -0.02    0.12
   0  -5  -2   -0.03    0.11
   0  -5  -2   -0.08    0.18
   0   5   2   -0.04    0.16
   0   5   2    0.09    0.12
   0   5   2    0.13    0.19
  -1  -5  -2    9.67    0.96
  -1  -5  -2    8.80    0.76
  -1  -5  -2    8.20    0.77
   1   5   2    8.70    0.79
   1   5   2   10.28    1.03
   1   5   2    9.16    0.92
   1   5   2   10.57    0.71
  -2  -5  -2   27.02    1.75
  -2  -5  -2   26.51    1.68
  -2  -5  -2   28.57    1.62
   2   5   2   26.37    1.66
   2   5   2   26.18    1.74
   2   5   2   28.23    1.60
   2   5   2   29.48    1.88
  -3  -5  -2   19.62    1.33
  -3  -5  -2   20.32    1.30
  -3  -5  -2   20.38    1.40
   3   5   2   20.30    1.32
   3   5   2   20.46    1.26
   3   5   2   17.84    1.59
   3   5   2   23.89    1.47
  -4  -5  -2   15.23    1.14
  -4  -5  -2   12.58    1.14
  -4  -5  -2   15.09    1.03
   4   5   2   10.31    1.16
   4   5   2   12.62    1.19
   4   5   2   13.62    0.94
   4   5   2   12.19    1.06
  -5  -5  -2    1.39    0.34
  -5  -5  -2    3.15    0.47
  -5  -5  -2    2.02    0.43
   5   5   2    2.01    0.45
   5   5   2    1.74    0.37
   5   5   2    2.85    0.45
   5   5   2    0.97    0.40
  -6  -5  -2    2.04    0.43
  -6  -5  -2    1.34    0.32
  -6  -5  -2    1.79    0.40
   6   5   2    2.24    0.44
   6   5   2    1.67    0.50
   6   5   2    1.17    0.35
   6   5   2    2.42    0.50
  -7  -5  -2    3.12    0.49
  -7  -5  -2    1.50    0.34
   7   5   2    2.03    0.57
   7   5   2    2.24    0.48
   7   5   2    2.61    0.63
   7   5   2    2.28    0.48
   7   5   2    3.10    0.59
   8   5   2    0.37    0.32
   8   5   2    0.17    0.36
   9   5   2    2.71    0.64
   9   5   2    2.30    0.70
   9   5   2    2.54    0.54
  10   5   2    2.20    0.62
  10   5   2    3.14    0.80
  11   5   2    0.35    0.48
  11   5   2    0.24    0.61
  12   5   2    0.69    0.54
  12   5   2    1.13    0.73
  11  -6  -2    0.98    0.45
  11  -6  -2    1.26    0.61
  10  -6  -2    0.71    0.44
  10  -6  -2    0.50    0.45
   9  -6  -2   -0.15    0.31
   9  -6  -2    0.10    0.31
   8  -6  -2    0.70    0.38
   8  -6  -2    0.98    0.42
   7  -6  -2    1.68    0.43
   7  -6  -2    1.81    0.49
  -7   6   2    2.03    0.48
   6  -6  -2   -0.03    0.26
   6  -6  -2   -0.21    0.16
  -6   6   2   -0.01    0.30
   5  -6  -2   -0.08    0.15
   5  -6  -2   -0.14    0.23
   5  -6  -2    0.43    0.44
  -5   6   2    0.33    0.27
  -5   6   2    0.53    0.38
   4  -6  -2    0.00    0.37
   4  -6  -2   -0.13    0.16
   4  -6  -2    0.15    0.22
  -4   6   2    0.22    0.31
  -4   6   2   -0.06    0.23
   3  -6  -2   48.60    2.83
   3  -6  -2   44.04    2.65
   3  -6  -2   47.24    3.07
  -3   6   2   50.31    2.90
  -3   6   2   53.36    3.07
   2  -6  -2    3.71    0.50
   2  -6  -2    3.15    0.45
   2  -6  -2    2.64    0.62
   2  -6  -2    2.30    0.55
  -2   6   2    2.73    0.59
  -2   6   2    2.28    0.51
   1  -6  -2    9.43    0.88
   1  -6  -2   11.40    0.97
   1  -6  -2   11.27    1.17
  -1   6   2   13.85    1.27
  -1   6   2   11.05    1.12
  -1   6   2   10.69    0.90
   0  -6  -2   18.57    1.20
   0  -6  -2   16.72    1.51
   0  -6  -2   17.93    1.24
   0   6   2   19.92    1.56
   0   6   2   18.26    1.19
   0   6   2   18.95    1.64
  -1  -6  -2    8.60    0.82
  -1  -6  -2   10.09    1.06
  -1  -6  -2    9.86    0.85
   1   6   2    9.85    1.08
   1   6   2    8.26    0.79
   1   6   2    9.68    1.02
  -2  -6  -2    0.50    0.21
  -2  -6  -2    1.03    0.39
  -2  -6  -2    0.64    0.25
   2   6   2    0.57    0.29
   2   6   2    1.11    0.41
   2   6   2    1.13    0.31
   2   6   2    0.85    0.25
  -3  -6  -2    5.93    0.68
  -3  -6  -2    5.93    0.69
  -3  -6  -2    4.97    0.73
   3   6   2    6.35    0.66
   3   6   2    6.89    0.90
   3   6   2    5.66    0.78
   3   6   2    6.02    0.68
  -4  -6  -2    0.03    0.26
  -4  -6  -2    0.12    0.19
  -4  -6  -2    0.13    0.22
   4   6   2    0.85    0.35
   4   6   2    0.32    0.24
   4   6   2    0.07    0.26
   4   6   2    0.22    0.21
  -5  -6  -2    4.69    0.63
  -5  -6  -2    4.38    0.60
  -5  -6  -2    3.53    0.60
   5   6   2    2.73    0.63
   5   6   2    3.32    0.52
   5   6   2    3.79    0.56
   5   6   2    4.48    0.71
  -6  -6  -2    0.04    0.27
  -6  -6  -2    0.24    0.28
  -6  -6  -2    0.13    0.22
   6   6   2    0.09    0.25
   6   6   2    0.37    0.33
   6   6   2    0.50    0.34
  -7  -6  -2    2.05    0.41
  -7  -6  -2    1.60    0.45
   7   6   2    2.81    0.61
   7   6   2    2.33    0.61
   8   6   2    0.17    0.43
   8   6   2   -0.27    0.29
   8   6   2   -0.03    0.37
   9   6   2    0.42    0.44
   9   6   2    0.23    0.39
  10   6   2   -0.31    0.37
  10   6   2    1.12    0.57
  11   6   2   -0.20    0.48
  11   6   2   -0.06    0.48
  10  -7  -2    0.31    0.47
  10  -7  -2   -0.31    0.40
   9  -7  -2    0.90    0.47
   9  -7  -2    1.06    0.50
   8  -7  -2    0.90    0.47
   8  -7  -2    1.28    0.45
   7  -7  -2    2.21    0.56
   7  -7  -2    2.48    0.51
  -7   7   2    2.36    0.56
   6  -7  -2    4.75    0.68
  -6   7   2    4.45    0.79
   5  -7  -2   18.48    1.54
   5  -7  -2   22.10    1.58
  -5   7   2   22.78    1.84
   4  -7  -2    1.38    0.64
   4  -7  -2    1.20    0.38
   4  -7  -2    1.32    0.35
  -4   7   2    1.40    0.51
  -4   7   2    1.34    0.46
   3  -7  -2   10.58    0.96
   3  -7  -2   11.50    1.04
  -3   7   2    8.74    1.09
  -3   7   2   10.18    1.21
   2  -7  -2   -0.10    0.16
   2  -7  -2    0.01    0.19
  -2   7   2   -0.10    0.28
  -2   7   2    0.70    0.36
   1  -7  -2    2.31    0.44
   1  -7  -2    2.05    0.39
  -1   7   2    4.30    0.75
  -1   7   2    2.27    0.52
   0  -7  -2   18.63    1.37
   0  -7  -2   21.03    1.35
   0   7   2   21.57    1.76
   0   7   2   20.87    1.84
  -1  -7  -2    6.42    0.71
  -1  -7  -2    6.26    0.72
   1   7   2    6.86    0.97
   1   7   2    8.07    0.99
  -2  -7  -2   15.47    1.29
  -2  -7  -2   16.31    1.13
   2   7   2   16.06    1.57
   2   7   2   14.36    1.42
  -3  -7  -2    0.62    0.25
  -3  -7  -2   -0.14    0.21
   3   7   2    0.46    0.35
   3   7   2   -0.10    0.22
   3   7   2    0.29    0.29
  -4  -7  -2   -0.08    0.19
  -4  -7  -2    0.32    0.24
   4   7   2    0.50    0.37
   4   7   2    0.39    0.34
   4   7   2    0.42    0.26
  -5  -7  -2    2.58    0.53
  -5  -7  -2    1.15    0.38
   5   7   2    1.95    0.53
   5   7   2    1.76    0.44
   5   7   2    0.50    0.38
  -6  -7  -2    1.37    0.41
   6   7   2    0.36    0.38
   6   7   2    0.60    0.46
  -7  -7  -2    1.00    0.35
   7   7   2    1.04    0.42
   7   7   2    0.90    0.50
   8   7   2    0.47    0.51
   8   7   2    0.35    0.39
   8   7   2    0.30    0.45
   9   7   2   -0.22    0.34
   9   7   2   -0.19    0.44
  10   7   2    0.47    0.41
  10   7   2    0.02    0.49
  11   7   2    1.39    0.66
  11   7   2    0.65    0.67
  10  -8  -2   -0.07    0.45
  10  -8  -2   -0.30    0.36
   9  -8  -2    0.29    0.39
   9  -8  -2    0.32    0.44
   8  -8  -2    0.62    0.41
   8  -8  -2    0.58    0.36
   7  -8  -2    1.78    0.49
   7  -8  -2    2.10    0.60
  -7   8   2    1.11    0.53
   6  -8  -2   -0.16    0.23
   6  -8  -2    0.15    0.31
  -6   8   2    0.28    0.43
   5  -8  -2    0.58    0.38
   5  -8  -2    1.14    0.39
  -5   8   2    1.60    0.55
   4  -8  -2    2.80    0.52
   4  -8  -2    2.39    0.53
  -4   8   2    2.87    0.71
  -4   8   2    3.50    0.74
   3  -8  -2    1.40    0.43
   3  -8  -2    0.91    0.35
  -3   8   2    1.00    0.52
  -3   8   2    0.74    0.42
   2  -8  -2    2.71    0.50
   2  -8  -2    2.19    0.44
  -2   8   2    3.41    0.72
  -2   8   2    1.69    0.57
   1  -8  -2    6.27    0.73
   1  -8  -2    6.11    0.75
  -1   8   2    8.39    1.05
  -1   8   2    5.87    0.95
   0  -8  -2    0.22    0.25
   0  -8  -2   -0.05    0.16
   0   8   2    0.46    0.39
   0   8   2    0.24    0.34
  -1  -8  -2   12.14    1.16
  -1  -8  -2   12.71    1.15
   1   8   2   15.82    1.60
   1   8   2   15.94    1.52
  -2  -8  -2    5.69    0.72
  -2  -8  -2    3.91    0.60
   2   8   2    6.40    0.95
   2   8   2    4.24    0.82
  -3  -8  -2    0.76    0.31
  -3  -8  -2    0.03    0.25
   3   8   2    0.08    0.31
   3   8   2   -0.17    0.32
  -4  -8  -2   38.86    2.43
   4   8   2   41.77    2.66
   4   8   2   39.25    2.80
  -5  -8  -2    0.06    0.28
   5   8   2    0.40    0.48
   5   8   2    0.12    0.34
  -6  -8  -2    0.05    0.28
   6   8   2    0.33    0.36
   6   8   2    0.04    0.37
   7   8   2    0.65    0.50
   7   8   2    0.41    0.44
   8   8   2    0.86    0.60
   8   8   2    1.88    0.61
   9   8   2    0.35    0.57
   9   8   2   -0.08    0.41
   9   8   2   -0.07    0.52
  10   8   2    0.56    0.63
  10   8   2   -0.10    0.44
   9  -9  -2    1.35    0.52
   9  -9  -2    0.64    0.54
   8  -9  -2    0.09    0.38
   8  -9  -2    0.14    0.39
   7  -9  -2   -0.07    0.31
   7  -9  -2    0.03    0.35
   6  -9  -2    2.90    0.59
   6  -9  -2    2.35    0.56
  -6   9   2    2.01    0.68
   5  -9  -2   -0.21    0.26
   5  -9  -2    0.53    0.38
  -5   9   2    0.40    0.45
   4  -9  -2    2.29    0.54
   4  -9  -2    1.86    0.47
  -4   9   2    1.02    0.53
   3  -9  -2    0.05    0.24
   3  -9  -2    0.70    0.35
  -3   9   2   -0.22    0.43
  -3   9   2   -0.29    0.34
   2  -9  -2    1.73    0.48
   2  -9  -2    1.19    0.37
  -2   9   2    0.97    0.50
  -2   9   2    0.84    0.52
   1  -9  -2    3.66    0.61
   1  -9  -2    2.57    0.52
  -1   9   2    1.75    0.58
  -1   9   2    3.68    0.81
   0  -9  -2   17.97    1.52
   0  -9  -2   17.12    1.43
   0   9   2   18.14    1.89
   0   9   2   19.33    1.85
  -1  -9  -2    0.49    0.30
  -1  -9  -2    1.02    0.37
   1   9   2    0.83    0.46
   1   9   2    1.59    0.61
  -2  -9  -2    0.03    0.24
  -2  -9  -2    0.09    0.27
   2   9   2    0.20    0.39
   2   9   2   -0.26    0.34
  -3  -9  -2    0.40    0.32
  -3  -9  -2    0.20    0.33
   3   9   2    1.77    0.66
   3   9   2    0.22    0.41
  -4  -9  -2    3.85    0.67
   4   9   2    2.71    0.69
   4   9   2    3.22    0.81
  -5  -9  -2    0.09    0.30
   5   9   2    0.21    0.44
   5   9   2    0.23    0.42
  -6  -9  -2    0.02    0.34
   6   9   2   -0.12    0.41
   6   9   2    0.02    0.39
   7   9   2    0.70    0.51
   7   9   2    0.09    0.55
   8   9   2    0.22    0.50
   8   9   2    0.14    0.45
   9   9   2   -0.05    0.54
   9   9   2    0.77    0.55
   9   9   2    0.28    0.58
  10   9   2    0.23    0.65
  10   9   2   -0.05    0.52
   8 -10  -2    0.07    0.48
   7 -10  -2    0.03    0.35
   7 -10  -2   -0.07    0.37
   6 -10  -2   -0.25    0.31
   6 -10  -2    0.40    0.37
  -6  10   2    0.10    0.57
   5 -10  -2    0.47    0.35
   5 -10  -2    0.62    0.42
  -5  10   2    0.94    0.57
   4 -10  -2    1.69    0.49
   4 -10  -2    2.17    0.57
  -4  10   2    2.77    0.77
   3 -10  -2    1.43    0.48
   3 -10  -2    0.97    0.40
  -3  10   2    0.33    0.50
   2 -10  -2    1.79    0.50
   2 -10  -2    1.46    0.44
  -2  10   2    1.53    0.63
  -2  10   2    1.88    0.75
   1 -10  -2   -0.10    0.21
   1 -10  -2    0.97    0.43
  -1  10   2    0.77    0.49
  -1  10   2   -0.02    0.43
   0 -10  -2    1.32    0.41
   0 -10  -2    2.15    0.49
   0  10   2    3.09    0.77
   0  10   2    1.39    0.64
  -1 -10  -2    0.19    0.29
  -1 -10  -2    0.01    0.26
   1  10   2    0.22    0.46
   1  10   2    0.32    0.43
  -2 -10  -2    0.65    0.37
   2  10   2    0.07    0.43
   2  10   2    1.08    0.55
  -3 -10  -2   33.70    2.09
   3  10   2   26.71    2.47
   3  10   2   26.51    2.61
  -4 -10  -2    0.23    0.35
   4  10   2    0.33    0.46
   4  10   2   -0.39    0.45
  -5 -10  -2    0.35    0.39
   5  10   2   -0.05    0.44
   5  10   2    2.09    0.62
   6  10   2    1.04    0.61
   6  10   2    3.02    0.82
   7  10   2    0.47    0.48
   7  10   2    0.36    0.63
   8  10   2   -0.24    0.42
   8  10   2   -0.01    0.61
   9  10   2    0.17    0.59
   9  10   2    0.05    0.63
   9  10   2    0.14    0.63
   7 -11  -2   -0.31    0.40
   6 -11  -2    1.04    0.48
   6 -11  -2    0.82    0.49
  -6  11   2    1.42    0.74
   5 -11  -2   -0.35    0.30
   5 -11  -2   -0.16    0.33
  -5  11   2   -0.41    0.55
   4 -11  -2    0.14    0.42
   4 -11  -2    0.64    0.38
  -4  11   2    0.67    0.62
   3 -11  -2   -0.14    0.27
   3 -11  -2    0.06    0.37
  -3  11   2    0.29    0.55
   2 -11  -2   -0.19    0.31
   2 -11  -2    0.19    0.29
  -2  11   2   -0.11    0.47
   1 -11  -2    1.25    0.48
   1 -11  -2    1.60    0.51
  -1  11   2    1.01    0.62
  -1  11   2    1.37    0.70
   0 -11  -2    2.90    0.61
   0 -11  -2    1.82    0.52
   0  11   2    2.23    0.79
   0  11   2    2.40    0.76
  -1 -11  -2    3.68    0.71
   1  11   2    4.44    0.96
   1  11   2    3.81    0.97
  -2 -11  -2    5.89    0.88
   2  11   2    3.92    0.88
   2  11   2    4.04    1.03
  -3 -11  -2    0.17    0.35
   3  11   2   -0.10    0.45
   3  11   2   -0.07    0.45
  -4 -11  -2    1.19    0.53
   4  11   2    0.65    0.59
   4  11   2   -0.59    0.40
  -5 -11  -2    0.47    0.49
   5  11   2    1.65    0.71
   5  11   2    0.33    0.55
   6  11   2    0.43    0.51
   6  11   2   -0.23    0.57
   7  11   2    0.26    0.68
   7  11   2    0.27    0.60
   8  11   2   -0.61    0.66
   6 -12  -2   -0.22    0.42
   5 -12  -2    0.36    0.49
  -5  12   2    0.93    0.70
   4 -12  -2    0.36    0.43
   4 -12  -2    0.70    0.49
  -4  12   2    1.29    0.74
   3 -12  -2    1.22    0.51
   3 -12  -2    0.98    0.53
  -3  12   2    1.40    0.76
   2 -12  -2    2.44    0.69
   2 -12  -2    1.82    0.55
  -2  12   2    3.78    1.00
   1 -12  -2    0.41    0.39
  -1  12   2    0.97    0.64
   0 -12  -2    0.26    0.38
   0  12   2    0.28    0.63
   0  12   2   -0.40    0.43
  -1 -12  -2    0.16    0.36
   1  12   2    0.50    0.55
   1  12   2    0.50    0.67
  -2 -12  -2    0.70    0.46
   2  12   2    1.11    0.76
   2  12   2    0.06    0.49
  -3 -12  -2    0.34    0.41
   3  12   2   -0.13    0.49
   3  12   2    0.38    0.66
  -4 -12  -2    0.04    0.45
   4  12   2    0.01    0.58
   4  12   2    0.96    0.63
   5  12   2    0.31    0.69
   5  12   2    0.55    0.61
   6  12   2    0.26    0.65
  -4  13   2   -0.30    0.65
  -3  13   2    1.05    0.77
   2 -13  -2    0.93    0.49
  -2  13   2    0.86    0.73
   1 -13  -2    0.23    0.43
  -1  13   2   -0.29    0.58
   0 -13  -2   -0.12    0.38
   0  13   2   -0.25    0.56
  -1 -13  -2    0.52    0.46
   1  13   2    0.67    0.67
   1  13   2   -0.36    0.66
  -2 -13  -2    0.46    0.49
   2  13   2    0.74    0.66
   2  13   2   -0.16    0.64
  -3 -13  -2    0.72    0.56
   3  13   2    0.88    0.72
   4  13   2    1.46    0.93
   3  13  -3    0.45    0.78
   2  13  -3   -0.37    0.63
   1  13  -3    0.13    0.76
  -1 -13   3   -0.53    0.37
   0  13  -3    0.34    0.71
   0 -13   3    0.51    0.45
  -1  13  -3   -0.29    0.71
  -1  13  -3   -0.10    0.57
   1 -13   3    0.14    0.45
   2 -13   3   -0.03    0.37
   3 -13   3    0.06    0.43
   5  12  -3   -0.60    0.50
   5  12  -3    0.57    0.65
   4  12  -3   -0.01    0.55
   4  12  -3    0.30    0.66
   3  12  -3    0.79    0.76
   3  12  -3    0.88    0.64
   2  12  -3    0.37    0.59
   2  12  -3   -0.40    0.46
  -2 -12   3   -0.05    0.41
   1  12  -3    0.64    0.63
   1  12  -3    0.43    0.58
  -1 -12   3    0.73    0.46
   0  12  -3    0.26    0.67
   0  12  -3   -0.41    0.51
   0 -12   3    0.23    0.37
  -1  12  -3    2.22    0.83
  -1  12  -3    0.23    0.65
   1 -12   3    1.41    0.52
  -2  12  -3    2.20    0.86
  -2  12  -3    1.34    0.81
   2 -12   3    0.68    0.44
  -3  12  -3    0.48    0.57
   3 -12   3    1.11    0.53
  -4  12  -3    0.68    0.74
   4 -12   3    0.75    0.48
  -5  12  -3   -0.60    0.61
  -6  12  -3    0.43    0.81
   7  11  -3    1.11    0.71
   7  11  -3    1.41    0.70
   6  11  -3   -0.07    0.53
   6  11  -3   -0.21    0.50
   5  11  -3   -0.22    0.54
   5  11  -3    0.48    0.54
   4  11  -3    2.04    0.81
   4  11  -3    1.43    0.63
   3  11  -3    0.08    0.48
   3  11  -3   -0.21    0.50
  -3 -11   3    0.36    0.35
   2  11  -3    0.43    0.59
   2  11  -3    0.13    0.45
  -2 -11   3   -0.40    0.29
   1  11  -3    1.05    0.62
   1  11  -3    1.63    0.68
  -1 -11   3    1.24    0.46
   0  11  -3    0.05    0.48
   0  11  -3    0.05    0.52
   0 -11   3    0.58    0.38
  -1  11  -3    0.27    0.52
  -1  11  -3    0.32    0.55
   1 -11   3    0.44    0.35
  -2  11  -3    0.24    0.57
  -2  11  -3    0.15    0.51
   2 -11   3    0.01    0.30
  -3  11  -3   -0.18    0.49
  -3  11  -3    0.06    0.59
   3 -11   3    0.21    0.40
   3 -11   3    0.59    0.40
  -4  11  -3    3.66    0.99
   4 -11   3    2.81    0.65
   4 -11   3    2.54    0.65
  -5  11  -3    0.68    0.66
   5 -11   3    0.95    0.44
   5 -11   3    0.72    0.50
  -6  11  -3   -0.05    0.62
   6 -11   3   -0.03    0.35
   6 -11   3    0.16    0.44
  -7  11  -3    0.78    0.78
   7 -11   3    0.20    0.48
   8  10  -3    0.23    0.60
   8  10  -3    0.82    0.61
   7  10  -3    0.33    0.50
   7  10  -3    0.38    0.58
   6  10  -3   -0.26    0.44
   6  10  -3    0.12    0.51
   5  10  -3    0.49    0.52
   5  10  -3    0.12    0.42
   4  10  -3    3.14    0.86
   4  10  -3    3.30    0.82
   3  10  -3    0.99    0.50
   3  10  -3   -0.07    0.45
  -3 -10   3    0.78    0.38
   2  10  -3    0.62    0.53
   2  10  -3    0.53    0.46
  -2 -10   3    0.25    0.29
   1  10  -3    1.05    0.59
   1  10  -3    2.19    0.67
  -1 -10   3    1.50    0.45
   0  10  -3    0.39    0.45
   0  10  -3    0.19    0.48
   0 -10   3    0.72    0.34
  -1  10  -3    1.53    0.64
  -1  10  -3    1.28    0.60
   1 -10   3    0.86    0.37
   1 -10   3    2.00    0.52
  -2  10  -3    0.97    0.57
  -2  10  -3    0.84    0.58
   2 -10   3    0.95    0.40
   2 -10   3    0.28    0.34
  -3  10  -3    0.37    0.60
  -3  10  -3    0.61    0.56
   3 -10   3    0.91    0.40
   3 -10   3    0.30    0.35
  -4  10  -3    0.93    0.62
   4 -10   3    1.56    0.51
   4 -10   3    2.22    0.55
  -5  10  -3   -0.38    0.46
   5 -10   3   -0.10    0.35
   5 -10   3   -0.14    0.30
  -6  10  -3    4.90    1.09
   6 -10   3    3.01    0.72
   6 -10   3    2.11    0.61
  -7  10  -3    2.65    0.88
   7 -10   3    2.72    0.74
   7 -10   3    3.65    0.76
   8 -10   3   -0.43    0.37
   9   9  -3    0.03    0.46
   9   9  -3   -0.24    0.51
   8   9  -3    0.32    0.54
   8   9  -3    0.63    0.51
   7   9  -3    0.68    0.52
   7   9  -3    0.51    0.43
   6   9  -3    0.28    0.44
   6   9  -3    0.14    0.37
   5   9  -3    2.75    0.69
   5   9  -3    2.00    0.67
   4   9  -3    0.38    0.39
   4   9  -3    0.23    0.42
  -4  -9   3    0.13    0.29
   3   9  -3    0.04    0.36
   3   9  -3   -0.44    0.34
  -3  -9   3   -0.01    0.24
   2   9  -3    0.89    0.47
   2   9  -3    0.26    0.32
  -2  -9   3   -0.12    0.21
   1   9  -3    1.28    0.51
   1   9  -3    2.80    0.72
  -1  -9   3    3.13    0.53
  -1  -9   3    1.95    0.45
   0   9  -3    1.08    0.56
   0   9  -3    1.76    0.60
   0  -9   3    1.42    0.37
   0  -9   3    2.72    0.52
  -1   9  -3    2.47    0.67
  -1   9  -3    2.77    0.76
   1  -9   3    3.53    0.56
   1  -9   3    2.63    0.52
  -2   9  -3    1.06    0.52
  -2   9  -3    1.92    0.63
   2  -9   3    0.98    0.38
   2  -9   3    1.04    0.35
  -3   9  -3    0.81    0.57
  -3   9  -3    0.66    0.48
   3  -9   3    0.23    0.26
   3  -9   3    0.17    0.29
  -4   9  -3    0.00    0.49
  -4   9  -3   -0.21    0.37
   4  -9   3    0.19    0.31
   4  -9   3   -0.20    0.23
  -5   9  -3    0.54    0.49
   5  -9   3    0.41    0.37
   5  -9   3    0.29    0.31
  -6   9  -3    2.19    0.73
   6  -9   3    1.93    0.55
   6  -9   3    2.13    0.56
  -7   9  -3    0.61    0.55
   7  -9   3   -0.09    0.35
   7  -9   3    1.57    0.51
  -8   9  -3    3.46    0.92
   8  -9   3    2.16    0.66
   8  -9   3    2.25    0.64
   9  -9   3    0.35    0.51
  10   8  -3    0.34    0.63
   9   8  -3    1.60    0.57
   9   8  -3    2.25    0.74
   8   8  -3    1.15    0.57
   8   8  -3    2.12    0.60
   7   8  -3   -0.24    0.37
   7   8  -3    0.26    0.41
   6   8  -3    2.25    0.67
   6   8  -3    0.89    0.45
   5   8  -3    2.35    0.62
   5   8  -3    0.86    0.52
  -5  -8   3    2.03    0.40
   4   8  -3    0.69    0.40
   4   8  -3    0.43    0.41
  -4  -8   3    1.31    0.35
   3   8  -3    3.52    0.61
   3   8  -3    4.05    0.78
   3   8  -3    3.54    0.78
  -3  -8   3    5.56    0.65
   2   8  -3   13.29    1.27
   2   8  -3   14.06    1.49
   2   8  -3   16.05    1.64
  -2  -8   3   17.76    1.30
   1   8  -3    1.21    0.43
   1   8  -3    0.17    0.32
   1   8  -3    1.78    0.57
  -1  -8   3    1.61    0.38
  -1  -8   3    1.25    0.35
   0   8  -3   -0.35    0.24
   0   8  -3   -0.09    0.30
   0  -8   3    0.05    0.20
   0  -8   3   -0.23    0.15
  -1   8  -3    0.20    0.38
  -1   8  -3    0.61    0.36
   1  -8   3    0.14    0.18
   1  -8   3    0.44    0.25
  -2   8  -3    1.57    0.54
  -2   8  -3    2.43    0.64
   2  -8   3    1.30    0.37
   2  -8   3    2.13    0.46
  -3   8  -3   -0.01    0.32
  -3   8  -3    0.29    0.39
   3  -8   3    0.00    0.23
   3  -8   3    0.13    0.22
  -4   8  -3    0.50    0.42
  -4   8  -3    0.00    0.40
   4  -8   3   -0.02    0.23
   4  -8   3    0.11    0.26
  -5   8  -3    2.51    0.73
  -5   8  -3    2.34    0.77
   5  -8   3    2.00    0.51
   5  -8   3    1.65    0.46
  -6   8  -3    0.63    0.52
   6  -8   3    0.10    0.37
   6  -8   3    0.27    0.31
  -7   8  -3    0.82    0.61
   7  -8   3    0.90    0.45
   7  -8   3    1.21    0.43
  -8   8  -3    0.74    0.60
   8  -8   3    1.07    0.47
   8  -8   3    0.41    0.41
   9  -8   3   -0.20    0.36
   9  -8   3    0.07    0.37
  10  -8   3    1.25    0.56
  10   7  -3    0.04    0.53
  10   7  -3    0.33    0.60
   9   7  -3    1.81    0.64
   9   7  -3    1.41    0.49
   8   7  -3    0.79    0.47
   8   7  -3    0.80    0.49
   7   7  -3    1.66    0.57
   7   7  -3    0.96    0.45
   6   7  -3    1.05    0.42
   6   7  -3    0.92    0.44
   6   7  -3    0.75    0.34
   5   7  -3    9.13    0.87
   5   7  -3    7.80    1.00
   5   7  -3    9.12    0.91
   5   7  -3    9.10    1.14
  -5  -7   3    9.90    0.82
  -5  -7   3    9.90    0.78
   4   7  -3    0.64    0.29
   4   7  -3    0.47    0.39
   4   7  -3    0.74    0.30
   4   7  -3    1.55    0.45
  -4  -7   3    1.01    0.32
  -4  -7   3    0.58    0.33
  -4  -7   3    0.78    0.28
   3   7  -3    1.48    0.35
   3   7  -3    1.60    0.49
   3   7  -3    1.98    0.40
   3   7  -3    1.53    0.51
  -3  -7   3    2.69    0.43
  -3  -7   3    1.90    0.47
  -3  -7   3    1.79    0.38
   2   7  -3    6.15    0.92
   2   7  -3    6.51    0.71
   2   7  -3    6.33    0.75
   2   7  -3    5.95    0.88
  -2  -7   3    6.98    0.71
  -2  -7   3    7.35    0.72
   1   7  -3    0.71    0.34
   1   7  -3    0.46    0.27
   1   7  -3    0.29    0.33
  -1  -7   3    0.61    0.24
  -1  -7   3    0.48    0.25
   0   7  -3    3.90    0.70
   0   7  -3    5.08    0.83
   0  -7   3    4.05    0.54
   0  -7   3    4.38    0.59
  -1   7  -3   17.24    1.73
  -1   7  -3   18.86    1.72
   1  -7   3   19.60    1.35
   1  -7   3   19.68    1.29
  -2   7  -3   34.17    2.24
  -2   7  -3   30.21    2.26
   2  -7   3   30.79    1.92
   2  -7   3   32.04    2.04
  -3   7  -3   25.01    2.18
  -3   7  -3   24.79    2.09
   3  -7   3   24.34    1.62
   3  -7   3   25.23    1.72
  -4   7  -3    0.09    0.36
  -4   7  -3   -0.21    0.31
   4  -7   3    0.15    0.25
   4  -7   3    0.14    0.21
  -5   7  -3    0.54    0.46
  -5   7  -3    0.82    0.48
   5  -7   3    1.30    0.43
   5  -7   3    0.48    0.30
  -6   7  -3    1.12    0.51
   6  -7   3    0.60    0.36
   6  -7   3   -0.25    0.29
  -7   7  -3    1.28    0.58
   7  -7   3    1.69    0.52
   7  -7   3    1.62    0.49
  -8   7  -3    0.17    0.48
   8  -7   3    0.08    0.32
   8  -7   3    0.47    0.36
   9  -7   3    2.22    0.63
   9  -7   3    2.39    0.63
  10  -7   3    0.23    0.43
  10  -7   3    0.22    0.42
  11  -7   3    0.07    0.44
  11   6  -3   -0.16    0.52
  10   6  -3   -0.01    0.45
  10   6  -3   -0.01    0.46
   9   6  -3    1.85    0.66
   9   6  -3    2.06    0.56
   8   6  -3    1.20    0.49
   8   6  -3    1.19    0.42
   7   6  -3   -0.13    0.31
   7   6  -3   -0.06    0.26
   6   6  -3   -0.07    0.20
   6   6  -3   -0.02    0.27
   6   6  -3    0.05    0.31
   6   6  -3    0.50    0.24
   5   6  -3    0.29    0.28
   5   6  -3    0.19    0.21
   5   6  -3    0.09    0.30
   5   6  -3    0.24    0.22
  -5  -6   3    0.06    0.11
  -5  -6   3    0.31    0.16
   4   6  -3    1.67    0.35
   4   6  -3    1.20    0.30
   4   6  -3    2.39    0.52
   4   6  -3    1.75    0.43
  -4  -6   3    2.63    0.39
  -4  -6   3    1.39    0.29
   3   6  -3   18.81    1.26
   3   6  -3   23.64    1.61
   3   6  -3   21.35    1.49
   3   6  -3   21.32    1.34
  -3  -6   3   19.84    1.30
  -3  -6   3   19.95    1.25
  -3  -6   3   20.32    1.36
   2   6  -3   14.76    1.05
   2   6  -3   14.68    1.34
   2   6  -3   13.76    0.98
   2   6  -3   18.44    1.52
  -2  -6   3   14.46    1.00
  -2  -6   3   13.78    0.96
  -2  -6   3   16.70    1.30
   1   6  -3    2.70    0.41
   1   6  -3    3.00    0.61
   1   6  -3    2.90    0.44
   1   6  -3    1.97    0.48
  -1  -6   3    2.94    0.52
  -1  -6   3    1.78    0.35
  -1  -6   3    2.84    0.40
   0   6  -3    0.25    0.24
   0   6  -3    0.07    0.18
   0   6  -3    0.10    0.25
   0   6  -3    0.31    0.31
   0  -6   3    0.36    0.18
   0  -6   3    0.23    0.18
   0  -6   3    0.08    0.25
  -1   6  -3    5.71    0.66
  -1   6  -3    6.02    0.88
  -1   6  -3    6.03    0.82
   1  -6   3    6.08    0.82
   1  -6   3    5.73    0.62
   1  -6   3    7.54    0.73
  -2   6  -3    6.88    0.90
  -2   6  -3    5.01    0.83
   2  -6   3    5.67    0.68
   2  -6   3    5.99    0.66
  -3   6  -3    8.71    1.08
  -3   6  -3   12.36    1.29
   3  -6   3    9.63    0.99
   3  -6   3   11.03    0.97
  -4   6  -3    1.33    0.48
  -4   6  -3    1.39    0.49
   4  -6   3    0.78    0.32
   4  -6   3    1.13    0.34
  -5   6  -3    0.25    0.40
  -5   6  -3    0.31    0.35
   5  -6   3    0.71    0.34
   5  -6   3    0.11    0.23
  -6   6  -3   20.59    1.94
  -6   6  -3   23.53    1.98
   6  -6   3   22.97    1.85
   6  -6   3   19.97    1.67
  -7   6  -3    2.42    0.63
   7  -6   3    1.92    0.52
   7  -6   3    2.42    0.59
  -8   6  -3    0.98    0.52
   8  -6   3   -0.09    0.32
   8  -6   3    0.20    0.30
   9  -6   3    0.61    0.40
   9  -6   3    0.45    0.41
  10  -6   3   -0.06    0.35
  10  -6   3    0.49    0.46
  11  -6   3    0.25    0.49
  11  -6   3    0.69    0.53
  11   5  -3    0.11    0.51
  10   5  -3    1.86    0.62
   9   5  -3    1.77    0.49
   9   5  -3    0.81    0.52
   9   5  -3    1.72    0.60
   8   5  -3    0.81    0.35
   8   5  -3    0.90    0.41
   7   5  -3    0.87    0.29
   7   5  -3    0.30    0.28
   7   5  -3    0.61    0.25
   7   5  -3    0.46    0.33
   6   5  -3    0.12    0.27
   6   5  -3    0.31    0.20
   6   5  -3    1.24    0.35
   6   5  -3    0.54    0.23
   5   5  -3    1.02    0.32
   5   5  -3    0.99    0.25
   5   5  -3    0.71    0.33
   5   5  -3    0.38    0.19
   4   5  -3    0.80    0.22
   4   5  -3    0.38    0.25
   4   5  -3    0.96    0.36
   4   5  -3    0.90    0.24
  -4  -5   3    0.96    0.18
  -4  -5   3    0.45    0.17
   3   5  -3   10.96    0.80
   3   5  -3    9.69    1.03
   3   5  -3   12.66    1.07
   3   5  -3   10.99    0.76
  -3  -5   3   10.83    0.77
  -3  -5   3   11.64    0.91
  -3  -5   3   11.65    0.76
   2   5  -3    7.66    0.86
   2   5  -3    7.15    0.67
   2   5  -3    7.23    0.80
   2   5  -3    7.39    0.65
  -2  -5   3    8.64    0.80
  -2  -5   3    7.91    0.68
  -2  -5   3    7.90    0.65
   1   5  -3    6.56    0.79
   1   5  -3    5.60    0.71
   1   5  -3    5.82    0.60
   1   5  -3    6.48    0.60
  -1  -5   3    6.48    0.59
  -1  -5   3    5.98    0.70
   0   5  -3  176.06    9.04
   0   5  -3  167.69    8.82
   0   5  -3  171.29    9.26
   0   5  -3  187.54    9.51
   0  -5   3  180.20    9.01
   0  -5   3  179.19    9.24
   0  -5   3  185.50    8.82
  -1   5  -3    8.05    0.92
  -1   5  -3    9.44    0.86
  -1   5  -3    9.76    1.04
  -1   5  -3    8.58    0.79
   1  -5   3    9.06    0.82
   1  -5   3    8.75    0.76
   1  -5   3    9.72    0.97
  -2   5  -3   87.96    4.62
  -2   5  -3   91.70    4.82
  -2   5  -3   82.75    4.99
   2  -5   3   86.64    4.82
   2  -5   3   85.72    4.77
   2  -5   3   95.52    4.61
  -3   5  -3    0.07    0.23
  -3   5  -3    0.01    0.25
  -3   5  -3    0.11    0.22
   3  -5   3    0.06    0.20
   3  -5   3   -0.17    0.11
   3  -5   3    0.23    0.27
  -4   5  -3    3.42    0.65
  -4   5  -3    3.97    0.69
   4  -5   3    3.97    0.55
   4  -5   3    2.01    0.57
   4  -5   3    3.54    0.56
  -5   5  -3   15.18    1.38
  -5   5  -3   12.01    1.34
  -5   5  -3   13.01    1.16
   5  -5   3   13.77    1.27
   5  -5   3   14.05    1.45
   5  -5   3   12.67    1.15
  -6   5  -3    3.66    0.74
  -6   5  -3    4.61    0.62
  -6   5  -3    4.69    0.77
   6  -5   3    4.92    0.69
   6  -5   3    3.94    0.80
   6  -5   3    4.29    0.70
  -7   5  -3    0.33    0.29
  -7   5  -3    0.38    0.38
   7  -5   3    0.44    0.37
   7  -5   3    0.77    0.36
  -8   5  -3    0.79    0.46
   8  -5   3    0.17    0.33
   8  -5   3    0.52    0.36
   9  -5   3    0.99    0.52
   9  -5   3    0.08    0.33
  10  -5   3    0.47    0.38
  10  -5   3    0.02    0.41
  11  -5   3    0.29    0.43
  11  -5   3    0.19    0.51
  11   4  -3    0.20    0.51
  10   4  -3    0.20    0.38
   9   4  -3    5.39    0.83
   9   4  -3    5.68    0.73
   8   4  -3    0.16    0.24
   8   4  -3    0.16    0.29
   8   4  -3    0.44    0.27
   7   4  -3    0.30    0.23
   7   4  -3    0.53    0.29
   7   4  -3    0.41    0.24
   7   4  -3    0.75    0.25
   6   4  -3   28.79    1.61
   6   4  -3   25.58    1.51
   6   4  -3   24.20    1.68
   6   4  -3   26.44    1.61
   5   4  -3    9.98    0.89
   5   4  -3    9.27    0.68
   5   4  -3    8.90    0.70
   5   4  -3    8.46    0.80
   4   4  -3    0.01    0.12
   4   4  -3    0.09    0.13
   4   4  -3   -0.41    0.16
   4   4  -3    0.02    0.15
   3   4  -3    2.72    0.43
   3   4  -3    2.02    0.29
   3   4  -3    1.60    0.32
   3   4  -3    2.16    0.28
  -3  -4   3    2.54    0.31
  -3  -4   3    2.78    0.29
  -3  -4   3    2.22    0.27
   2   4  -3    1.24    0.29
   2   4  -3    1.38    0.24
   2   4  -3    1.55    0.24
   2   4  -3    1.67    0.34
  -2  -4   3    1.50    0.24
  -2  -4   3    1.60    0.23
  -2  -4   3    1.48    0.29
   1   4  -3    0.44    0.20
   1   4  -3    0.09    0.11
   1   4  -3   -0.01    0.10
   1   4  -3   -0.11    0.11
  -1  -4   3    0.17    0.16
  -1  -4   3    0.06    0.09
  -1  -4   3   -0.03    0.08
   0   4  -3    2.80    0.49
   0   4  -3    4.90    0.47
   0   4  -3    4.35    0.47
   0   4  -3    3.87    0.54
   0  -4   3    4.33    0.53
   0  -4   3    4.40    0.43
   0  -4   3    4.25    0.45
  -1   4  -3    0.38    0.15
  -1   4  -3    0.57    0.23
  -1   4  -3    0.59    0.27
  -1   4  -3    0.32    0.17
   1  -4   3    0.48    0.22
   1  -4   3    0.08    0.12
   1  -4   3    0.41    0.17
  -2   4  -3    3.44    0.46
  -2   4  -3    4.41    0.61
  -2   4  -3    4.14    0.61
  -2   4  -3    4.31    0.55
   2  -4   3    3.46    0.46
   2  -4   3    2.78    0.51
   2  -4   3    4.03    0.47
   2  -4   3    3.99    0.57
  -3   4  -3   -0.03    0.22
  -3   4  -3    0.07    0.17
  -3   4  -3    0.48    0.23
   3  -4   3   -0.09    0.21
   3  -4   3    0.35    0.28
   3  -4   3    0.09    0.17
   3  -4   3    0.04    0.13
  -4   4  -3    7.28    0.81
  -4   4  -3    6.60    0.72
  -4   4  -3    6.78    0.82
  -4   4  -3    5.95    0.82
   4  -4   3    5.81    0.78
   4  -4   3    6.90    0.79
   4  -4   3    8.39    0.79
   4  -4   3    7.44    0.92
  -5   4  -3   58.80    3.25
  -5   4  -3   53.88    3.14
  -5   4  -3   60.80    3.46
  -5   4  -3   60.37    3.33
   5  -4   3   54.42    3.34
   5  -4   3   53.16    3.14
   5  -4   3   56.77    3.44
   5  -4   3   61.31    3.35
  -6   4  -3    3.25    0.62
  -6   4  -3    3.68    0.50
   6  -4   3    3.20    0.61
   6  -4   3    4.56    0.78
   6  -4   3    3.63    0.59
  -7   4  -3   -0.04    0.29
  -7   4  -3    0.34    0.22
  -7   4  -3    0.46    0.39
   7  -4   3    1.04    0.42
   7  -4   3   -0.26    0.19
   7  -4   3    0.25    0.42
  -8   4  -3    5.69    0.81
   8  -4   3    4.00    0.69
   8  -4   3    4.31    0.78
  -9   4  -3    0.15    0.37
   9  -4   3    1.10    0.47
   9  -4   3    0.39    0.36
  10  -4   3    0.77    0.49
  10  -4   3   -0.40    0.36
  11  -4   3    0.29    0.48
  11  -4   3    0.28    0.40
  12  -4   3    0.43    0.50
  12  -4   3    0.51    0.46
  12   3  -3   -0.05    0.48
  11   3  -3    0.23    0.52
  10   3  -3    0.53    0.43
   9   3  -3    1.85    0.45
   9   3  -3    1.72    0.40
   9   3  -3    1.50    0.44
   8   3  -3    2.77    0.45
   8   3  -3    2.32    0.42
   8   3  -3    2.88    0.54
   7   3  -3   25.23    1.53
   7   3  -3   26.34    1.63
   7   3  -3   24.14    1.47
   7   3  -3   24.81    1.58
   7   3  -3   24.58    1.50
   6   3  -3    0.52    0.20
   6   3  -3    0.35    0.23
   6   3  -3    0.46    0.21
   6   3  -3    0.30    0.16
   5   3  -3    0.97    0.23
   5   3  -3    0.68    0.25
   5   3  -3    0.51    0.17
   5   3  -3    0.65    0.18
   4   3  -3   37.50    2.08
   4   3  -3   35.28    1.99
   4   3  -3   35.26    1.97
   4   3  -3   37.50    1.90
   3   3  -3    4.06    0.37
   3   3  -3    4.22    0.44
   3   3  -3    4.45    0.47
   3   3  -3    4.31    0.36
   2   3  -3    2.41    0.26
   2   3  -3    2.08    0.34
   2   3  -3    2.83    0.36
   2   3  -3    3.38    0.32
  -2  -3   3    3.44    0.32
  -2  -3   3    3.09    0.27
  -2  -3   3    2.89    0.27
   1   3  -3   26.27    1.39
   1   3  -3   23.56    1.54
   1   3  -3   25.76    1.46
   1   3  -3   26.46    1.50
  -1  -3   3   27.05    1.44
  -1  -3   3   25.53    1.45
  -1  -3   3   25.79    1.37
   0   3  -3   20.31    1.15
   0   3  -3   18.20    1.07
   0   3  -3   18.08    1.17
   0   3  -3   19.08    1.24
   0  -3   3   15.86    1.10
   0  -3   3   20.95    1.08
   0  -3   3   20.52    1.18
   0  -3   3   19.54    1.22
  -1   3  -3   24.58    1.38
  -1   3  -3   23.92    1.45
  -1   3  -3   25.74    1.49
  -1   3  -3   21.77    1.51
   1  -3   3   23.05    1.42
   1  -3   3   24.04    1.46
   1  -3   3   24.72    1.36
   1  -3   3   24.51    1.52
  -2   3  -3    7.51    0.69
  -2   3  -3    8.54    0.81
  -2   3  -3    9.02    0.85
  -2   3  -3    8.04    0.77
   2  -3   3    7.99    0.68
   2  -3   3    8.65    0.76
   2  -3   3    7.40    0.78
   2  -3   3    7.71    0.75
  -3   3  -3    0.33    0.18
  -3   3  -3    0.42    0.21
  -3   3  -3    0.08    0.13
  -3   3  -3    0.20    0.21
   3  -3   3    0.36    0.19
   3  -3   3    0.17    0.15
   3  -3   3    0.22    0.20
   3  -3   3    0.10    0.19
  -4   3  -3   31.16    1.92
  -4   3  -3   29.11    1.84
  -4   3  -3   27.56    1.77
  -4   3  -3   28.49    1.70
   4  -3   3   29.50    1.75
   4  -3   3   30.47    1.91
   4  -3   3   26.83    1.80
   4  -3   3   30.59    1.88
  -5   3  -3    6.70    0.77
  -5   3  -3    5.98    0.60
  -5   3  -3    7.15    0.82
   5  -3   3    6.86    0.80
   5  -3   3    5.22    0.74
   5  -3   3    5.14    0.70
   5  -3   3    5.44    0.67
  -6   3  -3   11.03    0.85
  -6   3  -3    9.39    0.98
  -6   3  -3    9.88    1.06
  -6   3  -3   13.24    1.15
   6  -3   3    9.39    1.06
   6  -3   3    9.28    0.96
   6  -3   3    8.84    1.01
   6  -3   3    7.34    0.95
  -7   3  -3    6.22    0.87
  -7   3  -3    5.99    0.80
  -7   3  -3    6.22    0.60
   7  -3   3    6.01    0.88
   7  -3   3    6.45    0.88
   7  -3   3    6.73    0.83
  -8   3  -3    0.12    0.31
   8  -3   3    0.66    0.40
   8  -3   3    0.12    0.31
  -9   3  -3    5.41    0.77
   9  -3   3    5.20    0.89
   9  -3   3    6.27    0.89
  10  -3   3    0.42    0.43
  10  -3   3    2.05    0.62
  11  -3   3    0.11    0.48
  11  -3   3   -0.38    0.42
  12  -3   3    0.27    0.49
  12  -3   3    1.09    0.57
  12   2  -3    0.46    0.51
  11   2  -3    0.80    0.52
  10   2  -3    1.10    0.50
  10   2  -3    0.96    0.39
  10   2  -3    1.27    0.44
   9   2  -3    0.33    0.29
   9   2  -3   -0.08    0.26
   9   2  -3   -0.26    0.24
   8   2  -3    1.61    0.34
   8   2  -3    1.24    0.32
   8   2  -3    1.09    0.35
   8   2  -3    0.86    0.29
   7   2  -3    9.88    0.77
   7   2  -3    9.75    0.78
   7   2  -3    9.23    0.85
   7   2  -3    9.08    0.76
   7   2  -3    9.95    0.72
   6   2  -3   28.52    1.70
   6   2  -3   32.75    1.83
   6   2  -3   32.24    1.73
   6   2  -3   32.88    1.83
   6   2  -3   32.62    1.79
   5   2  -3    0.60    0.16
   5   2  -3    0.49    0.18
   5   2  -3    0.88    0.17
   5   2  -3    0.36    0.14
   5   2  -3    0.62    0.22
   4   2  -3   30.58    1.64
   4   2  -3   31.27    1.67
   4   2  -3   32.91    1.78
   4   2  -3   30.50    1.59
   4   2  -3   28.83    1.56
   3   2  -3   23.76    1.33
   3   2  -3   24.77    1.25
   3   2  -3   23.93    1.28
   3   2  -3   24.79    1.31
   2   2  -3   42.32    2.09
   2   2  -3   41.68    2.14
   2   2  -3   41.39    2.24
   2   2  -3   42.06    2.19
   1   2  -3    3.88    0.35
   1   2  -3    3.16    0.28
   1   2  -3    2.69    0.25
   1   2  -3    3.24    0.34
  -1  -2   3    3.09    0.26
  -1  -2   3    3.66    0.31
  -1  -2   3    3.75    0.31
  -1  -2   3    2.96    0.24
   0   2  -3    3.25    0.39
   0   2  -3    3.18    0.31
   0   2  -3    3.69    0.35
   0   2  -3    4.30    0.42
   0   2  -3    4.58    0.44
   0  -2   3    3.33    0.37
   0  -2   3    3.79    0.32
   0  -2   3    3.81    0.38
  -1   2  -3   26.01    1.42
  -1   2  -3   26.18    1.50
  -1   2  -3   24.35    1.46
  -1   2  -3   23.77    1.52
  -1   2  -3   25.71    1.49
   1  -2   3   27.96    1.50
   1  -2   3   27.59    1.41
   1  -2   3   24.98    1.45
   1  -2   3   23.34    1.50
  -2   2  -3   15.15    1.03
  -2   2  -3   15.17    1.00
  -2   2  -3   14.73    0.96
  -2   2  -3   16.87    1.06
  -2   2  -3   15.60    0.96
   2  -2   3   16.34    1.02
   2  -2   3   13.67    0.93
   2  -2   3   15.45    1.03
   2  -2   3   13.34    0.96
  -3   2  -3   19.36    1.16
  -3   2  -3   20.07    1.30
  -3   2  -3   19.54    1.22
  -3   2  -3   19.34    1.24
   3  -2   3   18.04    1.27
   3  -2   3   18.90    1.19
   3  -2   3   18.61    1.22
   3  -2   3   19.77    1.28
  -4   2  -3   15.13    0.93
  -4   2  -3   15.36    1.05
  -4   2  -3   14.33    1.16
  -4   2  -3   12.21    1.14
   4  -2   3   15.15    1.10
   4  -2   3   13.09    1.13
   4  -2   3   14.72    1.20
   4  -2   3   15.06    1.02
  -5   2  -3    3.51    0.53
  -5   2  -3    2.96    0.38
  -5   2  -3    4.38    0.57
  -5   2  -3    2.75    0.51
   5  -2   3    4.18    0.56
   5  -2   3    4.25    0.61
   5  -2   3    3.51    0.57
   5  -2   3    3.37    0.55
  -6   2  -3    1.84    0.30
  -6   2  -3    1.85    0.42
  -6   2  -3    1.27    0.35
  -6   2  -3    1.57    0.42
  -6   2  -3    1.58    0.37
   6  -2   3    2.06    0.44
   6  -2   3    2.06    0.47
   6  -2   3    2.06    0.48
   6  -2   3    1.37    0.40
  -7   2  -3    5.18    0.65
  -7   2  -3    5.15    0.46
  -7   2  -3    4.92    0.67
  -7   2  -3    5.00    0.72
   7  -2   3    4.54    0.71
   7  -2   3    4.40    0.68
   7  -2   3    4.54    0.75
   7  -2   3    3.26    0.63
  -8   2  -3    7.23    0.78
  -8   2  -3    5.90    0.74
   8  -2   3    6.49    0.95
   8  -2   3    6.38    0.87
   8  -2   3    5.88    0.85
  -9   2  -3    0.52    0.29
   9  -2   3    0.44    0.36
   9  -2   3    0.21    0.37
  10  -2   3    0.50    0.48
  10  -2   3   -0.02    0.41
  11  -2   3    0.20    0.42
  11  -2   3    1.01    0.56
  12  -2   3    0.20    0.51
  12  -2   3   -0.10    0.44
  12   1  -3    0.12    0.48
  11   1  -3    1.23    0.50
  10   1  -3    0.52    0.35
  10   1  -3   -0.05    0.33
   9   1  -3    0.96    0.38
   9   1  -3    1.34    0.41
   9   1  -3    1.09    0.35
   8   1  -3    2.49    0.47
   8   1  -3    2.37    0.42
   8   1  -3    3.19    0.44
   8   1  -3    2.48    0.41
   8   1  -3    4.09    0.52
   7   1  -3    9.19    0.78
   7   1  -3   11.47    0.84
   7   1  -3   12.26    0.96
   7   1  -3   10.04    0.82
   6   1  -3    0.66    0.17
   6   1  -3    0.64    0.19
   6   1  -3    0.58    0.20
   6   1  -3    0.74    0.19
   6   1  -3    0.50    0.16
   5   1  -3   15.71    0.86
   5   1  -3   15.79    0.85
   5   1  -3   14.95    0.93
   4   1  -3    1.55    0.24
   3   1  -3   59.79    3.13
   2   1  -3    1.26    0.21
   1   1  -3   27.07    1.44
   1   1  -3   27.21    1.42
   1   1  -3   27.86    1.38
   1   1  -3   27.34    1.35
   1   1  -3   25.74    1.51
  -1  -1   3   28.15    1.52
   0   1  -3  960.48   47.91
   0   1  -3 1000.00   48.82
   0   1  -3  995.34   46.54
   0  -1   3  911.91   48.81
  -1   1  -3  113.21    5.66
  -1   1  -3  106.47    5.63
  -1   1  -3  107.12    5.51
  -1   1  -3  111.50    5.37
   1  -1   3  108.13    5.63
   1  -1   3  106.51    5.37
   1  -1   3  105.82    5.36
   1  -1   3  106.57    5.62
  -2   1  -3    0.53    0.14
  -2   1  -3    1.16    0.22
  -2   1  -3    0.77    0.22
  -2   1  -3    0.66    0.18
  -2   1  -3    0.59    0.16
   2  -1   3    0.53    0.16
   2  -1   3    0.72    0.18
   2  -1   3    0.38    0.12
   2  -1   3    0.89    0.22
   2  -1   3    0.26    0.14
  -3   1  -3   24.54    1.51
  -3   1  -3   26.16    1.47
  -3   1  -3   23.99    1.45
  -3   1  -3   26.10    1.57
  -3   1  -3   24.00    1.39
   3  -1   3   24.94    1.50
   3  -1   3   24.44    1.45
   3  -1   3   22.81    1.43
   3  -1   3   24.08    1.54
   3  -1   3   24.92    1.39
  -4   1  -3    2.00    0.34
  -4   1  -3    2.44    0.37
  -4   1  -3    1.54    0.31
  -4   1  -3    2.08    0.28
   4  -1   3    1.84    0.34
   4  -1   3    1.32    0.30
   4  -1   3    1.86    0.34
   4  -1   3    2.03    0.27
   4  -1   3    1.66    0.36
  -5   1  -3    5.49    0.62
  -5   1  -3    4.76    0.46
  -5   1  -3    4.87    0.58
  -5   1  -3    5.10    0.64
   5  -1   3    6.49    0.68
   5  -1   3    5.43    0.65
   5  -1   3    4.74    0.46
   5  -1   3    6.11    0.72
   5  -1   3    5.29    0.64
  -6   1  -3   16.00    1.22
  -6   1  -3   17.54    1.04
  -6   1  -3   17.75    1.21
  -6   1  -3   15.03    1.14
   6  -1   3   18.05    1.29
   6  -1   3   18.71    1.28
   6  -1   3   17.24    1.37
   6  -1   3   18.10    1.04
   6  -1   3   18.76    1.55
  -7   1  -3    1.59    0.39
  -7   1  -3    1.38    0.39
  -7   1  -3    1.26    0.32
   7  -1   3    0.72    0.35
   7  -1   3    1.10    0.36
   7  -1   3    0.53    0.35
   7  -1   3    1.01    0.38
  -8   1  -3   10.06    0.94
  -8   1  -3    9.15    0.86
   8  -1   3   10.39    1.10
   8  -1   3    9.18    1.16
   8  -1   3   10.17    1.11
   8  -1   3   10.77    1.13
  -9   1  -3   -0.01    0.24
   9  -1   3    0.63    0.41
   9  -1   3    0.44    0.39
  10  -1   3    0.18    0.39
  10  -1   3    0.36    0.43
  11  -1   3    1.10    0.59
  11  -1   3    1.40    0.56
  12  -1   3    0.37    0.54
  12  -1   3    0.77    0.58
  12   0  -3   -0.48    0.42
  11   0  -3   -0.07    0.36
  10   0  -3   -0.11    0.35
  10   0  -3    0.17    0.29
   9   0  -3    0.86    0.37
   9   0  -3    0.25    0.32
   9   0  -3    0.58    0.31
   8   0  -3    0.01    0.22
   8   0  -3    0.09    0.24
   8   0  -3    0.12    0.27
   8   0  -3    0.32    0.29
   7   0  -3   11.44    0.97
   7   0  -3   11.46    0.89
   7   0  -3   11.09    0.88
   7   0  -3   10.50    0.88
   6   0  -3    0.34    0.17
   6   0  -3    0.67    0.20
   6   0  -3   -0.05    0.16
   6   0  -3    0.31    0.20
   5   0  -3    3.20    0.33
   5   0  -3    3.27    0.35
   5   0  -3    3.29    0.32
   5   0  -3    4.50    0.38
   4   0  -3   43.70    2.27
   3   0  -3    1.84    0.22
  -3   0   3    2.18    0.24
   2   0  -3    0.07    0.08
  -2   0   3    0.08    0.08
   1   0  -3   54.40    2.56
   1   0  -3   56.11    2.75
   1   0  -3   55.10    2.57
   1   0  -3   44.89    2.67
  -1   0   3   55.76    2.75
   0   0  -3    1.31    0.19
   0   0  -3    0.16    0.09
   0   0  -3   -0.09    0.04
   0   0  -3   -0.07    0.05
   0   0  -3    1.63    0.18
   0   0   3    1.42    0.14
   0   0   3    1.66    0.19
   0   0   3    0.42    0.10
  -1   0  -3   95.20    5.00
  -1   0  -3   98.92    4.88
  -1   0  -3  100.41    4.88
  -1   0  -3   98.10    5.14
   1   0   3   97.19    5.13
   1   0   3   97.86    4.85
   1   0   3   98.79    5.09
  -2   0  -3    1.63    0.25
  -2   0  -3    1.49    0.28
  -2   0  -3    1.92    0.26
  -2   0  -3    1.78    0.26
  -2   0  -3    1.95    0.25
   2   0   3    1.73    0.23
   2   0   3    1.59    0.24
   2   0   3    1.29    0.26
   2   0   3    1.53    0.25
   2   0   3    1.98    0.26
  -3   0  -3   21.48    1.23
  -3   0  -3   20.51    1.18
  -3   0  -3   21.14    1.31
  -3   0  -3   18.83    1.20
   3   0   3   19.93    1.24
   3   0   3   20.99    1.21
   3   0   3   20.86    1.32
   3   0   3   19.31    1.17
   3   0   3   20.08    1.23
  -4   0  -3    9.89    0.81
  -4   0  -3    9.66    0.67
  -4   0  -3    9.80    0.81
  -4   0  -3    8.49    0.80
   4   0   3    9.68    0.83
   4   0   3   11.06    0.86
   4   0   3    9.58    0.66
   4   0   3   10.95    0.96
   4   0   3   10.89    0.89
  -5   0  -3   14.48    1.03
  -5   0  -3   15.31    0.99
  -5   0  -3   13.75    0.99
  -5   0  -3   14.26    0.91
   5   0   3   16.14    1.08
   5   0   3   15.70    1.31
   5   0   3   13.27    1.02
   5   0   3   14.17    0.90
   5   0   3   14.79    1.02
  -6   0  -3    2.35    0.41
  -6   0  -3    2.07    0.41
  -6   0  -3    2.47    0.39
   6   0   3    3.24    0.52
   6   0   3    2.47    0.43
   6   0   3    2.36    0.30
   6   0   3    2.96    0.55
   6   0   3    2.05    0.41
  -7   0  -3   13.07    1.12
  -7   0  -3   14.17    1.11
  -7   0  -3   13.97    1.07
   7   0   3   13.26    1.37
   7   0   3   12.22    1.18
   7   0   3   15.75    1.28
   7   0   3   13.31    0.84
   7   0   3   15.13    1.30
  -8   0  -3    2.59    0.44
  -8   0  -3    1.91    0.37
   8   0   3    1.62    0.48
   8   0   3    2.56    0.54
   8   0   3    4.02    0.74
   8   0   3    2.33    0.53
   9   0   3    3.06    0.64
   9   0   3    2.20    0.65
  10   0   3    1.60    0.58
  10   0   3    0.05    0.38
  11   0   3   -0.16    0.42
  11   0   3    0.08    0.46
  12   0   3    0.88    0.59
  12   0   3    0.08    0.50
  12  -1  -3    0.03    0.45
  11  -1  -3   -0.02    0.39
  10  -1  -3    0.68    0.41
  10  -1  -3    0.30    0.34
   9  -1  -3    0.75    0.38
   9  -1  -3    0.39    0.34
   9  -1  -3    1.40    0.36
   8  -1  -3    3.74    0.51
   8  -1  -3    3.72    0.55
   8  -1  -3    3.40    0.52
   8  -1  -3    2.51    0.51
   7  -1  -3    4.87    0.54
   7  -1  -3    5.05    0.59
   7  -1  -3    3.53    0.54
   7  -1  -3    3.62    0.51
   6  -1  -3    1.32    0.31
   6  -1  -3    1.09    0.24
   6  -1  -3    0.71    0.24
   6  -1  -3    0.81    0.26
   5  -1  -3    4.83    0.45
   5  -1  -3    5.45    0.52
   5  -1  -3    3.86    0.46
   5  -1  -3    5.24    0.49
   4  -1  -3   10.68    0.71
   4  -1  -3   11.57    0.74
   4  -1  -3   11.53    0.69
   4  -1  -3   11.96    0.76
  -4   1   3   11.78    0.67
   3  -1  -3   51.71    2.57
   3  -1  -3   50.49    2.72
   3  -1  -3   50.07    2.59
   3  -1  -3   55.41    2.71
   3  -1  -3   50.32    2.67
  -3   1   3   50.69    2.67
   2  -1  -3   36.76    1.79
   2  -1  -3   36.28    1.87
   2  -1  -3   36.29    1.82
   2  -1  -3   33.42    1.90
   2  -1  -3   34.68    1.91
  -2   1   3   35.91    1.90
   1  -1  -3  971.96   48.28
   1  -1  -3  950.46   46.07
   1  -1  -3  956.17   47.42
  -1   1   3  949.30   47.41
   0  -1  -3    3.19    0.33
   0  -1  -3    3.86    0.33
   0  -1  -3    3.49    0.35
   0   1   3    3.45    0.28
   0   1   3    2.42    0.28
   0   1   3    3.73    0.28
  -1  -1  -3    0.44    0.12
  -1  -1  -3    0.52    0.15
  -1  -1  -3    0.46    0.12
  -1  -1  -3    0.31    0.12
  -1  -1  -3    0.04    0.06
   1   1   3    0.39    0.14
   1   1   3    0.05    0.08
   1   1   3    0.14    0.09
   1   1   3    0.41    0.12
   1   1   3    0.22    0.09
  -2  -1  -3   69.54    3.55
  -2  -1  -3   64.65    3.60
  -2  -1  -3   66.12    3.65
  -2  -1  -3   69.44    3.45
  -2  -1  -3   69.43    3.47
   2   1   3   71.03    3.48
   2   1   3   67.24    3.66
   2   1   3   69.02    3.45
   2   1   3   66.80    3.54
   2   1   3   63.61    3.59
  -3  -1  -3    7.45    0.63
  -3  -1  -3    7.74    0.63
  -3  -1  -3    6.78    0.67
  -3  -1  -3    8.61    0.73
   3   1   3    7.63    0.61
   3   1   3    6.46    0.67
   3   1   3    6.58    0.61
   3   1   3    7.26    0.62
   3   1   3    6.63    0.62
  -4  -1  -3    1.50    0.28
  -4  -1  -3    1.12    0.25
  -4  -1  -3    1.41    0.29
   4   1   3    1.01    0.25
   4   1   3    1.73    0.28
   4   1   3    1.02    0.24
   4   1   3    1.28    0.27
   4   1   3    1.60    0.35
  -5  -1  -3   20.39    1.16
  -5  -1  -3   15.86    1.15
  -5  -1  -3   20.00    1.17
   5   1   3   17.58    1.20
   5   1   3   15.76    1.14
   5   1   3   17.25    1.20
   5   1   3   17.51    1.09
   5   1   3   17.93    1.29
  -6  -1  -3    0.23    0.18
  -6  -1  -3    0.13    0.22
  -6  -1  -3    0.19    0.17
   6   1   3    0.07    0.17
   6   1   3    0.11    0.14
   6   1   3    0.16    0.19
   6   1   3    0.53    0.26
   6   1   3    0.10    0.21
   6   1   3    0.41    0.24
  -7  -1  -3    0.85    0.29
  -7  -1  -3    2.23    0.37
  -7  -1  -3    1.20    0.35
   7   1   3    1.99    0.44
   7   1   3    1.88    0.42
   7   1   3    2.26    0.54
   7   1   3    1.23    0.40
   7   1   3    2.10    0.32
   7   1   3    3.07    0.53
  -8  -1  -3    0.13    0.21
  -8  -1  -3    0.21    0.21
   8   1   3    0.36    0.32
   8   1   3    0.23    0.33
   8   1   3    0.31    0.33
   8   1   3    0.07    0.16
   8   1   3   -0.14    0.25
   9   1   3    0.77    0.46
   9   1   3    0.83    0.46
   9   1   3    1.90    0.58
  10   1   3    1.92    0.64
  10   1   3    2.57    0.66
  11   1   3   -0.30    0.43
  11   1   3    0.14    0.47
  12   1   3    0.23    0.57
  12   1   3    0.10    0.61
  12  -2  -3   -0.23    0.45
  11  -2  -3    0.86    0.48
  10  -2  -3    0.66    0.42
  10  -2  -3    0.93    0.41
   9  -2  -3    0.37    0.33
   9  -2  -3   -0.11    0.28
   8  -2  -3    2.00    0.48
   8  -2  -3    2.86    0.55
   8  -2  -3    2.09    0.48
   8  -2  -3    2.48    0.46
   7  -2  -3    1.43    0.33
   7  -2  -3    1.49    0.38
   7  -2  -3    1.72    0.41
   7  -2  -3    1.61    0.40
   6  -2  -3    4.03    0.55
   6  -2  -3    3.94    0.50
   6  -2  -3    3.45    0.51
   6  -2  -3    3.45    0.45
   5  -2  -3   80.80    4.09
   5  -2  -3   80.68    4.31
   5  -2  -3   77.92    4.16
   5  -2  -3   82.31    4.38
  -5   2   3   79.76    4.07
   4  -2  -3   26.35    1.40
   4  -2  -3   26.45    1.48
   4  -2  -3   23.55    1.45
   4  -2  -3   26.30    1.55
  -4   2   3   23.55    1.37
   3  -2  -3    1.78    0.29
   3  -2  -3    1.23    0.19
   3  -2  -3    0.99    0.22
   3  -2  -3    1.21    0.21
  -3   2   3    1.12    0.17
  -3   2   3    1.14    0.20
  -3   2   3    1.18    0.19
  -3   2   3    1.05    0.17
   2  -2  -3   31.87    1.65
   2  -2  -3   29.23    1.72
   2  -2  -3   32.61    1.83
   2  -2  -3   32.08    1.74
  -2   2   3   32.81    1.79
  -2   2   3   29.52    1.76
  -2   2   3   31.98    1.74
  -2   2   3   34.31    1.70
  -2   2   3   31.96    1.65
   1  -2  -3    5.58    0.50
   1  -2  -3    6.76    0.58
   1  -2  -3    6.35    0.40
   1  -2  -3    5.84    0.41
  -1   2   3    4.19    0.47
  -1   2   3    6.00    0.39
  -1   2   3    5.82    0.41
  -1   2   3    6.67    0.57
  -1   2   3    5.70    0.49
   0  -2  -3  111.95    5.71
   0  -2  -3  111.10    5.61
   0  -2  -3  106.87    5.43
   0  -2  -3  105.35    5.35
   0   2   3  106.00    5.61
   0   2   3  112.12    5.43
   0   2   3  110.00    5.35
   0   2   3  106.59    5.71
  -1  -2  -3   26.62    1.53
  -1  -2  -3   28.36    1.61
  -1  -2  -3   27.24    1.51
  -1  -2  -3   27.32    1.47
   1   2   3   27.72    1.62
   1   2   3   26.97    1.45
   1   2   3   25.92    1.60
   1   2   3   25.42    1.51
   1   2   3   27.34    1.52
  -2  -2  -3    0.51    0.19
  -2  -2  -3    0.55    0.16
  -2  -2  -3    0.85    0.19
  -2  -2  -3    0.60    0.17
   2   2   3    0.69    0.17
   2   2   3    0.90    0.20
   2   2   3    0.63    0.15
   2   2   3    0.72    0.21
   2   2   3    0.40    0.17
  -3  -2  -3    0.95    0.21
  -3  -2  -3    1.16    0.23
   3   2   3    0.89    0.21
   3   2   3    0.51    0.18
   3   2   3    0.79    0.24
   3   2   3    0.83    0.20
   3   2   3    0.84    0.22
  -4  -2  -3    0.11    0.14
  -4  -2  -3    0.09    0.13
  -4  -2  -3    0.11    0.12
   4   2   3   -0.02    0.12
   4   2   3   -0.06    0.11
   4   2   3    0.12    0.13
   4   2   3    0.11    0.15
   4   2   3    0.12    0.14
  -5  -2  -3   18.66    1.22
  -5  -2  -3   16.91    1.16
  -5  -2  -3   17.83    1.17
   5   2   3   18.77    1.25
   5   2   3   19.31    1.22
   5   2   3   19.35    1.26
   5   2   3   18.08    1.20
   5   2   3   19.45    1.37
  -6  -2  -3    0.49    0.26
  -6  -2  -3    0.83    0.24
  -6  -2  -3    1.16    0.30
   6   2   3    0.63    0.31
   6   2   3    0.85    0.26
   6   2   3    0.55    0.25
   6   2   3    1.30    0.33
   6   2   3    0.47    0.25
  -7  -2  -3    0.43    0.24
  -7  -2  -3   -0.15    0.22
  -7  -2  -3    0.08    0.18
   7   2   3   -0.15    0.16
   7   2   3   -0.10    0.19
   7   2   3    0.37    0.27
   7   2   3   -0.02    0.23
   7   2   3   -0.15    0.25
  -8  -2  -3    8.67    0.74
  -8  -2  -3    7.71    0.71
   8   2   3    7.58    0.91
   8   2   3    7.12    0.86
   8   2   3    6.87    0.70
   8   2   3    9.43    0.98
   8   2   3    7.00    1.01
   9   2   3    7.15    0.98
   9   2   3    9.20    1.22
   9   2   3    8.83    0.77
   9   2   3    9.85    1.14
  10   2   3    0.45    0.43
  10   2   3    0.08    0.43
  11   2   3    1.58    0.67
  11   2   3    0.67    0.56
  12   2   3   -0.28    0.52
  12   2   3    0.10    0.60
  12  -3  -3    1.15    0.55
  11  -3  -3   -0.05    0.33
  11  -3  -3   -0.46    0.34
  10  -3  -3    0.30    0.35
  10  -3  -3    0.01    0.33
   9  -3  -3    2.78    0.53
   9  -3  -3    1.80    0.50
   8  -3  -3    0.83    0.35
   8  -3  -3    0.18    0.38
   8  -3  -3    0.37    0.39
   8  -3  -3    0.41    0.34
   7  -3  -3    6.34    0.82
   7  -3  -3    6.83    0.85
   7  -3  -3    5.36    0.70
   7  -3  -3    6.09    0.68
   6  -3  -3   -0.27    0.23
   6  -3  -3   -0.07    0.19
   6  -3  -3    0.00    0.17
   6  -3  -3    0.58    0.31
  -6   3   3    0.34    0.12
   5  -3  -3    2.83    0.40
   5  -3  -3    3.01    0.44
   5  -3  -3    1.78    0.45
   5  -3  -3    1.58    0.40
  -5   3   3    2.34    0.30
  -5   3   3    2.28    0.34
  -5   3   3    2.68    0.32
   4  -3  -3    0.03    0.14
   4  -3  -3    0.32    0.22
   4  -3  -3    0.08    0.21
   4  -3  -3    0.01    0.15
  -4   3   3   -0.09    0.13
  -4   3   3    0.34    0.16
  -4   3   3    0.24    0.17
  -4   3   3    0.15    0.19
   3  -3  -3   65.90    3.50
   3  -3  -3   64.59    3.37
   3  -3  -3   68.87    3.68
   3  -3  -3   69.32    3.55
  -3   3   3   66.32    3.41
  -3   3   3   63.02    3.36
  -3   3   3   63.72    3.58
   2  -3  -3    0.37    0.17
   2  -3  -3    0.52    0.15
   2  -3  -3    0.45    0.14
   2  -3  -3    0.06    0.17
  -2   3   3    0.28    0.15
  -2   3   3    0.38    0.18
  -2   3   3    0.37    0.13
   1  -3  -3  176.79    9.29
   1  -3  -3  176.88    8.86
   1  -3  -3  186.81    8.73
   1  -3  -3  181.20    9.16
  -1   3   3  180.38    9.15
  -1   3   3  173.54    9.26
  -1   3   3  177.62    8.83
  -1   3   3  169.85    8.71
   0  -3  -3   12.78    0.82
   0  -3  -3   13.16    0.92
   0  -3  -3   13.19    0.97
   0  -3  -3   14.02    0.87
   0   3   3   14.10    0.83
   0   3   3   14.67    0.99
   0   3   3   14.40    0.87
   0   3   3   13.57    0.91
  -1  -3  -3    2.02    0.27
  -1  -3  -3    1.40    0.30
  -1  -3  -3    1.82    0.32
  -1  -3  -3    1.93    0.28
   1   3   3    1.34    0.21
   1   3   3    1.48    0.28
   1   3   3    1.04    0.21
   1   3   3    1.85    0.34
  -2  -3  -3    7.05    0.66
  -2  -3  -3    8.11    0.75
  -2  -3  -3    6.54    0.61
  -2  -3  -3    6.45    0.60
   2   3   3    6.63    0.60
   2   3   3    6.59    0.69
   2   3   3    6.96    0.59
   2   3   3    5.03    0.59
  -3  -3  -3    0.26    0.16
  -3  -3  -3    0.04    0.11
  -3  -3  -3    0.08    0.16
   3   3   3    0.22    0.14
   3   3   3    0.34    0.16
   3   3   3    0.37    0.20
   3   3   3    0.38    0.15
  -4  -3  -3   24.71    1.51
  -4  -3  -3   24.50    1.57
  -4  -3  -3   25.28    1.55
   4   3   3   25.81    1.72
   4   3   3   24.28    1.68
   4   3   3   26.59    1.54
   4   3   3   25.72    1.59
   4   3   3   27.31    1.61
  -5  -3  -3    0.92    0.26
  -5  -3  -3    0.56    0.22
  -5  -3  -3    0.91    0.27
   5   3   3    0.36    0.20
   5   3   3    0.97    0.29
   5   3   3    0.70    0.31
   5   3   3   -0.10    0.18
  -6  -3  -3   18.36    1.09
  -6  -3  -3   15.16    1.09
  -6  -3  -3   15.57    1.20
   6   3   3   14.66    1.26
   6   3   3   14.44    1.21
   6   3   3   14.51    1.22
   6   3   3   14.25    1.38
   6   3   3   14.17    1.24
  -7  -3  -3    3.41    0.50
  -7  -3  -3    3.40    0.49
   7   3   3    3.81    0.62
   7   3   3    3.75    0.60
   7   3   3    3.53    0.58
   7   3   3    3.56    0.68
   7   3   3    4.68    0.59
  -8  -3  -3    2.99    0.45
  -8  -3  -3    2.14    0.37
   8   3   3    2.19    0.45
   8   3   3    1.08    0.45
   8   3   3    1.75    0.55
   8   3   3    2.39    0.52
   8   3   3    2.35    0.53
   9   3   3   -0.13    0.29
   9   3   3   -0.01    0.23
   9   3   3    0.04    0.36
  10   3   3    0.97    0.52
  10   3   3    1.53    0.52
  10   3   3    1.87    0.57
  11   3   3    0.19    0.40
  11   3   3    0.23    0.44
  11   3   3   -0.07    0.47
  12   3   3   -0.13    0.58
  12   3   3    0.45    0.61
  11  -4  -3    0.11    0.39
  11  -4  -3    0.12    0.34
  10  -4  -3    1.41    0.44
  10  -4  -3    0.08    0.36
   9  -4  -3    8.83    0.93
   9  -4  -3    8.28    1.00
   8  -4  -3    0.54    0.32
   8  -4  -3    1.46    0.43
   7  -4  -3    8.82    1.06
   7  -4  -3    7.35    0.83
   7  -4  -3    7.11    0.79
   7  -4  -3    9.20    1.05
  -7   4   3    7.83    0.55
  -7   4   3    7.76    0.53
   6  -4  -3   16.91    1.49
   6  -4  -3   14.72    1.37
   6  -4  -3   14.94    1.07
   6  -4  -3   15.89    1.15
  -6   4   3   15.59    1.02
  -6   4   3   16.19    1.01
  -6   4   3   14.85    1.00
   5  -4  -3    0.89    0.37
   5  -4  -3    0.98    0.37
   5  -4  -3    1.92    0.37
   5  -4  -3    1.58    0.32
  -5   4   3    1.37    0.31
  -5   4   3    1.40    0.36
  -5   4   3    1.00    0.29
  -5   4   3    1.48    0.32
   4  -4  -3   56.83    2.98
   4  -4  -3   51.08    2.81
   4  -4  -3   48.67    3.10
   4  -4  -3   49.66    2.97
  -4   4   3   55.76    2.89
  -4   4   3   53.85    3.02
  -4   4   3   51.80    2.82
   3  -4  -3    4.26    0.45
   3  -4  -3    3.89    0.60
   3  -4  -3    3.73    0.47
   3  -4  -3    4.44    0.60
  -3   4   3    4.50    0.58
  -3   4   3    4.84    0.56
  -3   4   3    3.94    0.46
   2  -4  -3   29.43    1.90
   2  -4  -3   29.65    1.82
   2  -4  -3   29.52    1.74
   2  -4  -3   30.47    1.66
  -2   4   3   29.18    1.65
  -2   4   3   29.28    1.77
   1  -4  -3   12.16    1.02
   1  -4  -3    8.45    0.86
   1  -4  -3   10.22    0.71
   1  -4  -3    9.17    0.66
  -1   4   3    9.95    0.87
  -1   4   3    9.52    0.92
  -1   4   3    9.28    0.66
   0  -4  -3    1.41    0.25
   0  -4  -3    1.82    0.39
   0  -4  -3    2.91    0.44
   0  -4  -3    1.75    0.29
   0   4   3    2.63    0.44
   0   4   3    2.34    0.30
   0   4   3    2.13    0.32
   0   4   3    2.00    0.36
  -1  -4  -3    4.15    0.55
  -1  -4  -3    4.34    0.60
  -1  -4  -3    4.13    0.47
  -1  -4  -3    4.30    0.45
   1   4   3    3.27    0.48
   1   4   3    3.67    0.43
   1   4   3    3.94    0.57
   1   4   3    4.98    0.47
  -2  -4  -3   21.82    1.32
  -2  -4  -3   21.38    1.41
  -2  -4  -3   22.14    1.38
   2   4   3   23.03    1.36
   2   4   3   23.12    1.53
   2   4   3   21.59    1.30
   2   4   3   20.05    1.39
  -3  -4  -3   10.33    0.90
  -3  -4  -3    9.05    0.82
  -3  -4  -3    9.68    0.92
   3   4   3    9.77    0.93
   3   4   3    9.66    0.84
   3   4   3   11.38    0.86
   3   4   3    9.76    0.99
  -4  -4  -3   55.20    3.00
  -4  -4  -3   58.10    3.07
   4   4   3   56.76    3.30
   4   4   3   52.77    2.96
   4   4   3   56.92    3.12
   4   4   3   51.44    3.06
  -5  -4  -3    0.39    0.24
  -5  -4  -3    0.00    0.18
  -5  -4  -3    0.13    0.16
   5   4   3    0.08    0.18
   5   4   3   -0.08    0.16
   5   4   3   -0.11    0.19
   5   4   3    0.11    0.19
   5   4   3    0.14    0.22
  -6  -4  -3    7.23    0.75
  -6  -4  -3    7.15    0.78
  -6  -4  -3    6.22    0.72
   6   4   3   10.40    1.01
   6   4   3    7.42    0.82
   6   4   3    7.66    0.81
   6   4   3    8.45    1.01
   6   4   3    6.56    0.91
  -7  -4  -3    3.41    0.53
  -7  -4  -3    3.80    0.51
   7   4   3    3.30    0.56
   7   4   3    3.64    0.58
   7   4   3    3.53    0.60
   7   4   3    3.40    0.70
   7   4   3    3.58    0.63
  -8  -4  -3    0.40    0.24
  -8  -4  -3   -0.12    0.26
   8   4   3    0.23    0.27
   8   4   3    0.51    0.33
   8   4   3    1.19    0.50
   9   4   3   -0.41    0.34
   9   4   3    0.26    0.30
   9   4   3   -0.24    0.25
  10   4   3    0.03    0.37
  10   4   3    0.22    0.45
  11   4   3    0.23    0.52
  11   4   3   -0.17    0.40
  12   4   3    0.05    0.64
  12   4   3    0.12    0.55
  12   4   3    0.04    0.59
  11  -5  -3    0.80    0.52
  11  -5  -3    1.60    0.53
  10  -5  -3   -0.28    0.31
  10  -5  -3    0.32    0.39
   9  -5  -3    0.57    0.39
   9  -5  -3    0.41    0.34
   8  -5  -3    0.40    0.37
   8  -5  -3    0.70    0.32
   7  -5  -3   24.17    1.70
   7  -5  -3   21.92    1.57
  -7   5   3   26.89    1.52
  -7   5   3   24.63    1.50
   6  -5  -3    6.36    0.94
   6  -5  -3    5.35    0.89
   6  -5  -3    6.52    0.72
   6  -5  -3    6.63    0.77
  -6   5   3    5.16    0.65
  -6   5   3    7.34    0.74
  -6   5   3    6.48    0.74
   5  -5  -3    0.12    0.33
   5  -5  -3    0.02    0.21
   5  -5  -3   -0.09    0.31
   5  -5  -3    0.20    0.18
  -5   5   3    0.34    0.23
  -5   5   3    0.56    0.34
  -5   5   3   -0.26    0.17
   4  -5  -3   10.51    1.15
   4  -5  -3   10.87    0.98
   4  -5  -3   13.35    1.31
   4  -5  -3   10.24    0.92
  -4   5   3   12.13    1.01
  -4   5   3   12.54    1.09
  -4   5   3   13.30    1.19
   3  -5  -3    9.97    1.03
   3  -5  -3    8.21    0.77
   3  -5  -3   10.24    0.88
   3  -5  -3    9.15    1.04
  -3   5   3    9.35    0.83
  -3   5   3   11.05    0.99
   2  -5  -3    4.64    0.51
   2  -5  -3    4.80    0.69
   2  -5  -3    4.27    0.70
   2  -5  -3    4.11    0.52
  -2   5   3    5.14    0.70
  -2   5   3    5.37    0.55
  -2   5   3    5.25    0.67
   1  -5  -3    3.27    0.43
   1  -5  -3    4.40    0.64
   1  -5  -3    4.57    0.53
   1  -5  -3    4.91    0.72
  -1   5   3    4.17    0.47
  -1   5   3    4.35    0.65
  -1   5   3    4.10    0.59
   0  -5  -3    1.04    0.36
   0  -5  -3    1.28    0.37
   0  -5  -3    0.96    0.25
   0  -5  -3    1.26    0.26
   0   5   3    0.72    0.28
   0   5   3    0.70    0.31
   0   5   3    0.97    0.22
  -1  -5  -3   17.46    1.12
  -1  -5  -3   15.11    1.35
  -1  -5  -3   17.66    1.16
   1   5   3   17.90    1.10
   1   5   3   16.91    1.16
   1   5   3   19.45    1.37
   1   5   3   16.97    1.39
  -2  -5  -3    9.74    0.84
  -2  -5  -3    7.24    0.73
  -2  -5  -3    9.64    0.94
   2   5   3    8.59    0.90
   2   5   3    7.54    0.77
   2   5   3    8.31    0.75
   2   5   3    9.76    1.02
  -3  -5  -3    0.25    0.19
  -3  -5  -3    0.46    0.26
  -3  -5  -3    0.54    0.22
   3   5   3    0.14    0.19
   3   5   3    0.00    0.16
   3   5   3    0.36    0.20
   3   5   3    0.12    0.27
  -4  -5  -3    2.70    0.50
  -4  -5  -3    2.24    0.40
   4   5   3    2.24    0.50
   4   5   3    2.10    0.37
   4   5   3    1.51    0.36
   4   5   3    2.08    0.44
  -5  -5  -3    8.70    0.88
  -5  -5  -3    7.69    0.89
  -5  -5  -3    9.13    0.90
   5   5   3    8.83    0.90
   5   5   3    9.10    1.07
   5   5   3    8.88    0.86
   5   5   3    9.53    1.01
  -6  -5  -3    8.47    0.82
  -6  -5  -3    6.02    0.78
  -6  -5  -3    7.66    0.80
   6   5   3    6.25    0.77
   6   5   3    5.66    0.88
   6   5   3    5.99    0.74
   6   5   3    8.17    0.93
   6   5   3    7.04    0.98
  -7  -5  -3    0.60    0.26
  -7  -5  -3    0.36    0.32
   7   5   3    0.92    0.38
   7   5   3   -0.20    0.31
   7   5   3    0.57    0.40
   7   5   3    0.32    0.31
  -8  -5  -3    0.64    0.28
   8   5   3    0.27    0.32
   8   5   3    1.14    0.52
   8   5   3    0.96    0.41
   9   5   3    1.98    0.55
   9   5   3    5.28    0.85
   9   5   3    5.44    0.98
  10   5   3   -0.21    0.39
  10   5   3    0.47    0.51
  11   5   3   -0.32    0.44
  11   5   3   -0.22    0.41
  12   5   3    0.77    0.67
  12   5   3   -0.25    0.45
  11  -6  -3    0.53    0.49
  11  -6  -3    0.52    0.47
  10  -6  -3    0.15    0.39
  10  -6  -3    0.07    0.39
   9  -6  -3    2.83    0.60
   9  -6  -3    2.13    0.59
   8  -6  -3   -0.23    0.30
   8  -6  -3    0.02    0.27
   7  -6  -3    0.73    0.32
   7  -6  -3    0.38    0.34
  -7   6   3    0.87    0.33
  -7   6   3    0.34    0.31
   6  -6  -3    0.12    0.27
   6  -6  -3    0.55    0.28
  -6   6   3    0.60    0.32
   5  -6  -3    2.54    0.47
   5  -6  -3    3.99    0.59
   5  -6  -3    4.33    0.82
  -5   6   3    3.43    0.66
  -5   6   3    4.23    0.64
   4  -6  -3   -0.09    0.16
   4  -6  -3    0.36    0.38
   4  -6  -3    0.00    0.20
  -4   6   3    0.24    0.26
  -4   6   3   -0.08    0.26
   3  -6  -3    5.39    0.85
   3  -6  -3    6.83    0.67
   3  -6  -3    4.86    0.78
   3  -6  -3    3.23    0.53
  -3   6   3    4.80    0.71
  -3   6   3    4.41    0.72
   2  -6  -3    0.39    0.34
   2  -6  -3    0.56    0.23
   2  -6  -3    0.16    0.16
   2  -6  -3    0.18    0.28
  -2   6   3    0.34    0.30
  -2   6   3    0.48    0.28
   1  -6  -3   50.88    2.77
   1  -6  -3   46.24    2.85
   1  -6  -3   48.73    2.63
  -1   6   3   44.32    2.93
  -1   6   3   46.96    2.60
  -1   6   3   45.89    2.82
   0  -6  -3   43.65    2.64
   0  -6  -3   42.12    2.50
   0  -6  -3   41.09    2.38
   0   6   3   46.12    2.63
   0   6   3   41.26    2.71
   0   6   3   43.17    2.37
  -1  -6  -3    0.14    0.16
  -1  -6  -3    0.12    0.23
  -1  -6  -3    0.41    0.20
   1   6   3    0.45    0.29
   1   6   3    0.29    0.29
   1   6   3    0.68    0.23
  -2  -6  -3    7.12    0.73
  -2  -6  -3    6.79    0.72
  -2  -6  -3    6.91    0.87
   2   6   3    5.77    0.63
   2   6   3    5.92    0.68
   2   6   3    5.17    0.73
   2   6   3    5.92    0.85
  -3  -6  -3    9.06    0.86
  -3  -6  -3    8.31    0.86
   3   6   3    7.39    0.79
   3   6   3    7.73    0.90
   3   6   3    7.45    0.76
   3   6   3    6.85    0.94
  -4  -6  -3    0.98    0.32
  -4  -6  -3    0.55    0.25
   4   6   3    0.63    0.33
   4   6   3    0.79    0.28
   4   6   3    1.06    0.31
   4   6   3    0.15    0.31
  -5  -6  -3    5.92    0.72
  -5  -6  -3    5.31    0.70
   5   6   3    3.59    0.67
   5   6   3    4.67    0.65
   5   6   3    4.98    0.80
  -6  -6  -3    1.59    0.43
  -6  -6  -3    2.81    0.54
   6   6   3    2.86    0.53
   6   6   3    2.07    0.52
   6   6   3    2.13    0.59
  -7  -6  -3    0.36    0.28
   7   6   3    0.00    0.28
   7   6   3    0.12    0.41
   7   6   3    0.16    0.37
   8   6   3    0.95    0.51
   8   6   3    1.74    0.54
   9   6   3    1.48    0.54
   9   6   3    0.73    0.53
   9   6   3    0.92    0.47
  10   6   3    1.41    0.60
  10   6   3    1.52    0.68
  11   6   3    0.11    0.45
  11   6   3    0.60    0.59
  10  -7  -3    0.09    0.40
  10  -7  -3    0.07    0.37
   9  -7  -3    0.00    0.37
   9  -7  -3    0.25    0.36
   8  -7  -3    0.23    0.35
   8  -7  -3    0.46    0.41
   7  -7  -3    0.41    0.34
   7  -7  -3    0.31    0.31
   6  -7  -3    0.08    0.24
   6  -7  -3    0.60    0.37
  -6   7   3    1.62    0.49
   5  -7  -3    2.75    0.53
   5  -7  -3    3.70    0.61
  -5   7   3    2.18    0.54
   4  -7  -3    0.67    0.57
   4  -7  -3    1.34    0.36
   4  -7  -3    0.51    0.28
  -4   7   3    0.84    0.43
  -4   7   3    1.05    0.42
   3  -7  -3    7.73    0.82
   3  -7  -3    8.89    0.91
   3  -7  -3    7.92    1.16
  -3   7   3    9.17    1.12
  -3   7   3    7.58    1.00
   2  -7  -3    2.96    0.46
   2  -7  -3    2.25    0.45
  -2   7   3    1.97    0.56
  -2   7   3    3.63    0.66
   1  -7  -3    0.92    0.27
   1  -7  -3   -0.02    0.18
  -1   7   3    0.98    0.36
  -1   7   3    0.32    0.33
   0  -7  -3    0.19    0.21
   0  -7  -3   -0.08    0.16
   0   7   3   -0.19    0.24
   0   7   3   -0.15    0.24
  -1  -7  -3   20.24    1.39
  -1  -7  -3   20.95    1.35
   1   7   3   19.98    1.82
   1   7   3   18.48    1.68
  -2  -7  -3   18.30    1.36
  -2  -7  -3   20.45    1.34
   2   7   3   23.02    1.91
   2   7   3   16.55    1.59
  -3  -7  -3    1.49    0.38
  -3  -7  -3    0.99    0.34
   3   7   3    1.22    0.38
   3   7   3    0.90    0.40
   3   7   3    1.98    0.59
  -4  -7  -3    1.00    0.35
  -4  -7  -3    0.80    0.34
   4   7   3    0.57    0.41
   4   7   3    0.46    0.33
   4   7   3    0.94    0.38
  -5  -7  -3    2.42    0.53
  -5  -7  -3    3.58    0.60
   5   7   3    2.44    0.51
   5   7   3    2.63    0.66
   5   7   3    1.28    0.49
  -6  -7  -3    0.67    0.33
   6   7   3    1.09    0.47
   6   7   3    0.54    0.43
  -7  -7  -3    0.60    0.35
   7   7   3    0.61    0.50
   7   7   3    0.25    0.34
   8   7   3    3.00    0.82
   8   7   3    2.19    0.75
   8   7   3    2.89    0.71
   9   7   3    0.14    0.45
   9   7   3   -0.11    0.41
   9   7   3   -0.22    0.38
  10   7   3    0.68    0.59
  10   7   3    0.35    0.50
  11   7   3    0.04    0.64
  11   7   3    0.62    0.54
   9  -8  -3   -0.19    0.36
   9  -8  -3   -0.05    0.43
   8  -8  -3    0.19    0.34
   8  -8  -3    0.24    0.39
   7  -8  -3    2.23    0.54
   7  -8  -3    1.24    0.50
   6  -8  -3    0.30    0.32
   6  -8  -3    1.05    0.43
  -6   8   3    0.69    0.43
   5  -8  -3    1.61    0.49
   5  -8  -3    2.44    0.53
  -5   8   3    1.35    0.50
   4  -8  -3    2.41    0.54
   4  -8  -3    2.45    0.50
  -4   8   3    3.46    0.75
   3  -8  -3    5.68    0.74
   3  -8  -3    8.59    0.91
  -3   8   3    7.32    1.03
  -3   8   3    6.17    0.98
   2  -8  -3    3.39    0.55
   2  -8  -3    2.28    0.50
  -2   8   3    2.13    0.64
  -2   8   3    3.14    0.68
   1  -8  -3    0.37    0.26
   1  -8  -3    0.48    0.26
  -1   8   3    0.61    0.39
  -1   8   3    0.46    0.45
   0  -8  -3   -0.15    0.14
   0  -8  -3   -0.06    0.19
   0   8   3   -0.10    0.25
   0   8   3   -0.33    0.29
  -1  -8  -3   15.55    1.28
  -1  -8  -3   15.26    1.30
   1   8   3   16.64    1.66
   1   8   3   13.97    1.46
  -2  -8  -3    0.63    0.30
  -2  -8  -3    1.04    0.34
   2   8   3    0.35    0.35
   2   8   3    0.19    0.36
  -3  -8  -3    8.77    0.98
  -3  -8  -3    8.78    0.97
   3   8   3    8.10    1.09
   3   8   3    8.36    1.17
  -4  -8  -3   22.08    1.81
  -4  -8  -3   20.01    1.73
   4   8   3   23.67    2.13
   4   8   3   24.18    2.05
  -5  -8  -3   -0.06    0.27
   5   8   3   -0.20    0.32
   5   8   3    0.81    0.46
  -6  -8  -3    0.08    0.33
   6   8   3    0.28    0.44
   6   8   3    0.75    0.45
   7   8   3    0.58    0.53
   7   8   3    1.16    0.52
   8   8   3    4.11    0.83
   8   8   3    2.57    0.78
   8   8   3    2.58    0.81
   9   8   3   -0.02    0.50
   9   8   3    0.20    0.44
   9   8   3    0.00    0.54
  10   8   3   -0.06    0.42
  10   8   3    0.20    0.55
   9  -9  -3    0.33    0.42
   9  -9  -3   -0.10    0.42
   8  -9  -3    0.35    0.42
   8  -9  -3    0.52    0.37
   7  -9  -3    1.23    0.46
   7  -9  -3    0.91    0.44
   6  -9  -3    0.35    0.39
   6  -9  -3    1.36    0.44
  -6   9   3    0.99    0.55
   5  -9  -3    1.61    0.46
   5  -9  -3    1.77    0.52
  -5   9   3    2.15    0.66
   4  -9  -3    6.64    0.87
   4  -9  -3    5.87    0.84
  -4   9   3    6.05    0.99
   3  -9  -3    3.95    0.64
   3  -9  -3    5.12    0.75
  -3   9   3    4.11    0.88
  -3   9   3    4.38    0.86
   2  -9  -3    0.48    0.34
   2  -9  -3    0.32    0.27
  -2   9   3    0.36    0.47
  -2   9   3    1.83    0.61
   1  -9  -3   10.05    1.04
   1  -9  -3   10.32    1.10
  -1   9   3   11.50    1.38
  -1   9   3   11.94    1.45
   0  -9  -3    2.67    0.51
   0  -9  -3    2.44    0.50
   0   9   3    3.06    0.75
   0   9   3    2.82    0.66
  -1  -9  -3    0.16    0.25
  -1  -9  -3    0.41    0.30
   1   9   3    0.45    0.43
   1   9   3    0.11    0.32
  -2  -9  -3    3.47    0.62
  -2  -9  -3    3.57    0.62
   2   9   3    2.66    0.67
   2   9   3    3.90    0.88
  -3  -9  -3    1.48    0.45
  -3  -9  -3    0.45    0.35
   3   9   3    1.28    0.58
   3   9   3    0.56    0.47
  -4  -9  -3   -0.28    0.23
   4   9   3   -0.51    0.30
   4   9   3    0.30    0.45
  -5  -9  -3    0.96    0.44
   5   9   3    1.22    0.59
   5   9   3    1.93    0.67
  -6  -9  -3    0.28    0.40
   6   9   3    0.74    0.46
   6   9   3    0.67    0.53
   7   9   3    1.33    0.64
   7   9   3    3.74    0.95
   8   9   3    0.52    0.52
   8   9   3   -0.02    0.52
   8   9   3    0.45    0.58
   9   9   3   -0.20    0.51
   9   9   3    0.53    0.72
   9   9   3   -0.05    0.56
  10   9   3   -0.43    0.44
  10   9   3   -0.32    0.59
   8 -10  -3    0.24    0.50
   7 -10  -3    0.01    0.38
   7 -10  -3    0.31    0.39
   6 -10  -3    1.85    0.55
   6 -10  -3    0.33    0.41
  -6  10   3    0.50    0.55
   5 -10  -3    0.40    0.34
   5 -10  -3    0.45    0.38
  -5  10   3    0.28    0.47
   4 -10  -3    0.08    0.29
   4 -10  -3   -0.04    0.28
  -4  10   3    1.00    0.54
   3 -10  -3    3.18    0.64
   3 -10  -3    1.95    0.48
  -3  10   3    0.39    0.47
   2 -10  -3    0.08    0.26
   2 -10  -3    0.13    0.32
  -2  10   3    0.93    0.59
  -2  10   3    0.41    0.45
   1 -10  -3    3.53    0.62
   1 -10  -3    1.84    0.52
  -1  10   3    2.95    0.72
  -1  10   3    3.18    0.85
   0 -10  -3    0.32    0.27
   0 -10  -3    0.18    0.29
   0  10   3    0.43    0.40
   0  10   3    0.15    0.52
  -1 -10  -3    1.09    0.45
  -1 -10  -3    1.54    0.45
   1  10   3    1.26    0.57
   1  10   3    2.38    0.75
  -2 -10  -3    5.42    0.80
  -2 -10  -3    3.58    0.66
   2  10   3    5.51    1.03
   2  10   3    2.66    0.73
  -3 -10  -3   12.32    1.27
   3  10   3    9.35    1.33
   3  10   3    9.87    1.45
  -4 -10  -3    1.37    0.50
   4  10   3    0.45    0.56
   4  10   3    1.71    0.63
  -5 -10  -3    1.11    0.47
   5  10   3    0.37    0.49
   5  10   3    0.41    0.49
   6  10   3   -0.47    0.39
   6  10   3    0.97    0.65
   7  10   3    0.04    0.55
   7  10   3   -0.01    0.46
   8  10   3    0.10    0.59
   8  10   3    0.21    0.54
   9  10   3    0.02    0.63
   9  10   3    0.38    0.65
   9  10   3    0.11    0.62
   7 -11  -3    0.62    0.48
   6 -11  -3    0.29    0.39
   6 -11  -3   -0.20    0.38
   5 -11  -3   -0.15    0.31
   5 -11  -3   -0.11    0.36
  -5  11   3    0.24    0.57
   4 -11  -3    0.17    0.35
   4 -11  -3    0.49    0.46
  -4  11   3    0.47    0.53
   3 -11  -3    0.30    0.36
   3 -11  -3    0.30    0.35
  -3  11   3    0.58    0.56
   2 -11  -3    0.08    0.29
   2 -11  -3   -0.22    0.34
  -2  11   3    0.14    0.44
   1 -11  -3   -0.16    0.25
   1 -11  -3   -0.05    0.31
  -1  11   3    0.04    0.56
  -1  11   3    0.31    0.49
   0 -11  -3    0.23    0.35
   0 -11  -3    0.02    0.30
   0  11   3   -0.08    0.53
   0  11   3   -0.01    0.40
  -1 -11  -3    0.94    0.43
   1  11   3    0.64    0.53
   1  11   3    0.26    0.57
  -2 -11  -3    0.32    0.38
   2  11   3    0.23    0.49
   2  11   3    1.67    0.64
  -3 -11  -3    0.77    0.44
   3  11   3    0.27    0.44
   3  11   3    0.37    0.54
  -4 -11  -3    0.58    0.48
   4  11   3    1.35    0.59
   4  11   3    1.18    0.68
  -5 -11  -3    0.64    0.48
   5  11   3    0.15    0.53
   5  11   3    0.25    0.51
   6  11   3   -0.14    0.59
   6  11   3    0.10    0.47
   7  11   3    0.92    0.66
   7  11   3    0.53    0.72
   8  11   3    0.75    0.74
   6 -12  -3   -0.15    0.45
   5 -12  -3    0.25    0.49
  -5  12   3    0.57    0.66
   4 -12  -3    0.44    0.43
   4 -12  -3    0.55    0.47
  -4  12   3    0.03    0.57
   3 -12  -3   -0.04    0.40
   3 -12  -3    0.35    0.38
  -3  12   3   -0.11    0.52
   2 -12  -3    0.48    0.39
   2 -12  -3    0.49    0.47
  -2  12   3   -0.31    0.43
   1 -12  -3    0.50    0.39
  -1  12   3    1.42    0.71
   0 -12  -3   -0.14    0.31
   0  12   3    0.49    0.66
   0  12   3    0.14    0.52
  -1 -12  -3    2.11    0.62
   1  12   3    1.06    0.62
   1  12   3    3.15    0.97
  -2 -12  -3    0.32    0.40
   2  12   3    0.45    0.61
   2  12   3    0.76    0.52
  -3 -12  -3    0.34    0.45
   3  12   3   -0.37    0.49
   3  12   3    0.04    0.57
  -4 -12  -3    0.26    0.50
   4  12   3   -0.05    0.53
   4  12   3    1.18    0.65
   5  12   3   -0.07    0.55
   5  12   3    0.53    0.71
   6  12   3    0.10    0.63
   4 -13  -3    0.49    0.54
  -4  13   3    0.40    0.76
  -3  13   3    0.26    0.68
   2 -13  -3    0.55    0.45
  -2  13   3   -0.63    0.49
   1 -13  -3    0.13    0.45
  -1  13   3   -0.25    0.55
   0 -13  -3    1.42    0.58
   0  13   3   -0.18    0.55
  -1 -13  -3    0.03    0.44
   1  13   3    1.25    0.74
  -2 -13  -3    0.89    0.55
   2  13   3    2.02    0.97
   2  13   3    1.67    0.80
  -3 -13  -3    0.17    0.52
   3  13   3    0.35    0.77
   4  13   3    0.13    0.77
   3  13  -4   -0.14    0.66
   2  13  -4   -0.09    0.69
   1  13  -4    0.65    0.78
  -1 -13   4   -0.20    0.40
   0  13  -4    0.08    0.68
   0 -13   4    0.17    0.44
  -1  13  -4   -0.12    0.68
   1 -13   4    0.40    0.45
   2 -13   4    0.47    0.48
   3 -13   4   -0.19    0.42
   5  12  -4   -0.07    0.56
   5  12  -4    0.93    0.78
   4  12  -4    0.02    0.65
   4  12  -4    0.30    0.61
   3  12  -4    0.13    0.59
   3  12  -4   -0.10    0.61
   2  12  -4    0.11    0.57
   2  12  -4   -0.70    0.50
  -2 -12   4   -0.09    0.38
   1  12  -4    0.64    0.67
   1  12  -4   -0.42    0.48
  -1 -12   4   -0.01    0.38
   0  12  -4    0.04    0.54
   0  12  -4    0.95    0.66
   0 -12   4    0.54    0.43
  -1  12  -4    0.32    0.63
  -1  12  -4    0.07    0.64
   1 -12   4    0.03    0.35
  -2  12  -4    1.06    0.74
  -2  12  -4    1.55    0.75
   2 -12   4    0.28    0.40
  -3  12  -4    0.05    0.59
   3 -12   4    0.00    0.33
  -4  12  -4    0.63    0.77
   4 -12   4   -0.03    0.38
  -5  12  -4   -0.53    0.66
  -6  12  -4    0.09    0.72
   7  11  -4   -0.22    0.59
   7  11  -4   -0.07    0.54
   6  11  -4   -0.14    0.57
   6  11  -4   -0.20    0.51
   5  11  -4    0.78    0.62
   5  11  -4    0.37    0.55
   4  11  -4    0.35    0.55
   4  11  -4    0.14    0.60
   3  11  -4   -0.39    0.47
   3  11  -4    0.12    0.54
   2  11  -4    2.07    0.75
   2  11  -4    3.08    0.96
  -2 -11   4    3.20    0.67
   1  11  -4    0.24    0.57
   1  11  -4   -0.03    0.41
  -1 -11   4   -0.13    0.30
   0  11  -4    0.33    0.48
   0  11  -4    0.02    0.57
   0 -11   4    0.13    0.32
  -1  11  -4    0.95    0.70
  -1  11  -4    0.82    0.59
   1 -11   4    2.77    0.61
  -2  11  -4    0.48    0.51
  -2  11  -4   -0.07    0.53
   2 -11   4    1.06    0.41
  -3  11  -4    0.12    0.57
  -3  11  -4    0.28    0.58
   3 -11   4   -0.35    0.29
  -4  11  -4    0.29    0.56
   4 -11   4    0.73    0.48
   4 -11   4    0.70    0.44
  -5  11  -4    0.72    0.65
   5 -11   4   -0.41    0.36
   5 -11   4   -0.25    0.34
  -6  11  -4    1.58    0.82
   6 -11   4    0.80    0.53
   6 -11   4    0.72    0.47
  -7  11  -4    0.46    0.78
   7 -11   4    0.02    0.48
   8  10  -4    0.17    0.61
   8  10  -4   -0.45    0.47
   7  10  -4   -0.20    0.56
   7  10  -4    0.35    0.54
   6  10  -4    0.28    0.57
   6  10  -4    0.74    0.54
   5  10  -4    0.76    0.53
   5  10  -4    1.10    0.58
   4  10  -4    6.07    1.14
   4  10  -4    4.67    0.93
   3  10  -4    0.57    0.50
   3  10  -4    0.30    0.42
  -3 -10   4   -0.23    0.27
   2  10  -4    0.35    0.50
   2  10  -4   -0.03    0.42
  -2 -10   4    0.22    0.29
   1  10  -4    1.09    0.57
   1  10  -4    0.61    0.51
  -1 -10   4    0.42    0.31
   0  10  -4   -0.07    0.45
   0  10  -4    1.73    0.63
   0 -10   4    1.88    0.47
  -1  10  -4    0.35    0.52
  -1  10  -4    1.18    0.57
   1 -10   4    0.27    0.30
  -2  10  -4   -0.15    0.47
  -2  10  -4    0.25    0.48
   2 -10   4    0.14    0.28
   2 -10   4   -0.01    0.27
  -3  10  -4    0.10    0.41
  -3  10  -4   -0.11    0.45
   3 -10   4    0.01    0.31
   3 -10   4   -0.07    0.24
  -4  10  -4    1.45    0.65
  -4  10  -4   -0.16    0.59
   4 -10   4    0.29    0.41
   4 -10   4    0.11    0.33
  -5  10  -4    1.98    0.80
   5 -10   4    1.89    0.56
   5 -10   4    2.44    0.65
  -6  10  -4    0.72    0.66
   6 -10   4    0.85    0.51
   6 -10   4    0.49    0.42
  -7  10  -4    0.45    0.69
   7 -10   4   -0.14    0.45
   7 -10   4   -0.24    0.35
  -8  10  -4   -0.43    0.63
   8 -10   4    0.18    0.50
   9   9  -4    0.62    0.60
   8   9  -4    0.50    0.60
   8   9  -4    0.52    0.57
   7   9  -4    0.51    0.47
   7   9  -4    0.05    0.45
   6   9  -4    1.41    0.63
   6   9  -4    0.86    0.51
   5   9  -4    1.14    0.57
   5   9  -4    1.17    0.53
   4   9  -4    0.96    0.44
   4   9  -4   -0.10    0.42
  -4  -9   4    0.67    0.33
   3   9  -4    3.48    0.76
   3   9  -4    4.87    0.93
  -3  -9   4    4.13    0.64
   2   9  -4    1.74    0.61
   2   9  -4    0.67    0.52
  -2  -9   4    0.25    0.27
   1   9  -4    0.49    0.47
   1   9  -4    0.52    0.43
  -1  -9   4    0.47    0.27
   0   9  -4    0.14    0.43
   0   9  -4    0.29    0.37
   0  -9   4    0.13    0.24
   0  -9   4    0.15    0.27
  -1   9  -4    0.27    0.39
  -1   9  -4    0.18    0.40
   1  -9   4    1.06    0.37
   1  -9   4    0.91    0.34
  -2   9  -4    0.36    0.41
  -2   9  -4    0.45    0.46
   2  -9   4   -0.03    0.22
   2  -9   4    0.03    0.26
  -3   9  -4    5.05    0.95
  -3   9  -4    5.60    1.08
   3  -9   4    3.57    0.63
   3  -9   4    4.33    0.71
  -4   9  -4    0.50    0.54
  -4   9  -4   -0.25    0.34
   4  -9   4    0.20    0.32
   4  -9   4    0.05    0.27
  -5   9  -4    9.20    1.36
   5  -9   4    6.41    0.91
   5  -9   4    9.35    1.12
  -6   9  -4    0.94    0.64
   6  -9   4    1.64    0.54
   6  -9   4    1.24    0.46
  -7   9  -4    2.56    0.81
   7  -9   4    3.53    0.76
   7  -9   4    2.13    0.56
  -8   9  -4    1.59    0.77
   8  -9   4    1.45    0.63
   8  -9   4    1.77    0.59
   9  -9   4    0.88    0.55
   9   8  -4   -0.29    0.46
   9   8  -4   -0.14    0.50
   8   8  -4   -0.13    0.45
   8   8  -4    0.05    0.41
   7   8  -4   -0.20    0.37
   7   8  -4    0.19    0.46
   6   8  -4    0.19    0.41
   6   8  -4    0.63    0.42
   5   8  -4    0.09    0.37
   5   8  -4   -0.07    0.32
   4   8  -4    1.94    0.53
   4   8  -4    0.77    0.47
  -4  -8   4    1.84    0.40
   3   8  -4    0.45    0.36
   3   8  -4   -0.06    0.34
  -3  -8   4    0.55    0.27
   2   8  -4    0.31    0.33
   2   8  -4    0.87    0.46
   2   8  -4    0.33    0.39
  -2  -8   4    0.30    0.26
  -2  -8   4    0.73    0.28
   1   8  -4    0.59    0.42
   1   8  -4    0.99    0.39
   1   8  -4    0.65    0.40
  -1  -8   4    0.71    0.30
  -1  -8   4    0.75    0.28
   0   8  -4    0.33    0.37
   0   8  -4    0.49    0.39
   0  -8   4    0.59    0.29
   0  -8   4    0.51    0.26
  -1   8  -4    0.68    0.44
  -1   8  -4    0.89    0.39
   1  -8   4    0.53    0.28
   1  -8   4    0.32    0.22
  -2   8  -4    0.58    0.41
  -2   8  -4    0.43    0.39
   2  -8   4    0.28    0.23
   2  -8   4    0.27    0.26
  -3   8  -4    4.45    0.88
  -3   8  -4    3.59    0.81
   3  -8   4    2.07    0.49
   3  -8   4    2.95    0.55
  -4   8  -4    7.11    1.10
  -4   8  -4    7.13    1.13
   4  -8   4    4.81    0.74
   4  -8   4    5.81    0.79
  -5   8  -4    1.52    0.63
  -5   8  -4    0.93    0.53
   5  -8   4    1.13    0.43
   5  -8   4    1.75    0.47
  -6   8  -4    0.39    0.47
   6  -8   4   -0.12    0.27
   6  -8   4    0.00    0.34
  -7   8  -4    2.97    0.83
   7  -8   4    1.07    0.47
   7  -8   4    2.42    0.59
  -8   8  -4   -0.25    0.49
   8  -8   4    0.41    0.44
   8  -8   4    0.04    0.36
   9  -8   4    1.68    0.56
   9  -8   4    0.32    0.45
  10  -8   4   -0.20    0.46
  10   7  -4    0.20    0.55
   9   7  -4    0.14    0.46
   9   7  -4    0.44    0.43
   8   7  -4   -0.15    0.38
   8   7  -4    0.19    0.39
   7   7  -4    1.04    0.47
   7   7  -4    0.64    0.42
   6   7  -4    0.77    0.46
   6   7  -4    0.79    0.42
   5   7  -4    1.26    0.50
   5   7  -4    1.85    0.40
   5   7  -4    1.35    0.36
   5   7  -4    1.63    0.50
  -5  -7   4    1.61    0.25
  -5  -7   4    1.55    0.28
   4   7  -4    4.52    0.57
   4   7  -4    3.33    0.51
   4   7  -4    4.99    0.80
   4   7  -4    3.69    0.66
  -4  -7   4    3.98    0.49
  -4  -7   4    2.64    0.47
   3   7  -4   15.79    1.09
   3   7  -4   14.67    1.53
   3   7  -4   14.39    1.23
   3   7  -4   14.82    1.41
  -3  -7   4   17.26    1.33
  -3  -7   4   14.51    1.18
  -3  -7   4   14.87    1.03
   2   7  -4   28.05    1.76
   2   7  -4   30.95    2.15
   2   7  -4   30.23    2.03
   2   7  -4   28.85    1.86
  -2  -7   4   32.33    1.77
  -2  -7   4   26.55    1.77
   1   7  -4    0.16    0.28
   1   7  -4    0.23    0.25
   1   7  -4    0.49    0.31
  -1  -7   4    0.13    0.19
  -1  -7   4    0.05    0.15
   0   7  -4   13.28    1.33
   0   7  -4   12.68    1.14
   0   7  -4    9.99    1.25
   0  -7   4   11.63    0.98
   0  -7   4   10.41    0.99
  -1   7  -4    0.46    0.34
  -1   7  -4   -0.04    0.30
   1  -7   4    0.35    0.22
   1  -7   4    0.56    0.26
  -2   7  -4    0.29    0.33
  -2   7  -4    0.15    0.36
   2  -7   4    0.94    0.33
   2  -7   4    0.31    0.23
  -3   7  -4   -0.02    0.33
  -3   7  -4    0.04    0.29
   3  -7   4    0.33    0.23
   3  -7   4    0.00    0.23
  -4   7  -4   21.99    1.92
  -4   7  -4   20.58    1.90
   4  -7   4   17.49    1.53
   4  -7   4   14.72    1.38
  -5   7  -4    6.27    1.02
  -5   7  -4    4.91    0.90
   5  -7   4    6.12    0.81
   5  -7   4    6.75    0.88
  -6   7  -4    0.11    0.41
  -6   7  -4   -0.03    0.39
   6  -7   4    0.01    0.28
   6  -7   4   -0.46    0.25
  -7   7  -4    2.89    0.75
   7  -7   4    3.49    0.68
   7  -7   4    2.19    0.58
  -8   7  -4    1.18    0.60
   8  -7   4   -0.06    0.34
   8  -7   4    0.68    0.41
   9  -7   4    0.05    0.31
   9  -7   4    0.50    0.45
  10  -7   4    0.70    0.48
  10  -7   4    0.49    0.46
  11  -7   4    0.54    0.54
  10   6  -4   -0.29    0.46
  10   6  -4   -0.12    0.46
   9   6  -4    1.38    0.46
   9   6  -4    1.84    0.61
   8   6  -4    6.37    0.92
   8   6  -4    4.47    0.73
   7   6  -4    0.68    0.35
   7   6  -4    0.91    0.41
   6   6  -4    1.49    0.34
   6   6  -4    1.26    0.32
   6   6  -4    1.46    0.46
   6   6  -4    1.12    0.41
   5   6  -4    1.04    0.36
   5   6  -4    0.07    0.29
   5   6  -4    0.52    0.23
   5   6  -4    0.78    0.27
   4   6  -4    0.37    0.21
   4   6  -4    0.03    0.19
   4   6  -4    0.22    0.30
   4   6  -4    1.03    0.41
  -4  -6   4    0.63    0.19
  -4  -6   4    0.50    0.21
   3   6  -4    0.05    0.18
   3   6  -4    0.24    0.24
   3   6  -4   -0.15    0.25
   3   6  -4   -0.02    0.15
  -3  -6   4   -0.04    0.20
  -3  -6   4    0.13    0.17
  -3  -6   4    0.17    0.14
   2   6  -4    0.10    0.17
   2   6  -4    0.03    0.26
   2   6  -4    0.09    0.19
   2   6  -4   -0.23    0.18
  -2  -6   4    0.01    0.15
  -2  -6   4    0.23    0.16
  -2  -6   4   -0.11    0.21
   1   6  -4    0.77    0.34
   1   6  -4    1.35    0.34
   1   6  -4    1.18    0.29
   1   6  -4    1.74    0.48
  -1  -6   4    0.95    0.24
  -1  -6   4    1.60    0.41
   0   6  -4   50.06    2.92
   0   6  -4   48.67    2.82
   0   6  -4   51.27    3.07
   0   6  -4   44.19    2.65
   0  -6   4   47.01    2.83
   0  -6   4   50.48    2.65
   0  -6   4   48.43    2.77
  -1   6  -4    2.99    0.59
  -1   6  -4    4.38    0.73
  -1   6  -4    2.67    0.47
   1  -6   4    3.45    0.51
   1  -6   4    3.09    0.45
  -2   6  -4   13.40    1.36
  -2   6  -4   15.01    1.49
   2  -6   4   13.87    1.14
   2  -6   4   15.49    1.24
  -3   6  -4    5.71    0.86
  -3   6  -4    5.27    0.82
   3  -6   4    4.80    0.64
   3  -6   4    5.12    0.68
  -4   6  -4    6.80    0.94
  -4   6  -4    7.76    1.05
   4  -6   4    7.32    0.87
   4  -6   4    5.76    0.73
  -5   6  -4    0.72    0.42
  -5   6  -4    0.60    0.44
   5  -6   4    0.45    0.32
   5  -6   4    0.39    0.29
  -6   6  -4    5.81    0.96
  -6   6  -4    3.45    0.74
   6  -6   4    5.03    0.74
   6  -6   4    5.24    0.79
  -7   6  -4    2.38    0.67
   7  -6   4    2.12    0.56
   7  -6   4    1.15    0.42
  -8   6  -4    0.94    0.57
   8  -6   4    0.25    0.34
   8  -6   4    0.49    0.36
  -9   6  -4    0.00    0.46
   9  -6   4    0.27    0.43
   9  -6   4    1.04    0.45
  10  -6   4    0.61    0.49
  10  -6   4    0.82    0.49
  11  -6   4    0.39    0.49
  11  -6   4    0.03    0.50
  11   5  -4    0.15    0.51
  10   5  -4    1.15    0.53
   9   5  -4    5.61    0.88
   9   5  -4    5.70    0.74
   8   5  -4    0.42    0.29
   8   5  -4   -0.04    0.33
   7   5  -4    1.93    0.40
   7   5  -4    1.37    0.44
   7   5  -4    1.14    0.30
   6   5  -4    4.49    0.63
   6   5  -4    4.48    0.51
   6   5  -4    5.34    0.70
   6   5  -4    5.35    0.55
   5   5  -4   14.67    1.20
   5   5  -4   11.37    0.84
   5   5  -4   11.90    0.82
   5   5  -4   10.72    1.02
   4   5  -4   13.70    0.89
   4   5  -4   14.30    1.25
   4   5  -4   14.84    1.20
   4   5  -4   12.97    0.93
   3   5  -4    6.56    0.77
   3   5  -4    7.75    0.68
   3   5  -4    7.32    0.64
   3   5  -4    8.00    0.88
  -3  -5   4    6.83    0.64
  -3  -5   4    8.11    0.62
  -3  -5   4    8.04    0.63
   2   5  -4   18.59    1.40
   2   5  -4   23.07    1.29
   2   5  -4   20.85    1.34
   2   5  -4   20.93    1.51
  -2  -5   4   22.75    1.26
  -2  -5   4   21.96    1.29
  -2  -5   4   20.84    1.35
   1   5  -4   10.89    0.86
   1   5  -4   10.56    0.80
   1   5  -4    9.68    0.96
   1   5  -4   11.31    1.07
  -1  -5   4   10.00    0.69
  -1  -5   4    7.14    0.73
  -1  -5   4    9.51    0.89
   0   5  -4   61.60    3.41
   0   5  -4   60.39    3.20
   0   5  -4   59.33    3.55
   0   5  -4   58.85    3.36
   0  -5   4   59.17    3.17
   0  -5   4   62.65    3.36
   0  -5   4   62.15    3.33
  -1   5  -4    1.85    0.46
  -1   5  -4    1.73    0.41
  -1   5  -4    1.51    0.32
  -1   5  -4    2.09    0.41
   1  -5   4    2.17    0.34
   1  -5   4    1.83    0.35
   1  -5   4    0.55    0.28
  -2   5  -4    9.59    1.08
  -2   5  -4    8.59    0.99
  -2   5  -4    9.72    0.90
   2  -5   4    9.46    0.84
   2  -5   4    8.94    0.86
   2  -5   4    8.96    0.98
  -3   5  -4   19.48    1.74
  -3   5  -4   22.58    1.76
  -3   5  -4   19.41    1.36
   3  -5   4   20.04    1.32
   3  -5   4   23.35    1.75
   3  -5   4   18.21    1.37
  -4   5  -4    6.86    0.95
  -4   5  -4    6.79    0.91
   4  -5   4    5.67    0.72
   4  -5   4    7.14    0.81
  -5   5  -4    1.61    0.52
  -5   5  -4    2.45    0.61
   5  -5   4    0.78    0.31
   5  -5   4    1.44    0.43
  -6   5  -4    2.02    0.55
  -6   5  -4    2.85    0.65
   6  -5   4    1.18    0.42
   6  -5   4    1.07    0.38
   6  -5   4    1.98    0.63
  -7   5  -4    9.24    1.14
   7  -5   4    8.66    1.01
   7  -5   4    8.13    1.07
  -8   5  -4    0.17    0.38
   8  -5   4    0.44    0.38
   8  -5   4    0.13    0.28
  -9   5  -4   -0.10    0.40
   9  -5   4   -0.35    0.31
   9  -5   4    0.40    0.37
  10  -5   4    1.50    0.57
  10  -5   4    2.95    0.75
  11  -5   4    0.52    0.45
  11  -5   4    0.13    0.48
  11   4  -4    0.18    0.45
  10   4  -4    0.01    0.42
   9   4  -4    0.26    0.36
   9   4  -4    0.36    0.34
   9   4  -4    0.51    0.28
   8   4  -4   -0.35    0.25
   8   4  -4    0.09    0.24
   8   4  -4   -0.22    0.22
   7   4  -4    0.29    0.20
   7   4  -4    0.39    0.25
   7   4  -4    0.29    0.22
   7   4  -4    0.26    0.27
   6   4  -4   17.74    1.07
   6   4  -4   15.64    1.14
   6   4  -4   17.87    1.12
   6   4  -4   19.40    1.27
   5   4  -4   13.52    0.91
   5   4  -4   13.89    0.88
   5   4  -4   15.28    1.01
   5   4  -4   14.91    1.06
   4   4  -4    8.31    0.77
   4   4  -4    7.17    0.70
   4   4  -4    6.93    0.59
   4   4  -4    7.44    0.58
   3   4  -4    4.24    0.51
   3   4  -4    3.33    0.49
   3   4  -4    4.20    0.38
   3   4  -4    3.83    0.40
  -3  -4   4    3.31    0.31
   2   4  -4   51.92    2.91
   2   4  -4   49.87    2.61
   2   4  -4   47.71    2.74
   2   4  -4   52.73    2.78
  -2  -4   4   48.59    2.70
  -2  -4   4   52.28    2.59
  -2  -4   4   51.38    2.66
   1   4  -4    9.37    0.90
   1   4  -4    9.53    0.66
   1   4  -4   10.77    0.71
   1   4  -4    9.57    0.87
  -1  -4   4    9.79    0.82
  -1  -4   4    9.31    0.66
  -1  -4   4    8.73    0.62
   0   4  -4   41.88    2.44
   0   4  -4   40.53    2.29
   0   4  -4   42.16    2.35
   0   4  -4   38.25    2.17
   0  -4   4   42.45    2.16
   0  -4   4   40.89    2.29
   0  -4   4   37.63    2.25
  -1   4  -4   11.23    1.07
  -1   4  -4   12.74    0.83
  -1   4  -4   11.44    0.97
  -1   4  -4   10.14    1.00
   1  -4   4   13.45    1.07
   1  -4   4   11.41    0.84
   1  -4   4   11.31    0.79
  -2   4  -4   30.22    1.90
  -2   4  -4   26.00    1.65
  -2   4  -4   28.89    1.81
  -2   4  -4   26.37    1.76
   2  -4   4   28.52    1.73
   2  -4   4   28.20    1.65
   2  -4   4   29.09    1.78
  -3   4  -4   21.38    1.60
  -3   4  -4   23.46    1.48
  -3   4  -4   23.57    1.58
  -3   4  -4   22.26    1.49
   3  -4   4   20.90    1.59
   3  -4   4   21.61    1.42
   3  -4   4   25.07    1.55
   3  -4   4   24.90    1.58
  -4   4  -4   10.35    1.05
  -4   4  -4   11.09    1.15
  -4   4  -4   11.17    1.00
  -4   4  -4   10.36    1.13
   4  -4   4   12.42    1.17
   4  -4   4   11.03    1.07
   4  -4   4   11.34    1.01
   4  -4   4   11.51    1.18
  -5   4  -4   16.49    1.43
  -5   4  -4   13.38    1.16
  -5   4  -4   13.08    1.36
   5  -4   4   16.59    1.40
   5  -4   4   15.28    1.45
   5  -4   4   13.61    1.34
   5  -4   4   15.09    1.26
  -6   4  -4    6.45    0.90
  -6   4  -4    7.26    0.98
  -6   4  -4    7.04    0.77
   6  -4   4    9.19    1.09
   6  -4   4    8.58    0.93
   6  -4   4    7.88    0.96
  -7   4  -4    4.77    0.82
  -7   4  -4    6.43    0.69
  -7   4  -4    4.29    0.77
   7  -4   4    5.06    0.89
   7  -4   4    4.94    0.80
   7  -4   4    5.17    0.74
  -8   4  -4    0.25    0.35
   8  -4   4    0.52    0.34
   8  -4   4    0.40    0.36
  -9   4  -4    0.20    0.37
   9  -4   4    0.43    0.40
   9  -4   4    0.23    0.35
  10  -4   4    1.07    0.50
  10  -4   4    1.54    0.62
  11  -4   4    1.03    0.52
  11  -4   4    0.46    0.50
  12  -4   4    0.36    0.51
  12  -4   4    0.32    0.52
  11   3  -4   -0.14    0.48
  10   3  -4    0.70    0.43
   9   3  -4    0.29    0.33
   9   3  -4    0.11    0.28
   9   3  -4    0.15    0.24
   8   3  -4    0.03    0.27
   8   3  -4    0.30    0.24
   8   3  -4    0.22    0.25
   8   3  -4   -0.11    0.25
   7   3  -4    0.44    0.22
   7   3  -4    0.13    0.19
   7   3  -4    0.00    0.17
   7   3  -4    0.04    0.20
   7   3  -4    0.48    0.27
   6   3  -4    0.00    0.21
   6   3  -4    0.55    0.20
   6   3  -4    0.28    0.19
   6   3  -4    0.38    0.17
   6   3  -4    0.38    0.27
   5   3  -4   39.71    2.33
   5   3  -4   44.05    2.45
   5   3  -4   43.59    2.23
   5   3  -4   40.62    2.26
   5   3  -4   41.50    2.16
   4   3  -4    0.24    0.18
   4   3  -4    0.58    0.19
   4   3  -4    0.50    0.13
   4   3  -4    0.46    0.14
   3   3  -4   55.00    2.95
   3   3  -4   55.03    2.81
   3   3  -4   55.81    3.04
   3   3  -4   58.82    2.92
   2   3  -4   29.57    1.67
   2   3  -4   32.44    1.61
   2   3  -4   30.37    1.78
   2   3  -4   31.23    1.70
  -2  -3   4   30.45    1.58
  -2  -3   4   29.87    1.55
  -2  -3   4   29.96    1.62
   1   3  -4    5.30    0.57
   1   3  -4    6.39    0.46
   1   3  -4    5.23    0.55
   1   3  -4    6.07    0.48
  -1  -3   4    6.09    0.54
  -1  -3   4    6.50    0.42
  -1  -3   4    5.94    0.44
   0   3  -4   12.15    0.76
   0   3  -4   11.10    0.71
   0   3  -4    9.87    0.89
   0   3  -4    9.43    0.85
   0  -3   4   10.85    0.86
   0  -3   4   10.85    0.69
  -1   3  -4    9.51    0.90
  -1   3  -4   11.49    0.78
  -1   3  -4   10.67    0.94
  -1   3  -4   11.56    0.83
  -1   3  -4   11.63    1.00
   1  -3   4   12.90    0.78
   1  -3   4   11.13    0.92
   1  -3   4   12.08    0.81
   1  -3   4   11.54    0.97
  -2   3  -4    0.05    0.13
  -2   3  -4    0.11    0.15
  -2   3  -4    0.14    0.16
  -2   3  -4    0.18    0.15
  -2   3  -4    0.07    0.17
   2  -3   4    0.30    0.17
   2  -3   4    0.54    0.25
   2  -3   4    0.01    0.12
   2  -3   4    0.13    0.12
  -3   3  -4   43.66    2.66
  -3   3  -4   45.51    2.61
  -3   3  -4   47.11    2.63
  -3   3  -4   50.28    2.83
   3  -3   4   44.02    2.71
   3  -3   4   46.72    2.66
   3  -3   4   49.54    2.60
   3  -3   4   49.30    2.80
  -4   3  -4   21.69    1.48
  -4   3  -4   22.57    1.52
  -4   3  -4   20.82    1.39
  -4   3  -4   25.08    1.62
   4  -3   4   24.10    1.57
   4  -3   4   23.16    1.52
   4  -3   4   20.86    1.55
   4  -3   4   22.87    1.46
  -5   3  -4    5.55    0.74
  -5   3  -4    5.52    0.76
  -5   3  -4    5.57    0.60
  -5   3  -4    5.48    0.73
   5  -3   4    5.02    0.67
   5  -3   4    5.63    0.76
   5  -3   4    5.86    0.78
   5  -3   4    5.40    0.76
  -6   3  -4   52.09    2.94
  -6   3  -4   50.72    3.10
   6  -3   4   54.12    3.27
   6  -3   4   51.81    3.13
   6  -3   4   57.02    3.29
   6  -3   4   55.17    3.08
  -7   3  -4    0.04    0.29
  -7   3  -4    0.51    0.37
  -7   3  -4    0.14    0.23
   7  -3   4    0.39    0.27
   7  -3   4    0.67    0.37
   7  -3   4    0.01    0.33
  -8   3  -4   -0.10    0.29
   8  -3   4    0.42    0.31
   8  -3   4    0.16    0.32
  -9   3  -4    0.99    0.47
   9  -3   4    2.38    0.58
   9  -3   4    1.15    0.55
  10  -3   4    0.52    0.46
  10  -3   4    0.18    0.43
  11  -3   4    0.52    0.48
  11  -3   4    0.56    0.51
  12  -3   4   -0.24    0.49
  12  -3   4    0.44    0.56
  12   2  -4    0.28    0.56
  11   2  -4   -0.62    0.40
  10   2  -4    0.79    0.42
   9   2  -4    0.88    0.32
   9   2  -4    0.98    0.30
   9   2  -4    1.41    0.41
   8   2  -4    5.96    0.65
   8   2  -4    7.60    0.78
   8   2  -4    9.03    0.73
   7   2  -4    1.95    0.38
   7   2  -4    2.37    0.34
   7   2  -4    2.82    0.39
   7   2  -4    2.41    0.33
   7   2  -4    2.70    0.35
   6   2  -4   41.01    2.16
   6   2  -4   42.85    2.30
   6   2  -4   41.63    2.26
   6   2  -4   40.95    2.34
   6   2  -4   42.77    2.18
   5   2  -4    5.53    0.38
   5   2  -4    5.31    0.58
   5   2  -4    6.03    0.41
   4   2  -4    0.55    0.23
   3   2  -4   18.33    1.01
   3   2  -4   20.03    0.98
   3   2  -4   18.24    1.20
   2   2  -4   32.14    1.80
   2   2  -4   31.35    1.64
   2   2  -4   31.06    1.57
   2   2  -4   30.06    1.61
   2   2  -4   30.79    1.69
   1   2  -4  124.40    6.20
   1   2  -4  120.49    6.26
   1   2  -4  121.85    5.91
   1   2  -4  115.76    5.97
   1   2  -4  120.62    6.23
  -1  -2   4  120.41    5.92
  -1  -2   4  122.00    6.17
  -1  -2   4  121.60    5.88
  -1  -2   4  118.61    6.19
   0   2  -4  491.47   22.66
   0   2  -4  467.37   23.33
   0   2  -4  460.44   22.59
   0   2  -4  458.16   23.70
   0   2  -4  459.52   23.75
   0  -2   4  472.44   22.63
   0  -2   4  446.17   23.71
   0  -2   4  480.31   22.57
  -1   2  -4   10.80    0.71
  -1   2  -4    8.95    0.63
  -1   2  -4   10.72    0.71
  -1   2  -4    7.46    0.71
  -1   2  -4    8.26    0.75
   1  -2   4    8.17    0.72
   1  -2   4    9.32    0.66
   1  -2   4    8.43    0.60
   1  -2   4    9.48    0.77
  -2   2  -4    9.37    0.85
  -2   2  -4   11.11    0.84
  -2   2  -4    8.33    0.75
  -2   2  -4    9.82    0.86
  -2   2  -4    8.24    0.77
   2  -2   4    9.48    0.81
   2  -2   4    9.94    0.85
   2  -2   4    9.51    0.83
   2  -2   4    8.99    0.78
   2  -2   4   10.57    0.81
  -3   2  -4    5.04    0.59
  -3   2  -4    5.53    0.64
  -3   2  -4    4.16    0.49
  -3   2  -4    5.38    0.60
   3  -2   4    5.45    0.56
   3  -2   4    5.14    0.61
   3  -2   4    6.01    0.65
   3  -2   4    5.88    0.61
   3  -2   4    5.18    0.61
  -4   2  -4    0.34    0.20
  -4   2  -4    0.12    0.19
  -4   2  -4    0.45    0.18
  -4   2  -4   -0.19    0.17
   4  -2   4    0.57    0.26
   4  -2   4    0.34    0.21
   4  -2   4    0.27    0.20
   4  -2   4    0.22    0.23
  -5   2  -4   45.69    2.54
  -5   2  -4   32.59    2.54
  -5   2  -4   46.92    2.57
  -5   2  -4   43.42    2.41
   5  -2   4   42.48    2.53
   5  -2   4   43.67    2.52
   5  -2   4   49.28    2.74
   5  -2   4   46.57    2.66
  -6   2  -4   14.88    1.25
  -6   2  -4   12.78    1.20
  -6   2  -4   13.93    0.96
  -6   2  -4   14.51    1.27
  -6   2  -4   11.78    1.22
   6  -2   4   14.00    1.26
   6  -2   4   16.94    1.45
   6  -2   4   14.06    1.30
   6  -2   4   16.10    1.35
  -7   2  -4    5.83    0.58
  -7   2  -4    6.55    0.79
  -7   2  -4    7.16    0.89
  -7   2  -4    6.71    0.83
   7  -2   4    4.29    0.71
   7  -2   4    5.86    0.83
   7  -2   4    6.63    0.92
   7  -2   4    6.11    0.85
  -8   2  -4    0.19    0.32
  -8   2  -4   -0.06    0.17
   8  -2   4    0.12    0.34
   8  -2   4    0.24    0.30
   8  -2   4    0.06    0.37
  -9   2  -4    1.28    0.46
   9  -2   4    1.84    0.54
   9  -2   4    1.70    0.62
  10  -2   4    0.27    0.41
  10  -2   4    1.10    0.54
  11  -2   4    0.20    0.43
  11  -2   4   -0.05    0.42
  12  -2   4    0.46    0.48
  12  -2   4    0.49    0.59
  12   1  -4    0.83    0.50
  11   1  -4    0.35    0.42
  10   1  -4    0.25    0.30
   9   1  -4    0.44    0.27
   9   1  -4    0.80    0.32
   9   1  -4    0.74    0.38
   8   1  -4    0.32    0.23
   8   1  -4    0.06    0.17
   8   1  -4   -0.12    0.18
   8   1  -4    0.32    0.21
   8   1  -4   -0.10    0.25
   7   1  -4    0.14    0.17
   7   1  -4    0.32    0.22
   7   1  -4    0.35    0.18
   7   1  -4    0.08    0.15
   6   1  -4   39.84    2.01
   6   1  -4   39.84    2.12
   6   1  -4   37.48    2.00
   5   1  -4    2.44    0.32
   4   1  -4    0.79    0.19
   3   1  -4  121.55    6.22
   2   1  -4    0.76    0.18
  -2  -1   4    0.81    0.20
   1   1  -4    0.24    0.07
   1   1  -4    0.18    0.12
   1   1  -4    0.41    0.08
   1   1  -4    0.34    0.09
   1   1  -4    0.41    0.10
  -1  -1   4    0.30    0.05
  -1  -1   4    0.33    0.14
   0   1  -4    1.05    0.19
   0   1  -4    1.28    0.19
   0   1  -4    1.18    0.18
   0   1  -4    1.26    0.22
   0   1  -4    1.41    0.20
   0  -1   4    1.64    0.20
   0  -1   4    1.46    0.24
   0  -1   4    1.80    0.20
   0  -1   4    1.50    0.20
   0  -1   4    1.19    0.18
  -1   1  -4   23.96    1.46
  -1   1  -4   25.32    1.41
  -1   1  -4   25.29    1.41
  -1   1  -4   25.63    1.45
  -1   1  -4   24.20    1.49
   1  -1   4   27.72    1.47
   1  -1   4   24.27    1.47
   1  -1   4   26.12    1.46
   1  -1   4   25.02    1.40
   1  -1   4   23.81    1.38
  -2   1  -4    0.30    0.18
  -2   1  -4    0.59    0.17
  -2   1  -4    0.59    0.18
  -2   1  -4    0.99    0.23
  -2   1  -4    0.53    0.15
   2  -1   4    0.46    0.15
   2  -1   4    1.04    0.22
   2  -1   4    0.63    0.19
   2  -1   4    0.61    0.17
   2  -1   4    0.44    0.18
  -3   1  -4    1.90    0.34
  -3   1  -4    2.07    0.31
  -3   1  -4    2.12    0.40
  -3   1  -4    2.10    0.36
  -3   1  -4    2.07    0.35
   3  -1   4    2.60    0.32
   3  -1   4    1.68    0.32
   3  -1   4    2.19    0.35
   3  -1   4    1.85    0.36
   3  -1   4    2.45    0.37
  -4   1  -4    1.88    0.37
  -4   1  -4    2.35    0.40
  -4   1  -4    3.10    0.47
  -4   1  -4    2.22    0.40
  -4   1  -4    2.03    0.32
   4  -1   4    2.23    0.41
   4  -1   4    3.03    0.46
   4  -1   4    2.09    0.40
   4  -1   4    2.50    0.40
   4  -1   4    2.90    0.36
  -5   1  -4    3.07    0.48
  -5   1  -4    2.49    0.44
  -5   1  -4    2.36    0.35
   5  -1   4    1.88    0.31
   5  -1   4    2.92    0.53
   5  -1   4    2.60    0.44
   5  -1   4    2.04    0.43
   5  -1   4    2.24    0.43
  -6   1  -4    0.17    0.22
  -6   1  -4    0.18    0.25
  -6   1  -4    0.23    0.23
  -6   1  -4    0.21    0.16
   6  -1   4   -0.07    0.13
   6  -1   4    0.01    0.23
   6  -1   4   -0.07    0.23
   6  -1   4    0.14    0.22
   6  -1   4    0.15    0.22
  -7   1  -4    4.36    0.64
  -7   1  -4    1.76    0.42
  -7   1  -4    3.07    0.40
  -7   1  -4    2.86    0.50
   7  -1   4    2.50    0.54
   7  -1   4    3.15    0.60
   7  -1   4    2.70    0.37
   7  -1   4    4.14    0.66
   7  -1   4    3.10    0.64
  -8   1  -4    5.42    0.76
  -8   1  -4    4.64    0.65
  -8   1  -4    4.99    0.68
   8  -1   4    4.67    0.82
   8  -1   4    5.59    0.82
   8  -1   4    4.51    0.75
  -9   1  -4    1.32    0.39
  -9   1  -4    0.62    0.32
   9  -1   4    0.69    0.42
   9  -1   4    1.06    0.46
  10  -1   4    0.32    0.45
  10  -1   4    0.03    0.39
  11  -1   4   -0.05    0.45
  11  -1   4    0.22    0.43
  12  -1   4    0.02    0.51
  12  -1   4    0.43    0.60
  12   0  -4    0.33    0.42
  11   0  -4    0.12    0.38
  10   0  -4    0.86    0.41
   9   0  -4    0.87    0.34
   9   0  -4    0.57    0.34
   9   0  -4    1.27    0.35
   8   0  -4    3.36    0.50
   8   0  -4    2.91    0.50
   8   0  -4    3.07    0.46
   8   0  -4    4.35    0.53
   7   0  -4   10.52    0.82
   7   0  -4   11.58    0.86
   7   0  -4   11.31    0.92
   7   0  -4   10.05    0.77
   6   0  -4    1.47    0.24
   6   0  -4    1.32    0.24
   6   0  -4    1.01    0.23
   6   0  -4    1.08    0.22
   5   0  -4    2.01    0.25
   4   0  -4   13.80    0.85
   3   0  -4    0.07    0.10
  -3   0   4   -0.05    0.09
   2   0  -4  172.25    8.73
  -2   0   4  173.72    8.73
   1   0  -4  116.59    5.88
   1   0  -4  117.68    5.57
   1   0  -4  118.48    5.60
   1   0  -4  109.30    5.85
   1   0  -4  113.44    5.84
  -1   0   4  111.35    5.85
   0   0  -4    0.24    0.10
   0   0  -4    0.18    0.11
   0   0  -4    0.59    0.14
   0   0  -4    0.28    0.09
   0   0  -4    0.29    0.12
   0   0   4    0.44    0.13
   0   0   4    0.60    0.11
   0   0   4    0.28    0.10
   0   0   4    0.38    0.13
   0   0   4    0.42    0.11
  -1   0  -4   92.49    4.95
  -1   0  -4   97.77    4.76
  -1   0  -4   89.31    4.87
  -1   0  -4   91.77    4.73
  -1   0  -4   95.23    5.01
   1   0   4   96.90    4.88
   1   0   4   97.04    4.72
   1   0   4   93.98    4.75
   1   0   4   93.47    4.94
   1   0   4   98.73    5.01
  -2   0  -4   13.56    0.88
  -2   0  -4   12.30    0.87
  -2   0  -4   14.06    0.91
  -2   0  -4   14.98    0.99
  -2   0  -4   14.03    0.89
  -2   0  -4   13.32    0.89
   2   0   4   13.98    0.91
   2   0   4   13.51    0.88
   2   0   4   12.63    0.86
   2   0   4   16.25    1.00
   2   0   4   14.78    0.91
  -3   0  -4    8.13    0.77
  -3   0  -4    6.60    0.66
  -3   0  -4    6.52    0.64
  -3   0  -4    7.37    0.61
  -3   0  -4    7.76    0.69
   3   0   4    6.46    0.64
   3   0   4    6.90    0.73
   3   0   4    6.53    0.63
   3   0   4    7.29    0.62
   3   0   4    6.59    0.66
  -4   0  -4   36.71    2.15
  -4   0  -4   39.76    2.20
  -4   0  -4   39.93    2.21
   4   0   4   43.80    2.26
   4   0   4   38.81    2.28
   4   0   4   41.16    2.40
   4   0   4   36.21    2.14
   4   0   4   37.91    2.18
  -5   0  -4    0.33    0.21
  -5   0  -4    0.05    0.16
  -5   0  -4    0.03    0.17
  -5   0  -4    0.38    0.17
   5   0   4    0.31    0.24
   5   0   4    0.23    0.15
   5   0   4    0.24    0.20
   5   0   4    0.04    0.16
   5   0   4    0.27    0.20
  -6   0  -4   11.83    1.02
  -6   0  -4   11.65    1.04
  -6   0  -4   13.36    1.12
   6   0   4   13.14    1.12
   6   0   4   11.72    0.82
   6   0   4   11.10    1.08
   6   0   4   14.93    1.23
   6   0   4   10.71    1.18
  -7   0  -4    8.13    0.85
  -7   0  -4    7.18    0.79
  -7   0  -4    8.08    0.88
   7   0   4    8.30    0.96
   7   0   4    7.40    0.67
   7   0   4    7.67    0.90
   7   0   4   11.26    1.21
   7   0   4    9.76    0.98
  -8   0  -4    0.67    0.39
  -8   0  -4    0.10    0.26
  -8   0  -4    1.31    0.37
   8   0   4    0.52    0.34
   8   0   4    0.34    0.34
   8   0   4    0.68    0.20
   8   0   4    0.63    0.44
   8   0   4    0.32    0.34
  -9   0  -4   16.20    1.31
  -9   0  -4   14.98    1.21
   9   0   4   17.56    1.77
   9   0   4   18.00    1.66
  10   0   4    0.17    0.44
  10   0   4    0.40    0.45
  11   0   4   -0.16    0.38
  11   0   4   -0.06    0.42
  12   0   4    0.22    0.62
  12   0   4    0.91    0.61
  12  -1  -4    0.55    0.50
  11  -1  -4    2.17    0.52
  10  -1  -4    1.05    0.35
  10  -1  -4    1.28    0.49
   9  -1  -4    0.17    0.25
   9  -1  -4    0.50    0.32
   9  -1  -4   -0.01    0.29
   8  -1  -4    0.14    0.25
   8  -1  -4    0.33    0.28
   8  -1  -4    0.43    0.25
   8  -1  -4    0.22    0.28
   7  -1  -4    2.01    0.35
   7  -1  -4    1.22    0.33
   7  -1  -4    1.45    0.34
   7  -1  -4    2.29    0.39
   6  -1  -4    1.22    0.28
   6  -1  -4    1.45    0.29
   6  -1  -4    1.56    0.27
   6  -1  -4    1.55    0.32
   5  -1  -4    9.47    0.68
   5  -1  -4    9.03    0.66
   5  -1  -4    9.90    0.66
   5  -1  -4    9.90    0.62
   4  -1  -4   16.11    0.87
   4  -1  -4   14.93    0.92
   4  -1  -4   14.81    0.88
   4  -1  -4   15.57    0.93
   4  -1  -4   15.57    0.91
  -4   1   4   15.84    0.92
   3  -1  -4    1.90    0.20
   3  -1  -4    1.80    0.18
   3  -1  -4    1.93    0.22
   3  -1  -4    1.48    0.25
   3  -1  -4    1.76    0.19
  -3   1   4    1.32    0.22
   2  -1  -4  111.32    5.73
   2  -1  -4  108.93    5.73
   2  -1  -4  113.18    5.79
   2  -1  -4  114.84    5.51
   2  -1  -4  111.45    5.46
  -2   1   4  113.26    5.73
   1  -1  -4    7.55    0.51
   1  -1  -4    7.23    0.47
   1  -1  -4    6.86    0.58
   1  -1  -4    7.37    0.44
   1  -1  -4    6.56    0.42
  -1   1   4    6.35    0.43
  -1   1   4    6.47    0.40
  -1   1   4    6.89    0.48
  -1   1   4    6.94    0.44
  -1   1   4    6.91    0.42
  -1   1   4    7.27    0.52
   0  -1  -4   91.41    4.82
   0  -1  -4   97.74    4.85
   0  -1  -4   93.34    4.62
   0  -1  -4   95.00    4.67
   0  -1  -4   91.74    4.91
   0   1   4   93.91    4.82
   0   1   4   92.22    4.65
   0   1   4   95.37    4.83
   0   1   4   89.96    4.60
  -1  -1  -4  136.85    6.96
  -1  -1  -4  138.72    7.19
  -1  -1  -4  144.24    7.31
  -1  -1  -4  140.95    7.00
  -1  -1  -4  137.31    7.36
   1   1   4  147.32    7.01
   1   1   4  143.09    6.96
   1   1   4  135.61    7.28
   1   1   4  148.98    7.38
   1   1   4  139.01    7.19
  -2  -1  -4   10.06    0.71
  -2  -1  -4    9.64    0.85
  -2  -1  -4    9.24    0.69
  -2  -1  -4   10.30    0.70
  -2  -1  -4    9.20    0.67
   2   1   4    9.01    0.73
   2   1   4   10.32    0.87
   2   1   4   10.35    0.70
   2   1   4    9.96    0.70
   2   1   4    9.95    0.70
  -3  -1  -4   11.43    0.82
  -3  -1  -4   11.06    0.80
  -3  -1  -4   12.53    0.83
  -3  -1  -4   11.67    0.90
  -3  -1  -4   11.08    0.97
   3   1   4   10.67    0.78
   3   1   4   12.02    0.84
   3   1   4   11.99    0.79
   3   1   4   11.51    0.82
   3   1   4   10.93    0.98
  -4  -1  -4    3.38    0.43
  -4  -1  -4    1.92    0.35
   4   1   4    1.37    0.31
   4   1   4    3.41    0.51
   4   1   4    2.28    0.34
   4   1   4    2.09    0.35
   4   1   4    1.82    0.35
  -5  -1  -4    2.77    0.43
  -5  -1  -4    2.54    0.43
  -5  -1  -4    1.87    0.36
   5   1   4    2.27    0.43
   5   1   4    2.53    0.44
   5   1   4    3.50    0.56
   5   1   4    2.91    0.39
   5   1   4    2.31    0.42
  -6  -1  -4    3.95    0.53
  -6  -1  -4    3.83    0.53
  -6  -1  -4    3.88    0.54
   6   1   4    2.39    0.48
   6   1   4    3.51    0.46
   6   1   4    3.89    0.55
   6   1   4    4.12    0.59
   6   1   4    4.10    0.67
   6   1   4    3.60    0.57
  -7  -1  -4    2.77    0.45
  -7  -1  -4    2.55    0.46
  -7  -1  -4    2.01    0.45
   7   1   4    1.78    0.44
   7   1   4    1.59    0.48
   7   1   4    1.98    0.35
   7   1   4    1.50    0.41
   7   1   4    2.38    0.49
   7   1   4    3.08    0.54
  -8  -1  -4    0.83    0.32
  -8  -1  -4    0.66    0.29
   8   1   4    1.14    0.49
   8   1   4    1.75    0.49
   8   1   4    1.62    0.47
   8   1   4    2.21    0.35
   8   1   4    1.80    0.51
  -9  -1  -4    0.90    0.33
  -9  -1  -4    1.39    0.39
   9   1   4    1.24    0.53
   9   1   4    1.71    0.31
   9   1   4    1.41    0.56
  10   1   4    0.25    0.46
  10   1   4    0.13    0.41
  11   1   4    0.27    0.57
  11   1   4    1.87    0.70
  12   1   4   -0.45    0.55
  12   1   4    0.16    0.55
  12  -2  -4    0.20    0.41
  11  -2  -4    1.68    0.56
  10  -2  -4    0.03    0.28
  10  -2  -4   -0.16    0.33
   9  -2  -4    1.12    0.38
   9  -2  -4    1.67    0.45
   8  -2  -4    1.53    0.42
   8  -2  -4    1.63    0.38
   8  -2  -4    1.29    0.38
   7  -2  -4    0.57    0.26
   7  -2  -4    0.69    0.26
   7  -2  -4    0.42    0.29
   7  -2  -4    0.66    0.32
   6  -2  -4   -0.06    0.17
   6  -2  -4    0.13    0.23
   6  -2  -4   -0.23    0.15
   6  -2  -4    0.05    0.23
   5  -2  -4    0.32    0.21
   5  -2  -4    0.44    0.17
   5  -2  -4    0.20    0.18
   5  -2  -4    0.27    0.20
  -5   2   4    0.01    0.13
   4  -2  -4    2.66    0.31
   4  -2  -4    2.99    0.41
   4  -2  -4    3.42    0.41
   4  -2  -4    3.24    0.36
  -4   2   4    3.59    0.37
   3  -2  -4   52.70    2.86
   3  -2  -4   53.55    2.77
   3  -2  -4   53.45    2.65
   3  -2  -4   52.06    2.72
  -3   2   4   50.68    2.59
  -3   2   4   49.42    2.76
   2  -2  -4    6.30    0.57
   2  -2  -4    7.17    0.46
   2  -2  -4    7.37    0.49
   2  -2  -4    6.17    0.60
  -2   2   4    7.12    0.45
  -2   2   4    7.04    0.52
  -2   2   4    7.42    0.63
  -2   2   4    6.73    0.47
   1  -2  -4   45.94    2.37
   1  -2  -4   43.31    2.45
   1  -2  -4   46.67    2.26
   1  -2  -4   42.02    2.32
  -1   2   4   41.62    2.35
  -1   2   4   43.05    2.31
  -1   2   4   43.82    2.43
  -1   2   4   43.07    2.44
  -1   2   4   46.76    2.24
   0  -2  -4  291.62   15.23
   0  -2  -4  300.52   14.51
   0  -2  -4  288.08   14.43
   0  -2  -4  300.28   15.13
   0   2   4  306.41   14.95
   0   2   4  289.98   15.11
   0   2   4  296.26   14.50
   0   2   4  307.10   14.42
   0   2   4  293.88   15.23
  -1  -2  -4   84.45    4.42
  -1  -2  -4   83.74    4.23
  -1  -2  -4   81.66    4.51
  -1  -2  -4   83.07    4.27
   1   2   4   79.56    4.20
   1   2   4   83.54    4.28
   1   2   4   83.36    4.42
   1   2   4   87.45    4.53
   1   2   4   86.66    4.41
  -2  -2  -4    7.44    0.66
  -2  -2  -4    8.92    0.73
  -2  -2  -4    7.77    0.69
  -2  -2  -4    7.71    0.74
   2   2   4    9.84    0.72
   2   2   4    7.41    0.67
   2   2   4    6.51    0.65
   2   2   4    8.81    0.76
   2   2   4    8.20    0.78
  -3  -2  -4    7.58    0.70
  -3  -2  -4    8.52    0.73
  -3  -2  -4    6.24    0.64
   3   2   4    7.89    0.74
   3   2   4    6.71    0.75
   3   2   4    7.99    0.72
   3   2   4    8.22    0.71
   3   2   4    7.39    0.71
  -4  -2  -4    0.35    0.18
  -4  -2  -4   -0.04    0.11
  -4  -2  -4    0.82    0.25
   4   2   4    0.35    0.18
   4   2   4    0.47    0.24
   4   2   4    0.32    0.17
   4   2   4    0.60    0.21
   4   2   4    0.69    0.22
  -5  -2  -4    5.26    0.60
  -5  -2  -4    4.24    0.54
  -5  -2  -4    4.25    0.55
   5   2   4    3.58    0.52
   5   2   4    4.88    0.57
   5   2   4    4.18    0.57
   5   2   4    4.94    0.62
   5   2   4    4.04    0.63
  -6  -2  -4   24.95    1.53
  -6  -2  -4   19.97    1.42
  -6  -2  -4   28.23    1.53
   6   2   4   20.43    1.81
   6   2   4   22.49    1.55
   6   2   4   23.26    1.51
   6   2   4   22.79    1.47
   6   2   4   21.42    1.53
  -7  -2  -4    0.86    0.30
  -7  -2  -4    0.82    0.31
  -7  -2  -4    0.74    0.31
   7   2   4    0.67    0.32
   7   2   4    0.62    0.35
   7   2   4    0.07    0.26
   7   2   4    0.68    0.25
   7   2   4    0.72    0.33
  -8  -2  -4   27.82    1.67
  -8  -2  -4   26.02    1.66
   8   2   4   28.71    1.69
   8   2   4   27.79    1.85
   8   2   4   26.50    1.87
   8   2   4   25.09    1.84
   8   2   4   25.42    1.85
   8   2   4   27.10    2.27
   9   2   4    6.52    0.93
   9   2   4    8.84    1.23
   9   2   4    6.08    0.68
   9   2   4    7.28    1.01
  10   2   4   -0.38    0.33
  10   2   4   -0.01    0.45
  11   2   4    0.31    0.48
  11   2   4    0.82    0.54
  12   2   4    0.51    0.63
  12   2   4   -0.11    0.55
  11  -3  -4    0.00    0.38
  10  -3  -4    1.19    0.39
  10  -3  -4    0.03    0.32
   9  -3  -4    2.11    0.47
   9  -3  -4    2.75    0.55
   8  -3  -4    3.62    0.68
   8  -3  -4    4.47    0.59
   8  -3  -4    4.42    0.63
   7  -3  -4   12.36    1.12
   7  -3  -4   13.25    1.23
   7  -3  -4   14.95    1.31
   7  -3  -4   14.70    1.01
   6  -3  -4    1.51    0.31
   6  -3  -4    1.87    0.37
   6  -3  -4    1.51    0.43
   6  -3  -4    1.42    0.40
  -6   3   4    1.40    0.23
   5  -3  -4    2.68    0.48
   5  -3  -4    2.29    0.44
   5  -3  -4    1.74    0.34
   5  -3  -4    2.37    0.35
  -5   3   4    2.36    0.33
   4  -3  -4   50.75    2.93
   4  -3  -4   53.71    2.67
   4  -3  -4   52.95    2.80
   4  -3  -4   49.37    2.79
  -4   3   4   49.73    2.62
  -4   3   4   47.31    2.74
  -4   3   4   48.80    2.75
  -4   3   4   51.10    2.62
  -4   3   4   53.00    2.77
   3  -3  -4   26.12    1.69
   3  -3  -4   27.49    1.50
   3  -3  -4   27.47    1.62
   3  -3  -4   28.54    1.59
  -3   3   4   27.82    1.50
  -3   3   4   23.98    1.60
  -3   3   4   27.97    1.54
  -3   3   4   28.07    1.63
   2  -3  -4   20.09    1.16
   2  -3  -4   19.20    1.10
   2  -3  -4   17.96    1.26
   2  -3  -4   18.99    1.21
  -2   3   4   17.79    1.07
  -2   3   4   20.01    1.25
  -2   3   4   19.42    1.16
  -2   3   4   19.19    1.23
   1  -3  -4   12.82    0.91
   1  -3  -4   13.64    0.85
   1  -3  -4   13.00    0.95
   1  -3  -4   12.69    0.80
  -1   3   4   12.29    0.78
  -1   3   4   14.31    0.90
   0  -3  -4   51.79    2.96
   0  -3  -4   53.58    2.86
   0  -3  -4   60.31    3.01
   0  -3  -4   54.21    3.12
   0   3   4   52.20    2.84
   0   3   4   56.65    2.97
   0   3   4   58.97    3.01
   0   3   4   56.51    3.14
  -1  -3  -4    5.16    0.52
  -1  -3  -4    4.95    0.60
  -1  -3  -4    6.00    0.54
  -1  -3  -4    5.85    0.59
   1   3   4    5.12    0.49
   1   3   4    5.52    0.64
   1   3   4    5.49    0.52
   1   3   4    6.26    0.62
  -2  -3  -4   49.47    2.60
  -2  -3  -4   47.90    2.71
  -2  -3  -4   46.18    2.78
  -2  -3  -4   46.45    2.64
   2   3   4   48.60    2.82
   2   3   4   47.05    2.65
   2   3   4   49.26    2.69
   2   3   4   51.28    2.85
   2   3   4   48.03    2.56
  -3  -3  -4   14.16    1.03
  -3  -3  -4   16.75    1.08
  -3  -3  -4   14.33    1.01
   3   3   4   16.86    1.18
   3   3   4   15.08    1.27
   3   3   4   14.40    0.99
   3   3   4   15.48    1.05
   3   3   4   14.67    1.18
  -4  -3  -4    0.87    0.26
  -4  -3  -4    0.05    0.15
  -4  -3  -4    0.99    0.28
   4   3   4    0.81    0.28
   4   3   4    0.57    0.24
   4   3   4    0.91    0.27
   4   3   4    0.93    0.34
   4   3   4    1.14    0.29
  -5  -3  -4    3.40    0.50
  -5  -3  -4    3.06    0.47
  -5  -3  -4    3.03    0.46
   5   3   4    2.98    0.57
   5   3   4    2.68    0.48
   5   3   4    1.96    0.39
   5   3   4    2.17    0.43
   5   3   4    3.22    0.51
  -6  -3  -4    0.07    0.21
  -6  -3  -4   -0.31    0.19
  -6  -3  -4   -0.07    0.22
   6   3   4    0.33    0.30
   6   3   4   -0.26    0.16
   6   3   4    0.08    0.23
   6   3   4   -0.20    0.20
   6   3   4   -0.24    0.16
  -7  -3  -4    5.61    0.68
  -7  -3  -4    5.78    0.70
  -7  -3  -4    5.81    0.70
   7   3   4    6.38    0.72
   7   3   4    5.19    0.73
   7   3   4    6.21    0.79
   7   3   4    5.20    0.85
   7   3   4    4.97    0.71
  -8  -3  -4    0.73    0.32
  -8  -3  -4    1.02    0.33
   8   3   4    0.46    0.34
   8   3   4    0.60    0.39
   8   3   4    0.85    0.33
   8   3   4    0.17    0.36
   9   3   4    0.70    0.31
   9   3   4    1.14    0.45
   9   3   4    0.66    0.46
  10   3   4   -0.08    0.37
  10   3   4    0.27    0.44
  10   3   4   -0.02    0.44
  11   3   4    0.72    0.49
  11   3   4    1.61    0.59
  11   3   4    0.29    0.47
  12   3   4   -0.07    0.50
  12   3   4    0.84    0.73
  11  -4  -4   -0.15    0.36
  10  -4  -4    0.20    0.35
  10  -4  -4    0.38    0.34
   9  -4  -4    2.59    0.50
   9  -4  -4    2.36    0.54
   8  -4  -4    1.21    0.41
   8  -4  -4    0.47    0.30
   7  -4  -4   38.91    2.61
   7  -4  -4   43.37    2.44
   7  -4  -4   46.12    2.60
   7  -4  -4   39.28    2.70
  -7   4   4   43.64    2.29
   6  -4  -4    0.33    0.36
   6  -4  -4    0.84    0.30
   6  -4  -4    0.93    0.40
   6  -4  -4    0.36    0.22
  -6   4   4    0.89    0.26
  -6   4   4    0.64    0.19
  -6   4   4    0.86    0.21
   5  -4  -4    0.29    0.29
   5  -4  -4    0.47    0.21
   5  -4  -4    0.32    0.23
   5  -4  -4    0.77    0.34
  -5   4   4    0.15    0.18
  -5   4   4    0.42    0.22
  -5   4   4    0.11    0.16
   4  -4  -4   19.41    1.50
   4  -4  -4   19.84    1.16
   4  -4  -4   20.33    1.25
   4  -4  -4   17.62    1.51
  -4   4   4   17.48    1.15
  -4   4   4   18.98    1.19
  -4   4   4   16.32    1.23
  -4   4   4   18.27    1.24
   3  -4  -4    1.86    0.41
   3  -4  -4    1.66    0.31
   3  -4  -4    2.25    0.44
   3  -4  -4    1.56    0.29
  -3   4   4    1.96    0.35
  -3   4   4    1.25    0.34
  -3   4   4    1.62    0.28
   2  -4  -4    0.24    0.14
   2  -4  -4    0.30    0.22
   2  -4  -4    0.09    0.13
   2  -4  -4    0.33    0.22
  -2   4   4    0.06    0.14
  -2   4   4    0.01    0.15
  -2   4   4    0.20    0.13
   1  -4  -4    9.67    0.74
   1  -4  -4   11.08    0.73
   1  -4  -4    9.32    0.92
   1  -4  -4   11.05    1.03
  -1   4   4   10.18    0.91
  -1   4   4   12.14    1.02
  -1   4   4   10.45    0.71
   0  -4  -4   14.42    0.92
   0  -4  -4   14.76    1.24
   0  -4  -4   14.83    0.96
   0  -4  -4   12.96    1.12
   0   4   4   15.78    1.11
   0   4   4   14.19    1.14
   0   4   4   13.48    0.89
  -1  -4  -4   19.10    1.20
  -1  -4  -4   17.77    1.13
  -1  -4  -4   18.69    1.34
  -1  -4  -4   17.71    1.39
   1   4   4   18.70    1.33
   1   4   4   18.10    1.24
   1   4   4   19.80    1.14
   1   4   4   18.12    1.18
  -2  -4  -4   16.27    1.06
  -2  -4  -4   16.57    1.11
  -2  -4  -4   13.77    1.21
   2   4   4   16.24    1.02
   2   4   4   16.95    1.16
   2   4   4   16.77    1.37
   2   4   4   15.46    1.06
  -3  -4  -4    0.30    0.20
  -3  -4  -4    0.47    0.22
  -3  -4  -4    1.05    0.27
   3   4   4    0.76    0.32
   3   4   4    0.45    0.20
   3   4   4    0.94    0.28
   3   4   4    1.04    0.27
  -4  -4  -4    0.99    0.32
  -4  -4  -4    0.74    0.27
  -4  -4  -4    1.31    0.31
   4   4   4    1.44    0.40
   4   4   4    0.93    0.30
   4   4   4    0.88    0.33
   4   4   4    1.51    0.34
   4   4   4    1.00    0.26
  -5  -4  -4    0.40    0.24
  -5  -4  -4    0.46    0.26
  -5  -4  -4    0.27    0.21
   5   4   4    0.17    0.20
   5   4   4    0.27    0.27
   5   4   4    0.27    0.23
   5   4   4    0.28    0.26
   5   4   4   -0.09    0.18
  -6  -4  -4    4.03    0.59
  -6  -4  -4    3.99    0.57
  -6  -4  -4    2.90    0.49
   6   4   4    2.78    0.54
   6   4   4    1.96    0.46
   6   4   4    3.19    0.65
   6   4   4    3.02    0.53
   6   4   4    2.80    0.51
  -7  -4  -4   13.78    1.14
  -7  -4  -4   14.33    1.20
  -7  -4  -4   12.70    1.14
   7   4   4   13.42    1.22
   7   4   4   14.84    1.29
   7   4   4   11.49    1.22
   7   4   4   12.11    1.18
   7   4   4    9.11    1.24
  -8  -4  -4    1.51    0.38
  -8  -4  -4    1.24    0.39
   8   4   4    2.14    0.53
   8   4   4    0.54    0.45
   8   4   4    1.21    0.43
   9   4   4    0.15    0.34
   9   4   4    0.14    0.38
   9   4   4    0.23    0.33
  10   4   4   -0.26    0.43
  10   4   4    1.27    0.53
  11   4   4    0.39    0.46
  11   4   4    0.56    0.53
  11   4   4    0.14    0.54
  12   4   4    1.06    0.73
  12   4   4    0.71    0.71
  12   4   4    0.52    0.61
  11  -5  -4    0.51    0.48
  11  -5  -4    0.13    0.38
  10  -5  -4    0.07    0.36
  10  -5  -4    0.14    0.38
   9  -5  -4   -0.08    0.33
   9  -5  -4   -0.04    0.30
   8  -5  -4    6.82    0.87
   8  -5  -4    7.83    0.86
   7  -5  -4    8.61    0.90
   7  -5  -4    9.25    0.97
  -7   5   4    9.90    0.85
   6  -5  -4    2.67    0.62
   6  -5  -4    1.61    0.56
   6  -5  -4    1.39    0.39
   6  -5  -4    1.86    0.39
  -6   5   4    2.55    0.44
  -6   5   4    2.02    0.41
  -6   5   4    2.49    0.41
   5  -5  -4   15.47    1.09
   5  -5  -4   16.25    1.17
   5  -5  -4   14.20    1.47
   5  -5  -4   18.04    1.53
  -5   5   4   18.06    1.22
  -5   5   4   13.82    1.26
  -5   5   4   16.51    1.14
  -5   5   4   15.58    1.11
   4  -5  -4   16.17    1.49
   4  -5  -4   15.82    1.42
   4  -5  -4   16.71    1.09
   4  -5  -4   14.91    1.13
  -4   5   4   16.25    1.10
  -4   5   4   17.24    1.18
  -4   5   4   14.84    1.33
   3  -5  -4    2.25    0.52
   3  -5  -4    2.16    0.35
   3  -5  -4    1.97    0.49
   3  -5  -4    2.65    0.42
  -3   5   4    2.62    0.40
  -3   5   4    1.99    0.45
  -3   5   4    1.86    0.41
   2  -5  -4    0.38    0.19
   2  -5  -4    0.96    0.23
   2  -5  -4    0.84    0.38
   2  -5  -4    1.55    0.41
  -2   5   4    0.67    0.22
  -2   5   4    0.62    0.24
  -2   5   4    0.12    0.23
   1  -5  -4    8.58    0.96
   1  -5  -4    7.37    0.71
   1  -5  -4    9.14    0.74
   1  -5  -4    6.23    0.79
  -1   5   4    8.15    0.71
  -1   5   4    7.13    0.80
  -1   5   4    7.11    0.84
   0  -5  -4   62.59    3.34
   0  -5  -4   65.39    3.50
   0  -5  -4   60.53    3.68
   0  -5  -4   61.63    3.53
   0   5   4   61.95    3.50
   0   5   4   66.78    3.72
   0   5   4   64.21    3.32
  -1  -5  -4    0.01    0.13
  -1  -5  -4   -0.36    0.14
  -1  -5  -4    0.00    0.11
   1   5   4   -0.07    0.15
   1   5   4   -0.13    0.19
   1   5   4    0.00    0.12
  -2  -5  -4   72.74    3.95
  -2  -5  -4   74.39    3.78
  -2  -5  -4   64.46    3.88
   2   5   4   69.91    3.91
   2   5   4   69.22    3.73
   2   5   4   74.46    4.15
   2   5   4   74.19    3.93
  -3  -5  -4    0.49    0.24
  -3  -5  -4    0.71    0.31
  -3  -5  -4    1.09    0.31
   3   5   4    1.03    0.27
   3   5   4    1.55    0.39
   3   5   4    1.45    0.41
   3   5   4    0.69    0.25
  -4  -5  -4    3.87    0.57
  -4  -5  -4    2.08    0.48
  -4  -5  -4    3.40    0.53
   4   5   4    4.26    0.64
   4   5   4    3.07    0.48
   4   5   4    3.70    0.53
   4   5   4    5.16    0.77
  -5  -5  -4   -0.01    0.20
  -5  -5  -4    0.34    0.26
  -5  -5  -4    0.00    0.20
   5   5   4    0.03    0.23
   5   5   4    0.48    0.30
   5   5   4    0.61    0.35
   5   5   4    0.06    0.21
   5   5   4   -0.04    0.19
  -6  -5  -4    7.78    0.87
  -6  -5  -4    9.85    0.98
   6   5   4    9.26    1.14
   6   5   4    8.08    1.01
   6   5   4    9.52    1.16
   6   5   4    8.37    0.93
  -7  -5  -4    0.07    0.24
   7   5   4    0.17    0.28
   7   5   4    0.08    0.34
   7   5   4    0.07    0.30
   7   5   4    0.62    0.37
  -8  -5  -4    0.53    0.30
   8   5   4    0.79    0.42
   8   5   4    0.36    0.44
   8   5   4    0.43    0.38
   9   5   4    0.01    0.44
   9   5   4    0.01    0.35
   9   5   4    0.44    0.41
  10   5   4    0.01    0.49
  10   5   4   -0.12    0.37
  11   5   4    0.51    0.59
  11   5   4    0.60    0.48
  12   5   4    0.24    0.61
  12   5   4    1.53    0.80
  12   5   4   -0.30    0.53
  10  -6  -4    1.66    0.54
  10  -6  -4    0.71    0.43
   9  -6  -4    1.83    0.49
   9  -6  -4    1.88    0.54
   8  -6  -4    0.53    0.37
   8  -6  -4    1.31    0.47
   7  -6  -4    1.08    0.38
   7  -6  -4    0.23    0.34
  -7   6   4    0.71    0.30
   6  -6  -4    0.17    0.28
   6  -6  -4    0.19    0.27
  -6   6   4    0.07    0.27
  -6   6   4    0.23    0.32
   5  -6  -4    3.96    0.53
   5  -6  -4    2.82    0.52
   5  -6  -4    3.71    0.77
  -5   6   4    3.32    0.55
  -5   6   4    2.70    0.60
   4  -6  -4    1.33    0.55
   4  -6  -4    1.42    0.36
   4  -6  -4    1.86    0.38
  -4   6   4    2.47    0.49
  -4   6   4    2.35    0.53
   3  -6  -4   -0.11    0.15
   3  -6  -4   -0.06    0.32
   3  -6  -4   -0.32    0.27
   3  -6  -4   -0.11    0.17
  -3   6   4   -0.13    0.22
  -3   6   4   -0.07    0.25
   2  -6  -4    7.76    0.79
   2  -6  -4    7.95    0.77
   2  -6  -4    8.84    1.10
   2  -6  -4    6.99    0.93
  -2   6   4    8.02    0.97
  -2   6   4    8.82    0.95
   1  -6  -4   11.78    0.99
   1  -6  -4   10.67    1.19
   1  -6  -4   13.00    1.07
   1  -6  -4   13.62    1.36
  -1   6   4   14.89    1.35
  -1   6   4   11.89    1.16
   0  -6  -4    0.10    0.28
   0  -6  -4    0.39    0.18
   0  -6  -4    0.54    0.23
   0   6   4    0.20    0.23
   0   6   4    0.19    0.25
  -1  -6  -4    8.15    0.79
  -1  -6  -4    7.65    0.80
   1   6   4    8.57    0.96
   1   6   4    8.78    1.03
   1   6   4   10.15    0.84
  -2  -6  -4   18.22    1.22
  -2  -6  -4   15.81    1.27
   2   6   4   14.57    1.38
   2   6   4   16.09    1.52
  -3  -6  -4    7.40    0.78
  -3  -6  -4    7.01    0.76
   3   6   4    4.60    0.79
   3   6   4    4.85    0.65
   3   6   4    5.94    0.81
  -4  -6  -4    4.10    0.63
  -4  -6  -4    5.32    0.69
   4   6   4    4.19    0.61
   4   6   4    4.56    0.78
   4   6   4    4.77    0.73
  -5  -6  -4    7.23    0.87
   5   6   4   10.27    0.98
   5   6   4    6.98    0.94
   5   6   4    6.33    0.99
  -6  -6  -4   18.45    1.55
  -6  -6  -4   18.23    1.52
   6   6   4   20.07    1.87
   6   6   4   17.55    1.65
   6   6   4   18.53    1.83
   6   6   4   19.11    1.57
  -7  -6  -4    7.66    0.90
   7   6   4    7.14    1.14
   7   6   4    7.80    1.15
   7   6   4    9.41    1.15
  -8  -6  -4   -0.23    0.28
   8   6   4    0.33    0.37
   8   6   4    0.76    0.51
   8   6   4    0.60    0.42
   9   6   4    0.44    0.50
   9   6   4    0.75    0.46
   9   6   4    1.09    0.53
  10   6   4    0.25    0.51
  10   6   4   -0.24    0.39
  11   6   4   -0.41    0.47
  11   6   4   -0.04    0.49
  10  -7  -4    0.62    0.50
  10  -7  -4    0.54    0.45
   9  -7  -4    1.60    0.55
   9  -7  -4    0.75    0.41
   8  -7  -4    0.15    0.31
   8  -7  -4   -0.39    0.29
   7  -7  -4    0.23    0.33
   7  -7  -4   -0.50    0.26
  -7   7   4    0.12    0.32
   6  -7  -4    3.53    0.65
   6  -7  -4    4.09    0.63
  -6   7   4    3.86    0.68
   5  -7  -4    5.87    0.75
   5  -7  -4    4.15    0.62
  -5   7   4    4.31    0.71
   4  -7  -4    2.41    0.45
   4  -7  -4    3.00    0.76
   4  -7  -4    3.33    0.55
  -4   7   4    1.26    0.43
  -4   7   4   -0.07    0.32
   3  -7  -4    9.19    0.90
   3  -7  -4    8.61    0.91
   3  -7  -4    7.78    1.17
  -3   7   4   11.64    1.16
  -3   7   4    7.68    1.05
   2  -7  -4    0.53    0.28
   2  -7  -4    0.19    0.22
  -2   7   4    0.22    0.34
  -2   7   4    0.41    0.30
   1  -7  -4   23.70    1.53
   1  -7  -4   22.21    1.44
  -1   7   4   19.44    1.73
  -1   7   4   21.15    1.90
   0  -7  -4   -0.03    0.16
   0  -7  -4    0.14    0.18
   0   7   4    0.24    0.27
   0   7   4   -0.24    0.28
  -1  -7  -4    0.45    0.22
  -1  -7  -4    0.47    0.25
   1   7   4    0.05    0.24
   1   7   4   -0.12    0.27
  -2  -7  -4    6.23    0.76
  -2  -7  -4    6.73    0.76
   2   7   4    6.38    0.86
   2   7   4    5.38    0.88
  -3  -7  -4    0.34    0.25
  -3  -7  -4    0.10    0.23
   3   7   4    0.12    0.30
   3   7   4    0.59    0.35
  -4  -7  -4    0.06    0.24
  -4  -7  -4    0.17    0.25
   4   7   4   -0.11    0.26
   4   7   4   -0.03    0.25
   4   7   4    0.22    0.34
  -5  -7  -4    3.69    0.65
   5   7   4    3.64    0.73
   5   7   4    2.24    0.65
   5   7   4    3.76    0.62
  -6  -7  -4   -0.21    0.23
   6   7   4   -0.01    0.40
   6   7   4    0.06    0.30
  -7  -7  -4    2.81    0.59
   7   7   4    2.54    0.75
   7   7   4    2.77    0.66
   7   7   4    2.91    0.75
   8   7   4   -0.74    0.37
   8   7   4   -0.09    0.42
   8   7   4    0.19    0.39
   9   7   4    0.22    0.44
   9   7   4   -0.27    0.41
   9   7   4    0.09    0.40
  10   7   4    0.35    0.55
  10   7   4    0.40    0.47
  11   7   4   -0.50    0.48
  11   7   4   -0.06    0.60
   9  -8  -4    0.32    0.44
   9  -8  -4    0.34    0.44
   8  -8  -4    0.34    0.40
   8  -8  -4    0.58    0.39
   7  -8  -4    0.44    0.35
   7  -8  -4    0.64    0.34
   6  -8  -4    0.25    0.33
   6  -8  -4   -0.07    0.22
  -6   8   4   -0.11    0.31
   5  -8  -4    0.31    0.34
   5  -8  -4    0.70    0.35
  -5   8   4    0.66    0.40
   4  -8  -4    0.78    0.35
   4  -8  -4    1.24    0.42
  -4   8   4    0.54    0.39
   3  -8  -4    1.41    0.38
   3  -8  -4    1.84    0.44
  -3   8   4    1.05    0.48
  -3   8   4    1.64    0.50
   2  -8  -4   40.18    2.29
   2  -8  -4   35.79    2.36
  -2   8   4   36.33    2.61
  -2   8   4   37.07    2.48
   1  -8  -4    4.02    0.60
   1  -8  -4    4.92    0.67
  -1   8   4    3.17    0.73
  -1   8   4    4.48    0.78
   0  -8  -4    0.93    0.33
   0  -8  -4    0.33    0.25
   0   8   4    0.66    0.38
   0   8   4    0.10    0.34
  -1  -8  -4    1.66    0.43
  -1  -8  -4    2.44    0.46
   1   8   4    3.02    0.65
   1   8   4    2.99    0.73
  -2  -8  -4   -0.01    0.21
  -2  -8  -4    0.00    0.23
   2   8   4   -0.02    0.33
   2   8   4    0.14    0.28
  -3  -8  -4    0.90    0.37
  -3  -8  -4    1.53    0.42
   3   8   4    0.68    0.45
   3   8   4    1.40    0.50
  -4  -8  -4    1.26    0.43
  -4  -8  -4    1.84    0.50
   4   8   4    1.12    0.44
   4   8   4    1.29    0.58
  -5  -8  -4    8.57    1.04
   5   8   4    8.66    1.27
   5   8   4    8.91    1.18
  -6  -8  -4    2.80    0.61
   6   8   4    2.66    0.66
   6   8   4    1.98    0.70
  -7  -8  -4    0.26    0.34
   7   8   4   -0.26    0.41
   7   8   4    0.67    0.50
   7   8   4    0.07    0.52
   8   8   4   -0.17    0.45
   8   8   4    0.12    0.42
   8   8   4   -0.38    0.49
   9   8   4    0.78    0.63
   9   8   4    0.16    0.49
   9   8   4    0.93    0.57
  10   8   4    0.74    0.54
  10   8   4   -0.13    0.60
   9  -9  -4   -0.13    0.44
   8  -9  -4   -0.40    0.35
   8  -9  -4   -0.12    0.40
   7  -9  -4    0.64    0.47
   7  -9  -4   -0.14    0.32
   6  -9  -4    0.51    0.37
   6  -9  -4    1.25    0.44
  -6   9   4    0.42    0.47
   5  -9  -4    0.79    0.40
   5  -9  -4    0.83    0.40
  -5   9   4   -0.01    0.40
   4  -9  -4    0.01    0.26
   4  -9  -4    0.03    0.28
  -4   9   4    0.88    0.47
   3  -9  -4    0.05    0.28
   3  -9  -4   -0.22    0.24
  -3   9   4   -0.34    0.32
   2  -9  -4    5.39    0.74
   2  -9  -4    5.56    0.78
  -2   9   4    6.37    0.97
  -2   9   4    5.78    0.99
   1  -9  -4    2.73    0.57
   1  -9  -4    4.17    0.64
  -1   9   4    4.20    0.89
  -1   9   4    4.09    0.81
   0  -9  -4    0.28    0.28
   0  -9  -4    0.25    0.25
   0   9   4    0.23    0.34
   0   9   4    0.24    0.42
  -1  -9  -4    2.29    0.50
  -1  -9  -4    2.18    0.49
   1   9   4    3.18    0.79
   1   9   4    2.03    0.63
  -2  -9  -4    8.36    0.96
  -2  -9  -4    6.53    0.86
   2   9   4    7.81    1.20
   2   9   4    5.85    0.99
  -3  -9  -4    5.37    0.80
  -3  -9  -4    3.71    0.67
   3   9   4    3.21    0.80
   3   9   4    6.05    0.97
  -4  -9  -4    0.50    0.37
   4   9   4    0.34    0.39
   4   9   4    0.71    0.48
  -5  -9  -4    1.40    0.51
   5   9   4    1.42    0.62
   5   9   4    1.11    0.54
  -6  -9  -4    1.59    0.54
   6   9   4    0.28    0.44
   6   9   4    2.02    0.71
   7   9   4    0.06    0.58
   7   9   4    0.54    0.49
   8   9   4   -0.56    0.45
   8   9   4   -0.23    0.39
   8   9   4    0.00    0.60
   9   9   4    0.02    0.57
   9   9   4   -0.46    0.45
  10   9   4   -0.10    0.52
  10   9   4    1.65    0.87
   8 -10  -4    0.06    0.38
   7 -10  -4   -0.13    0.33
   7 -10  -4    0.48    0.41
   6 -10  -4    0.60    0.44
   6 -10  -4   -0.08    0.35
   5 -10  -4   -0.40    0.30
   5 -10  -4    0.29    0.32
  -5  10   4   -0.15    0.41
   4 -10  -4    0.39    0.34
   4 -10  -4    0.71    0.41
  -4  10   4    0.19    0.43
   3 -10  -4    6.07    0.82
   3 -10  -4    5.30    0.82
  -3  10   4    5.39    1.01
   2 -10  -4    0.16    0.27
   2 -10  -4    0.39    0.32
  -2  10   4    0.21    0.41
   1 -10  -4    0.69    0.36
   1 -10  -4    0.42    0.35
  -1  10   4    0.35    0.44
  -1  10   4    0.96    0.60
   0 -10  -4    1.39    0.45
   0 -10  -4    0.13    0.31
   0  10   4    0.69    0.56
   0  10   4    0.92    0.50
  -1 -10  -4    0.43    0.32
  -1 -10  -4   -0.10    0.26
   1  10   4    0.27    0.38
   1  10   4    0.16    0.43
  -2 -10  -4    0.64    0.41
  -2 -10  -4    0.42    0.35
   2  10   4    0.08    0.44
   2  10   4    0.19    0.40
  -3 -10  -4    5.32    0.84
   3  10   4    2.56    0.74
   3  10   4    4.87    1.06
  -4 -10  -4    0.37    0.38
   4  10   4    0.08    0.45
   4  10   4    0.31    0.48
  -5 -10  -4    7.52    1.02
   5  10   4    6.25    1.10
   5  10   4    7.54    1.33
  -6 -10  -4    0.66    0.49
   6  10   4    0.54    0.61
   6  10   4    0.09    0.45
   7  10   4    0.05    0.53
   7  10   4   -0.62    0.39
   8  10   4    0.00    0.55
   8  10   4   -0.27    0.64
   8  10   4   -0.12    0.58
   9  10   4   -0.51    0.71
   9  10   4    0.14    0.69
   7 -11  -4    0.71    0.56
   6 -11  -4   -0.21    0.37
   6 -11  -4    0.71    0.47
   5 -11  -4    0.18    0.40
   5 -11  -4   -0.27    0.29
  -5  11   4    0.23    0.53
   4 -11  -4    0.87    0.46
   4 -11  -4    1.20    0.49
  -4  11   4    0.32    0.54
   3 -11  -4    0.37    0.36
   3 -11  -4    1.38    0.57
  -3  11   4    1.95    0.68
   2 -11  -4    0.71    0.41
   2 -11  -4    1.15    0.50
  -2  11   4    0.44    0.52
   1 -11  -4    1.67    0.49
   1 -11  -4    1.31    0.49
  -1  11   4    1.14    0.56
   0 -11  -4   -0.09    0.31
   0 -11  -4    0.25    0.31
   0  11   4    1.16    0.56
   0  11   4    0.55    0.55
  -1 -11  -4    6.76    0.96
   1  11   4    7.19    1.18
   1  11   4    7.70    1.30
  -2 -11  -4    0.42    0.38
   2  11   4    1.33    0.72
   2  11   4    1.25    0.60
  -3 -11  -4   -0.17    0.31
   3  11   4    0.32    0.45
   3  11   4   -0.04    0.49
  -4 -11  -4    0.82    0.51
   4  11   4    1.33    0.64
   4  11   4    0.01    0.57
  -5 -11  -4   -0.10    0.45
   5  11   4    0.18    0.50
   5  11   4    0.14    0.60
   6  11   4    0.35    0.71
   6  11   4   -0.11    0.49
   7  11   4   -0.12    0.67
   7  11   4   -0.13    0.51
   8  11   4    0.81    0.77
   8  11   4    1.17    0.84
   5 -12  -4    0.22    0.49
  -5  12   4    0.00    0.58
   4 -12  -4   -0.08    0.41
   4 -12  -4    0.17    0.40
  -4  12   4    0.11    0.56
   3 -12  -4    0.38    0.41
   3 -12  -4    0.41    0.47
  -3  12   4    0.34    0.57
   2 -12  -4    1.53    0.54
   2 -12  -4    0.32    0.36
  -2  12   4   -0.05    0.52
   1 -12  -4    0.55    0.38
   1 -12  -4    1.38    0.54
  -1  12   4    1.26    0.62
   0 -12  -4    1.24    0.49
   0  12   4    1.63    0.70
  -1 -12  -4    1.19    0.49
   1  12   4    0.86    0.62
   1  12   4    1.70    0.81
  -2 -12  -4   -0.24    0.36
   2  12   4    0.36    0.59
   2  12   4   -0.44    0.44
  -3 -12  -4    1.15    0.54
   3  12   4    0.06    0.53
   3  12   4   -0.10    0.58
  -4 -12  -4    3.74    0.83
   4  12   4    4.42    1.16
   4  12   4    5.82    1.16
  -5 -12  -4    0.33    0.52
   5  12   4    1.29    0.80
   5  12   4    0.11    0.52
   6  12   4   -0.08    0.68
  -3  13   4   -0.75    0.50
  -2  13   4    0.64    0.63
   1 -13  -4    0.63    0.45
  -1  13   4    1.17    0.69
   0 -13  -4    0.13    0.47
   0  13   4   -0.12    0.60
  -1 -13  -4    0.18    0.46
   1  13   4   -0.10    0.55
  -2 -13  -4   -0.20    0.46
   2  13   4   -1.13    0.56
   2  13   4   -0.06    0.57
  -3 -13  -4   -0.23    0.49
   3  13   4    0.47    0.75
  -4 -13  -4   -0.24    0.52
   4  13   4   -0.30    0.64
   2  13  -5    0.58    0.77
   1  13  -5   -0.09    0.64
   0  13  -5    0.68    0.71
   0 -13   5    0.42    0.47
  -1  13  -5    0.58    0.79
   1 -13   5   -0.16    0.44
   2 -13   5    0.15    0.44
   3 -13   5    0.42    0.48
   5  12  -5    0.72    0.77
   4  12  -5   -0.07    0.57
   4  12  -5   -0.22    0.64
   3  12  -5    0.03    0.48
   3  12  -5   -0.15    0.48
   2  12  -5   -0.39    0.57
   2  12  -5   -0.30    0.48
   1  12  -5    0.52    0.63
   1  12  -5    0.13    0.57
  -1 -12   5    0.59    0.47
   0  12  -5   -0.17    0.53
   0  12  -5    0.05    0.51
   0 -12   5    0.10    0.37
  -1  12  -5    0.72    0.70
  -1  12  -5    0.77    0.66
   1 -12   5    0.30    0.40
  -2  12  -5   -0.08    0.63
  -2  12  -5    1.45    0.76
   2 -12   5    0.43    0.43
  -3  12  -5    0.40    0.67
   3 -12   5   -0.15    0.37
  -4  12  -5    1.00    0.83
   4 -12   5    0.68    0.50
  -5  12  -5    0.99    0.85
  -6  12  -5    1.18    0.87
   6  11  -5   -0.35    0.55
   6  11  -5    0.80    0.69
   5  11  -5   -0.31    0.48
   5  11  -5   -0.71    0.53
   4  11  -5    0.51    0.64
   4  11  -5    0.52    0.54
   3  11  -5    1.20    0.58
   3  11  -5    0.57    0.59
   2  11  -5   -0.41    0.44
   2  11  -5   -0.40    0.51
  -2 -11   5    0.73    0.41
   1  11  -5    1.02    0.61
   1  11  -5    0.34    0.61
  -1 -11   5    0.43    0.37
   0  11  -5    0.36    0.55
   0  11  -5    1.12    0.66
   0 -11   5    0.09    0.31
  -1  11  -5    1.77    0.74
  -1  11  -5    1.31    0.75
   1 -11   5    0.99    0.42
  -2  11  -5    0.01    0.47
  -2  11  -5    0.27    0.60
   2 -11   5    0.47    0.37
  -3  11  -5    0.54    0.64
  -3  11  -5    0.65    0.65
   3 -11   5    0.52    0.40
  -4  11  -5   -0.70    0.43
   4 -11   5    0.31    0.40
  -5  11  -5   -0.03    0.61
   5 -11   5   -0.11    0.39
   5 -11   5    0.20    0.40
  -6  11  -5    1.04    0.80
   6 -11   5    0.59    0.49
   6 -11   5    0.13    0.49
  -7  11  -5   -0.86    0.65
   7 -11   5   -0.52    0.44
   7  10  -5    0.03    0.50
   7  10  -5   -0.16    0.53
   6  10  -5   -0.25    0.48
   6  10  -5    0.53    0.57
   5  10  -5    0.25    0.51
   5  10  -5    0.58    0.52
   4  10  -5    0.69    0.52
   4  10  -5    0.28    0.48
   3  10  -5    1.49    0.64
   3  10  -5    1.54    0.69
  -3 -10   5    2.18    0.52
   2  10  -5    2.33    0.80
   2  10  -5    1.06    0.54
  -2 -10   5    1.42    0.42
   1  10  -5    0.21    0.44
   1  10  -5    0.76    0.60
  -1 -10   5    0.15    0.26
   0  10  -5    1.69    0.66
   0  10  -5    0.50    0.54
   0 -10   5    0.81    0.39
  -1  10  -5    0.18    0.49
  -1  10  -5    0.30    0.49
   1 -10   5    0.21    0.30
  -2  10  -5    0.36    0.45
  -2  10  -5    0.86    0.59
   2 -10   5    0.63    0.36
   2 -10   5    0.89    0.42
  -3  10  -5    2.62    0.80
  -3  10  -5    0.76    0.65
   3 -10   5    2.09    0.56
   3 -10   5    1.58    0.45
  -4  10  -5    0.24    0.54
  -4  10  -5    0.14    0.56
   4 -10   5    0.06    0.32
   4 -10   5   -0.02    0.33
  -5  10  -5    0.12    0.54
   5 -10   5   -0.53    0.22
   5 -10   5    0.32    0.44
  -6  10  -5    0.11    0.59
   6 -10   5    0.17    0.41
   6 -10   5    0.30    0.35
  -7  10  -5    1.06    0.78
   7 -10   5    0.67    0.50
   7 -10   5    0.49    0.41
  -8  10  -5   -0.52    0.69
   8 -10   5   -0.39    0.45
   8   9  -5    0.24    0.55
   8   9  -5    0.64    0.49
   7   9  -5    0.24    0.47
   7   9  -5    0.43    0.50
   6   9  -5    1.80    0.63
   6   9  -5    1.01    0.60
   5   9  -5    0.01    0.42
   5   9  -5    0.16    0.46
   4   9  -5    1.54    0.61
   4   9  -5    0.94    0.48
   3   9  -5    0.51    0.49
   3   9  -5    1.37    0.53
  -3  -9   5    1.19    0.37
   2   9  -5    2.38    0.72
   2   9  -5    1.30    0.53
  -2  -9   5    1.56    0.41
   1   9  -5    3.36    0.77
   1   9  -5    3.47    0.84
  -1  -9   5    3.98    0.62
   0   9  -5    2.96    0.70
   0   9  -5    2.31    0.73
   0  -9   5    2.75    0.51
   0  -9   5    1.80    0.46
  -1   9  -5    2.51    0.76
  -1   9  -5    1.83    0.63
   1  -9   5    2.18    0.48
   1  -9   5    1.70    0.47
  -2   9  -5    6.54    1.09
  -2   9  -5    5.25    1.03
   2  -9   5    5.97    0.81
   2  -9   5    4.62    0.70
  -3   9  -5    0.88    0.51
  -3   9  -5    0.54    0.50
   3  -9   5    0.85    0.40
   3  -9   5    1.10    0.40
  -4   9  -5    0.77    0.52
  -4   9  -5    1.06    0.63
   4  -9   5    1.59    0.53
   4  -9   5    1.31    0.44
  -5   9  -5    5.19    1.08
   5  -9   5    5.75    0.85
   5  -9   5    4.62    0.81
  -6   9  -5   -0.01    0.53
   6  -9   5   -0.11    0.33
   6  -9   5   -0.14    0.31
  -7   9  -5    0.31    0.61
   7  -9   5    0.76    0.48
   7  -9   5   -0.11    0.36
  -8   9  -5    1.87    0.79
   8  -9   5    1.76    0.64
   8  -9   5    0.75    0.48
   9  -9   5   -0.01    0.45
   9   8  -5   -0.25    0.52
   8   8  -5   -0.22    0.39
   8   8  -5    0.07    0.49
   7   8  -5    1.19    0.54
   7   8  -5    0.58    0.50
   6   8  -5    0.78    0.45
   6   8  -5    1.61    0.57
   5   8  -5   -0.20    0.41
   5   8  -5   -0.18    0.30
   4   8  -5   -0.27    0.32
   4   8  -5    0.25    0.37
  -4  -8   5   -0.13    0.28
  -4  -8   5   -0.23    0.18
   3   8  -5    7.84    0.99
   3   8  -5    4.24    0.84
  -3  -8   5    3.27    0.52
   2   8  -5    7.86    1.04
   2   8  -5    6.19    1.00
  -2  -8   5    6.40    0.73
   1   8  -5    0.51    0.41
   1   8  -5   -0.44    0.27
   1   8  -5    0.12    0.32
  -1  -8   5    0.21    0.21
  -1  -8   5    0.04    0.18
   0   8  -5    1.11    0.52
   0   8  -5    2.51    0.66
   0  -8   5    1.62    0.42
   0  -8   5    1.58    0.38
  -1   8  -5    0.18    0.34
  -1   8  -5    0.91    0.46
   1  -8   5    0.53    0.29
   1  -8   5    0.73    0.31
  -2   8  -5    0.18    0.37
  -2   8  -5    0.07    0.33
   2  -8   5   -0.11    0.18
   2  -8   5   -0.13    0.22
  -3   8  -5    1.40    0.54
  -3   8  -5    1.30    0.62
   3  -8   5    1.32    0.41
   3  -8   5    1.78    0.43
  -4   8  -5   -0.48    0.33
  -4   8  -5    0.42    0.43
   4  -8   5    0.34    0.27
   4  -8   5    0.07    0.27
  -5   8  -5    4.26    0.92
  -5   8  -5    3.78    0.87
   5  -8   5    4.04    0.67
   5  -8   5    2.65    0.62
  -6   8  -5    7.22    1.18
   6  -8   5    6.22    0.90
   6  -8   5    6.25    0.95
  -7   8  -5    0.45    0.56
   7  -8   5    0.04    0.33
   7  -8   5   -0.05    0.36
  -8   8  -5    0.44    0.60
   8  -8   5    0.03    0.38
   8  -8   5   -0.06    0.30
   9  -8   5    0.97    0.56
   9  -8   5    1.22    0.54
  10  -8   5    0.86    0.57
  10   7  -5    0.08    0.51
   9   7  -5    0.15    0.46
   8   7  -5    0.95    0.46
   8   7  -5    0.28    0.43
   7   7  -5    3.94    0.76
   7   7  -5    5.05    0.78
   6   7  -5    0.59    0.40
   6   7  -5   -0.01    0.36
   5   7  -5    0.08    0.27
   5   7  -5    0.42    0.43
   5   7  -5   -0.04    0.28
   4   7  -5   12.82    1.39
   4   7  -5   14.14    1.34
   4   7  -5   11.39    1.06
   4   7  -5   12.98    1.06
  -4  -7   5   12.68    0.86
  -4  -7   5   13.04    1.00
   3   7  -5    0.32    0.24
   3   7  -5   -0.11    0.27
   3   7  -5   -0.20    0.20
   3   7  -5   -0.13    0.29
  -3  -7   5    0.13    0.27
  -3  -7   5    0.04    0.23
  -3  -7   5   -0.13    0.15
   2   7  -5    0.09    0.28
   2   7  -5    0.05    0.23
   2   7  -5    0.25    0.36
  -2  -7   5    0.02    0.20
  -2  -7   5   -0.01    0.16
   1   7  -5    0.63    0.42
   1   7  -5    0.24    0.25
   1   7  -5    0.37    0.31
  -1  -7   5    0.05    0.16
  -1  -7   5    0.07    0.16
   0   7  -5    5.15    0.84
   0   7  -5    3.54    0.68
   0   7  -5    3.76    0.62
   0  -7   5    3.52    0.53
   0  -7   5    3.63    0.51
  -1   7  -5    2.91    0.68
  -1   7  -5    0.79    0.38
   1  -7   5    2.18    0.41
   1  -7   5    2.30    0.45
  -2   7  -5    0.48    0.34
  -2   7  -5    0.10    0.33
   2  -7   5    0.13    0.22
   2  -7   5    0.30    0.22
  -3   7  -5    4.73    0.84
  -3   7  -5    6.64    1.02
   3  -7   5    6.89    0.78
   3  -7   5    6.50    0.80
  -4   7  -5    5.46    0.96
  -4   7  -5    6.62    1.05
   4  -7   5    5.63    0.74
   4  -7   5    5.42    0.77
  -5   7  -5    1.84    0.60
  -5   7  -5    2.25    0.71
   5  -7   5    2.38    0.52
   5  -7   5    2.36    0.54
  -6   7  -5    2.28    0.69
  -6   7  -5    2.11    0.69
   6  -7   5    1.43    0.51
   6  -7   5    2.38    0.52
  -7   7  -5    0.17    0.44
   7  -7   5    0.56    0.38
   7  -7   5    0.06    0.29
  -8   7  -5    1.17    0.66
   8  -7   5    0.85    0.46
   8  -7   5    1.06    0.49
  -9   7  -5    1.06    0.65
   9  -7   5    1.46    0.56
   9  -7   5    0.27    0.47
  10  -7   5    0.72    0.52
  10  -7   5    0.31    0.43
  11  -7   5   -0.11    0.47
  10   6  -5    0.59    0.52
  10   6  -5    0.82    0.59
   9   6  -5    0.33    0.46
   8   6  -5   -0.10    0.33
   8   6  -5    0.01    0.41
   7   6  -5    0.65    0.38
   7   6  -5    0.91    0.41
   6   6  -5    7.00    0.68
   6   6  -5    6.28    0.68
   6   6  -5    5.64    0.82
   6   6  -5    6.58    0.82
   5   6  -5    2.48    0.53
   5   6  -5    3.29    0.46
   5   6  -5    2.95    0.43
   5   6  -5    3.45    0.66
   4   6  -5    0.31    0.25
   4   6  -5    0.20    0.21
   4   6  -5   -0.11    0.18
   4   6  -5   -0.14    0.25
  -4  -6   5   -0.10    0.13
  -4  -6   5    0.04    0.11
   3   6  -5   -0.04    0.22
   3   6  -5    0.51    0.22
   3   6  -5    0.40    0.23
   3   6  -5    0.85    0.36
  -3  -6   5    0.48    0.19
  -3  -6   5    0.69    0.22
  -3  -6   5    0.52    0.25
   2   6  -5    6.18    0.80
   2   6  -5    5.49    0.64
   2   6  -5    5.59    0.83
   2   6  -5    6.17    0.63
  -2  -6   5    5.39    0.67
  -2  -6   5    6.48    0.62
  -2  -6   5    5.95    0.58
   1   6  -5    0.29    0.24
   1   6  -5    0.33    0.27
   1   6  -5    0.23    0.30
   1   6  -5    0.35    0.21
  -1  -6   5    0.23    0.25
  -1  -6   5    0.39    0.18
  -1  -6   5    0.15    0.15
   0   6  -5   10.72    1.02
   0   6  -5    9.87    1.17
   0   6  -5   10.42    0.96
   0   6  -5   12.95    1.24
   0  -6   5   10.05    1.05
   0  -6   5   11.45    0.92
   0  -6   5   10.91    0.95
  -1   6  -5    0.00    0.23
  -1   6  -5    0.03    0.25
  -1   6  -5    0.13    0.29
   1  -6   5    0.51    0.22
   1  -6   5    0.41    0.21
  -2   6  -5   15.83    1.50
  -2   6  -5   16.92    1.56
   2  -6   5   13.43    1.14
   2  -6   5   14.00    1.21
  -3   6  -5   11.85    1.36
  -3   6  -5    9.77    1.22
   3  -6   5   11.83    1.13
   3  -6   5   16.24    1.22
  -4   6  -5    1.96    0.54
  -4   6  -5    0.76    0.45
   4  -6   5    1.11    0.34
   4  -6   5    1.46    0.40
  -5   6  -5   25.32    2.23
  -5   6  -5   23.74    2.10
   5  -6   5   28.07    1.86
   5  -6   5   22.71    1.66
  -6   6  -5    0.10    0.34
  -6   6  -5   -0.13    0.43
   6  -6   5   -0.02    0.26
   6  -6   5   -0.05    0.24
  -7   6  -5    2.77    0.69
   7  -6   5    2.22    0.59
   7  -6   5    1.85    0.48
  -8   6  -5    1.71    0.65
   8  -6   5    2.29    0.57
   8  -6   5    1.19    0.53
  -9   6  -5   -0.05    0.49
   9  -6   5    0.06    0.36
   9  -6   5    0.13    0.36
  10  -6   5    1.33    0.61
  10  -6   5    1.35    0.55
  11  -6   5    0.14    0.49
  11  -6   5   -0.03    0.40
  11   5  -5    0.33    0.50
  10   5  -5    0.74    0.45
   9   5  -5    0.08    0.38
   8   5  -5    0.10    0.28
   8   5  -5   -0.23    0.31
   7   5  -5    0.00    0.20
   7   5  -5    0.20    0.28
   7   5  -5   -0.27    0.27
   6   5  -5    0.40    0.26
   6   5  -5    0.01    0.25
   6   5  -5    0.10    0.17
   6   5  -5   -0.01    0.18
   5   5  -5    0.37    0.19
   5   5  -5    0.13    0.23
   5   5  -5    0.32    0.19
   5   5  -5    0.35    0.29
   4   5  -5   13.55    1.17
   4   5  -5   10.97    1.03
   4   5  -5   12.32    0.84
   4   5  -5   10.92    0.79
   3   5  -5    2.42    0.48
   3   5  -5    2.64    0.36
   3   5  -5    2.14    0.33
   3   5  -5    2.70    0.47
  -3  -5   5    2.99    0.35
  -3  -5   5    2.60    0.31
   2   5  -5    6.61    0.65
   2   5  -5    6.53    0.77
   2   5  -5    6.18    0.60
   2   5  -5    6.14    0.77
  -2  -5   5    7.07    0.61
  -2  -5   5    6.39    0.66
  -2  -5   5    8.43    0.63
   1   5  -5    0.51    0.29
   1   5  -5    1.33    0.27
   1   5  -5    1.64    0.32
   1   5  -5    1.35    0.38
  -1  -5   5    1.53    0.35
  -1  -5   5    0.69    0.23
  -1  -5   5    1.00    0.23
   0   5  -5   41.77    2.49
   0   5  -5   37.78    2.28
   0   5  -5   38.38    2.41
   0   5  -5   41.84    2.59
   0  -5   5   42.57    2.42
   0  -5   5   43.40    2.27
   0  -5   5   44.04    2.39
  -1   5  -5   55.98    3.22
  -1   5  -5   53.77    3.39
  -1   5  -5   63.72    3.61
  -1   5  -5   58.74    3.42
   1  -5   5   57.75    3.35
   1  -5   5   65.16    3.38
   1  -5   5   65.54    3.22
  -2   5  -5    0.06    0.22
  -2   5  -5    1.11    0.34
  -2   5  -5    0.57    0.35
   2  -5   5    0.72    0.27
   2  -5   5    0.48    0.30
   2  -5   5    1.05    0.29
  -3   5  -5   22.36    1.81
  -3   5  -5   23.77    1.89
   3  -5   5   21.18    1.47
   3  -5   5   19.48    1.37
  -4   5  -5   26.27    1.86
  -4   5  -5   25.33    2.02
   4  -5   5   24.26    1.59
   4  -5   5   22.04    1.65
  -5   5  -5    2.33    0.57
  -5   5  -5    2.03    0.58
   5  -5   5    1.92    0.49
   5  -5   5    1.95    0.46
  -6   5  -5    1.01    0.53
  -6   5  -5    0.26    0.37
   6  -5   5    0.25    0.28
   6  -5   5    0.14    0.29
  -7   5  -5    0.90    0.53
  -7   5  -5   -0.02    0.33
   7  -5   5   -0.14    0.23
   7  -5   5    0.17    0.33
  -8   5  -5   10.85    1.33
   8  -5   5    9.96    1.26
   8  -5   5   10.61    1.20
  -9   5  -5   -0.11    0.47
   9  -5   5    0.77    0.47
   9  -5   5    0.37    0.39
  10  -5   5    0.29    0.42
  10  -5   5    0.67    0.52
  11  -5   5    0.49    0.53
  11  -5   5   -0.18    0.41
  11   4  -5    3.24    0.72
  10   4  -5    0.72    0.45
   9   4  -5    0.22    0.31
   9   4  -5    0.21    0.37
   8   4  -5    0.06    0.31
   8   4  -5   -0.04    0.23
   8   4  -5    0.29    0.23
   7   4  -5    3.06    0.46
   7   4  -5    2.57    0.46
   7   4  -5    3.14    0.40
   6   4  -5    1.31    0.35
   6   4  -5    1.22    0.26
   6   4  -5    0.90    0.22
   6   4  -5    1.43    0.32
   5   4  -5    7.14    0.58
   5   4  -5    7.02    0.73
   5   4  -5    7.19    0.57
   5   4  -5    7.35    0.71
   4   4  -5   56.38    2.92
   4   4  -5   56.19    3.05
   4   4  -5   57.58    3.21
   4   4  -5   57.62    3.06
   3   4  -5    4.66    0.58
   3   4  -5    4.42    0.46
   3   4  -5    5.90    0.62
   3   4  -5    5.63    0.47
   2   4  -5   98.79    5.03
   2   4  -5   95.10    4.87
   2   4  -5   92.13    4.63
   2   4  -5   86.66    4.77
  -2  -4   5   91.04    4.63
  -2  -4   5   92.63    4.79
  -2  -4   5   89.54    4.57
   1   4  -5    5.04    0.50
   1   4  -5    3.26    0.41
   1   4  -5    4.74    0.58
   1   4  -5    4.96    0.62
  -1  -4   5    4.52    0.51
  -1  -4   5    4.76    0.43
  -1  -4   5    4.25    0.43
   0   4  -5   -0.08    0.15
   0   4  -5    0.08    0.12
   0   4  -5   -0.14    0.11
   0   4  -5    0.05    0.17
   0  -4   5    0.39    0.19
   0  -4   5    0.14    0.12
   0  -4   5    0.04    0.09
  -1   4  -5    0.57    0.20
  -1   4  -5    0.59    0.25
  -1   4  -5    0.72    0.27
  -1   4  -5    0.23    0.22
  -1   4  -5    0.52    0.23
   1  -4   5    1.20    0.25
   1  -4   5    0.63    0.26
   1  -4   5    0.50    0.19
  -2   4  -5   -0.19    0.13
  -2   4  -5   -0.14    0.19
  -2   4  -5    0.14    0.17
  -2   4  -5    0.10    0.22
  -2   4  -5   -0.19    0.14
   2  -4   5    0.14    0.15
   2  -4   5    0.12    0.18
   2  -4   5    0.52    0.27
  -3   4  -5    3.15    0.55
  -3   4  -5    2.82    0.49
  -3   4  -5    3.07    0.52
  -3   4  -5    5.42    0.73
   3  -4   5    3.94    0.57
   3  -4   5    2.50    0.42
   3  -4   5    3.14    0.56
  -4   4  -5   43.56    2.58
  -4   4  -5   41.43    2.57
  -4   4  -5   44.57    2.79
  -4   4  -5   47.49    2.71
   4  -4   5   43.22    2.69
   4  -4   5   44.58    2.55
   4  -4   5   44.19    2.67
  -5   4  -5   20.52    1.68
  -5   4  -5   19.84    1.71
  -5   4  -5   16.73    1.28
   5  -4   5   19.91    1.37
   5  -4   5   18.48    1.68
   5  -4   5   18.09    1.57
  -6   4  -5    1.96    0.53
  -6   4  -5    1.31    0.50
  -6   4  -5    1.58    0.38
   6  -4   5    1.02    0.40
   6  -4   5    1.06    0.51
   6  -4   5    1.60    0.41
  -7   4  -5    3.76    0.80
  -7   4  -5    8.26    1.05
  -7   4  -5   10.69    0.95
   7  -4   5    7.26    0.91
   7  -4   5    9.89    1.14
   7  -4   5    6.49    1.04
  -8   4  -5    0.50    0.43
   8  -4   5    1.53    0.51
   8  -4   5    1.90    0.58
  -9   4  -5    0.86    0.45
   9  -4   5    0.01    0.35
   9  -4   5    0.56    0.35
  10  -4   5    0.20    0.39
  10  -4   5    0.05    0.39
  11  -4   5    0.12    0.50
  11  -4   5   -0.12    0.42
  12  -4   5    0.83    0.59
  12  -4   5    0.16    0.57
  11   3  -5    0.37    0.41
  10   3  -5    0.19    0.42
   9   3  -5    1.76    0.36
   9   3  -5    1.58    0.44
   8   3  -5   10.88    0.88
   8   3  -5   10.52    0.89
   8   3  -5   12.79    1.03
   7   3  -5   -0.07    0.15
   7   3  -5    0.04    0.19
   7   3  -5   -0.13    0.16
   7   3  -5    0.18    0.17
   7   3  -5   -0.10    0.26
   6   3  -5    0.30    0.18
   6   3  -5    0.15    0.19
   6   3  -5    0.03    0.26
   6   3  -5    0.46    0.17
   6   3  -5    0.22    0.14
   5   3  -5    9.78    0.94
   5   3  -5   10.00    0.62
   5   3  -5   10.60    0.66
   5   3  -5    9.61    0.68
   5   3  -5    9.66    0.72
   4   3  -5    0.23    0.17
   4   3  -5    0.09    0.15
   4   3  -5    0.02    0.09
   4   3  -5    0.08    0.10
   4   3  -5    0.42    0.24
   3   3  -5   54.29    2.76
   3   3  -5   50.49    2.62
   3   3  -5   50.51    2.72
   3   3  -5   52.71    2.85
   3   3  -5   52.75    2.96
   2   3  -5    0.77    0.17
   2   3  -5    0.55    0.19
   2   3  -5    1.07    0.17
   2   3  -5    0.94    0.28
   2   3  -5    0.42    0.19
  -2  -3   5    0.70    0.13
   1   3  -5   26.40    1.75
   1   3  -5   28.07    1.72
   1   3  -5   28.16    1.63
   1   3  -5   28.48    1.55
   1   3  -5   27.11    1.64
  -1  -3   5   29.41    1.58
  -1  -3   5   29.96    1.51
  -1  -3   5   29.71    1.59
   0   3  -5   -0.03    0.11
   0   3  -5   -0.04    0.09
   0   3  -5   -0.13    0.12
   0   3  -5    0.02    0.15
   0   3  -5    0.50    0.17
   0  -3   5    0.28    0.12
   0  -3   5    0.06    0.12
   0  -3   5    0.00    0.08
  -1   3  -5    4.14    0.49
  -1   3  -5    5.08    0.60
  -1   3  -5    5.21    0.60
  -1   3  -5    5.05    0.57
  -1   3  -5    5.14    0.61
   1  -3   5    4.62    0.55
   1  -3   5    4.42    0.50
   1  -3   5    4.69    0.49
  -2   3  -5   23.17    1.44
  -2   3  -5   24.44    1.58
  -2   3  -5   21.83    1.51
  -2   3  -5   24.35    1.50
  -2   3  -5   25.24    1.54
   2  -3   5   20.88    1.38
   2  -3   5   25.48    1.51
   2  -3   5   22.44    1.48
  -3   3  -5   33.43    2.04
  -3   3  -5   31.52    1.97
  -3   3  -5   34.57    2.14
  -3   3  -5   33.71    1.99
   3  -3   5   32.64    1.95
   3  -3   5   32.66    2.05
   3  -3   5   33.81    2.11
   3  -3   5   34.16    2.03
  -4   3  -5    0.60    0.26
  -4   3  -5    0.53    0.30
  -4   3  -5    1.03    0.37
  -4   3  -5    0.59    0.29
   4  -3   5    0.77    0.29
   4  -3   5    0.52    0.32
   4  -3   5    1.37    0.39
   4  -3   5    1.89    0.39
  -5   3  -5    3.34    0.58
  -5   3  -5    3.68    0.65
  -5   3  -5    2.77    0.55
  -5   3  -5    3.83    0.52
   5  -3   5    2.24    0.52
   5  -3   5    3.02    0.53
   5  -3   5    2.49    0.53
   5  -3   5    3.48    0.64
  -6   3  -5    1.52    0.35
  -6   3  -5    0.50    0.35
  -6   3  -5    0.17    0.27
   6  -3   5    2.15    0.48
   6  -3   5    1.26    0.47
   6  -3   5    1.30    0.43
  -7   3  -5    0.02    0.23
  -7   3  -5    0.08    0.31
  -7   3  -5    0.11    0.32
   7  -3   5    0.06    0.28
   7  -3   5   -0.05    0.35
   7  -3   5    0.31    0.31
  -8   3  -5   18.13    1.62
   8  -3   5   17.36    1.61
   8  -3   5   16.08    1.68
  -9   3  -5    0.01    0.37
   9  -3   5    0.75    0.41
   9  -3   5    1.14    0.55
  10  -3   5    0.32    0.39
  10  -3   5    0.48    0.45
  11  -3   5    1.23    0.57
  11  -3   5    0.85    0.57
  12  -3   5    0.49    0.56
  12  -3   5    0.44    0.60
  11   2  -5    0.87    0.45
  10   2  -5    0.92    0.45
   9   2  -5   -0.18    0.22
   9   2  -5   -0.18    0.28
   8   2  -5    0.92    0.25
   8   2  -5    0.81    0.26
   8   2  -5    0.91    0.31
   7   2  -5    0.05    0.16
   7   2  -5    0.20    0.15
   7   2  -5    0.10    0.15
   7   2  -5   -0.06    0.19
   6   2  -5    3.56    0.48
   5   2  -5   73.60    3.95
   4   2  -5   91.62    4.84
   3   2  -5    5.21    0.31
   3   2  -5    5.28    0.34
   3   2  -5    4.63    0.55
   3   2  -5    4.97    0.35
   2   2  -5    6.04    0.40
   2   2  -5    6.97    0.67
   2   2  -5    6.43    0.42
   2   2  -5    7.19    0.46
   2   2  -5    6.23    0.46
   1   2  -5    4.01    0.51
   1   2  -5    4.53    0.39
   1   2  -5    4.40    0.43
   1   2  -5    4.45    0.37
   1   2  -5    3.85    0.41
  -1  -2   5    5.05    0.38
  -1  -2   5    4.24    0.30
  -1  -2   5    4.58    0.30
   0   2  -5    6.21    0.51
   0   2  -5    5.10    0.52
   0   2  -5    4.72    0.52
   0   2  -5    6.60    0.55
   0   2  -5    4.11    0.53
   0  -2   5    6.13    0.49
   0  -2   5    5.32    0.50
   0  -2   5    6.16    0.47
   0  -2   5    5.24    0.49
   0  -2   5    4.82    0.56
  -1   2  -5    0.16    0.15
  -1   2  -5    0.30    0.15
  -1   2  -5    0.27    0.16
  -1   2  -5    0.27    0.16
  -1   2  -5    0.66    0.22
   1  -2   5    0.29    0.17
   1  -2   5    0.87    0.22
   1  -2   5    0.23    0.15
   1  -2   5    0.39    0.17
   1  -2   5    0.93    0.20
  -2   2  -5    6.81    0.66
  -2   2  -5    6.86    0.71
  -2   2  -5    6.44    0.64
  -2   2  -5    5.25    0.61
  -2   2  -5    7.07    0.74
   2  -2   5    6.35    0.67
   2  -2   5    6.23    0.64
   2  -2   5    5.79    0.60
   2  -2   5    7.31    0.67
   2  -2   5    7.51    0.71
  -3   2  -5   14.79    1.18
  -3   2  -5   11.19    1.04
  -3   2  -5   12.08    1.01
  -3   2  -5   13.61    1.13
   3  -2   5   13.72    0.95
   3  -2   5   15.40    1.19
   3  -2   5   15.57    1.15
   3  -2   5   12.79    0.92
   3  -2   5   11.86    1.10
  -4   2  -5   68.19    3.77
  -4   2  -5   75.32    3.85
  -4   2  -5   70.54    3.99
  -4   2  -5   67.76    3.80
   4  -2   5   73.18    4.02
   4  -2   5   70.40    3.78
   4  -2   5   67.22    3.78
   4  -2   5   73.71    3.98
   4  -2   5   66.56    3.77
  -5   2  -5   52.24    2.90
  -5   2  -5   48.16    2.97
  -5   2  -5   48.57    2.77
  -5   2  -5   51.28    2.88
   5  -2   5   56.21    2.91
   5  -2   5   50.60    3.05
   5  -2   5   47.30    2.96
   5  -2   5   48.00    2.85
   5  -2   5   47.16    2.76
  -6   2  -5    1.31    0.44
  -6   2  -5    3.84    0.62
  -6   2  -5    3.96    0.51
  -6   2  -5    3.84    0.62
  -6   2  -5    3.36    0.59
   6  -2   5    3.98    0.63
   6  -2   5    3.91    0.65
   6  -2   5    3.24    0.64
   6  -2   5    3.80    0.63
  -7   2  -5   22.26    1.80
  -7   2  -5   19.73    1.64
  -7   2  -5   18.55    1.29
   7  -2   5   22.74    1.92
   7  -2   5   21.14    1.79
   7  -2   5   21.70    1.76
  -8   2  -5    0.03    0.22
  -8   2  -5    0.36    0.32
   8  -2   5    0.34    0.40
   8  -2   5    0.04    0.32
  -9   2  -5   -0.06    0.35
   9  -2   5    0.23    0.41
   9  -2   5    0.16    0.35
  10  -2   5    4.24    0.92
  10  -2   5    4.38    0.85
  11  -2   5    1.80    0.65
  11  -2   5    1.38    0.65
  12  -2   5   -0.30    0.43
  12  -2   5    0.33    0.55
  11   1  -5    0.60    0.46
  10   1  -5   -0.42    0.31
   9   1  -5   -0.04    0.28
   9   1  -5   -0.18    0.21
   9   1  -5   -0.12    0.23
   8   1  -5    0.97    0.26
   8   1  -5    0.92    0.29
   8   1  -5    1.33    0.30
   8   1  -5    0.54    0.22
   7   1  -5    1.64    0.25
   7   1  -5    1.91    0.27
   7   1  -5    2.40    0.32
   7   1  -5    1.85    0.30
   6   1  -5    7.13    0.64
   5   1  -5    0.28    0.19
   4   1  -5   28.01    1.63
   3   1  -5    0.22    0.15
   2   1  -5    1.01    0.09
   2   1  -5    0.71    0.19
   2   1  -5    1.02    0.11
  -2  -1   5    0.51    0.18
   1   1  -5   13.45    0.76
   1   1  -5   14.37    0.79
   1   1  -5   13.35    0.79
   1   1  -5   13.53    0.75
   1   1  -5   12.05    0.86
  -1  -1   5   12.37    0.71
  -1  -1   5   13.77    0.69
  -1  -1   5   12.53    0.88
   0   1  -5   47.59    2.69
   0   1  -5   49.72    2.70
   0   1  -5   49.51    2.57
   0   1  -5   48.45    2.68
   0   1  -5   45.28    2.56
   0  -1   5   47.94    2.71
   0  -1   5   50.85    2.66
   0  -1   5   53.91    2.54
   0  -1   5   50.09    2.66
   0  -1   5   50.87    2.55
  -1   1  -5   31.35    1.81
  -1   1  -5   33.59    1.76
  -1   1  -5   30.81    1.74
  -1   1  -5   28.50    1.78
  -1   1  -5   29.96    1.84
   1  -1   5   30.90    1.80
   1  -1   5   30.76    1.79
   1  -1   5   33.17    1.73
   1  -1   5   31.76    1.73
   1  -1   5   32.46    1.83
  -2   1  -5    0.00    0.09
  -2   1  -5    0.35    0.19
  -2   1  -5   -0.03    0.08
  -2   1  -5    0.00    0.09
  -2   1  -5    0.09    0.13
   2  -1   5   -0.04    0.10
   2  -1   5   -0.06    0.09
   2  -1   5    0.06    0.12
   2  -1   5    0.14    0.13
   2  -1   5    0.02    0.11
  -3   1  -5    0.12    0.19
  -3   1  -5    0.05    0.12
  -3   1  -5   -0.07    0.12
  -3   1  -5    0.15    0.14
  -3   1  -5    0.03    0.13
   3  -1   5   -0.11    0.11
   3  -1   5    0.10    0.15
   3  -1   5   -0.06    0.09
   3  -1   5    0.07    0.15
   3  -1   5    0.05    0.12
  -4   1  -5   23.55    1.60
  -4   1  -5   25.67    1.59
  -4   1  -5   25.80    1.51
  -4   1  -5   27.72    1.60
  -4   1  -5   26.42    1.60
   4  -1   5   24.40    1.49
   4  -1   5   22.81    1.52
   4  -1   5   23.98    1.56
   4  -1   5   24.08    1.67
   4  -1   5   22.83    1.58
  -5   1  -5   10.87    1.04
  -5   1  -5   11.77    1.07
  -5   1  -5   11.41    1.10
  -5   1  -5   11.27    0.84
   5  -1   5   12.38    0.85
   5  -1   5   12.66    1.11
   5  -1   5   11.03    1.07
   5  -1   5   11.71    1.08
   5  -1   5   12.17    1.18
  -6   1  -5    4.02    0.63
  -6   1  -5    5.87    0.61
  -6   1  -5    5.06    0.68
   6  -1   5    5.90    0.59
   6  -1   5    5.26    0.73
   6  -1   5    5.74    0.74
   6  -1   5    3.96    0.71
   6  -1   5    3.98    0.64
  -7   1  -5   16.22    1.41
  -7   1  -5   17.77    1.42
  -7   1  -5   13.78    1.02
   7  -1   5   14.42    1.01
   7  -1   5   15.08    1.41
   7  -1   5   17.89    1.61
   7  -1   5   14.40    1.35
   7  -1   5   15.79    1.43
  -8   1  -5    0.35    0.40
  -8   1  -5    0.81    0.33
   8  -1   5    0.29    0.34
   8  -1   5    0.52    0.35
   8  -1   5    0.43    0.37
  -9   1  -5    1.70    0.47
   9  -1   5    1.89    0.63
   9  -1   5    1.79    0.60
  10  -1   5    2.03    0.71
  10  -1   5    1.33    0.57
  11  -1   5    0.23    0.51
  11  -1   5   -0.06    0.45
  12  -1   5    0.22    0.59
  12  -1   5    0.02    0.56
  11   0  -5    0.26    0.38
  10   0  -5    0.86    0.41
   9   0  -5    0.07    0.24
   9   0  -5    0.39    0.29
   9   0  -5    0.56    0.29
   8   0  -5    0.76    0.26
   8   0  -5    0.87    0.28
   8   0  -5    0.40    0.26
   7   0  -5    1.65    0.29
   7   0  -5    1.49    0.28
   7   0  -5    1.10    0.24
   7   0  -5    1.12    0.26
   6   0  -5    0.96    0.20
   6   0  -5    0.84    0.17
   6   0  -5    0.44    0.15
   5   0  -5  100.83    5.18
   4   0  -5   12.34    0.80
  -4   0   5   11.44    0.78
   3   0  -5    7.09    0.63
  -3   0   5    7.72    0.65
   2   0  -5   26.76    1.33
   2   0  -5   25.21    1.53
   2   0  -5   27.14    1.32
  -2   0   5   26.22    1.53
   1   0  -5    3.60    0.30
   1   0  -5    3.98    0.36
   1   0  -5    3.75    0.33
   1   0  -5    3.97    0.44
   1   0  -5    3.53    0.29
  -1   0   5    3.60    0.22
  -1   0   5    3.69    0.22
  -1   0   5    3.07    0.39
   0   0  -5    2.44    0.34
   0   0  -5    2.42    0.32
   0   0  -5    2.64    0.30
   0   0  -5    1.84    0.25
   0   0  -5    1.95    0.26
   0   0   5    2.28    0.34
   0   0   5    2.27    0.30
   0   0   5    2.93    0.28
   0   0   5    2.30    0.27
   0   0   5    2.02    0.24
  -1   0  -5    3.18    0.42
  -1   0  -5    2.79    0.34
  -1   0  -5    2.10    0.33
  -1   0  -5    2.87    0.35
  -1   0  -5    2.15    0.30
   1   0   5    3.09    0.35
   1   0   5    1.85    0.31
   1   0   5    2.79    0.35
   1   0   5    3.01    0.34
   1   0   5    2.65    0.37
  -2   0  -5  128.86    6.73
  -2   0  -5  127.15    6.81
  -2   0  -5  124.94    6.45
  -2   0  -5  128.30    6.60
  -2   0  -5  128.12    6.44
  -2   0  -5  127.21    6.45
   2   0   5  134.11    6.43
   2   0   5  126.98    6.60
   2   0   5  123.86    6.71
   2   0   5  126.95    6.46
   2   0   5  134.93    6.82
  -3   0  -5   19.61    1.28
  -3   0  -5   21.04    1.34
  -3   0  -5   21.05    1.29
  -3   0  -5   19.44    1.26
  -3   0  -5   19.04    1.38
   3   0   5   23.36    1.45
   3   0   5   19.89    1.27
   3   0   5   19.90    1.31
   3   0   5   19.88    1.30
   3   0   5   23.74    1.32
  -4   0  -5  150.72    7.97
  -4   0  -5  160.87    7.86
  -4   0  -5  155.26    7.86
  -4   0  -5  151.43    8.19
   4   0   5  156.04    8.20
   4   0   5  154.01    7.97
   4   0   5  156.51    7.83
   4   0   5  158.41    7.89
   4   0   5  157.80    8.32
  -5   0  -5    1.65    0.40
  -5   0  -5    2.90    0.47
  -5   0  -5    2.16    0.41
  -5   0  -5    2.90    0.41
   5   0   5    1.97    0.40
   5   0   5    2.94    0.41
   5   0   5    3.07    0.50
   5   0   5    2.45    0.53
   5   0   5    3.21    0.51
  -6   0  -5   15.43    1.41
  -6   0  -5   17.78    1.27
  -6   0  -5   16.27    1.37
  -6   0  -5   17.98    1.20
   6   0   5   16.97    1.47
   6   0   5   20.13    1.38
   6   0   5   19.07    1.46
   6   0   5   17.30    1.61
   6   0   5   20.29    1.20
  -7   0  -5    1.23    0.39
  -7   0  -5    1.05    0.42
  -7   0  -5    1.11    0.37
   7   0   5    1.04    0.46
   7   0   5    1.50    0.44
   7   0   5    1.39    0.44
   7   0   5    1.44    0.43
   7   0   5    1.44    0.31
  -8   0  -5   -0.03    0.25
  -8   0  -5   -0.30    0.33
   8   0   5   -0.03    0.33
   8   0   5    0.34    0.21
   8   0   5    0.14    0.28
   8   0   5    0.46    0.42
  -9   0  -5    0.25    0.34
   9   0   5    1.17    0.57
   9   0   5    0.28    0.22
   9   0   5    0.65    0.44
  10   0   5    1.36    0.57
  10   0   5    1.92    0.65
  11   0   5   -0.04    0.49
  11   0   5    0.10    0.48
  12   0   5   -0.33    0.50
  12   0   5    0.10    0.55
  11  -1  -5    0.43    0.36
  10  -1  -5   -0.10    0.29
   9  -1  -5    0.48    0.34
   9  -1  -5    0.65    0.34
   9  -1  -5    0.14    0.25
   8  -1  -5    1.47    0.37
   8  -1  -5    1.61    0.37
   8  -1  -5    1.89    0.34
   7  -1  -5    0.64    0.21
   7  -1  -5    0.14    0.22
   7  -1  -5    0.38    0.21
   7  -1  -5    0.44    0.24
   6  -1  -5    6.29    0.55
   6  -1  -5    4.36    0.51
   6  -1  -5    5.65    0.52
   6  -1  -5    5.33    0.48
   5  -1  -5   10.55    0.72
   5  -1  -5   10.57    0.65
   5  -1  -5   10.73    0.69
   5  -1  -5   10.04    0.68
  -5   1   5   10.80    0.70
   4  -1  -5    0.51    0.14
   4  -1  -5    0.40    0.12
   4  -1  -5    0.53    0.18
   4  -1  -5    0.45    0.11
   4  -1  -5    0.52    0.14
  -4   1   5    0.96    0.20
   3  -1  -5   33.76    1.75
   3  -1  -5   34.57    1.85
   3  -1  -5   32.76    1.71
   3  -1  -5   35.99    1.80
   3  -1  -5   31.69    1.89
  -3   1   5   34.20    1.90
   2  -1  -5    2.20    0.32
   2  -1  -5    1.91    0.23
   2  -1  -5    2.21    0.27
   2  -1  -5    2.12    0.20
   2  -1  -5    1.78    0.18
  -2   1   5    1.40    0.26
   1  -1  -5   49.99    2.60
   1  -1  -5   50.21    2.75
   1  -1  -5   50.44    2.75
   1  -1  -5   51.75    2.55
   1  -1  -5   49.53    2.66
  -1   1   5   49.28    2.56
  -1   1   5   48.90    2.74
  -1   1   5   52.16    2.64
  -1   1   5   51.83    2.51
  -1   1   5   50.53    2.70
   0  -1  -5   93.71    4.72
   0  -1  -5   91.00    4.90
   0  -1  -5   95.23    4.68
   0  -1  -5   97.39    4.99
   0  -1  -5   94.61    4.90
   0   1   5   92.53    4.71
   0   1   5   89.87    4.87
   0   1   5   95.23    4.89
   0   1   5   96.82    4.72
   0   1   5   93.11    4.65
  -1  -1  -5   68.51    3.71
  -1  -1  -5   67.11    3.69
  -1  -1  -5   67.26    3.78
  -1  -1  -5   67.90    3.55
  -1  -1  -5   71.60    3.59
   1   1   5   67.52    3.68
   1   1   5   68.14    3.69
   1   1   5   70.93    3.54
   1   1   5   73.29    3.80
   1   1   5   71.71    3.59
  -2  -1  -5    4.79    0.51
  -2  -1  -5    5.40    0.55
  -2  -1  -5    4.78    0.50
  -2  -1  -5    6.26    0.63
  -2  -1  -5    3.54    0.47
   2   1   5    4.63    0.49
   2   1   5    4.17    0.48
   2   1   5    4.22    0.54
   2   1   5    5.48    0.53
   2   1   5    4.49    0.50
  -3  -1  -5   28.76    1.75
  -3  -1  -5   31.96    1.82
  -3  -1  -5   29.76    1.77
  -3  -1  -5   28.97    1.87
  -3  -1  -5   31.31    1.75
   3   1   5   31.44    1.91
   3   1   5   29.74    1.76
   3   1   5   28.83    1.76
   3   1   5   28.93    1.72
   3   1   5   30.27    1.80
  -4  -1  -5    0.69    0.23
  -4  -1  -5    0.75    0.26
  -4  -1  -5    1.14    0.29
  -4  -1  -5    0.45    0.21
   4   1   5    1.06    0.25
   4   1   5    1.19    0.34
   4   1   5    1.17    0.30
   4   1   5    0.51    0.22
   4   1   5    1.38    0.33
   4   1   5    1.35    0.32
  -5  -1  -5    7.91    0.81
  -5  -1  -5    7.64    0.79
   5   1   5    9.32    0.90
   5   1   5    8.36    0.77
   5   1   5    7.30    0.79
   5   1   5    6.69    0.79
   5   1   5    8.39    0.87
   5   1   5    7.59    0.93
  -6  -1  -5    0.23    0.25
  -6  -1  -5    0.41    0.24
  -6  -1  -5   -0.29    0.16
   6   1   5    0.10    0.24
   6   1   5    0.24    0.22
   6   1   5   -0.20    0.14
   6   1   5    0.09    0.23
   6   1   5    0.13    0.21
   6   1   5   -0.04    0.22
  -7  -1  -5    1.43    0.37
  -7  -1  -5    1.91    0.43
  -7  -1  -5    2.06    0.47
   7   1   5    2.43    0.54
   7   1   5    2.20    0.50
   7   1   5    1.04    0.46
   7   1   5    2.28    0.51
   7   1   5    2.19    0.38
   7   1   5    1.50    0.44
  -8  -1  -5    3.01    0.54
  -8  -1  -5    5.62    0.71
  -8  -1  -5    5.46    0.75
   8   1   5    3.84    0.55
   8   1   5    3.41    0.65
   8   1   5    3.03    0.71
   8   1   5    5.24    0.81
  -9  -1  -5    0.35    0.34
   9   1   5    0.22    0.43
   9   1   5    0.28    0.23
   9   1   5   -0.53    0.27
  10   1   5    0.70    0.56
  10   1   5    1.03    0.54
  11   1   5   -0.27    0.42
  11   1   5   -0.33    0.45
  12   1   5    0.59    0.61
  12   1   5    0.26    0.55
  11  -2  -5   -0.09    0.31
  10  -2  -5    0.24    0.34
   9  -2  -5    2.87    0.47
   9  -2  -5    2.34    0.49
   8  -2  -5    2.07    0.40
   8  -2  -5    2.00    0.41
   8  -2  -5    2.63    0.50
   7  -2  -5    3.78    0.53
   7  -2  -5    1.49    0.40
   7  -2  -5    1.69    0.35
   7  -2  -5    2.38    0.38
   6  -2  -5    8.86    0.80
   6  -2  -5    9.48    0.90
   6  -2  -5   10.92    0.91
   6  -2  -5    9.63    0.69
  -6   2   5   10.40    0.63
   5  -2  -5   61.03    3.53
   5  -2  -5   64.45    3.28
   5  -2  -5   66.57    3.47
   5  -2  -5   62.52    3.37
  -5   2   5   66.31    3.38
   4  -2  -5    3.43    0.37
   4  -2  -5    3.69    0.36
   4  -2  -5    4.31    0.49
   4  -2  -5    3.80    0.44
  -4   2   5    4.26    0.46
   3  -2  -5   14.23    0.77
   3  -2  -5   12.22    0.80
   3  -2  -5   12.78    0.84
   3  -2  -5   13.65    0.90
  -3   2   5   12.38    0.86
   2  -2  -5    3.50    0.34
   2  -2  -5    3.48    0.43
   2  -2  -5    3.03    0.38
   2  -2  -5    3.42    0.32
  -2   2   5    3.39    0.37
  -2   2   5    3.19    0.42
  -2   2   5    3.34    0.33
  -2   2   5    4.20    0.32
   1  -2  -5   21.44    1.26
   1  -2  -5   22.78    1.19
   1  -2  -5   20.88    1.34
   1  -2  -5   21.32    1.34
   1  -2  -5   21.79    1.24
  -1   2   5   20.68    1.22
  -1   2   5   24.29    1.36
  -1   2   5   21.43    1.31
  -1   2   5   19.81    1.15
   0  -2  -5    1.93    0.25
   0  -2  -5    1.17    0.26
   0  -2  -5    1.12    0.23
   0  -2  -5    2.86    0.38
   0  -2  -5    2.63    0.37
   0  -2  -5    1.58    0.23
   0   2   5    0.38    0.17
   0   2   5    1.36    0.21
   0   2   5    1.50    0.21
   0   2   5    1.64    0.30
   0   2   5    2.05    0.30
  -1  -2  -5   31.81    1.94
  -1  -2  -5   35.37    1.83
  -1  -2  -5   36.35    1.89
  -1  -2  -5   34.08    1.90
  -1  -2  -5   31.40    1.97
  -1  -2  -5   31.30    1.97
   1   2   5   32.55    1.79
   1   2   5   33.53    1.99
   1   2   5   32.19    1.92
   1   2   5   32.40    1.86
   1   2   5   31.89    1.86
  -2  -2  -5   67.51    3.64
  -2  -2  -5   69.43    3.62
  -2  -2  -5   66.17    3.84
  -2  -2  -5   65.74    3.85
  -2  -2  -5   67.71    3.78
   2   2   5   70.96    3.60
   2   2   5   74.01    3.78
   2   2   5   70.79    3.77
   2   2   5   72.98    3.89
   2   2   5   68.76    3.66
  -3  -2  -5    4.08    0.51
  -3  -2  -5    4.14    0.52
  -3  -2  -5    4.55    0.55
   3   2   5    4.94    0.64
   3   2   5    3.65    0.50
   3   2   5    4.98    0.54
   3   2   5    4.30    0.54
   3   2   5    6.16    0.61
  -4  -2  -5    0.65    0.26
  -4  -2  -5    0.83    0.27
  -4  -2  -5    1.30    0.29
   4   2   5    0.47    0.23
   4   2   5    0.61    0.29
   4   2   5    1.13    0.30
   4   2   5    0.91    0.26
   4   2   5    0.87    0.26
  -5  -2  -5    0.12    0.18
  -5  -2  -5    1.47    0.34
  -5  -2  -5    1.28    0.33
   5   2   5    1.78    0.36
   5   2   5    1.23    0.38
   5   2   5    1.09    0.29
   5   2   5    1.19    0.32
   5   2   5    0.81    0.30
  -6  -2  -5    0.20    0.22
  -6  -2  -5    0.26    0.23
  -6  -2  -5    0.40    0.26
   6   2   5    0.35    0.22
   6   2   5    0.01    0.19
   6   2   5    0.07    0.24
   6   2   5    0.45    0.29
   6   2   5    0.35    0.27
  -7  -2  -5    0.89    0.33
  -7  -2  -5    0.66    0.29
  -7  -2  -5    1.52    0.42
   7   2   5    1.14    0.37
   7   2   5    0.43    0.34
   7   2   5    0.74    0.35
   7   2   5    1.14    0.38
   7   2   5    0.68    0.28
  -8  -2  -5    1.28    0.40
  -8  -2  -5    1.90    0.45
   8   2   5    2.55    0.57
   8   2   5    2.41    0.56
   8   2   5    2.37    0.45
   8   2   5    1.61    0.55
   8   2   5    4.05    0.69
  -9  -2  -5    3.12    0.54
   9   2   5    2.50    0.74
   9   2   5    2.15    0.43
   9   2   5    2.99    0.70
   9   2   5    2.72    0.65
  10   2   5    1.90    0.62
  10   2   5    1.21    0.63
  11   2   5    0.28    0.49
  11   2   5   -0.67    0.45
  12   2   5    0.39    0.58
  12   2   5    0.03    0.55
  11  -3  -5    0.50    0.40
  10  -3  -5    0.00    0.33
  10  -3  -5    0.73    0.32
   9  -3  -5    0.65    0.31
   9  -3  -5   -0.07    0.31
   8  -3  -5    0.37    0.30
   8  -3  -5   -0.13    0.22
   8  -3  -5   -0.09    0.34
   7  -3  -5    9.08    0.80
   7  -3  -5    8.46    0.94
   7  -3  -5    9.17    0.86
   7  -3  -5    8.05    0.94
   6  -3  -5    1.70    0.41
   6  -3  -5    1.76    0.34
   6  -3  -5    1.16    0.38
   6  -3  -5    2.03    0.33
  -6   3   5    1.32    0.26
   5  -3  -5    0.80    0.32
   5  -3  -5    0.74    0.30
   5  -3  -5    0.97    0.23
   5  -3  -5    0.91    0.25
  -5   3   5    1.06    0.24
   4  -3  -5   16.71    0.98
   4  -3  -5   16.33    1.11
   4  -3  -5   15.22    1.14
   4  -3  -5   16.68    1.03
  -4   3   5   16.01    0.90
  -4   3   5   14.60    0.89
  -4   3   5   16.25    1.06
   3  -3  -5   14.00    0.86
   3  -3  -5   11.61    1.03
   3  -3  -5   12.91    0.80
   3  -3  -5   13.09    1.02
  -3   3   5   12.90    0.78
  -3   3   5   12.22    1.01
  -3   3   5   11.76    0.85
  -3   3   5   11.91    0.80
   2  -3  -5    4.18    0.44
   2  -3  -5    3.96    0.41
   2  -3  -5    4.50    0.57
   2  -3  -5    5.00    0.56
  -2   3   5    5.02    0.49
  -2   3   5    4.92    0.43
  -2   3   5    5.68    0.57
  -2   3   5    5.00    0.57
  -2   3   5    4.67    0.53
   1  -3  -5    5.82    0.52
   1  -3  -5    6.15    0.56
   1  -3  -5    7.71    0.69
   1  -3  -5    6.27    0.68
  -1   3   5    6.52    0.69
  -1   3   5    7.13    0.64
  -1   3   5    6.64    0.53
   0  -3  -5   20.40    1.38
   0  -3  -5   21.04    1.21
   0  -3  -5   21.64    1.27
   0  -3  -5   22.41    1.33
   0   3   5   19.45    1.18
   0   3   5   21.52    1.31
   0   3   5   20.58    1.37
   0   3   5   19.63    1.37
   0   3   5   21.53    1.40
  -1  -3  -5    7.10    0.68
  -1  -3  -5    8.91    0.86
  -1  -3  -5    9.55    0.78
  -1  -3  -5    8.42    0.80
   1   3   5    9.84    0.91
   1   3   5    9.18    0.67
   1   3   5    9.57    0.65
   1   3   5    9.19    0.86
   1   3   5    9.07    0.87
   1   3   5    8.77    0.81
  -2  -3  -5    8.38    0.85
  -2  -3  -5   10.99    1.00
  -2  -3  -5   10.43    0.87
  -2  -3  -5   10.65    0.90
   2   3   5    9.41    0.89
   2   3   5   12.25    1.05
   2   3   5   10.67    0.75
   2   3   5   11.81    1.03
   2   3   5    9.73    0.85
   2   3   5   12.70    1.06
  -3  -3  -5   -0.07    0.14
  -3  -3  -5    0.05    0.15
  -3  -3  -5    0.09    0.13
   3   3   5    0.02    0.15
   3   3   5    0.10    0.19
   3   3   5    0.22    0.19
   3   3   5    0.00    0.12
   3   3   5   -0.02    0.15
  -4  -3  -5   33.77    2.08
  -4  -3  -5   32.37    2.02
  -4  -3  -5   36.01    2.03
   4   3   5   34.07    2.00
   4   3   5   34.52    2.11
   4   3   5   32.60    2.06
   4   3   5   33.88    2.09
   4   3   5   36.89    2.26
  -5  -3  -5    0.01    0.17
  -5  -3  -5   -0.04    0.16
  -5  -3  -5   -0.04    0.19
   5   3   5    0.32    0.24
   5   3   5    0.02    0.18
   5   3   5   -0.01    0.22
   5   3   5    0.06    0.20
   5   3   5   -0.07    0.14
  -6  -3  -5   23.60    1.58
  -6  -3  -5   24.67    1.62
  -6  -3  -5   25.64    1.59
   6   3   5   26.24    1.65
   6   3   5   24.46    1.67
   6   3   5   21.29    1.63
   6   3   5   24.75    1.62
   6   3   5   22.36    1.96
  -7  -3  -5   -0.08    0.22
  -7  -3  -5   -0.12    0.20
  -7  -3  -5    0.17    0.27
   7   3   5    0.11    0.25
   7   3   5   -0.08    0.27
   7   3   5    0.04    0.21
   7   3   5    0.26    0.28
   7   3   5   -0.28    0.26
  -8  -3  -5    0.10    0.26
   8   3   5    0.14    0.27
   8   3   5    0.05    0.32
   8   3   5    0.16    0.23
  -9  -3  -5    4.72    0.67
   9   3   5    4.93    0.96
   9   3   5    4.51    0.66
   9   3   5    6.02    0.91
  10   3   5    1.82    0.58
  10   3   5    1.77    0.60
  10   3   5    1.11    0.63
  11   3   5    0.31    0.56
  11   3   5   -0.38    0.44
  12   3   5    0.95    0.67
  12   3   5    0.47    0.68
  11  -4  -5    0.39    0.45
  10  -4  -5    0.21    0.30
  10  -4  -5    0.24    0.34
   9  -4  -5    0.37    0.34
   9  -4  -5    0.38    0.28
   8  -4  -5   -0.05    0.27
   8  -4  -5    0.20    0.23
   7  -4  -5    0.02    0.25
   7  -4  -5    0.63    0.33
   7  -4  -5   -0.20    0.38
   7  -4  -5   -0.19    0.36
  -7   4   5    0.38    0.20
   6  -4  -5    3.62    0.48
   6  -4  -5    3.28    0.51
   6  -4  -5    3.35    0.66
   6  -4  -5    4.11    0.68
  -6   4   5    4.14    0.48
   5  -4  -5   12.95    1.27
   5  -4  -5   13.47    0.94
   5  -4  -5   14.91    1.02
   5  -4  -5   14.99    1.29
  -5   4   5   13.55    0.88
  -5   4   5   14.16    1.00
  -5   4   5   14.09    0.90
   4  -4  -5    1.98    0.32
   4  -4  -5    2.22    0.48
   4  -4  -5    2.08    0.36
   4  -4  -5    1.52    0.40
  -4   4   5    2.01    0.33
  -4   4   5    2.27    0.40
  -4   4   5    1.43    0.34
  -4   4   5    2.57    0.36
  -4   4   5    2.05    0.39
   3  -4  -5   -0.07    0.13
   3  -4  -5   -0.02    0.19
   3  -4  -5   -0.08    0.22
   3  -4  -5   -0.03    0.11
  -3   4   5   -0.04    0.11
  -3   4   5    0.08    0.22
  -3   4   5    0.04    0.19
  -3   4   5    0.15    0.16
   2  -4  -5   -0.08    0.19
   2  -4  -5    0.13    0.14
   2  -4  -5   -0.01    0.20
   2  -4  -5    0.08    0.11
  -2   4   5    0.25    0.21
  -2   4   5   -0.03    0.09
  -2   4   5    0.14    0.19
  -2   4   5    0.02    0.15
   1  -4  -5    2.38    0.43
   1  -4  -5    2.87    0.37
   1  -4  -5    2.14    0.32
   1  -4  -5    3.15    0.53
  -1   4   5    2.41    0.44
  -1   4   5    2.58    0.42
  -1   4   5    2.88    0.35
   0  -4  -5    5.46    0.66
   0  -4  -5    4.16    0.63
   0  -4  -5    4.33    0.47
   0  -4  -5    5.08    0.53
   0   4   5    6.40    0.71
   0   4   5    4.47    0.57
   0   4   5    5.01    0.49
  -1  -4  -5    6.85    0.82
  -1  -4  -5    9.99    0.78
  -1  -4  -5    5.74    0.61
  -1  -4  -5    7.34    0.78
   1   4   5    7.48    0.83
   1   4   5    6.45    0.72
   1   4   5    6.60    0.62
  -2  -4  -5    8.13    0.77
  -2  -4  -5    9.66    0.84
  -2  -4  -5    8.98    0.89
   2   4   5    6.89    0.69
   2   4   5    8.13    0.84
   2   4   5    9.85    0.99
   2   4   5    8.98    0.79
  -3  -4  -5   25.81    1.67
  -3  -4  -5   27.28    1.69
  -3  -4  -5   25.85    1.60
   3   4   5   27.58    1.71
   3   4   5   28.27    1.84
   3   4   5   25.51    1.63
   3   4   5   26.46    1.83
   3   4   5   22.52    1.54
  -4  -4  -5    0.60    0.25
  -4  -4  -5    0.72    0.26
  -4  -4  -5    0.71    0.31
   4   4   5    0.61    0.26
   4   4   5    0.61    0.26
   4   4   5    0.02    0.23
   4   4   5    0.28    0.28
   4   4   5    0.94    0.34
   4   4   5    0.38    0.22
  -5  -4  -5    8.13    0.89
  -5  -4  -5    8.97    0.90
   5   4   5    6.84    0.86
   5   4   5    7.52    1.00
   5   4   5    8.73    0.90
   5   4   5    9.97    1.02
   5   4   5    8.22    0.86
  -6  -4  -5    2.90    0.53
  -6  -4  -5    3.14    0.53
   6   4   5    2.90    0.59
   6   4   5    4.31    0.63
   6   4   5    2.86    0.54
   6   4   5    2.85    0.63
   6   4   5    2.96    0.55
  -7  -4  -5    0.75    0.33
  -7  -4  -5    0.50    0.35
   7   4   5    1.07    0.39
   7   4   5    0.89    0.37
   7   4   5    0.87    0.48
   7   4   5    0.09    0.29
  -8  -4  -5    0.09    0.26
   8   4   5    0.29    0.28
   8   4   5    0.46    0.40
   8   4   5    0.46    0.35
   9   4   5    7.93    1.23
   9   4   5    6.69    0.86
   9   4   5    5.68    0.92
  10   4   5    4.26    0.82
  10   4   5    2.08    0.78
  11   4   5    1.87    0.66
  11   4   5    0.81    0.58
  11   4   5    0.76    0.66
  12   4   5    0.46    0.58
  12   4   5    0.52    0.72
  12   4   5    0.81    0.70
  11  -5  -5    0.36    0.45
  10  -5  -5    0.25    0.40
  10  -5  -5    1.06    0.42
   9  -5  -5    2.56    0.55
   9  -5  -5    2.21    0.51
   8  -5  -5    1.77    0.46
   8  -5  -5    1.72    0.47
   7  -5  -5   -0.15    0.45
   7  -5  -5   -0.04    0.24
   7  -5  -5    0.13    0.28
  -7   5   5    0.08    0.21
   6  -5  -5    0.98    0.34
   6  -5  -5    1.47    0.34
   6  -5  -5    2.04    0.58
   6  -5  -5    1.30    0.53
  -6   5   5    2.38    0.44
  -6   5   5    1.65    0.33
  -6   5   5    1.48    0.31
   5  -5  -5    4.55    0.56
   5  -5  -5    4.87    0.78
   5  -5  -5    4.46    0.59
   5  -5  -5    5.62    0.83
  -5   5   5    4.82    0.65
  -5   5   5    4.20    0.61
  -5   5   5    5.23    0.60
  -5   5   5    3.90    0.53
   4  -5  -5    3.84    0.48
   4  -5  -5    3.76    0.64
   4  -5  -5    4.55    0.56
   4  -5  -5    4.87    0.75
  -4   5   5    3.50    0.49
  -4   5   5    2.65    0.46
  -4   5   5    2.92    0.52
  -4   5   5    3.79    0.58
   3  -5  -5    1.69    0.47
   3  -5  -5    0.94    0.26
   3  -5  -5    1.22    0.39
   3  -5  -5    0.88    0.28
  -3   5   5    1.40    0.35
  -3   5   5    2.15    0.36
  -3   5   5    1.61    0.40
   2  -5  -5    2.84    0.52
   2  -5  -5    2.56    0.36
   2  -5  -5    2.53    0.53
   2  -5  -5    2.31    0.38
  -2   5   5    3.55    0.43
  -2   5   5    2.88    0.47
  -2   5   5    0.68    0.30
   1  -5  -5   16.62    1.48
   1  -5  -5   15.76    1.05
   1  -5  -5   15.99    1.38
   1  -5  -5   16.64    1.12
  -1   5   5   13.91    1.34
  -1   5   5   16.31    1.04
  -1   5   5   17.64    1.37
   0  -5  -5   37.15    2.19
   0  -5  -5   35.68    2.07
   0  -5  -5   35.87    1.99
   0  -5  -5   33.89    2.26
   0   5   5   32.02    2.22
   0   5   5   40.21    2.18
   0   5   5   31.22    1.93
  -1  -5  -5    2.20    0.38
  -1  -5  -5    1.12    0.28
  -1  -5  -5    1.27    0.36
   1   5   5    1.81    0.44
   1   5   5    1.26    0.28
   1   5   5    1.21    0.34
  -2  -5  -5   -0.10    0.12
  -2  -5  -5   -0.22    0.17
  -2  -5  -5   -0.03    0.17
   2   5   5    0.39    0.21
   2   5   5    0.23    0.27
   2   5   5    0.22    0.23
  -3  -5  -5    4.05    0.56
  -3  -5  -5    3.77    0.56
  -3  -5  -5    4.01    0.63
   3   5   5    4.80    0.69
   3   5   5    3.97    0.52
   3   5   5    3.86    0.67
   3   5   5    4.26    0.57
  -4  -5  -5    1.60    0.39
  -4  -5  -5    1.80    0.41
   4   5   5    1.54    0.47
   4   5   5    1.48    0.38
   4   5   5    1.27    0.40
   4   5   5    2.09    0.41
   4   5   5    1.47    0.47
  -5  -5  -5   22.93    1.53
  -5  -5  -5   18.75    1.50
   5   5   5   25.84    2.05
   5   5   5   24.92    1.59
   5   5   5   21.36    1.93
   5   5   5   20.22    1.74
  -6  -5  -5    2.31    0.47
  -6  -5  -5    0.99    0.39
   6   5   5    1.79    0.47
   6   5   5    1.55    0.53
   6   5   5    0.98    0.39
   6   5   5    1.07    0.42
  -7  -5  -5    0.99    0.38
   7   5   5    0.69    0.42
   7   5   5    1.45    0.46
   7   5   5    0.60    0.38
  -8  -5  -5    3.69    0.63
   8   5   5    5.51    0.98
   8   5   5    4.66    0.82
   8   5   5    4.73    0.77
   9   5   5    0.04    0.33
   9   5   5    0.42    0.50
   9   5   5    0.17    0.37
  10   5   5   -0.05    0.34
  10   5   5   -0.39    0.43
  11   5   5   -0.12    0.55
  11   5   5   -0.28    0.48
  12   5   5    0.52    0.59
  12   5   5    0.71    0.68
  12   5   5   -0.21    0.59
  10  -6  -5    0.76    0.45
  10  -6  -5    0.43    0.40
   9  -6  -5    0.20    0.35
   9  -6  -5   -0.01    0.30
   8  -6  -5    2.80    0.56
   8  -6  -5    3.40    0.64
   7  -6  -5    4.68    0.64
   7  -6  -5    3.46    0.62
  -7   6   5    5.69    0.69
   6  -6  -5   17.16    1.51
   6  -6  -5   16.45    1.39
  -6   6   5   23.09    1.46
  -6   6   5   19.83    1.32
  -6   6   5   18.74    1.33
   5  -6  -5   -0.15    0.40
   5  -6  -5    0.24    0.25
   5  -6  -5    0.06    0.20
  -5   6   5    0.60    0.31
  -5   6   5    0.22    0.26
   4  -6  -5    7.43    0.79
   4  -6  -5    8.52    0.87
   4  -6  -5    9.06    1.14
  -4   6   5    8.80    1.01
  -4   6   5    8.77    0.91
   3  -6  -5    5.75    0.93
   3  -6  -5    6.47    0.73
   3  -6  -5    6.55    0.70
  -3   6   5    6.57    0.81
   2  -6  -5    3.34    0.66
   2  -6  -5    1.78    0.57
   2  -6  -5    2.74    0.44
   2  -6  -5    1.79    0.40
  -2   6   5    2.28    0.53
  -2   6   5    2.59    0.51
   1  -6  -5    0.30    0.19
   1  -6  -5    0.27    0.20
   1  -6  -5   -0.09    0.29
   1  -6  -5   -0.13    0.27
  -1   6   5    0.45    0.29
  -1   6   5    0.15    0.25
   0  -6  -5    2.76    0.43
   0  -6  -5    2.40    0.42
   0   6   5    1.90    0.48
   0   6   5    3.30    0.59
  -1  -6  -5    3.39    0.53
  -1  -6  -5    3.50    0.50
   1   6   5    4.34    0.67
   1   6   5    4.78    0.76
  -2  -6  -5    1.01    0.28
  -2  -6  -5    2.39    0.44
   2   6   5    1.64    0.42
   2   6   5    0.65    0.38
  -3  -6  -5    2.26    0.43
  -3  -6  -5    1.38    0.36
   3   6   5    1.39    0.47
   3   6   5    0.81    0.37
  -4  -6  -5   14.74    1.34
  -4  -6  -5   16.16    1.34
   4   6   5   14.25    1.54
   4   6   5   14.27    1.26
   4   6   5   16.22    1.45
  -5  -6  -5    1.52    0.44
  -5  -6  -5    1.67    0.43
   5   6   5    1.67    0.45
   5   6   5    2.51    0.63
   5   6   5    2.34    0.55
   5   6   5    1.52    0.56
  -6  -6  -5   -0.01    0.25
  -6  -6  -5    0.10    0.29
   6   6   5    0.48    0.39
   6   6   5    0.07    0.30
   6   6   5   -0.22    0.32
   6   6   5    0.31    0.33
  -7  -6  -5    0.81    0.39
   7   6   5    1.13    0.55
   7   6   5    0.97    0.50
   7   6   5    1.90    0.53
  -8  -6  -5    4.84    0.73
   8   6   5    5.71    0.92
   8   6   5    4.58    0.87
   8   6   5    5.85    1.04
   9   6   5    0.08    0.50
   9   6   5    0.58    0.44
   9   6   5    0.29    0.41
  10   6   5   -0.23    0.37
  10   6   5    0.03    0.51
  11   6   5    0.17    0.48
  11   6   5    0.93    0.68
  10  -7  -5    0.25    0.40
  10  -7  -5    0.26    0.46
   9  -7  -5    1.62    0.58
   9  -7  -5    1.36    0.45
   8  -7  -5    0.32    0.34
   8  -7  -5    0.23    0.37
   7  -7  -5    2.64    0.61
   7  -7  -5    3.40    0.61
   6  -7  -5    0.41    0.30
   6  -7  -5    1.81    0.41
  -6   7   5    0.07    0.32
  -6   7   5    0.02    0.31
   5  -7  -5   -0.09    0.20
   5  -7  -5   -0.10    0.22
  -5   7   5   -0.03    0.27
   4  -7  -5    9.63    1.30
   4  -7  -5   10.74    1.04
   4  -7  -5    9.34    0.93
  -4   7   5   10.55    1.20
  -4   7   5    8.40    1.02
   3  -7  -5    0.74    0.49
   3  -7  -5    0.88    0.31
   3  -7  -5    0.70    0.31
  -3   7   5    0.97    0.44
  -3   7   5    1.44    0.44
   2  -7  -5    2.55    0.44
   2  -7  -5    1.79    0.42
  -2   7   5    2.13    0.55
  -2   7   5    2.70    0.55
   1  -7  -5   19.25    1.38
   1  -7  -5   20.40    1.47
  -1   7   5   26.40    2.02
  -1   7   5   21.44    1.76
   0  -7  -5    3.87    0.56
   0  -7  -5    2.63    0.47
   0   7   5    4.05    0.68
   0   7   5    4.03    0.74
  -1  -7  -5    2.22    0.44
  -1  -7  -5    2.05    0.43
   1   7   5    2.12    0.57
   1   7   5    1.33    0.44
  -2  -7  -5    0.11    0.18
  -2  -7  -5   -0.13    0.21
   2   7   5    0.27    0.27
   2   7   5    0.11    0.30
  -3  -7  -5    7.13    0.83
  -3  -7  -5    8.31    0.92
   3   7   5    6.68    1.03
   3   7   5    6.54    0.92
  -4  -7  -5   19.36    1.55
  -4  -7  -5   16.32    1.51
   4   7   5   17.52    1.63
   4   7   5   17.09    1.77
  -5  -7  -5    3.54    0.67
  -5  -7  -5    3.66    0.65
   5   7   5    4.08    0.66
   5   7   5    2.82    0.74
   5   7   5    4.63    0.82
  -6  -7  -5    1.48    0.48
   6   7   5    2.22    0.63
   6   7   5    2.21    0.67
   6   7   5    1.15    0.55
  -7  -7  -5    4.01    0.69
   7   7   5    4.11    0.90
   7   7   5    2.98    0.83
   7   7   5    3.11    0.75
   8   7   5    1.27    0.66
   8   7   5    2.33    0.64
   8   7   5    1.72    0.64
   9   7   5    0.40    0.48
   9   7   5    0.75    0.58
   9   7   5    0.07    0.37
  10   7   5    0.64    0.60
  10   7   5    0.70    0.52
  11   7   5   -0.07    0.63
  11   7   5   -0.16    0.49
   9  -8  -5    0.05    0.42
   9  -8  -5    0.32    0.41
   8  -8  -5    1.05    0.51
   8  -8  -5    1.06    0.43
   7  -8  -5   -0.34    0.32
   7  -8  -5   -0.16    0.30
   6  -8  -5    0.73    0.38
   6  -8  -5    1.90    0.52
  -6   8   5    2.26    0.56
  -6   8   5    3.43    0.71
   5  -8  -5    0.06    0.26
   5  -8  -5    0.55    0.33
  -5   8   5    0.64    0.42
   4  -8  -5    2.03    0.46
   4  -8  -5    1.64    0.46
  -4   8   5    1.38    0.49
   3  -8  -5    0.90    0.36
   3  -8  -5    0.79    0.33
  -3   8   5    0.54    0.46
  -3   8   5    1.70    0.50
   2  -8  -5    0.16    0.20
   2  -8  -5    0.21    0.26
  -2   8   5    0.11    0.40
  -2   8   5    0.49    0.36
   1  -8  -5    2.12    0.48
   1  -8  -5    1.69    0.40
  -1   8   5    2.95    0.62
  -1   8   5    3.81    0.77
   0  -8  -5   15.94    1.37
   0  -8  -5   19.84    1.36
   0   8   5   16.28    1.60
   0   8   5   16.35    1.72
  -1  -8  -5    0.31    0.26
  -1  -8  -5    0.32    0.25
   1   8   5    0.12    0.36
   1   8   5    0.16    0.32
  -2  -8  -5    1.04    0.36
  -2  -8  -5    1.61    0.42
   2   8   5    0.32    0.33
   2   8   5    1.65    0.61
  -3  -8  -5    4.51    0.71
  -3  -8  -5    4.16    0.70
   3   8   5    5.87    0.98
   3   8   5    5.72    0.90
  -4  -8  -5    0.16    0.31
  -4  -8  -5    0.13    0.31
   4   8   5    0.46    0.38
   4   8   5    0.46    0.43
  -5  -8  -5    0.01    0.29
   5   8   5    0.10    0.29
   5   8   5   -0.36    0.33
  -6  -8  -5    0.71    0.41
   6   8   5    0.51    0.54
   6   8   5    1.32    0.56
  -7  -8  -5    2.04    0.60
   7   8   5    0.64    0.55
   7   8   5    1.52    0.61
   7   8   5    1.53    0.67
   8   8   5   -0.22    0.39
   8   8   5    0.85    0.59
   8   8   5    0.54    0.51
   9   8   5   -0.40    0.45
   9   8   5    0.05    0.48
   9   8   5   -0.07    0.54
  10   8   5    1.18    0.63
  10   8   5    0.28    0.65
   8  -9  -5    0.21    0.46
   8  -9  -5    0.67    0.45
   7  -9  -5   -0.09    0.31
   7  -9  -5    0.19    0.39
   6  -9  -5   -0.20    0.30
   6  -9  -5    0.40    0.33
   5  -9  -5    1.30    0.45
   5  -9  -5    1.09    0.44
  -5   9   5    1.79    0.59
   4  -9  -5    1.85    0.48
   4  -9  -5    0.81    0.39
  -4   9   5    1.91    0.59
   3  -9  -5    0.17    0.31
   3  -9  -5    0.12    0.26
  -3   9   5   -0.14    0.33
   2  -9  -5    3.58    0.63
   2  -9  -5    3.64    0.61
  -2   9   5    5.02    0.85
  -2   9   5    3.89    0.85
   1  -9  -5    1.51    0.45
   1  -9  -5    2.36    0.48
  -1   9   5    2.10    0.68
  -1   9   5    2.29    0.62
   0  -9  -5    1.83    0.45
   0  -9  -5    1.47    0.43
   0   9   5    1.15    0.48
   0   9   5    2.47    0.71
  -1  -9  -5   -0.08    0.23
  -1  -9  -5   -0.18    0.24
   1   9   5   -0.17    0.28
   1   9   5    0.13    0.40
  -2  -9  -5    0.71    0.34
  -2  -9  -5    0.99    0.41
   2   9   5    1.03    0.48
   2   9   5    0.67    0.52
  -3  -9  -5    9.84    1.08
  -3  -9  -5    9.05    1.06
   3   9   5    5.96    1.09
   3   9   5    6.76    1.08
  -4  -9  -5    0.57    0.40
   4   9   5    0.71    0.47
   4   9   5    0.11    0.45
  -5  -9  -5    0.07    0.34
   5   9   5    0.24    0.48
   5   9   5    1.06    0.50
  -6  -9  -5    2.73    0.68
   6   9   5    5.61    1.00
   6   9   5    5.55    1.10
  -7  -9  -5    1.79    0.60
   7   9   5    2.55    0.84
   7   9   5    1.30    0.75
   7   9   5    1.34    0.63
   8   9   5    0.49    0.57
   8   9   5    0.96    0.59
   8   9   5   -0.15    0.57
   9   9   5    0.37    0.55
   9   9   5   -0.27    0.45
   9   9   5   -0.16    0.59
  10   9   5    0.26    0.70
   8 -10  -5   -0.25    0.44
   7 -10  -5    0.80    0.49
   7 -10  -5    0.31    0.41
   6 -10  -5    0.19    0.42
   6 -10  -5    0.21    0.36
   5 -10  -5    0.41    0.40
   5 -10  -5    0.76    0.43
  -5  10   5    0.58    0.53
   4 -10  -5    1.07    0.45
   4 -10  -5    1.75    0.51
  -4  10   5    0.95    0.55
   3 -10  -5    0.88    0.40
   3 -10  -5    0.55    0.40
  -3  10   5    0.77    0.50
   2 -10  -5    0.23    0.29
   2 -10  -5    0.61    0.36
  -2  10   5    0.08    0.41
   1 -10  -5    6.55    0.88
   1 -10  -5    5.83    0.81
  -1  10   5    6.26    1.13
  -1  10   5    7.64    1.10
   0 -10  -5    0.64    0.33
   0 -10  -5    0.90    0.38
   0  10   5    0.97    0.56
   0  10   5    1.65    0.57
  -1 -10  -5    0.23    0.28
  -1 -10  -5   -0.21    0.25
   1  10   5   -0.13    0.35
   1  10   5   -0.17    0.44
  -2 -10  -5    0.06    0.28
  -2 -10  -5   -0.21    0.28
   2  10   5   -0.43    0.32
   2  10   5    0.51    0.54
  -3 -10  -5    0.33    0.34
   3  10   5    0.87    0.48
   3  10   5    0.48    0.55
  -4 -10  -5   -0.14    0.33
   4  10   5   -0.29    0.33
   4  10   5    0.73    0.60
  -5 -10  -5   -0.21    0.35
   5  10   5    0.06    0.40
   5  10   5    0.32    0.51
  -6 -10  -5    0.02    0.43
   6  10   5    0.22    0.47
   6  10   5    0.28    0.56
   7  10   5    0.86    0.70
   7  10   5   -0.32    0.60
   7  10   5   -0.17    0.42
   8  10   5    0.10    0.58
   8  10   5    0.24    0.73
   8  10   5    0.11    0.64
   9  10   5    0.23    0.65
   9  10   5   -0.15    0.58
   6 -11  -5    0.23    0.43
   5 -11  -5    0.28    0.40
   5 -11  -5    0.42    0.43
  -5  11   5   -0.11    0.52
   4 -11  -5    0.29    0.37
   4 -11  -5   -0.30    0.32
  -4  11   5    0.03    0.47
   3 -11  -5   -0.06    0.27
   3 -11  -5    0.11    0.36
  -3  11   5    0.10    0.49
   2 -11  -5    1.86    0.56
   2 -11  -5    2.74    0.62
  -2  11   5    2.61    0.77
   1 -11  -5    1.38    0.50
   1 -11  -5    1.53    0.49
  -1  11   5    1.83    0.62
   0 -11  -5    0.43    0.37
   0 -11  -5    0.91    0.44
   0  11   5    0.80    0.60
   0  11   5    0.49    0.49
  -1 -11  -5   -0.20    0.29
  -1 -11  -5    0.20    0.37
   1  11   5   -0.31    0.39
   1  11   5   -0.06    0.51
  -2 -11  -5    1.35    0.50
   2  11   5    1.56    0.71
   2  11   5    1.22    0.58
  -3 -11  -5    0.52    0.41
   3  11   5    0.17    0.46
   3  11   5    1.05    0.62
  -4 -11  -5    0.25    0.41
   4  11   5    0.60    0.63
   4  11   5    0.65    0.47
  -5 -11  -5    0.12    0.45
   5  11   5    1.14    0.57
   5  11   5    0.57    0.66
   6  11   5   -0.51    0.64
   6  11   5    0.48    0.56
   7  11   5   -0.03    0.62
   7  11   5   -0.27    0.63
   7  11   5    0.08    0.55
   8  11   5    0.19    0.73
   8  11   5   -0.84    0.68
   5 -12  -5    0.81    0.54
   4 -12  -5   -0.26    0.37
  -4  12   5    0.21    0.61
   3 -12  -5    0.19    0.43
   3 -12  -5   -0.01    0.39
  -3  12   5    0.34    0.57
   2 -12  -5    1.24    0.53
   2 -12  -5    1.83    0.58
  -2  12   5    2.40    0.81
   1 -12  -5    1.76    0.59
   1 -12  -5    0.84    0.44
  -1  12   5    1.28    0.66
   0 -12  -5    0.14    0.38
   0  12   5    0.13    0.50
  -1 -12  -5    0.04    0.34
   1  12   5   -0.82    0.40
   1  12   5   -0.31    0.55
  -2 -12  -5    1.16    0.52
   2  12   5    0.58    0.57
   2  12   5    0.22    0.65
  -3 -12  -5    0.77    0.51
   3  12   5    3.66    1.04
   3  12   5    0.81    0.68
  -4 -12  -5    0.45    0.52
   4  12   5    0.32    0.62
   4  12   5    1.25    0.80
  -5 -12  -5    0.23    0.50
   5  12   5   -0.17    0.67
   5  12   5    0.12    0.53
   6  12   5    0.87    0.83
   3 -13  -5    1.19    0.63
  -3  13   5    1.09    0.76
  -2  13   5    0.41    0.69
   1 -13  -5    0.80    0.51
  -1  13   5   -0.19    0.53
   0 -13  -5   -0.49    0.40
   0  13   5    0.51    0.65
  -1 -13  -5    0.22    0.45
   1  13   5    0.16    0.61
  -2 -13  -5    2.40    0.71
  -3 -13  -5   -0.32    0.45
   3  13   5    0.04    0.76
  -4 -13  -5    0.74    0.65
   4  13   5    0.71    0.77
   2  13  -6   -0.17    0.66
   1  13  -6   -0.40    0.60
   0  13  -6    0.39    0.76
   0 -13   6   -0.36    0.41
  -1  13  -6    0.84    0.80
   1 -13   6    0.07    0.45
   2 -13   6    0.51    0.46
   3 -13   6    0.45    0.49
   4  12  -6    0.49    0.62
   4  12  -6    0.38    0.67
   3  12  -6    0.16    0.60
   3  12  -6   -0.45    0.52
   2  12  -6   -0.14    0.55
   2  12  -6   -0.13    0.47
   1  12  -6   -0.19    0.59
   1  12  -6    1.38    0.74
  -1 -12   6    0.78    0.45
   0  12  -6    0.20    0.59
   0  12  -6   -0.04    0.65
   0 -12   6    0.74    0.44
  -1  12  -6    0.51    0.71
  -1  12  -6    0.11    0.62
   1 -12   6    0.46    0.42
  -2  12  -6    0.75    0.77
  -2  12  -6    1.18    0.76
   2 -12   6   -0.21    0.35
  -3  12  -6   -0.34    0.57
   3 -12   6    0.32    0.39
  -4  12  -6    0.46    0.75
   4 -12   6    0.79    0.50
  -5  12  -6   -0.26    0.68
   6  11  -6   -0.33    0.48
   6  11  -6    0.20    0.60
   5  11  -6   -0.30    0.59
   5  11  -6    0.46    0.65
   4  11  -6    0.12    0.55
   4  11  -6    0.42    0.57
   3  11  -6   -0.17    0.48
   3  11  -6    0.54    0.63
   2  11  -6    0.67    0.56
   2  11  -6   -0.22    0.53
   1  11  -6    2.79    0.81
   1  11  -6    1.04    0.69
  -1 -11   6    0.56    0.38
   0  11  -6    1.05    0.63
   0  11  -6    2.00    0.84
   0 -11   6    2.57    0.61
  -1  11  -6   -0.19    0.46
  -1  11  -6    1.95    0.86
   1 -11   6    1.14    0.45
  -2  11  -6    0.41    0.69
  -2  11  -6   -0.28    0.51
   2 -11   6    0.49    0.41
  -3  11  -6    1.61    0.84
  -3  11  -6    1.45    0.78
   3 -11   6    2.42    0.60
  -4  11  -6   -0.18    0.53
   4 -11   6    0.44    0.39
  -5  11  -6   -0.39    0.67
   5 -11   6    0.73    0.47
  -6  11  -6    0.42    0.74
   6 -11   6    0.19    0.45
  -7  11  -6    0.97    0.88
   7  10  -6    1.27    0.65
   7  10  -6    0.70    0.65
   6  10  -6   -0.34    0.47
   6  10  -6    0.60    0.61
   5  10  -6    1.54    0.69
   5  10  -6    0.79    0.62
   4  10  -6    1.05    0.65
   4  10  -6    0.77    0.55
   3  10  -6    1.29    0.61
   3  10  -6    0.60    0.53
   2  10  -6    0.31    0.48
   2  10  -6    1.45    0.64
  -2 -10   6    0.38    0.31
   1  10  -6    0.37    0.58
   1  10  -6    0.67    0.50
  -1 -10   6    0.18    0.28
   0  10  -6   -0.59    0.35
   0  10  -6    0.77    0.59
   0 -10   6    0.16    0.28
  -1  10  -6    0.19    0.50
  -1  10  -6   -0.02    0.43
   1 -10   6   -0.13    0.25
  -2  10  -6    1.23    0.66
  -2  10  -6    1.83    0.69
   2 -10   6    0.87    0.39
  -3  10  -6    1.81    0.73
  -3  10  -6    1.12    0.68
   3 -10   6    3.03    0.62
  -4  10  -6    0.12    0.59
  -4  10  -6   -0.18    0.45
   4 -10   6    0.05    0.35
   4 -10   6   -0.11    0.30
  -5  10  -6    0.04    0.59
   5 -10   6    0.29    0.38
   5 -10   6   -0.25    0.37
  -6  10  -6    0.73    0.68
   6 -10   6    0.64    0.39
   6 -10   6   -0.19    0.42
  -7  10  -6    0.20    0.67
   7 -10   6    0.61    0.45
   7 -10   6   -0.19    0.43
  -8  10  -6    0.35    0.79
   8 -10   6    0.65    0.56
   8   9  -6    0.60    0.56
   8   9  -6   -0.10    0.45
   7   9  -6   -0.03    0.52
   7   9  -6    0.82    0.53
   6   9  -6    0.07    0.42
   6   9  -6   -0.40    0.37
   5   9  -6    0.44    0.47
   5   9  -6    0.06    0.39
   4   9  -6    0.15    0.44
   4   9  -6    0.12    0.40
   3   9  -6    2.40    0.71
   3   9  -6    0.05    0.42
  -3  -9   6    0.51    0.29
   2   9  -6    2.94    0.78
   2   9  -6    2.47    0.71
  -2  -9   6    1.78    0.42
   1   9  -6    1.27    0.64
   1   9  -6    1.57    0.60
  -1  -9   6    2.42    0.49
   0   9  -6    0.52    0.39
   0   9  -6   -0.09    0.39
   0  -9   6    0.23    0.24
  -1   9  -6    1.08    0.49
  -1   9  -6    0.18    0.42
   1  -9   6    0.40    0.29
   1  -9   6    0.52    0.32
  -2   9  -6    1.92    0.66
  -2   9  -6    1.26    0.60
   2  -9   6    0.87    0.37
   2  -9   6    1.01    0.37
  -3   9  -6   -0.08    0.44
  -3   9  -6   -0.28    0.41
   3  -9   6   -0.37    0.21
   3  -9   6   -0.30    0.24
  -4   9  -6    0.26    0.54
  -4   9  -6   -0.01    0.50
   4  -9   6    0.37    0.34
   4  -9   6    0.28    0.35
  -5   9  -6    0.60    0.52
  -5   9  -6    0.34    0.56
   5  -9   6    0.01    0.27
   5  -9   6    0.38    0.36
  -6   9  -6   -0.18    0.49
   6  -9   6    0.16    0.35
   6  -9   6   -0.49    0.27
  -7   9  -6    1.12    0.76
   7  -9   6    0.16    0.37
   7  -9   6    0.59    0.47
  -8   9  -6   -0.60    0.56
   8  -9   6   -0.11    0.44
   8  -9   6    0.18    0.43
   9  -9   6    0.12    0.45
   9   8  -6   -0.33    0.49
   8   8  -6   -0.06    0.43
   8   8  -6    0.38    0.44
   7   8  -6    0.38    0.43
   7   8  -6    0.73    0.52
   6   8  -6   -0.09    0.39
   6   8  -6    0.23    0.37
   5   8  -6    2.25    0.62
   5   8  -6    3.05    0.76
   4   8  -6    0.39    0.38
   4   8  -6    0.24    0.42
   3   8  -6    1.97    0.61
   3   8  -6    2.35    0.63
  -3  -8   6    1.98    0.39
   2   8  -6    0.32    0.35
   2   8  -6    0.84    0.47
  -2  -8   6    0.48    0.26
   1   8  -6    0.24    0.41
   1   8  -6   -0.05    0.32
  -1  -8   6    0.28    0.22
  -1  -8   6    0.12    0.21
   0   8  -6   11.70    1.41
   0   8  -6   10.84    1.44
   0  -8   6   13.72    1.18
   0  -8   6   13.53    1.14
  -1   8  -6   12.36    1.47
  -1   8  -6    8.96    1.20
   1  -8   6   10.98    1.02
   1  -8   6    9.17    0.99
  -2   8  -6   -0.06    0.38
  -2   8  -6    0.14    0.29
   2  -8   6   -0.36    0.17
   2  -8   6   -0.17    0.23
  -3   8  -6    4.58    0.95
  -3   8  -6    7.02    1.05
   3  -8   6    5.11    0.74
   3  -8   6    5.37    0.78
  -4   8  -6    0.56    0.50
  -4   8  -6    1.02    0.52
   4  -8   6    0.81    0.39
   4  -8   6    0.94    0.40
  -5   8  -6    0.31    0.50
  -5   8  -6    0.00    0.40
   5  -8   6    0.27    0.32
   5  -8   6    0.66    0.35
  -6   8  -6    2.51    0.80
   6  -8   6    3.00    0.64
   6  -8   6    3.01    0.67
  -7   8  -6    1.50    0.73
   7  -8   6    1.23    0.49
   7  -8   6   -0.06    0.38
  -8   8  -6    1.01    0.72
   8  -8   6    1.43    0.57
   8  -8   6    1.88    0.55
  -9   8  -6    1.07    0.79
   9  -8   6    1.30    0.60
   9  -8   6    1.75    0.61
  10  -8   6    0.19    0.51
   9   7  -6    0.18    0.47
   8   7  -6   -0.45    0.35
   8   7  -6    0.04    0.33
   7   7  -6    0.34    0.40
   7   7  -6   -0.23    0.39
   6   7  -6    3.33    0.68
   6   7  -6    2.28    0.58
   5   7  -6    1.41    0.51
   5   7  -6    0.16    0.40
   5   7  -6    1.62    0.40
   4   7  -6    4.43    0.59
   4   7  -6    4.60    0.63
   4   7  -6    4.91    0.84
   4   7  -6    4.14    0.73
  -4  -7   6    5.19    0.47
  -4  -7   6    4.59    0.48
   3   7  -6    1.12    0.43
   3   7  -6    0.38    0.29
   3   7  -6    0.54    0.40
   3   7  -6    0.21    0.24
  -3  -7   6    0.74    0.26
  -3  -7   6    0.61    0.29
   2   7  -6    1.65    0.49
   2   7  -6    1.48    0.52
   2   7  -6    1.53    0.40
  -2  -7   6    1.64    0.35
  -2  -7   6    1.20    0.29
   1   7  -6    1.86    0.57
   1   7  -6    2.29    0.49
   1   7  -6    2.10    0.53
  -1  -7   6    2.24    0.41
  -1  -7   6    1.35    0.32
   0   7  -6    0.09    0.31
   0   7  -6    0.36    0.34
   0   7  -6   -0.15    0.24
   0  -7   6   -0.07    0.15
   0  -7   6    0.10    0.19
  -1   7  -6    2.78    0.60
  -1   7  -6    1.93    0.58
   1  -7   6    1.98    0.41
   1  -7   6    2.25    0.44
  -2   7  -6    0.71    0.38
  -2   7  -6    1.25    0.51
   2  -7   6    1.52    0.38
   2  -7   6    1.54    0.38
  -3   7  -6    3.59    0.75
  -3   7  -6    1.68    0.60
   3  -7   6    2.44    0.49
   3  -7   6    2.81    0.53
  -4   7  -6    5.00    0.89
  -4   7  -6    5.68    1.00
   4  -7   6    4.14    0.69
   4  -7   6    5.45    0.74
  -5   7  -6    1.46    0.61
  -5   7  -6    2.52    0.74
   5  -7   6    2.40    0.58
   5  -7   6    3.60    0.62
  -6   7  -6    4.70    0.96
  -6   7  -6    5.84    1.06
   6  -7   6    3.44    0.71
   6  -7   6    4.75    0.76
  -7   7  -6    0.36    0.51
   7  -7   6    0.16    0.32
   7  -7   6   -0.24    0.31
  -8   7  -6    2.32    0.78
   8  -7   6    2.44    0.63
   8  -7   6    1.39    0.56
  -9   7  -6    0.52    0.58
   9  -7   6    0.69    0.51
   9  -7   6    0.97    0.52
  10  -7   6    0.03    0.45
  10  -7   6    0.90    0.53
  10   6  -6    0.72    0.51
   9   6  -6    0.91    0.48
   8   6  -6   -0.05    0.29
   8   6  -6   -0.11    0.37
   7   6  -6    0.11    0.32
   7   6  -6    0.43    0.39
   6   6  -6    1.23    0.42
   6   6  -6    2.58    0.42
   6   6  -6    2.57    0.56
   5   6  -6    0.60    0.36
   5   6  -6    0.44    0.31
   5   6  -6    0.16    0.21
   5   6  -6    0.90    0.26
   4   6  -6    0.57    0.33
   4   6  -6    1.88    0.37
   4   6  -6    1.20    0.42
   4   6  -6    0.99    0.29
   3   6  -6    5.57    0.83
   3   6  -6    6.12    0.67
   3   6  -6    6.76    0.82
   3   6  -6    6.54    0.66
  -3  -6   6    7.25    0.64
  -3  -6   6    5.75    0.55
   2   6  -6   11.69    1.21
   2   6  -6   10.24    1.09
   2   6  -6   10.80    0.97
   2   6  -6    9.92    0.90
  -2  -6   6   10.90    0.85
  -2  -6   6   10.19    0.86
  -2  -6   6   12.44    1.03
   1   6  -6   10.09    0.99
   1   6  -6   11.13    1.16
   1   6  -6   12.11    1.25
   1   6  -6   11.02    0.95
  -1  -6   6   10.73    0.89
  -1  -6   6   12.21    0.87
  -1  -6   6   10.83    1.04
   0   6  -6   19.69    1.41
   0   6  -6   22.03    1.83
   0   6  -6   21.90    1.53
   0   6  -6   25.85    1.77
   0  -6   6   21.92    1.44
   0  -6   6   23.51    1.39
  -1   6  -6   12.44    1.35
  -1   6  -6   12.98    1.33
  -1   6  -6   13.86    1.25
   1  -6   6   13.22    1.12
   1  -6   6   12.62    1.06
  -2   6  -6   46.20    2.99
  -2   6  -6   51.93    3.17
   2  -6   6   44.31    2.84
   2  -6   6   52.68    2.77
  -3   6  -6    0.98    0.41
  -3   6  -6    0.18    0.32
   3  -6   6    0.37    0.25
   3  -6   6    0.56    0.27
  -4   6  -6   -0.36    0.21
  -4   6  -6    0.08    0.30
   4  -6   6   -0.15    0.19
   4  -6   6    0.23    0.25
  -5   6  -6    2.32    0.68
  -5   6  -6    2.72    0.67
   5  -6   6    1.97    0.52
   5  -6   6    3.28    0.60
  -6   6  -6   -0.19    0.33
  -6   6  -6    0.45    0.44
   6  -6   6    0.79    0.38
   6  -6   6    0.24    0.29
  -7   6  -6    0.08    0.38
   7  -6   6    0.33    0.37
   7  -6   6    0.10    0.32
  -8   6  -6    4.81    0.93
   8  -6   6    4.93    0.82
   8  -6   6    2.73    0.70
  -9   6  -6   -0.25    0.47
   9  -6   6    0.13    0.40
   9  -6   6    0.05    0.39
  10  -6   6    0.66    0.54
[truncated: 603,174 more chars]
