# Supplementary material for: Rapid and reversible photoinduced switching of a rotaxane crystal
Source: Nat Commun. 2016 Nov 3;7:13321. doi: 10.1038/ncomms13321 (PMC5097158; doi:10.1038/ncomms13321)
Supplement: Supplementary Data 1 — CIFs for a rotaxane induced by 445-nm laser irradiation. [file ncomms13321-s2.zip › rotaxane 445laser/rotaxane25mW.cif]

 
data_140639_170_0m
 
_audit_creation_method            SHELXL-2014/6
_chemical_name_systematic         ?
_chemical_name_common             ?
_chemical_melting_point           ?
_chemical_formula_moiety          ?
_chemical_formula_sum
 'C43 H54 F6 Fe N O8 P' 
_chemical_formula_weight          913.69

loop_
 _atom_type_symbol
 _atom_type_description
 _atom_type_scat_dispersion_real
 _atom_type_scat_dispersion_imag
 _atom_type_scat_source
 'C'  'C'   0.0033   0.0016
 'International Tables Vol C Tables 4.2.6.8 and 6.1.1.4'
 'H'  'H'   0.0000   0.0000
 'International Tables Vol C Tables 4.2.6.8 and 6.1.1.4'
 'N'  'N'   0.0061   0.0033
 'International Tables Vol C Tables 4.2.6.8 and 6.1.1.4'
 'O'  'O'   0.0106   0.0060
 'International Tables Vol C Tables 4.2.6.8 and 6.1.1.4'
 'F'  'F'   0.0171   0.0103
 'International Tables Vol C Tables 4.2.6.8 and 6.1.1.4'
 'P'  'P'   0.1023   0.0942
 'International Tables Vol C Tables 4.2.6.8 and 6.1.1.4'
 'Fe'  'Fe'   0.3463   0.8444
 'International Tables Vol C Tables 4.2.6.8 and 6.1.1.4'
 
_space_group_crystal_system       triclinic
_space_group_IT_number            2
_space_group_name_H-M_alt         'P -1'
_space_group_name_Hall            '-P 1'
 
_shelx_space_group_comment
;
The symmetry employed for this shelxl refinement is uniquely defined
by the following loop, which should always be used as a source of
symmetry information in preference to the above space-group names.
They are only intended as comments.
;
 
loop_
 _space_group_symop_operation_xyz
 'x, y, z'
 '-x, -y, -z'
 
_cell_length_a                    10.3504(7)
_cell_length_b                    11.1958(9)
_cell_length_c                    19.4394(14)
_cell_angle_alpha                 87.289(3)
_cell_angle_beta                  79.822(3)
_cell_angle_gamma                 88.798(2)
_cell_volume                      2214.5(3)
_cell_formula_units_Z             2
_cell_measurement_temperature     296(2)
_cell_measurement_reflns_used     2813
_cell_measurement_theta_min       2.5
_cell_measurement_theta_max       25
 
_exptl_crystal_description        tabullar
_exptl_crystal_colour             yellow
_exptl_crystal_density_meas       ?
_exptl_crystal_density_method     'not measured'
_exptl_crystal_density_diffrn     1.370          
_exptl_crystal_F_000              956
_exptl_transmission_factor_min    ?
_exptl_transmission_factor_max    ?
_exptl_crystal_size_max           0.35
_exptl_crystal_size_mid           0.30
_exptl_crystal_size_min           0.10
_exptl_absorpt_coefficient_mu     0.453
_shelx_estimated_absorpt_T_min    ?
_shelx_estimated_absorpt_T_max    ?
_exptl_absorpt_correction_type    multi-scan
_exptl_absorpt_correction_T_min   0.8497  
_exptl_absorpt_correction_T_max   0.9486
_exptl_absorpt_process_details    'SADABS V2014/4 (Bruker AXS Inc.)'
_exptl_special_details    
;
?
;
_diffrn_ambient_temperature       296(2)
_diffrn_radiation_wavelength      0.71073
_diffrn_radiation_type            MoK\a
_diffrn_source                    ?
_diffrn_measurement_device_type   'Bruker APEX-II CCD'
_diffrn_measurement_method        '\f and \w scans'
_diffrn_detector_area_resol_mean  8.3333
_diffrn_reflns_number             33286
_diffrn_reflns_av_unetI/netI      0.0792
_diffrn_reflns_av_R_equivalents   0.0649
_diffrn_reflns_limit_h_min        -11
_diffrn_reflns_limit_h_max        12
_diffrn_reflns_limit_k_min        -13
_diffrn_reflns_limit_k_max        13
_diffrn_reflns_limit_l_min        -24
_diffrn_reflns_limit_l_max        24
_diffrn_reflns_theta_min          1.065
_diffrn_reflns_theta_max          26.405
_diffrn_reflns_theta_full         25.242
_diffrn_measured_fraction_theta_max   0.980
_diffrn_measured_fraction_theta_full  0.988
_diffrn_reflns_Laue_measured_fraction_max    0.980
_diffrn_reflns_Laue_measured_fraction_full   0.988
_diffrn_reflns_point_group_measured_fraction_max   0.980
_diffrn_reflns_point_group_measured_fraction_full  0.988
_reflns_number_total              8893
_reflns_number_gt                 4645
_reflns_threshold_expression      'I > 2\s(I)'
_reflns_Friedel_coverage          0.000
_reflns_Friedel_fraction_max      .
_reflns_Friedel_fraction_full     .
 
_reflns_special_details
;
 Reflections were merged by SHELXL according to the crystal
 class for the calculation of statistics and refinement.
 
 _reflns_Friedel_fraction is defined as the number of unique
 Friedel pairs measured divided by the number that would be
 possible theoretically, ignoring centric projections and
 systematic absences.
;
 
_computing_data_collection        'APEX2 (Bruker AXS, 2010)'
_computing_cell_refinement        'SAINT V8.34A (Bruker AXS Inc., 2013)'
_computing_data_reduction         'SAINT V8.34A (Bruker AXS Inc., 2013)'
_computing_structure_solution     ?
_computing_structure_refinement   'SHELXL-2014/6 (Sheldrick, 2014)'
_computing_molecular_graphics     'SHELXTL (Sheldrick, 2008)'
_computing_publication_material   'SHELXTL'
_refine_special_details           ?
_refine_ls_structure_factor_coef  Fsqd
_refine_ls_matrix_type            full
_refine_ls_weighting_scheme       calc
_refine_ls_weighting_details
'w=1/[\s^2^(Fo^2^)+(0.1353P)^2^] where P=(Fo^2^+2Fc^2^)/3'
_atom_sites_solution_primary      ?
_atom_sites_solution_secondary    ?
_atom_sites_solution_hydrogens    geom
_refine_ls_hydrogen_treatment     constr
_refine_ls_extinction_method      none
_refine_ls_extinction_coef        .
_refine_ls_number_reflns          8893
_refine_ls_number_parameters      542
_refine_ls_number_restraints      0
_refine_ls_R_factor_all           0.1344
_refine_ls_R_factor_gt            0.0658
_refine_ls_wR_factor_ref          0.2398
_refine_ls_wR_factor_gt           0.1863
_refine_ls_goodness_of_fit_ref    0.986
_refine_ls_restrained_S_all       0.986
_refine_ls_shift/su_max           0.000
_refine_ls_shift/su_mean          0.000
 
loop_
 _atom_site_label
 _atom_site_type_symbol
 _atom_site_fract_x
 _atom_site_fract_y
 _atom_site_fract_z
 _atom_site_U_iso_or_equiv
 _atom_site_adp_type
 _atom_site_occupancy
 _atom_site_site_symmetry_order  
 _atom_site_calc_flag
 _atom_site_refinement_flags_posn
 _atom_site_refinement_flags_adp
 _atom_site_refinement_flags_occupancy
 _atom_site_disorder_assembly
 _atom_site_disorder_group
Fe1 Fe 0.31832(6) 0.36558(6) 0.43079(3) 0.0571(3) Uani 1 1 d . . . . .
N1 N 0.4074(3) 0.2646(3) 0.21257(14) 0.0486(8) Uani 1 1 d . . . . .
H1A H 0.3221 0.2602 0.2113 0.058 Uiso 1 1 calc R U . . .
H1B H 0.4362 0.3340 0.1919 0.058 Uiso 1 1 calc R U . . .
C1 C 0.4275(4) 0.2595(4) 0.28754(18) 0.0502(10) Uani 1 1 d . . . . .
H1C H 0.3865 0.1882 0.3113 0.060 Uiso 1 1 calc R U . . .
H1D H 0.5208 0.2537 0.2886 0.060 Uiso 1 1 calc R U . . .
C2 C 0.4792(4) 0.1641(4) 0.1740(2) 0.0577(11) Uani 1 1 d . . . . .
H2A H 0.4602 0.0899 0.2014 0.069 Uiso 1 1 calc R U . . .
H2B H 0.5729 0.1773 0.1681 0.069 Uiso 1 1 calc R U . . .
C3 C 0.4419(4) 0.1524(4) 0.1037(2) 0.0532(10) Uani 1 1 d . . . . .
C4 C 0.3652(4) 0.0587(4) 0.0923(2) 0.0611(11) Uani 1 1 d . . . . .
H4 H 0.3367 0.0027 0.1284 0.073 Uiso 1 1 calc R U . . .
C5 C 0.3302(5) 0.0474(4) 0.0274(3) 0.0692(13) Uani 1 1 d . . . . .
H5 H 0.2795 -0.0170 0.0203 0.083 Uiso 1 1 calc R U . . .
C6 C 0.3687(5) 0.1291(5) -0.0268(2) 0.0694(13) Uani 1 1 d . . . . .
C7 C 0.4445(5) 0.2229(5) -0.0148(2) 0.0771(14) Uani 1 1 d . . . . .
H7 H 0.4721 0.2794 -0.0507 0.093 Uiso 1 1 calc R U . . .
C8 C 0.4799(5) 0.2343(4) 0.0492(2) 0.0687(13) Uani 1 1 d . . . . .
H8 H 0.5307 0.2988 0.0559 0.082 Uiso 1 1 calc R U . . .
C9 C 0.3287(6) 0.1158(6) -0.0972(3) 0.0997(19) Uani 1 1 d . . . . .
H9A H 0.2927 0.0379 -0.0987 0.149 Uiso 1 1 calc R U . . .
H9B H 0.4042 0.1253 -0.1335 0.149 Uiso 1 1 calc R U . . .
H9C H 0.2639 0.1757 -0.1040 0.149 Uiso 1 1 calc R U . . .
C10 C 0.3712(4) 0.3670(4) 0.32578(19) 0.0488(10) Uani 1 1 d . . . . .
C11 C 0.2376(4) 0.3983(4) 0.3444(2) 0.0588(11) Uani 1 1 d . . . . .
H11 H 0.1612 0.4201 0.3277 0.071 Uiso 1 1 calc R U . . .
C12 C 0.2285(5) 0.5025(4) 0.3846(2) 0.0689(13) Uani 1 1 d . . . . .
H12 H 0.1514 0.5276 0.3696 0.083 Uiso 1 1 calc R U . . .
C13 C 0.3535(6) 0.5341(4) 0.3895(2) 0.0756(15) Uani 1 1 d . . . . .
H13 H 0.3751 0.5994 0.4129 0.091 Uiso 1 1 calc R U . . .
C14 C 0.4447(5) 0.4530(4) 0.3537(2) 0.0620(12) Uani 1 1 d . . . . .
H14 H 0.5356 0.4553 0.3492 0.074 Uiso 1 1 calc R U . . .
C15 C 0.3628(7) 0.1993(5) 0.4649(2) 0.0878(17) Uani 1 1 d . . . . .
H15 H 0.4005 0.1391 0.4362 0.105 Uiso 1 1 calc R U . . .
C16 C 0.2287(6) 0.2221(6) 0.4855(3) 0.0904(17) Uani 1 1 d . . . . .
H16 H 0.1617 0.1780 0.4733 0.108 Uiso 1 1 calc R U . . .
C17 C 0.2107(6) 0.3207(6) 0.5272(3) 0.0936(18) Uani 1 1 d . . . . .
H17 H 0.1309 0.3546 0.5472 0.112 Uiso 1 1 calc R U . . .
C18 C 0.3364(7) 0.3593(6) 0.5331(2) 0.0909(17) Uani 1 1 d . . . . .
H18 H 0.3547 0.4241 0.5578 0.109 Uiso 1 1 calc R U . . .
C19 C 0.4295(6) 0.2832(6) 0.4953(3) 0.0913(18) Uani 1 1 d . . . . .
H19 H 0.5201 0.2880 0.4912 0.110 Uiso 1 1 calc R U . . .
O1 O 0.1083(3) 0.1811(3) 0.20243(17) 0.0659(8) Uani 1 1 d . . . . .
O2 O 0.2255(3) 0.0392(3) 0.3070(2) 0.0920(12) Uani 1 1 d . . . . .
O4 O 0.6858(3) 0.0902(3) 0.34552(19) 0.0791(10) Uani 1 1 d . . . . .
O5 O 0.7639(3) 0.2881(3) 0.28068(16) 0.0658(8) Uani 1 1 d . . . . .
O6 O 0.6455(3) 0.4204(3) 0.17395(16) 0.0657(8) Uani 1 1 d . . . . .
O7 O 0.4165(3) 0.5177(3) 0.14585(16) 0.0646(8) Uani 1 1 d . . . . .
O8 O 0.1901(3) 0.3776(3) 0.13593(16) 0.0679(8) Uani 1 1 d . . . . .
C20 C 0.0879(5) 0.3318(6) 0.0360(3) 0.0915(17) Uani 1 1 d . . . . .
H20 H 0.1171 0.4021 0.0113 0.110 Uiso 1 1 calc R U . . .
C21 C 0.0123(6) 0.2502(8) 0.0073(3) 0.108(2) Uani 1 1 d . . . . .
H21 H -0.0086 0.2668 -0.0368 0.129 Uiso 1 1 calc R U . . .
C22 C -0.0293(7) 0.1496(7) 0.0429(4) 0.109(2) Uani 1 1 d . . . . .
H22 H -0.0792 0.0970 0.0232 0.131 Uiso 1 1 calc R U . . .
C23 C -0.0005(5) 0.1219(5) 0.1073(3) 0.0884(17) Uani 1 1 d . . . . .
H23 H -0.0302 0.0507 0.1308 0.106 Uiso 1 1 calc R U . . .
C24 C 0.0732(4) 0.1994(5) 0.1388(3) 0.0650(12) Uani 1 1 d . . . . .
C25 C 0.0480(5) 0.0802(4) 0.2449(3) 0.0730(14) Uani 1 1 d . . . . .
H25A H 0.0723 0.0066 0.2211 0.088 Uiso 1 1 calc R U . . .
H25B H -0.0468 0.0889 0.2520 0.088 Uiso 1 1 calc R U . . .
C26 C 0.0923(5) 0.0750(5) 0.3129(3) 0.0761(14) Uani 1 1 d . . . . .
H26A H 0.0808 0.1532 0.3327 0.091 Uiso 1 1 calc R U . . .
H26B H 0.0384 0.0191 0.3447 0.091 Uiso 1 1 calc R U . . .
C31 C 0.7517(4) 0.1648(5) 0.3813(3) 0.0667(13) Uani 1 1 d . . . . .
C32 C 0.7784(5) 0.1409(6) 0.4484(3) 0.0862(16) Uani 1 1 d . . . . .
H32 H 0.7507 0.0698 0.4728 0.103 Uiso 1 1 calc R U . . .
C33 C 0.8462(6) 0.2230(7) 0.4786(3) 0.0960(18) Uani 1 1 d . . . . .
H33 H 0.8651 0.2063 0.5231 0.115 Uiso 1 1 calc R U . . .
C34 C 0.8852(6) 0.3267(6) 0.4445(3) 0.0910(17) Uani 1 1 d . . . . .
H34 H 0.9298 0.3815 0.4658 0.109 Uiso 1 1 calc R U . . .
C35 C 0.8598(5) 0.3530(5) 0.3779(3) 0.0740(14) Uani 1 1 d . . . . .
H35 H 0.8871 0.4250 0.3546 0.089 Uiso 1 1 calc R U . . .
C36 C 0.7941(4) 0.2723(4) 0.3466(2) 0.0585(11) Uani 1 1 d . . . . .
C37 C 0.8256(4) 0.3847(4) 0.2368(2) 0.0594(11) Uani 1 1 d . . . . .
H37A H 0.9203 0.3752 0.2297 0.071 Uiso 1 1 calc R U . . .
H37B H 0.8020 0.4604 0.2582 0.071 Uiso 1 1 calc R U . . .
C38 C 0.7790(4) 0.3818(4) 0.1690(2) 0.0650(12) Uani 1 1 d . . . . .
H38A H 0.8340 0.4328 0.1346 0.078 Uiso 1 1 calc R U . . .
H38B H 0.7877 0.3008 0.1529 0.078 Uiso 1 1 calc R U . . .
C39 C 0.6333(5) 0.5463(4) 0.1617(3) 0.0740(14) Uani 1 1 d . . . . .
H39A H 0.6622 0.5672 0.1125 0.089 Uiso 1 1 calc R U . . .
H39B H 0.6879 0.5878 0.1883 0.089 Uiso 1 1 calc R U . . .
C40 C 0.4928(5) 0.5828(4) 0.1834(2) 0.0666(12) Uani 1 1 d . . . . .
H40A H 0.4652 0.5664 0.2332 0.080 Uiso 1 1 calc R U . . .
H40B H 0.4820 0.6678 0.1736 0.080 Uiso 1 1 calc R U . . .
C41 C 0.2853(5) 0.5613(4) 0.1536(3) 0.0772(15) Uani 1 1 d . . . . .
H41A H 0.2846 0.6464 0.1415 0.093 Uiso 1 1 calc R U . . .
H41B H 0.2417 0.5491 0.2018 0.093 Uiso 1 1 calc R U . . .
C42 C 0.2154(5) 0.4961(5) 0.1067(3) 0.0757(14) Uani 1 1 d . . . . .
H42A H 0.1334 0.5369 0.1024 0.091 Uiso 1 1 calc R U . . .
H42B H 0.2689 0.4931 0.0605 0.091 Uiso 1 1 calc R U . . .
C43 C 0.1181(4) 0.3046(5) 0.1025(2) 0.0693(13) Uani 1 1 d . . . . .
P1 P 0.94645(12) 0.72732(11) 0.24585(7) 0.0681(4) Uani 1 1 d . . . . .
F1 F 0.8066(3) 0.6804(3) 0.28226(18) 0.1079(11) Uani 1 1 d . . . . .
F2 F 1.0860(3) 0.7736(3) 0.2103(2) 0.1164(12) Uani 1 1 d . . . . .
F3 F 0.8811(4) 0.8346(4) 0.2096(2) 0.1448(16) Uani 1 1 d . . . . .
F4 F 0.9463(4) 0.8108(4) 0.3084(2) 0.1365(15) Uani 1 1 d . . . . .
F5 F 1.0095(4) 0.6203(4) 0.2817(3) 0.1484(16) Uani 1 1 d . . . . .
F6 F 0.9421(4) 0.6472(3) 0.18194(19) 0.1341(15) Uani 1 1 d . . . . .
C27 C 0.2464(5) -0.0780(5) 0.3243(3) 0.0930(18) Uani 1 1 d . . . . .
H27A H 0.2084 -0.1259 0.2928 0.112 Uiso 1 1 calc R U . . .
H27B H 0.1981 -0.0949 0.3711 0.112 Uiso 1 1 calc R U . . .
O3 O 0.4690(4) -0.0508(4) 0.3264(4) 0.172(3) Uani 1 1 d . . . . .
C28 C 0.3776(6) -0.1172(5) 0.3226(4) 0.107(2) Uani 1 1 d . . . . .
H28A H 0.3754 -0.1772 0.3605 0.128 Uiso 1 1 calc R U . . .
H28B H 0.4028 -0.1587 0.2795 0.128 Uiso 1 1 calc R U . . .
C29 C 0.5982(5) -0.0936(5) 0.3237(4) 0.105(2) Uani 1 1 d . . . . .
H29A H 0.6470 -0.0819 0.2766 0.126 Uiso 1 1 calc R U . . .
H29B H 0.5974 -0.1785 0.3362 0.126 Uiso 1 1 calc R U . . .
C30 C 0.6615(5) -0.0294(5) 0.3724(3) 0.0885(18) Uani 1 1 d . . . . .
H30A H 0.6051 -0.0290 0.4179 0.106 Uiso 1 1 calc R U . . .
H30B H 0.7436 -0.0690 0.3778 0.106 Uiso 1 1 calc R U . . .
 
loop_
 _atom_site_aniso_label
 _atom_site_aniso_U_11
 _atom_site_aniso_U_22
 _atom_site_aniso_U_33
 _atom_site_aniso_U_23
 _atom_site_aniso_U_13
 _atom_site_aniso_U_12
Fe1 0.0681(5) 0.0649(5) 0.0387(3) -0.0055(3) -0.0105(3) 0.0064(3)
N1 0.059(2) 0.049(2) 0.0393(17) -0.0026(14) -0.0132(15) 0.0036(16)
C1 0.059(3) 0.056(3) 0.037(2) 0.0003(18) -0.0118(18) -0.003(2)
C2 0.071(3) 0.054(3) 0.050(2) -0.009(2) -0.015(2) 0.011(2)
C3 0.065(3) 0.052(3) 0.043(2) -0.0085(19) -0.0101(19) 0.011(2)
C4 0.065(3) 0.064(3) 0.053(3) -0.002(2) -0.006(2) 0.000(2)
C5 0.068(3) 0.067(3) 0.076(3) -0.018(3) -0.016(2) -0.002(2)
C6 0.082(3) 0.082(4) 0.046(3) -0.016(2) -0.018(2) 0.025(3)
C7 0.112(4) 0.069(3) 0.050(3) 0.004(2) -0.015(3) -0.002(3)
C8 0.097(4) 0.062(3) 0.049(3) -0.002(2) -0.015(2) -0.005(3)
C9 0.116(5) 0.127(5) 0.067(3) -0.026(3) -0.042(3) 0.023(4)
C10 0.062(3) 0.048(2) 0.038(2) -0.0013(17) -0.0141(18) -0.0019(19)
C11 0.059(3) 0.071(3) 0.048(2) -0.002(2) -0.018(2) 0.012(2)
C12 0.083(4) 0.069(3) 0.059(3) -0.007(2) -0.026(2) 0.018(3)
C13 0.125(5) 0.054(3) 0.052(3) -0.008(2) -0.028(3) -0.004(3)
C14 0.079(3) 0.061(3) 0.048(2) -0.005(2) -0.014(2) -0.019(2)
C15 0.131(5) 0.080(4) 0.048(3) 0.011(3) -0.008(3) 0.026(4)
C16 0.111(5) 0.097(5) 0.063(3) 0.022(3) -0.019(3) -0.014(4)
C17 0.099(5) 0.127(5) 0.046(3) 0.007(3) 0.007(3) 0.017(4)
C18 0.122(5) 0.113(5) 0.041(3) -0.013(3) -0.022(3) 0.015(4)
C19 0.098(4) 0.126(5) 0.052(3) 0.004(3) -0.025(3) 0.024(4)
O1 0.0586(19) 0.0584(19) 0.083(2) -0.0060(16) -0.0171(16) -0.0033(15)
O2 0.063(2) 0.070(2) 0.140(3) 0.028(2) -0.018(2) -0.0132(18)
O4 0.075(2) 0.067(2) 0.095(2) 0.0319(19) -0.0234(19) -0.0118(18)
O5 0.0648(19) 0.0579(19) 0.077(2) 0.0170(16) -0.0228(16) -0.0063(15)
O6 0.0573(19) 0.059(2) 0.082(2) 0.0155(16) -0.0209(16) -0.0073(15)
O7 0.0511(18) 0.0610(19) 0.082(2) -0.0082(16) -0.0113(15) 0.0068(15)
O8 0.0605(19) 0.067(2) 0.077(2) 0.0082(17) -0.0164(16) 0.0002(16)
C20 0.065(3) 0.132(5) 0.076(4) 0.002(3) -0.012(3) 0.014(3)
C21 0.081(4) 0.163(7) 0.091(4) -0.042(5) -0.041(4) 0.022(4)
C22 0.096(5) 0.120(6) 0.126(6) -0.044(5) -0.047(4) 0.001(4)
C23 0.072(4) 0.091(4) 0.110(5) -0.031(4) -0.031(3) 0.007(3)
C24 0.054(3) 0.074(3) 0.068(3) -0.014(3) -0.013(2) 0.003(2)
C25 0.057(3) 0.058(3) 0.101(4) 0.005(3) -0.007(3) -0.009(2)
C26 0.065(3) 0.071(3) 0.089(4) 0.005(3) -0.004(3) -0.008(3)
C31 0.048(3) 0.076(3) 0.073(3) 0.013(3) -0.007(2) 0.006(2)
C32 0.078(4) 0.105(5) 0.068(3) 0.030(3) -0.002(3) 0.000(3)
C33 0.101(5) 0.131(6) 0.054(3) 0.011(4) -0.015(3) 0.006(4)
C34 0.095(4) 0.114(5) 0.066(3) -0.009(3) -0.020(3) -0.001(4)
C35 0.074(3) 0.074(3) 0.075(3) -0.008(3) -0.014(3) -0.001(3)
C36 0.050(3) 0.063(3) 0.060(3) 0.007(2) -0.005(2) 0.006(2)
C37 0.050(2) 0.058(3) 0.068(3) 0.015(2) -0.008(2) -0.002(2)
C38 0.057(3) 0.072(3) 0.064(3) 0.014(2) -0.009(2) 0.000(2)
C39 0.076(4) 0.056(3) 0.095(4) 0.025(3) -0.034(3) -0.019(3)
C40 0.090(4) 0.052(3) 0.059(3) 0.005(2) -0.016(2) -0.003(2)
C41 0.063(3) 0.060(3) 0.105(4) 0.006(3) -0.006(3) 0.011(2)
C42 0.057(3) 0.075(4) 0.096(4) 0.017(3) -0.020(3) 0.008(2)
C43 0.046(3) 0.095(4) 0.068(3) -0.018(3) -0.010(2) 0.010(3)
P1 0.0620(8) 0.0591(8) 0.0833(9) -0.0107(7) -0.0107(7) -0.0048(6)
F1 0.084(2) 0.095(2) 0.137(3) -0.030(2) 0.0138(19) -0.0277(17)
F2 0.080(2) 0.092(2) 0.166(3) -0.033(2) 0.020(2) -0.0219(18)
F3 0.131(3) 0.119(3) 0.186(4) 0.043(3) -0.046(3) 0.010(2)
F4 0.119(3) 0.148(3) 0.140(3) -0.076(3) 0.007(2) -0.049(2)
F5 0.125(3) 0.124(3) 0.195(4) 0.052(3) -0.041(3) 0.018(2)
F6 0.147(3) 0.139(3) 0.112(3) -0.054(2) 0.011(2) -0.057(3)
C27 0.081(4) 0.068(4) 0.137(5) 0.021(3) -0.042(4) -0.019(3)
O3 0.078(3) 0.058(3) 0.389(9) 0.032(4) -0.083(4) -0.007(2)
C28 0.096(5) 0.057(4) 0.171(7) 0.028(4) -0.042(4) -0.011(3)
C29 0.070(4) 0.053(3) 0.193(7) 0.021(4) -0.032(4) 0.005(3)
C30 0.067(3) 0.068(4) 0.121(5) 0.042(3) -0.002(3) 0.001(3)
 
_geom_special_details
;
 All esds (except the esd in the dihedral angle between two l.s. planes)
 are estimated using the full covariance matrix.  The cell esds are taken
 into account individually in the estimation of esds in distances, angles
 and torsion angles; correlations between esds in cell parameters are only
 used when they are defined by crystal symmetry.  An approximate (isotropic)
 treatment of cell esds is used for estimating esds involving l.s. planes.
;
 
loop_
 _geom_bond_atom_site_label_1
 _geom_bond_atom_site_label_2
 _geom_bond_distance
 _geom_bond_site_symmetry_2
 _geom_bond_publ_flag
Fe1 C10 2.017(4) . ?
Fe1 C15 2.018(5) . ?
Fe1 C11 2.019(4) . ?
Fe1 C19 2.025(5) . ?
Fe1 C18 2.027(5) . ?
Fe1 C13 2.030(5) . ?
Fe1 C16 2.031(5) . ?
Fe1 C12 2.031(5) . ?
Fe1 C14 2.034(4) . ?
Fe1 C17 2.050(5) . ?
N1 C2 1.494(5) . ?
N1 C1 1.506(4) . ?
N1 H1A 0.8900 . ?
N1 H1B 0.8900 . ?
C1 C10 1.498(5) . ?
C1 H1C 0.9700 . ?
C1 H1D 0.9700 . ?
C2 C3 1.495(5) . ?
C2 H2A 0.9700 . ?
C2 H2B 0.9700 . ?
C3 C8 1.377(6) . ?
C3 C4 1.378(6) . ?
C4 C5 1.386(6) . ?
C4 H4 0.9300 . ?
C5 C6 1.371(7) . ?
C5 H5 0.9300 . ?
C6 C7 1.377(7) . ?
C6 C9 1.512(6) . ?
C7 C8 1.368(6) . ?
C7 H7 0.9300 . ?
C8 H8 0.9300 . ?
C9 H9A 0.9600 . ?
C9 H9B 0.9600 . ?
C9 H9C 0.9600 . ?
C10 C11 1.407(6) . ?
C10 C14 1.424(6) . ?
C11 H11 0.9300 . ?
C12 C13 1.370(7) . ?
C12 H12 0.9300 . ?
C13 C14 1.411(7) . ?
C13 H13 0.9300 . ?
C14 H14 0.9300 . ?
C15 C19 1.389(8) . ?
C15 C16 1.397(8) . ?
C15 H15 0.9300 . ?
C16 C17 1.389(8) . ?
C16 H16 0.9300 . ?
C17 C18 1.405(8) . ?
C17 H17 0.9300 . ?
C18 C19 1.404(8) . ?
C18 H18 0.9300 . ?
C19 H19 0.9300 . ?
O1 C24 1.356(5) . ?
O1 C25 1.451(5) . ?
O2 C27 1.361(6) . ?
O2 C26 1.413(6) . ?
O4 C31 1.376(6) . ?
O4 C30 1.425(5) . ?
O5 C36 1.374(5) . ?
O5 C37 1.434(5) . ?
O6 C39 1.424(5) . ?
O6 C38 1.427(5) . ?
O7 C40 1.402(5) . ?
O7 C41 1.418(5) . ?
O8 C43 1.376(5) . ?
O8 C42 1.429(5) . ?
C20 C43 1.401(7) . ?
C20 C21 1.411(9) . ?
C20 H20 0.9300 . ?
C21 C22 1.333(9) . ?
C21 H21 0.9300 . ?
C22 C23 1.358(8) . ?
C22 H22 0.9300 . ?
C23 C24 1.397(7) . ?
C23 H23 0.9300 . ?
C24 C43 1.389(7) . ?
C25 C26 1.473(6) . ?
C25 H25A 0.9700 . ?
C25 H25B 0.9700 . ?
C26 H26A 0.9700 . ?
C26 H26B 0.9700 . ?
C31 C36 1.392(6) . ?
C31 C32 1.394(7) . ?
C32 C33 1.380(8) . ?
C32 H32 0.9300 . ?
C33 C34 1.343(8) . ?
C33 H33 0.9300 . ?
C34 C35 1.382(7) . ?
C34 H34 0.9300 . ?
C35 C36 1.369(6) . ?
C35 H35 0.9300 . ?
C37 C38 1.483(6) . ?
C37 H37A 0.9700 . ?
C37 H37B 0.9700 . ?
C38 H38A 0.9700 . ?
C38 H38B 0.9700 . ?
C39 C40 1.495(7) . ?
C39 H39A 0.9700 . ?
C39 H39B 0.9700 . ?
C40 H40A 0.9700 . ?
C40 H40B 0.9700 . ?
C41 C42 1.486(7) . ?
C41 H41A 0.9700 . ?
C41 H41B 0.9700 . ?
C42 H42A 0.9700 . ?
C42 H42B 0.9700 . ?
P1 F5 1.548(4) . ?
P1 F3 1.566(4) . ?
P1 F4 1.568(3) . ?
P1 F6 1.573(3) . ?
P1 F2 1.574(3) . ?
P1 F1 1.583(3) . ?
C27 C28 1.414(8) . ?
C27 H27A 0.9700 . ?
C27 H27B 0.9700 . ?
O3 C28 1.229(6) . ?
O3 C29 1.404(6) . ?
C28 H28A 0.9700 . ?
C28 H28B 0.9700 . ?
C29 C30 1.464(8) . ?
C29 H29A 0.9700 . ?
C29 H29B 0.9700 . ?
C30 H30A 0.9700 . ?
C30 H30B 0.9700 . ?
 
loop_
 _geom_angle_atom_site_label_1
 _geom_angle_atom_site_label_2
 _geom_angle_atom_site_label_3
 _geom_angle
 _geom_angle_site_symmetry_1
 _geom_angle_site_symmetry_3
 _geom_angle_publ_flag
C10 Fe1 C15 105.31(18) . . ?
C10 Fe1 C11 40.81(16) . . ?
C15 Fe1 C11 123.0(2) . . ?
C10 Fe1 C19 121.9(2) . . ?
C15 Fe1 C19 40.2(2) . . ?
C11 Fe1 C19 158.7(2) . . ?
C10 Fe1 C18 159.3(2) . . ?
C15 Fe1 C18 68.0(2) . . ?
C11 Fe1 C18 159.2(2) . . ?
C19 Fe1 C18 40.5(2) . . ?
C10 Fe1 C13 68.55(17) . . ?
C15 Fe1 C13 156.8(3) . . ?
C11 Fe1 C13 67.75(19) . . ?
C19 Fe1 C13 122.8(3) . . ?
C18 Fe1 C13 109.5(2) . . ?
C10 Fe1 C16 121.3(2) . . ?
C15 Fe1 C16 40.4(2) . . ?
C11 Fe1 C16 108.7(2) . . ?
C19 Fe1 C16 67.2(3) . . ?
C18 Fe1 C16 67.1(2) . . ?
C13 Fe1 C16 161.8(3) . . ?
C10 Fe1 C12 69.02(17) . . ?
C15 Fe1 C12 161.2(3) . . ?
C11 Fe1 C12 41.22(17) . . ?
C19 Fe1 C12 158.0(2) . . ?
C18 Fe1 C12 123.5(2) . . ?
C13 Fe1 C12 39.4(2) . . ?
C16 Fe1 C12 126.2(2) . . ?
C10 Fe1 C14 41.15(16) . . ?
C15 Fe1 C14 120.2(2) . . ?
C11 Fe1 C14 68.51(18) . . ?
C19 Fe1 C14 106.5(2) . . ?
C18 Fe1 C14 123.8(2) . . ?
C13 Fe1 C14 40.64(19) . . ?
C16 Fe1 C14 156.5(2) . . ?
C12 Fe1 C14 68.1(2) . . ?
C10 Fe1 C17 157.3(2) . . ?
C15 Fe1 C17 68.1(2) . . ?
C11 Fe1 C17 123.3(2) . . ?
C19 Fe1 C17 67.9(2) . . ?
C18 Fe1 C17 40.3(2) . . ?
C13 Fe1 C17 125.9(2) . . ?
C16 Fe1 C17 39.8(2) . . ?
C12 Fe1 C17 109.9(2) . . ?
C14 Fe1 C17 161.1(2) . . ?
C2 N1 C1 110.6(3) . . ?
C2 N1 H1A 109.5 . . ?
C1 N1 H1A 109.5 . . ?
C2 N1 H1B 109.5 . . ?
C1 N1 H1B 109.5 . . ?
H1A N1 H1B 108.1 . . ?
C10 C1 N1 112.3(3) . . ?
C10 C1 H1C 109.1 . . ?
N1 C1 H1C 109.1 . . ?
C10 C1 H1D 109.1 . . ?
N1 C1 H1D 109.1 . . ?
H1C C1 H1D 107.9 . . ?
N1 C2 C3 112.1(3) . . ?
N1 C2 H2A 109.2 . . ?
C3 C2 H2A 109.2 . . ?
N1 C2 H2B 109.2 . . ?
C3 C2 H2B 109.2 . . ?
H2A C2 H2B 107.9 . . ?
C8 C3 C4 117.9(4) . . ?
C8 C3 C2 122.1(4) . . ?
C4 C3 C2 120.0(4) . . ?
C3 C4 C5 120.3(4) . . ?
C3 C4 H4 119.9 . . ?
C5 C4 H4 119.9 . . ?
C6 C5 C4 121.5(5) . . ?
C6 C5 H5 119.3 . . ?
C4 C5 H5 119.3 . . ?
C5 C6 C7 117.8(4) . . ?
C5 C6 C9 120.7(5) . . ?
C7 C6 C9 121.5(5) . . ?
C8 C7 C6 121.0(5) . . ?
C8 C7 H7 119.5 . . ?
C6 C7 H7 119.5 . . ?
C7 C8 C3 121.5(5) . . ?
C7 C8 H8 119.3 . . ?
C3 C8 H8 119.3 . . ?
C6 C9 H9A 109.5 . . ?
C6 C9 H9B 109.5 . . ?
H9A C9 H9B 109.5 . . ?
C6 C9 H9C 109.5 . . ?
H9A C9 H9C 109.5 . . ?
H9B C9 H9C 109.5 . . ?
C11 C10 C14 107.4(4) . . ?
C11 C10 C1 127.1(4) . . ?
C14 C10 C1 125.4(4) . . ?
C11 C10 Fe1 69.7(2) . . ?
C14 C10 Fe1 70.0(2) . . ?
C1 C10 Fe1 122.8(3) . . ?
C10 C11 Fe1 69.5(2) . . ?
C10 C11 H11 145.2 . . ?
Fe1 C11 H11 145.2 . . ?
C13 C12 Fe1 70.2(3) . . ?
C13 C12 H12 144.9 . . ?
Fe1 C12 H12 144.9 . . ?
C12 C13 C14 109.8(4) . . ?
C12 C13 Fe1 70.3(3) . . ?
C14 C13 Fe1 69.8(3) . . ?
C12 C13 H13 125.1 . . ?
C14 C13 H13 125.1 . . ?
Fe1 C13 H13 126.3 . . ?
C13 C14 C10 107.0(4) . . ?
C13 C14 Fe1 69.5(3) . . ?
C10 C14 Fe1 68.8(2) . . ?
C13 C14 H14 126.5 . . ?
C10 C14 H14 126.5 . . ?
Fe1 C14 H14 126.7 . . ?
C19 C15 C16 107.3(5) . . ?
C19 C15 Fe1 70.2(3) . . ?
C16 C15 Fe1 70.3(3) . . ?
C19 C15 H15 126.4 . . ?
C16 C15 H15 126.4 . . ?
Fe1 C15 H15 124.8 . . ?
C17 C16 C15 109.6(6) . . ?
C17 C16 Fe1 70.8(3) . . ?
C15 C16 Fe1 69.3(3) . . ?
C17 C16 H16 125.2 . . ?
C15 C16 H16 125.2 . . ?
Fe1 C16 H16 126.3 . . ?
C16 C17 C18 106.7(5) . . ?
C16 C17 Fe1 69.4(3) . . ?
C18 C17 Fe1 69.0(3) . . ?
C16 C17 H17 126.7 . . ?
C18 C17 H17 126.7 . . ?
Fe1 C17 H17 126.5 . . ?
C19 C18 C17 108.3(6) . . ?
C19 C18 Fe1 69.7(3) . . ?
C17 C18 Fe1 70.7(3) . . ?
C19 C18 H18 125.9 . . ?
C17 C18 H18 125.9 . . ?
Fe1 C18 H18 125.4 . . ?
C15 C19 C18 108.2(6) . . ?
C15 C19 Fe1 69.6(3) . . ?
C18 C19 Fe1 69.8(3) . . ?
C15 C19 H19 125.9 . . ?
C18 C19 H19 125.9 . . ?
Fe1 C19 H19 126.2 . . ?
C24 O1 C25 116.0(4) . . ?
C27 O2 C26 115.3(4) . . ?
C31 O4 C30 118.7(4) . . ?
C36 O5 C37 117.5(3) . . ?
C39 O6 C38 112.5(3) . . ?
C40 O7 C41 112.2(3) . . ?
C43 O8 C42 117.5(4) . . ?
C43 C20 C21 118.6(6) . . ?
C43 C20 H20 120.7 . . ?
C21 C20 H20 120.7 . . ?
C22 C21 C20 120.4(6) . . ?
C22 C21 H21 119.8 . . ?
C20 C21 H21 119.8 . . ?
C21 C22 C23 121.6(6) . . ?
C21 C22 H22 119.2 . . ?
C23 C22 H22 119.2 . . ?
C22 C23 C24 120.7(6) . . ?
C22 C23 H23 119.7 . . ?
C24 C23 H23 119.7 . . ?
O1 C24 C43 115.4(4) . . ?
O1 C24 C23 125.9(5) . . ?
C43 C24 C23 118.7(5) . . ?
O1 C25 C26 109.4(4) . . ?
O1 C25 H25A 109.8 . . ?
C26 C25 H25A 109.8 . . ?
O1 C25 H25B 109.8 . . ?
C26 C25 H25B 109.8 . . ?
H25A C25 H25B 108.3 . . ?
O2 C26 C25 112.2(4) . . ?
O2 C26 H26A 109.2 . . ?
C25 C26 H26A 109.2 . . ?
O2 C26 H26B 109.2 . . ?
C25 C26 H26B 109.2 . . ?
H26A C26 H26B 107.9 . . ?
O4 C31 C36 116.2(4) . . ?
O4 C31 C32 125.3(5) . . ?
C36 C31 C32 118.5(5) . . ?
C33 C32 C31 119.7(5) . . ?
C33 C32 H32 120.1 . . ?
C31 C32 H32 120.1 . . ?
C34 C33 C32 120.8(5) . . ?
C34 C33 H33 119.6 . . ?
C32 C33 H33 119.6 . . ?
C33 C34 C35 120.7(6) . . ?
C33 C34 H34 119.6 . . ?
C35 C34 H34 119.6 . . ?
C36 C35 C34 119.6(5) . . ?
C36 C35 H35 120.2 . . ?
C34 C35 H35 120.2 . . ?
C35 C36 O5 124.9(4) . . ?
C35 C36 C31 120.6(5) . . ?
O5 C36 C31 114.5(4) . . ?
O5 C37 C38 107.2(4) . . ?
O5 C37 H37A 110.3 . . ?
C38 C37 H37A 110.3 . . ?
O5 C37 H37B 110.3 . . ?
C38 C37 H37B 110.3 . . ?
H37A C37 H37B 108.5 . . ?
O6 C38 C37 112.5(4) . . ?
O6 C38 H38A 109.1 . . ?
C37 C38 H38A 109.1 . . ?
O6 C38 H38B 109.1 . . ?
C37 C38 H38B 109.1 . . ?
H38A C38 H38B 107.8 . . ?
O6 C39 C40 108.9(4) . . ?
O6 C39 H39A 109.9 . . ?
C40 C39 H39A 109.9 . . ?
O6 C39 H39B 109.9 . . ?
C40 C39 H39B 109.9 . . ?
H39A C39 H39B 108.3 . . ?
O7 C40 C39 108.3(4) . . ?
O7 C40 H40A 110.0 . . ?
C39 C40 H40A 110.0 . . ?
O7 C40 H40B 110.0 . . ?
C39 C40 H40B 110.0 . . ?
H40A C40 H40B 108.4 . . ?
O7 C41 C42 108.7(4) . . ?
O7 C41 H41A 110.0 . . ?
C42 C41 H41A 110.0 . . ?
O7 C41 H41B 110.0 . . ?
C42 C41 H41B 110.0 . . ?
H41A C41 H41B 108.3 . . ?
O8 C42 C41 108.4(4) . . ?
O8 C42 H42A 110.0 . . ?
C41 C42 H42A 110.0 . . ?
O8 C42 H42B 110.0 . . ?
C41 C42 H42B 110.0 . . ?
H42A C42 H42B 108.4 . . ?
O8 C43 C24 116.2(4) . . ?
O8 C43 C20 123.8(5) . . ?
C24 C43 C20 119.9(5) . . ?
F5 P1 F3 179.3(2) . . ?
F5 P1 F4 93.7(3) . . ?
F3 P1 F4 86.6(3) . . ?
F5 P1 F6 88.6(3) . . ?
F3 P1 F6 91.1(3) . . ?
F4 P1 F6 177.5(3) . . ?
F5 P1 F2 90.8(2) . . ?
F3 P1 F2 89.8(2) . . ?
F4 P1 F2 90.48(18) . . ?
F6 P1 F2 90.24(19) . . ?
F5 P1 F1 88.8(2) . . ?
F3 P1 F1 90.6(2) . . ?
F4 P1 F1 89.23(18) . . ?
F6 P1 F1 90.06(18) . . ?
F2 P1 F1 179.5(2) . . ?
O2 C27 C28 117.7(5) . . ?
O2 C27 H27A 107.9 . . ?
C28 C27 H27A 107.9 . . ?
O2 C27 H27B 107.9 . . ?
C28 C27 H27B 107.9 . . ?
H27A C27 H27B 107.2 . . ?
C28 O3 C29 122.3(5) . . ?
O3 C28 C27 124.2(5) . . ?
O3 C28 H28A 106.3 . . ?
C27 C28 H28A 106.3 . . ?
O3 C28 H28B 106.3 . . ?
C27 C28 H28B 106.3 . . ?
H28A C28 H28B 106.4 . . ?
O3 C29 C30 109.7(5) . . ?
O3 C29 H29A 109.7 . . ?
C30 C29 H29A 109.7 . . ?
O3 C29 H29B 109.7 . . ?
C30 C29 H29B 109.7 . . ?
H29A C29 H29B 108.2 . . ?
O4 C30 C29 108.9(5) . . ?
O4 C30 H30A 109.9 . . ?
C29 C30 H30A 109.9 . . ?
O4 C30 H30B 109.9 . . ?
C29 C30 H30B 109.9 . . ?
H30A C30 H30B 108.3 . . ?
 
_refine_diff_density_max    0.635
_refine_diff_density_min   -0.562
_refine_diff_density_rms    0.112

_shelxl_version_number 2014/6

_shelx_res_file
;
TITL 140639_170_0m in P-1
CELL 0.71073  10.3504  11.1958  19.4394  87.289  79.822  88.798
ZERR    2.00   0.0007   0.0009   0.0014   0.003   0.003   0.002
LATT 1
SFAC C  H  N  O  F  P  Fe
UNIT 86  108  2  16  12  2  2
L.S. 4
ACTA
BOND $H
FMAP 2
PLAN 5
FREE C11  C12
TEMP 23.000
WGHT    0.135300
FVAR       0.41763
MOLE 1
FE1   7    0.318323    0.365577    0.430791    11.00000    0.06808    0.06491 =
         0.03866   -0.00554   -0.01051    0.00644
N1    3    0.407372    0.264625    0.212574    11.00000    0.05865    0.04934 =
         0.03927   -0.00258   -0.01321    0.00357
AFIX  23
H1A   2    0.322084    0.260165    0.211296    11.00000   -1.20000
H1B   2    0.436245    0.334015    0.191902    11.00000   -1.20000
AFIX   0
C1    1    0.427513    0.259493    0.287535    11.00000    0.05850    0.05612 =
         0.03719    0.00034   -0.01183   -0.00345
AFIX  23
H1C   2    0.386540    0.188170    0.311295    11.00000   -1.20000
H1D   2    0.520776    0.253722    0.288620    11.00000   -1.20000
AFIX   0
C2    1    0.479194    0.164063    0.173953    11.00000    0.07124    0.05395 =
         0.04957   -0.00944   -0.01485    0.01083
AFIX  23
H2A   2    0.460182    0.089927    0.201440    11.00000   -1.20000
H2B   2    0.572891    0.177335    0.168068    11.00000   -1.20000
AFIX   0
C3    1    0.441893    0.152388    0.103707    11.00000    0.06518    0.05211 =
         0.04266   -0.00846   -0.01006    0.01106
C4    1    0.365171    0.058651    0.092343    11.00000    0.06453    0.06422 =
         0.05276   -0.00178   -0.00597    0.00005
AFIX  43
H4    2    0.336721    0.002683    0.128441    11.00000   -1.20000
AFIX   0
C5    1    0.330237    0.047436    0.027357    11.00000    0.06775    0.06678 =
         0.07577   -0.01767   -0.01570   -0.00165
AFIX  43
H5    2    0.279548   -0.016993    0.020317    11.00000   -1.20000
AFIX   0
C6    1    0.368695    0.129143   -0.026773    11.00000    0.08239    0.08199 =
         0.04648   -0.01581   -0.01832    0.02537
C7    1    0.444509    0.222919   -0.014778    11.00000    0.11235    0.06922 =
         0.04955    0.00448   -0.01547   -0.00188
AFIX  43
H7    2    0.472135    0.279441   -0.050694    11.00000   -1.20000
AFIX   0
C8    1    0.479870    0.234288    0.049155    11.00000    0.09662    0.06170 =
         0.04886   -0.00229   -0.01503   -0.00523
AFIX  43
H8    2    0.530702    0.298791    0.055911    11.00000   -1.20000
AFIX   0
C9    1    0.328734    0.115786   -0.097152    11.00000    0.11566    0.12703 =
         0.06690   -0.02628   -0.04219    0.02293
AFIX 137
H9A   2    0.292683    0.037852   -0.098705    11.00000   -1.50000
H9B   2    0.404225    0.125323   -0.133463    11.00000   -1.50000
H9C   2    0.263929    0.175705   -0.103965    11.00000   -1.50000
AFIX   0
C10   1    0.371165    0.366990    0.325782    11.00000    0.06172    0.04834 =
         0.03812   -0.00130   -0.01409   -0.00189
C11   1    0.237606    0.398304    0.344430    11.00000    0.05933    0.07113 =
         0.04849   -0.00180   -0.01836    0.01157
AFIX  43
H11   2    0.161243    0.420079    0.327716    11.00000   -1.20000
AFIX   0
C12   1    0.228453    0.502457    0.384557    11.00000    0.08313    0.06915 =
         0.05896   -0.00724   -0.02564    0.01775
AFIX  43
H12   2    0.151415    0.527612    0.369571    11.00000   -1.20000
AFIX   0
C13   1    0.353494    0.534142    0.389495    11.00000    0.12545    0.05419 =
         0.05223   -0.00838   -0.02772   -0.00407
AFIX  43
H13   2    0.375075    0.599369    0.412925    11.00000   -1.20000
AFIX   0
C14   1    0.444672    0.452994    0.353708    11.00000    0.07941    0.06112 =
         0.04755   -0.00467   -0.01391   -0.01926
AFIX  43
H14   2    0.535554    0.455270    0.349219    11.00000   -1.20000
AFIX   0
C15   1    0.362823    0.199276    0.464927    11.00000    0.13055    0.07966 =
         0.04787    0.01056   -0.00752    0.02638
AFIX  43
H15   2    0.400489    0.139095    0.436227    11.00000   -1.20000
AFIX   0
C16   1    0.228671    0.222107    0.485540    11.00000    0.11070    0.09661 =
         0.06318    0.02155   -0.01874   -0.01429
AFIX  43
H16   2    0.161676    0.178047    0.473276    11.00000   -1.20000
AFIX   0
C17   1    0.210656    0.320709    0.527164    11.00000    0.09883    0.12658 =
         0.04630    0.00677    0.00696    0.01737
AFIX  43
H17   2    0.130870    0.354585    0.547221    11.00000   -1.20000
AFIX   0
C18   1    0.336363    0.359301    0.533073    11.00000    0.12170    0.11323 =
         0.04095   -0.01312   -0.02214    0.01485
AFIX  43
H18   2    0.354721    0.424142    0.557785    11.00000   -1.20000
AFIX   0
C19   1    0.429481    0.283162    0.495264    11.00000    0.09812    0.12624 =
         0.05191    0.00407   -0.02461    0.02420
AFIX  43
H19   2    0.520116    0.288039    0.491225    11.00000   -1.20000
AFIX   0
O1    4    0.108339    0.181084    0.202427    11.00000    0.05864    0.05837 =
         0.08283   -0.00597   -0.01714   -0.00326
O2    4    0.225482    0.039178    0.306978    11.00000    0.06293    0.07049 =
         0.14020    0.02839   -0.01839   -0.01325
O4    4    0.685826    0.090214    0.345524    11.00000    0.07473    0.06748 =
         0.09522    0.03191   -0.02335   -0.01181
O5    4    0.763931    0.288093    0.280679    11.00000    0.06480    0.05787 =
         0.07678    0.01702   -0.02279   -0.00632
O6    4    0.645504    0.420426    0.173948    11.00000    0.05732    0.05919 =
         0.08215    0.01548   -0.02090   -0.00730
O7    4    0.416478    0.517703    0.145854    11.00000    0.05114    0.06104 =
         0.08158   -0.00817   -0.01128    0.00678
O8    4    0.190129    0.377615    0.135934    11.00000    0.06046    0.06697 =
         0.07656    0.00822   -0.01636    0.00015
C20   1    0.087921    0.331768    0.035965    11.00000    0.06486    0.13225 =
         0.07593    0.00218   -0.01213    0.01382
AFIX  43
H20   2    0.117085    0.402118    0.011271    11.00000   -1.20000
AFIX   0
C21   1    0.012326    0.250199    0.007251    11.00000    0.08080    0.16346 =
         0.09095   -0.04171   -0.04063    0.02182
AFIX  43
H21   2   -0.008611    0.266762   -0.036840    11.00000   -1.20000
AFIX   0
C22   1   -0.029281    0.149553    0.042902    11.00000    0.09609    0.12031 =
         0.12566   -0.04378   -0.04721    0.00126
AFIX  43
H22   2   -0.079223    0.096973    0.023180    11.00000   -1.20000
AFIX   0
C23   1   -0.000511    0.121927    0.107329    11.00000    0.07219    0.09089 =
         0.10980   -0.03080   -0.03094    0.00650
AFIX  43
H23   2   -0.030176    0.050656    0.130759    11.00000   -1.20000
AFIX   0
C24   1    0.073181    0.199448    0.138779    11.00000    0.05384    0.07435 =
         0.06835   -0.01357   -0.01267    0.00350
C25   1    0.048004    0.080188    0.244870    11.00000    0.05712    0.05811 =
         0.10066    0.00533   -0.00681   -0.00905
AFIX  23
H25A  2    0.072350    0.006635    0.221121    11.00000   -1.20000
H25B  2   -0.046807    0.088860    0.251958    11.00000   -1.20000
AFIX   0
C26   1    0.092347    0.074992    0.312919    11.00000    0.06461    0.07067 =
         0.08924    0.00481   -0.00440   -0.00831
AFIX  23
H26A  2    0.080763    0.153207    0.332743    11.00000   -1.20000
H26B  2    0.038361    0.019091    0.344658    11.00000   -1.20000
AFIX   0
C31   1    0.751694    0.164836    0.381305    11.00000    0.04781    0.07621 =
         0.07293    0.01285   -0.00669    0.00607
C32   1    0.778429    0.140869    0.448429    11.00000    0.07823    0.10452 =
         0.06846    0.03031   -0.00185   -0.00012
AFIX  43
H32   2    0.750732    0.069828    0.472783    11.00000   -1.20000
AFIX   0
C33   1    0.846191    0.223018    0.478610    11.00000    0.10144    0.13109 =
         0.05405    0.01127   -0.01516    0.00633
AFIX  43
H33   2    0.865069    0.206349    0.523129    11.00000   -1.20000
AFIX   0
C34   1    0.885182    0.326720    0.444460    11.00000    0.09508    0.11444 =
         0.06584   -0.00932   -0.01954   -0.00143
AFIX  43
H34   2    0.929784    0.381455    0.465827    11.00000   -1.20000
AFIX   0
C35   1    0.859774    0.352997    0.377937    11.00000    0.07378    0.07397 =
         0.07489   -0.00792   -0.01400   -0.00128
AFIX  43
H35   2    0.887114    0.424996    0.354627    11.00000   -1.20000
AFIX   0
C36   1    0.794084    0.272339    0.346570    11.00000    0.04977    0.06275 =
         0.06020    0.00664   -0.00519    0.00588
C37   1    0.825617    0.384709    0.236750    11.00000    0.04988    0.05835 =
         0.06753    0.01454   -0.00827   -0.00224
AFIX  23
H37A  2    0.920339    0.375169    0.229702    11.00000   -1.20000
H37B  2    0.801964    0.460446    0.258166    11.00000   -1.20000
AFIX   0
C38   1    0.778965    0.381756    0.168989    11.00000    0.05665    0.07238 =
         0.06389    0.01350   -0.00931    0.00011
AFIX  23
H38A  2    0.833976    0.432798    0.134588    11.00000   -1.20000
H38B  2    0.787723    0.300823    0.152863    11.00000   -1.20000
AFIX   0
C39   1    0.633309    0.546251    0.161699    11.00000    0.07620    0.05574 =
         0.09496    0.02473   -0.03379   -0.01935
AFIX  23
H39A  2    0.662225    0.567151    0.112463    11.00000   -1.20000
H39B  2    0.687868    0.587814    0.188343    11.00000   -1.20000
AFIX   0
C40   1    0.492758    0.582759    0.183411    11.00000    0.08961    0.05185 =
         0.05886    0.00525   -0.01621   -0.00326
AFIX  23
H40A  2    0.465179    0.566356    0.233233    11.00000   -1.20000
H40B  2    0.481985    0.667793    0.173620    11.00000   -1.20000
AFIX   0
C41   1    0.285300    0.561347    0.153603    11.00000    0.06259    0.05976 =
         0.10476    0.00584   -0.00604    0.01109
AFIX  23
H41A  2    0.284631    0.646380    0.141491    11.00000   -1.20000
H41B  2    0.241716    0.549056    0.201788    11.00000   -1.20000
AFIX   0
C42   1    0.215375    0.496062    0.106666    11.00000    0.05654    0.07498 =
         0.09578    0.01697   -0.02050    0.00846
AFIX  23
H42A  2    0.133389    0.536855    0.102362    11.00000   -1.20000
H42B  2    0.268860    0.493093    0.060453    11.00000   -1.20000
AFIX   0
C43   1    0.118139    0.304583    0.102450    11.00000    0.04562    0.09512 =
         0.06810   -0.01825   -0.00965    0.01007
P1    6    0.946445    0.727321    0.245845    11.00000    0.06200    0.05913 =
         0.08326   -0.01074   -0.01070   -0.00484
F1    5    0.806609    0.680372    0.282256    11.00000    0.08351    0.09490 =
         0.13675   -0.02997    0.01385   -0.02770
F2    5    1.086026    0.773611    0.210265    11.00000    0.08017    0.09165 =
         0.16577   -0.03260    0.01957   -0.02186
F3    5    0.881075    0.834584    0.209588    11.00000    0.13103    0.11920 =
         0.18560    0.04276   -0.04601    0.01003
F4    5    0.946286    0.810797    0.308393    11.00000    0.11924    0.14806 =
         0.13993   -0.07622    0.00724   -0.04879
F5    5    1.009525    0.620330    0.281741    11.00000    0.12475    0.12407 =
         0.19466    0.05239   -0.04102    0.01766
F6    5    0.942132    0.647247    0.181942    11.00000    0.14677    0.13857 =
         0.11177   -0.05432    0.01058   -0.05711
C27   1    0.246356   -0.077950    0.324254    11.00000    0.08061    0.06751 =
         0.13747    0.02065   -0.04214   -0.01887
AFIX  23
H27A  2    0.208388   -0.125922    0.292826    11.00000   -1.20000
H27B  2    0.198149   -0.094900    0.371087    11.00000   -1.20000
AFIX   0
O3    4    0.468960   -0.050820    0.326408    11.00000    0.07816    0.05841 =
         0.38948    0.03207   -0.08287   -0.00742
C28   1    0.377605   -0.117178    0.322629    11.00000    0.09601    0.05706 =
         0.17065    0.02764   -0.04205   -0.01137
AFIX  23
H28A  2    0.375403   -0.177164    0.360479    11.00000   -1.20000
H28B  2    0.402753   -0.158740    0.279531    11.00000   -1.20000
AFIX   0
C29   1    0.598156   -0.093550    0.323731    11.00000    0.06951    0.05263 =
         0.19334    0.02120   -0.03230    0.00541
AFIX  23
H29A  2    0.647040   -0.081919    0.276572    11.00000   -1.20000
H29B  2    0.597423   -0.178494    0.336176    11.00000   -1.20000
AFIX   0
C30   1    0.661543   -0.029424    0.372409    11.00000    0.06700    0.06798 =
         0.12074    0.04188   -0.00219    0.00097
AFIX  23
H30A  2    0.605139   -0.029043    0.417908    11.00000   -1.20000
H30B  2    0.743605   -0.069050    0.377843    11.00000   -1.20000
AFIX   0
HKLF 4

REM  140639_170_0m in P-1
REM R1 =  0.0658 for    4645 Fo > 4sig(Fo)  and  0.1344 for all    8893 data
REM    542 parameters refined using      0 restraints

END

WGHT      0.1353      0.0000

REM Highest difference peak  0.635,  deepest hole -0.562,  1-sigma level  0.112
Q1    1   0.4525 -0.0528  0.3520  11.00000  0.05    0.63
Q2    1   0.4593 -0.0854  0.2820  11.00000  0.05    0.57
Q3    1   0.8156  0.7514  0.2137  11.00000  0.05    0.41
Q4    1  -0.0103  0.0201  0.4357  11.00000  0.05    0.32
Q5    1   0.6183  0.5330  0.0458  11.00000  0.05    0.31
;
_shelx_res_checksum   56538

_shelx_hkl_file
;
  -1   0   0 -0.1488  0.1571   2
  -1   0   0 0.19916 0.24349   1
  -1   0   0 -0.1442  0.2381   1
  -1   0   0 0.00966 0.16808   2
   1   0   0 0.18190 0.24246   2
   1   0   0 -0.2255  0.1442   2
   1   0   0 0.01407 0.24958   1
   1   0   0 0.00603 0.18842   1
  -2   0   0 44.4066  3.0920   1
  -2   0   0 44.3110  2.9061   2
  -2   0   0 44.9020  3.1368   1
  -2   0   0 50.6678  3.1678   1
   2   0   0 33.0378  3.4304   1
   2   0   0 46.0229  3.2651   1
   2   0   0 38.7958  3.0213   2
   2   0   0 48.7946  3.1815   2
  -3   0   0 357.392  19.714   1
  -3   0   0 354.869  19.700   1
  -3   0   0 369.694  18.761   2
  -3   0   0 278.022  18.666   2
   3   0   0 348.364  19.244   2
   3   0   0 393.718  20.594   1
   3   0   0 360.558  19.272   2
   3   0   0 334.280  20.103   1
  -4   0   0 24.2115  2.2989   2
  -4   0   0 22.9252  2.4050   1
   4   0   0 25.7318  3.2445   2
   4   0   0 29.0954  3.4725   1
   4   0   0 23.3667  3.0455   2
   4   0   0 24.6467  3.0896   2
   4   0   0 22.0339  3.4244   1
  -5   0   0 21.7452  1.9166   2
   5   0   0 17.3894  2.9814   1
   5   0   0 26.4025  4.1237   1
   5   0   0 16.0527  3.0633   2
   5   0   0 24.4818  3.6950   2
   5   0   0 12.3965  2.6901   2
   6   0   0 5.64635 2.27522   2
   6   0   0 11.6873  2.7707   2
   6   0   0 6.47293 3.03330   1
   6   0   0 5.93028 2.42735   1
   7   0   0 231.827  16.006   1
   7   0   0 251.989  17.363   1
   7   0   0 229.294  15.361   2
   7   0   0 226.372  15.681   2
   8   0   0 34.0130  6.0559   2
   8   0   0 31.8769  5.4208   1
   8   0   0 38.6579  5.8399   2
   8   0   0 44.0821  7.4344   1
   9   0   0 51.1628  8.0345   2
   9   0   0 56.1908  9.2238   1
   9   0   0 55.6142  7.6363   1
  10   0   0 2.10061 4.39887   1
  10   0   0 7.92670 4.25637   2
  11   0   0 19.6485  6.9991   1
  11   0   0 8.56190 5.38531   2
  12   0   0 -2.0861  3.5410   1
  12   0   0 1.91787 5.27299   2
  12  -1   0 6.35923 4.86209   2
  12  -1   0 1.41076 5.16689   1
  11  -1   0 3.12488 4.80604   2
  11  -1   0 3.44234 4.83494   1
  10  -1   0 -2.2793  3.7365   2
  10  -1   0 -1.4235  3.7600   1
   9  -1   0 17.2858  5.6936   1
   9  -1   0 23.9704  5.3814   2
   8  -1   0 10.3750  3.7641   2
   8  -1   0 9.20536 3.71645   1
   8  -1   0 9.47264 4.05353   1
   8  -1   0 11.0759  3.9566   2
   7  -1   0 52.5130  6.6788   2
   7  -1   0 44.5082  6.2112   2
   7  -1   0 51.0739  6.5775   1
   7  -1   0 38.7375  6.5619   1
   6  -1   0 27.9192  4.4550   2
   6  -1   0 19.6542  3.9039   2
   6  -1   0 21.3532  4.5087   1
   6  -1   0 20.0143  3.8505   1
  -6   1   0 18.9472  2.3466   2
  -6   1   0 14.1263  2.2524   2
   5  -1   0 13.2219  3.1012   1
   5  -1   0 11.2808  2.3919   2
   5  -1   0 5.88336 2.13829   2
   5  -1   0 3.50285 2.13787   1
  -5   1   0 5.72930 1.59876   2
  -5   1   0 3.67182 1.75357   1
  -5   1   0 5.68338 1.69091   2
   4  -1   0 306.294  17.403   1
   4  -1   0 269.366  16.857   1
   4  -1   0 256.337  16.074   2
   4  -1   0 265.855  16.054   2
  -4   1   0 252.832  16.143   1
  -4   1   0 263.573  15.369   2
  -4   1   0 276.560  15.591   2
   3  -1   0 2879.48  153.78   1
   3  -1   0 2790.16  146.31   2
   3  -1   0 2767.98  153.62   1
   3  -1   0 2768.17  146.13   2
  -3   1   0 2666.10  153.20   1
  -3   1   0 2881.09  145.94   2
  -3   1   0 2779.58  145.85   2
  -3   1   0 2826.09  145.95   2
  -3   1   0 2858.23  153.41   1
   2  -1   0 4.59861 1.36681   1
   2  -1   0 0.51546 0.92672   1
   2  -1   0 1.63268 0.96642   2
   2  -1   0 3.61637 1.19144   2
  -2   1   0 1.20242 0.86310   2
  -2   1   0 1.50286 1.00878   1
  -2   1   0 3.31991 1.23976   1
  -2   1   0 3.19135 1.03782   2
   0  -1   0 -1.6500  0.1609   1
   0  -1   0 -1.6335  0.3062   1
   0  -1   0 -1.6106  0.1442   2
   0  -1   0 -0.5879  0.4175   2
   0   1   0 -1.6695  0.1245   2
   0   1   0 -1.6588  0.2873   1
   0   1   0 -1.5439  0.2696   2
   0   1   0 -1.6272  0.1873   1
  -1  -1   0 783.380  43.160   1
  -2  -1   0 1371.88   74.79   1
  -2  -1   0 1403.56   71.37   2
  -2  -1   0 1197.37   71.19   2
  -2  -1   0 1412.25   74.95   1
   2   1   0 1355.25   75.27   1
   2   1   0 1412.88   75.02   1
   2   1   0 1414.74   71.49   2
   2   1   0 1391.90   71.58   2
  -3  -1   0 1369.16   69.93   2
  -3  -1   0 1322.12   73.29   1
  -3  -1   0 1306.20   73.35   1
   3   1   0 1325.71   70.45   2
   3   1   0 1298.35   73.80   1
   3   1   0 1353.52   70.38   2
   3   1   0 1421.49   74.28   1
  -4  -1   0 150.345   8.282   2
   4   1   0 132.464   9.901   1
   4   1   0 148.967   9.371   2
   4   1   0 150.680   9.308   2
   4   1   0 149.975   9.612   1
   5   1   0 106.004   8.068   1
   5   1   0 127.892   9.041   1
   5   1   0 115.979   7.458   3
   5   1   0 115.066   7.995   2
   5   1   0 103.079   7.863   2
   6   1   0 76.8619  7.4114   1
   6   1   0 76.8415  8.3809   1
   6   1   0 82.6799  7.5864   2
   6   1   0 79.1174  5.4927   3
   6   1   0 81.8135  7.4803   2
   7   1   0 123.032  10.078   1
   7   1   0 104.810   9.647   2
   7   1   0 109.682   9.695   2
   7   1   0 85.5505 10.1565   1
   8   1   0 33.8187  5.7806   2
   8   1   0 25.5770  4.9892   1
   8   1   0 28.9155  5.0848   2
   8   1   0 19.0621  5.6346   1
   8   1   0 29.3380  5.3182   2
   9   1   0 10.7490  4.8842   1
   9   1   0 17.0580  4.6863   1
   9   1   0 18.3352  5.0865   2
  10   1   0 5.26362 4.30161   1
  10   1   0 6.24764 4.64358   2
  11   1   0 -1.2294  4.2694   1
  11   1   0 -2.8784  4.1421   2
  12   1   0 -0.8676  5.0078   1
  12  -2   0 -1.4439  4.5605   1
  12  -2   0 1.23803 4.50094   2
  11  -2   0 6.86600 4.23915   2
  11  -2   0 6.31579 4.70511   1
  10  -2   0 5.07008 4.23688   1
  10  -2   0 1.67646 3.56113   2
   9  -2   0 26.2476  5.7452   2
   9  -2   0 26.4675  6.3677   1
   8  -2   0 8.39426 4.04596   1
   8  -2   0 12.5299  4.0831   2
   8  -2   0 13.8130  4.4206   2
   8  -2   0 16.3842  4.6103   1
   7  -2   0 84.4245  9.1151   2
   7  -2   0 71.2160  8.7847   1
   7  -2   0 58.2942  7.9853   1
   7  -2   0 75.7154  8.1766   2
  -7   2   0 72.5492  5.9793   2
  -7   2   0 71.1749  6.1610   2
   6  -2   0 73.8815  8.2587   1
   6  -2   0 59.3910  6.9453   2
   6  -2   0 72.1015  8.0668   1
   6  -2   0 61.1344  7.4678   2
  -6   2   0 64.1011  5.9881   2
  -6   2   0 55.9304  6.2144   1
  -6   2   0 66.4683  6.2332   2
   5  -2   0 3.48188 2.33419   1
   5  -2   0 13.3634  3.3737   1
   5  -2   0 4.11608 2.08114   2
   5  -2   0 8.23327 2.84070   2
  -5   2   0 6.00095 2.00888   2
  -5   2   0 8.72013 2.27996   2
  -5   2   0 5.54105 2.51465   1
  -5   2   0 4.09282 1.97775   2
   4  -2   0 40.5856  5.2337   1
   4  -2   0 37.5465  5.1446   2
   4  -2   0 45.7999  5.6629   1
   4  -2   0 51.2889  5.2774   2
  -4   2   0 47.2578  3.9297   3
  -4   2   0 48.8088  5.4305   1
  -4   2   0 49.1242  5.1387   2
  -4   2   0 43.4177  4.9589   2
   3  -2   0 1579.20   86.46   1
   3  -2   0 1529.83   82.02   2
   3  -2   0 1486.59   86.70   1
   3  -2   0 1616.00   82.85   2
  -3   2   0 1508.13   82.11   2
  -3   2   0 1522.94   86.46   1
  -3   2   0 1635.48   82.56   2
   2  -2   0 383.766  21.113   2
   2  -2   0 380.929  22.299   1
   2  -2   0 383.365  21.923   2
   2  -2   0 379.683  22.913   1
  -2   2   0 349.373  21.562   2
  -2   2   0 391.279  21.299   2
  -2   2   0 384.523  22.463   1
   1  -2   0 2530.41  140.46   2
   1  -2   0 2750.03  148.48   1
   1  -2   0 2802.26  141.41   2
   1  -2   0 2654.26  147.65   1
  -1   2   0 2712.95  140.55   2
  -1   2   0 2760.72  148.43   1
  -1   2   0 2658.59  147.70   1
  -1   2   0 2784.55  141.37   2
   0  -2   0 1113.60   56.44   2
   0  -2   0 1067.96   58.42   1
   0  -2   0 1068.32   59.21   1
   0   2   0 1130.73   58.49   1
   0   2   0 869.460  58.924   1
   0   2   0 1091.88   55.59   2
  -1  -2   0 853.943  44.967   2
  -1  -2   0 867.174  44.344   2
  -1  -2   0 875.755  47.209   1
   1   2   0 829.913  47.236   1
   1   2   0 696.151  44.721   2
   1   2   0 875.592  46.509   1
   1   2   0 868.023  44.310   2
  -2  -2   0 1573.84   88.82   1
  -2  -2   0 1637.55   84.34   2
  -2  -2   0 1540.70   84.55   2
  -2  -2   0 1622.99   88.52   1
   2   2   0 1602.61   84.30   2
   2   2   0 1660.35   89.17   1
   2   2   0 1655.09   88.57   1
   2   2   0 1602.43   84.82   2
  -3  -2   0 16.4953  2.4437   1
  -3  -2   0 12.0199  2.0657   2
  -3  -2   0 17.8152  2.2663   1
  -3  -2   0 19.2307  2.2735   2
   3   2   0 14.2016  2.2416   2
   3   2   0 21.3577  3.1027   1
   3   2   0 13.5247  2.2686   1
   3   2   0 16.3996  2.5715   2
  -4  -2   0 85.8963  5.7142   1
  -4  -2   0 78.2395  5.4910   2
  -4  -2   0 84.0552  5.6369   2
   4   2   0 99.5412  6.6741   2
   4   2   0 97.3318  8.0180   1
   4   2   0 84.1508  6.2821   2
   4   2   0 97.2072  6.7091   1
   5   2   0 14.0287  2.8646   1
   5   2   0 15.8490  3.3270   1
   5   2   0 9.74977 2.38508   2
   5   2   0 12.1151  2.6846   2
   5   2   0 17.2087  3.5219   1
   6   2   0 98.1970  8.6842   2
   6   2   0 95.1670  8.6830   1
   6   2   0 102.493   9.896   1
   6   2   0 101.754   8.676   2
   7   2   0 78.7143  9.2480   1
   7   2   0 78.2565  8.0487   2
   7   2   0 81.4604  7.1855   3
   7   2   0 85.1880  8.3829   2
   7   2   0 90.8307  8.6654   1
   8   2   0 16.0350  4.6214   1
   8   2   0 15.0837  2.6735   3
   8   2   0 13.5335  3.6448   2
   8   2   0 7.17145 3.33099   2
   8   2   0 11.4342  3.6445   1
   9   2   0 3.65614 2.94747   2
   9   2   0 3.81348 3.49400   1
   9   2   0 10.9637  4.2384   1
  10   2   0 1.67748 3.29994   2
  10   2   0 1.38822 3.76240   2
  10   2   0 0.97168 4.54598   1
  11   2   0 13.0246  5.7395   1
  11   2   0 2.47892 4.74562   2
  12   2   0 -1.4609  5.4457   1
  12  -3   0 6.49542 5.69223   1
  12  -3   0 -0.6302  4.3479   2
  11  -3   0 7.51666 5.23145   1
  11  -3   0 3.25920 4.53558   2
  10  -3   0 7.91842 4.95143   1
  10  -3   0 4.51812 4.15867   2
   9  -3   0 1.78144 3.74699   1
   9  -3   0 0.86867 3.25977   2
   8  -3   0 143.506  14.451   1
   8  -3   0 172.828  15.329   2
   8  -3   0 149.845  14.894   1
   8  -3   0 152.625  13.702   2
  -8   3   0 153.472  10.190   2
  -8   3   0 139.873   9.947   2
   7  -3   0 14.3207  3.8430   2
   7  -3   0 5.50870 3.79310   1
   7  -3   0 15.2916  4.8244   2
   7  -3   0 11.8372  4.2428   1
  -7   3   0 16.5590  3.4433   2
  -7   3   0 14.2458  3.3241   2
   6  -3   0 187.835  14.831   2
   6  -3   0 149.068  13.966   1
   6  -3   0 163.589  14.017   1
   6  -3   0 163.916  12.967   2
  -6   3   0 145.858  12.158   2
  -6   3   0 162.974  11.953   1
  -6   3   0 174.594  11.567   2
  -6   3   0 142.358   9.627   3
   5  -3   0 295.239  19.290   1
   5  -3   0 281.050  18.508   1
   5  -3   0 290.314  18.439   2
   5  -3   0 307.250  17.569   2
  -5   3   0 247.363  16.169   3
  -5   3   0 261.342  17.271   2
  -5   3   0 256.634  18.067   1
  -5   3   0 273.432  17.370   2
   4  -3   0 115.143  10.106   2
   4  -3   0 79.9194  8.6030   1
   4  -3   0 124.412  10.813   1
   4  -3   0 97.5740  8.5299   2
  -4   3   0 111.982   9.919   1
  -4   3   0 97.4932  8.8143   2
  -4   3   0 101.576   9.167   2
   3  -3   0 48.7766  6.1062   1
   3  -3   0 32.9133  4.5707   1
   3  -3   0 35.8756  4.3657   2
   3  -3   0 47.5008  5.8223   2
  -3   3   0 46.3626  5.0483   2
  -3   3   0 40.5664  5.2280   2
   2  -3   0 561.626  30.891   2
   2  -3   0 580.197  33.708   1
   2  -3   0 570.374  32.563   1
   2  -3   0 554.642  32.135   2
  -2   3   0 566.221  31.066   2
  -2   3   0 561.101  31.997   2
  -2   3   0 547.209  32.667   1
  -2   3   0 551.687  33.501   1
   1  -3   0 220.414  13.380   1
   1  -3   0 202.181  14.280   1
   1  -3   0 230.582  12.738   2
   1  -3   0 211.661  13.750   2
  -1   3   0 228.355  13.918   2
  -1   3   0 220.128  12.704   2
  -1   3   0 200.665  14.288   1
  -1   3   0 190.710  13.205   1
   0  -3   0 86.9888  6.0815   2
   0  -3   0 96.4718  6.4875   1
   0  -3   0 86.6972  8.0912   1
   0  -3   0 88.0035  7.8055   2
   0   3   0 101.967   6.627   1
   0   3   0 89.5884  8.1919   1
   0   3   0 87.7792  6.0546   2
   0   3   0 92.7539  7.9809   2
  -1  -3   0 62.0103  6.2714   1
  -1  -3   0 64.9032  6.1544   2
  -1  -3   0 70.5391  4.7370   2
  -1  -3   0 59.4873  4.7204   1
   1   3   0 60.3157  6.3832   1
   1   3   0 65.1094  4.6543   2
   1   3   0 58.0543  5.1708   1
   1   3   0 69.7410  6.4151   2
  -2  -3   0 408.680  22.967   2
  -2  -3   0 385.732  23.963   1
  -2  -3   0 433.972  23.756   2
   2   3   0 388.389  23.761   2
   2   3   0 425.725  23.996   1
   2   3   0 416.748  22.881   2
   2   3   0 443.973  25.272   1
  -3  -3   0 258.466  16.394   2
  -3  -3   0 284.921  16.265   2
  -3  -3   0 296.714  16.945   1
   3   3   0 309.118  17.232   2
   3   3   0 273.806  17.929   1
   3   3   0 267.643  16.143   2
   3   3   0 271.399  16.938   1
  -4  -3   0 22.4533  2.9631   1
  -4  -3   0 24.5216  3.1216   2
  -4  -3   0 23.1825  2.8858   2
   4   3   0 19.5495  3.7491   1
   4   3   0 21.7871  3.5842   2
   4   3   0 20.6468  3.1463   1
   4   3   0 19.1458  3.0645   2
  -5  -3   0 66.6916  5.0466   2
  -5  -3   0 71.2506  5.2473   2
   5   3   0 84.7031  7.6066   2
   5   3   0 78.2271  8.0784   1
   5   3   0 85.0125  7.4013   1
   5   3   0 77.0607  6.9853   2
   6   3   0 137.960  10.987   2
   6   3   0 116.684  11.392   1
   6   3   0 105.693   9.737   2
   6   3   0 130.011   9.647   1
   7   3   0 2.94146 2.16910   2
   7   3   0 0.87955 2.72875   1
   7   3   0 0.88872 2.14603   1
   7   3   0 4.73176 2.67294   2
   8   3   0 0.37662 2.87219   1
   8   3   0 0.56316 2.20074   3
   8   3   0 1.85330 2.64504   2
   8   3   0 7.13839 3.15062   1
   8   3   0 4.28263 2.85438   2
   9   3   0 12.2388  3.9438   2
   9   3   0 14.5454  4.7498   1
  10   3   0 2.83181 4.05177   1
  10   3   0 3.54433 3.44870   2
  11   3   0 2.51687 4.22683   2
  11   3   0 4.48763 5.01094   1
  11   3   0 -2.3891  3.4695   2
  12   3   0 4.66693 6.37085   1
  12  -4   0 -1.7723  4.6925   1
  12  -4   0 -0.7930  4.9489   2
  11  -4   0 5.51457 4.58950   1
  11  -4   0 -2.2232  3.7164   2
  10  -4   0 3.67938 3.62487   2
  10  -4   0 -2.0522  3.6946   1
   9  -4   0 19.6326  5.5932   2
   9  -4   0 23.3492  6.0480   1
   8  -4   0 3.27544 3.28410   2
   8  -4   0 1.88463 3.15634   1
  -8   4   0 5.55402 3.09828   2
  -8   4   0 6.01040 2.89371   2
   7  -4   0 3.89398 3.11731   1
   7  -4   0 1.58501 3.48966   1
   7  -4   0 4.91383 4.01443   2
   7  -4   0 -1.2457  2.3237   2
  -7   4   0 1.17199 1.63143   3
  -7   4   0 0.29201 3.32074   1
  -7   4   0 2.80639 2.83215   2
  -7   4   0 2.93301 2.61885   2
   6  -4   0 59.6979  8.4513   2
   6  -4   0 57.8170  6.9552   2
   6  -4   0 69.7038  8.3071   1
   6  -4   0 61.6440  9.0268   1
  -6   4   0 52.7143  7.5152   1
  -6   4   0 60.6473  7.5809   2
  -6   4   0 51.8735  7.0554   2
  -6   4   0 60.7832  6.0210   3
   5  -4   0 8.69838 3.90897   1
   5  -4   0 11.0041  3.0720   2
   5  -4   0 3.81325 2.59895   1
   5  -4   0 16.0102  4.3085   2
  -5   4   0 13.7111  3.5710   2
  -5   4   0 18.4618  4.4098   1
  -5   4   0 7.33708 3.09345   2
   4  -4   0 189.748  15.737   2
   4  -4   0 208.935  13.805   1
   4  -4   0 178.399  12.599   2
   4  -4   0 175.972  15.823   1
  -4   4   0 190.391  13.115   2
  -4   4   0 187.347  13.619   2
   3  -4   0 269.942  17.637   2
   3  -4   0 328.472  19.831   2
   3  -4   0 298.084  18.875   1
   3  -4   0 305.339  20.389   1
  -3   4   0 283.443  18.955   2
  -3   4   0 293.454  18.096   2
  -3   4   0 300.692  20.180   1
   2  -4   0 86.3389  9.0590   2
   2  -4   0 88.1570  9.2940   1
   2  -4   0 93.3011  7.8939   1
   2  -4   0 68.6684  6.8227   2
  -2   4   0 100.414   7.968   2
  -2   4   0 77.6433  8.8753   1
  -2   4   0 98.6798  9.1245   2
   1  -4   0 97.3362  6.7909   2
   1  -4   0 100.051   7.301   1
   1  -4   0 94.6926  9.1363   2
   1  -4   0 84.8575  9.2118   1
  -1   4   0 92.2716  7.5908   2
  -1   4   0 90.6092  7.9317   1
  -1   4   0 92.6860  8.9262   2
  -1   4   0 84.5970  9.0915   1
   0  -4   0 604.685  34.427   1
   0  -4   0 623.476  34.450   2
   0  -4   0 581.602  32.740   2
   0  -4   0 590.642  35.929   1
   0   4   0 584.745  32.737   2
   0   4   0 586.819  34.492   1
   0   4   0 633.903  34.567   2
   0   4   0 585.760  35.961   1
  -1  -4   0 350.468  22.783   2
  -1  -4   0 382.165  21.722   2
  -1  -4   0 389.061  22.736   1
   1   4   0 413.333  23.428   2
   1   4   0 393.552  22.833   1
   1   4   0 408.818  24.529   1
   1   4   0 359.597  21.607   2
  -2  -4   0 367.337  21.052   2
  -2  -4   0 376.391  22.065   2
   2   4   0 411.811  22.694   2
   2   4   0 355.254  23.376   1
   2   4   0 360.589  20.925   2
   2   4   0 350.133  21.877   1
  -3  -4   0 317.439  18.992   2
  -3  -4   0 309.602  18.311   2
  -3  -4   0 307.005  19.094   1
   3   4   0 289.696  18.846   1
   3   4   0 319.717  19.526   2
   3   4   0 343.308  20.810   1
   3   4   0 309.789  18.151   2
  -4  -4   0 2.47709 1.93289   2
  -4  -4   0 4.37006 2.00976   2
  -4  -4   0 3.93957 1.92640   1
   4   4   0 2.43898 1.84307   1
   4   4   0 5.10556 1.80480   2
   4   4   0 2.07165 2.35573   1
   4   4   0 6.45463 2.36242   2
  -5  -4   0 155.257   9.273   2
  -5  -4   0 129.476   9.226   1
  -5  -4   0 134.502   9.401   2
   5   4   0 138.799  12.697   1
   5   4   0 132.488  10.141   1
   5   4   0 129.151   9.655   2
   5   4   0 144.474  11.877   2
  -6  -4   0 597.591  32.056   2
   6   4   0 585.779  34.780   2
   6   4   0 612.325  35.674   1
   6   4   0 622.768  37.295   1
   6   4   0 571.032  33.841   2
   7   4   0 16.2164  4.0557   2
   7   4   0 23.1010  5.4101   1
   7   4   0 11.2533  4.0544   1
   7   4   0 16.8142  3.8194   2
   7   4   0 22.8379  4.2965   1
   8   4   0 6.79310 3.45768   1
   8   4   0 1.35787 2.80896   2
   8   4   0 -0.5293  3.1778   1
   8   4   0 0.77880 2.61198   2
   9   4   0 1.02429 3.19293   2
   9   4   0 0.24541 3.45516   1
   9   4   0 -0.9923  2.3796   3
  10   4   0 9.71848 4.57245   2
  10   4   0 12.6816  5.1924   1
  11   4   0 -1.0440  3.5126   2
  11   4   0 -2.3403  4.7112   1
  12   4   0 -2.4079  5.8856   1
  11  -5   0 4.13083 4.71206   2
  11  -5   0 -0.3941  4.3380   1
  10  -5   0 -1.2667  4.0226   1
  10  -5   0 1.98652 4.21561   2
   9  -5   0 17.4808  5.1600   2
   9  -5   0 13.3577  5.5777   1
   8  -5   0 14.3396  4.5516   2
   8  -5   0 15.7403  4.9493   1
  -8   5   0 29.0562  5.5515   2
   7  -5   0 14.8072  4.4427   2
   7  -5   0 19.2249  5.0581   1
  -7   5   0 26.6032  5.3355   2
   6  -5   0 322.797  23.118   1
   6  -5   0 309.922  20.138   2
   6  -5   0 296.727  21.212   1
  -6   5   0 279.260  21.544   1
  -6   5   0 330.765  21.056   2
   5  -5   0 -0.0749  1.8166   2
   5  -5   0 -1.3078  3.0201   1
   5  -5   0 4.50226 3.49890   2
   5  -5   0 1.75702 2.36982   1
  -5   5   0 0.23940 2.11387   2
  -5   5   0 4.96536 3.16153   1
   4  -5   0 68.6717  9.5566   1
   4  -5   0 61.9984  7.6567   1
   4  -5   0 72.6456  7.5367   2
   4  -5   0 76.3899  9.7361   2
  -4   5   0 75.2856  9.3651   1
  -4   5   0 70.1703  8.6451   2
  -4   5   0 89.6667  8.8944   2
   3  -5   0 17.2896  4.6430   2
   3  -5   0 27.5980  4.3457   1
   3  -5   0 13.0454  3.0374   2
   3  -5   0 23.3720  5.5591   1
  -3   5   0 19.5950  4.6348   2
  -3   5   0 21.6041  3.9144   2
  -3   5   0 18.0639  4.5286   1
   2  -5   0 8.19414 2.32293   2
   2  -5   0 14.6245  4.2749   1
   2  -5   0 11.1347  2.8474   1
   2  -5   0 9.44548 3.25156   2
  -2   5   0 5.51966 2.97499   2
  -2   5   0 2.32205 2.62730   1
  -2   5   0 7.72925 2.33414   2
   1  -5   0 150.556  10.502   1
   1  -5   0 140.406   9.823   2
   1  -5   0 130.771  12.496   2
   1  -5   0 144.598  13.471   1
  -1   5   0 177.959  14.487   1
  -1   5   0 135.300  12.565   2
  -1   5   0 135.758   9.923   2
   0  -5   0 7.57698 2.93224   2
   0  -5   0 4.35975 1.71168   2
   0  -5   0 4.58285 2.03981   1
   0   5   0 12.1025  3.5131   2
   0   5   0 5.58110 2.22220   1
   0   5   0 2.01988 1.39521   2
   0   5   0 10.6917  3.3502   1
  -1  -5   0 303.597  17.539   2
  -1  -5   0 299.123  19.202   2
  -1  -5   0 287.436  18.214   1
   1   5   0 271.559  17.285   2
   1   5   0 305.572  19.361   2
   1   5   0 287.340  18.350   1
   1   5   0 298.154  20.284   1
  -2  -5   0 -0.1089  1.8661   2
  -2  -5   0 2.67911 1.44766   2
  -2  -5   0 1.77475 1.38661   1
   2   5   0 0.76158 1.52009   1
   2   5   0 0.79969 1.31853   2
   2   5   0 -0.3225  1.9455   2
   2   5   0 0.60014 2.08252   1
  -3  -5   0 1.00606 1.32874   2
  -3  -5   0 0.36011 1.49396   1
  -3  -5   0 0.27526 1.97531   2
   3   5   0 0.58149 2.02986   2
   3   5   0 0.54315 2.08753   1
   3   5   0 1.98193 1.59892   2
   3   5   0 -0.2720  1.3108   1
  -4  -5   0 42.5049  5.6245   2
  -4  -5   0 38.7079  5.0504   2
  -4  -5   0 39.2092  5.2042   1
   4   5   0 40.1255  5.9930   2
   4   5   0 53.2490  7.1937   1
   4   5   0 37.8854  4.8558   2
   4   5   0 33.2192  4.6972   1
  -5  -5   0 270.444  17.546   1
  -5  -5   0 286.248  17.600   2
  -5  -5   0 267.837  16.938   2
   5   5   0 294.759  18.357   1
   5   5   0 253.152  17.177   2
   5   5   0 272.549  20.046   1
   5   5   0 310.849  19.134   2
  -6  -5   0 1.80024 1.95990   2
  -6  -5   0 -0.7939  1.3942   2
   6   5   0 0.61499 2.45046   2
   6   5   0 0.98477 1.95669   2
   6   5   0 2.08884 2.92061   1
   6   5   0 3.38858 2.49373   1
   7   5   0 9.81296 3.28066   2
   7   5   0 8.87160 4.16792   1
   7   5   0 12.1778  3.6937   1
   7   5   0 6.04644 3.25772   2
   8   5   0 12.4717  4.5337   2
   8   5   0 9.27912 5.01334   1
   8   5   0 0.54162 4.22728   1
   9   5   0 3.03635 3.49186   2
   9   5   0 2.79727 4.36289   1
  10   5   0 -1.9959  3.7999   1
  10   5   0 0.94265 3.70699   2
  11   5   0 4.65784 5.56133   1
  11   5   0 11.4950  4.8263   2
  11  -6   0 3.71639 4.69771   1
  11  -6   0 -5.0395  4.2439   2
  10  -6   0 5.65881 4.71253   1
  10  -6   0 4.53707 4.36115   2
   9  -6   0 1.70442 3.68891   1
   9  -6   0 0.91134 3.83110   2
   8  -6   0 17.3519  5.2943   1
   8  -6   0 -2.2400  2.8627   2
  -8   6   0 14.0435  4.8163   2
   7  -6   0 -0.1191  2.3799   2
   7  -6   0 5.88326 3.62880   1
  -7   6   0 5.08347 3.60706   2
   6  -6   0 0.81871 2.71924   2
   6  -6   0 -0.8978  2.5645   1
   6  -6   0 -4.3386  3.9060   1
  -6   6   0 2.05305 3.67174   1
  -6   6   0 -1.5937  2.8653   2
   5  -6   0 84.1164 11.6615   1
   5  -6   0 79.7782  8.4227   2
   5  -6   0 76.4831  8.7818   1
  -5   6   0 31.4852  7.4567   1
  -5   6   0 85.2221 10.0187   2
   4  -6   0 40.7742  5.6685   2
   4  -6   0 37.5156  5.9925   1
   4  -6   0 42.3447  8.3116   1
  -4   6   0 38.3922  7.4407   1
  -4   6   0 45.6555  7.3988   2
   3  -6   0 316.606  19.919   2
   3  -6   0 297.477  23.142   1
   3  -6   0 333.167  21.297   1
  -3   6   0 330.344  22.132   2
  -3   6   0 306.588  22.799   1
   2  -6   0 333.211  23.972   2
   2  -6   0 372.054  21.871   2
   2  -6   0 376.996  23.245   1
  -2   6   0 344.533  23.828   2
  -2   6   0 353.888  25.101   1
   1  -6   0 834.775  46.244   2
   1  -6   0 834.130  48.609   1
   1  -6   0 841.470  48.833   2
  -1   6   0 839.250  51.024   1
  -1   6   0 784.185  46.188   2
  -1   6   0 895.753  48.965   2
   0  -6   0 1.76795 1.69163   2
   0  -6   0 0.37190 2.78474   2
   0  -6   0 4.20288 2.11172   1
   0   6   0 2.76799 1.81867   2
   0   6   0 6.97505 3.29572   2
   0   6   0 6.19459 3.35556   1
  -1  -6   0 168.195  12.100   1
  -1  -6   0 183.376  11.795   2
  -1  -6   0 176.909  15.293   2
   1   6   0 174.830  16.057   1
   1   6   0 140.901  11.313   2
   1   6   0 180.230  12.487   1
   1   6   0 200.458  16.102   2
  -2  -6   0 27.7510  4.3769   1
  -2  -6   0 37.7014  6.1637   2
  -2  -6   0 18.6428  3.6004   2
   2   6   0 29.4898  5.9086   1
   2   6   0 23.0522  4.0380   1
   2   6   0 30.3594  5.5955   2
   2   6   0 19.6224  3.6790   2
  -3  -6   0 25.3561  4.1345   2
  -3  -6   0 28.7524  5.3910   2
  -3  -6   0 22.3306  4.2203   1
   3   6   0 27.0519  4.1690   2
   3   6   0 13.7931  4.3996   1
   3   6   0 36.3416  6.1312   2
   3   6   0 18.9907  3.8056   1
  -4  -6   0 216.510  14.685   2
  -4  -6   0 168.557  13.013   2
  -4  -6   0 182.910  13.675   1
   4   6   0 202.691  13.329   2
   4   6   0 202.722  16.870   2
   4   6   0 200.038  13.875   1
   4   6   0 224.291  18.550   1
  -5  -6   0 4.56370 3.14213   2
  -5  -6   0 9.28824 3.08703   2
  -5  -6   0 5.34363 2.85755   1
   5   6   0 4.46204 2.50887   1
   5   6   0 17.0656  5.2264   1
   5   6   0 9.65776 3.71666   2
   5   6   0 11.9309  3.3092   2
  -6  -6   0 2.71675 2.21604   2
  -6  -6   0 5.01843 2.80072   2
   6   6   0 2.44447 2.68689   2
   6   6   0 0.03535 2.70002   2
   6   6   0 8.52662 3.26338   1
   6   6   0 -0.2044  2.9314   1
   7   6   0 2.65137 3.92377   1
   7   6   0 -1.1969  2.6628   2
   7   6   0 1.64710 2.66797   2
   8   6   0 24.4862  6.5948   1
   8   6   0 18.6386  5.3376   2
   9   6   0 5.35656 4.75462   1
   9   6   0 19.6999  6.9653   1
   9   6   0 6.79313 4.34464   2
  10   6   0 4.39274 5.11655   1
  10   6   0 2.17115 4.13705   2
  11   6   0 -4.8491  3.8509   2
  11   6   0 3.62577 5.82878   1
  10  -7   0 11.7789  5.0985   2
  10  -7   0 5.85020 5.34310   1
   9  -7   0 3.65784 3.51594   2
   9  -7   0 -1.6998  3.9958   1
   8  -7   0 2.58286 3.84941   1
   8  -7   0 0.44442 3.10050   2
   7  -7   0 -1.0329  2.6972   2
   7  -7   0 0.52779 3.18627   1
  -7   7   0 -0.0890  3.5506   2
   6  -7   0 10.9394  3.8970   2
   6  -7   0 14.5757  4.8677   1
  -6   7   0 7.50671 4.04469   2
   5  -7   0 3.52962 3.05133   1
   5  -7   0 -0.0528  2.2477   2
  -5   7   0 0.45390 3.56193   1
  -5   7   0 1.38247 3.27631   2
   4  -7   0 9.66547 3.39347   2
   4  -7   0 25.8548  4.9822   1
  -4   7   0 9.34245 4.79605   1
  -4   7   0 15.9674  4.9978   2
   3  -7   0 28.3852  4.7838   2
   3  -7   0 17.9280  4.5319   1
  -3   7   0 34.1892  7.1561   1
  -3   7   0 33.2614  6.4604   2
   2  -7   0 261.731  17.328   2
   2  -7   0 269.035  18.267   1
  -2   7   0 225.105  20.528   2
  -2   7   0 283.456  21.052   1
   1  -7   0 21.4154  4.1087   2
   1  -7   0 12.3636  3.4865   1
  -1   7   0 21.9595  5.7784   2
  -1   7   0 25.6609  6.6731   1
   0  -7   0 102.383   9.869   1
   0  -7   0 90.1626  9.0522   2
   0   7   0 118.770  12.430   2
   0   7   0 130.553  13.758   1
  -1  -7   0 22.8487  4.2762   2
  -1  -7   0 31.7210  4.9247   1
   1   7   0 50.7095  8.2121   1
   1   7   0 28.6074  6.1515   2
  -2  -7   0 4.78264 2.40946   1
  -2  -7   0 5.88517 2.58843   2
   2   7   0 9.51442 3.44899   2
   2   7   0 7.67967 4.27957   1
   2   7   0 9.32281 3.30738   1
  -3  -7   0 20.2880  4.0107   2
   3   7   0 13.4077  4.8517   1
   3   7   0 24.2507  5.5153   2
   3   7   0 24.9507  4.5850   1
  -4  -7   0 8.66897 3.36617   1
  -4  -7   0 10.9909  3.4909   2
   4   7   0 7.99979 4.25660   1
   4   7   0 11.0874  3.6255   1
   4   7   0 2.14133 2.94453   2
  -5  -7   0 89.3682  9.0822   2
   5   7   0 117.786  13.361   1
   5   7   0 95.7222 11.0563   2
   5   7   0 62.6100  8.2630   1
  -6  -7   0 16.6015  4.0234   2
  -6  -7   0 18.8081  4.9178   2
   6   7   0 23.3401  5.7879   2
   6   7   0 12.2617  5.5422   1
   7   7   0 2.01297 3.81554   1
   7   7   0 0.02682 3.27294   2
   8   7   0 39.0856  7.5513   2
   8   7   0 55.1994 10.0396   1
   9   7   0 3.22256 4.81418   1
   9   7   0 1.62055 4.93074   1
   9   7   0 0.64100 4.04547   2
  10   7   0 -5.8149  4.6990   1
  10   7   0 5.56730 4.98543   2
  11   7   0 -0.1376  5.9838   1
  10  -8   0 4.22101 4.93432   1
  10  -8   0 12.2759  5.4909   2
   9  -8   0 0.35386 3.53031   2
   9  -8   0 -2.9796  4.2802   1
   8  -8   0 -0.0852  3.0608   2
   8  -8   0 1.69369 4.11859   1
   7  -8   0 -5.1189  2.9661   1
   7  -8   0 -2.5098  2.7476   2
  -7   8   0 -4.6372  3.6575   2
   6  -8   0 -1.7273  2.8182   1
   6  -8   0 5.66589 3.79941   2
  -6   8   0 6.66038 4.88447   2
   5  -8   0 41.2095  6.8334   2
   5  -8   0 55.1966  8.1029   1
  -5   8   0 32.6153  7.6669   2
   4  -8   0 -0.1614  2.8258   1
   4  -8   0 3.53962 2.64364   2
  -4   8   0 -1.6619  2.7944   2
  -4   8   0 6.60434 4.95078   1
   3  -8   0 171.408  15.483   1
   3  -8   0 181.254  14.949   2
  -3   8   0 194.607  19.594   1
  -3   8   0 154.698  16.740   2
   2  -8   0 3.76428 2.43626   2
   2  -8   0 0.00914 2.14625   1
  -2   8   0 2.18594 3.94038   1
  -2   8   0 -0.2639  2.9123   2
   1  -8   0 1.80858 2.33025   1
   1  -8   0 0.72949 2.09918   2
  -1   8   0 -1.9954  2.1731   2
  -1   8   0 0.96378 3.68960   1
   0  -8   0 46.3123  6.5213   1
   0  -8   0 40.0608  5.9776   2
   0   8   0 37.0256  7.6720   2
   0   8   0 48.4984  8.9977   1
  -1  -8   0 1.71616 2.36284   2
  -1  -8   0 -0.4228  2.0824   1
   1   8   0 4.66525 3.67753   1
   1   8   0 0.77012 2.69344   2
  -2  -8   0 33.6791  5.4331   2
  -2  -8   0 31.5799  5.5511   1
   2   8   0 34.0529  7.0112   2
   2   8   0 34.6312  7.8292   1
  -3  -8   0 -2.7387  1.9307   2
  -3  -8   0 -2.4884  1.8772   1
   3   8   0 1.29089 3.71934   1
   3   8   0 -0.2415  2.8500   1
   3   8   0 -0.8861  3.0550   2
  -4  -8   0 2.82487 2.77826   2
   4   8   0 7.99843 4.75324   1
   4   8   0 -1.0462  3.0865   2
  -5  -8   0 8.55636 3.79961   2
   5   8   0 13.0866  5.8247   1
   5   8   0 15.2193  5.4999   2
  -6  -8   0 6.68878 3.69568   2
   6   8   0 10.5498  5.5067   1
   6   8   0 28.0005  6.6243   2
   7   8   0 10.9966  5.8659   1
   7   8   0 6.49970 4.33176   2
   8   8   0 17.9979  5.8947   2
   8   8   0 15.5218  6.6386   1
   9   8   0 2.79849 5.60099   1
   9   8   0 -0.9389  4.0432   2
  10   8   0 2.67463 5.15992   2
  10   8   0 -3.0743  5.2564   1
  10   8   0 -0.6535  5.0510   1
   9  -9   0 -0.0713  4.2148   2
   9  -9   0 -2.0387  4.3128   1
   8  -9   0 -1.3693  3.4208   2
   8  -9   0 -1.7778  4.1140   1
   7  -9   0 42.2043  7.9976   1
   7  -9   0 33.1449  6.9633   2
  -7   9   0 45.3708  9.2388   2
   6  -9   0 4.77088 3.49410   2
   6  -9   0 -2.0254  3.1096   1
  -6   9   0 -1.7627  4.2748   2
   5  -9   0 19.8788  5.4973   1
   5  -9   0 35.6450  6.4001   2
  -5   9   0 14.2186  5.8471   2
   4  -9   0 2.17277 2.74581   2
   4  -9   0 1.83681 3.12712   1
  -4   9   0 -2.4409  3.8233   2
  -4   9   0 -1.0863  4.5160   1
   3  -9   0 -0.7922  2.4684   1
   3  -9   0 0.06460 2.21356   2
  -3   9   0 5.59112 5.27741   1
  -3   9   0 -2.8307  2.9099   2
   2  -9   0 71.0180  9.3321   1
   2  -9   0 75.9099  9.0024   2
  -2   9   0 85.4198 12.8454   1
  -2   9   0 94.7347 12.4354   2
   1  -9   0 19.0569  4.7108   1
   1  -9   0 5.94947 2.89976   2
  -1   9   0 19.5412  5.9757   2
  -1   9   0 27.0070  7.6534   1
   0  -9   0 111.045  10.790   2
   0  -9   0 76.8746  9.6731   1
   0   9   0 95.0413 12.6434   2
   0   9   0 94.1727 13.5694   1
  -1  -9   0 94.0438  9.7015   2
  -1  -9   0 84.8996  9.7731   1
   1   9   0 67.2688 10.8427   2
   1   9   0 99.1820 13.6831   1
  -2  -9   0 106.625  11.522   1
  -2  -9   0 106.309  11.151   2
   2   9   0 106.056  13.648   2
   2   9   0 133.618  15.867   1
  -3  -9   0 9.34916 4.08811   2
   3   9   0 14.7159  5.6355   2
   3   9   0 8.61955 5.31445   1
  -4  -9   0 55.6604  8.1016   2
   4   9   0 61.3783  9.8834   2
   4   9   0 60.6604 11.1427   1
  -5  -9   0 -1.3345  2.9934   2
   5   9   0 2.24345 4.39699   1
   5   9   0 -3.2740  3.6480   2
   6   9   0 6.60703 5.55660   1
   6   9   0 13.1561  5.0604   2
   7   9   0 -0.1496  4.3889   2
   7   9   0 0.19131 5.22761   1
   8   9   0 7.53844 5.25380   2
   8   9   0 10.3726  6.4609   1
   9   9   0 -0.5492  5.8478   1
   9   9   0 0.40491 4.89483   2
   8 -10   0 0.82353 4.56436   1
   7 -10   0 9.85088 5.34505   1
   7 -10   0 12.8144  4.8667   2
  -7  10   0 9.29284 6.57101   2
   6 -10   0 -1.3183  3.5268   2
   6 -10   0 7.47846 4.84683   1
  -6  10   0 2.07079 5.08300   2
   5 -10   0 6.22250 3.98627   2
   5 -10   0 8.67412 4.67040   1
  -5  10   0 10.0578  5.7717   2
   4 -10   0 26.0809  6.3387   1
   4 -10   0 45.0500  7.3234   2
  -4  10   0 25.3291  7.6759   2
   3 -10   0 71.4485  9.7780   1
   3 -10   0 76.6872  9.6413   2
  -3  10   0 67.2151 12.4962   1
  -3  10   0 60.5168 11.2191   2
   2 -10   0 -0.5402  2.9625   1
   2 -10   0 4.48605 3.20825   2
  -2  10   0 -2.0008  4.1219   1
  -2  10   0 -1.8162  3.5774   2
   1 -10   0 2.84070 3.18721   1
   1 -10   0 3.44600 3.21286   2
  -1  10   0 -0.2682  4.8303   1
  -1  10   0 10.6559  5.3348   2
   0 -10   0 12.9288  4.4891   1
   0 -10   0 9.93425 4.10851   2
   0  10   0 14.2933  5.9694   2
   0  10   0 12.8322  6.5503   1
  -1 -10   0 64.6248  8.3839   2
  -1 -10   0 33.0718  6.6165   1
   1  10   0 43.5656  9.2501   2
   1  10   0 67.3198 11.8929   1
  -2 -10   0 0.78323 3.06492   2
   2  10   0 -4.3370  4.3151   1
   2  10   0 1.88637 4.42576   2
  -3 -10   0 27.9442  6.3506   2
   3  10   0 18.5275  6.3869   2
   3  10   0 41.4854  9.7830   1
  -4 -10   0 69.9254  9.6327   2
   4  10   0 87.1085 12.4996   2
   4  10   0 79.5343 13.2750   1
  -5 -10   0 5.45868 4.32398   2
   5  10   0 4.98536 6.50876   1
   5  10   0 5.74429 4.89699   2
   6  10   0 9.59449 5.12564   2
   6  10   0 -1.1843  5.1563   1
   7  10   0 8.64753 5.79237   2
   7  10   0 -4.5567  5.1498   1
   8  10   0 1.53402 6.56124   1
   8  10   0 6.26956 5.40023   2
   9  10   0 -3.4775  5.6434   2
   9  10   0 0.56373 6.35739   1
   7 -11   0 1.48334 4.91586   1
   6 -11   0 3.53540 4.78149   1
   6 -11   0 3.89986 4.26651   2
  -6  11   0 7.13889 6.62105   2
   5 -11   0 9.96990 5.14426   1
   5 -11   0 7.50144 4.10967   2
  -5  11   0 6.00766 5.97294   2
   4 -11   0 5.73637 4.01525   2
   4 -11   0 -1.8662  3.4072   1
  -4  11   0 -0.1367  4.8413   2
   3 -11   0 11.0634  4.8113   1
   3 -11   0 8.47686 4.34338   2
  -3  11   0 4.15783 5.48330   2
   2 -11   0 1.11724 3.04119   2
   2 -11   0 -0.9142  3.0185   1
  -2  11   0 6.03332 6.59453   1
  -2  11   0 -2.6998  4.0062   2
   1 -11   0 0.74919 3.55259   1
   1 -11   0 -2.4675  2.5518   2
  -1  11   0 -0.3754  5.8780   1
  -1  11   0 -1.5143  4.0480   2
   0 -11   0 26.0062  5.8372   2
   0  11   0 48.2983 10.5283   1
   0  11   0 20.2247  7.3574   2
  -1 -11   0 0.30115 3.14574   2
   1  11   0 7.23041 6.78809   1
   1  11   0 1.77238 4.49122   2
  -2 -11   0 2.02612 3.38489   2
   2  11   0 3.95424 4.76024   2
   2  11   0 -1.3926  5.8143   1
  -3 -11   0 59.0965  9.1987   2
   3  11   0 68.8499 11.5012   2
   3  11   0 48.3706 11.5133   1
  -4 -11   0 17.1980  5.6001   2
   4  11   0 20.7523  7.0943   2
   4  11   0 9.11808 6.97474   1
   5  11   0 -1.5904  3.8976   2
   5  11   0 -2.0074  5.6561   1
   6  11   0 -2.1512  5.9816   1
   6  11   0 0.73785 4.79219   2
   7  11   0 2.34599 5.67776   2
   7  11   0 -1.1085  6.6446   1
   6 -12   0 -3.0651  4.4894   1
  -6  12   0 2.45125 6.36632   2
   5 -12   0 0.56472 4.66730   1
  -5  12   0 4.70714 6.40731   2
   4 -12   0 15.3004  6.2846   1
   4 -12   0 14.7839  5.7269   2
  -4  12   0 8.07045 6.05961   2
   3 -12   0 0.45509 4.13139   1
   3 -12   0 7.47657 4.42273   2
  -3  12   0 -4.5180  5.0185   2
   2 -12   0 -0.8274  3.6347   2
  -2  12   0 3.66331 5.52677   2
   1 -12   0 2.38693 3.58302   2
  -1  12   0 6.81181 6.77215   1
  -1  12   0 -0.9323  4.7413   2
   0 -12   0 6.65480 4.66505   2
   0  12   0 12.0998  8.4195   1
   0  12   0 6.70866 5.69255   2
  -1 -12   0 6.88917 4.26252   2
   1  12   0 6.17513 7.08001   1
   1  12   0 3.33815 4.96208   2
  -2 -12   0 6.07653 4.56157   2
   2  12   0 4.11078 4.99753   2
   2  12   0 5.59053 7.30471   1
  -3 -12   0 21.8661  6.6441   2
   3  12   0 51.3998 10.8585   2
   3  12   0 31.9547 10.2686   1
   4  12   0 6.97003 6.07137   2
   4  12   0 -1.1627  6.1138   1
   5  12   0 2.88113 5.30600   2
   5  12   0 6.42981 6.98629   1
   6  12   0 6.32333 7.12436   1
  -4  13   0 -1.2038  6.2784   2
  -3  13   0 9.09015 7.25458   2
   2 -13   0 5.92939 4.36290   2
  -2  13   0 7.99953 7.06066   2
   1 -13   0 6.15707 4.31802   2
  -1  13   0 -1.0879  5.8371   2
   0 -13   0 -1.7593  4.1023   2
   0  13   0 -5.9817  6.8634   1
   0  13   0 0.22304 5.88495   2
  -1 -13   0 0.08455 4.07214   2
   1  13   0 -2.0773  5.4495   2
   1  13   0 2.11448 7.61309   1
  -2 -13   0 16.2528  6.5899   2
   2  13   0 10.9407  8.5297   1
   2  13   0 11.6578  6.5608   2
   3  13   0 1.56058 7.11801   1
   4  13   0 9.83417 9.34893   1
   4  13  -1 -3.7571  7.1803   1
   3  13  -1 -1.3166  7.1637   1
   2  13  -1 18.3490  9.3474   1
  -2 -13   1 13.9473  6.1988   2
   1  13  -1 0.35611 5.55047   2
   1  13  -1 -5.9766  6.5571   1
  -1 -13   1 -4.1004  3.8580   2
   0  13  -1 4.06130 8.18643   1
   0  13  -1 -1.6187  5.4406   2
   0 -13   1 1.87037 4.14695   2
  -1  13  -1 13.2471  6.8198   2
   1 -13   1 8.28984 4.85906   2
  -2  13  -1 -2.5896  5.8212   2
   2 -13   1 0.30619 4.50245   2
  -3  13  -1 22.3977  9.1361   2
  -4  13  -1 12.1230  7.6682   2
   6  12  -1 2.19039 6.52474   1
   5  12  -1 2.36501 5.79850   2
   5  12  -1 -1.6542  6.3410   1
   4  12  -1 1.57369 6.46190   1
   4  12  -1 0.56753 4.86178   2
   3  12  -1 6.45217 7.08624   1
   3  12  -1 4.13583 5.94927   2
  -3 -12   1 -0.8562  4.0881   2
   2  12  -1 1.11943 4.82722   2
   2  12  -1 6.95846 7.17596   1
  -2 -12   1 4.48410 4.19159   2
   1  12  -1 0.59901 4.76990   2
   1  12  -1 4.39488 7.04912   1
  -1 -12   1 6.61574 4.34426   2
   0  12  -1 3.94091 5.42932   2
   0  12  -1 5.71225 7.08635   1
   0 -12   1 8.12155 4.56818   2
  -1  12  -1 14.3173  8.7754   1
  -1  12  -1 20.8213  7.8050   2
   1 -12   1 16.8850  5.5308   2
  -2  12  -1 0.17373 4.82251   2
   2 -12   1 -1.8267  3.1626   2
  -3  12  -1 4.37630 6.32848   2
   3 -12   1 -2.5467  3.7007   2
  -4  12  -1 -2.6471  5.3584   2
   4 -12   1 -0.4420  3.5726   2
   4 -12   1 6.07437 5.11613   1
  -5  12  -1 6.14017 6.70357   2
   5 -12   1 13.7539  6.3628   1
  -6  12  -1 8.86945 7.22844   2
   6 -12   1 4.54596 5.56132   1
   7  11  -1 0.37435 5.36870   2
   7  11  -1 4.59548 7.35993   1
   6  11  -1 7.64219 7.15127   1
   6  11  -1 15.4678  6.9827   2
   5  11  -1 -0.2290  6.1689   1
   5  11  -1 -0.2413  4.6260   2
   4  11  -1 1.12757 4.36485   2
   4  11  -1 13.4355  7.2050   1
  -4 -11   1 2.96950 4.33143   2
   3  11  -1 37.4559 10.2653   1
   3  11  -1 37.4416  9.4157   2
  -3 -11   1 36.0361  7.3535   2
   2  11  -1 34.0305  9.0380   2
   2  11  -1 36.4814  9.8876   1
  -2 -11   1 41.4113  7.4134   2
   1  11  -1 46.8515 11.2945   1
   1  11  -1 32.7092  8.7775   2
  -1 -11   1 34.0326  6.9084   2
   0  11  -1 26.9402  9.1228   1
   0  11  -1 25.1483  7.3891   2
   0 -11   1 30.7821  6.6038   2
  -1  11  -1 16.7860  6.8062   2
  -1  11  -1 26.9599  8.9090   1
   1 -11   1 27.8607  6.0596   2
  -2  11  -1 5.44423 5.08200   2
  -2  11  -1 1.45850 5.36465   1
   2 -11   1 0.71050 3.77187   1
   2 -11   1 1.09043 3.24208   2
  -3  11  -1 26.1248  8.7305   2
   3 -11   1 28.1888  6.7820   1
   3 -11   1 33.7167  6.7146   2
  -4  11  -1 14.5030  7.2175   2
   4 -11   1 3.70349 3.54636   2
   4 -11   1 9.82540 5.30164   1
  -5  11  -1 11.5784  6.5265   2
   5 -11   1 14.5193  5.7783   1
   5 -11   1 2.24071 3.62899   2
  -6  11  -1 0.39084 5.76376   2
   6 -11   1 -2.8942  3.6375   2
   6 -11   1 4.65354 4.97355   1
   7 -11   1 2.30771 5.15481   1
   8  10  -1 3.72461 5.21772   2
   8  10  -1 0.72932 5.20031   1
   7  10  -1 12.0211  5.7957   2
   7  10  -1 10.1133  7.1260   1
   6  10  -1 -7.9937  4.1748   1
   6  10  -1 0.89403 4.60089   2
   5  10  -1 8.25512 6.25192   1
   5  10  -1 -1.4988  3.9871   2
   4  10  -1 0.77444 4.53279   1
   4  10  -1 7.85059 5.15162   2
  -4 -10   1 0.64810 3.25158   2
   3  10  -1 1.74736 4.23610   2
   3  10  -1 3.32043 5.31149   1
  -3 -10   1 -3.4933  2.6143   2
   2  10  -1 98.5526 14.7449   1
   2  10  -1 125.753  15.030   2
  -2 -10   1 76.9513 10.1193   2
   1  10  -1 0.54371 3.91825   2
   1  10  -1 -2.6281  4.4112   1
  -1 -10   1 -1.0985  2.4619   2
   0  10  -1 24.0554  6.9988   2
   0  10  -1 28.8010  8.5209   1
   0 -10   1 18.6107  4.8796   2
   0 -10   1 22.3766  5.3554   1
  -1  10  -1 26.9056  7.2713   2
  -1  10  -1 50.1852 10.3772   1
   1 -10   1 38.8007  6.8947   1
   1 -10   1 56.3044  7.9568   2
  -2  10  -1 16.1063  7.5992   1
  -2  10  -1 39.8489  8.8610   2
   2 -10   1 20.2755  5.3885   2
   2 -10   1 27.6476  6.1915   1
  -3  10  -1 23.2564  7.9511   1
  -3  10  -1 12.3747  5.6892   2
   3 -10   1 20.7901  5.6551   1
   3 -10   1 7.95516 3.67260   2
  -4  10  -1 1.36579 4.22885   2
   4 -10   1 3.35277 3.59820   2
   4 -10   1 0.11687 3.42054   1
  -5  10  -1 3.89797 4.95701   2
   5 -10   1 3.25910 3.60663   2
   5 -10   1 2.61359 4.10307   1
  -6  10  -1 8.52408 5.83377   2
   6 -10   1 10.8625  5.2430   1
   6 -10   1 9.01276 4.08054   2
  -7  10  -1 8.18626 5.82309   2
   7 -10   1 7.26101 5.07439   1
   7 -10   1 11.5977  5.1978   2
   8 -10   1 3.76242 4.84619   1
   9   9  -1 1.32729 4.56857   2
   9   9  -1 6.17823 6.08385   1
   8   9  -1 1.90060 5.75486   1
   8   9  -1 3.16043 4.82942   2
   7   9  -1 6.07020 4.82417   2
   7   9  -1 4.59457 5.11418   1
   6   9  -1 -2.5416  4.4662   1
   6   9  -1 1.75504 4.15086   2
   5   9  -1 6.93327 4.87357   2
   5   9  -1 10.2768  5.8907   1
  -5  -9   1 10.6580  4.1768   2
   4   9  -1 178.371  18.064   2
   4   9  -1 160.319  18.634   1
  -4  -9   1 164.572  14.771   2
   3   9  -1 10.3879  5.1970   2
   3   9  -1 10.3767  5.5250   1
  -3  -9   1 11.4404  3.9841   2
   2   9  -1 -0.2938  3.8715   1
   2   9  -1 0.61858 3.58389   2
  -2  -9   1 2.08411 2.93330   1
  -2  -9   1 -0.7873  2.1582   2
   1   9  -1 2.79282 4.72186   1
   1   9  -1 11.0326  4.8689   2
  -1  -9   1 9.39438 3.65960   1
  -1  -9   1 12.6552  3.8635   2
   0   9  -1 2.74295 4.66942   1
   0   9  -1 3.94581 3.96220   2
   0  -9   1 0.44541 2.52499   1
   0  -9   1 3.85637 2.74724   2
  -1   9  -1 47.8046  9.9854   1
  -1   9  -1 38.5751  7.7715   2
   1  -9   1 42.3607  6.7896   1
   1  -9   1 42.3117  6.5066   2
  -2   9  -1 25.7484  6.9157   2
  -2   9  -1 41.7389  8.9029   1
   2  -9   1 23.0642  4.9985   2
   2  -9   1 31.9804  6.0625   1
  -3   9  -1 -0.5786  4.2100   1
  -3   9  -1 0.71689 3.67497   2
   3  -9   1 -1.4591  2.6590   1
   3  -9   1 -0.8237  2.3912   2
  -4   9  -1 16.3707  6.0457   2
  -4   9  -1 7.27734 5.81078   1
   4  -9   1 28.0446  5.7348   2
   4  -9   1 31.9386  6.3902   1
  -5   9  -1 1.73512 4.26793   2
   5  -9   1 -0.7183  2.9767   1
   5  -9   1 0.43065 2.83272   2
  -6   9  -1 2.32239 4.61184   2
   6  -9   1 3.81279 4.05881   1
   6  -9   1 6.29052 3.89958   2
  -7   9  -1 3.87690 5.15080   2
   7  -9   1 -0.0403  3.8178   1
   7  -9   1 9.48479 4.71234   2
   8  -9   1 3.15570 4.45289   2
   8  -9   1 -4.0744  3.7054   1
   9  -9   1 -1.0034  4.8517   1
   9  -9   1 1.55931 3.87388   2
  10   8  -1 0.57361 4.41572   2
  10   8  -1 1.05047 6.00623   1
  10   8  -1 -3.6261  5.0942   1
   9   8  -1 0.94872 4.09854   2
   9   8  -1 -2.8362  4.6473   1
   8   8  -1 2.36128 5.19735   1
   8   8  -1 19.2586  6.3725   2
   7   8  -1 0.89498 3.58132   2
   7   8  -1 -1.9268  4.4292   1
   6   8  -1 5.14277 4.56571   2
   6   8  -1 11.0512  5.1802   1
   5   8  -1 47.2271  8.5321   2
   5   8  -1 47.6881  9.1731   1
  -5  -8   1 37.6795  6.3280   2
   4   8  -1 0.33078 3.07192   2
   4   8  -1 1.58252 4.38355   1
  -4  -8   1 2.75334 2.77323   2
   3   8  -1 98.5667 10.4326   1
   3   8  -1 111.196  13.567   1
   3   8  -1 125.342  13.455   2
  -3  -8   1 78.1516  9.6116   1
  -3  -8   1 114.604  10.685   2
   2   8  -1 83.2067  9.1341   1
   2   8  -1 48.4884  9.1225   1
   2   8  -1 59.1935  9.4756   2
  -2  -8   1 64.6296  7.5421   2
  -2  -8   1 56.6246  7.3954   1
   1   8  -1 5.75601 3.74464   2
   1   8  -1 1.52635 3.67647   1
  -1  -8   1 1.55439 1.94249   2
  -1  -8   1 2.06669 2.71493   1
   0   8  -1 1.30299 2.96483   2
   0   8  -1 -0.8341  3.9128   1
   0  -8   1 -0.0935  2.1398   1
   0  -8   1 -1.7486  1.6928   2
  -1   8  -1 19.7073  5.9030   2
  -1   8  -1 47.2779  8.8738   1
   1  -8   1 19.9500  4.4145   1
   1  -8   1 37.4501  5.6926   2
  -2   8  -1 12.9517  5.4522   1
  -2   8  -1 1.54233 3.15217   2
   2  -8   1 12.2910  3.4510   2
   2  -8   1 11.1699  3.5873   1
  -3   8  -1 61.0080  9.9266   2
  -3   8  -1 88.4953 12.8402   1
   3  -8   1 69.0455  9.0756   1
   3  -8   1 105.472  10.139   2
  -4   8  -1 34.5725  8.2862   1
  -4   8  -1 26.7463  6.4800   2
   4  -8   1 32.3280  5.6308   2
   4  -8   1 28.6127  6.0172   1
  -5   8  -1 263.043  22.043   2
   5  -8   1 278.753  18.924   1
   5  -8   1 172.710  17.178   2
  -6   8  -1 56.9787  9.7744   2
   6  -8   1 66.5769  9.1394   2
   6  -8   1 72.7448  9.6780   1
  -7   8  -1 -1.3469  3.8503   2
   7  -8   1 3.00465 3.80417   2
   7  -8   1 -2.3053  3.1932   1
   8  -8   1 11.6919  5.1392   2
   8  -8   1 19.6231  6.0118   1
   9  -8   1 2.75582 4.14881   2
   9  -8   1 1.07308 4.35049   1
  10  -8   1 -2.8273  4.5753   1
  10  -8   1 -5.1671  3.5671   2
  11   7  -1 -2.2841  5.3455   1
  10   7  -1 3.25585 5.40947   1
  10   7  -1 2.72318 3.76148   2
   9   7  -1 -0.4903  3.3470   2
   9   7  -1 -3.0683  3.8030   1
   8   7  -1 57.5490 10.0247   1
   8   7  -1 49.7609  8.6110   2
   7   7  -1 9.12778 4.70006   2
   7   7  -1 11.0552  5.2614   1
   6   7  -1 6.45232 4.70283   1
   6   7  -1 13.4691  4.5813   2
  -6  -7   1 6.71662 3.38083   2
  -6  -7   1 10.4103  3.0483   2
   5   7  -1 85.9877 10.6610   2
   5   7  -1 80.3217 11.0293   1
   5   7  -1 76.2414  8.6876   1
  -5  -7   1 103.549   9.417   2
  -5  -7   1 77.6852  8.9925   2
   4   7  -1 116.942  13.415   1
   4   7  -1 124.366  13.030   2
   4   7  -1 111.213  10.980   1
  -4  -7   1 124.677  12.027   2
  -4  -7   1 114.375  11.005   1
  -4  -7   1 132.052  11.302   2
   3   7  -1 27.4109  6.5547   1
   3   7  -1 32.7920  6.5785   2
   3   7  -1 37.9547  5.6120   1
  -3  -7   1 36.7007  5.3944   2
  -3  -7   1 37.1446  5.6143   1
   2   7  -1 3.22972 3.12923   1
   2   7  -1 2.68987 2.46520   1
   2   7  -1 0.55466 2.67496   2
  -2  -7   1 -2.1350  1.3857   2
  -2  -7   1 0.99113 2.14796   1
   1   7  -1 128.649  14.506   1
   1   7  -1 134.205  12.357   1
   1   7  -1 149.662  14.711   2
  -1  -7   1 143.905  11.763   2
  -1  -7   1 141.252  12.079   1
   0   7  -1 27.7649  6.5022   1
   0   7  -1 44.3818  7.3201   2
   0  -7   1 28.2610  4.7613   1
   0  -7   1 24.1225  4.2624   2
  -1   7  -1 285.710  21.619   2
  -1   7  -1 316.238  23.407   1
   1  -7   1 304.943  19.484   2
   1  -7   1 318.741  20.645   1
  -2   7  -1 16.1181  5.3672   1
  -2   7  -1 25.6189  5.8001   2
   2  -7   1 21.8199  4.5317   1
   2  -7   1 15.7632  3.6424   2
  -3   7  -1 123.121  14.123   2
  -3   7  -1 146.663  16.092   1
   3  -7   1 162.139  14.033   1
   3  -7   1 160.593  13.056   2
  -4   7  -1 77.0047 10.5560   2
  -4   7  -1 87.3256 11.4950   1
   4  -7   1 62.6075  8.5169   1
   4  -7   1 92.3651  9.4318   2
  -5   7  -1 60.3445  9.9899   1
  -5   7  -1 58.4332  9.1967   2
   5  -7   1 49.7070  7.2912   2
   5  -7   1 67.8574  8.7583   1
  -6   7  -1 66.0233  9.9473   2
   6  -7   1 59.9433  8.6961   1
   6  -7   1 50.4203  7.6289   2
  -7   7  -1 5.15720 3.96194   2
   7  -7   1 1.76287 2.98051   2
   7  -7   1 4.60190 3.79000   1
  -8   7  -1 8.23566 4.98657   2
   8  -7   1 4.62387 4.52452   1
   8  -7   1 5.33650 3.53474   2
   9  -7   1 4.16955 4.29561   1
   9  -7   1 -2.1535  3.3781   2
  10  -7   1 -0.1139  4.3342   1
  10  -7   1 -0.8117  3.9383   2
  11  -7   1 9.96389 5.89546   1
  11   6  -1 -2.6605  5.0052   1
  10   6  -1 5.54609 4.13886   2
  10   6  -1 7.61485 5.20995   1
   9   6  -1 6.95494 5.39419   1
   9   6  -1 15.3314  5.3751   2
   9   6  -1 6.81424 5.16753   1
   8   6  -1 12.6936  5.4131   1
   8   6  -1 31.0656  6.2674   2
   7   6  -1 -1.2296  3.3354   1
   7   6  -1 3.09465 3.00341   2
   7   6  -1 3.88302 3.30225   2
   6   6  -1 1.62022 3.15610   1
   6   6  -1 -0.1990  2.2640   1
   6   6  -1 3.15069 3.09686   2
   6   6  -1 -1.4498  2.1427   2
  -6  -6   1 2.04489 2.02775   2
  -6  -6   1 0.59789 1.68346   2
   5   6  -1 32.5816  6.0775   2
   5   6  -1 37.8640  5.1952   2
   5   6  -1 33.7940  6.5488   1
   5   6  -1 40.6808  5.3689   1
  -5  -6   1 37.2845  5.0343   2
  -5  -6   1 41.4774  5.5196   2
   4   6  -1 21.2526  5.4997   1
   4   6  -1 22.0821  4.1910   1
   4   6  -1 35.6828  6.1392   2
   4   6  -1 32.0593  4.4735   2
  -4  -6   1 26.5157  4.4076   1
  -4  -6   1 24.5619  4.8787   2
  -4  -6   1 29.3774  4.4296   2
   3   6  -1 56.9889  8.5521   1
   3   6  -1 70.9916  8.8069   2
   3   6  -1 65.9908  7.1909   1
   3   6  -1 66.9256  6.8736   2
  -3  -6   1 70.4992  7.2976   1
  -3  -6   1 85.0444  8.9137   2
  -3  -6   1 54.6332  6.5335   2
   2   6  -1 511.025  31.125   1
   2   6  -1 561.140  33.778   1
   2   6  -1 510.358  29.595   2
   2   6  -1 541.352  31.978   2
  -2  -6   1 489.152  29.445   2
  -2  -6   1 514.260  31.443   2
   1   6  -1 287.074  17.479   2
   1   6  -1 293.629  20.651   1
   1   6  -1 294.237  19.739   2
   1   6  -1 258.914  18.209   1
  -1  -6   1 271.313  18.071   1
  -1  -6   1 296.096  17.558   2
  -1  -6   1 279.701  19.384   2
   0   6  -1 64.6731  8.8050   1
   0   6  -1 63.5055  8.3402   2
   0   6  -1 62.5704  7.0455   1
   0   6  -1 58.5559  6.4709   2
   0  -6   1 68.9241  7.1764   1
   0  -6   1 63.2357  8.6540   2
   0  -6   1 54.1824  6.1333   2
  -1   6  -1 161.870  12.091   2
  -1   6  -1 185.512  16.840   1
  -1   6  -1 178.391  15.581   2
   1  -6   1 170.916  12.639   1
   1  -6   1 176.389  12.057   2
   1  -6   1 191.819  16.477   2
  -2   6  -1 92.4314 11.1727   2
  -2   6  -1 112.208  12.567   1
   2  -6   1 93.9977  8.9110   2
   2  -6   1 110.237  10.026   1
  -3   6  -1 16.5568  5.0988   1
  -3   6  -1 5.89571 3.62698   2
   3  -6   1 16.0295  3.6216   2
   3  -6   1 14.2146  3.6525   1
  -4   6  -1 411.013  27.298   2
  -4   6  -1 415.841  28.777   1
   4  -6   1 384.596  25.237   2
   4  -6   1 440.869  29.405   1
   4  -6   1 426.235  26.906   1
  -5   6  -1 125.810  13.511   1
  -5   6  -1 91.9503 11.2389   2
   5  -6   1 104.630  10.135   2
   5  -6   1 86.2508 10.1174   1
   5  -6   1 86.1367 12.5413   1
  -6   6  -1 41.1742  7.5664   2
   6  -6   1 53.8394  8.0952   1
   6  -6   1 70.1896 10.7808   1
   6  -6   1 54.9240  7.5007   2
  -7   6  -1 55.4272  8.4545   2
   7  -6   1 38.1175  6.6541   2
   7  -6   1 47.6264  8.0308   1
  -8   6  -1 4.08333 4.09302   2
   8  -6   1 1.01677 3.28575   1
   8  -6   1 0.21392 3.48549   2
   9  -6   1 4.73682 4.53875   1
   9  -6   1 5.98066 3.88290   2
  10  -6   1 -0.2029  3.7503   2
  10  -6   1 8.62012 5.26561   1
  11  -6   1 0.42850 4.75136   1
  11  -6   1 -3.5274  3.8405   2
  11   5  -1 1.49880 5.49160   1
  10   5  -1 5.47261 4.09531   2
  10   5  -1 -2.4569  4.0991   1
   9   5  -1 2.10779 4.01593   1
   9   5  -1 -0.8323  3.0829   2
   8   5  -1 -0.2994  3.1464   1
   8   5  -1 1.87587 2.90596   2
   7   5  -1 25.5194  5.7023   1
   7   5  -1 21.2091  4.2777   2
   7   5  -1 23.3588  4.5147   1
   7   5  -1 21.5231  4.8146   2
   6   5  -1 16.3896  4.8167   1
   6   5  -1 15.2318  3.6028   1
   6   5  -1 16.4350  4.1552   2
   6   5  -1 18.7037  3.7502   2
   5   5  -1 266.865  18.040   2
   5   5  -1 282.796  19.527   1
   5   5  -1 280.193  16.823   2
   5   5  -1 275.889  17.529   1
  -5  -5   1 255.954  16.178   2
  -5  -5   1 260.202  15.931   2
   4   5  -1 3.86545 1.95032   1
   4   5  -1 2.11969 1.75855   2
   4   5  -1 0.52249 1.83521   2
   4   5  -1 0.98057 2.35366   1
  -4  -5   1 6.39450 2.49945   2
  -4  -5   1 1.13075 1.79608   1
  -4  -5   1 3.08191 1.84610   2
   3   5  -1 117.897   8.508   2
   3   5  -1 123.459  11.906   1
   3   5  -1 117.171  11.171   2
   3   5  -1 117.061   8.899   1
  -3  -5   1 123.804   8.988   1
  -3  -5   1 134.688  11.035   2
  -3  -5   1 114.911   8.544   2
   2   5  -1 424.534  25.514   2
   2   5  -1 392.862  23.481   2
   2   5  -1 418.055  26.709   1
   2   5  -1 395.597  24.694   1
  -2  -5   1 424.378  23.721   2
  -2  -5   1 426.699  25.266   2
   1   5  -1 20.9435  3.3614   2
   1   5  -1 33.3693  5.3733   2
   1   5  -1 26.8210  5.1719   1
   1   5  -1 21.6477  3.5995   1
  -1  -5   1 34.5716  5.3864   2
  -1  -5   1 28.4912  3.8680   1
  -1  -5   1 25.3962  3.6378   2
   0   5  -1 101.290  10.863   2
   0   5  -1 126.396  12.353   1
   0   5  -1 128.630   8.949   2
   0   5  -1 129.464   9.481   1
   0  -5   1 117.977  11.451   2
   0  -5   1 133.857   8.951   2
   0  -5   1 130.032   9.335   1
  -1   5  -1 7.52209 3.25069   1
  -1   5  -1 4.30548 2.46901   2
  -1   5  -1 5.53483 2.35890   1
  -1   5  -1 7.76543 2.14826   2
   1  -5   1 1.96220 2.20158   2
   1  -5   1 5.08880 1.92598   2
   1  -5   1 4.72323 1.95481   1
  -2   5  -1 272.223  17.193   2
  -2   5  -1 247.832  18.403   2
  -2   5  -1 299.200  20.034   1
   2  -5   1 275.287  18.892   2
   2  -5   1 279.395  17.093   2
   2  -5   1 249.286  19.389   1
   2  -5   1 288.304  18.003   1
  -3   5  -1 144.504  13.662   2
  -3   5  -1 143.623  14.344   1
  -3   5  -1 147.595  12.645   2
   3  -5   1 152.127  11.084   2
   3  -5   1 164.385  15.321   1
   3  -5   1 177.846  15.012   2
   3  -5   1 164.100  11.889   1
  -4   5  -1 54.7341  7.8604   2
  -4   5  -1 52.2628  7.1454   2
  -4   5  -1 60.7620  8.6003   1
   4  -5   1 60.9200  6.8037   2
   4  -5   1 49.2259  8.2257   1
   4  -5   1 58.9873  7.2867   1
   4  -5   1 50.0041  7.8946   2
  -5   5  -1 -0.8221  2.4547   2
  -5   5  -1 3.31460 2.86695   1
   5  -5   1 -0.6898  3.1212   1
   5  -5   1 0.75613 1.80544   2
   5  -5   1 1.95942 2.49460   1
  -6   5  -1 52.6653  8.2212   1
  -6   5  -1 28.2395  5.0304   3
  -6   5  -1 33.7507  6.3786   2
   6  -5   1 42.1030  6.2062   2
   6  -5   1 54.4804  7.6424   1
   6  -5   1 53.7078  8.8728   1
  -7   5  -1 24.8052  5.6059   2
  -7   5  -1 16.9118  3.7748   3
   7  -5   1 14.5478  4.3463   2
   7  -5   1 10.1031  4.2557   1
  -8   5  -1 0.62675 3.38666   2
   8  -5   1 -0.1281  2.8220   2
   8  -5   1 -0.3638  3.0676   1
   9  -5   1 0.93197 3.04935   2
   9  -5   1 -1.2850  3.3579   1
  10  -5   1 15.9524  6.1099   1
  10  -5   1 8.66849 4.84000   2
  11  -5   1 2.64526 4.73862   1
  11  -5   1 -5.5751  4.4897   2
  12   4  -1 2.38074 6.15568   1
  11   4  -1 16.0082  6.7395   1
  10   4  -1 9.41752 5.48605   1
  10   4  -1 13.6446  4.8174   2
   9   4  -1 0.93717 3.66506   1
   9   4  -1 2.15746 3.36902   2
   8   4  -1 3.83132 3.40542   1
   8   4  -1 0.46091 2.81044   1
   8   4  -1 5.18771 2.94424   2
   8   4  -1 3.11725 2.61690   1
   8   4  -1 0.02336 2.63647   2
   7   4  -1 -0.9945  1.8482   2
   7   4  -1 -0.1441  2.2111   1
   7   4  -1 4.12204 2.44064   2
   7   4  -1 -3.1641  2.4011   1
   6   4  -1 -1.1118  2.5463   1
   6   4  -1 3.02106 2.27292   1
   6   4  -1 0.94740 1.83609   2
   6   4  -1 10.9691  3.1651   2
   5   4  -1 114.656   9.967   2
   5   4  -1 113.697   9.403   1
   5   4  -1 116.105   8.310   2
   5   4  -1 108.848  10.630   1
  -5  -4   1 106.733   6.930   2
   4   4  -1 334.488  20.337   1
   4   4  -1 330.348  19.390   2
   4   4  -1 326.716  21.569   1
   4   4  -1 344.990  20.566   2
  -4  -4   1 350.320  19.156   2
  -4  -4   1 329.915  19.375   2
  -4  -4   1 320.814  19.731   1
   3   4  -1 564.114  32.518   1
   3   4  -1 564.926  30.992   2
   3   4  -1 557.367  32.316   2
   3   4  -1 593.450  34.198   1
  -3  -4   1 556.927  31.710   2
  -3  -4   1 539.038  32.413   1
  -3  -4   1 571.769  31.099   2
   2   4  -1 91.8573  8.8017   2
   2   4  -1 101.557   6.998   2
   2   4  -1 102.178   7.334   1
   2   4  -1 105.764   9.702   1
  -2  -4   1 102.986   7.065   2
  -2  -4   1 98.9722  7.3134   1
  -2  -4   1 108.051   9.045   2
   1   4  -1 2.80716 1.36599   1
   1   4  -1 0.83903 1.50081   2
   1   4  -1 4.51265 1.35985   2
   1   4  -1 6.15584 2.32003   1
  -1  -4   1 4.61679 2.12737   2
  -1  -4   1 2.53905 1.25353   1
  -1  -4   1 1.63342 1.07098   2
   0   4  -1 279.470  17.102   1
   0   4  -1 303.231  18.808   1
   0   4  -1 274.087  17.647   2
   0   4  -1 262.624  16.198   2
   0  -4   1 268.345  17.636   2
   0  -4   1 245.668  18.177   1
   0  -4   1 277.817  17.035   1
   0  -4   1 296.134  16.311   2
  -1   4  -1 43.2263  4.9425   1
  -1   4  -1 38.5403  5.7654   1
  -1   4  -1 51.2704  6.1816   2
  -1   4  -1 44.5977  4.7740   2
   1  -4   1 34.5650  4.4649   1
   1  -4   1 44.0564  6.1614   1
   1  -4   1 41.4477  5.7733   2
   1  -4   1 45.6617  4.6795   2
  -2   4  -1 160.046  13.525   1
  -2   4  -1 152.448  12.672   2
  -2   4  -1 140.644  10.142   2
   2  -4   1 149.625  13.240   1
   2  -4   1 156.577  10.328   2
   2  -4   1 158.578  10.869   1
   2  -4   1 154.003  13.157   2
  -3   4  -1 270.647  17.976   2
  -3   4  -1 282.304  19.010   1
  -3   4  -1 244.596  16.761   2
   3  -4   1 279.759  16.822   2
   3  -4   1 285.933  17.830   1
   3  -4   1 267.374  18.054   2
   3  -4   1 261.906  18.849   1
  -4   4  -1 54.8610  6.9827   2
  -4   4  -1 64.3535  7.9489   2
  -4   4  -1 77.1297  8.8423   1
   4  -4   1 60.4876  7.3630   1
   4  -4   1 70.0447  8.7920   1
   4  -4   1 69.3168  8.4258   2
   4  -4   1 79.0040  7.5812   2
  -5   4  -1 133.697  13.524   1
  -5   4  -1 136.746  12.666   2
  -5   4  -1 154.417  13.334   2
   5  -4   1 153.063  13.343   1
   5  -4   1 146.126  14.321   1
   5  -4   1 146.239  13.849   2
   5  -4   1 166.176  11.397   2
  -6   4  -1 23.8018  5.4499   1
  -6   4  -1 19.0266  4.7595   2
  -6   4  -1 27.9658  5.3922   2
  -6   4  -1 22.9281  3.7279   3
   6  -4   1 30.5462  6.1966   1
   6  -4   1 26.3532  4.7870   2
   6  -4   1 38.0289  6.6583   2
   6  -4   1 25.4093  5.3623   1
  -7   4  -1 92.4253  9.9688   2
  -7   4  -1 98.7056 10.3338   2
  -7   4  -1 99.0745  8.0291   3
  -7   4  -1 94.3198 10.7294   1
   7  -4   1 107.522  11.621   1
   7  -4   1 80.7559  9.5158   2
   7  -4   1 98.5490 11.7409   1
  -8   4  -1 4.81222 3.47206   2
   8  -4   1 3.46714 3.47845   1
   8  -4   1 0.79266 2.59518   2
   9  -4   1 32.6475  6.4990   2
   9  -4   1 19.7736  6.2427   1
  10  -4   1 1.89928 3.98184   2
  10  -4   1 -1.5492  3.8938   1
  11  -4   1 -0.7548  4.3142   2
  11  -4   1 5.74320 4.76463   1
  12  -4   1 -6.5710  4.1941   2
  12  -4   1 0.21390 5.09818   1
  12   3  -1 10.9065  6.7353   1
  11   3  -1 3.49592 5.05272   1
  11   3  -1 4.53562 4.94887   2
  10   3  -1 4.39056 4.66712   1
  10   3  -1 5.82036 4.16875   2
   9   3  -1 6.65048 3.85386   1
   9   3  -1 7.20879 3.34617   2
   8   3  -1 3.45815 2.87940   2
   8   3  -1 6.13205 3.12239   1
   8   3  -1 4.45204 2.75838   2
   8   3  -1 19.6233  4.9381   1
   7   3  -1 61.3860  7.7237   1
   7   3  -1 46.5206  5.9059   2
   7   3  -1 50.2829  6.0564   2
   7   3  -1 39.8740  5.6517   1
   7   3  -1 58.4741  7.4442   1
   6   3  -1 96.2435  8.6455   2
   6   3  -1 99.7745  8.4901   2
   6   3  -1 85.9923  9.1433   1
   6   3  -1 103.836   8.809   1
   5   3  -1 12.8508  2.8941   2
   5   3  -1 16.1112  2.9028   1
   5   3  -1 16.5203  2.9417   2
   5   3  -1 12.7891  3.1439   1
   4   3  -1 71.4442  6.2525   1
   4   3  -1 64.9719  6.4444   2
   4   3  -1 70.4398  5.9546   2
   4   3  -1 76.4999  7.2065   1
  -4  -3   1 68.2670  4.6351   2
   3   3  -1 45.2209  4.8855   2
   3   3  -1 44.3435  4.3211   1
   3   3  -1 41.7729  4.0473   2
   3   3  -1 38.5988  4.8664   1
  -3  -3   1 42.4563  4.2153   2
  -3  -3   1 42.0627  3.9583   1
  -3  -3   1 49.5256  4.1909   2
   2   3  -1 272.488  16.086   2
   2   3  -1 241.662  16.615   1
   2   3  -1 262.256  15.713   1
   2   3  -1 256.552  15.004   2
  -2  -3   1 285.033  15.178   2
  -2  -3   1 278.242  15.830   2
  -2  -3   1 256.793  15.739   1
   1   3  -1 1413.45   80.82   1
   1   3  -1 1424.41   77.01   2
   1   3  -1 1452.33   75.91   2
   1   3  -1 1447.91   79.72   1
  -1  -3   1 1500.30   75.92   2
  -1  -3   1 1463.90   76.98   2
  -1  -3   1 1403.08   80.66   1
   0   3  -1 463.426  26.027   2
   0   3  -1 480.445  24.969   2
   0   3  -1 460.807  27.340   1
   0   3  -1 430.010  26.059   1
   0  -3   1 452.632  26.013   2
   0  -3   1 443.830  24.788   2
   0  -3   1 443.592  26.066   1
   0  -3   1 450.653  27.203   1
  -1   3  -1 2388.17  122.95   2
  -1   3  -1 2289.36  130.25   1
  -1   3  -1 2319.24  124.05   2
  -1   3  -1 2300.10  129.19   1
   1  -3   1 2491.57  129.18   1
   1  -3   1 2358.60  124.14   2
   1  -3   1 2357.45  122.89   2
   1  -3   1 2277.26  130.14   1
  -2   3  -1 47.7110  4.8223   1
  -2   3  -1 0.05746 1.41183   2
  -2   3  -1 -0.6678  1.2622   1
  -2   3  -1 -0.7508  0.7574   2
   2  -3   1 -0.9678  0.8030   1
   2  -3   1 1.26195 1.09953   2
   2  -3   1 -1.3755  0.9832   2
   2  -3   1 -0.3756  1.4673   1
  -3   3  -1 -0.1335  1.3994   2
  -3   3  -1 0.61795 1.20411   2
  -3   3  -1 1.21291 1.95564   1
   3  -3   1 -0.5598  0.9268   2
   3  -3   1 0.62757 1.24891   1
   3  -3   1 -0.2600  1.2636   2
   3  -3   1 -0.2541  1.4842   1
  -4   3  -1 166.987  12.023   2
  -4   3  -1 145.324  11.424   2
   4  -3   1 202.193  12.826   1
   4  -3   1 153.951  13.400   2
   4  -3   1 165.363  11.412   2
   4  -3   1 169.353  14.295   1
  -5   3  -1 37.9221  4.0421   3
  -5   3  -1 30.6140  4.9828   2
  -5   3  -1 32.2163  5.0390   2
  -5   3  -1 22.1602  4.7372   1
   5  -3   1 22.5967  4.8686   2
   5  -3   1 29.5278  5.0886   1
   5  -3   1 21.6601  4.1128   2
   5  -3   1 22.5584  5.1145   1
  -6   3  -1 15.8940  2.6143   3
  -6   3  -1 16.3585  3.8389   2
  -6   3  -1 15.6158  3.6943   2
  -6   3  -1 11.5851  3.7294   1
   6  -3   1 13.4448  3.9863   1
   6  -3   1 14.4649  3.6859   2
   6  -3   1 22.4491  5.0892   2
   6  -3   1 14.3066  4.3610   1
  -7   3  -1 142.240  12.143   2
  -7   3  -1 167.599  11.760   2
  -7   3  -1 168.764  13.736   1
   7  -3   1 138.893  14.182   1
   7  -3   1 158.563  13.689   2
   7  -3   1 148.752  14.194   2
   7  -3   1 135.625  13.988   1
  -8   3  -1 13.5941  3.5452   2
  -8   3  -1 20.2237  4.0941   2
   8  -3   1 7.10767 4.58330   1
   8  -3   1 11.5302  5.2087   2
   8  -3   1 15.2802  4.3028   2
   8  -3   1 6.61435 3.75345   1
   9  -3   1 14.0722  5.1015   1
   9  -3   1 12.9659  4.6356   2
  10  -3   1 39.2515  7.6702   2
  10  -3   1 32.0485  7.5214   1
  11  -3   1 0.55930 4.26096   1
  11  -3   1 -1.2849  3.8939   2
  12  -3   1 6.91631 6.03636   2
  12  -3   1 0.74119 4.72267   1
  12   2  -1 1.46849 5.53201   1
  11   2  -1 -1.0326  4.1738   1
  11   2  -1 -0.7121  4.1096   2
  10   2  -1 2.32583 3.43093   2
  10   2  -1 4.77105 4.64560   1
  10   2  -1 7.34020 4.71097   2
   9   2  -1 3.93218 3.70279   1
   9   2  -1 0.93848 2.34600   2
   9   2  -1 2.85883 3.15267   1
   8   2  -1 8.41171 3.28251   2
   8   2  -1 9.03295 2.26415   3
   8   2  -1 7.58185 2.88451   1
   8   2  -1 9.61952 3.53569   2
   8   2  -1 8.12569 3.61875   1
   8   2  -1 9.65337 2.26643   3
   7   2  -1 6.07421 2.96156   1
   7   2  -1 7.45014 2.44586   2
   7   2  -1 10.2484  2.8078   1
   7   2  -1 1.31914 2.03172   2
   6   2  -1 231.579  15.206   1
   6   2  -1 217.742  13.889   2
   6   2  -1 209.730  14.861   1
   6   2  -1 245.486  14.464   1
   6   2  -1 186.707  13.431   2
   5   2  -1 633.790  36.448   2
   5   2  -1 674.967  38.669   1
   5   2  -1 638.360  36.269   2
   5   2  -1 715.776  38.185   1
   4   2  -1 2.94060 1.54220   1
   4   2  -1 2.51751 1.25588   1
   4   2  -1 6.10531 1.64574   2
   4   2  -1 2.05335 1.26359   2
   3   2  -1 85.8350  5.7341   2
   3   2  -1 99.1922  6.2196   2
   3   2  -1 81.0318  6.2373   1
   3   2  -1 84.1101  5.9145   1
   2   2  -1 3725.52  192.58   2
   2   2  -1 3855.10  202.40   1
   2   2  -1 3691.75  201.76   1
   2   2  -1 3715.03  192.06   2
  -2  -2   1 3629.66  201.57   1
  -2  -2   1 3557.78  201.76   1
  -2  -2   1 3626.68  192.17   2
  -2  -2   1 3868.43  192.00   2
   1   2  -1 0.37755 0.51258   2
   1   2  -1 0.43668 0.75960   2
   1   2  -1 0.77338 0.89014   1
   1   2  -1 1.05717 0.64139   1
  -1  -2   1 1.55121 1.03756   1
  -1  -2   1 0.95241 0.53910   2
  -1  -2   1 0.81008 0.79046   2
  -1  -2   1 1.22580 0.62352   1
   0   2  -1 8.33987 1.37103   1
   0   2  -1 5.79266 1.63934   1
   0   2  -1 4.50238 1.41628   2
   0   2  -1 8.16457 1.26367   2
   0  -2   1 5.66990 1.07770   2
   0  -2   1 6.64084 1.57774   2
   0  -2   1 4.41000 1.49108   1
   0  -2   1 7.01266 1.25997   1
  -1   2  -1 849.914  47.135   1
  -1   2  -1 832.712  44.746   2
  -1   2  -1 840.331  47.753   1
  -1   2  -1 819.515  45.509   2
   1  -2   1 872.163  44.786   2
   1  -2   1 872.426  45.569   2
   1  -2   1 820.811  47.000   1
   1  -2   1 825.280  47.675   1
  -2   2  -1 3222.27  176.77   2
  -2   2  -1 3447.28  186.33   1
  -2   2  -1 3377.35  185.95   1
  -2   2  -1 3635.60  177.64   2
   2  -2   1 3305.96  186.29   1
   2  -2   1 3405.41  176.75   2
   2  -2   1 3397.07  177.44   2
   2  -2   1 3385.65  185.83   1
  -3   2  -1 133.667   9.277   2
  -3   2  -1 131.056   9.499   2
   3  -2   1 138.675  10.103   1
   3  -2   1 130.849   9.568   2
   3  -2   1 126.233   9.033   2
   3  -2   1 153.553  10.040   1
  -4   2  -1 640.168  38.919   1
  -4   2  -1 699.359  37.226   2
  -4   2  -1 633.870  36.760   3
  -4   2  -1 675.080  37.357   2
   4  -2   1 684.155  39.242   1
   4  -2   1 670.332  37.071   2
   4  -2   1 660.714  37.512   2
   4  -2   1 671.245  39.255   1
  -5   2  -1 382.958  21.386   3
  -5   2  -1 379.687  22.559   2
  -5   2  -1 402.343  23.823   1
  -5   2  -1 373.169  22.549   2
  -5   2  -1 356.381  22.349   2
   5  -2   1 379.298  24.139   1
   5  -2   1 377.588  24.248   1
   5  -2   1 352.080  22.930   2
   5  -2   1 396.219  22.895   2
  -6   2  -1 190.290  12.385   2
  -6   2  -1 178.808  12.518   2
  -6   2  -1 173.133  12.984   1
   6  -2   1 167.033  14.374   2
   6  -2   1 210.596  13.608   2
   6  -2   1 200.393  14.538   1
   6  -2   1 179.302  13.863   1
  -7   2  -1 16.3496  3.3701   2
  -7   2  -1 21.2168  3.6294   2
   7  -2   1 19.6805  4.8094   1
   7  -2   1 24.8757  5.0826   2
   7  -2   1 25.5669  5.3048   1
   7  -2   1 33.8833  5.4784   2
  -8   2  -1 32.7030  4.1811   2
  -8   2  -1 34.7068  4.4173   2
   8  -2   1 25.9639  5.7740   2
   8  -2   1 22.2659  5.5489   1
   8  -2   1 36.0755  6.1632   2
   8  -2   1 27.8292  6.1717   1
   9  -2   1 24.6710  6.3376   1
   9  -2   1 30.7244  6.2357   2
  10  -2   1 -2.3016  3.4312   2
  10  -2   1 7.53170 4.38001   1
  11  -2   1 6.15406 4.31393   2
  11  -2   1 0.95503 4.42988   1
  12  -2   1 1.23995 5.24597   2
  12  -2   1 -0.7079  4.5896   1
  12   1  -1 -0.8929  4.8437   1
  11   1  -1 2.72072 4.30885   2
  11   1  -1 4.62981 4.91071   1
  10   1  -1 -0.5095  4.2961   1
  10   1  -1 0.99753 3.78377   2
   9   1  -1 63.9029  9.4251   1
   9   1  -1 60.0262  7.6891   1
   9   1  -1 77.2492  9.1270   2
   8   1  -1 10.3769  3.8230   1
   8   1  -1 8.75131 3.42911   2
   8   1  -1 8.12686 3.32068   2
   8   1  -1 5.80603 2.76712   1
   8   1  -1 8.68471 3.07450   2
   7   1  -1 79.8896  7.7566   2
   7   1  -1 80.1215  8.8198   1
   7   1  -1 82.6588  7.7761   2
   7   1  -1 84.5928  7.8409   1
   6   1  -1 303.561  18.766   2
   6   1  -1 339.633  19.184   2
   6   1  -1 326.776  20.375   1
   6   1  -1 311.237  19.548   1
   6   1  -1 318.405  18.172   3
   5   1  -1 18.5653  2.7783   2
   5   1  -1 20.3142  2.8928   2
   5   1  -1 23.1868  3.0531   1
   5   1  -1 15.8445  2.8970   1
   4   1  -1 2.00821 1.27214   1
   4   1  -1 1.43885 0.95606   2
   4   1  -1 0.21086 0.89923   1
   4   1  -1 0.18992 0.87597   2
   3   1  -1 3.55202 0.92309   2
   3   1  -1 4.22902 0.96152   2
   3   1  -1 3.75072 0.97939   1
   3   1  -1 3.81963 1.12344   1
   2   1  -1 576.713  29.750   2
   2   1  -1 573.542  31.199   1
   2   1  -1 534.463  31.062   1
   2   1  -1 579.022  29.649   2
   0   1  -1 -0.5292  0.3985   1
   0   1  -1 -1.0187  0.2082   1
   0   1  -1 -1.0670  0.2250   2
   0  -1   1 -0.9833  0.1837   1
   0  -1   1 -1.0273  0.1381   2
  -2   1  -1 349.516  20.601   1
  -2   1  -1 332.245  19.421   2
  -2   1  -1 362.130  19.646   2
  -2   1  -1 339.148  19.364   3
   2  -1   1 395.959  20.819   1
   2  -1   1 307.678  19.290   2
   2  -1   1 358.902  20.561   1
   2  -1   1 340.395  19.581   2
  -3   1  -1 133.750   8.954   2
  -3   1  -1 144.000   9.805   1
  -3   1  -1 136.358   9.509   1
  -3   1  -1 143.027   8.285   3
  -3   1  -1 135.728   9.081   2
   3  -1   1 146.557   9.684   1
   3  -1   1 122.196   9.584   1
   3  -1   1 142.707   9.210   2
   3  -1   1 146.102   9.313   2
  -4   1  -1 185.523  11.155   3
  -4   1  -1 175.946  12.682   1
  -4   1  -1 226.243  12.650   2
  -4   1  -1 184.067  11.986   2
   4  -1   1 206.105  12.638   2
   4  -1   1 180.771  12.946   1
   4  -1   1 197.338  13.449   1
   4  -1   1 235.384  12.995   2
  -5   1  -1 21.3441  3.3898   2
  -5   1  -1 19.5627  3.4379   1
  -5   1  -1 12.2897  2.5965   2
   5  -1   1 19.8703  3.9626   1
   5  -1   1 19.6915  3.7075   2
   5  -1   1 19.2895  3.7187   1
   5  -1   1 21.0912  3.6530   2
  -6   1  -1 -0.8436  1.4651   2
  -6   1  -1 1.71041 2.16215   1
  -6   1  -1 -0.3953  1.3404   2
   6  -1   1 -0.8072  1.7224   2
   6  -1   1 -1.1378  1.9596   1
   6  -1   1 1.72677 2.03295   2
   6  -1   1 0.70505 1.90525   1
  -7   1  -1 0.84092 1.56453   2
  -7   1  -1 2.65744 1.67669   2
   7  -1   1 -1.4887  2.2698   1
   7  -1   1 -0.5693  2.4116   1
   7  -1   1 -0.9026  2.0513   2
   7  -1   1 2.82363 2.56891   2
   8  -1   1 8.88310 4.19796   1
   8  -1   1 11.1643  4.0672   1
   8  -1   1 13.8491  3.9833   2
   8  -1   1 15.9594  4.3955   2
   9  -1   1 65.1277  9.9389   1
   9  -1   1 86.2620 10.2624   2
   9  -1   1 60.5465  8.8325   2
  10  -1   1 2.50074 3.83286   2
  10  -1   1 8.05743 5.15219   1
  11  -1   1 3.34045 4.51716   2
  11  -1   1 1.08947 4.54152   1
  12  -1   1 2.77259 5.21817   2
  12  -1   1 6.32639 5.21676   1
  12   0  -1 2.60113 5.09537   1
  11   0  -1 32.7285  6.4204   2
  11   0  -1 13.7329  6.1323   1
  10   0  -1 0.10374 3.09987   2
  10   0  -1 -0.1958  3.8220   1
   9   0  -1 40.2669  6.2512   1
   9   0  -1 41.4704  7.6310   1
   9   0  -1 33.1314  6.1721   2
   8   0  -1 4.31783 3.39335   1
   8   0  -1 -0.4908  2.2857   2
   8   0  -1 2.23512 2.42331   1
   8   0  -1 1.60195 2.61043   2
   7   0  -1 29.5281  4.9028   2
   7   0  -1 37.2274  5.1708   2
   7   0  -1 38.8635  6.0655   1
   7   0  -1 37.2894  5.1452   1
   6   0  -1 246.840  15.747   2
   6   0  -1 254.097  16.177   1
   6   0  -1 243.161  15.542   2
   6   0  -1 266.429  17.079   1
   5   0  -1 91.4579  6.6406   2
   5   0  -1 101.880   7.698   2
   5   0  -1 82.7766  7.1375   2
   5   0  -1 105.137   8.433   1
   5   0  -1 85.0409  6.7888   1
   4   0  -1 94.1937  6.4568   2
   4   0  -1 106.125   6.848   1
   4   0  -1 96.3712  6.4482   2
   4   0  -1 94.1861  6.9302   1
   3   0  -1 225.517  12.414   2
   3   0  -1 212.501  12.930   1
   3   0  -1 220.626  13.053   1
   3   0  -1 228.235  12.380   2
   2   0  -1 679.743  36.817   3
   2   0  -1 685.849  35.506   2
  -1   0   1 -0.0219  0.1995   3
   0   0  -1 -0.1248  0.1205   3
   0   0  -1 0.00936 0.10461   2
   0   0  -1 0.02006 0.15083   1
   0   0  -1 0.09231 0.13019   1
   0   0  -1 -0.0305  0.0787   2
   0   0   1 0.01750 0.12388   3
   0   0   1 -0.0056  0.1315   1
   0   0   1 0.06721 0.09278   2
   0   0   1 -0.0648  0.0964   2
   0   0   1 0.01846 0.10950   1
  -1   0  -1 -4.6076  0.2529   2
  -1   0  -1 -4.8042  0.2546   1
   1   0   1 -4.6355  0.2014   2
   1   0   1 -3.8527  0.3834   2
   1   0   1 -4.3934  0.3317   1
   1   0   1 -4.9012  0.1704   2
   1   0   1 -4.6694  0.1940   3
   1   0   1 -4.9258  0.3245   1
  -2   0  -1 5676.49  307.82   1
  -2   0  -1 5751.70  293.04   2
  -2   0  -1 5805.44  293.07   2
  -2   0  -1 5890.80  308.03   1
  -2   0  -1 5775.10  302.87   3
   2   0   1 5623.55  293.08   2
   2   0   1 5530.85  307.84   1
   2   0   1 5274.96  302.83   3
  -3   0  -1 298.095  18.726   1
  -3   0  -1 307.025  18.915   1
  -3   0  -1 330.359  18.082   2
  -3   0  -1 323.204  17.917   2
   3   0   1 315.955  17.823   3
   3   0   1 307.529  18.938   1
   3   0   1 323.007  18.204   2
   3   0   1 332.105  18.294   2
   3   0   1 342.040  19.567   1
   3   0   1 320.241  18.262   2
  -4   0  -1 153.984   9.145   2
  -4   0  -1 130.741   8.713   2
  -4   0  -1 133.778   9.295   1
   4   0   1 145.925   9.732   1
   4   0   1 150.127   9.560   2
   4   0   1 129.835   9.168   2
   4   0   1 143.390   9.503   2
   4   0   1 132.220   8.218   3
   4   0   1 158.378  10.469   1
  -5   0  -1 57.7115  5.4818   2
  -5   0  -1 58.7469  5.2355   2
  -5   0  -1 73.3918  6.0414   1
   5   0   1 63.7221  4.1138   3
   5   0   1 63.2656  6.3615   2
   5   0   1 60.2660  6.3681   1
   5   0   1 71.6203  6.8759   2
   5   0   1 53.7873  6.8028   1
  -6   0  -1 123.664   8.192   2
  -6   0  -1 125.320   7.951   2
   6   0   1 125.666  10.776   1
   6   0   1 113.442  10.382   2
   6   0   1 128.968  11.941   1
   6   0   1 112.630  10.044   2
  -7   0  -1 38.7310  3.4852   2
   7   0   1 43.1883  6.0446   2
   7   0   1 35.6979  6.3534   1
   7   0   1 44.0767  6.3062   2
   7   0   1 34.9572  5.6607   1
   8   0   1 40.0532  6.6935   2
   8   0   1 50.6264  6.9197   2
   8   0   1 49.9881  6.9966   1
   8   0   1 47.4116  7.9227   1
   9   0   1 4.51651 4.22662   1
   9   0   1 3.88260 3.75816   2
   9   0   1 0.53773 3.52758   2
  10   0   1 2.47768 3.82641   2
  10   0   1 -1.6682  4.1649   1
  11   0   1 1.50106 4.45272   2
  11   0   1 12.8381  5.7210   1
  12   0   1 3.84922 4.74270   2
  12   0   1 -0.7568  5.2898   1
  12  -1  -1 -2.0390  4.6065   1
  11  -1  -1 2.15267 4.28783   1
  11  -1  -1 -1.9430  3.8465   2
  10  -1  -1 63.4618  9.4393   1
  10  -1  -1 60.4172  8.7993   2
   9  -1  -1 6.06006 3.91307   1
   9  -1  -1 8.76882 3.79130   2
   9  -1  -1 6.32570 3.68822   1
   8  -1  -1 74.6784  8.7208   1
   8  -1  -1 69.1031  8.4984   2
   8  -1  -1 76.9683  9.6183   1
   8  -1  -1 112.362  10.228   2
   7  -1  -1 38.9942  5.6775   1
   7  -1  -1 39.9332  5.5126   2
   7  -1  -1 38.5933  6.1573   1
   7  -1  -1 34.9735  5.4245   2
   6  -1  -1 133.376  10.717   2
   6  -1  -1 132.993  10.023   1
   6  -1  -1 125.114  10.528   2
   6  -1  -1 132.509  11.549   1
   5  -1  -1 12.2821  3.0421   1
   5  -1  -1 20.9124  3.4847   1
   5  -1  -1 12.9832  2.9086   2
   5  -1  -1 16.4884  2.9297   2
   4  -1  -1 232.410  13.988   2
   4  -1  -1 227.046  14.682   1
   4  -1  -1 233.612  13.862   2
   4  -1  -1 235.497  14.646   1
  -4   1   1 228.946  12.665   2
   3  -1  -1 2723.19  144.29   2
   3  -1  -1 2705.45  151.75   1
   3  -1  -1 2708.51  144.52   2
   3  -1  -1 2865.64  151.85   1
  -3   1   1 2763.40  143.75   2
  -3   1   1 2782.45  151.04   1
  -3   1   1 2855.32  151.12   1
   2  -1  -1 5432.86  278.63   2
   2  -1  -1 5405.40  278.87   2
   2  -1  -1 5527.66  292.84   1
   2  -1  -1 5450.87  292.97   1
  -2   1   1 5502.20  278.60   2
  -2   1   1 5445.87  292.66   1
  -2   1   1 5208.10  292.68   1
  -2   1   1 5135.12  278.49   2
   1  -1  -1 334.175  20.889   2
  -1   1   1 418.389  21.803   1
  -1   1   1 434.876  20.723   2
  -1   1   1 341.018  21.911   1
   0  -1  -1 -2.3330  0.1903   1
   0  -1  -1 -2.1465  0.2197   2
   0  -1  -1 1.05416 0.70451   2
   0  -1  -1 -2.6451  0.3515   1
   0   1   1 -2.1627  0.2132   1
   0   1   1 -2.0177  0.3069   2
   0   1   1 -2.0016  0.3994   1
  -2  -1  -1 312.204  17.756   1
  -2  -1  -1 309.284  18.039   1
  -2  -1  -1 314.630  17.060   2
  -2  -1  -1 319.934  17.006   2
   2   1   1 293.761  18.116   1
   2   1   1 300.256  18.168   1
   2   1   1 307.917  17.048   2
   2   1   1 292.248  17.110   2
   2   1   1 303.596  17.795   1
  -3  -1  -1 94.9936  6.5637   2
  -3  -1  -1 101.910   6.607   2
  -3  -1  -1 114.948   7.257   1
  -3  -1  -1 94.4824  6.7609   1
   3   1   1 100.736   6.803   2
   3   1   1 112.186   7.050   2
   3   1   1 99.6646  7.0032   1
   3   1   1 99.3895  7.4599   1
  -4  -1  -1 68.0179  5.6301   2
  -4  -1  -1 74.4881  5.5047   1
  -4  -1  -1 73.3509  5.2633   2
   4   1   1 68.6273  6.3077   1
   4   1   1 68.1417  5.2766   3
   4   1   1 77.8778  6.5085   2
   4   1   1 74.6364  6.3134   2
   4   1   1 81.4671  7.3488   1
  -5  -1  -1 197.255  13.225   1
  -5  -1  -1 225.820  12.887   2
  -5  -1  -1 217.028  12.710   2
   5   1   1 229.029  13.700   2
   5   1   1 214.065  14.108   1
   5   1   1 214.033  14.818   1
   5   1   1 233.498  14.006   2
   5   1   1 207.921  12.997   3
  -6  -1  -1 30.1273  3.2930   2
  -6  -1  -1 32.1049  3.2134   2
   6   1   1 29.9189  4.4658   2
   6   1   1 26.9528  3.2249   3
   6   1   1 31.4528  5.3992   1
   6   1   1 33.8691  4.7802   2
   6   1   1 27.3514  4.3676   1
   7   1   1 27.4774  5.5136   1
   7   1   1 26.8952  4.9543   2
   7   1   1 23.1588  4.4378   1
   7   1   1 31.5035  4.9414   2
   7   1   1 29.5115  4.9378   2
   7   1   1 19.0619  2.5998   3
   8   1   1 0.31018 2.68908   1
   8   1   1 1.24661 2.82506   2
   8   1   1 5.50724 2.99706   2
   8   1   1 0.10606 2.55755   2
   8   1   1 3.94194 2.88838   1
   9   1   1 98.8616 10.4968   1
   9   1   1 105.833  11.487   2
   9   1   1 94.9864 10.4384   2
   9   1   1 78.9093 11.5379   1
  10   1   1 1.07126 4.35316   2
  10   1   1 1.36533 4.10538   1
  11   1   1 4.61772 5.42351   1
  11   1   1 -1.3403  4.3638   2
  12   1   1 1.00967 5.45527   1
  12   1   1 8.86023 5.60882   2
  12  -2  -1 0.68803 5.03234   1
  11  -2  -1 15.8437  5.6847   2
  11  -2  -1 1.60817 4.71359   1
  10  -2  -1 0.90684 3.69674   1
  10  -2  -1 7.96643 4.33392   2
   9  -2  -1 -0.6052  3.4881   1
   9  -2  -1 4.06153 3.36753   2
   8  -2  -1 18.8638  4.9040   2
   8  -2  -1 45.0378  6.4746   2
   8  -2  -1 23.1101  5.4314   1
   8  -2  -1 21.0525  5.0812   1
   7  -2  -1 92.6016  9.8102   1
   7  -2  -1 91.5055  9.5008   2
   7  -2  -1 86.0999  8.8631   2
   7  -2  -1 80.8200  9.3638   1
   6  -2  -1 49.5535  6.4598   1
   6  -2  -1 58.5882  6.2861   2
   6  -2  -1 57.1421  6.6902   2
   6  -2  -1 48.2915  6.4367   1
  -6   2   1 32.4801  3.7468   2
  -6   2   1 55.6028  4.2924   2
   5  -2  -1 529.708  30.285   1
   5  -2  -1 500.600  30.281   1
   5  -2  -1 496.693  28.445   2
   5  -2  -1 522.284  29.077   2
  -5   2   1 476.028  27.489   2
  -5   2   1 479.921  28.732   1
  -5   2   1 496.400  27.370   2
   4  -2  -1 434.413  27.242   2
   4  -2  -1 499.334  28.872   1
   4  -2  -1 504.329  28.540   1
   4  -2  -1 498.113  26.936   2
  -4   2   1 471.654  26.506   2
  -4   2   1 474.488  26.603   2
  -4   2   1 459.767  27.824   1
   3  -2  -1 1119.80   61.89   1
   3  -2  -1 1092.81   62.36   1
   3  -2  -1 1109.39   58.73   2
   3  -2  -1 1088.63   59.46   2
  -3   2   1 1098.87   61.88   1
  -3   2   1 1073.99   58.70   2
  -3   2   1 1146.41   59.01   2
   2  -2  -1 5293.15  273.28   2
   2  -2  -1 5329.46  287.91   1
   2  -2  -1 5534.58  287.26   1
   2  -2  -1 5152.10  273.99   2
  -2   2   1 5107.93  287.62   1
  -2   2   1 5141.56  287.26   1
  -2   2   1 5167.76  273.30   2
  -2   2   1 5483.43  273.90   2
   1  -2  -1 1335.34   69.04   2
   1  -2  -1 1327.54   71.65   1
   1  -2  -1 1262.99   68.15   2
   1  -2  -1 1291.35   72.46   1
  -1   2   1 1302.58   68.14   2
  -1   2   1 1278.54   71.63   1
  -1   2   1 1312.76   68.93   2
   0  -2  -1 153.209   9.991   2
   0  -2  -1 170.443  10.662   1
   0  -2  -1 160.832   9.807   1
   0   2   1 164.101   9.349   2
   0   2   1 168.409  10.628   1
   0   2   1 155.442   9.785   1
  -1  -2  -1 6336.45  354.89   1
  -1  -2  -1 6377.14  338.43   2
  -1  -2  -1 6540.25  355.59   1
  -1  -2  -1 6475.07  337.84   2
   1   2   1 6553.57  337.76   2
   1   2   1 6927.49  355.85   1
   1   2   1 6535.12  354.83   1
  -2  -2  -1 1014.73   63.20   1
  -2  -2  -1 1125.50   63.71   1
  -2  -2  -1 1115.57   60.66   2
  -2  -2  -1 1192.16   60.45   2
   2   2   1 1218.67   64.19   1
   2   2   1 1149.30   60.80   2
   2   2   1 1149.64   63.30   1
   2   2   1 1179.33   60.35   2
  -3  -2  -1 556.277  31.678   2
  -3  -2  -1 617.119  31.666   2
  -3  -2  -1 579.083  32.990   1
   3   2   1 594.332  33.261   1
   3   2   1 570.044  31.948   2
   3   2   1 555.393  31.630   2
   3   2   1 576.618  33.852   1
  -4  -2  -1 504.912  27.605   2
  -4  -2  -1 488.840  28.788   1
  -4  -2  -1 527.556  27.824   2
   4   2   1 482.986  27.995   2
   4   2   1 485.106  29.225   1
   4   2   1 544.365  30.316   1
   4   2   1 503.373  28.341   2
   4   2   1 473.401  29.928   1
  -5  -2  -1 21.9686  2.9184   1
  -5  -2  -1 17.3614  2.6233   2
  -5  -2  -1 16.1200  2.7102   2
   5   2   1 24.5423  3.7355   1
   5   2   1 21.6125  3.4736   2
   5   2   1 17.0131  3.1658   2
   5   2   1 16.8525  3.7029   1
  -6  -2  -1 3.59077 1.42476   2
  -6  -2  -1 5.50760 1.64596   2
   6   2   1 4.30716 2.20252   2
   6   2   1 5.90055 2.85080   1
   6   2   1 1.69973 1.77565   2
   6   2   1 1.62259 1.97527   1
   6   2   1 4.45399 2.07970   3
   7   2   1 135.656  13.046   1
   7   2   1 135.391  11.781   1
   7   2   1 126.127  11.272   2
   7   2   1 139.019   9.526   3
   7   2   1 131.287  11.774   2
   8   2   1 18.6235  4.5790   2
   8   2   1 16.4186  4.7885   1
   8   2   1 12.6197  2.7563   3
   8   2   1 12.4205  3.9241   2
   8   2   1 25.8697  4.9736   1
   9   2   1 3.50475 4.55261   1
   9   2   1 -1.2664  2.7161   2
   9   2   1 0.20779 2.48571   2
  10   2   1 13.0325  5.7323   1
  10   2   1 8.93251 4.44057   2
  10   2   1 14.3491  5.8396   2
  11   2   1 1.37790 5.03304   1
  11   2   1 -1.4187  4.9730   2
  12   2   1 19.0688  7.2910   2
  12   2   1 9.55387 7.32478   1
  12  -3  -1 13.1146  5.9496   1
  12  -3  -1 10.5962  5.2953   2
  11  -3  -1 2.16114 4.48826   2
  11  -3  -1 5.26973 4.66309   1
  10  -3  -1 1.37214 3.80565   2
  10  -3  -1 3.72278 3.83692   1
   9  -3  -1 -0.5519  3.0877   2
   9  -3  -1 2.53589 3.31297   1
   8  -3  -1 116.922  12.431   1
   8  -3  -1 125.305  12.949   2
   8  -3  -1 94.4447 10.6175   2
   8  -3  -1 133.569  13.207   1
   7  -3  -1 8.94588 3.22653   2
   7  -3  -1 7.04704 3.38431   1
   7  -3  -1 3.38450 3.13150   2
   7  -3  -1 5.93005 3.52394   1
  -7   3   1 3.88692 1.99892   2
  -7   3   1 4.15717 2.08388   2
   6  -3  -1 48.1211  6.5249   1
   6  -3  -1 37.5876  6.4825   1
   6  -3  -1 50.4752  7.1941   2
   6  -3  -1 52.3751  6.2520   2
  -6   3   1 47.8645  4.0741   3
  -6   3   1 46.7790  5.3788   2
  -6   3   1 44.6874  5.6339   1
  -6   3   1 50.8877  5.5685   2
  -6   3   1 49.7701  5.4412   2
   5  -3  -1 -0.0937  2.4676   2
   5  -3  -1 -0.3065  1.9449   2
   5  -3  -1 2.02274 2.65641   1
   5  -3  -1 0.46782 2.34388   1
  -5   3   1 3.05330 2.46403   1
  -5   3   1 1.59842 2.15250   2
  -5   3   1 2.04169 2.09372   2
   4  -3  -1 55.3881  6.2477   1
   4  -3  -1 45.5201  6.6772   1
   4  -3  -1 67.1540  7.4546   2
   4  -3  -1 64.3324  6.1531   2
  -4   3   1 65.7585  6.4144   2
  -4   3   1 60.0333  6.7167   1
  -4   3   1 74.1955  6.8508   2
   3  -3  -1 417.985  21.475   2
   3  -3  -1 337.605  22.176   2
   3  -3  -1 388.640  22.533   1
   3  -3  -1 331.538  23.143   1
  -3   3   1 354.849  21.888   2
  -3   3   1 383.586  21.521   2
  -3   3   1 360.681  22.978   1
   2  -3  -1 176.627  12.479   1
   2  -3  -1 184.288  10.900   2
   2  -3  -1 181.804  11.392   1
   2  -3  -1 165.281  11.670   2
  -2   3   1 168.828  11.589   2
  -2   3   1 163.580  10.704   2
   1  -3  -1 924.872  51.446   1
   1  -3  -1 895.128  52.536   1
   1  -3  -1 893.674  50.078   2
   1  -3  -1 917.889  48.869   2
  -1   3   1 934.895  52.617   1
  -1   3   1 959.445  50.156   2
  -1   3   1 903.052  51.371   1
  -1   3   1 910.402  48.941   2
   0  -3  -1 1302.17   69.66   1
   0  -3  -1 1283.96   66.30   2
   0  -3  -1 1232.62   67.40   2
   0  -3  -1 1236.09   70.81   1
   0   3   1 1270.34   69.60   1
   0   3   1 1286.73   70.90   1
   0   3   1 1187.28   66.16   2
   0   3   1 1240.91   67.42   2
  -1  -3  -1 140.445   8.974   1
  -1  -3  -1 126.079   9.310   2
  -1  -3  -1 134.931   8.541   2
  -1  -3  -1 128.245   9.827   1
   1   3   1 126.952   9.835   1
   1   3   1 136.896   8.928   1
   1   3   1 147.171   8.633   2
   1   3   1 144.080   9.611   2
  -2  -3  -1 316.224  17.232   2
  -2  -3  -1 298.021  18.708   1
  -2  -3  -1 277.652  17.660   2
   2   3   1 310.688  19.091   1
   2   3   1 280.820  16.911   2
   2   3   1 293.314  17.801   1
   2   3   1 302.438  17.958   2
  -3  -3  -1 55.4905  5.5964   2
  -3  -3  -1 57.7102  5.3801   1
  -3  -3  -1 50.6665  5.0753   2
   3   3   1 54.8977  6.1749   1
   3   3   1 47.4246  4.8332   2
   3   3   1 45.8703  4.9714   1
   3   3   1 47.2055  5.3447   2
  -4  -3  -1 1.83693 1.50695   2
  -4  -3  -1 1.40118 1.21791   2
  -4  -3  -1 -0.1613  1.3458   1
   4   3   1 -0.4041  1.1939   2
   4   3   1 0.28287 1.31744   2
   4   3   1 1.04250 1.42509   1
   4   3   1 -2.1448  1.3676   1
  -5  -3  -1 243.874  16.042   1
  -5  -3  -1 271.020  15.855   2
  -5  -3  -1 264.683  15.598   2
   5   3   1 267.091  16.757   2
   5   3   1 265.307  16.970   1
   5   3   1 243.108  16.102   2
   5   3   1 281.805  18.204   1
  -6  -3  -1 103.575   7.260   2
  -6  -3  -1 108.186   7.164   2
   6   3   1 104.603   9.678   1
   6   3   1 100.150   9.231   2
   6   3   1 100.964  10.754   1
   6   3   1 97.6580  9.4390   2
   6   3   1 93.5205 10.3725   1
   7   3   1 29.3172  5.0840   2
   7   3   1 26.9408  5.0717   2
   7   3   1 41.2683  6.9226   1
   7   3   1 31.1044  5.3390   1
   8   3   1 92.3052  9.0363   3
   8   3   1 119.202  11.145   2
   8   3   1 97.8453 10.2974   1
   8   3   1 118.268  12.580   1
   8   3   1 91.1854  9.9069   2
   9   3   1 27.9570  5.7200   2
   9   3   1 23.8828  6.5085   1
   9   3   1 29.5461  4.4503   3
  10   3   1 3.44943 4.70318   1
  10   3   1 -1.0915  3.1803   2
  11   3   1 1.31467 4.96215   2
  11   3   1 6.43090 4.61013   2
  11   3   1 2.67487 5.82463   1
  12   3   1 -0.2749  6.1242   1
  12   3   1 2.81878 6.05923   2
  12  -4  -1 2.02936 4.52158   2
  12  -4  -1 -3.3049  4.7112   1
  11  -4  -1 0.78618 4.26696   1
  11  -4  -1 4.86318 4.15318   2
  10  -4  -1 -1.8135  3.1727   1
  10  -4  -1 -2.2302  3.2742   2
   9  -4  -1 -0.0456  3.0813   1
   9  -4  -1 0.04481 3.21145   2
   8  -4  -1 6.24354 4.08738   1
   8  -4  -1 9.84967 3.87225   2
   7  -4  -1 61.1518  7.3092   2
   7  -4  -1 54.0838  7.6529   1
   7  -4  -1 43.8585  7.8694   1
   7  -4  -1 49.0071  8.2005   2
  -7   4   1 60.4169  6.6837   2
  -7   4   1 59.3056  5.1066   3
  -7   4   1 50.2252  5.0000   3
  -7   4   1 52.4078  6.3262   2
  -7   4   1 64.7528  7.0950   2
   6  -4  -1 4.61163 2.57403   1
   6  -4  -1 3.14870 3.30639   1
   6  -4  -1 4.32256 3.45916   2
   6  -4  -1 1.99994 2.24319   2
  -6   4   1 3.13335 2.49724   2
  -6   4   1 8.47405 3.00593   2
  -6   4   1 5.49900 3.21585   1
   5  -4  -1 63.5417  8.1810   2
   5  -4  -1 59.6484  8.2348   1
   5  -4  -1 50.6584  6.1784   2
   5  -4  -1 43.2928  6.2923   1
  -5   4   1 66.7243  7.7096   1
  -5   4   1 72.0925  7.5300   2
  -5   4   1 52.0566  6.6400   2
   4  -4  -1 7.35687 2.54313   1
   4  -4  -1 17.3174  4.2675   2
   4  -4  -1 14.0968  3.0423   2
   4  -4  -1 8.02703 3.37740   1
  -4   4   1 8.79988 2.76963   2
  -4   4   1 12.4537  3.2594   2
  -4   4   1 8.94045 3.28256   1
   3  -4  -1 226.673  14.841   2
   3  -4  -1 203.473  15.073   1
   3  -4  -1 197.655  12.881   2
   3  -4  -1 199.803  13.660   1
  -3   4   1 182.409  12.895   2
  -3   4   1 211.318  14.109   2
   2  -4  -1 2.25326 2.35793   1
   2  -4  -1 2.70039 1.33874   2
   2  -4  -1 2.63537 2.19307   2
   2  -4  -1 3.99908 1.73883   1
  -2   4   1 2.36481 2.12967   1
  -2   4   1 0.51849 1.52564   2
  -2   4   1 2.60136 1.45979   2
   1  -4  -1 33.4863  4.1855   1
   1  -4  -1 39.8076  4.3376   2
   1  -4  -1 50.2952  5.9235   2
   1  -4  -1 41.0600  5.8492   1
  -1   4   1 37.5973  5.6299   1
  -1   4   1 41.3984  4.7154   1
  -1   4   1 34.2514  5.1050   2
  -1   4   1 40.7174  4.3648   2
   0  -4  -1 70.1424  6.0804   1
   0  -4  -1 68.1652  5.7718   2
   0  -4  -1 63.4780  7.0857   2
   0  -4  -1 57.4048  7.0956   1
   0   4   1 61.4333  5.5733   2
   0   4   1 56.5420  6.9866   1
   0   4   1 62.5742  6.9333   2
   0   4   1 63.6221  5.9489   1
  -1  -4  -1 552.437  32.268   2
  -1  -4  -1 569.390  32.412   1
  -1  -4  -1 553.766  30.897   2
   1   4   1 566.555  32.420   2
   1   4   1 574.067  34.073   1
   1   4   1 569.203  30.895   2
   1   4   1 534.268  32.360   1
  -2  -4  -1 35.1765  4.2916   1
  -2  -4  -1 34.6224  4.1399   2
  -2  -4  -1 35.1953  5.0691   2
   2   4   1 43.4277  5.8781   1
   2   4   1 35.0541  4.1481   1
   2   4   1 24.0489  3.5014   2
   2   4   1 35.4595  5.0234   2
  -3  -4  -1 58.9097  6.0148   1
  -3  -4  -1 50.0142  5.4902   2
  -3  -4  -1 42.9912  5.7101   2
   3   4   1 65.4748  5.7804   2
   3   4   1 55.9444  5.6122   1
   3   4   1 47.7494  6.0586   2
   3   4   1 50.3337  6.7610   1
  -4  -4  -1 15.5182  3.3024   2
  -4  -4  -1 16.7689  3.1258   2
  -4  -4  -1 12.3026  2.7854   1
   4   4   1 9.62893 3.45965   1
   4   4   1 12.4013  2.6822   2
   4   4   1 6.95330 2.69512   2
   4   4   1 10.8535  2.7367   1
  -5  -4  -1 44.8593  5.2968   1
  -5  -4  -1 37.5537  4.7970   2
  -5  -4  -1 35.2246  5.0333   2
   5   4   1 50.7570  5.6794   2
   5   4   1 45.4767  5.7053   1
   5   4   1 46.7674  6.6596   1
   5   4   1 60.9435  6.8017   2
  -6  -4  -1 57.3203  5.4926   2
  -6  -4  -1 51.0864  5.4238   2
   6   4   1 39.1098  6.1713   2
   6   4   1 44.6989  7.2786   1
   6   4   1 47.5468  6.1168   2
   6   4   1 46.2811  6.1772   1
  -7  -4  -1 39.0833  3.9547   2
   7   4   1 37.9660  6.0590   1
   7   4   1 37.0829  5.8045   2
   7   4   1 32.1481  6.6820   1
   7   4   1 47.1204  7.8949   1
   7   4   1 45.5446  6.5023   2
   8   4   1 13.0575  5.0881   1
   8   4   1 6.27079 3.55585   2
   8   4   1 17.5782  4.6157   2
   8   4   1 12.8846  4.1611   1
   9   4   1 -0.7977  3.4190   1
   9   4   1 0.84791 3.13967   2
   9   4   1 10.3038  3.7162   3
  10   4   1 8.21510 5.13475   1
  10   4   1 2.09671 3.60865   2
  11   4   1 -1.1348  5.0649   1
  11   4   1 4.45884 4.62707   2
  12   4   1 1.88346 6.30976   1
  11  -5  -1 1.83936 4.45443   2
  11  -5  -1 5.20733 4.78709   1
  10  -5  -1 0.88900 3.86654   1
  10  -5  -1 2.24137 4.07161   2
   9  -5  -1 24.6094  6.2238   1
   9  -5  -1 14.6014  4.5429   2
   8  -5  -1 14.8036  4.4041   2
   8  -5  -1 12.5386  4.5996   1
   7  -5  -1 59.8704  8.4298   1
   7  -5  -1 69.5677  8.3010   2
  -7   5   1 63.0092  7.8659   2
   6  -5  -1 1.22858 4.05284   1
   6  -5  -1 -2.5378  2.2789   2
   6  -5  -1 1.50077 2.80590   1
  -6   5   1 4.44785 3.48502   1
  -6   5   1 -0.9226  2.3706   2
  -6   5   1 4.14424 3.24327   2
   5  -5  -1 119.575  12.673   2
   5  -5  -1 117.397  11.193   1
   5  -5  -1 118.566  13.013   1
   5  -5  -1 102.718   9.929   2
  -5   5   1 125.429  11.380   2
  -5   5   1 109.277  11.832   1
  -5   5   1 115.408  11.156   2
   4  -5  -1 345.209  23.884   2
   4  -5  -1 397.353  22.284   2
   4  -5  -1 340.601  24.811   1
   4  -5  -1 357.929  23.066   1
  -4   5   1 342.683  22.156   2
  -4   5   1 362.583  23.190   2
   3  -5  -1 368.964  22.657   1
   3  -5  -1 358.480  21.445   2
   3  -5  -1 372.873  24.706   1
   3  -5  -1 359.169  23.666   2
  -3   5   1 346.684  21.590   2
  -3   5   1 345.562  23.994   1
  -3   5   1 341.009  22.762   2
   2  -5  -1 35.3427  4.8371   1
   2  -5  -1 35.1027  5.9336   2
   2  -5  -1 30.4013  6.1358   1
   2  -5  -1 29.1269  4.1396   2
  -2   5   1 28.2184  5.5098   1
  -2   5   1 28.3556  5.1599   2
  -2   5   1 39.5849  4.8928   2
   1  -5  -1 52.8582  7.9264   1
   1  -5  -1 67.7086  8.1914   2
   1  -5  -1 76.5294  6.9613   2
   1  -5  -1 74.7525  7.1735   1
  -1   5   1 68.3188  8.4781   1
  -1   5   1 75.2610  7.0036   2
  -1   5   1 88.4511  9.0647   2
   0  -5  -1 62.8012  6.2119   1
   0  -5  -1 48.3313  5.3384   2
   0  -5  -1 53.8237  7.0928   2
   0   5   1 63.3265  5.9238   2
   0   5   1 59.9684  6.2816   1
   0   5   1 48.7520  6.6668   2
   0   5   1 53.7197  7.3731   1
  -1  -5  -1 357.083  21.043   2
  -1  -5  -1 328.755  19.012   2
  -1  -5  -1 311.596  19.776   1
   1   5   1 335.568  21.957   1
   1   5   1 294.556  19.703   1
   1   5   1 285.966  18.666   2
   1   5   1 364.207  21.248   2
  -2  -5  -1 121.613  10.275   1
  -2  -5  -1 140.365   9.237   2
  -2  -5  -1 101.614  10.688   2
   2   5   1 136.403  11.893   2
   2   5   1 122.662   9.165   1
   2   5   1 126.393  12.241   1
   2   5   1 121.766   8.786   2
  -3  -5  -1 -0.9655  1.1056   1
  -3  -5  -1 -0.2425  1.4269   2
  -3  -5  -1 -0.5589  1.6918   2
   3   5   1 0.69245 2.45741   1
   3   5   1 -0.2272  1.4097   2
   3   5   1 2.17523 1.66530   1
   3   5   1 1.48791 2.22134   2
  -4  -5  -1 125.153  10.423   1
  -4  -5  -1 121.538  10.028   2
  -4  -5  -1 107.053  10.170   2
   4   5   1 113.114  11.876   1
   4   5   1 99.1474  9.0585   2
   4   5   1 90.5059 10.0136   2
   4   5   1 125.736  10.106   1
  -5  -5  -1 13.5518  3.7573   2
  -5  -5  -1 13.3506  3.2239   2
  -5  -5  -1 18.3615  3.6921   1
   5   5   1 5.09997 3.28399   1
   5   5   1 16.7826  3.6685   2
   5   5   1 16.2013  3.7034   1
   5   5   1 15.5882  3.8946   2
  -6  -5  -1 -0.1348  2.1467   2
  -6  -5  -1 -0.9880  1.6815   2
   6   5   1 4.36359 2.60468   1
   6   5   1 -0.4557  1.9074   2
   6   5   1 1.84080 2.33123   2
   6   5   1 -1.3297  2.7042   1
  -7  -5  -1 107.803   9.087   2
  -7  -5  -1 124.220   8.399   2
   7   5   1 112.059  11.145   1
   7   5   1 125.020  11.188   2
   7   5   1 118.666  12.110   2
   7   5   1 129.160  13.814   1
   8   5   1 9.29815 4.13017   2
   8   5   1 1.56792 3.43648   1
   8   5   1 0.39051 3.28311   2
   8   5   1 9.51363 4.89041   1
   9   5   1 1.18510 2.72147   3
   9   5   1 1.60736 3.77770   1
   9   5   1 -1.3449  3.2549   2
  10   5   1 0.01315 3.56201   2
  10   5   1 -1.7982  4.3958   1
  11   5   1 -4.5353  4.0195   2
  11   5   1 -5.3046  4.3258   1
  12   5   1 6.82772 6.90395   1
  11  -6  -1 -3.0359  3.9958   1
  11  -6  -1 -2.1049  4.0771   2
  10  -6  -1 0.10217 4.05885   1
  10  -6  -1 3.19681 4.00693   2
   9  -6  -1 9.30575 4.24837   2
   9  -6  -1 -1.3193  3.6798   1
   8  -6  -1 12.8932  5.1151   1
   8  -6  -1 20.3453  4.8946   2
   7  -6  -1 16.2170  4.4889   2
   7  -6  -1 29.2430  6.0712   1
  -7   6   1 24.9584  5.4979   2
   6  -6  -1 31.9017  5.9456   1
   6  -6  -1 30.9343  5.5122   2
  -6   6   1 27.9418  5.9523   2
   5  -6  -1 35.8944  5.5554   2
   5  -6  -1 37.3960  6.0653   1
   5  -6  -1 35.7346  7.5444   1
  -5   6   1 14.1353  4.9538   1
  -5   6   1 35.4933  6.3178   2
   4  -6  -1 -1.4122  1.7752   1
   4  -6  -1 5.13095 2.54666   2
   4  -6  -1 -0.6320  3.9907   1
  -4   6   1 2.25422 2.81072   2
  -4   6   1 -0.8464  3.1412   1
   3  -6  -1 14.2421  5.0871   1
   3  -6  -1 13.0357  3.7130   1
   3  -6  -1 10.1809  2.8184   2
  -3   6   1 7.23252 3.50143   2
  -3   6   1 11.0691  4.0637   1
   2  -6  -1 366.024  23.962   1
   2  -6  -1 399.370  25.661   2
   2  -6  -1 378.309  22.850   2
  -2   6   1 407.514  26.623   1
  -2   6   1 352.765  24.593   2
   1  -6  -1 92.7139 10.6376   2
   1  -6  -1 99.7997  8.9199   1
   1  -6  -1 77.7583  7.7680   2
  -1   6   1 90.0957  8.4391   2
  -1   6   1 61.6624  9.3978   1
  -1   6   1 77.9284  9.6710   2
   0  -6  -1 243.773  15.462   2
   0  -6  -1 236.859  16.143   1
   0  -6  -1 273.643  17.987   2
   0   6   1 232.958  17.369   2
   0   6   1 247.035  18.458   1
   0   6   1 227.642  15.321   2
  -1  -6  -1 257.042  16.414   1
  -1  -6  -1 239.778  17.321   2
  -1  -6  -1 247.691  15.632   2
   1   6   1 201.568  15.068   2
   1   6   1 287.352  19.263   1
   1   6   1 244.030  16.351   1
   1   6   1 266.637  17.970   2
  -2  -6  -1 238.146  17.242   2
  -2  -6  -1 173.501  12.426   2
  -2  -6  -1 180.236  12.994   1
   2   6   1 182.304  12.406   2
   2   6   1 194.881  17.161   1
   2   6   1 169.866  12.817   1
   2   6   1 199.193  16.116   2
  -3  -6  -1 147.997  12.217   2
  -3  -6  -1 173.840  14.210   2
   3   6   1 143.261  11.063   1
   3   6   1 140.104  14.462   1
   3   6   1 137.288  13.423   2
   3   6   1 151.027  10.739   2
  -4  -6  -1 217.341  15.424   1
  -4  -6  -1 226.701  15.018   2
  -4  -6  -1 215.127  15.799   2
   4   6   1 254.806  20.402   1
   4   6   1 232.086  18.469   2
   4   6   1 208.408  15.131   1
   4   6   1 215.900  14.577   2
  -5  -6  -1 1.33984 2.10066   2
  -5  -6  -1 3.12991 2.98632   2
  -5  -6  -1 -0.9596  2.0674   1
   5   6   1 3.24933 2.61582   2
   5   6   1 5.48791 2.73414   1
   5   6   1 3.02470 3.33100   1
   5   6   1 6.23824 2.86702   2
  -6  -6  -1 26.5610  5.2149   2
  -6  -6  -1 35.9398  5.2659   2
   6   6   1 39.5244  6.0560   1
   6   6   1 41.7495  7.6275   1
   6   6   1 32.5454  5.5521   2
   6   6   1 41.3125  6.9344   2
  -7  -6  -1 9.55469 3.01042   2
  -7  -6  -1 5.55404 3.04326   2
   7   6   1 6.90236 4.41720   1
   7   6   1 8.64414 3.95282   2
   8   6   1 1.60110 3.77420   1
   8   6   1 7.67430 4.39914   2
   8   6   1 8.50815 4.62399   1
   9   6   1 4.48311 4.91116   1
   9   6   1 16.5311  5.3312   2
  10   6   1 5.70204 4.26837   2
  10   6   1 3.72040 5.00467   1
  11   6   1 2.25988 5.87439   1
  11   6   1 4.07480 4.36607   2
  10  -7  -1 4.32786 4.81639   1
  10  -7  -1 -2.3803  3.9678   2
   9  -7  -1 0.23563 3.70108   2
   9  -7  -1 -0.0640  4.0888   1
   8  -7  -1 -0.6512  3.4456   1
   8  -7  -1 7.57616 4.08080   2
   7  -7  -1 -2.5508  2.7676   1
   7  -7  -1 -0.5072  2.3872   2
  -7   7   1 5.67623 3.78107   2
   6  -7  -1 0.02013 3.08981   1
   6  -7  -1 -0.0960  2.5958   2
  -6   7   1 3.86020 3.29974   2
   5  -7  -1 27.9021  5.7270   1
   5  -7  -1 23.3411  5.0413   2
  -5   7   1 19.0992  5.6274   2
  -5   7   1 26.4919  6.8811   1
   4  -7  -1 42.2536  6.0711   2
   4  -7  -1 35.0318  6.0983   1
  -4   7   1 40.2972  7.1201   2
  -4   7   1 36.7437  7.8046   1
   3  -7  -1 100.302   9.436   2
   3  -7  -1 86.1826  9.6035   1
  -3   7   1 88.5245 10.9875   2
  -3   7   1 89.5003 11.7231   1
   2  -7  -1 174.023  12.921   1
   2  -7  -1 148.760  12.777   2
  -2   7   1 176.049  16.093   2
  -2   7   1 152.121  16.219   1
   1  -7  -1 339.471  21.566   2
   1  -7  -1 334.466  22.563   1
  -1   7   1 382.984  24.519   2
  -1   7   1 347.129  25.264   1
   0  -7  -1 272.683  18.859   2
   0  -7  -1 315.386  20.248   1
   0   7   1 342.919  22.195   2
   0   7   1 293.910  22.565   1
  -1  -7  -1 1.47459 1.82369   2
  -1  -7  -1 3.00472 2.00837   1
   1   7   1 6.71725 3.88447   1
   1   7   1 1.85952 2.55217   2
  -2  -7  -1 84.4793  8.7436   1
  -2  -7  -1 78.1785  8.1641   2
   2   7   1 68.6607 10.2520   1
   2   7   1 68.5825  9.4681   2
   2   7   1 69.3390  8.1251   1
  -3  -7  -1 73.5506  8.1847   1
  -3  -7  -1 63.1936  7.6325   2
   3   7   1 67.2602  9.3503   2
   3   7   1 66.3721  9.8930   1
   3   7   1 70.7675  8.2498   1
  -4  -7  -1 12.8894  3.7517   1
  -4  -7  -1 7.98176 3.04726   2
   4   7   1 4.84014 4.38164   1
   4   7   1 7.70133 3.66570   2
   4   7   1 1.77474 2.58636   1
  -5  -7  -1 4.98018 3.14456   2
  -5  -7  -1 7.78560 3.68944   1
   5   7   1 6.41256 3.09984   1
   5   7   1 4.46736 4.31980   1
   5   7   1 2.31574 2.99715   2
  -6  -7  -1 244.449  17.299   2
   6   7   1 287.350  24.325   1
   6   7   1 266.797  21.798   2
   7   7   1 12.4980  5.0406   2
   7   7   1 6.94029 4.76658   1
   8   7   1 9.47810 5.41468   1
   8   7   1 7.09020 4.61744   2
   9   7   1 4.30706 5.17649   1
   9   7   1 -0.1439  4.4599   1
   9   7   1 -2.9662  3.7981   2
  10   7   1 -4.6261  3.2305   2
  10   7   1 -2.6379  4.3324   1
  11   7   1 -2.1481  4.7162   2
  11   7   1 5.75051 6.29484   1
  10  -8  -1 1.77805 4.78437   1
  10  -8  -1 2.95846 4.90128   2
   9  -8  -1 24.3242  6.6704   1
   9  -8  -1 19.9138  5.8480   2
   8  -8  -1 1.74534 3.61149   2
   8  -8  -1 12.0270  4.9755   1
   7  -8  -1 1.71913 3.32854   2
   7  -8  -1 -2.2635  3.1389   1
  -7   8   1 0.36719 4.07476   2
   6  -8  -1 3.39712 3.43457   1
   6  -8  -1 7.79420 3.93474   2
  -6   8   1 4.25081 4.63010   2
   5  -8  -1 12.6767  4.3006   1
   5  -8  -1 6.32997 3.28457   2
  -5   8   1 8.64176 4.71248   2
   4  -8  -1 0.22790 2.20498   2
   4  -8  -1 0.15187 2.56341   1
  -4   8   1 3.09386 3.79265   2
  -4   8   1 3.92881 4.48483   1
   3  -8  -1 34.2784  5.6630   2
   3  -8  -1 19.0489  4.8608   1
  -3   8   1 26.8497  6.3797   2
  -3   8   1 26.8407  6.9873   1
   2  -8  -1 1.31444 2.01722   2
   2  -8  -1 2.54895 2.44315   1
  -2   8   1 5.43323 3.72748   2
  -2   8   1 1.36898 3.49800   1
   1  -8  -1 163.555  14.322   2
   1  -8  -1 188.117  14.137   1
  -1   8   1 195.090  18.109   2
  -1   8   1 183.160  18.797   1
   0  -8  -1 53.7069  6.9704   1
   0  -8  -1 30.8440  5.5078   2
   0   8   1 65.0005  9.5269   2
   0   8   1 75.2225 10.7086   1
  -1  -8  -1 1.75426 2.06866   2
  -1  -8  -1 0.11943 2.09926   1
   1   8   1 4.43994 3.65156   2
   1   8   1 -0.8380  3.5374   1
  -2  -8  -1 452.219  26.846   2
  -2  -8  -1 407.055  27.669   1
   2   8   1 409.333  28.860   2
   2   8   1 471.686  31.772   1
  -3  -8  -1 0.02327 2.12243   2
  -3  -8  -1 1.96530 2.64221   1
   3   8   1 -1.0443  2.7758   2
   3   8   1 -1.1870  3.0508   1
   3   8   1 5.94654 4.28102   1
  -4  -8  -1 47.3302  7.2079   1
  -4  -8  -1 39.0206  6.6414   2
   4   8   1 51.8661  9.6725   1
   4   8   1 53.8826  9.0103   2
  -5  -8  -1 3.75556 3.46347   2
   5   8   1 7.27240 4.01222   2
   5   8   1 9.45101 5.08853   1
  -6  -8  -1 -1.6575  2.6859   2
   6   8   1 -1.9870  3.8463   1
   6   8   1 1.27568 3.68698   2
   7   8   1 0.70753 4.54618   1
   7   8   1 -1.3702  3.9371   2
   8   8   1 0.60507 4.70934   1
   8   8   1 20.7254  6.3197   2
   9   8   1 1.97710 5.83642   1
   9   8   1 1.32323 3.90033   2
   9   8   1 4.76994 5.50167   1
  10   8   1 13.4390  6.9905   1
  10   8   1 2.27701 4.68418   2
   9  -9  -1 6.43512 5.67159   1
   9  -9  -1 8.60820 4.72753   2
   8  -9  -1 7.81990 4.27705   2
   8  -9  -1 4.20965 5.03014   1
   7  -9  -1 6.25772 4.95090   1
   7  -9  -1 3.90425 3.84292   2
  -7   9   1 0.37166 4.94400   2
   6  -9  -1 3.36769 3.08283   2
   6  -9  -1 2.91540 3.96330   1
  -6   9   1 4.48666 4.45044   2
   5  -9  -1 -0.2745  2.9772   1
   5  -9  -1 -1.2784  2.8071   2
  -5   9   1 2.59650 4.05559   2
   4  -9  -1 5.35543 3.54185   1
   4  -9  -1 -1.3916  2.2562   2
  -4   9   1 -3.5812  3.1113   2
   3  -9  -1 18.7388  5.1780   1
   3  -9  -1 18.6880  4.6100   2
  -3   9   1 34.7282  8.0055   2
  -3   9   1 31.7790  8.3545   1
   2  -9  -1 65.4722  8.6649   2
   2  -9  -1 91.9828 10.1971   1
  -2   9   1 95.4860 13.4490   1
  -2   9   1 90.3158 12.3085   2
   1  -9  -1 -1.0325  2.0424   2
   1  -9  -1 -0.1691  2.3325   1
  -1   9   1 2.52182 4.32522   1
  -1   9   1 -1.2307  3.0908   2
   0  -9  -1 0.28014 2.42678   1
   0  -9  -1 1.11366 2.31431   2
   0   9   1 -0.5631  2.9830   2
   0   9   1 -3.1589  3.3987   1
  -1  -9  -1 65.2471  8.0041   2
  -1  -9  -1 49.6300  7.3803   1
   1   9   1 48.9184  9.8676   1
   1   9   1 39.6461  8.2865   2
  -2  -9  -1 26.5370  5.5371   2
  -2  -9  -1 29.7864  6.0134   1
   2   9   1 23.0033  7.6256   1
   2   9   1 44.2292  8.5081   2
  -3  -9  -1 7.07730 3.35715   2
   3   9   1 -1.8681  4.1117   1
   3   9   1 19.5114  6.0976   2
  -4  -9  -1 2.62968 2.99870   2
   4   9   1 3.37255 4.49933   2
   4   9   1 0.31104 4.44358   1
  -5  -9  -1 66.2004  9.1026   2
   5   9   1 70.3896 10.8803   2
   5   9   1 67.6527 12.2424   1
   6   9   1 38.7188  8.2577   2
   6   9   1 31.5584  9.1378   1
   7   9   1 3.03572 5.11568   1
   7   9   1 2.26107 4.32362   2
   8   9   1 2.66387 4.77237   2
   8   9   1 -1.6376  4.9429   1
   9   9   1 -1.0971  5.5697   1
   9   9   1 0.61599 5.85872   1
   9   9   1 3.04227 5.30059   2
   8 -10  -1 2.83004 4.67606   1
   7 -10  -1 -1.3269  3.3744   2
   7 -10  -1 -0.4077  4.0952   1
   6 -10  -1 7.57618 3.89733   2
   6 -10  -1 -0.0653  3.8498   1
  -6  10   1 6.63327 5.51310   2
   5 -10  -1 16.6444  5.4731   1
   5 -10  -1 7.06149 4.13661   2
  -5  10   1 7.81543 5.30020   2
   4 -10  -1 3.69557 3.59503   1
   4 -10  -1 2.74865 3.27810   2
  -4  10   1 3.26988 5.02273   2
   3 -10  -1 -4.1407  2.5334   1
   3 -10  -1 -0.2918  2.9297   2
  -3  10   1 3.55707 5.79150   1
  -3  10   1 1.30856 4.33563   2
   2 -10  -1 15.7786  5.0121   1
   2 -10  -1 7.80029 3.62049   2
  -2  10   1 21.2408  6.9177   2
  -2  10   1 16.8081  7.3105   1
   1 -10  -1 7.07523 3.51987   2
   1 -10  -1 3.45316 3.53086   1
  -1  10   1 5.12299 5.54687   1
  -1  10   1 10.6878  5.0734   2
   0 -10  -1 30.5395  6.2160   1
   0 -10  -1 34.4086  6.1706   2
   0  10   1 31.0640  8.6745   1
   0  10   1 32.5209  7.7251   2
  -1 -10  -1 6.26659 3.71795   2
  -1 -10  -1 3.58566 3.21937   1
   1  10   1 6.29139 4.20181   2
   1  10   1 -2.5528  4.6550   1
  -2 -10  -1 32.3276  6.2420   2
   2  10   1 30.9003  8.9688   1
   2  10   1 37.6628  8.4536   2
  -3 -10  -1 27.0928  6.1587   2
   3  10   1 48.2846 10.7144   1
   3  10   1 30.5442  7.6854   2
  -4 -10  -1 33.9424  6.9629   2
   4  10   1 34.5275  8.0805   2
   4  10   1 26.5276  8.7392   1
  -5 -10  -1 3.40057 4.02555   2
   5  10   1 5.41583 5.19043   2
   5  10   1 2.63921 5.44357   1
   6  10   1 6.36707 6.10797   1
   6  10   1 7.79399 5.57901   2
   7  10   1 0.83970 5.24844   1
   7  10   1 -2.5339  4.8793   2
   8  10   1 1.10507 5.16363   2
   8  10   1 1.46463 6.59530   1
   9  10   1 -0.1927  4.9455   2
   9  10   1 0.33588 6.42552   1
   7 -11  -1 -1.0019  4.5996   1
   6 -11  -1 11.3743  5.5600   2
   6 -11  -1 17.9233  6.2569   1
  -6  11   1 8.09871 6.44055   2
   5 -11  -1 -0.0144  3.6195   1
   5 -11  -1 7.04995 4.41797   2
  -5  11   1 0.32158 5.16305   2
   4 -11  -1 1.39578 3.44441   2
   4 -11  -1 -0.5180  3.7382   1
  -4  11   1 -0.1250  4.1947   2
   3 -11  -1 10.3365  4.5392   2
   3 -11  -1 4.85061 4.35463   1
  -3  11   1 15.5476  6.1683   2
   2 -11  -1 6.68144 3.56157   2
   2 -11  -1 5.09091 4.14522   1
  -2  11   1 6.83448 6.54458   1
  -2  11   1 4.10459 4.59934   2
   1 -11  -1 -3.1636  2.8317   2
   1 -11  -1 2.17893 3.59466   1
  -1  11   1 -3.6959  3.2676   2
  -1  11   1 -6.2968  4.7773   1
   0 -11  -1 21.0832  5.6157   2
   0  11   1 22.7411  8.6438   1
   0  11   1 6.26972 5.05803   2
  -1 -11  -1 0.79864 3.50289   2
   1  11   1 12.1337  7.1107   1
   1  11   1 5.99780 5.09432   2
  -2 -11  -1 23.9186  5.9779   2
   2  11   1 32.7833 10.0011   1
   2  11   1 7.71391 5.32154   2
  -3 -11  -1 2.08315 3.49244   2
   3  11   1 6.28101 6.55854   1
   3  11   1 1.70884 4.53643   2
  -4 -11  -1 0.60009 3.70732   2
   4  11   1 5.25347 5.14726   2
   4  11   1 7.42814 6.98424   1
   5  11   1 16.8724  6.9696   2
   5  11   1 23.1747  9.0871   1
   6  11   1 3.77505 5.95002   2
   6  11   1 2.82637 6.25006   1
   7  11   1 0.01267 6.32867   1
   7  11   1 -3.1700  4.8032   2
   8  11   1 -3.4485  6.3565   1
   6 -12  -1 8.24099 6.05382   1
  -6  12   1 9.05627 7.56953   2
   5 -12  -1 -2.6500  4.2719   1
  -5  12   1 3.96705 6.42750   2
   4 -12  -1 1.72456 4.65514   1
   4 -12  -1 -1.9918  3.9942   2
  -4  12   1 8.37175 6.32789   2
   3 -12  -1 -6.3178  3.2337   1
   3 -12  -1 4.39109 3.93444   2
  -3  12   1 -1.5435  4.4708   2
   2 -12  -1 24.0714  6.2110   2
  -2  12   1 18.4818  7.5291   2
   1 -12  -1 3.51758 3.74572   2
  -1  12   1 7.99996 5.75054   2
  -1  12   1 16.4374  8.9017   1
   0 -12  -1 -3.2001  3.5058   2
   0  12   1 8.44847 6.92204   1
   0  12   1 0.16492 5.26565   2
  -1 -12  -1 -1.4773  3.0917   2
   1  12   1 4.39174 6.46663   1
   1  12   1 4.54091 5.26039   2
  -2 -12  -1 8.63554 4.90205   2
   2  12   1 3.58505 5.88225   2
   2  12   1 10.1368  7.7431   1
  -3 -12  -1 4.29211 4.74223   2
   3  12   1 4.84499 7.36125   1
   3  12   1 -5.8791  4.5269   2
  -4 -12  -1 7.07985 5.52536   2
   4  12   1 9.12871 7.98258   1
   4  12   1 12.5281  6.5839   2
   5  12   1 12.4583  8.1715   1
   5  12   1 18.5298  7.0267   2
   6  12   1 -3.1109  6.6224   1
  -4  13   1 11.9438  7.8547   2
  -3  13   1 -2.3769  5.9943   2
   2 -13  -1 -3.4520  4.0944   2
  -2  13   1 0.46636 5.64893   2
   1 -13  -1 4.24890 4.63868   2
  -1  13   1 2.50384 6.02039   2
   0 -13  -1 -1.4141  3.9045   2
   0  13   1 -0.5904  5.3740   2
  -1 -13  -1 8.49594 5.39117   2
   1  13   1 5.96821 6.25215   2
   1  13   1 1.54828 7.58366   1
  -2 -13  -1 4.06841 5.09688   2
   2  13   1 4.76703 6.02002   2
   2  13   1 2.50261 7.76815   1
  -3 -13  -1 -2.0899  4.7345   2
   3  13   1 3.20437 8.50583   1
   4  13   1 13.4425  9.8869   1
   4  13  -2 5.16123 8.54046   1
   3  13  -2 7.18171 8.78187   1
   2  13  -2 -3.1727  6.8488   1
  -2 -13   2 4.37457 5.29199   2
   1  13  -2 4.21608 7.56228   1
   1  13  -2 -2.0643  5.3282   2
  -1 -13   2 1.71324 4.62739   2
   0  13  -2 15.4844  7.8289   2
   0  13  -2 23.9653  9.8486   1
   0 -13   2 12.8676  5.9400   2
  -1  13  -2 -2.3301  5.4845   2
   1 -13   2 4.70807 4.55709   2
  -2  13  -2 7.74357 7.00224   2
   2 -13   2 2.14352 4.76027   2
  -3  13  -2 1.52090 6.45132   2
   3 -13   2 2.96966 4.47420   2
   6  12  -2 9.57411 8.19464   1
   5  12  -2 21.9722  9.4094   1
   5  12  -2 6.79368 5.81315   2
   4  12  -2 3.20652 5.72745   2
   4  12  -2 -0.3032  6.6564   1
   3  12  -2 9.16090 6.61628   2
   3  12  -2 11.3315  7.9897   1
   2  12  -2 -3.2942  5.9670   1
   2  12  -2 -0.0008  4.7614   2
  -2 -12   2 2.06999 4.09897   2
   1  12  -2 19.2474  7.5138   2
   1  12  -2 19.1760  8.7282   1
  -1 -12   2 13.0294  5.3377   2
   0  12  -2 12.8485  6.1451   2
   0  12  -2 17.6318  8.5010   1
   0 -12   2 28.8902  6.5496   2
  -1  12  -2 -3.7218  5.8618   1
  -1  12  -2 2.81874 5.60024   2
   1 -12   2 0.77212 3.56289   2
  -2  12  -2 15.8009  7.8499   2
   2 -12   2 6.11354 4.30678   2
  -3  12  -2 51.0868 11.2137   2
   3 -12   2 17.9530  6.0037   2
  -4  12  -2 -2.2573  5.7274   2
   4 -12   2 -1.7145  3.5985   2
  -5  12  -2 -2.2179  5.7906   2
   5 -12   2 -3.3289  4.2923   1
  -6  12  -2 2.34747 6.97069   2
   6 -12   2 4.33032 5.60909   1
   7  11  -2 0.95071 6.43803   1
   7  11  -2 -8.6133  4.7468   2
   6  11  -2 -1.2068  5.8112   1
   6  11  -2 8.83439 6.13238   2
   5  11  -2 -2.5798  5.1578   1
   5  11  -2 -0.0766  4.4104   2
   4  11  -2 3.87432 4.53247   2
   4  11  -2 1.57739 6.11763   1
   3  11  -2 23.7766  8.3216   1
   3  11  -2 5.78702 5.61916   2
  -3 -11   2 3.00577 4.00696   2
   2  11  -2 1.60120 4.66617   2
   2  11  -2 2.11263 5.43462   1
  -2 -11   2 -1.7254  3.2597   2
   1  11  -2 15.3695  6.5617   2
   1  11  -2 1.47855 5.23111   1
  -1 -11   2 5.34383 3.96217   2
   0  11  -2 8.35989 5.53971   2
   0  11  -2 15.5084  7.5963   1
   0 -11   2 8.70291 4.33272   2
  -1  11  -2 8.06177 7.15910   1
  -1  11  -2 14.2208  6.2351   2
   1 -11   2 6.62576 4.06137   2
  -2  11  -2 35.8989 10.8118   1
  -2  11  -2 41.6787  9.4287   2
   2 -11   2 26.4706  6.5234   1
   2 -11   2 37.6053  6.9889   2
  -3  11  -2 6.21483 5.76085   2
   3 -11   2 4.70419 3.97775   2
   3 -11   2 6.55520 4.63922   1
  -4  11  -2 0.11674 5.41622   2
   4 -11   2 7.21216 4.43880   2
   4 -11   2 -1.8791  3.5623   1
  -5  11  -2 10.1585  6.7848   2
   5 -11   2 12.3566  5.3850   1
   5 -11   2 7.26210 4.62819   2
  -6  11  -2 15.3063  7.6653   2
   6 -11   2 8.15982 4.88251   2
   6 -11   2 1.88601 4.58196   1
  -7  11  -2 -1.3716  6.2474   2
   7 -11   2 2.50853 5.19018   1
   8  10  -2 2.44852 5.00357   2
   8  10  -2 -1.9234  5.5981   1
   7  10  -2 5.66022 6.23744   1
   7  10  -2 0.33950 4.98446   2
   6  10  -2 -8.5328  4.4617   1
   6  10  -2 3.43549 4.78973   2
   5  10  -2 10.3066  5.4693   2
   5  10  -2 2.35824 5.36030   1
   4  10  -2 6.19346 5.39649   1
   4  10  -2 10.7163  5.3467   2
  -4 -10   2 7.71092 3.83797   2
   3  10  -2 16.4463  6.9252   1
   3  10  -2 8.60700 5.20844   2
  -3 -10   2 3.03098 3.47253   2
   2  10  -2 6.42815 4.85709   2
   2  10  -2 4.68286 5.14294   1
  -2 -10   2 0.29813 2.87631   2
   1  10  -2 -1.2051  3.7788   2
   1  10  -2 -0.0645  4.5620   1
  -1 -10   2 -0.4163  2.5622   2
   0  10  -2 -0.0228  3.6729   2
   0  10  -2 0.78736 4.84195   1
   0 -10   2 -1.3763  2.6112   2
   0 -10   2 -3.2058  2.9919   1
  -1  10  -2 26.5739  7.9355   1
  -1  10  -2 3.57341 4.61736   2
   1 -10   2 11.4068  3.9966   2
   1 -10   2 9.02873 3.88201   1
  -2  10  -2 10.8326  5.7116   2
  -2  10  -2 17.9689  7.3352   1
   2 -10   2 9.87874 4.50489   1
   2 -10   2 5.35891 3.62092   2
  -3  10  -2 43.5998 10.3735   1
  -3  10  -2 35.0388  8.7165   2
   3 -10   2 50.8579  7.8503   2
   3 -10   2 49.2812  8.2628   1
  -4  10  -2 8.61387 5.36245   2
   4 -10   2 2.99199 3.26227   2
   4 -10   2 9.62379 4.23980   1
  -5  10  -2 5.97159 5.74531   2
   5 -10   2 2.08618 3.31291   2
   5 -10   2 4.18836 4.09359   1
  -6  10  -2 2.37897 5.26463   2
   6 -10   2 2.21674 3.55057   2
   6 -10   2 1.39937 4.33225   1
  -7  10  -2 -3.2598  4.9123   2
   7 -10   2 5.04982 4.78880   1
   7 -10   2 3.91834 4.13621   2
   8 -10   2 2.56096 5.09383   1
   9   9  -2 8.72373 6.32270   1
   9   9  -2 -2.8822  5.1207   2
   8   9  -2 2.31048 4.29525   2
   8   9  -2 -0.7938  5.4467   1
   7   9  -2 1.18480 5.37529   1
   7   9  -2 10.4524  5.5507   2
   6   9  -2 2.86969 4.06381   2
   6   9  -2 3.63177 4.91163   1
   5   9  -2 13.2260  5.6447   1
   5   9  -2 19.6516  6.1007   2
   4   9  -2 24.8914  7.6526   1
   4   9  -2 22.4279  6.5423   2
  -4  -9   2 25.5438  5.4308   2
   3   9  -2 45.3646  9.6629   1
   3   9  -2 64.9041 10.4151   2
  -3  -9   2 66.2524  8.3588   2
   2   9  -2 50.4010  9.4663   2
   2   9  -2 47.8970  9.6412   1
  -2  -9   2 55.9606  7.5009   2
   1   9  -2 5.04996 4.82176   1
   1   9  -2 4.20655 3.90635   2
  -1  -9   2 6.47444 3.24015   1
  -1  -9   2 5.07163 2.84001   2
   0   9  -2 9.39964 4.79555   2
   0   9  -2 20.2657  7.0172   1
   0  -9   2 5.13101 2.95206   2
   0  -9   2 8.09034 3.41816   1
  -1   9  -2 11.8915  5.0556   2
  -1   9  -2 26.6986  7.7607   1
   1  -9   2 29.4671  5.4360   2
   1  -9   2 23.1745  5.3885   1
  -2   9  -2 5.26508 5.10160   1
  -2   9  -2 3.33579 3.79764   2
   2  -9   2 0.39722 2.32607   2
   2  -9   2 0.27681 2.43239   1
  -3   9  -2 7.37352 5.74978   1
  -3   9  -2 27.3963  7.1146   2
   3  -9   2 11.2532  3.9091   2
   3  -9   2 9.39495 4.06230   1
  -4   9  -2 32.2500  8.5097   1
  -4   9  -2 39.9926  8.4027   2
   4  -9   2 23.6617  5.2836   2
   4  -9   2 23.2564  5.8294   1
  -5   9  -2 2.21617 4.19784   2
   5  -9   2 5.11435 3.93209   1
   5  -9   2 -1.4467  2.5713   2
  -6   9  -2 -0.5578  4.1246   2
   6  -9   2 5.16444 4.16675   1
   6  -9   2 0.96791 3.37362   2
  -7   9  -2 -1.3663  4.3799   2
   7  -9   2 4.55503 4.57315   1
   7  -9   2 -1.2445  3.5693   2
   8  -9   2 0.32141 4.29438   1
   8  -9   2 -1.3894  3.6373   2
   9  -9   2 -1.4645  4.1874   1
  10   8  -2 4.30967 6.39418   1
  10   8  -2 0.40591 6.11216   1
   9   8  -2 9.50364 5.48378   2
   9   8  -2 0.45917 5.30696   1
   8   8  -2 4.15841 4.46905   2
   8   8  -2 -2.0543  4.2481   1
   7   8  -2 -5.2697  3.6181   1
   7   8  -2 -0.3758  3.8874   2
   6   8  -2 36.0737  7.2677   2
   6   8  -2 34.3106  7.8017   1
   5   8  -2 9.86483 5.02046   1
   5   8  -2 10.7309  4.8185   2
  -5  -8   2 9.46408 3.53242   2
   4   8  -2 28.8132  6.9760   1
   4   8  -2 40.8871  8.0696   2
  -4  -8   2 50.0852  6.5707   2
   3   8  -2 44.9820  8.5748   1
   3   8  -2 42.1728  6.6300   1
   3   8  -2 52.9235  8.8782   2
  -3  -8   2 38.0530  6.2594   1
  -3  -8   2 51.5548  6.7244   2
   2   8  -2 7.26559 3.95434   1
   2   8  -2 6.70829 4.47404   1
   2   8  -2 -0.9607  2.7838   2
  -2  -8   2 13.8806  3.6410   2
  -2  -8   2 7.28036 2.94868   1
   1   8  -2 68.7857 10.0099   2
   1   8  -2 41.0266  8.3973   1
  -1  -8   2 51.4016  6.8145   1
  -1  -8   2 52.0646  6.7324   2
   0   8  -2 102.935  13.513   1
   0   8  -2 120.453  13.586   2
   0  -8   2 119.951  10.834   2
   0  -8   2 96.3802 10.3408   1
  -1   8  -2 39.7011  8.2078   1
  -1   8  -2 35.3384  7.4994   2
   1  -8   2 31.2022  5.5851   1
   1  -8   2 33.8432  5.4717   2
  -2   8  -2 9.97379 5.08345   1
  -2   8  -2 15.9318  5.3340   2
   2  -8   2 11.3769  3.4402   2
   2  -8   2 12.3668  3.6878   1
  -3   8  -2 3.58102 3.89607   2
  -3   8  -2 3.95469 4.36339   1
   3  -8   2 2.67058 2.96953   1
   3  -8   2 7.53657 3.04914   2
  -4   8  -2 -1.5954  3.8345   1
  -4   8  -2 5.20809 4.08100   2
   4  -8   2 -0.8150  2.0043   2
   4  -8   2 -1.0293  2.6616   1
  -5   8  -2 179.328  18.855   1
  -5   8  -2 114.317  14.859   2
   5  -8   2 146.121  14.686   1
   5  -8   2 180.984  15.131   2
  -6   8  -2 21.2732  6.7496   2
   6  -8   2 39.3411  7.2738   1
   6  -8   2 18.6347  5.0565   2
  -7   8  -2 -0.8469  4.0338   2
   7  -8   2 -2.6159  3.4491   1
   7  -8   2 -3.0566  2.7875   2
  -8   8  -2 9.19440 5.82264   2
   8  -8   2 10.8208  5.0387   2
   8  -8   2 2.09549 4.58975   1
   9  -8   2 6.58297 4.23861   2
   9  -8   2 6.15332 5.86337   1
  10  -8   2 -1.4945  4.4590   1
  10  -8   2 2.28194 4.27772   2
  10   7  -2 1.80302 5.30477   1
  10   7  -2 -0.5631  5.2502   1
  10   7  -2 1.14338 4.64364   2
   9   7  -2 3.93087 5.04798   1
   9   7  -2 1.41955 4.13724   2
   8   7  -2 11.1274  5.0174   2
   8   7  -2 14.6482  6.3720   1
   7   7  -2 1.79528 3.79284   1
   7   7  -2 -0.4505  3.0324   2
   6   7  -2 18.4903  6.0193   1
   6   7  -2 0.30892 3.06651   2
   5   7  -2 23.2547  4.6334   1
   5   7  -2 31.6554  6.9564   1
   5   7  -2 28.7035  6.0664   2
   5   7  -2 19.4756  4.3474   2
  -5  -7   2 22.5631  4.1850   2
  -5  -7   2 23.5951  4.6066   2
   4   7  -2 1.76046 2.39232   1
   4   7  -2 -2.4973  2.8266   1
   4   7  -2 3.05131 2.56364   2
   4   7  -2 -2.0583  2.5581   2
  -4  -7   2 -1.2661  2.7252   2
  -4  -7   2 -0.5407  2.3581   1
  -4  -7   2 3.30411 2.25770   2
   3   7  -2 92.9385 11.4639   1
   3   7  -2 82.6911  8.9170   1
   3   7  -2 86.4865 10.5751   2
   3   7  -2 103.581   9.179   2
  -3  -7   2 78.5025  8.6640   1
  -3  -7   2 90.6307  8.8070   2
   2   7  -2 60.0921  8.7389   2
   2   7  -2 68.8622  9.6151   1
   2   7  -2 58.9214  7.2496   1
  -2  -7   2 48.6219  6.1180   2
   1   7  -2 260.568  20.898   1
   1   7  -2 181.842  14.741   1
   1   7  -2 199.437  18.121   2
  -1  -7   2 218.532  14.322   2
  -1  -7   2 218.690  14.925   1
   0   7  -2 49.5333  8.6210   1
   0   7  -2 40.2688  7.1421   2
   0  -7   2 51.3682  6.5246   1
   0  -7   2 41.9182  5.5705   2
  -1   7  -2 40.3462  7.8910   1
  -1   7  -2 20.5554  5.1507   2
   1  -7   2 33.2748  5.4397   1
   1  -7   2 25.8310  4.4792   2
  -2   7  -2 15.2802  5.1819   2
  -2   7  -2 29.0738  6.7061   1
   2  -7   2 13.9287  3.5329   2
   2  -7   2 16.3170  4.0422   1
  -3   7  -2 59.5672 10.2433   1
  -3   7  -2 109.276  12.237   2
   3  -7   2 58.0040  7.4825   2
   3  -7   2 80.9979  9.0665   1
  -4   7  -2 15.2968  5.1339   2
  -4   7  -2 18.0158  5.8715   1
   4  -7   2 17.2546  4.2476   2
   4  -7   2 12.1867  4.0267   1
  -5   7  -2 10.3310  5.0471   1
  -5   7  -2 10.0122  4.3154   2
   5  -7   2 5.56904 3.00603   2
   5  -7   2 10.8376  3.9026   1
  -6   7  -2 14.3579  5.5963   2
   6  -7   2 30.0848  5.9074   2
   6  -7   2 32.3300  6.2838   1
  -7   7  -2 21.2385  6.1554   2
   7  -7   2 19.1355  4.9663   2
   7  -7   2 5.21375 4.07337   1
  -8   7  -2 4.62127 4.73784   2
   8  -7   2 13.3215  4.7317   2
   8  -7   2 12.1570  4.9695   1
   9  -7   2 -3.6147  3.2371   1
   9  -7   2 0.42017 3.64528   2
  10  -7   2 -0.2011  4.1059   2
  10  -7   2 3.79661 4.94005   1
  11  -7   2 0.09845 5.13880   1
  11   6  -2 0.58079 5.42969   1
  10   6  -2 5.57700 4.07467   2
  10   6  -2 9.45827 6.04406   1
   9   6  -2 -0.9052  4.0190   1
   9   6  -2 2.94565 4.11444   2
   8   6  -2 14.8236  5.1041   2
   8   6  -2 14.0743  5.2888   1
   7   6  -2 124.201  14.070   1
   7   6  -2 114.329  10.745   2
   7   6  -2 147.539  13.247   2
   6   6  -2 8.37573 3.73495   2
   6   6  -2 9.39351 4.25076   1
   6   6  -2 8.98427 3.12344   1
   6   6  -2 7.71041 2.88177   2
   5   6  -2 41.9954  6.9470   1
   5   6  -2 33.7233  4.9588   1
   5   6  -2 35.8229  5.0542   2
   5   6  -2 40.4188  6.5290   2
  -5  -6   2 35.9705  4.5583   2
  -5  -6   2 32.2849  4.2376   2
   4   6  -2 39.9766  6.9602   1
   4   6  -2 52.1852  7.2427   2
   4   6  -2 38.5796  5.0973   2
   4   6  -2 37.9036  5.2440   1
  -4  -6   2 43.2540  5.3758   1
  -4  -6   2 59.4447  6.0527   2
  -4  -6   2 39.3340  5.7011   2
   3   6  -2 0.39831 1.74610   2
   3   6  -2 1.16568 2.22986   1
   3   6  -2 2.47035 2.26584   2
   3   6  -2 -0.7849  1.7259   1
  -3  -6   2 1.21681 1.83051   1
  -3  -6   2 -0.0177  1.4672   2
  -3  -6   2 -1.2710  2.1673   2
   2   6  -2 101.747  11.724   1
   2   6  -2 115.388  11.649   2
   2   6  -2 106.303   9.342   2
   2   6  -2 112.538   9.999   1
  -2  -6   2 131.025   9.989   2
  -2  -6   2 125.895  11.441   2
   1   6  -2 23.1950  5.5391   1
   1   6  -2 34.1209  4.9712   1
   1   6  -2 31.9501  4.4816   2
   1   6  -2 23.1923  4.9346   2
  -1  -6   2 39.9228  6.4066   2
  -1  -6   2 30.1850  4.3788   1
  -1  -6   2 33.2379  4.5427   2
   0   6  -2 284.185  17.337   2
   0   6  -2 258.519  19.836   1
   0   6  -2 264.839  18.949   2
   0   6  -2 255.130  17.861   1
   0  -6   2 303.885  17.147   2
   0  -6   2 254.947  17.514   1
   0  -6   2 261.216  18.722   2
  -1   6  -2 4.33022 3.50520   1
  -1   6  -2 7.94239 3.54084   2
  -1   6  -2 7.70640 2.74441   2
   1  -6   2 12.4777  4.1176   2
   1  -6   2 9.32881 2.61052   2
   1  -6   2 8.15044 2.76404   1
  -2   6  -2 45.3444  7.3632   2
  -2   6  -2 34.5330  6.9335   1
   2  -6   2 45.7648  6.1225   1
   2  -6   2 42.6433  5.5915   2
  -3   6  -2 3.36188 3.81088   1
  -3   6  -2 -0.9872  2.3575   2
   3  -6   2 0.90619 2.13664   1
   3  -6   2 -0.0109  1.5931   2
  -4   6  -2 231.326  21.293   1
  -4   6  -2 261.594  21.121   2
   4  -6   2 244.867  18.064   1
   4  -6   2 269.898  17.382   2
  -5   6  -2 1.87202 3.61645   1
  -5   6  -2 -3.3633  2.3655   2
   5  -6   2 1.30833 2.18169   2
   5  -6   2 0.35276 2.12580   1
  -6   6  -2 36.1604  7.8771   1
  -6   6  -2 34.0736  7.0920   2
   6  -6   2 15.9860  4.9155   1
   6  -6   2 33.8745  8.2533   1
   6  -6   2 25.6533  5.4665   2
  -7   6  -2 19.1443  5.4939   2
   7  -6   2 20.2450  5.1928   2
   7  -6   2 32.8511  6.5673   1
  -8   6  -2 1.50234 3.48578   2
   8  -6   2 -1.2971  2.7270   2
   8  -6   2 2.08460 3.58523   1
   9  -6   2 27.8462  7.0833   1
   9  -6   2 20.9762  6.2865   2
  10  -6   2 -1.9499  3.9892   1
  10  -6   2 -2.5342  3.9227   2
  11  -6   2 2.35109 4.88618   1
  11  -6   2 -0.7064  4.3927   2
  11   5  -2 15.7122  7.0267   1
  10   5  -2 8.86228 5.60351   1
  10   5  -2 18.8639  5.0046   2
   9   5  -2 3.72239 3.75812   2
   9   5  -2 2.51610 4.64751   1
   9   5  -2 0.88086 3.95061   1
   8   5  -2 4.28394 3.30755   2
   8   5  -2 12.4877  4.4136   1
   7   5  -2 8.08588 3.73909   1
   7   5  -2 4.25405 2.81371   2
   7   5  -2 2.86248 2.45479   1
   7   5  -2 3.00639 2.54081   2
   6   5  -2 50.9097  5.5923   2
   6   5  -2 35.0647  5.0474   1
   6   5  -2 29.1597  5.9744   1
   6   5  -2 40.7175  6.0616   2
   5   5  -2 7.18844 2.46271   2
   5   5  -2 12.8724  4.1415   1
   5   5  -2 8.05858 2.66088   1
   5   5  -2 9.96499 3.39372   2
  -5  -5   2 9.16875 1.90734   2
   4   5  -2 20.0014  3.3017   2
   4   5  -2 13.5320  4.0948   1
   4   5  -2 13.8885  2.9129   1
   4   5  -2 19.3563  4.1206   2
  -4  -5   2 23.0751  3.4636   1
  -4  -5   2 13.9339  3.0190   2
  -4  -5   2 21.6178  3.1917   2
   3   5  -2 499.606  29.149   1
   3   5  -2 542.337  31.327   1
   3   5  -2 503.912  29.535   2
   3   5  -2 474.281  27.647   2
  -3  -5   2 488.640  28.505   2
  -3  -5   2 462.719  27.528   2
  -3  -5   2 493.355  28.942   1
   2   5  -2 144.696   9.655   2
   2   5  -2 147.673  13.202   1
   2   5  -2 138.098  10.080   1
   2   5  -2 114.793  11.643   2
  -2  -5   2 156.440   9.710   2
  -2  -5   2 142.673   9.964   1
  -2  -5   2 135.959  11.638   2
   1   5  -2 468.656  29.013   1
   1   5  -2 473.289  29.376   2
   1   5  -2 504.893  27.729   2
   1   5  -2 533.540  31.271   1
  -1  -5   2 489.448  28.877   1
  -1  -5   2 485.424  27.539   2
  -1  -5   2 471.987  29.024   2
   0   5  -2 50.9245  7.1401   1
   0   5  -2 44.4555  6.4940   2
   0   5  -2 44.4878  5.1571   2
   0   5  -2 53.1448  5.9334   1
   0  -5   2 42.5404  6.1978   2
   0  -5   2 44.1464  5.1611   1
   0  -5   2 41.2849  4.7657   2
  -1   5  -2 58.2438  6.0714   2
  -1   5  -2 59.3389  7.8719   1
  -1   5  -2 53.0272  6.2313   1
  -1   5  -2 48.7310  6.7248   2
   1  -5   2 52.7680  5.5804   2
   1  -5   2 44.6848  6.6846   2
   1  -5   2 46.0941  5.6635   1
  -2   5  -2 209.950  16.893   2
  -2   5  -2 222.263  16.341   1
  -2   5  -2 188.633  13.467   2
   2  -5   2 196.904  14.119   1
   2  -5   2 202.335  13.540   2
   2  -5   2 230.126  15.718   2
  -3   5  -2 225.122  18.343   1
  -3   5  -2 188.487  16.219   2
  -3   5  -2 197.765  13.727   2
   3  -5   2 214.893  18.068   1
   3  -5   2 187.451  13.171   2
   3  -5   2 175.338  16.219   2
   3  -5   2 195.299  14.087   1
  -4   5  -2 247.718  17.899   2
  -4   5  -2 278.194  19.397   1
   4  -5   2 216.983  19.550   2
   4  -5   2 269.356  17.836   1
   4  -5   2 224.575  16.268   2
   4  -5   2 266.111  21.583   1
  -5   5  -2 46.9894  7.4131   2
  -5   5  -2 35.4082  6.9219   1
   5  -5   2 50.6774  8.4465   1
   5  -5   2 48.6424  6.4279   2
   5  -5   2 44.4956  6.7872   1
  -6   5  -2 7.16501 3.14582   3
  -6   5  -2 1.69882 2.96366   2
  -6   5  -2 -0.7599  2.9013   1
   6  -5   2 14.1064  4.3357   1
   6  -5   2 7.97875 5.05957   1
   6  -5   2 5.55239 3.05512   2
  -7   5  -2 14.7790  3.8645   3
  -7   5  -2 22.4557  5.5697   2
   7  -5   2 18.7232  4.6255   2
   7  -5   2 21.7556  5.3904   1
  -8   5  -2 20.9541  5.4135   2
   8  -5   2 19.7019  5.5595   1
   8  -5   2 21.4643  5.2204   2
   9  -5   2 -2.1265  2.8917   2
   9  -5   2 2.16992 4.14284   1
  10  -5   2 -2.9187  3.2450   2
  10  -5   2 -0.3249  3.8945   1
  11  -5   2 3.20502 5.11929   1
  11  -5   2 2.92154 4.66517   2
  12   4  -2 -3.0583  5.8655   1
  11   4  -2 10.8868  6.0520   1
  10   4  -2 4.62379 3.29195   2
  10   4  -2 0.09538 4.22499   1
   9   4  -2 18.7425  4.8463   2
   9   4  -2 27.8445  6.1936   1
   8   4  -2 51.2232  6.9041   2
   8   4  -2 53.3369  8.0652   1
   8   4  -2 47.5514  7.7539   1
   8   4  -2 59.5357  6.8987   1
   7   4  -2 52.8267  5.9345   1
   7   4  -2 24.3184  4.4034   2
   7   4  -2 40.6139  6.2554   1
   7   4  -2 46.5703  6.0754   2
   6   4  -2 130.693  10.626   2
   6   4  -2 99.5269  9.2933   1
   6   4  -2 108.850  10.824   1
   6   4  -2 125.087   9.574   2
   5   4  -2 70.7884  7.3844   2
   5   4  -2 71.2810  6.3435   2
   5   4  -2 61.3518  6.3455   1
   5   4  -2 74.1738  7.9787   1
   4   4  -2 205.332  13.099   1
   4   4  -2 205.346  14.365   1
   4   4  -2 178.363  13.325   2
   4   4  -2 200.193  12.510   2
  -4  -4   2 206.616  11.739   2
  -4  -4   2 215.756  11.947   2
   3   4  -2 56.3412  5.6626   1
   3   4  -2 63.4490  7.1512   1
   3   4  -2 61.5687  6.7614   2
   3   4  -2 60.6670  5.5435   2
  -3  -4   2 78.9986  6.0893   1
  -3  -4   2 82.2726  6.6135   2
  -3  -4   2 65.2137  5.6336   2
   2   4  -2 37.1822  4.0739   1
   2   4  -2 39.8739  5.1050   2
   2   4  -2 39.3824  5.3219   1
   2   4  -2 32.3988  3.6379   2
  -2  -4   2 33.7356  3.7491   2
  -2  -4   2 30.4627  4.2027   2
  -2  -4   2 36.9976  4.0269   1
   1   4  -2 3.68055 1.49624   1
   1   4  -2 6.90589 2.50905   1
   1   4  -2 4.09104 1.93743   2
   1   4  -2 2.23737 1.16882   2
  -1  -4   2 0.08494 0.67433   1
  -1  -4   2 1.21344 0.92716   2
  -1  -4   2 2.19466 1.71660   2
   0   4  -2 1.11718 1.20249   1
   0   4  -2 5.73737 2.55006   1
   0   4  -2 2.45815 1.76509   2
   0   4  -2 2.72103 1.38492   2
   0  -4   2 3.69381 1.53313   1
   0  -4   2 3.42723 1.90186   2
   0  -4   2 3.31730 1.27800   2
  -1   4  -2 446.624  26.891   1
  -1   4  -2 414.649  27.969   1
  -1   4  -2 424.211  25.374   2
  -1   4  -2 452.361  26.978   2
   1  -4   2 447.624  26.835   2
   1  -4   2 475.569  28.278   1
   1  -4   2 439.803  25.350   2
   1  -4   2 481.184  26.788   1
  -2   4  -2 306.458  20.142   2
  -2   4  -2 296.130  20.974   1
  -2   4  -2 325.074  19.070   2
   2  -4   2 285.266  19.903   2
   2  -4   2 305.595  21.066   1
   2  -4   2 333.179  18.826   2
   2  -4   2 322.309  19.786   1
  -3   4  -2 513.851  29.169   2
  -3   4  -2 468.152  30.118   1
  -3   4  -2 466.954  27.755   2
   3  -4   2 481.377  30.318   1
   3  -4   2 483.720  28.996   2
   3  -4   2 445.044  27.249   2
   3  -4   2 465.905  28.891   1
  -4   4  -2 22.7517  4.5411   2
  -4   4  -2 27.5248  5.5641   1
  -4   4  -2 24.9274  4.8493   2
   4  -4   2 27.2630  5.3136   2
   4  -4   2 15.1641  4.5031   1
   4  -4   2 28.8940  4.8745   1
   4  -4   2 30.4344  4.6133   2
  -5   4  -2 116.569  11.687   2
  -5   4  -2 144.505  11.151   3
  -5   4  -2 128.238  12.152   2
   5  -4   2 122.801  12.052   1
   5  -4   2 134.211  11.667   2
   5  -4   2 124.103  13.028   1
   5  -4   2 109.315  12.109   2
  -6   4  -2 67.7019  8.4292   2
  -6   4  -2 66.9742  8.9511   1
  -6   4  -2 59.8082  6.5872   3
   6  -4   2 57.0056  8.5896   2
   6  -4   2 80.7599  9.2674   1
   6  -4   2 55.1810  8.5759   1
   6  -4   2 67.9358  8.0217   2
  -7   4  -2 1.45132 3.59398   1
  -7   4  -2 0.46200 1.96284   3
  -7   4  -2 7.65471 3.74240   2
   7  -4   2 -1.3127  2.9427   1
   7  -4   2 5.13191 3.97830   1
   7  -4   2 2.47736 2.77194   2
  -8   4  -2 63.4317  8.3880   2
   8  -4   2 68.1183  8.9503   2
   8  -4   2 50.5315  8.6384   1
   9  -4   2 2.09825 3.95048   1
   9  -4   2 0.01687 3.13931   2
  10  -4   2 2.34550 3.94118   1
  10  -4   2 -4.1642  3.3850   2
  11  -4   2 11.3058  5.3257   2
  11  -4   2 4.50599 4.81747   1
  12  -4   2 11.0101  6.2936   1
  12  -4   2 6.52963 5.60019   2
  12   3  -2 11.5499  6.6221   1
  11   3  -2 12.1944  6.1502   1
  10   3  -2 2.52051 3.17764   2
  10   3  -2 1.69707 4.22635   1
   9   3  -2 26.8066  5.0560   1
   9   3  -2 28.5815  5.2945   2
   9   3  -2 18.5963  5.6693   1
   8   3  -2 -0.1721  2.8803   1
   8   3  -2 1.56100 2.45017   2
   8   3  -2 2.67965 2.60401   1
   8   3  -2 0.93309 2.10116   2
   7   3  -2 73.3184  7.5990   1
   7   3  -2 76.1000  7.4372   2
   7   3  -2 83.9148  8.0650   2
   7   3  -2 84.7612  8.9207   1
   6   3  -2 22.2289  3.5998   2
   6   3  -2 14.6016  3.0859   1
   6   3  -2 21.7298  3.4003   2
   6   3  -2 10.7843  3.1100   1
   5   3  -2 113.034   8.240   2
   5   3  -2 118.700   8.890   1
   5   3  -2 103.284   7.686   2
   5   3  -2 117.736   8.201   1
   4   3  -2 889.872  49.092   1
   4   3  -2 836.908  46.693   2
   4   3  -2 879.774  47.458   2
   4   3  -2 895.421  49.929   1
   3   3  -2 5.23828 1.85639   1
   3   3  -2 3.88514 1.38371   1
   3   3  -2 0.46794 0.91473   2
   3   3  -2 0.84593 1.32454   2
  -3  -3   2 1.69131 0.93459   2
  -3  -3   2 0.40894 0.65793   2
   2   3  -2 448.260  25.677   2
   2   3  -2 467.829  26.020   1
   2   3  -2 449.683  26.984   1
   2   3  -2 480.724  24.826   2
  -2  -3   2 440.431  24.654   2
  -2  -3   2 470.217  25.300   2
  -2  -3   2 428.057  25.805   1
   1   3  -2 250.113  14.591   1
   1   3  -2 266.021  13.976   2
   1   3  -2 238.708  15.542   1
   1   3  -2 221.369  14.765   2
  -1  -3   2 264.976  13.905   2
  -1  -3   2 216.540  15.141   1
  -1  -3   2 236.381  14.408   1
  -1  -3   2 226.357  14.588   2
   0   3  -2 27.3177  3.9322   2
   0   3  -2 24.9621  3.0819   1
   0   3  -2 20.8489  3.6712   1
   0   3  -2 26.3868  3.0617   2
   0  -3   2 26.8023  3.7812   2
   0  -3   2 27.1703  3.0156   2
   0  -3   2 22.3252  3.7387   1
   0  -3   2 21.4741  2.8747   1
  -1   3  -2 99.0727  8.8056   2
  -1   3  -2 98.7729  7.0763   2
  -1   3  -2 108.319   7.716   1
  -1   3  -2 92.2528  9.0310   1
   1  -3   2 105.511   9.329   1
   1  -3   2 105.729   7.160   2
   1  -3   2 102.057   7.445   1
   1  -3   2 114.507   9.308   2
  -2   3  -2 129.608  11.085   2
  -2   3  -2 176.504   9.910   2
  -2   3  -2 121.663  11.500   1
  -2   3  -2 140.372  10.138   1
   2  -3   2 122.535   9.603   1
   2  -3   2 138.995  11.855   1
   2  -3   2 145.084   9.361   2
   2  -3   2 122.904  10.944   2
  -3   3  -2 10.7612  2.9966   2
  -3   3  -2 26.3593  3.7951   2
  -3   3  -2 13.6609  3.4571   1
   3  -3   2 11.8846  3.1323   2
   3  -3   2 10.9602  3.2277   1
   3  -3   2 18.0003  3.0893   2
   3  -3   2 20.8272  3.6607   1
  -4   3  -2 6.94747 2.72935   2
  -4   3  -2 8.71417 3.03763   1
  -4   3  -2 9.19925 2.42132   3
  -4   3  -2 8.56725 2.83842   2
   4  -3   2 9.59573 3.19427   1
   4  -3   2 10.0077  2.8058   2
   4  -3   2 16.6131  3.9003   2
   4  -3   2 8.17765 2.83001   1
  -5   3  -2 3.82799 1.72476   3
  -5   3  -2 1.09488 2.24917   1
  -5   3  -2 6.05573 2.74028   2
  -5   3  -2 4.27679 2.45155   2
   5  -3   2 2.46116 2.51824   1
   5  -3   2 1.50551 2.06352   2
   5  -3   2 6.50488 3.01575   1
   5  -3   2 1.45168 2.42322   2
  -6   3  -2 15.8013  2.7936   3
  -6   3  -2 13.7536  3.7496   2
  -6   3  -2 7.96542 3.09066   2
  -6   3  -2 9.19236 3.75551   1
   6  -3   2 8.10100 3.05832   2
   6  -3   2 10.8409  3.8330   1
   6  -3   2 6.92342 3.24412   1
   6  -3   2 4.51169 3.46958   2
  -7   3  -2 120.892  11.719   1
  -7   3  -2 109.493  10.685   2
  -7   3  -2 105.977   7.768   3
  -7   3  -2 111.608  10.705   2
  -7   3  -2 105.109  10.511   2
   7  -3   2 102.474  11.991   1
   7  -3   2 113.250  11.207   2
   7  -3   2 130.241  12.577   2
   7  -3   2 109.688  12.178   1
  -8   3  -2 10.6141  3.6921   2
  -8   3  -2 5.00787 3.56690   2
   8  -3   2 10.1159  4.1878   2
   8  -3   2 5.30178 3.98015   1
   9  -3   2 -2.7841  3.1203   2
   9  -3   2 5.20500 3.96060   1
  10  -3   2 6.11017 4.26022   2
  10  -3   2 9.16700 5.16850   1
  11  -3   2 2.42849 4.89769   1
  11  -3   2 1.33626 4.67923   2
  12  -3   2 0.01059 5.29510   2
  12  -3   2 -3.4840  4.9531   1
  12   2  -2 6.28706 6.10198   1
  11   2  -2 0.63745 4.56144   1
  10   2  -2 10.5294  4.2211   2
  10   2  -2 9.68859 3.47098   2
  10   2  -2 10.5430  4.9803   1
   9   2  -2 40.3900  7.1327   1
   9   2  -2 42.8113  5.9530   1
   9   2  -2 28.1496  4.9711   2
   8   2  -2 -0.0285  1.5971   3
   8   2  -2 4.38439 2.54754   2
   8   2  -2 -0.6689  2.5648   1
   8   2  -2 2.08524 1.72677   3
   8   2  -2 5.07324 2.90892   2
   8   2  -2 2.75315 2.35035   1
   7   2  -2 16.1397  3.1860   2
   7   2  -2 16.9582  3.3160   1
   7   2  -2 20.1499  3.4990   2
   7   2  -2 11.5244  2.8117   3
   7   2  -2 14.9294  3.8976   1
   6   2  -2 114.749   8.236   1
   6   2  -2 115.538   8.163   2
   6   2  -2 107.396   7.916   2
   6   2  -2 113.173   9.648   1
   5   2  -2 252.795  15.390   2
   5   2  -2 267.994  15.354   2
   5   2  -2 273.640  16.015   1
   5   2  -2 261.057  16.414   1
   4   2  -2 50.8250  4.5597   2
   4   2  -2 56.4932  4.4714   2
   4   2  -2 54.5896  4.1454   1
   4   2  -2 53.5568  4.8322   1
   3   2  -2 143.884   9.458   1
   3   2  -2 161.276   8.871   2
   3   2  -2 149.773   9.195   1
   3   2  -2 149.480   9.118   2
   2   2  -2 281.355  17.946   1
   2   2  -2 317.664  16.734   2
   2   2  -2 315.168  17.259   2
   2   2  -2 317.676  17.553   1
  -2  -2   2 305.527  16.411   2
   1   2  -2 32.8124  3.3909   2
   1   2  -2 34.4960  2.8496   2
   1   2  -2 36.4222  3.0587   1
   1   2  -2 25.7179  3.3015   1
  -1  -2   2 33.4607  3.3230   1
  -1  -2   2 32.2561  3.2289   2
  -1  -2   2 34.2886  2.5350   2
  -1  -2   2 36.1915  2.6621   1
   0   2  -2 548.157  32.339   1
   0   2  -2 569.268  30.892   2
   0   2  -2 535.977  30.086   2
   0   2  -2 561.167  31.680   1
   0  -2   2 571.943  32.251   1
   0  -2   2 584.559  30.870   2
   0  -2   2 570.242  30.084   2
  -1   2  -2 8.82704 1.72132   2
  -1   2  -2 12.7072  2.1691   1
  -1   2  -2 3.70005 1.63888   1
  -1   2  -2 5.72497 1.67693   2
   1  -2   2 11.0595  1.9686   1
   1  -2   2 7.72774 1.66029   2
   1  -2   2 6.87270 1.78479   2
  -2   2  -2 691.557  41.306   1
  -2   2  -2 689.965  39.638   2
  -2   2  -2 717.619  41.620   1
  -2   2  -2 698.379  40.234   3
  -2   2  -2 702.630  39.210   2
   2  -2   2 725.033  41.600   1
   2  -2   2 720.565  39.738   2
   2  -2   2 799.168  41.492   1
   2  -2   2 736.579  39.231   2
  -3   2  -2 466.563  26.711   2
  -3   2  -2 450.380  26.293   3
  -3   2  -2 470.091  27.981   1
  -3   2  -2 456.203  26.401   2
   3  -2   2 476.506  26.375   2
   3  -2   2 441.960  27.702   1
   3  -2   2 470.362  26.805   2
   3  -2   2 454.040  27.876   1
  -4   2  -2 382.687  21.882   3
  -4   2  -2 369.113  22.594   2
  -4   2  -2 387.399  22.900   2
   4  -2   2 385.531  22.934   2
   4  -2   2 384.612  22.563   2
   4  -2   2 372.384  23.865   1
   4  -2   2 361.960  23.701   1
  -5   2  -2 22.7407  2.9319   3
  -5   2  -2 23.7007  4.1991   2
  -5   2  -2 23.0102  4.3590   1
  -5   2  -2 14.9792  3.4566   2
   5  -2   2 8.78372 3.04282   2
   5  -2   2 18.1918  4.1810   1
   5  -2   2 8.33212 3.21860   1
   5  -2   2 23.6844  4.3191   2
  -6   2  -2 0.94628 1.25860   3
  -6   2  -2 1.93140 2.00364   2
  -6   2  -2 0.01707 2.04786   2
  -6   2  -2 0.60042 2.38568   1
   6  -2   2 -1.9595  1.7524   2
   6  -2   2 3.22893 2.48977   1
   6  -2   2 3.33889 2.35615   2
   6  -2   2 0.09599 2.41606   1
  -7   2  -2 25.2715  4.5422   2
  -7   2  -2 28.6310  4.7150   2
  -7   2  -2 28.0812  5.2245   1
   7  -2   2 31.7116  5.5989   2
   7  -2   2 22.7529  5.2334   2
   7  -2   2 24.6956  5.8228   1
   7  -2   2 30.7628  5.6984   1
  -8   2  -2 81.8765  8.1115   2
  -8   2  -2 67.8654  7.2471   2
   8  -2   2 82.3193 10.7980   1
   8  -2   2 65.0529  9.2689   1
   8  -2   2 68.3112  9.5986   2
   8  -2   2 80.6764  9.6566   2
   9  -2   2 4.18174 3.99908   1
   9  -2   2 10.1450  4.4752   2
  10  -2   2 23.4155  7.5100   1
  10  -2   2 50.4115  8.4278   2
  11  -2   2 19.8265  5.7669   2
  11  -2   2 9.16087 5.35550   1
  12  -2   2 -4.6354  4.7827   1
  12  -2   2 3.90589 4.95406   2
  12   1  -2 4.90160 6.03917   1
  11   1  -2 0.62045 4.50253   1
  10   1  -2 0.64586 3.83523   1
  10   1  -2 0.31164 3.34593   2
   9   1  -2 1.68784 3.67563   1
   9   1  -2 -1.6739  2.4385   1
   9   1  -2 0.78235 2.96673   2
   8   1  -2 33.6933  5.1316   2
   8   1  -2 35.3518  5.0997   1
   8   1  -2 41.1391  5.6095   2
   8   1  -2 26.6062  5.6535   1
   8   1  -2 44.4292  5.5496   2
   7   1  -2 9.42347 3.17668   1
   7   1  -2 6.10806 2.45851   2
   7   1  -2 5.21150 2.31192   2
   7   1  -2 5.62777 2.38048   1
   6   1  -2 125.766   8.693   2
   6   1  -2 118.186   9.402   1
   6   1  -2 136.127   9.049   1
   6   1  -2 129.635   8.055   3
   6   1  -2 133.120   8.727   2
   5   1  -2 436.721  25.412   1
   5   1  -2 426.912  23.967   2
   5   1  -2 452.488  25.545   1
   5   1  -2 415.364  25.056   1
   5   1  -2 441.290  24.693   3
   5   1  -2 454.019  24.102   2
   4   1  -2 491.479  27.749   3
   4   1  -2 485.437  27.664   1
   4   1  -2 498.890  27.531   1
   4   1  -2 497.510  26.318   2
   4   1  -2 491.217  26.299   2
   3   1  -2 243.694  14.474   3
   1   1  -2 0.93875 0.46001   2
   1   1  -2 0.42089 0.30712   1
   1   1  -2 0.43108 0.31403   2
   1   1  -2 0.38620 0.66388   3
   1   1  -2 -0.4138  0.3375   1
   0   1  -2 32.7037  3.6296   3
   0  -1   2 31.3681  3.1705   2
  -1   1  -2 1.67860 0.80045   2
  -1   1  -2 0.13461 0.68945   1
  -1   1  -2 1.08338 0.60669   3
  -1   1  -2 -0.4091  0.3832   2
  -1   1  -2 -0.3342  0.5696   1
   1  -1   2 -0.4561  0.3461   2
   1  -1   2 0.49976 0.61931   2
   1  -1   2 0.17617 0.46797   3
   1  -1   2 -0.3091  0.6285   1
   1  -1   2 -0.3412  0.4884   1
  -2   1  -2 630.893  37.848   1
  -2   1  -2 660.124  36.699   3
  -2   1  -2 692.804  36.272   2
  -2   1  -2 668.719  36.257   2
  -2   1  -2 640.643  38.131   1
   2  -1   2 691.537  36.296   2
   2  -1   2 670.621  38.165   1
   2  -1   2 654.323  37.908   1
   2  -1   2 660.276  36.743   3
   2  -1   2 681.871  36.170   2
  -3   1  -2 899.197  48.166   2
  -3   1  -2 898.241  50.786   1
  -3   1  -2 852.199  47.943   2
  -3   1  -2 839.880  48.538   3
   3  -1   2 890.109  48.622   3
   3  -1   2 933.136  50.952   1
   3  -1   2 871.776  50.402   1
   3  -1   2 892.467  48.151   2
   3  -1   2 924.256  48.229   2
  -4   1  -2 204.374  13.720   2
  -4   1  -2 229.431  13.786   2
  -4   1  -2 219.387  14.438   1
  -4   1  -2 217.222  13.630   2
  -4   1  -2 223.301  12.912   3
   4  -1   2 220.693  14.506   1
   4  -1   2 217.663  13.955   2
   4  -1   2 214.565  14.902   1
   4  -1   2 192.758  13.701   2
   4  -1   2 217.531  12.853   3
  -5   1  -2 810.115  46.291   2
  -5   1  -2 844.506  46.388   3
  -5   1  -2 849.259  48.854   1
  -5   1  -2 875.726  46.730   2
   5  -1   2 907.552  50.195   1
   5  -1   2 862.561  47.267   2
   5  -1   2 831.807  47.029   2
   5  -1   2 800.634  49.027   1
  -6   1  -2 13.5032  3.2051   2
  -6   1  -2 22.0113  4.2022   1
  -6   1  -2 19.3210  3.4422   2
   6  -1   2 17.0972  3.9736   2
   6  -1   2 25.0686  4.5952   2
   6  -1   2 17.2358  4.0799   1
   6  -1   2 20.1883  4.5304   1
  -7   1  -2 22.2096  3.9206   2
  -7   1  -2 14.9054  3.2109   2
  -7   1  -2 23.5379  4.3299   1
   7  -1   2 8.31399 3.39461   2
   7  -1   2 17.5174  4.5235   1
   7  -1   2 11.6889  4.2230   1
   7  -1   2 22.3607  4.5846   2
  -8   1  -2 2.90714 2.17341   2
  -8   1  -2 4.23254 2.21324   2
   8  -1   2 6.53743 3.79581   2
   8  -1   2 1.60247 3.21938   1
   8  -1   2 2.86134 3.46300   1
   8  -1   2 4.19482 3.30992   2
   9  -1   2 37.4030  7.1176   2
   9  -1   2 21.1580  6.3253   1
   9  -1   2 31.9729  6.7455   2
  10  -1   2 1.64951 3.97219   1
  10  -1   2 1.24873 4.23669   2
  11  -1   2 23.8259  6.8485   2
  11  -1   2 41.2638  8.9562   1
  12  -1   2 4.27744 5.55640   2
  12  -1   2 -1.5789  5.2858   1
  12   0  -2 4.50263 5.91866   1
  11   0  -2 1.44258 4.20115   1
  11   0  -2 2.57684 4.44917   2
  10   0  -2 -2.2568  3.5488   1
  10   0  -2 -1.0488  3.7144   2
   9   0  -2 11.9443  4.1618   2
   9   0  -2 5.07878 3.47037   1
   9   0  -2 6.60619 4.24212   1
   8   0  -2 7.19477 3.21033   2
   8   0  -2 11.2665  4.0240   1
   8   0  -2 11.7732  3.3109   1
   8   0  -2 12.3909  3.6061   2
   7   0  -2 16.9748  3.5782   2
   7   0  -2 2.44076 2.62469   1
   7   0  -2 13.8012  3.2024   2
   7   0  -2 12.3753  3.1235   1
   6   0  -2 117.696   8.466   1
   6   0  -2 102.549   7.962   2
   6   0  -2 118.718   8.368   2
   6   0  -2 124.034   9.170   1
   5   0  -2 1.91770 1.55998   1
   5   0  -2 4.78701 1.58241   2
   5   0  -2 1.74705 1.25916   2
   5   0  -2 3.86979 1.57942   2
   5   0  -2 3.65192 1.54460   1
   4   0  -2 307.599  16.658   2
   4   0  -2 303.299  17.572   1
   4   0  -2 290.853  16.665   2
   4   0  -2 306.524  17.473   1
   3   0  -2 394.966  21.826   3
   2   0  -2 35.0285  2.6577   3
  -2   0   2 34.1032  2.6166   3
   1   0  -2 730.764  39.982   3
   0   0  -2 0.00236 0.21734   1
   0   0  -2 -0.0990  0.1644   2
   0   0  -2 -0.1990  0.2840   1
   0   0  -2 -0.1046  0.2228   2
   0   0   2 -0.1773  0.2050   2
   0   0   2 -0.0172  0.2119   3
   0   0   2 0.17571 0.35027   1
  -1   0  -2 623.941  35.241   1
  -2   0  -2 3196.53  168.13   3
  -2   0  -2 3078.46  171.31   1
  -2   0  -2 3104.03  162.85   2
  -2   0  -2 3277.10  162.94   2
   2   0   2 3165.20  170.98   1
   2   0   2 3308.40  162.93   2
   2   0   2 3037.52  168.14   3
   2   0   2 2646.72  162.82   2
   2   0   2 3370.18  171.66   1
  -3   0  -2 50.9369  5.2240   2
  -3   0  -2 57.6573  5.6227   1
  -3   0  -2 58.7246  4.5058   3
  -3   0  -2 65.7882  6.1852   1
  -3   0  -2 75.9354  5.9535   2
   3   0   2 65.4247  5.9863   2
   3   0   2 62.8724  5.7870   1
   3   0   2 67.0435  4.5876   3
   3   0   2 60.5455  5.7782   2
   3   0   2 61.4511  5.6111   2
   3   0   2 77.8873  6.8667   1
  -4   0  -2 81.3825  6.6002   2
  -4   0  -2 65.9505  6.2880   1
  -4   0  -2 62.5308  5.9100   2
  -4   0  -2 62.0422  4.7946   3
   4   0   2 68.8380  6.7168   2
   4   0   2 63.5010  4.7249   3
   4   0   2 78.0935  7.6358   1
   4   0   2 66.5846  6.6332   2
   4   0   2 70.9129  6.5077   2
   4   0   2 66.1543  6.4724   1
  -5   0  -2 218.252  14.213   1
  -5   0  -2 219.856  13.450   2
  -5   0  -2 218.644  13.656   2
   5   0   2 204.611  14.451   1
   5   0   2 224.118  14.400   2
   5   0   2 200.297  13.787   2
   5   0   2 217.626  12.766   3
   5   0   2 213.728  15.399   1
  -6   0  -2 442.996  25.369   2
  -6   0  -2 478.660  25.883   2
  -6   0  -2 441.817  26.783   1
   6   0   2 434.207  26.788   2
   6   0   2 461.715  27.701   1
   6   0   2 432.771  24.939   3
   6   0   2 421.833  26.365   2
   6   0   2 465.152  28.966   1
  -7   0  -2 177.786  11.678   2
  -7   0  -2 195.089  12.212   2
   7   0   2 184.864  15.188   1
   7   0   2 159.597  15.928   1
   7   0   2 184.448  15.215   2
   7   0   2 182.218  14.731   2
  -8   0  -2 2.62122 1.93911   2
  -8   0  -2 5.85523 2.09650   2
   8   0   2 6.94338 3.61166   2
   8   0   2 10.6545  4.5528   1
   8   0   2 5.92170 3.35172   2
   8   0   2 9.37152 3.73150   1
   9   0   2 89.1546 12.2762   1
   9   0   2 79.5435 10.1068   2
   9   0   2 99.8826 11.3465   2
  10   0   2 7.39337 5.01681   1
  10   0   2 1.51308 4.11318   2
  11   0   2 2.30124 4.71178   1
  11   0   2 5.66023 4.97665   2
  12   0   2 4.09249 5.73238   1
  12   0   2 -0.9708  5.5806   2
  12  -1  -2 1.10420 4.66983   1
  11  -1  -2 -3.1172  3.3691   2
  11  -1  -2 3.24151 4.17507   1
  10  -1  -2 2.60012 3.98938   1
  10  -1  -2 -6.1921  2.7910   2
   9  -1  -2 2.62117 3.19018   1
   9  -1  -2 -1.5586  2.7371   2
   9  -1  -2 -5.1519  2.9153   1
   8  -1  -2 79.8748  8.4906   2
   8  -1  -2 83.5053  9.5104   1
   8  -1  -2 87.4135  8.7110   2
   8  -1  -2 61.5306  7.8493   1
   7  -1  -2 45.8568  6.4377   1
   7  -1  -2 48.4387  5.9450   2
   7  -1  -2 51.0539  6.2764   1
   7  -1  -2 57.1945  6.4453   2
   6  -1  -2 2.70632 2.21492   1
   6  -1  -2 2.26026 2.00181   2
   6  -1  -2 1.88253 1.99360   1
   6  -1  -2 4.32551 2.13479   2
   5  -1  -2 96.4748  8.4939   1
   5  -1  -2 96.3808  7.9986   2
   5  -1  -2 95.3689  7.8940   2
   5  -1  -2 111.291   7.927   1
   4  -1  -2 419.303  25.800   1
   4  -1  -2 444.344  25.919   1
   4  -1  -2 448.761  24.781   2
   4  -1  -2 462.256  24.558   2
   3  -1  -2 60.2704  4.4968   1
   3  -1  -2 66.1598  4.6612   1
   3  -1  -2 58.3506  4.1834   2
   3  -1  -2 52.3745  4.6216   2
  -3   1   2 56.4389  3.8469   3
   2  -1  -2 7804.03  393.83   2
   2  -1  -2 7838.31  394.11   2
   2  -1  -2 7466.90  414.05   1
  -2   1   2 7486.02  407.90   3
  -2   1   2 7549.48  413.46   1
   1  -1  -2 238.620  16.693   1
   1  -1  -2 297.024  16.001   2
  -1   1   2 284.787  15.836   2
  -1   1   2 306.036  16.799   1
  -1   1   2 318.343  16.798   1
  -1   1   2 241.766  16.495   3
  -1   1   2 314.096  16.434   1
  -1   1   2 323.119  15.641   2
  -1  -1  -2 1826.48   97.28   1
  -1  -1  -2 1748.36   92.40   2
  -1  -1  -2 1815.06   97.31   1
   1   1   2 1643.12   96.73   1
   1   1   2 1807.93   92.21   2
  -2  -1  -2 1437.07   75.73   2
  -2  -1  -2 1328.67   75.68   2
  -2  -1  -2 1435.06   79.84   1
  -2  -1  -2 1506.82   79.89   1
   2   1   2 1481.57   75.78   2
   2   1   2 1398.69   79.38   1
   2   1   2 1405.13   78.33   3
   2   1   2 1497.98   80.06   1
   2   1   2 1468.83   75.94   2
  -3  -1  -2 973.059  53.148   2
  -3  -1  -2 974.856  56.049   1
  -3  -1  -2 943.366  55.606   1
  -3  -1  -2 1021.30   53.25   2
   3   1   2 993.414  53.287   2
   3   1   2 1022.84   56.56   1
   3   1   2 996.286  55.815   1
   3   1   2 1014.40   53.50   2
   3   1   2 1019.51   54.88   3
  -4  -1  -2 211.621  12.775   2
  -4  -1  -2 215.477  12.903   2
  -4  -1  -2 202.978  13.263   1
   4   1   2 201.812  12.964   2
   4   1   2 211.681  14.242   1
   4   1   2 210.655  13.304   2
   4   1   2 199.831  13.434   1
   4   1   2 204.117  12.827   3
  -5  -1  -2 340.730  20.559   2
  -5  -1  -2 347.874  20.490   2
  -5  -1  -2 372.537  21.646   1
   5   1   2 368.985  21.190   2
   5   1   2 360.479  21.502   2
   5   1   2 341.087  20.737   3
   5   1   2 356.895  22.075   1
   5   1   2 363.464  23.067   1
  -6  -1  -2 75.4634  6.6872   2
  -6  -1  -2 67.1728  6.6380   1
  -6  -1  -2 62.1446  6.0565   2
   6   1   2 68.6042  7.4946   1
   6   1   2 67.9655  8.3575   1
   6   1   2 63.6460  7.2693   2
   6   1   2 69.0485  5.9095   3
   6   1   2 65.6214  7.1540   2
  -7  -1  -2 26.8215  3.7367   2
  -7  -1  -2 27.5505  3.6478   2
   7   1   2 22.0782  5.3972   1
   7   1   2 28.2074  4.9225   2
   7   1   2 26.9717  4.9104   2
   7   1   2 20.7211  4.6195   1
   7   1   2 33.0724  5.5062   2
   7   1   2 29.5655  3.5077   3
  -8  -1  -2 104.196   6.717   2
   8   1   2 90.7024  6.5810   3
   8   1   2 110.782  10.795   2
   8   1   2 91.4576 11.5356   1
   8   1   2 100.258  10.829   2
   8   1   2 96.9946 10.4039   1
   8   1   2 118.827  11.728   2
   9   1   2 3.21371 4.04331   1
   9   1   2 1.34841 3.66599   2
   9   1   2 0.39524 3.67980   2
  10   1   2 10.7581  5.3808   1
  10   1   2 13.5823  5.6992   2
  11   1   2 3.51347 4.95717   2
  11   1   2 -3.6968  4.1273   1
  12   1   2 2.57230 5.78691   2
  12   1   2 2.26904 5.50580   1
  12  -2  -2 -0.2221  4.7283   1
  11  -2  -2 1.17849 4.29063   1
  11  -2  -2 -3.5889  3.3185   2
  10  -2  -2 3.08419 3.96355   2
  10  -2  -2 2.04556 3.47219   1
   9  -2  -2 9.51480 4.07404   1
   9  -2  -2 5.10584 3.31289   2
   8  -2  -2 21.9060  5.0207   1
   8  -2  -2 19.8984  4.8406   1
   8  -2  -2 27.3593  5.1779   2
   8  -2  -2 24.6991  5.2092   2
   7  -2  -2 46.3039  6.6862   1
   7  -2  -2 64.3409  6.9656   2
   7  -2  -2 46.5334  6.7104   2
   7  -2  -2 48.8912  6.7137   1
   6  -2  -2 39.3737  5.5703   2
   6  -2  -2 35.7265  4.7944   2
   6  -2  -2 27.4193  4.9594   1
   6  -2  -2 43.4585  5.7900   1
   5  -2  -2 4.27990 2.41335   2
   5  -2  -2 1.46593 2.10628   1
   5  -2  -2 -1.4931  1.5829   2
   5  -2  -2 1.77039 2.14366   1
  -5   2   2 1.62600 0.98830   2
   4  -2  -2 213.863  13.286   2
   4  -2  -2 195.451  12.483   2
   4  -2  -2 206.160  13.755   1
   4  -2  -2 203.309  13.302   1
  -4   2   2 182.725  11.805   2
  -4   2   2 209.874  12.576   1
  -4   2   2 215.283  12.101   3
  -4   2   2 212.421  12.022   2
   3  -2  -2 46.9603  5.0843   1
   3  -2  -2 49.9400  4.9715   2
   3  -2  -2 44.3105  4.1005   2
   3  -2  -2 54.3876  4.7783   1
  -3   2   2 33.1403  3.7394   2
  -3   2   2 41.4292  4.0256   2
  -3   2   2 42.1881  4.2608   1
   2  -2  -2 3059.01  165.76   1
   2  -2  -2 3055.97  158.53   2
   2  -2  -2 3185.68  157.74   2
   2  -2  -2 3025.95  166.50   1
  -2   2   2 2991.25  157.71   2
  -2   2   2 2897.53  166.19   1
  -2   2   2 3036.65  165.82   1
  -2   2   2 3026.22  158.14   2
   1  -2  -2 0.62281 0.77499   1
   1  -2  -2 1.60019 1.06725   2
   1  -2  -2 0.76740 0.61327   2
   1  -2  -2 2.42475 1.25279   1
  -1   2   2 2.27413 0.81038   2
  -1   2   2 0.19203 0.80931   1
  -1   2   2 2.74852 0.89308   1
  -1   2   2 -0.0293  0.7874   2
   0  -2  -2 1415.60   78.78   2
   0  -2  -2 1475.49   82.92   1
   0  -2  -2 1370.45   78.01   2
   0  -2  -2 1550.09   82.08   1
   0   2   2 1541.57   78.09   2
   0   2   2 1610.42   83.14   1
   0   2   2 1442.31   78.76   2
   0   2   2 1542.34   82.06   1
  -1  -2  -2 5083.09  261.59   2
  -1  -2  -2 5024.78  274.78   1
  -1  -2  -2 4996.62  262.11   2
  -1  -2  -2 4998.81  275.58   1
   1   2   2 5030.44  261.49   2
   1   2   2 5235.73  262.22   2
   1   2   2 5194.38  275.77   1
   1   2   2 4842.11  274.68   1
  -2  -2  -2 147.241   9.742   2
  -2  -2  -2 138.455  10.282   1
  -2  -2  -2 163.782   9.680   2
   2   2   2 145.171   9.838   1
   2   2   2 158.760   9.969   2
   2   2   2 159.565  10.669   1
   2   2   2 148.634   9.447   2
  -3  -2  -2 11.6712  2.3117   2
  -3  -2  -2 11.7264  2.2504   2
  -3  -2  -2 9.16578 2.08249   1
   3   2   2 7.00740 2.25279   1
   3   2   2 17.4730  3.1887   1
   3   2   2 11.5240  2.3792   2
   3   2   2 9.28075 2.04929   2
   3   2   2 11.3952  2.3193   1
  -4  -2  -2 21.9333  3.2193   1
  -4  -2  -2 12.9195  2.6085   2
  -4  -2  -2 7.55707 2.21387   2
   4   2   2 15.2891  2.8126   1
   4   2   2 18.7595  3.1873   2
   4   2   2 12.2421  2.5815   2
   4   2   2 12.1423  3.1286   1
  -5  -2  -2 171.842  11.828   1
  -5  -2  -2 180.690  11.529   2
  -5  -2  -2 215.718  11.892   2
   5   2   2 163.445  13.036   1
   5   2   2 189.196  12.388   2
   5   2   2 164.715  11.868   3
   5   2   2 174.219  11.926   2
   5   2   2 156.711  12.079   1
  -6  -2  -2 124.744   8.375   2
  -6  -2  -2 115.100   9.335   1
  -6  -2  -2 109.762   8.916   2
   6   2   2 127.937  10.562   2
   6   2   2 107.567   9.426   3
   6   2   2 104.278  11.225   1
   6   2   2 108.835  10.254   1
   6   2   2 117.113  10.541   2
  -7  -2  -2 62.6892  5.8626   2
  -7  -2  -2 58.8737  5.7146   2
   7   2   2 52.8404  8.0049   1
   7   2   2 61.5720  7.5715   2
   7   2   2 75.1223  8.1325   1
   7   2   2 62.2935  7.4886   2
   7   2   2 59.0686  6.2156   3
   8   2   2 116.152  11.588   2
   8   2   2 124.606  11.885   1
   8   2   2 120.013  11.589   2
   8   2   2 111.552   8.490   3
   8   2   2 118.666  13.163   1
   9   2   2 5.03008 2.17799   3
   9   2   2 6.55771 3.59771   2
   9   2   2 4.11232 4.27036   2
   9   2   2 -0.6410  3.7041   2
   9   2   2 2.09331 4.16769   1
  10   2   2 1.05130 4.32623   2
  10   2   2 3.16381 4.95194   1
  11   2   2 7.01042 5.30280   1
  11   2   2 1.73946 4.88148   2
  12   2   2 -0.5051  5.0611   2
  12   2   2 2.89571 5.50163   1
  12  -3  -2 0.66422 4.62071   1
  11  -3  -2 9.44269 4.66029   2
  11  -3  -2 4.12910 4.66491   1
  10  -3  -2 1.53031 3.51693   2
  10  -3  -2 5.20629 4.80807   1
   9  -3  -2 16.2244  5.0448   1
   9  -3  -2 13.4989  4.5961   2
   8  -3  -2 2.77991 2.93264   2
   8  -3  -2 -0.6254  2.9021   1
   8  -3  -2 -1.1272  3.5001   2
   8  -3  -2 3.27562 3.59771   1
   7  -3  -2 92.4421  9.2170   2
   7  -3  -2 99.1042 10.8537   1
   7  -3  -2 89.3032 10.2946   2
   7  -3  -2 109.479  10.689   1
   6  -3  -2 9.17834 2.77629   2
   6  -3  -2 7.91894 3.09322   1
   6  -3  -2 6.09772 3.30281   1
   6  -3  -2 2.78920 2.96534   2
  -6   3   2 12.7043  2.3587   2
  -6   3   2 7.39696 2.08782   2
  -6   3   2 13.4085  1.9273   3
   5  -3  -2 2761.31  146.85   2
   5  -3  -2 2764.27  154.63   1
   5  -3  -2 2715.62  155.53   1
   5  -3  -2 2686.29  148.12   2
  -5   3   2 2798.07  146.51   2
  -5   3   2 2850.22  151.00   3
  -5   3   2 2758.70  153.91   1
  -5   3   2 3004.34  146.63   2
   4  -3  -2 118.302   8.417   2
   4  -3  -2 116.290   8.981   1
   4  -3  -2 149.059  11.789   1
   4  -3  -2 105.932  10.126   2
  -4   3   2 125.276   9.224   1
  -4   3   2 114.608   8.462   2
  -4   3   2 122.642   8.699   2
   3  -3  -2 277.945  16.537   1
   3  -3  -2 269.547  17.540   1
   3  -3  -2 261.774  15.552   2
   3  -3  -2 232.976  16.363   2
  -3   3   2 265.746  17.062   1
  -3   3   2 253.455  15.650   2
  -3   3   2 278.838  16.288   2
   2  -3  -2 60.9791  6.2716   2
   2  -3  -2 46.2627  6.0961   1
   2  -3  -2 55.1424  4.9925   2
   2  -3  -2 69.4653  5.6955   1
  -2   3   2 60.4904  6.0017   2
  -2   3   2 51.2372  4.9625   2
   1  -3  -2 0.48003 1.22407   2
   1  -3  -2 -1.2399  0.6198   1
   1  -3  -2 0.65610 1.45268   1
   1  -3  -2 0.10777 0.70066   2
  -1   3   2 -0.4568  0.6709   2
  -1   3   2 -0.4374  0.9641   1
  -1   3   2 1.15444 1.36808   2
  -1   3   2 0.37476 1.37856   1
   0  -3  -2 10.5885  2.6889   1
   0  -3  -2 11.5654  2.4970   2
   0  -3  -2 10.0401  1.8618   1
   0  -3  -2 7.48371 1.60952   2
   0   3   2 15.1310  2.7922   2
   0   3   2 10.0005  2.5312   1
   0   3   2 12.4197  2.0759   1
   0   3   2 9.10529 1.71618   2
  -1  -3  -2 316.235  18.805   1
  -1  -3  -2 316.128  18.888   2
  -1  -3  -2 301.583  19.683   1
  -1  -3  -2 311.937  17.885   2
   1   3   2 329.523  20.129   1
   1   3   2 313.513  17.802   2
   1   3   2 301.625  18.586   1
   1   3   2 316.834  18.834   2
  -2  -3  -2 92.2809  7.0573   1
  -2  -3  -2 98.4828  8.3935   2
  -2  -3  -2 80.6131  8.2977   1
  -2  -3  -2 96.4093  7.7144   2
   2   3   2 98.4454  6.7686   2
   2   3   2 106.530   7.168   1
   2   3   2 87.4103  8.6768   1
   2   3   2 92.6819  8.1596   2
  -3  -3  -2 64.5085  6.4981   2
  -3  -3  -2 58.9082  6.0319   2
   3   3   2 75.4004  6.4070   2
   3   3   2 65.4102  6.2580   1
   3   3   2 59.1677  7.0083   1
   3   3   2 56.1849  6.1826   2
  -4  -3  -2 364.649  21.467   1
  -4  -3  -2 319.084  20.601   2
  -4  -3  -2 356.876  20.636   2
   4   3   2 383.100  21.473   2
   4   3   2 334.695  21.482   1
   4   3   2 329.951  22.492   1
   4   3   2 346.482  20.635   2
  -5  -3  -2 123.986   9.165   1
  -5  -3  -2 111.167   9.797   2
  -5  -3  -2 136.344   9.110   2
   5   3   2 116.051  10.339   1
   5   3   2 126.648  10.821   2
   5   3   2 128.217  12.140   1
   5   3   2 127.975  10.461   2
   5   3   2 110.189  11.321   1
  -6  -3  -2 6.68158 2.52663   2
  -6  -3  -2 4.53868 2.08470   2
  -6  -3  -2 3.65327 2.25666   1
   6   3   2 0.94014 1.80573   2
   6   3   2 3.04028 2.51705   1
   6   3   2 2.63046 2.14755   1
   6   3   2 6.64572 2.74325   2
  -7  -3  -2 2.88846 1.98583   2
  -7  -3  -2 5.17098 2.04752   2
   7   3   2 0.70625 2.72985   1
   7   3   2 6.54255 2.91006   1
   7   3   2 3.52274 2.55344   2
   7   3   2 3.19137 2.35152   3
   7   3   2 2.38629 2.41422   2
   8   3   2 37.7444  7.4780   1
   8   3   2 45.2059  7.1672   2
   8   3   2 56.4497  7.8630   2
   8   3   2 56.9176  6.5292   3
   8   3   2 48.9944  7.1954   1
   9   3   2 1.29974 2.77278   2
   9   3   2 4.70809 4.29826   1
   9   3   2 2.76070 2.36532   3
  10   3   2 12.1234  4.8960   2
  10   3   2 20.5651  6.5892   1
  11   3   2 2.14435 4.66381   2
  11   3   2 -1.8058  3.6165   2
  11   3   2 5.55588 5.29841   1
  12   3   2 1.58771 5.41189   1
  12   3   2 8.19416 5.67534   2
  11  -4  -2 7.03081 5.10652   1
  11  -4  -2 8.54248 5.20880   2
  10  -4  -2 27.7860  6.5903   1
  10  -4  -2 11.2968  4.6369   2
   9  -4  -2 -1.3086  2.8798   2
   9  -4  -2 3.79338 4.18355   1
   8  -4  -2 4.86747 5.04725   2
   8  -4  -2 4.23420 3.22788   2
   7  -4  -2 2.51472 2.48663   2
   7  -4  -2 5.36248 3.87291   1
   7  -4  -2 -3.3473  2.2144   1
   7  -4  -2 0.13954 3.64271   2
  -7   4   2 4.49643 2.19212   2
  -7   4   2 2.00480 2.21266   2
  -7   4   2 1.78471 1.60488   3
  -7   4   2 1.88292 1.66879   3
   6  -4  -2 10.2810  3.8521   1
   6  -4  -2 2.42874 2.45919   1
   6  -4  -2 2.33308 2.43587   2
   6  -4  -2 8.86013 3.86812   2
  -6   4   2 3.27885 2.50002   2
  -6   4   2 2.71300 2.23607   2
   5  -4  -2 26.4382  4.5915   1
   5  -4  -2 24.6793  4.1289   2
   5  -4  -2 20.0875  5.0275   1
   5  -4  -2 26.3756  5.4289   2
  -5   4   2 28.6300  4.5205   2
  -5   4   2 23.0121  4.6390   1
  -5   4   2 30.5143  4.7267   2
   4  -4  -2 316.192  18.883   2
   4  -4  -2 321.511  20.096   1
   4  -4  -2 293.374  21.298   1
   4  -4  -2 311.098  20.531   2
  -4   4   2 310.835  20.654   1
  -4   4   2 333.510  19.872   2
  -4   4   2 299.808  19.052   2
   3  -4  -2 80.0292  7.5457   1
   3  -4  -2 84.3398  9.2903   1
   3  -4  -2 68.9093  8.2030   2
   3  -4  -2 77.7130  7.1252   2
  -3   4   2 95.3930  7.9685   2
  -3   4   2 86.1989  8.3609   2
   2  -4  -2 4.72235 2.27815   2
   2  -4  -2 5.36109 1.91931   1
   2  -4  -2 6.95339 1.86610   2
   2  -4  -2 4.81137 2.53806   1
  -2   4   2 6.12997 2.41792   2
  -2   4   2 6.99933 2.00661   2
  -2   4   2 4.30642 2.48972   1
   1  -4  -2 1096.25   58.59   2
   1  -4  -2 1062.27   56.84   2
   1  -4  -2 1022.59   61.30   1
   1  -4  -2 1073.70   59.77   1
  -1   4   2 1043.65   61.21   1
  -1   4   2 1050.39   56.77   2
  -1   4   2 1068.46   58.34   2
   0  -4  -2 56.2816  7.0192   1
   0  -4  -2 55.9184  5.5080   1
   0  -4  -2 63.6603  5.4606   2
   0  -4  -2 58.0419  6.6741   2
   0   4   2 35.2907  5.2560   2
   0   4   2 55.1230  5.2128   2
   0   4   2 53.5965  6.6656   1
   0   4   2 64.3088  5.7479   1
  -1  -4  -2 10.2125  2.1073   2
  -1  -4  -2 6.88548 2.35410   2
  -1  -4  -2 7.25666 2.95885   1
  -1  -4  -2 8.67831 2.07502   1
   1   4   2 12.6949  3.3572   1
   1   4   2 7.36197 1.86601   2
   1   4   2 9.62821 2.12172   1
   1   4   2 4.56688 2.13853   2
  -2  -4  -2 383.369  21.710   2
  -2  -4  -2 379.161  22.688   2
  -2  -4  -2 392.575  22.746   1
   2   4   2 347.979  22.282   1
   2   4   2 377.073  22.757   2
   2   4   2 399.680  24.456   1
   2   4   2 341.840  21.223   2
  -3  -4  -2 39.8701  4.9002   2
  -3  -4  -2 38.4202  5.4003   2
   3   4   2 35.5954  5.2774   2
   3   4   2 44.6191  4.9002   2
   3   4   2 38.9584  4.8933   1
   3   4   2 41.1061  6.1372   1
  -4  -4  -2 235.391  16.463   2
  -4  -4  -2 286.253  16.567   2
  -4  -4  -2 254.284  16.847   1
   4   4   2 238.939  16.802   2
   4   4   2 263.856  16.954   1
   4   4   2 267.168  18.519   1
   4   4   2 256.862  16.129   2
  -5  -4  -2 72.8508  7.3312   1
  -5  -4  -2 56.4302  6.8576   2
  -5  -4  -2 67.3699  6.8896   2
   5   4   2 56.5829  7.3136   2
   5   4   2 62.9916  6.8059   2
   5   4   2 71.3388  7.3929   1
   5   4   2 58.6785  8.0551   1
  -6  -4  -2 116.206   9.813   2
  -6  -4  -2 112.084   9.294   2
  -6  -4  -2 116.461   9.605   1
   6   4   2 89.8411 11.1699   1
   6   4   2 116.634  10.167   2
   6   4   2 102.137  11.587   1
   6   4   2 95.1044  9.8022   1
   6   4   2 88.7546 10.0085   2
  -7  -4  -2 -1.9235  2.0286   2
  -7  -4  -2 1.37248 1.99616   2
   7   4   2 -0.3512  2.2634   1
   7   4   2 -0.9699  1.9882   2
   7   4   2 0.12819 2.78963   1
   7   4   2 0.37556 2.53269   2
  -8  -4  -2 39.4073  4.1220   2
   8   4   2 33.3569  7.2691   1
   8   4   2 37.6101  6.0420   3
   8   4   2 34.0368  6.1718   2
   8   4   2 38.4183  6.4911   1
   8   4   2 34.4170  6.3860   2
   9   4   2 0.88808 3.30275   2
   9   4   2 2.26841 2.46945   3
   9   4   2 1.63157 3.82858   1
  10   4   2 9.67426 5.71809   1
  10   4   2 1.06739 3.52185   2
  11   4   2 -1.2046  4.3322   2
  11   4   2 6.00134 5.25047   1
  12   4   2 -0.9102  4.5563   2
  12   4   2 2.65559 6.12603   1
  12   4   2 -0.4134  5.2981   2
  11  -5  -2 0.34414 4.27379   2
  11  -5  -2 -1.1207  4.0123   1
  10  -5  -2 10.8232  4.8688   2
  10  -5  -2 12.3413  5.3768   1
   9  -5  -2 2.68483 3.69510   1
   9  -5  -2 1.77463 3.62873   2
   8  -5  -2 38.7656  7.0089   1
   8  -5  -2 32.1161  6.0169   2
   7  -5  -2 6.74068 3.59795   1
   7  -5  -2 -1.5546  2.4777   2
  -7   5   2 6.37124 3.20409   2
  -7   5   2 3.35891 2.47002   3
  -7   5   2 4.10344 2.85675   2
   6  -5  -2 94.1865  9.6844   2
   6  -5  -2 110.324  10.960   1
   6  -5  -2 139.105  13.949   1
   6  -5  -2 110.781  12.590   2
  -6   5   2 108.807  11.075   1
  -6   5   2 92.8469  9.9299   2
  -6   5   2 100.339  10.108   2
   5  -5  -2 128.729  14.272   1
   5  -5  -2 130.691  13.894   2
   5  -5  -2 167.034  11.333   2
   5  -5  -2 139.076  12.656   1
  -5   5   2 132.192  12.297   2
  -5   5   2 162.007  13.970   1
  -5   5   2 141.303  12.555   2
   4  -5  -2 28.9823  4.5270   2
   4  -5  -2 36.6254  6.6191   2
   4  -5  -2 23.2955  4.2348   1
   4  -5  -2 33.5998  6.3828   1
  -4   5   2 18.6552  4.1590   2
  -4   5   2 24.6863  5.2592   1
  -4   5   2 33.0961  5.4545   2
   3  -5  -2 33.4035  4.9242   1
   3  -5  -2 19.3471  5.1008   1
   3  -5  -2 25.5774  3.9152   2
   3  -5  -2 35.6367  6.1018   2
  -3   5   2 18.8312  4.3606   2
  -3   5   2 32.5939  4.5955   2
  -3   5   2 32.3761  5.7311   1
   2  -5  -2 485.378  28.001   1
   2  -5  -2 455.203  29.757   1
   2  -5  -2 446.180  26.385   2
   2  -5  -2 475.285  28.526   2
  -2   5   2 424.309  26.297   2
  -2   5   2 467.685  29.581   1
  -2   5   2 468.852  28.221   2
   1  -5  -2 208.281  13.939   1
   1  -5  -2 221.101  15.341   2
   1  -5  -2 196.033  17.275   1
   1  -5  -2 215.034  13.362   2
  -1   5   2 208.341  14.885   2
  -1   5   2 201.980  13.243   2
  -1   5   2 194.328  15.463   1
   0  -5  -2 2.36462 1.48211   2
   0  -5  -2 -1.7940  1.7531   2
   0  -5  -2 -0.5936  1.1748   1
   0   5   2 1.75501 1.32565   2
   0   5   2 -0.8587  1.3284   2
   0   5   2 0.14481 2.01173   1
  -1  -5  -2 96.4779  8.0547   1
  -1  -5  -2 87.1947  7.5477   2
  -1  -5  -2 62.8520  8.1434   2
   1   5   2 84.5229  7.8003   1
   1   5   2 90.5377  7.5061   2
   1   5   2 69.7754  8.2864   2
   1   5   2 82.4272  9.6181   1
  -2  -5  -2 299.923  17.485   2
  -2  -5  -2 272.656  18.020   1
  -2  -5  -2 263.583  18.467   2
   2   5   2 277.869  17.886   1
   2   5   2 299.313  20.195   1
   2   5   2 272.032  16.955   2
   2   5   2 273.370  18.544   2
  -3  -5  -2 216.449  14.119   2
  -3  -5  -2 202.104  14.486   1
  -3  -5  -2 225.366  15.302   2
   3   5   2 224.803  14.526   1
   3   5   2 211.588  13.730   2
   3   5   2 231.158  15.520   2
   3   5   2 173.701  16.887   1
  -4  -5  -2 138.946  11.870   1
  -4  -5  -2 138.163  11.492   2
  -4  -5  -2 114.852  11.445   2
   4   5   2 126.760  12.260   2
   4   5   2 140.836  10.025   2
   4   5   2 133.967  11.399   1
   4   5   2 152.615  14.120   1
  -5  -5  -2 27.2940  4.9910   2
  -5  -5  -2 17.0908  3.8828   1
  -5  -5  -2 22.3961  4.3237   2
   5   5   2 20.9097  4.1441   1
   5   5   2 20.7861  4.5771   2
   5   5   2 23.0147  4.2244   2
   5   5   2 21.2399  5.1737   1
  -6  -5  -2 23.5802  4.2583   2
  -6  -5  -2 17.5555  4.1537   2
  -6  -5  -2 16.9010  4.0604   1
   6   5   2 12.2823  3.9911   2
   6   5   2 15.2653  3.9122   2
   6   5   2 23.6058  5.7644   1
   6   5   2 21.1650  4.4480   1
  -7  -5  -2 23.8450  4.3791   2
  -7  -5  -2 26.1220  4.2609   2
   7   5   2 21.7526  6.0921   1
   7   5   2 22.4915  4.9703   1
   7   5   2 20.1402  5.0766   2
   7   5   2 14.3312  5.5441   1
   7   5   2 18.3319  4.6376   2
   8   5   2 9.64840 4.69351   1
   8   5   2 10.9386  4.3120   2
   9   5   2 20.2013  5.0106   3
   9   5   2 11.4050  5.6108   1
   9   5   2 28.9700  6.3311   2
  10   5   2 10.6610  5.0063   2
  10   5   2 27.7118  8.0546   1
  11   5   2 -2.3925  4.9325   1
  11   5   2 4.13877 5.05943   2
  12   5   2 0.48935 6.18068   1
  12   5   2 9.05499 5.61635   2
  11  -6  -2 10.0624  5.0447   2
  11  -6  -2 9.99719 5.85642   1
  10  -6  -2 1.42330 3.86113   1
  10  -6  -2 -3.9484  3.5668   2
   9  -6  -2 3.63386 3.66975   2
   9  -6  -2 1.69309 3.76087   1
   8  -6  -2 19.5706  5.4064   1
   8  -6  -2 14.5028  4.6733   2
   7  -6  -2 18.6761  5.1070   1
   7  -6  -2 13.9730  4.2818   2
  -7   6   2 14.1903  4.3258   2
   6  -6  -2 0.16005 2.23944   2
   6  -6  -2 -1.6170  2.5107   1
  -6   6   2 -1.8118  2.7621   2
   5  -6  -2 2.32182 2.53413   1
   5  -6  -2 0.66267 1.91291   2
   5  -6  -2 1.15453 4.10896   1
  -5   6   2 1.00057 2.50614   2
  -5   6   2 -0.2579  3.2421   1
   4  -6  -2 0.76451 3.65240   1
   4  -6  -2 0.09240 1.87638   2
   4  -6  -2 -0.6608  1.9850   1
  -4   6   2 1.76250 2.54540   2
  -4   6   2 -0.2039  2.8294   1
   3  -6  -2 456.559  28.028   2
   3  -6  -2 469.496  32.122   1
   3  -6  -2 464.959  29.749   1
  -3   6   2 499.886  31.897   1
  -3   6   2 527.202  30.621   2
   2  -6  -2 18.1696  3.9576   1
   2  -6  -2 34.3241  4.7501   2
   2  -6  -2 23.5133  6.1983   1
   2  -6  -2 33.2476  6.3020   2
  -2   6   2 35.7608  6.1646   2
  -2   6   2 28.8584  5.9868   1
   1  -6  -2 125.546  10.586   1
   1  -6  -2 121.757   9.964   2
   1  -6  -2 105.559  11.727   2
  -1   6   2 118.181  11.891   2
  -1   6   2 102.947   9.543   2
  -1   6   2 97.8299 11.6136   1
   0  -6  -2 146.929  14.911   2
   0  -6  -2 191.877  13.101   1
   0  -6  -2 200.203  12.698   2
   0   6   2 188.146  15.799   2
   0   6   2 237.040  16.244   1
   0   6   2 147.542  11.840   2
  -1  -6  -2 67.7767  7.3326   2
  -1  -6  -2 102.284  10.789   2
  -1  -6  -2 77.8307  7.9302   1
   1   6   2 76.9741 10.0319   1
   1   6   2 89.1481  9.9006   2
   1   6   2 78.7263  7.7224   2
  -2  -6  -2 2.30883 2.95159   2
  -2  -6  -2 6.80512 2.41450   2
  -2  -6  -2 3.12504 2.11950   1
   2   6   2 6.56951 3.34956   2
   2   6   2 4.63377 2.17595   2
   2   6   2 1.69784 2.79298   1
   2   6   2 11.0723  3.1253   1
  -3  -6  -2 60.9547  7.0162   2
  -3  -6  -2 70.7235  8.6006   2
  -3  -6  -2 65.5735  7.3516   1
   3   6   2 53.4810  6.7507   1
   3   6   2 42.1514  5.8835   2
   3   6   2 71.7563  8.6654   2
   3   6   2 84.0310 10.3081   1
  -4  -6  -2 2.72696 2.43262   1
  -4  -6  -2 4.19753 3.03556   2
  -4  -6  -2 2.83806 2.31176   2
   4   6   2 2.43703 2.24036   2
   4   6   2 1.96241 2.57529   2
   4   6   2 5.79608 2.54380   1
   4   6   2 -2.0279  2.5654   1
  -5  -6  -2 50.2921  6.4420   2
  -5  -6  -2 38.2656  6.3492   2
  -5  -6  -2 32.0769  5.3279   1
   5   6   2 49.0486  7.4251   2
   5   6   2 26.9448  6.2240   1
   5   6   2 20.4074  4.5240   2
   5   6   2 28.6091  5.0279   1
  -6  -6  -2 4.57841 3.20000   1
  -6  -6  -2 0.85372 2.90693   2
  -6  -6  -2 4.31475 2.83438   2
   6   6   2 1.63872 3.46970   1
   6   6   2 0.53480 3.24606   2
   6   6   2 2.51042 2.57875   1
  -7  -6  -2 20.4030  4.3060   2
  -7  -6  -2 11.3998  3.9932   2
   7   6   2 23.0646  6.4301   1
   7   6   2 9.54755 4.48458   2
   8   6   2 2.86687 4.45543   1
   8   6   2 2.77452 3.28427   2
   8   6   2 -4.6328  2.7736   1
   9   6   2 2.44197 4.03990   1
   9   6   2 2.35816 3.36653   3
   9   6   2 -1.7814  3.4130   2
  10   6   2 1.42788 4.26847   1
  10   6   2 2.64371 4.24367   2
  11   6   2 3.60655 5.53079   1
  11   6   2 -3.3383  4.6933   2
  10  -7  -2 -1.2360  4.1844   2
  10  -7  -2 2.40492 5.10352   1
   9  -7  -2 2.71673 4.01966   1
   9  -7  -2 -2.1481  3.3944   2
   8  -7  -2 13.2774  5.0965   1
   8  -7  -2 15.9124  4.8070   2
   7  -7  -2 16.1074  5.2645   1
   7  -7  -2 19.2025  5.1360   2
  -7   7   2 25.2963  5.7023   2
   6  -7  -2 31.2587  5.8245   2
   6  -7  -2 36.1885  6.6618   1
  -6   7   2 30.2900  6.3883   2
   5  -7  -2 173.355  15.915   2
   5  -7  -2 245.853  17.199   1
  -5   7   2 252.997  19.670   2
   4  -7  -2 8.08949 3.37807   1
   4  -7  -2 12.9800  3.6240   2
   4  -7  -2 6.65600 5.42752   1
  -4   7   2 12.4603  5.2070   1
  -4   7   2 14.5157  4.5222   2
   3  -7  -2 114.859  10.501   2
   3  -7  -2 111.588  11.130   1
  -3   7   2 129.856  14.036   1
  -3   7   2 113.295  12.513   2
   2  -7  -2 -1.5884  1.7987   1
   2  -7  -2 2.69842 2.04870   2
  -2   7   2 0.75835 3.28051   1
  -2   7   2 0.52845 2.72215   2
   1  -7  -2 29.3983  4.7045   2
   1  -7  -2 17.8112  4.0746   1
  -1   7   2 28.5687  6.4044   1
  -1   7   2 30.0909  6.0497   2
   0  -7  -2 211.162  14.953   1
   0  -7  -2 200.228  14.147   2
   0   7   2 200.534  19.075   1
   0   7   2 215.212  18.253   2
  -1  -7  -2 64.9869  7.4216   1
  -1  -7  -2 45.6727  6.2905   2
   1   7   2 65.3037  9.0278   2
   1   7   2 73.6217 10.1262   1
  -2  -7  -2 169.780  12.459   1
  -2  -7  -2 151.673  12.869   2
   2   7   2 151.003  14.974   2
   2   7   2 149.292  16.064   1
  -3  -7  -2 6.02102 2.69323   2
  -3  -7  -2 3.61054 2.64820   1
   3   7   2 3.96083 4.09841   1
   3   7   2 10.1863  3.6525   2
   3   7   2 1.04709 2.32769   1
  -4  -7  -2 -1.2517  1.9491   1
  -4  -7  -2 -0.1407  2.1008   2
   4   7   2 2.66941 2.55854   1
   4   7   2 6.96845 4.69194   1
   4   7   2 0.28172 2.95770   2
  -5  -7  -2 8.99973 3.96691   1
  -5  -7  -2 14.0043  4.3454   2
   5   7   2 14.8643  4.5308   2
   5   7   2 17.6121  5.9534   1
   5   7   2 11.9607  3.9296   1
  -6  -7  -2 7.19368 3.57167   2
   6   7   2 15.1817  5.8661   1
   6   7   2 17.4161  5.4310   2
  -7  -7  -2 4.55001 3.13855   2
   7   7   2 -0.1132  3.4189   2
   7   7   2 6.58286 4.91580   1
   8   7   2 7.17146 5.60943   1
   8   7   2 4.63337 4.43233   2
   8   7   2 -0.0775  4.6532   1
   9   7   2 2.96719 5.24942   1
   9   7   2 2.22510 4.27539   2
  10   7   2 20.0782  6.7059   2
  10   7   2 2.63907 5.09267   1
  11   7   2 9.37373 6.34849   2
  11   7   2 6.20225 6.82008   1
  10  -8  -2 3.04852 5.15767   2
  10  -8  -2 -5.9631  4.4552   1
   9  -8  -2 8.72683 4.83792   2
   9  -8  -2 3.00198 4.88023   1
   8  -8  -2 3.06028 4.31811   1
   8  -8  -2 4.88509 3.82353   2
   7  -8  -2 8.74671 3.93880   2
   7  -8  -2 12.7047  5.2966   1
  -7   8   2 22.7949  6.1879   2
   6  -8  -2 4.38859 3.59837   1
   6  -8  -2 6.04389 3.44680   2
  -6   8   2 -0.7563  3.7437   2
   5  -8  -2 3.96505 3.00204   2
   5  -8  -2 8.19608 3.97432   1
  -5   8   2 7.33120 4.39551   2
   4  -8  -2 33.4220  5.6490   2
   4  -8  -2 28.4314  5.8998   1
  -4   8   2 51.5134  9.6113   1
  -4   8   2 21.2781  6.0149   2
   3  -8  -2 12.1400  3.8527   1
   3  -8  -2 8.29200 3.30267   2
  -3   8   2 10.7013  4.4497   2
  -3   8   2 5.19469 4.98130   1
   2  -8  -2 12.9112  3.7156   2
   2  -8  -2 22.6037  4.5903   1
  -2   8   2 21.8443  5.9441   2
  -2   8   2 35.1131  7.6408   1
   1  -8  -2 46.4933  6.9486   1
   1  -8  -2 62.0397  7.3738   2
  -1   8   2 63.1146 10.1206   1
  -1   8   2 67.4932  9.4540   2
   0  -8  -2 2.80632 2.41400   2
   0  -8  -2 1.39199 2.23865   1
   0   8   2 -1.0861  3.2891   1
   0   8   2 -0.8235  2.7343   2
  -1  -8  -2 102.415  11.119   1
  -1  -8  -2 141.489  12.099   2
   1   8   2 152.880  16.342   1
   1   8   2 122.651  13.594   2
  -2  -8  -2 43.4304  6.6247   1
  -2  -8  -2 36.3027  6.0667   2
   2   8   2 58.2251  9.7423   1
   2   8   2 50.3745  8.6242   2
  -3  -8  -2 0.14085 2.47476   1
  -3  -8  -2 0.21930 2.20339   2
   3   8   2 11.9445  4.6264   2
   3   8   2 5.23036 4.43801   1
  -4  -8  -2 374.064  23.923   2
   4   8   2 371.370  26.026   2
   4   8   2 341.567  30.170   1
  -5  -8  -2 1.57480 3.07548   2
   5   8   2 3.56711 3.23726   2
   5   8   2 -1.6889  4.0604   1
  -6  -8  -2 3.09136 3.33645   2
   6   8   2 -0.1349  4.0836   1
   6   8   2 3.31739 3.74629   2
   7   8   2 1.18437 4.70585   1
   7   8   2 0.55237 3.87952   2
   8   8   2 7.69770 4.90446   2
   8   8   2 9.11635 6.21944   1
   9   8   2 1.74964 5.50427   1
   9   8   2 1.40915 5.19534   1
   9   8   2 4.37296 4.33621   2
  10   8   2 10.9115  7.1034   1
  10   8   2 4.02860 5.48339   2
   9  -9  -2 1.05587 5.03441   1
   9  -9  -2 6.83250 5.17674   2
   8  -9  -2 1.85540 4.43179   1
   8  -9  -2 1.33671 3.77504   2
   7  -9  -2 4.77472 4.02810   2
   7  -9  -2 5.23441 4.40041   1
   6  -9  -2 23.7595  5.6973   2
   6  -9  -2 20.2357  5.9418   1
  -6   9   2 32.1280  7.6422   2
   5  -9  -2 6.26771 3.70292   2
   5  -9  -2 3.24544 3.75479   1
  -5   9   2 3.53366 4.46121   2
   4  -9  -2 11.1156  3.9501   2
   4  -9  -2 11.3827  4.5169   1
  -4   9   2 17.0601  5.7121   2
   3  -9  -2 -0.2682  2.1098   2
   3  -9  -2 0.11355 2.76138   1
  -3   9   2 6.24747 4.62074   2
  -3   9   2 3.91696 5.12436   1
   2  -9  -2 8.56882 3.86809   1
   2  -9  -2 11.7135  3.7780   2
  -2   9   2 14.0330  6.1908   1
  -2   9   2 9.47330 5.15221   2
   1  -9  -2 28.4091  5.4604   2
   1  -9  -2 31.7172  6.1082   1
  -1   9   2 31.7003  8.2099   1
  -1   9   2 33.5979  7.5495   2
   0  -9  -2 152.523  14.106   2
   0  -9  -2 163.590  14.961   1
   0   9   2 180.029  19.555   1
   0   9   2 191.720  18.282   2
  -1  -9  -2 9.98819 3.58995   2
  -1  -9  -2 8.25007 3.61320   1
   1   9   2 8.98624 5.59417   1
   1   9   2 5.18059 4.34096   2
  -2  -9  -2 0.30535 2.29088   2
  -2  -9  -2 0.33413 2.87532   1
   2   9   2 4.92471 4.93228   1
   2   9   2 1.84096 3.73829   2
  -3  -9  -2 8.91257 4.22032   1
  -3  -9  -2 7.95471 3.77919   2
   3   9   2 11.0166  4.9975   2
   3   9   2 -1.7127  4.0861   1
  -4  -9  -2 28.5335  6.2129   2
   4   9   2 41.4378  8.3120   2
   4   9   2 52.7035 10.3963   1
  -5  -9  -2 2.19075 3.54071   2
   5   9   2 3.52300 5.17852   1
   5   9   2 0.28705 3.92154   2
  -6  -9  -2 -1.3177  3.2941   2
   6   9   2 -1.6088  3.6366   2
   6   9   2 -2.1975  4.5496   1
   7   9   2 25.5931  8.1890   1
   7   9   2 8.61653 5.49563   2
   8   9   2 1.89776 5.12780   1
   8   9   2 6.32716 5.19558   2
   9   9   2 4.72837 7.13050   1
   9   9   2 1.35574 6.31198   1
   9   9   2 0.54393 4.51165   2
  10   9   2 5.09584 5.93637   2
  10   9   2 2.75619 6.87467   1
   8 -10  -2 2.92245 5.16115   1
   7 -10  -2 1.83937 4.31488   1
   7 -10  -2 2.37929 3.93263   2
   6 -10  -2 4.32999 4.26673   1
   6 -10  -2 -1.2012  3.3682   2
  -6  10   2 0.98686 4.95399   2
   5 -10  -2 8.48651 4.29595   2
   5 -10  -2 15.8867  5.5358   1
  -5  10   2 9.22490 5.63988   2
   4 -10  -2 23.1157  5.8397   2
   4 -10  -2 20.8011  5.8038   1
  -4  10   2 16.4884  6.3093   2
   3 -10  -2 9.13673 3.85855   2
   3 -10  -2 11.6401  4.5587   1
  -3  10   2 6.05685 4.86770   2
   2 -10  -2 6.57307 3.71723   1
   2 -10  -2 24.0107  5.4911   2
  -2  10   2 5.49504 5.26607   2
  -2  10   2 15.7532  7.0455   1
   1 -10  -2 0.19734 2.31212   2
   1 -10  -2 1.95922 3.40986   1
  -1  10   2 9.65367 5.03111   2
  -1  10   2 5.37138 5.37109   1
   0 -10  -2 16.4593  4.7279   1
   0 -10  -2 18.8307  5.0247   2
   0  10   2 28.7847  8.7364   1
   0  10   2 23.7899  6.7673   2
  -1 -10  -2 -0.2249  2.9051   1
  -1 -10  -2 1.57535 2.67760   2
   1  10   2 1.48634 3.80034   2
   1  10   2 -0.0848  4.5488   1
  -2 -10  -2 0.36980 3.12527   2
   2  10   2 12.5499  5.5071   2
   2  10   2 5.95124 5.85623   1
  -3 -10  -2 273.667  22.012   2
   3  10   2 242.027  23.695   2
   3  10   2 305.281  28.086   1
  -4 -10  -2 4.55833 4.03989   2
   4  10   2 7.98831 4.88333   2
   4  10   2 7.70804 6.55195   1
  -5 -10  -2 3.47031 4.26780   2
   5  10   2 6.46705 5.01365   2
   5  10   2 7.80171 6.26894   1
   6  10   2 24.2099  7.4316   2
   6  10   2 20.8529  8.4025   1
   7  10   2 -1.9301  5.1817   1
   7  10   2 2.05060 4.61517   2
   8  10   2 5.92409 6.74365   1
   8  10   2 -4.1288  4.6256   2
   9  10   2 3.66397 5.92073   2
   9  10   2 -0.8182  6.7851   1
   9  10   2 0.17862 6.50708   1
   7 -11  -2 -4.4385  4.2074   1
   6 -11  -2 2.28830 3.80881   2
   6 -11  -2 8.45801 5.27084   1
  -6  11   2 3.99844 5.97888   2
   5 -11  -2 2.97328 3.91969   2
   5 -11  -2 -3.3271  3.2334   1
  -5  11   2 -1.2714  5.1289   2
   4 -11  -2 11.5533  4.4856   2
   4 -11  -2 10.1728  5.1732   1
  -4  11   2 10.8817  6.5403   2
   3 -11  -2 -2.2426  3.0394   1
   3 -11  -2 -2.6978  2.6708   2
  -3  11   2 5.81705 5.71334   2
   2 -11  -2 3.00895 3.27705   2
   2 -11  -2 0.95522 3.58210   1
  -2  11   2 -4.3667  3.7146   2
   1 -11  -2 7.18666 4.23813   1
   1 -11  -2 7.25177 4.49364   2
  -1  11   2 10.4210  5.9301   2
  -1  11   2 18.0702  8.3269   1
   0 -11  -2 21.6536  5.4516   2
   0 -11  -2 17.7997  5.5495   1
   0  11   2 8.96816 7.91103   1
   0  11   2 31.5694  8.0542   2
  -1 -11  -2 31.9092  6.8829   2
   1  11   2 31.9770  8.5358   2
   1  11   2 48.5463 11.4231   1
  -2 -11  -2 30.9239  6.9097   2
   2  11   2 61.5735 12.7653   1
   2  11   2 44.9711  9.3017   2
  -3 -11  -2 6.14241 4.14903   2
   3  11   2 -1.7173  5.4378   1
   3  11   2 -3.1295  4.1982   2
  -4 -11  -2 3.14755 4.06295   2
   4  11   2 10.5840  5.9645   2
   4  11   2 5.37770 6.19565   1
  -5 -11  -2 5.79586 5.03787   2
   5  11   2 14.2993  6.9334   2
   5  11   2 9.45713 7.17592   1
   6  11   2 6.48994 7.45724   1
   6  11   2 3.96823 4.77222   2
   7  11   2 -0.3453  5.2910   2
   7  11   2 3.21510 6.44788   1
   8  11   2 -1.2085  6.7498   1
   6 -12  -2 -2.5816  4.2715   1
   5 -12  -2 0.40920 4.67318   1
  -5  12   2 4.79765 5.99326   2
   4 -12  -2 11.6887  5.4384   1
   4 -12  -2 5.84146 4.92272   2
  -4  12   2 19.8234  7.2542   2
   3 -12  -2 11.5796  4.7870   2
   3 -12  -2 7.07640 5.26009   1
  -3  12   2 3.22841 5.81074   2
   2 -12  -2 21.8200  5.8984   2
   2 -12  -2 22.3191  6.4039   1
  -2  12   2 25.7699  8.1958   2
   1 -12  -2 2.10840 3.35874   2
  -1  12   2 10.4210  5.8968   2
   0 -12  -2 -0.9740  3.5337   2
   0  12   2 -0.7341  6.1401   1
   0  12   2 0.10749 4.62091   2
  -1 -12  -2 0.74000 3.69009   2
   1  12   2 -3.4107  4.3192   2
   1  12   2 -8.2082  5.8562   1
  -2 -12  -2 8.73211 4.78551   2
   2  12   2 6.87037 7.63610   1
   2  12   2 3.77283 5.03384   2
  -3 -12  -2 2.25481 4.49623   2
   3  12   2 6.94864 6.09191   2
   3  12   2 -1.7714  6.4027   1
  -4 -12  -2 0.37209 4.66910   2
   4  12   2 3.58835 7.30058   1
   4  12   2 -0.9803  4.9101   2
   5  12   2 17.0666  9.3490   1
   5  12   2 5.26018 6.01660   2
   6  12   2 0.59885 7.07692   1
  -4  13   2 2.71706 6.84035   2
  -3  13   2 0.64883 6.41811   2
   2 -13  -2 6.31111 4.51425   2
  -2  13   2 3.13165 6.23295   2
   1 -13  -2 7.18234 4.64598   2
  -1  13   2 3.39004 6.15814   2
   0 -13  -2 0.38954 4.12121   2
   0  13   2 -1.4039  5.4365   2
  -1 -13  -2 8.97937 5.33875   2
   1  13   2 6.52134 6.46453   2
   1  13   2 6.52240 7.84996   1
  -2 -13  -2 -0.6855  4.3787   2
   2  13   2 6.13626 6.29381   2
   2  13   2 2.09458 7.67333   1
  -3 -13  -2 -1.8869  4.9527   2
   3  13   2 -4.5819  7.1722   1
   4  13   2 7.47844 8.63284   1
   4  13  -3 0.22105 7.78380   1
   3  13  -3 5.08675 8.17454   1
   2  13  -3 1.05684 7.32104   1
   1  13  -3 -0.1962  6.5094   1
  -1 -13   3 -1.8881  4.3938   2
   0  13  -3 2.32630 7.85867   1
   0 -13   3 7.17386 5.01087   2
  -1  13  -3 -1.8810  5.2056   2
  -1  13  -3 -6.1393  7.2522   1
   1 -13   3 8.06880 5.62773   2
   2 -13   3 1.87129 4.01372   2
   3 -13   3 -1.8339  4.4572   2
   6  12  -3 7.29891 7.98092   1
   5  12  -3 -1.0626  5.7997   2
   5  12  -3 2.30787 6.97568   1
   4  12  -3 7.18269 6.14256   2
   4  12  -3 2.78486 6.35650   1
   3  12  -3 8.36426 6.64205   2
   3  12  -3 8.37856 7.43403   1
   2  12  -3 3.05003 6.40178   1
   2  12  -3 3.59872 4.70037   2
  -2 -12   3 -0.5701  3.9945   2
   1  12  -3 7.48459 7.22383   1
   1  12  -3 8.64206 6.20491   2
  -1 -12   3 2.91560 4.19222   2
   0  12  -3 1.33286 6.99043   1
   0  12  -3 0.01886 5.54555   2
   0 -12   3 3.06881 3.87645   2
  -1  12  -3 7.92972 6.59189   2
  -1  12  -3 6.49807 7.27282   1
   1 -12   3 17.4717  5.8513   2
  -2  12  -3 6.73904 6.65123   2
  -2  12  -3 -1.1698  6.5368   1
   2 -12   3 11.4507  4.9795   2
  -3  12  -3 1.85072 5.04499   2
   3 -12   3 0.19416 3.75838   2
  -4  12  -3 -1.0220  5.7983   2
   4 -12   3 2.38432 4.01771   2
  -5  12  -3 3.51015 6.70102   2
  -6  12  -3 1.99330 6.98163   2
   7  11  -3 15.9039  8.4731   1
   7  11  -3 -0.1546  6.0353   2
   6  11  -3 -0.5772  4.6622   2
   6  11  -3 -2.7518  5.8097   1
   5  11  -3 -0.4369  5.0311   2
   5  11  -3 -2.1667  5.5500   1
   4  11  -3 21.2270  7.4912   2
   4  11  -3 22.2393  8.6423   1
   3  11  -3 -0.1033  4.3753   2
   3  11  -3 2.12739 5.96365   1
  -3 -11   3 0.73090 3.40231   2
   2  11  -3 -1.1077  4.2749   2
   2  11  -3 -1.8785  5.2325   1
  -2 -11   3 2.93913 3.62290   2
   1  11  -3 6.79151 6.42317   1
   1  11  -3 2.27292 4.82939   2
  -1 -11   3 9.11012 4.20605   2
   0  11  -3 2.16823 4.75019   2
   0  11  -3 -1.4010  5.9350   1
   0 -11   3 -0.6968  3.2725   2
  -1  11  -3 -3.1488  4.3688   2
  -1  11  -3 -2.2779  4.9780   1
   1 -11   3 1.98270 3.51172   2
  -2  11  -3 11.5660  7.4125   1
  -2  11  -3 4.16747 5.06787   2
   2 -11   3 5.27294 3.59918   2
  -3  11  -3 -1.7165  4.7552   2
  -3  11  -3 -1.2394  5.8844   1
   3 -11   3 2.95720 3.73624   2
   3 -11   3 -3.9236  3.6086   1
  -4  11  -3 37.9521  9.5990   2
   4 -11   3 34.2833  7.2043   2
   4 -11   3 28.9910  7.4182   1
  -5  11  -3 4.64978 5.67815   2
   5 -11   3 7.67283 5.50317   1
   5 -11   3 9.34207 4.30231   2
  -6  11  -3 -3.1551  5.1154   2
   6 -11   3 -3.4693  3.0420   2
   6 -11   3 -0.0555  4.1522   1
  -7  11  -3 -1.5939  6.0532   2
   7 -11   3 8.29711 5.64938   1
   8  10  -3 6.39668 6.82014   1
   8  10  -3 5.62730 6.12529   2
   7  10  -3 -1.4313  5.8351   1
   7  10  -3 6.44654 5.31488   2
   6  10  -3 1.94634 5.33031   1
   6  10  -3 0.34186 4.59521   2
   5  10  -3 2.31080 5.84701   1
   5  10  -3 6.97571 4.80411   2
   4  10  -3 30.5155  8.0783   2
   4  10  -3 26.3925  8.1042   1
   3  10  -3 6.38993 6.06487   1
   3  10  -3 13.7551  5.9084   2
  -3 -10   3 9.71165 4.16657   2
   2  10  -3 7.64996 5.77732   1
   2  10  -3 1.70478 4.49587   2
  -2 -10   3 3.58869 3.36047   2
   1  10  -3 19.3627  7.2522   1
   1  10  -3 20.6987  6.9030   2
  -1 -10   3 22.5395  5.2438   2
   0  10  -3 12.7937  5.7341   2
   0  10  -3 9.59583 6.24206   1
   0 -10   3 8.36222 3.67753   2
  -1  10  -3 14.1400  5.6886   2
  -1  10  -3 14.9936  7.0027   1
   1 -10   3 10.7121  4.3948   1
   1 -10   3 17.4788  4.8977   2
  -2  10  -3 8.76405 6.16356   1
  -2  10  -3 8.34395 5.21906   2
   2 -10   3 4.79418 3.11752   2
   2 -10   3 1.41280 3.37368   1
  -3  10  -3 7.29371 5.23903   2
  -3  10  -3 12.7830  6.9404   1
   3 -10   3 10.7594  4.3848   2
   3 -10   3 8.79103 4.37266   1
  -4  10  -3 22.6649  7.7130   2
   4 -10   3 27.7316  6.0155   2
   4 -10   3 23.0213  6.1438   1
  -5  10  -3 -1.2413  4.7500   2
   5 -10   3 -0.1864  3.6425   1
   5 -10   3 4.07078 3.52384   2
  -6  10  -3 21.1408  7.7069   2
   6 -10   3 20.2003  6.4080   1
   6 -10   3 11.7383  4.8477   2
  -7  10  -3 28.7514  8.5939   2
   7 -10   3 38.8561  8.5740   1
   7 -10   3 21.5145  6.1889   2
   8 -10   3 3.37498 4.94463   1
   9   9  -3 0.84826 5.58767   1
   9   9  -3 2.90096 5.11503   2
   8   9  -3 12.5431  6.7620   1
   8   9  -3 4.02878 4.55076   2
   7   9  -3 3.10773 4.53419   2
   7   9  -3 -1.6550  4.2773   1
   6   9  -3 1.90649 4.21865   1
   6   9  -3 -5.3599  3.6591   2
   5   9  -3 15.9269  6.1664   2
   5   9  -3 27.1737  7.4580   1
   4   9  -3 14.4477  5.8068   1
   4   9  -3 0.01034 3.64530   2
  -4  -9   3 12.5378  4.1572   2
   3   9  -3 -1.9604  3.6705   2
   3   9  -3 -2.6766  3.9844   1
  -3  -9   3 -3.7783  1.9896   2
   2   9  -3 7.19801 4.42264   2
   2   9  -3 0.77976 3.63635   1
  -2  -9   3 0.67327 2.41889   2
   1   9  -3 27.4628  6.8730   2
   1   9  -3 39.8769  8.7032   1
  -1  -9   3 23.7712  4.9237   2
  -1  -9   3 18.1515  4.6740   1
   0   9  -3 6.40011 5.10959   1
   0   9  -3 19.8069  6.1991   2
   0  -9   3 13.1412  4.1647   1
   0  -9   3 20.5138  4.3448   2
  -1   9  -3 23.3908  7.2973   1
  -1   9  -3 27.5257  6.7645   2
   1  -9   3 15.6778  4.2224   2
   1  -9   3 24.1256  5.1231   1
  -2   9  -3 16.7537  5.8629   2
  -2   9  -3 24.1199  7.4430   1
   2  -9   3 20.4968  4.9542   2
   2  -9   3 15.6711  4.7632   1
  -3   9  -3 0.61782 4.71565   1
  -3   9  -3 0.64886 3.85926   2
   3  -9   3 1.42790 2.65351   2
   3  -9   3 3.86041 3.28850   1
  -4   9  -3 0.06440 3.90854   2
  -4   9  -3 -5.3473  4.3406   1
   4  -9   3 -0.1762  3.1076   1
   4  -9   3 -1.4659  2.2600   2
  -5   9  -3 1.67626 4.12363   2
   5  -9   3 7.12318 3.92421   2
   5  -9   3 -2.4391  3.2275   1
  -6   9  -3 16.7242  6.7338   2
   6  -9   3 18.7334  5.4218   2
   6  -9   3 12.8758  5.2100   1
  -7   9  -3 -0.6644  4.6100   2
   7  -9   3 6.81372 4.58467   1
   7  -9   3 3.49554 4.60640   2
  -8   9  -3 26.1339  8.0711   2
   8  -9   3 19.6994  6.6790   1
   8  -9   3 14.1616  6.0918   2
   9  -9   3 -4.4493  4.1469   1
  10   8  -3 2.17143 6.04474   1
   9   8  -3 14.3266  5.4766   2
   9   8  -3 16.3144  6.7491   1
   8   8  -3 7.12797 4.67812   2
   8   8  -3 13.6963  6.0017   1
   7   8  -3 1.31762 3.94200   2
   7   8  -3 -1.9106  3.8027   1
   6   8  -3 6.89013 4.43033   2
   6   8  -3 14.4899  5.9179   1
   5   8  -3 15.1375  5.2667   2
   5   8  -3 14.4792  5.7582   1
  -5  -8   3 30.0425  4.9219   2
   4   8  -3 16.0801  5.6868   1
   4   8  -3 12.5511  5.1826   2
  -4  -8   3 8.77461 3.27681   2
   3   8  -3 46.0923  8.2454   2
   3   8  -3 67.3485 10.3819   1
   3   8  -3 52.4992  7.2789   1
  -3  -8   3 40.9999  6.1121   2
   2   8  -3 161.561  16.151   2
   2   8  -3 154.266  16.557   1
   2   8  -3 132.865  13.309   1
  -2  -8   3 161.365  12.990   2
   1   8  -3 8.30418 4.88829   1
   1   8  -3 10.1730  4.1982   1
   1   8  -3 11.8610  4.8870   2
  -1  -8   3 18.5050  4.0803   1
  -1  -8   3 12.6074  3.4691   2
   0   8  -3 2.96725 3.07784   2
   0   8  -3 6.67676 4.40418   1
   0  -8   3 0.57146 2.18079   1
   0  -8   3 0.25309 1.91267   2
  -1   8  -3 8.36886 4.73866   1
  -1   8  -3 1.06024 3.20321   2
   1  -8   3 5.17867 2.43900   2
   1  -8   3 0.42380 2.32539   1
  -2   8  -3 21.4812  6.0629   2
  -2   8  -3 16.5068  6.0378   1
   2  -8   3 28.6686  5.4750   1
   2  -8   3 17.4586  4.2288   2
  -3   8  -3 -0.6905  3.0805   2
  -3   8  -3 -1.7447  3.5614   1
   3  -8   3 -0.9077  2.3661   1
   3  -8   3 -0.3403  2.2908   2
  -4   8  -3 -0.9952  3.3821   2
  -4   8  -3 1.10695 4.61458   1
   4  -8   3 3.17599 3.37878   1
   4  -8   3 3.51952 2.82529   2
  -5   8  -3 5.06726 5.70424   1
  -5   8  -3 23.9065  6.8216   2
   5  -8   3 9.02568 4.03271   2
   5  -8   3 10.5084  4.3687   1
  -6   8  -3 5.29139 4.44452   2
   6  -8   3 -1.8827  2.6905   2
   6  -8   3 6.68482 4.14222   1
  -7   8  -3 16.6854  6.3473   2
   7  -8   3 30.9935  6.6336   2
   7  -8   3 19.6968  6.0557   1
  -8   8  -3 6.45199 5.79961   2
   8  -8   3 6.22152 4.93024   1
   8  -8   3 0.62110 3.54594   2
   9  -8   3 2.04000 4.49695   1
   9  -8   3 1.52216 4.01052   2
  10  -8   3 5.97289 5.55347   1
  10   7  -3 -3.3469  5.6767   1
  10   7  -3 0.81794 5.45824   1
   9   7  -3 8.83821 5.11791   1
   9   7  -3 8.44794 4.23695   2
   8   7  -3 11.6050  5.8135   1
   8   7  -3 -1.6653  3.8679   2
   7   7  -3 9.23441 4.38896   2
   7   7  -3 17.9587  6.1547   1
   6   7  -3 6.17432 3.28642   2
   6   7  -3 12.4000  4.5054   2
   6   7  -3 9.56958 4.65886   1
   5   7  -3 97.1192  9.6310   1
   5   7  -3 94.2124  9.2538   2
   5   7  -3 94.8257 11.2656   2
   5   7  -3 82.3648 11.2654   1
  -5  -7   3 112.048   8.964   2
  -5  -7   3 93.3507  8.1536   2
   4   7  -3 7.82200 4.34547   1
   4   7  -3 4.36893 2.87633   1
   4   7  -3 2.24419 3.28251   2
   4   7  -3 0.53728 2.30011   2
  -4  -7   3 4.35382 2.83324   1
  -4  -7   3 11.8321  4.0063   2
  -4  -7   3 5.40068 2.59587   2
   3   7  -3 12.9505  4.6770   1
   3   7  -3 16.2807  3.9772   1
   3   7  -3 12.2542  3.4543   2
   3   7  -3 17.7882  5.0488   2
  -3  -7   3 18.1161  4.4497   2
  -3  -7   3 21.4023  4.2987   1
  -3  -7   3 19.6458  3.7715   2
   2   7  -3 82.0674 10.1409   2
   2   7  -3 71.1076  8.2575   1
   2   7  -3 73.6644  7.9612   2
   2   7  -3 88.7425 11.0508   1
  -2  -7   3 66.8239  7.5255   1
  -2  -7   3 80.2674  7.8377   2
   1   7  -3 3.60399 2.82541   1
   1   7  -3 4.09650 3.22815   2
   1   7  -3 2.28842 3.59687   1
  -1  -7   3 8.20582 2.81969   1
  -1  -7   3 9.00748 2.75798   2
   0   7  -3 34.2256  6.9268   2
   0   7  -3 39.2512  7.5011   1
   0  -7   3 45.8389  5.9619   1
   0  -7   3 37.4299  5.3784   2
  -1   7  -3 195.580  18.584   1
  -1   7  -3 173.603  17.157   2
   1  -7   3 192.603  13.342   2
   1  -7   3 183.977  13.854   1
  -2   7  -3 312.094  23.092   2
  -2   7  -3 331.089  24.498   1
   2  -7   3 313.973  20.568   2
   2  -7   3 337.993  21.978   1
  -3   7  -3 265.559  23.239   1
  -3   7  -3 223.080  20.647   2
   3  -7   3 253.667  17.068   2
   3  -7   3 243.851  17.803   1
  -4   7  -3 -1.2607  3.0080   2
  -4   7  -3 -2.0703  3.5943   1
   4  -7   3 2.72541 2.86011   1
   4  -7   3 5.34905 2.68610   2
  -5   7  -3 1.04194 3.31758   2
  -5   7  -3 13.1805  5.8366   1
   5  -7   3 10.3888  4.0357   1
   5  -7   3 2.69770 2.98399   2
  -6   7  -3 3.26181 4.06292   2
   6  -7   3 9.13293 3.68193   2
   6  -7   3 11.5619  4.6627   1
  -7   7  -3 11.5154  5.3664   2
   7  -7   3 12.7878  4.4167   2
   7  -7   3 17.4738  5.1701   1
  -8   7  -3 2.94013 4.14157   2
   8  -7   3 6.43011 4.44379   1
   8  -7   3 -0.0664  3.0201   2
   9  -7   3 22.5584  6.4313   1
   9  -7   3 14.7414  5.3933   2
  10  -7   3 -1.3491  4.4999   2
  10  -7   3 3.32333 4.80329   1
  11  -7   3 1.05465 5.16472   1
  11   6  -3 2.81311 5.92331   1
  10   6  -3 -2.8725  4.5694   1
  10   6  -3 1.04207 4.40659   1
   9   6  -3 17.9384  6.4507   1
   9   6  -3 12.2741  4.8026   2
   8   6  -3 11.2497  5.0036   1
   8   6  -3 4.23567 3.63447   2
   7   6  -3 6.89256 3.69581   1
   7   6  -3 1.34094 2.93930   2
   6   6  -3 5.37971 3.17659   2
   6   6  -3 1.54627 3.11896   1
   6   6  -3 0.11405 2.03166   1
   6   6  -3 -1.1549  2.0477   2
   5   6  -3 3.72554 2.56198   1
   5   6  -3 -0.1814  2.2465   2
   5   6  -3 3.83103 3.01522   1
   5   6  -3 0.89652 1.96986   2
  -5  -6   3 1.12128 1.56785   2
  -5  -6   3 1.97576 1.31087   2
   4   6  -3 31.1110  5.6154   1
   4   6  -3 10.2509  3.1994   1
   4   6  -3 14.4623  3.2685   2
   4   6  -3 6.58518 3.30717   2
  -4  -6   3 14.1329  3.1597   2
  -4  -6   3 22.9493  3.4917   2
   3   6  -3 192.623  17.334   1
   3   6  -3 199.299  13.287   2
   3   6  -3 194.682  13.832   1
   3   6  -3 198.580  16.750   2
  -3  -6   3 208.096  14.190   2
  -3  -6   3 220.729  13.330   2
  -3  -6   3 198.509  13.605   1
   2   6  -3 128.399  11.668   1
   2   6  -3 134.642  10.214   2
   2   6  -3 162.121  14.795   1
   2   6  -3 196.446  15.199   2
  -2  -6   3 144.777  10.535   1
  -2  -6   3 182.486  13.905   2
  -2  -6   3 139.849  10.068   2
   1   6  -3 19.0375  5.0468   1
   1   6  -3 29.1976  5.5575   2
   1   6  -3 29.3100  4.3474   2
   1   6  -3 23.4572  4.3350   1
  -1  -6   3 32.3836  4.6044   1
  -1  -6   3 33.4043  4.3795   2
  -1  -6   3 24.0501  5.1088   2
   0   6  -3 -0.3145  1.7422   2
   0   6  -3 0.10923 2.31054   2
   0   6  -3 -1.3350  1.8395   1
   0   6  -3 0.71765 2.66078   1
   0  -6   3 -0.7543  1.5333   1
   0  -6   3 3.26072 2.97703   2
   0  -6   3 -0.5665  1.3413   2
  -1   6  -3 66.6310  9.2995   1
  -1   6  -3 60.1333  7.0472   2
  -1   6  -3 51.0211  7.8507   2
   1  -6   3 53.5230  6.1892   2
   1  -6   3 79.3708  9.5597   2
   1  -6   3 65.9261  7.2236   1
  -2   6  -3 71.1686  9.6711   1
  -2   6  -3 58.4175  8.4045   2
   2  -6   3 47.0279  6.0676   2
   2  -6   3 53.6650  6.7822   1
  -3   6  -3 124.510  13.653   1
  -3   6  -3 123.260  12.871   2
   3  -6   3 106.694  10.343   2
   3  -6   3 112.690  11.155   1
  -4   6  -3 0.17932 3.10773   2
  -4   6  -3 9.52464 4.90102   1
   4  -6   3 17.7207  4.2833   1
   4  -6   3 12.4443  3.4168   2
  -5   6  -3 11.7524  4.5910   2
  -5   6  -3 5.16122 4.75492   1
   5  -6   3 1.39229 2.56435   2
   5  -6   3 3.13648 3.03879   1
  -6   6  -3 233.217  20.614   1
  -6   6  -3 190.655  18.164   2
   6  -6   3 192.299  16.600   2
   6  -6   3 200.805  18.128   1
  -7   6  -3 12.7922  5.1751   2
   7  -6   3 12.6785  4.3635   2
   7  -6   3 24.9975  6.1607   1
  -8   6  -3 -0.0729  3.7498   2
   8  -6   3 4.47063 3.66041   2
   8  -6   3 8.49274 4.63411   1
   9  -6   3 10.2713  5.3851   1
   9  -6   3 15.6172  5.3779   2
  10  -6   3 1.83530 4.81292   1
  10  -6   3 2.34485 3.90302   2
  11  -6   3 0.73180 5.27897   1
  11  -6   3 6.73875 5.31869   2
  11   5  -3 3.92503 5.42868   1
  10   5  -3 10.4600  5.5943   1
   9   5  -3 12.6540  5.6760   1
   9   5  -3 22.6028  5.3426   2
   9   5  -3 13.5225  5.5468   1
   8   5  -3 12.1599  4.5930   1
   8   5  -3 9.12924 3.55115   2
   7   5  -3 3.32001 3.00965   2
   7   5  -3 6.70135 2.87173   1
   7   5  -3 3.58324 2.38301   2
   7   5  -3 7.54847 3.90863   1
   6   5  -3 2.13772 2.53117   2
   6   5  -3 3.64023 2.22590   2
   6   5  -3 2.74139 2.95346   1
   6   5  -3 5.54254 2.39120   1
   5   5  -3 1.15355 2.83684   1
   5   5  -3 4.39670 2.05921   1
   5   5  -3 5.97260 2.13558   2
   5   5  -3 10.7607  3.5130   2
   4   5  -3 2.92845 2.75711   1
   4   5  -3 9.31044 2.36324   2
   4   5  -3 7.94312 2.92937   2
   4   5  -3 6.76579 2.24452   1
  -4  -5   3 10.0223  1.9495   2
  -4  -5   3 5.87176 1.97125   2
   3   5  -3 106.606  10.527   2
   3   5  -3 123.083   8.738   1
   3   5  -3 105.706  10.975   1
   3   5  -3 125.428   8.398   2
  -3  -5   3 104.388   9.307   2
  -3  -5   3 103.626   8.160   1
  -3  -5   3 129.319   8.210   2
   2   5  -3 82.6890  7.7392   1
   2   5  -3 95.3015  9.4660   2
   2   5  -3 78.5546  7.2651   2
   2   5  -3 84.9267  9.4914   1
  -2  -5   3 94.3995  7.5285   2
  -2  -5   3 86.8939  8.5243   2
  -2  -5   3 98.4504  7.8384   1
   1   5  -3 51.6726  5.8532   1
   1   5  -3 55.2281  5.7403   2
   1   5  -3 37.7913  6.1276   2
   1   5  -3 62.6076  7.8924   1
  -1  -5   3 59.2344  5.6409   2
  -1  -5   3 55.7640  6.8239   2
   0   5  -3 1912.01  102.51   1
   0   5  -3 1772.81   97.30   2
   0   5  -3 1779.44  100.28   1
   0   5  -3 1671.19   95.23   2
   0  -5   3 1831.56  100.06   1
   0  -5   3 1837.56   95.23   2
   0  -5   3 1792.07   97.09   2
  -1   5  -3 84.3075  8.1391   2
  -1   5  -3 96.9255 10.1508   2
  -1   5  -3 98.6038  9.1147   1
  -1   5  -3 90.7266 10.2398   1
   1  -5   3 66.4545  8.6960   2
   1  -5   3 86.9055  7.7667   2
   1  -5   3 87.6622  8.3021   1
  -2   5  -3 936.767  54.659   1
  -2   5  -3 943.046  52.253   2
  -2   5  -3 823.473  49.950   2
   2  -5   3 928.802  52.027   2
   2  -5   3 896.754  52.441   1
   2  -5   3 928.328  50.001   2
  -3   5  -3 -0.8009  2.0550   2
  -3   5  -3 3.18589 2.65288   2
  -3   5  -3 0.98215 2.79728   1
   3  -5   3 0.94521 2.11998   1
   3  -5   3 3.34219 2.10719   2
   3  -5   3 4.26342 3.18090   2
  -4   5  -3 29.9594  6.4290   1
  -4   5  -3 41.4332  7.1381   2
   4  -5   3 39.5519  6.1087   1
   4  -5   3 34.0968  6.8878   1
   4  -5   3 35.7974  5.6494   2
  -5   5  -3 131.483  14.343   1
  -5   5  -3 129.977  13.244   2
  -5   5  -3 116.870  11.587   3
   5  -5   3 119.842  11.600   2
   5  -5   3 158.029  15.515   1
   5  -5   3 146.519  13.401   1
  -6   5  -3 40.0367  7.0319   2
  -6   5  -3 40.2092  7.8243   1
  -6   5  -3 38.5903  5.8452   3
   6  -5   3 41.8591  6.6562   2
   6  -5   3 50.0651  7.7637   1
   6  -5   3 43.6867  8.6420   1
  -7   5  -3 3.80682 3.11326   3
  -7   5  -3 4.66152 3.76497   2
   7  -5   3 0.99798 3.24410   1
   7  -5   3 4.26920 3.14402   2
  -8   5  -3 -0.0736  3.5938   2
   8  -5   3 6.29355 4.03069   1
   8  -5   3 6.68116 3.76717   2
   9  -5   3 7.40521 4.71476   1
   9  -5   3 0.48117 3.65729   2
  10  -5   3 -2.4596  3.5357   2
  10  -5   3 -1.4025  4.1711   1
  11  -5   3 6.59275 5.03994   2
  11  -5   3 1.70335 5.16401   1
  11   4  -3 0.57506 4.81856   1
  10   4  -3 0.27024 4.35646   1
   9   4  -3 71.9676  8.1437   2
   9   4  -3 50.9399  8.4002   1
   8   4  -3 7.06309 3.74905   1
   8   4  -3 -1.7404  2.0692   1
   8   4  -3 3.43410 2.73808   2
   7   4  -3 4.11691 2.55602   2
   7   4  -3 2.18543 2.19657   2
   7   4  -3 3.95734 2.35067   1
   7   4  -3 3.18144 2.85106   1
   6   4  -3 280.640  17.334   2
   6   4  -3 279.374  17.196   1
   6   4  -3 249.347  18.118   1
   6   4  -3 267.061  16.333   2
   5   4  -3 98.2469  8.6724   2
   5   4  -3 85.7285  8.6262   1
   5   4  -3 88.1613  7.2188   2
   5   4  -3 89.3646  7.5537   1
   4   4  -3 -0.4309  1.8416   1
   4   4  -3 0.11882 1.59400   2
   4   4  -3 2.27361 1.41330   1
   4   4  -3 -1.0294  1.1234   2
   3   4  -3 30.7543  3.6054   1
   3   4  -3 27.5889  4.3815   1
   3   4  -3 25.2430  3.1498   2
   3   4  -3 20.3093  3.6034   2
  -3  -4   3 22.8163  3.0609   2
  -3  -4   3 26.5172  2.9975   1
  -3  -4   3 30.8632  3.1724   2
   2   4  -3 17.3583  3.5776   1
   2   4  -3 13.8699  2.5007   1
   2   4  -3 13.3930  3.0940   2
   2   4  -3 18.4974  2.5623   2
  -2  -4   3 11.5758  2.1355   2
  -2  -4   3 11.8619  2.7002   2
  -2  -4   3 12.0075  2.2059   1
   1   4  -3 0.10202 0.93412   2
   1   4  -3 1.45182 1.27776   1
   1   4  -3 0.96526 1.64812   1
   1   4  -3 0.28827 1.32747   2
  -1  -4   3 0.10403 1.52846   2
  -1  -4   3 0.59937 0.93093   1
  -1  -4   3 1.06430 1.04728   2
   0   4  -3 51.5482  5.3133   1
   0   4  -3 60.1243  6.9030   1
   0   4  -3 38.4105  4.4898   2
   0   4  -3 46.7309  6.1143   2
   0  -4   3 50.4155  4.7310   2
   0  -4   3 41.2810  4.6542   1
   0  -4   3 33.2735  5.0156   2
  -1   4  -3 3.80688 1.85495   1
  -1   4  -3 3.84776 2.09337   2
  -1   4  -3 3.08865 1.59444   2
  -1   4  -3 4.51059 2.25984   1
   1  -4   3 2.81856 1.47185   2
   1  -4   3 3.38883 2.15364   2
   1  -4   3 3.43502 1.66052   1
  -2   4  -3 22.0679  3.9767   2
  -2   4  -3 36.3531  6.0816   1
  -2   4  -3 58.9898  7.0214   2
  -2   4  -3 33.9278  5.2068   1
   2  -4   3 51.7896  6.4965   2
   2  -4   3 36.9648  4.5974   2
   2  -4   3 47.4922  6.5324   1
   2  -4   3 43.6195  5.2194   1
  -3   4  -3 -1.6419  1.5434   2
  -3   4  -3 -0.0880  2.1192   1
  -3   4  -3 -0.4408  1.6520   2
   3  -4   3 4.29480 2.74668   1
   3  -4   3 1.89271 2.10047   1
   3  -4   3 0.64638 1.67569   2
   3  -4   3 0.63663 2.23927   2
  -4   4  -3 67.5336  8.4331   2
  -4   4  -3 72.0415  7.5281   3
  -4   4  -3 72.6377  8.2556   2
  -4   4  -3 73.1595  9.0948   1
   4  -4   3 62.4940  7.0754   2
   4  -4   3 55.4128  7.9340   2
   4  -4   3 79.5060  9.5575   1
   4  -4   3 64.1973  7.9647   1
  -5   4  -3 608.293  34.750   2
  -5   4  -3 543.880  33.546   2
  -5   4  -3 608.259  36.094   1
  -5   4  -3 528.584  32.987   3
   5  -4   3 532.558  35.604   1
   5  -4   3 564.991  35.243   1
   5  -4   3 602.844  34.756   2
   5  -4   3 528.104  32.939   2
  -6   4  -3 35.2279  5.0814   3
  -6   4  -3 32.1438  6.2910   2
   6  -4   3 41.5490  7.7233   1
   6  -4   3 50.5721  7.5810   1
   6  -4   3 43.8191  6.4549   2
  -7   4  -3 0.59491 2.82441   2
  -7   4  -3 2.60138 2.31863   3
  -7   4  -3 2.26977 3.75546   1
   7  -4   3 0.65334 2.57881   2
   7  -4   3 -3.7272  3.6148   1
   7  -4   3 7.03822 3.91900   1
  -8   4  -3 36.4036  6.9975   2
   8  -4   3 46.9911  7.5480   2
   8  -4   3 45.5956  8.1547   1
  -9   4  -3 4.77689 4.00376   2
   9  -4   3 9.00000 4.31882   2
   9  -4   3 2.95084 3.89018   1
  10  -4   3 2.05511 4.14230   2
  10  -4   3 2.80855 4.34916   1
  11  -4   3 -3.0959  3.8379   2
  11  -4   3 -0.9986  4.7483   1
  12  -4   3 -3.4944  4.2250   2
  12  -4   3 3.61617 5.16938   1
  12   3  -3 0.22247 5.30673   1
  11   3  -3 3.32292 5.20137   1
  10   3  -3 3.72249 3.92140   1
   9   3  -3 14.8721  5.0005   1
   9   3  -3 16.5847  4.2410   2
   9   3  -3 15.0578  4.0489   1
   8   3  -3 24.6143  5.1056   1
   8   3  -3 25.5985  4.3338   2
   8   3  -3 22.2573  4.1028   1
   7   3  -3 260.684  16.576   1
   7   3  -3 289.663  17.745   1
   7   3  -3 247.088  16.935   3
   7   3  -3 246.133  15.809   2
   7   3  -3 247.256  16.063   2
   6   3  -3 4.55476 1.81352   2
   6   3  -3 3.68690 1.94660   1
   6   3  -3 6.08022 2.29698   2
   6   3  -3 5.11864 2.62651   1
   5   3  -3 7.77191 2.26147   2
   5   3  -3 9.92652 2.05724   1
   5   3  -3 4.45594 2.17956   1
   5   3  -3 5.64685 1.82433   2
   4   3  -3 317.924  19.483   2
   4   3  -3 370.011  20.388   2
   4   3  -3 372.199  21.449   1
   4   3  -3 358.656  20.589   1
   3   3  -3 40.1590  4.2684   2
   3   3  -3 39.9967  4.3711   1
   3   3  -3 33.3287  3.3331   1
   3   3  -3 29.1855  3.0641   2
   2   3  -3 26.0261  2.9654   1
   2   3  -3 27.3360  3.8083   1
   2   3  -3 26.9285  2.7978   2
   2   3  -3 31.1798  3.8246   2
  -2  -3   3 23.6335  2.8429   2
  -2  -3   3 31.1851  2.8931   1
  -2  -3   3 30.9716  2.8117   2
   1   3  -3 275.797  16.490   2
   1   3  -3 266.161  17.147   1
   1   3  -3 263.870  16.197   1
   1   3  -3 265.197  15.365   2
  -1  -3   3 286.975  15.313   2
  -1  -3   3 268.604  15.953   1
  -1  -3   3 269.958  16.063   2
   0   3  -3 208.990  12.262   2
   0   3  -3 209.814  12.949   1
   0   3  -3 210.063  13.264   2
   0   3  -3 210.208  13.903   1
   0  -3   3 184.762  12.609   1
   0  -3   3 212.069  13.167   2
   0  -3   3 187.087  13.442   1
   0  -3   3 218.418  12.196   2
  -1   3  -3 233.088  16.295   1
  -1   3  -3 260.376  15.902   2
  -1   3  -3 255.591  14.884   2
  -1   3  -3 237.577  15.625   1
   1  -3   3 265.917  14.781   2
   1  -3   3 235.494  15.359   1
   1  -3   3 240.872  15.620   2
   1  -3   3 236.590  16.191   1
  -2   3  -3 98.5483  9.1408   1
  -2   3  -3 74.6360  7.8784   1
  -2   3  -3 86.0371  8.4132   2
  -2   3  -3 83.7327  7.5398   2
   2  -3   3 93.8494  8.1040   1
   2  -3   3 87.3819  8.6303   1
   2  -3   3 66.5102  7.5494   2
   2  -3   3 85.9604  7.2971   2
  -3   3  -3 -0.6760  1.1443   2
  -3   3  -3 2.00151 1.87684   2
  -3   3  -3 1.68521 2.12936   1
  -3   3  -3 1.61286 1.64155   3
   3  -3   3 0.74032 1.79655   2
   3  -3   3 -0.5084  1.2488   2
   3  -3   3 2.93001 2.19962   1
   3  -3   3 1.33166 1.61060   1
  -4   3  -3 311.798  19.158   2
  -4   3  -3 282.780  17.692   3
  -4   3  -3 300.437  18.544   2
  -4   3  -3 304.159  19.728   1
   4  -3   3 293.970  18.088   2
   4  -3   3 264.216  18.949   1
   4  -3   3 246.879  18.992   1
   4  -3   3 267.543  18.541   2
  -5   3  -3 48.2967  6.8336   2
  -5   3  -3 55.1572  7.0819   2
  -5   3  -3 60.7467  5.9922   3
  -5   3  -3 18.1053  5.0857   1
   5  -3   3 57.2188  7.6935   1
   5  -3   3 62.9529  7.7464   2
   5  -3   3 61.8399  7.1649   2
   5  -3   3 87.1248  8.9205   1
  -6   3  -3 103.234  10.778   2
  -6   3  -3 109.045  10.871   2
  -6   3  -3 110.708   8.920   3
  -6   3  -3 106.518  11.198   1
   6  -3   3 93.5409 11.1522   1
   6  -3   3 108.421  11.699   1
   6  -3   3 88.8380 10.5339   2
   6  -3   3 96.0691 10.1953   2
  -7   3  -3 66.4005  6.4210   3
  -7   3  -3 58.0921  8.0383   2
  -7   3  -3 49.6403  8.0637   1
   7  -3   3 72.5169  9.4983   1
   7  -3   3 63.8187  8.4516   2
   7  -3   3 80.1183 10.2506   1
  -8   3  -3 10.2867  4.0983   2
   8  -3   3 15.4230  4.7535   2
   8  -3   3 16.6469  5.2077   1
  -9   3  -3 53.5212  7.7189   2
   9  -3   3 66.2718 10.4050   1
   9  -3   3 66.9061  9.6708   2
  10  -3   3 2.53261 4.30746   2
  10  -3   3 14.2983  5.8634   1
  11  -3   3 0.29022 4.64674   1
  11  -3   3 0.19362 4.56884   2
  12  -3   3 13.2465  6.5664   2
  12  -3   3 2.86278 5.12751   1
  12   2  -3 4.46167 5.71183   1
  11   2  -3 0.08395 4.33751   1
  10   2  -3 7.09751 4.41481   1
  10   2  -3 3.52296 3.89434   2
  10   2  -3 4.71539 3.33019   2
   9   2  -3 -1.0507  2.9009   1
   9   2  -3 -1.1680  2.2168   1
   9   2  -3 2.47414 2.73046   2
   8   2  -3 9.48752 3.06545   1
   8   2  -3 14.4089  3.4130   2
   8   2  -3 10.3093  3.1992   2
   8   2  -3 14.7257  4.1064   1
   7   2  -3 106.399   8.525   2
   7   2  -3 97.2070  9.2758   1
   7   2  -3 101.366   7.710   3
   7   2  -3 97.1393  8.2801   2
   7   2  -3 113.840   8.067   1
   6   2  -3 291.556  18.579   3
   6   2  -3 305.442  18.697   1
   6   2  -3 307.611  18.246   1
   6   2  -3 319.032  17.684   2
   6   2  -3 291.121  17.416   2
   5   2  -3 6.26810 1.65594   1
   5   2  -3 5.25956 1.87166   1
   5   2  -3 6.36008 1.69655   2
   5   2  -3 7.15329 2.21540   3
   5   2  -3 5.89713 1.56619   2
   4   2  -3 305.996  17.031   1
   4   2  -3 268.449  16.215   2
   4   2  -3 307.260  16.520   2
   4   2  -3 308.889  17.285   1
   3   2  -3 238.107  13.661   2
   3   2  -3 241.796  14.033   1
   3   2  -3 256.439  13.428   2
   3   2  -3 241.558  14.260   1
   2   2  -3 423.822  24.518   1
   2   2  -3 418.532  22.945   2
   2   2  -3 448.758  24.109   1
   2   2  -3 434.065  23.468   2
   1   2  -3 29.6174  2.8152   1
   1   2  -3 33.8824  3.4691   1
   1   2  -3 30.3038  3.2310   2
   1   2  -3 31.2021  2.7225   2
  -1  -2   3 34.8838  3.1381   1
  -1  -2   3 29.9651  2.9328   2
  -1  -2   3 33.2497  2.6177   2
  -1  -2   3 30.2419  2.6539   1
   0   2  -3 36.3079  4.2624   3
   0   2  -3 42.6834  4.2479   2
   0   2  -3 34.3514  3.6208   1
   0   2  -3 45.6503  4.4848   1
   0   2  -3 28.9659  3.1862   2
   0  -2   3 45.7040  4.2989   1
   0  -2   3 42.5670  3.5071   2
   0  -2   3 39.3556  3.9677   2
  -1   2  -3 264.022  16.602   3
  -1   2  -3 254.003  16.586   1
  -1   2  -3 250.894  16.850   1
  -1   2  -3 290.346  16.475   2
  -1   2  -3 268.951  15.767   2
   1  -2   3 296.568  16.679   1
   1  -2   3 283.218  15.696   2
   1  -2   3 283.757  16.285   2
   1  -2   3 251.478  16.787   1
  -2   2  -3 146.054  10.599   1
  -2   2  -3 129.680  10.343   1
  -2   2  -3 142.028   9.814   2
  -2   2  -3 139.379  10.132   2
  -2   2  -3 142.016   9.828   3
   2  -2   3 159.305  10.277   2
   2  -2   3 156.123  10.514   1
   2  -2   3 162.701  10.813   1
   2  -2   3 151.691   9.786   2
  -3   2  -3 207.368  13.030   3
  -3   2  -3 214.980  14.376   1
  -3   2  -3 198.128  13.663   2
  -3   2  -3 179.949  13.164   2
   3  -2   3 217.097  13.786   2
   3  -2   3 185.598  14.015   1
   3  -2   3 232.624  13.663   2
   3  -2   3 218.583  14.337   1
  -4   2  -3 138.597   9.883   3
  -4   2  -3 159.036  11.267   2
  -4   2  -3 144.421  12.618   1
  -4   2  -3 152.267  12.310   2
   4  -2   3 140.808  12.487   1
   4  -2   3 154.296  11.166   2
   4  -2   3 163.397  11.053   2
   4  -2   3 154.459  11.743   1
  -5   2  -3 32.2681  5.0346   2
  -5   2  -3 38.1043  5.3995   2
  -5   2  -3 32.7601  3.9330   3
  -5   2  -3 12.7562  3.6476   1
   5  -2   3 35.3599  5.8358   1
   5  -2   3 35.6209  5.3366   2
   5  -2   3 27.8160  4.9677   1
   5  -2   3 29.8044  5.2748   2
  -6   2  -3 17.3596  3.9371   2
  -6   2  -3 18.6963  2.9793   3
  -6   2  -3 14.7223  3.9178   2
  -6   2  -3 8.52477 3.49632   1
  -6   2  -3 11.7463  3.4747   2
   6  -2   3 30.5499  5.7254   1
   6  -2   3 12.3774  3.8568   2
   6  -2   3 18.5860  4.5043   2
   6  -2   3 21.7832  4.7266   1
  -7   2  -3 50.7690  6.7721   2
  -7   2  -3 55.5582  7.1564   2
  -7   2  -3 47.0638  7.0976   1
  -7   2  -3 50.0353  4.8593   3
   7  -2   3 45.1638  7.8543   1
   7  -2   3 51.7110  7.6784   2
   7  -2   3 45.8837  7.4133   1
   7  -2   3 49.6012  7.3246   2
  -8   2  -3 59.4998  7.5819   2
  -8   2  -3 68.1767  7.6626   2
   8  -2   3 47.6880  8.1770   1
   8  -2   3 65.4001  9.7086   1
   8  -2   3 57.4157  8.6566   2
  -9   2  -3 0.79100 2.65619   2
   9  -2   3 1.23217 3.77350   1
   9  -2   3 7.87440 4.17307   2
  10  -2   3 8.37093 4.95482   2
  10  -2   3 -3.2885  4.3458   1
  11  -2   3 2.51413 5.00139   1
  11  -2   3 6.60320 4.99947   2
  12  -2   3 -1.7161  4.5299   1
  12  -2   3 6.69878 5.48914   2
  12   1  -3 -0.2799  4.7601   1
  11   1  -3 8.61907 4.68318   1
  10   1  -3 -2.7314  2.9509   2
  10   1  -3 2.08193 3.55838   1
   9   1  -3 9.16165 3.37326   1
   9   1  -3 12.2528  4.3657   1
   9   1  -3 12.1441  3.8747   2
   8   1  -3 26.1398  5.0291   1
   8   1  -3 18.9470  3.8526   2
   8   1  -3 29.2449  4.4216   2
   8   1  -3 28.2041  4.4963   2
   8   1  -3 26.3412  4.1867   1
   7   1  -3 111.417   8.370   2
   7   1  -3 95.5697  8.0210   2
   7   1  -3 92.5162  8.0820   1
   7   1  -3 99.0871  9.0851   1
   6   1  -3 9.28741 1.98926   2
   6   1  -3 5.94435 1.81819   1
   6   1  -3 5.31280 1.66100   3
   6   1  -3 3.92900 1.59531   2
   6   1  -3 3.23019 2.05891   1
   5   1  -3 160.106   9.345   2
   5   1  -3 164.529  10.229   3
   5   1  -3 161.044   9.362   2
   4   1  -3 15.3232  2.4236   3
   3   1  -3 618.780  34.715   3
   2   1  -3 16.3168  2.4291   3
   1   1  -3 275.682  15.774   1
   1   1  -3 278.499  14.860   2
   1   1  -3 272.541  15.067   2
   1   1  -3 290.884  15.635   1
   1   1  -3 293.822  16.648   3
  -1  -1   3 269.617  16.559   3
   0   1  -3 9970.38  524.49   3
   0   1  -3 9999.99  505.96   2
   0  -1   3 9434.55  531.55   1
  -1   1  -3 1092.15   60.93   1
  -1   1  -3 1046.81   59.72   3
  -1   1  -3 1080.83   60.74   1
  -1   1  -3 1156.19   57.93   2
   1  -1   3 1061.85   60.73   1
   1  -1   3 1094.61   60.70   1
   1  -1   3 1100.91   57.77   2
   1  -1   3 1087.46   57.85   2
  -2   1  -3 4.04243 1.55970   2
  -2   1  -3 7.15535 1.59464   3
  -2   1  -3 5.82452 1.65730   2
  -2   1  -3 6.33773 2.01272   1
  -2   1  -3 3.45913 1.54525   1
   2  -1   3 6.69828 1.73986   2
   2  -1   3 6.46303 1.88550   1
   2  -1   3 2.53753 1.51894   1
   2  -1   3 10.7012  2.0674   2
   2  -1   3 6.63925 1.55348   3
  -3   1  -3 260.267  15.898   2
  -3   1  -3 254.870  15.412   3
  -3   1  -3 253.183  15.807   2
  -3   1  -3 247.822  16.839   1
  -3   1  -3 249.234  16.389   1
   3  -1   3 267.038  15.952   2
   3  -1   3 251.447  16.448   1
   3  -1   3 252.044  15.383   3
   3  -1   3 263.499  15.919   2
   3  -1   3 275.670  17.138   1
  -4   1  -3 20.9209  3.6001   2
  -4   1  -3 13.9136  2.9924   2
  -4   1  -3 17.0458  2.7638   3
  -4   1  -3 22.9044  3.7777   2
   4  -1   3 20.2219  3.5544   2
   4  -1   3 27.4982  4.2073   1
   4  -1   3 14.3866  3.4960   1
   4  -1   3 18.6194  2.7012   3
   4  -1   3 19.3320  3.5195   2
  -5   1  -3 48.7482  4.8166   3
  -5   1  -3 59.5442  6.3954   2
  -5   1  -3 46.6604  5.9396   2
  -5   1  -3 43.6148  6.0792   1
   5  -1   3 74.6449  8.2156   1
   5  -1   3 73.0157  7.6801   2
   5  -1   3 55.4076  6.7147   2
   5  -1   3 43.5498  6.2438   1
   5  -1   3 52.3889  4.9218   3
  -6   1  -3 166.073  10.946   3
  -6   1  -3 172.128  12.892   1
  -6   1  -3 160.419  12.181   2
  -6   1  -3 156.516  13.073   2
   6  -1   3 199.248  14.946   2
   6  -1   3 187.094  11.086   3
   6  -1   3 161.903  14.267   1
   6  -1   3 176.927  15.734   1
   6  -1   3 184.216  14.749   2
  -7   1  -3 9.67923 3.17868   2
  -7   1  -3 9.55323 3.61719   1
  -7   1  -3 10.5487  3.3538   2
   7  -1   3 5.29393 3.03989   2
   7  -1   3 11.4837  4.0041   2
   7  -1   3 9.73843 3.61611   1
   7  -1   3 9.46404 4.06063   1
  -8   1  -3 109.850   9.841   2
  -8   1  -3 93.5876  8.8942   2
   8  -1   3 97.6534 11.0410   2
   8  -1   3 94.1996 10.9094   1
   8  -1   3 102.158  12.334   1
   8  -1   3 82.1668 10.4016   2
  -9   1  -3 -0.6802  2.5038   2
   9  -1   3 -0.4546  3.4646   1
   9  -1   3 4.18037 3.63134   2
  10  -1   3 11.6417  5.0449   2
  10  -1   3 -0.4206  3.4902   1
  11  -1   3 13.4139  5.9309   1
  11  -1   3 18.1000  6.3615   2
  12  -1   3 -2.8082  5.4704   2
  12  -1   3 0.37125 5.59640   1
  12   0  -3 -2.7450  4.2714   1
  11   0  -3 -3.6291  3.8874   1
  10   0  -3 4.84454 3.26321   2
  10   0  -3 1.93393 3.85857   1
   9   0  -3 4.54197 3.54087   1
   9   0  -3 5.33853 3.27749   2
   9   0  -3 8.06918 3.17342   1
   8   0  -3 -0.3731  2.1422   1
   8   0  -3 4.88146 2.92399   2
   8   0  -3 -0.4871  2.3198   2
   8   0  -3 5.66136 3.22847   1
   7   0  -3 113.458   8.983   2
   7   0  -3 93.4298  8.6752   1
   7   0  -3 107.790   9.943   1
   7   0  -3 119.970   9.367   2
   6   0  -3 3.37191 1.73035   1
   6   0  -3 3.71637 1.80488   2
   6   0  -3 2.71083 1.61320   2
   6   0  -3 0.93796 1.96501   1
   5   0  -3 38.4699  3.5414   1
   5   0  -3 27.6399  2.9892   2
   5   0  -3 31.8813  3.2315   2
   5   0  -3 31.9207  3.4798   1
   4   0  -3 462.979  25.806   3
   3   0  -3 21.2368  2.4225   3
  -3   0   3 20.3832  2.4323   3
   2   0  -3 1.19960 0.87796   3
  -2   0   3 3.29877 1.08852   3
   1   0  -3 563.301  31.434   3
   1   0  -3 552.504  29.274   2
   1   0  -3 573.139  29.388   2
  -1   0   3 566.058  31.401   3
   0   0  -3 15.4742  1.8416   2
   0   0  -3 15.0985  2.0596   3
   0   0  -3 -0.2289  0.8585   1
   0   0   3 10.2367  1.6639   1
   0   0   3 18.2621  1.7048   2
   0   0   3 16.4076  1.6702   1
   0   0   3 4.91121 1.10612   2
  -1   0  -3 959.213  54.984   1
  -1   0  -3 980.773  52.192   2
  -1   0  -3 966.616  53.875   3
  -1   0  -3 1007.58   52.29   2
   1   0   3 973.140  54.498   1
   1   0   3 1004.15   52.02   2
   1   0   3 977.212  54.975   1
  -2   0  -3 13.5743  2.4276   1
  -2   0  -3 18.4109  3.0541   1
  -2   0  -3 17.9516  2.6632   2
  -2   0  -3 15.6347  2.3300   3
  -2   0  -3 19.1756  2.6667   2
   2   0   3 15.9502  2.5785   2
   2   0   3 16.5210  2.3582   3
   2   0   3 24.5658  3.4396   1
   2   0   3 17.3007  2.6079   1
   2   0   3 17.5645  2.5761   2
  -3   0  -3 200.530  12.287   3
  -3   0  -3 202.469  12.593   2
  -3   0  -3 190.247  13.363   1
  -3   0  -3 180.187  12.343   2
   3   0   3 212.033  13.842   1
   3   0   3 204.506  12.808   2
   3   0   3 207.474  12.345   3
   3   0   3 205.129  12.565   2
   3   0   3 189.049  12.872   1
  -4   0  -3 106.226   8.367   2
  -4   0  -3 78.9218  7.9364   1
  -4   0  -3 83.2140  7.8122   2
  -4   0  -3 90.3780  6.6416   3
   4   0   3 95.5504  6.6764   3
   4   0   3 99.3832  8.4544   2
   4   0   3 91.6480  8.3000   1
   4   0   3 93.5686  9.3464   1
   4   0   3 110.073   8.978   2
  -5   0  -3 140.074  10.474   1
  -5   0  -3 150.572  10.229   2
  -5   0  -3 146.308  10.266   2
  -5   0  -3 141.187   9.460   3
   5   0   3 149.898  12.121   2
   5   0   3 147.609  10.773   1
   5   0   3 110.806  12.156   1
   5   0   3 151.407  10.528   2
   5   0   3 137.252   9.294   3
  -6   0  -3 20.2315  3.6172   2
  -6   0  -3 23.6089  3.9898   2
  -6   0  -3 21.7836  4.2013   1
   6   0   3 32.5644  5.8216   1
   6   0   3 16.1832  3.8284   1
   6   0   3 18.5651  2.7457   3
   6   0   3 19.1231  4.0790   2
   6   0   3 21.1984  4.3524   2
  -7   0  -3 140.844  10.150   2
  -7   0  -3 151.632  12.169   1
  -7   0  -3 132.244  11.249   2
   7   0   3 137.443  12.619   1
   7   0   3 126.672  12.520   2
   7   0   3 132.686  12.289   2
   7   0   3 136.784   8.950   3
   7   0   3 138.967  14.351   1
  -8   0  -3 28.4056  4.3861   2
  -8   0  -3 37.9221  5.2592   2
   8   0   3 29.5998  6.8049   1
   8   0   3 33.2100  6.4360   2
   8   0   3 30.4799  6.0683   2
   8   0   3 30.4396  5.9455   1
  -9   0  -3 33.8857  4.5655   2
   9   0   3 16.5017  5.4833   2
   9   0   3 35.5678  7.6763   1
  10   0   3 7.38925 5.13099   2
  10   0   3 15.4525  6.2163   1
  11   0   3 3.11838 4.82647   2
  11   0   3 -2.4627  3.9663   1
  12   0   3 -4.2803  4.5472   1
  12   0   3 9.38855 5.81217   2
  12  -1  -3 3.82288 5.11246   1
  11  -1  -3 -0.3689  4.1341   1
  10  -1  -3 10.8945  4.6520   1
  10  -1  -3 8.88944 3.98447   2
   9  -1  -3 6.63316 3.21795   2
   9  -1  -3 3.19779 3.19562   1
   9  -1  -3 9.77491 3.51899   1
   8  -1  -3 39.2516  5.6675   1
   8  -1  -3 37.3380  5.2861   2
   8  -1  -3 36.9119  6.0441   1
   8  -1  -3 33.2886  5.3587   2
   7  -1  -3 34.8014  5.0007   2
   7  -1  -3 42.2279  5.2755   2
   7  -1  -3 45.5824  5.9254   1
   7  -1  -3 39.7228  5.4094   1
   6  -1  -3 9.36766 2.67013   1
   6  -1  -3 8.46435 2.61084   2
   6  -1  -3 10.8280  2.8622   1
   6  -1  -3 9.77189 2.47085   2
   5  -1  -3 49.2554  4.9104   2
   5  -1  -3 39.6584  4.7314   1
   5  -1  -3 43.1790  4.4542   2
   5  -1  -3 51.5609  5.0779   1
   4  -1  -3 97.4262  6.7953   2
   4  -1  -3 94.3908  7.1990   1
   4  -1  -3 105.851   7.390   1
   4  -1  -3 109.009   7.103   2
  -4   1   3 123.151   6.728   3
   3  -1  -3 537.881  29.854   1
   3  -1  -3 524.900  28.526   2
   3  -1  -3 554.706  28.381   2
   3  -1  -3 512.426  29.970   1
  -3   1   3 524.307  29.529   3
   2  -1  -3 387.263  20.865   1
   2  -1  -3 359.368  21.143   3
   2  -1  -3 384.514  19.822   2
   2  -1  -3 362.429  21.156   1
   2  -1  -3 367.012  20.064   2
  -2   1   3 355.590  21.040   3
   1  -1  -3 9782.15  501.56   2
   1  -1  -3 9505.94  519.73   3
  -1   1   3 9971.17  526.87   1
  -1   1   3 9590.78  519.67   3
   0  -1  -3 35.8396  3.6619   1
   0  -1  -3 32.2590  3.5326   3
   0   1   3 36.1349  2.7321   1
   0   1   3 37.6407  2.6462   2
   0   1   3 28.1233  3.0737   2
  -1  -1  -3 2.74923 1.21867   1
  -1  -1  -3 1.96723 0.86649   2
  -1  -1  -3 5.71595 1.36949   1
  -1  -1  -3 4.17325 1.18060   2
  -1  -1  -3 3.47513 1.27090   3
   1   1   3 1.48537 0.93588   2
   1   1   3 0.48406 0.98258   1
   1   1   3 3.93752 1.17964   1
   1   1   3 1.93437 0.90323   2
   1   1   3 1.37253 0.97852   3
  -2  -1  -3 676.498  38.485   3
  -2  -1  -3 694.937  39.012   1
  -2  -1  -3 699.666  37.308   2
  -2  -1  -3 678.287  39.459   1
  -2  -1  -3 673.374  37.302   2
   2   1   3 677.044  39.558   1
   2   1   3 645.247  38.821   1
   2   1   3 703.602  37.271   2
   2   1   3 726.019  37.542   2
   2   1   3 675.645  38.433   3
  -3  -1  -3 73.4616  6.5042   2
  -3  -1  -3 77.7636  6.5642   2
  -3  -1  -3 78.1080  7.2357   1
   3   1   3 68.8217  6.2874   3
   3   1   3 79.0092  7.5236   1
   3   1   3 73.9836  6.4727   2
   3   1   3 70.0304  6.5893   2
   3   1   3 65.5306  6.4392   1
  -4  -1  -3 15.9615  2.9197   2
  -4  -1  -3 11.5951  2.4561   2
  -4  -1  -3 5.63494 2.24506   1
   4   1   3 17.1131  3.1181   2
   4   1   3 17.8320  3.1636   2
   4   1   3 20.4466  3.0235   3
   4   1   3 23.3690  4.0873   1
   4   1   3 9.70606 2.58219   1
  -5  -1  -3 169.103  11.377   2
  -5  -1  -3 172.896  11.547   2
  -5  -1  -3 174.988  11.916   1
   5   1   3 168.320  11.059   3
   5   1   3 174.304  12.222   1
   5   1   3 167.350  11.974   2
   5   1   3 151.361  11.460   2
   5   1   3 166.503  14.278   1
  -6  -1  -3 4.12714 2.08479   2
  -6  -1  -3 3.37453 2.35998   1
  -6  -1  -3 6.37019 2.36305   2
   6   1   3 1.73620 2.17205   2
   6   1   3 1.28634 2.46395   1
   6   1   3 5.10792 2.38344   1
   6   1   3 2.69130 2.11004   2
   6   1   3 3.16604 1.64219   3
   6   1   3 0.08044 1.86082   2
  -7  -1  -3 20.9879  4.1771   1
  -7  -1  -3 24.0452  4.0288   2
  -7  -1  -3 16.3655  3.5018   2
   7   1   3 18.7222  4.4247   1
   7   1   3 24.4889  4.9557   2
   7   1   3 17.3955  5.0268   1
   7   1   3 23.1188  4.6645   2
   7   1   3 19.7189  4.3605   2
   7   1   3 16.8097  2.9594   3
  -8  -1  -3 1.23839 1.99140   2
  -8  -1  -3 -0.2683  1.9982   2
   8   1   3 0.73590 3.28529   2
   8   1   3 -1.7956  3.0308   1
   8   1   3 0.52558 3.20917   2
   8   1   3 1.79409 1.61829   3
   8   1   3 -1.4996  2.4750   1
   9   1   3 12.7512  2.2413   3
   9   1   3 11.1787  4.9382   2
   9   1   3 10.3070  4.9340   2
   9   1   3 22.5881  6.8056   1
  10   1   3 27.4720  7.1627   2
  10   1   3 20.9047  7.0499   1
  11   1   3 1.36908 5.14878   1
  11   1   3 7.67332 4.55843   2
  12   1   3 1.92964 5.77165   2
  12   1   3 -5.3483  5.2442   1
  12  -2  -3 1.18000 4.66855   1
  11  -2  -3 2.86061 4.37964   1
  11  -2  -3 5.66188 4.72347   2
  10  -2  -3 10.8388  4.6310   1
  10  -2  -3 10.6908  4.3245   2
   9  -2  -3 2.62870 2.99677   2
   9  -2  -3 -2.0928  3.0168   1
   8  -2  -3 14.4155  4.4893   1
   8  -2  -3 10.0116  3.8939   1
   8  -2  -3 16.8987  4.2355   2
   8  -2  -3 16.3057  4.4365   2
   7  -2  -3 23.6155  4.4505   1
   7  -2  -3 17.0233  4.1869   2
   7  -2  -3 17.2461  4.1118   1
   7  -2  -3 12.3585  3.3281   2
   6  -2  -3 26.4057  4.0753   2
   6  -2  -3 34.6161  5.1068   1
   6  -2  -3 28.8726  4.5388   1
   6  -2  -3 42.0081  5.5768   2
   5  -2  -3 806.507  47.421   1
   5  -2  -3 780.377  45.176   2
   5  -2  -3 815.417  44.554   2
   5  -2  -3 883.064  47.186   1
  -5   2   3 814.718  44.695   3
   4  -2  -3 251.178  15.980   2
   4  -2  -3 264.662  16.852   1
   4  -2  -3 283.745  16.422   1
   4  -2  -3 270.587  15.431   2
  -4   2   3 250.666  15.354   3
   3  -2  -3 8.10376 2.12763   2
   3  -2  -3 14.9867  2.2573   1
   3  -2  -3 17.0531  2.3143   2
   3  -2  -3 12.9601  2.6344   1
  -3   2   3 13.9312  2.1571   1
  -3   2   3 12.1864  2.1739   3
  -3   2   3 16.9106  2.1043   2
  -3   2   3 14.5917  1.9429   2
   2  -2  -3 329.118  19.140   2
   2  -2  -3 332.625  20.150   1
   2  -2  -3 326.316  19.311   1
   2  -2  -3 340.583  18.415   2
  -2   2   3 330.430  19.659   3
  -2   2   3 329.333  18.678   2
  -2   2   3 327.346  19.295   1
  -2   2   3 339.063  18.340   2
  -2   2   3 338.425  19.768   1
   1  -2  -3 65.8995  4.4096   1
   1  -2  -3 53.3287  5.0182   2
   1  -2  -3 55.9163  4.0375   2
   1  -2  -3 68.8157  5.9603   1
  -1   2   3 60.8517  4.0547   2
  -1   2   3 58.0150  5.4813   3
  -1   2   3 53.8638  4.2019   1
  -1   2   3 60.9068  5.1063   2
  -1   2   3 40.5505  4.8399   1
   0  -2  -3 1097.04   60.15   2
   0  -2  -3 1182.70   62.49   1
   0  -2  -3 1113.88   63.44   1
   0  -2  -3 1124.19   59.48   2
   0   2   3 1125.09   63.40   1
   0   2   3 1157.42   59.42   2
   0   2   3 1116.48   60.15   2
   0   2   3 1103.22   62.37   1
  -1  -2  -3 287.071  17.598   1
  -1  -2  -3 261.623  16.371   2
  -1  -2  -3 292.744  16.094   2
  -1  -2  -3 277.983  16.765   1
   1   2   3 270.327  16.618   1
   1   2   3 275.088  16.500   2
   1   2   3 273.345  17.575   1
   1   2   3 294.750  16.004   2
   1   2   3 272.875  17.553   1
  -2  -2  -3 10.2501  2.1091   2
  -2  -2  -3 6.53226 2.15495   1
  -2  -2  -3 9.73889 2.09803   1
  -2  -2  -3 5.28281 1.67424   2
   2   2   3 7.97795 1.94835   2
   2   2   3 4.68292 1.54144   1
   2   2   3 6.59886 1.60510   2
   2   2   3 9.69857 2.55053   1
   2   2   3 8.37087 2.43031   1
  -3  -2  -3 5.26722 1.76153   2
  -3  -2  -3 6.35648 1.83246   2
  -3  -2  -3 -0.8157  0.8950   1
   3   2   3 8.09526 2.04040   1
   3   2   3 5.94399 1.72240   2
   3   2   3 8.25952 2.21772   2
   3   2   3 7.42400 2.19777   3
   3   2   3 3.99279 1.88776   1
  -4  -2  -3 1.25677 1.36874   2
  -4  -2  -3 0.11510 1.27425   2
  -4  -2  -3 0.22315 1.34571   1
   4   2   3 0.72692 1.33438   3
   4   2   3 0.25054 1.35489   2
   4   2   3 -1.4530  1.0386   2
   4   2   3 -0.2170  1.2966   1
   4   2   3 -0.7317  1.4041   1
  -5  -2  -3 178.237  12.147   2
  -5  -2  -3 171.664  11.987   2
  -5  -2  -3 166.614  12.449   1
   5   2   3 174.512  12.355   2
   5   2   3 179.768  15.395   1
   5   2   3 195.699  13.034   1
   5   2   3 183.201  12.793   2
   5   2   3 197.392  12.679   3
  -6  -2  -3 9.05873 2.77993   2
  -6  -2  -3 7.75493 2.83736   1
  -6  -2  -3 3.46894 1.94703   2
   6   2   3 4.20510 2.60757   2
   6   2   3 9.37345 2.89124   1
   6   2   3 4.66086 2.25497   3
   6   2   3 1.27132 1.99599   2
   6   2   3 5.21849 3.01166   1
  -7  -2  -3 0.87223 2.40920   1
  -7  -2  -3 0.09876 2.08597   2
  -7  -2  -3 1.75510 2.00103   2
   7   2   3 4.57570 2.99089   1
   7   2   3 0.25987 1.59281   3
   7   2   3 2.84688 2.45172   2
   7   2   3 1.90932 2.82289   1
   7   2   3 1.10317 2.51137   2
  -8  -2  -3 77.2236  7.3151   2
  -8  -2  -3 78.9299  7.4681   2
   8   2   3 93.4770 10.0399   1
   8   2   3 83.2393  9.6436   2
   8   2   3 82.8397  7.7606   3
   8   2   3 74.0131  9.3635   2
   8   2   3 68.6945 10.2954   1
   9   2   3 88.0912  7.6387   3
   9   2   3 66.5410  9.6118   2
   9   2   3 89.4644 11.0369   2
   9   2   3 66.8911 11.0479   1
  10   2   3 -2.2420  4.2608   1
  10   2   3 -2.3442  3.7988   2
  11   2   3 8.88234 5.76216   1
  11   2   3 23.0234  7.2813   2
  12   2   3 2.69941 6.40121   1
  12   2   3 2.35841 6.40223   2
  12  -3  -3 7.22760 4.93212   1
  11  -3  -3 4.28224 4.07508   1
  11  -3  -3 1.18300 3.54358   2
  10  -3  -3 1.06825 3.51272   1
  10  -3  -3 -3.1219  3.5675   2
   9  -3  -3 32.0392  5.9537   2
   9  -3  -3 37.0086  6.6786   1
   8  -3  -3 14.4619  5.1663   2
   8  -3  -3 9.93616 3.43967   2
   8  -3  -3 5.39418 4.16343   1
   8  -3  -3 2.25303 3.38179   1
   7  -3  -3 50.3286  6.9128   1
   7  -3  -3 53.9023  6.5079   2
   7  -3  -3 57.4213  8.0727   1
   7  -3  -3 55.3349  7.5473   2
   6  -3  -3 0.68609 2.11074   1
   6  -3  -3 2.76467 1.94415   2
   6  -3  -3 1.95639 2.49032   2
   6  -3  -3 3.68541 2.75236   1
  -6   3   3 0.04625 1.08676   3
   5  -3  -3 38.6415  5.6919   2
   5  -3  -3 37.9342  5.7168   1
   5  -3  -3 46.5085  5.1185   2
   5  -3  -3 34.4874  4.8905   1
  -5   3   3 20.2949  2.9663   2
  -5   3   3 17.8295  3.2440   3
  -5   3   3 21.1187  3.0795   2
   4  -3  -3 1.52597 1.44207   2
   4  -3  -3 3.20333 2.25015   2
   4  -3  -3 1.04123 1.53426   1
   4  -3  -3 2.52610 2.33068   1
  -4   3   3 0.75802 1.75500   1
  -4   3   3 0.30033 1.37917   2
  -4   3   3 5.88087 2.02115   3
  -4   3   3 2.56520 1.57622   2
   3  -3  -3 667.363  38.428   1
   3  -3  -3 659.280  36.576   2
   3  -3  -3 676.919  37.213   1
   3  -3  -3 626.935  35.271   2
  -3   3   3 625.495  37.603   1
  -3   3   3 606.426  35.221   2
  -3   3   3 673.210  35.822   2
   2  -3  -3 0.76504 1.05783   1
   2  -3  -3 3.14094 1.72181   2
   2  -3  -3 3.77807 1.33052   2
   2  -3  -3 1.89616 1.69765   1
  -2   3   3 4.71307 1.99033   1
  -2   3   3 3.53383 1.29840   2
  -2   3   3 2.92710 1.40902   2
   1  -3  -3 1880.03  101.42   1
   1  -3  -3 1848.13   97.78   2
   1  -3  -3 1806.57  102.61   1
   1  -3  -3 1890.06   96.53   2
  -1   3   3 1862.63   96.41   2
  -1   3   3 1754.07  102.52   1
  -1   3   3 1788.37  101.30   1
  -1   3   3 1870.23   97.54   2
   0  -3  -3 127.486  10.420   1
   0  -3  -3 139.719  10.048   2
   0  -3  -3 141.112   9.541   1
   0  -3  -3 150.881   9.221   2
   0   3   3 155.808   9.614   1
   0   3   3 153.562  10.148   2
   0   3   3 141.953   9.071   2
   0   3   3 149.332  10.855   1
  -1  -3  -3 19.1611  3.6074   1
  -1  -3  -3 13.6253  2.4849   1
  -1  -3  -3 21.3322  3.4626   2
  -1  -3  -3 16.4601  2.5934   2
   1   3   3 24.2040  3.9266   1
   1   3   3 17.0845  2.6533   1
   1   3   3 15.2234  2.3740   2
   1   3   3 16.0574  2.9271   2
  -2  -3  -3 65.1483  6.8667   2
  -2  -3  -3 67.2927  7.3251   1
  -2  -3  -3 80.1498  6.8723   1
  -2  -3  -3 66.1754  6.3373   2
   2   3   3 60.0579  6.6008   2
   2   3   3 75.9059  6.3761   2
   2   3   3 73.1677  6.5438   1
   2   3   3 70.4633  7.5572   1
  -3  -3  -3 3.12865 1.83780   2
  -3  -3  -3 1.79048 1.48324   1
  -3  -3  -3 6.77760 2.05845   2
   3   3   3 5.98314 2.14064   2
   3   3   3 1.61383 1.29044   2
   3   3   3 5.39240 1.86316   1
   3   3   3 2.48490 1.93642   1
  -4  -3  -3 294.992  16.851   2
  -4  -3  -3 238.821  16.909   1
  -4  -3  -3 251.670  16.616   2
   4   3   3 251.207  16.410   2
   4   3   3 246.421  18.185   1
   4   3   3 277.462  17.406   1
   4   3   3 266.075  18.561   1
   4   3   3 288.887  17.384   2
  -5  -3  -3 9.04081 2.68335   1
  -5  -3  -3 5.61144 2.44634   2
  -5  -3  -3 0.74206 1.82301   2
   5   3   3 6.11933 2.49744   2
   5   3   3 6.85298 2.68363   1
   5   3   3 7.27145 3.25400   1
   5   3   3 5.22225 2.30568   2
  -6  -3  -3 165.534  11.219   2
  -6  -3  -3 160.440  11.708   1
  -6  -3  -3 148.424  11.116   2
   6   3   3 156.689  13.385   1
   6   3   3 158.826  11.943   3
   6   3   3 137.518  12.522   2
   6   3   3 147.196  14.552   1
   6   3   3 163.122  13.661   2
  -7  -3  -3 45.0126  5.5273   2
  -7  -3  -3 38.3428  5.3331   2
   7   3   3 37.8174  6.1631   1
   7   3   3 39.7478  6.3425   2
   7   3   3 46.6510  6.1927   3
   7   3   3 42.1421  6.4461   2
   7   3   3 45.8113  7.6839   1
  -8  -3  -3 24.0721  4.2170   2
  -8  -3  -3 24.0127  3.9996   2
   8   3   3 16.6462  4.9268   2
   8   3   3 20.4453  4.3984   3
   8   3   3 18.3515  5.0688   1
   8   3   3 13.5363  5.5507   1
   8   3   3 23.7505  5.2948   2
   9   3   3 -2.5839  3.2757   1
   9   3   3 0.89853 2.78897   2
   9   3   3 0.82571 2.20271   3
  10   3   3 15.6341  6.2858   1
  10   3   3 7.47178 4.35993   2
  10   3   3 10.3004  5.3566   2
  11   3   3 5.94893 5.69773   1
  11   3   3 1.80379 4.99920   2
  11   3   3 5.05881 4.75845   2
  12   3   3 -1.2018  5.1444   1
  12   3   3 0.45045 6.16676   2
  11  -4  -3 -7.0611  3.2965   1
  11  -4  -3 2.99602 3.73750   2
  10  -4  -3 7.90987 4.26811   2
  10  -4  -3 3.95635 3.97705   1
   9  -4  -3 50.3222  7.2532   2
   9  -4  -3 56.8397  8.2636   1
   8  -4  -3 1.80538 3.52732   1
   8  -4  -3 15.7235  4.2403   2
   7  -4  -3 95.5020 10.7919   2
   7  -4  -3 66.6862  9.6086   1
   7  -4  -3 78.2056  9.0566   1
   7  -4  -3 73.0145  8.2873   2
  -7   4   3 83.1428  5.6324   2
  -7   4   3 74.7257  5.6925   3
   6  -4  -3 142.816  12.374   1
   6  -4  -3 128.249  11.243   2
   6  -4  -3 128.259  13.077   2
   6  -4  -3 155.356  14.516   1
  -6   4   3 135.596   9.717   3
  -6   4   3 136.587   9.644   2
  -6   4   3 156.767  10.075   2
   5  -4  -3 31.3830  4.3656   2
   5  -4  -3 16.5330  3.5440   1
   5  -4  -3 22.7161  5.0611   2
   5  -4  -3 18.5773  4.7178   1
  -5   4   3 19.1746  3.6580   2
  -5   4   3 20.6006  3.6065   2
  -5   4   3 15.0379  3.8568   1
  -5   4   3 16.6815  3.5771   3
   4  -4  -3 553.658  31.398   2
   4  -4  -3 528.297  31.154   1
   4  -4  -3 490.533  32.489   1
   4  -4  -3 521.592  29.620   2
  -4   4   3 510.820  31.707   1
  -4   4   3 488.889  29.538   2
  -4   4   3 551.079  30.202   2
   3  -4  -3 39.9239  4.9669   1
   3  -4  -3 41.8053  6.0564   2
   3  -4  -3 55.0083  5.3190   2
   3  -4  -3 44.1883  6.4523   1
  -3   4   3 44.5014  5.1147   2
  -3   4   3 44.8570  5.5806   2
  -3   4   3 46.8313  6.1192   1
   2  -4  -3 301.793  17.752   2
   2  -4  -3 319.185  18.812   1
   2  -4  -3 303.196  19.344   2
   2  -4  -3 299.662  20.187   1
  -2   4   3 299.973  18.822   2
  -2   4   3 280.035  17.551   2
   1  -4  -3 105.708   9.917   1
   1  -4  -3 99.7212  7.1896   1
   1  -4  -3 79.9412  8.6817   2
   1  -4  -3 83.8090  7.2258   2
  -1   4   3 93.2885  6.6769   2
  -1   4   3 99.7193  8.9807   2
  -1   4   3 75.1257  8.5915   1
   0  -4  -3 18.7703  4.2337   1
   0  -4  -3 21.9019  3.0867   2
   0  -4  -3 25.9312  3.4880   1
   0  -4  -3 26.5212  4.3401   2
   0   4   3 18.5505  4.0819   1
   0   4   3 23.9955  3.1931   2
   0   4   3 20.5562  3.8345   2
   0   4   3 22.2866  3.3824   1
  -1  -4  -3 48.2450  5.1616   1
  -1  -4  -3 35.3412  5.2733   2
  -1  -4  -3 48.2225  6.3494   1
  -1  -4  -3 42.0535  4.6755   2
   1   4   3 38.3632  5.8935   1
   1   4   3 49.1017  4.8965   2
   1   4   3 45.7995  4.9524   1
   1   4   3 37.4994  5.2651   2
  -2  -4  -3 228.645  14.087   2
  -2  -4  -3 221.458  14.635   1
  -2  -4  -3 240.613  15.242   2
   2   4   3 217.179  13.761   2
   2   4   3 211.859  14.265   1
   2   4   3 208.584  14.839   2
   2   4   3 223.219  16.162   1
  -3  -4  -3 114.152   9.485   1
  -3  -4  -3 96.7238  9.4209   2
  -3  -4  -3 106.308   9.008   2
   3   4   3 102.076   9.648   2
   3   4   3 95.1015  8.7431   1
   3   4   3 93.0940 10.0379   1
   3   4   3 83.1678  8.0141   2
  -4  -4  -3 559.241  33.494   2
  -4  -4  -3 562.233  33.141   2
   4   4   3 553.622  34.325   1
   4   4   3 593.016  34.114   2
   4   4   3 587.413  32.931   2
   4   4   3 616.311  36.475   1
  -5  -4  -3 2.19466 1.96816   1
  -5  -4  -3 3.11036 2.44604   2
  -5  -4  -3 5.39168 2.19177   2
   5   4   3 1.37906 2.06048   2
   5   4   3 1.01781 2.70510   1
   5   4   3 2.66687 1.97623   1
   5   4   3 1.49845 1.86407   2
   5   4   3 -0.0786  2.3715   1
  -6  -4  -3 81.6207  8.0681   1
  -6  -4  -3 54.4513  6.7388   2
  -6  -4  -3 66.8991  7.5323   2
   6   4   3 65.8771  7.6286   1
   6   4   3 77.1149  9.9063   1
   6   4   3 63.2836  8.0640   2
   6   4   3 59.1339  7.2782   2
   6   4   3 46.9943  8.0432   1
  -7  -4  -3 37.1333  5.3156   2
  -7  -4  -3 32.8579  5.0825   2
   7   4   3 36.1753  5.9919   2
   7   4   3 19.5111  5.7217   1
   7   4   3 23.5789  5.4184   2
   7   4   3 37.9621  6.1587   3
   7   4   3 37.5965  6.2190   1
  -8  -4  -3 5.60640 3.07581   2
  -8  -4  -3 -2.0732  2.1430   2
   8   4   3 1.88412 2.62446   3
   8   4   3 2.35812 3.00463   2
   8   4   3 4.92763 3.70493   1
   9   4   3 -4.0203  3.6054   1
   9   4   3 -2.5124  2.3926   3
   9   4   3 7.16599 3.92898   2
  10   4   3 0.69083 4.34687   1
  10   4   3 3.70083 3.81358   2
  11   4   3 0.30304 4.37547   2
  11   4   3 -4.7631  3.8922   1
  12   4   3 3.76389 6.14266   2
  12   4   3 -0.3332  5.9270   1
  12   4   3 3.30378 6.58368   2
  11  -5  -3 7.62013 5.34119   1
  11  -5  -3 12.3778  5.2239   2
  10  -5  -3 5.01152 4.16908   1
  10  -5  -3 1.08879 3.78232   2
   9  -5  -3 8.25468 4.36419   1
   9  -5  -3 2.78979 3.23946   2
   8  -5  -3 0.18433 2.88894   2
   8  -5  -3 -0.8165  3.5168   1
   7  -5  -3 239.161  17.722   1
   7  -5  -3 215.905  16.222   2
  -7   5   3 245.406  15.691   3
  -7   5   3 269.485  15.827   2
  -7   5   3 236.609  15.865   2
   6  -5  -3 56.4688  6.9795   2
   6  -5  -3 84.8411 10.7034   1
   6  -5  -3 71.9991 10.0205   2
   6  -5  -3 59.3131  7.7179   1
  -6   5   3 54.8763  7.5468   1
  -6   5   3 59.7302  7.4321   2
  -6   5   3 74.3456  7.6231   3
  -6   5   3 64.8748  7.3416   2
   5  -5  -3 0.96503 3.27204   2
   5  -5  -3 1.12844 1.94999   2
   5  -5  -3 0.78570 2.26490   1
   5  -5  -3 -0.4102  2.8541   1
  -5   5   3 1.99911 2.51142   2
  -5   5   3 0.11849 2.67242   1
  -5   5   3 2.05447 2.30505   2
   4  -5  -3 94.6842 10.7870   2
   4  -5  -3 105.916   9.376   2
   4  -5  -3 108.703  12.060   1
   4  -5  -3 97.4943  9.5674   1
  -4   5   3 111.245  10.291   2
  -4   5   3 110.208  11.223   1
  -4   5   3 110.412   9.888   2
   3  -5  -3 91.5918  8.4661   2
   3  -5  -3 106.618   9.576   1
   3  -5  -3 130.789  11.945   2
   3  -5  -3 92.5910 10.9194   1
  -3   5   3 113.706  10.422   2
  -3   5   3 96.5006  8.8794   2
   2  -5  -3 52.2514  7.2228   2
   2  -5  -3 48.5368  5.7436   1
   2  -5  -3 46.3663  7.2972   1
   2  -5  -3 42.1229  5.0853   2
  -2   5   3 42.5136  5.1840   2
  -2   5   3 46.8749  6.3758   2
  -2   5   3 41.8996  6.6284   1
   1  -5  -3 42.2918  5.2908   1
   1  -5  -3 34.7237  5.8815   2
   1  -5  -3 32.9642  4.3902   2
   1  -5  -3 42.2056  6.8210   1
  -1   5   3 46.7804  6.3271   2
  -1   5   3 40.2219  4.8376   2
  -1   5   3 42.2118  6.5600   1
   0  -5  -3 6.54253 2.97370   2
   0  -5  -3 8.19231 2.29503   2
   0  -5  -3 6.37131 2.08651   1
   0  -5  -3 13.1821  4.0678   1
   0   5   3 9.27676 2.33720   2
   0   5   3 6.41510 3.08615   1
   0   5   3 7.96012 2.95076   2
  -1  -5  -3 152.307  11.580   1
  -1  -5  -3 170.375  14.268   2
  -1  -5  -3 177.757  11.487   2
   1   5   3 156.470  11.696   1
   1   5   3 209.651  14.565   1
   1   5   3 158.099  11.052   2
   1   5   3 178.893  14.275   2
  -2  -5  -3 95.3624  8.6509   1
  -2  -5  -3 87.8585  8.1409   2
  -2  -5  -3 77.4410  8.8235   2
   2   5   3 87.2669  7.9187   2
   2   5   3 83.3227  9.1988   2
   2   5   3 83.1281  9.8661   1
   2   5   3 72.2542  7.7305   1
  -3  -5  -3 0.44410 2.06765   2
  -3  -5  -3 2.73430 1.82853   2
  -3  -5  -3 0.93330 1.69494   1
   3   5   3 8.24621 3.55745   1
   3   5   3 0.27482 1.60519   2
   3   5   3 1.05323 1.82213   1
   3   5   3 -1.3762  1.3443   2
  -4  -5  -3 18.7487  4.3164   2
  -4  -5  -3 12.4286  3.3439   2
   4   5   3 15.7495  4.0940   2
   4   5   3 18.7514  3.6025   2
   4   5   3 23.6952  4.2898   1
   4   5   3 13.8614  4.5412   1
  -5  -5  -3 86.8326  9.3912   2
  -5  -5  -3 90.4473  9.2592   1
  -5  -5  -3 83.0536  8.7775   2
   5   5   3 88.1896  9.8620   2
   5   5   3 79.4188 10.4530   1
   5   5   3 87.5339  9.2055   1
   5   5   3 79.3578  8.4762   2
  -6  -5  -3 86.2996  8.6434   1
  -6  -5  -3 65.4330  8.1290   2
  -6  -5  -3 69.3607  7.7837   2
   6   5   3 48.8412  7.6323   2
   6   5   3 66.1395  9.6537   1
   6   5   3 59.9795  9.4216   1
   6   5   3 53.2738  7.2626   2
   6   5   3 65.6508  8.0223   1
  -7  -5  -3 9.53640 3.79190   2
  -7  -5  -3 0.94532 2.59381   2
   7   5   3 4.04181 3.06851   1
   7   5   3 1.33528 3.77084   1
   7   5   3 9.31663 3.72173   2
   7   5   3 -2.7082  2.6269   1
  -8  -5  -3 6.93707 3.14939   2
   8   5   3 4.88382 3.57127   3
   8   5   3 -0.2750  3.0611   2
   8   5   3 0.01465 3.95794   1
   9   5   3 35.7471  6.7502   3
   9   5   3 46.6628  9.2987   1
   9   5   3 19.7318  6.1659   2
  10   5   3 0.95780 4.56638   1
  10   5   3 2.61761 4.65303   2
  11   5   3 0.16606 5.43977   1
  11   5   3 0.39015 4.19525   2
  12   5   3 -4.3538  4.5504   2
  12   5   3 0.03663 6.29413   1
  11  -6  -3 6.77371 5.66826   1
  11  -6  -3 5.69446 5.44978   2
  10  -6  -3 -1.7241  4.4654   1
  10  -6  -3 6.64758 4.43622   2
   9  -6  -3 24.4234  6.4253   1
   9  -6  -3 30.3077  6.1973   2
   8  -6  -3 -1.9926  3.3057   1
   8  -6  -3 2.35153 3.45738   2
   7  -6  -3 7.83624 3.66372   2
   7  -6  -3 6.58212 3.81295   1
  -7   6   3 6.60305 3.37485   2
  -7   6   3 3.34286 2.87381   3
   6  -6  -3 6.73044 3.24078   1
   6  -6  -3 2.99932 2.56334   2
  -6   6   3 1.19765 2.79066   2
   5  -6  -3 58.9424  9.5831   1
   5  -6  -3 45.9229  6.6277   1
   5  -6  -3 33.1686  5.5216   2
  -5   6   3 47.8505  7.8106   1
  -5   6   3 55.0266  7.3525   2
   4  -6  -3 -1.9895  1.6690   1
   4  -6  -3 -1.2561  3.2676   1
   4  -6  -3 -1.6569  1.6630   2
  -4   6   3 0.17065 2.79831   1
  -4   6   3 5.42492 3.07688   2
   3  -6  -3 50.5172  6.1096   2
   3  -6  -3 41.8008  7.9880   1
   3  -6  -3 64.1426  8.9241   2
   3  -6  -3 47.8315  6.3887   1
  -3   6   3 50.0161  7.8434   1
  -3   6   3 45.8661  7.2286   2
   2  -6  -3 1.76224 2.03180   1
   2  -6  -3 2.95132 3.60398   1
   2  -6  -3 0.42258 2.67497   2
   2  -6  -3 5.90415 2.20785   2
  -2   6   3 2.11570 2.97106   1
  -2   6   3 0.80287 2.23839   2
   1  -6  -3 466.070  27.767   2
   1  -6  -3 478.935  30.235   2
   1  -6  -3 478.238  29.194   1
  -1   6   3 481.079  29.907   2
  -1   6   3 509.179  27.930   2
  -1   6   3 430.677  30.982   1
   0  -6  -3 442.849  26.598   2
   0  -6  -3 401.429  25.019   1
   0  -6  -3 357.260  23.588   2
   0   6   3 436.161  26.211   2
   0   6   3 374.157  23.513   2
   0   6   3 442.781  27.937   1
  -1  -6  -3 8.09185 2.61943   1
  -1  -6  -3 2.10689 2.74015   2
  -1  -6  -3 2.93699 1.76560   2
   1   6   3 5.28395 2.20337   2
   1   6   3 3.00937 3.39989   1
   1   6   3 6.37579 3.04519   2
  -2  -6  -3 61.4050  7.2564   1
  -2  -6  -3 71.8887  7.5680   2
  -2  -6  -3 72.4884  9.1210   2
   2   6   3 70.6123  9.5419   1
   2   6   3 64.9912  6.8378   2
   2   6   3 65.9261  7.3255   1
   2   6   3 58.0957  8.0541   2
  -3  -6  -3 71.4834  8.2680   1
  -3  -6  -3 88.4848  8.7775   2
   3   6   3 75.7052  7.8705   2
   3   6   3 95.2727 11.5789   1
   3   6   3 70.4787  8.0083   1
   3   6   3 76.8409  9.3439   2
  -4  -6  -3 1.31030 2.01650   1
  -4  -6  -3 5.96340 2.63547   2
   4   6   3 9.30386 3.41135   2
   4   6   3 0.56086 2.95501   1
   4   6   3 9.03184 2.98903   2
   4   6   3 6.58546 2.81606   1
  -5  -6  -3 46.9730  6.8732   1
  -5  -6  -3 55.7999  7.4084   2
   5   6   3 45.6682  6.6489   1
   5   6   3 61.7905  8.3410   2
   5   6   3 39.9035  7.8243   1
  -6  -6  -3 14.3996  4.4449   1
  -6  -6  -3 23.6804  4.8595   2
   6   6   3 20.5938  4.6750   1
   6   6   3 12.0231  5.0157   1
   6   6   3 20.7960  5.1808   2
  -7  -6  -3 5.49823 2.96830   2
   7   6   3 3.04094 3.22927   2
   7   6   3 0.69190 4.17820   1
   7   6   3 -0.8618  2.9756   1
   8   6   3 14.5939  6.0069   1
   8   6   3 18.3595  5.7095   2
   9   6   3 4.23440 4.16933   3
   9   6   3 8.25104 5.69319   1
   9   6   3 14.7577  5.3880   2
  10   6   3 22.6446  8.1932   1
  10   6   3 23.5587  6.8801   2
  11   6   3 -0.0890  4.3933   2
  11   6   3 2.51697 5.71851   1
  10  -7  -3 -3.3626  3.8591   1
  10  -7  -3 5.85843 4.49077   2
   9  -7  -3 1.46247 3.80000   1
   9  -7  -3 -2.0716  3.5036   2
   8  -7  -3 1.82323 3.68396   1
   8  -7  -3 -3.1534  3.1018   2
   7  -7  -3 5.32067 3.98735   1
   7  -7  -3 4.27584 3.43481   2
   6  -7  -3 2.80650 3.46700   1
   6  -7  -3 4.48072 2.98741   2
  -6   7   3 10.3083  4.2844   2
   5  -7  -3 31.6896  5.3944   2
   5  -7  -3 38.4195  6.4184   1
  -5   7   3 28.3011  6.1030   2
   4  -7  -3 7.22109 5.68715   1
   4  -7  -3 7.86607 3.15858   1
   4  -7  -3 3.89112 2.57934   2
  -4   7   3 10.1052  3.9685   2
  -4   7   3 -0.0580  3.4659   1
   3  -7  -3 76.6874  8.8148   1
   3  -7  -3 72.5634  8.1027   2
   3  -7  -3 59.2374 10.3182   1
  -3   7   3 85.2719 10.3952   2
  -3   7   3 70.7265 10.2669   1
   2  -7  -3 23.4347  4.3250   2
   2  -7  -3 21.9836  4.5479   1
  -2   7   3 29.0077  5.8831   2
  -2   7   3 22.4669  5.9601   1
   1  -7  -3 2.38604 2.08402   2
   1  -7  -3 2.64293 2.25799   1
  -1   7   3 2.70681 3.65387   1
  -1   7   3 7.33830 3.30833   2
   0  -7  -3 0.44859 1.98780   1
   0  -7  -3 -1.4434  1.4103   2
   0   7   3 -3.2232  2.5107   1
   0   7   3 -0.5281  2.6625   2
  -1  -7  -3 204.455  14.244   2
  -1  -7  -3 199.512  14.716   1
   1   7   3 220.890  18.426   2
   1   7   3 202.542  19.322   1
  -2  -7  -3 228.698  14.634   2
  -2  -7  -3 184.437  14.527   1
   2   7   3 174.653  18.326   1
   2   7   3 206.609  17.781   2
  -3  -7  -3 18.2677  4.2314   2
  -3  -7  -3 22.9864  4.6705   1
   3   7   3 13.7653  5.3874   1
   3   7   3 12.6284  4.3936   2
   3   7   3 14.0960  3.8445   1
  -4  -7  -3 6.22635 3.15534   2
  -4  -7  -3 9.25894 3.56605   1
   4   7   3 14.1335  4.2179   1
   4   7   3 11.1334  5.0493   1
   4   7   3 19.5060  5.2272   2
  -5  -7  -3 34.4369  6.2435   1
  -5  -7  -3 22.8258  5.0844   2
   5   7   3 13.1667  5.4622   1
   5   7   3 18.7964  5.6030   2
   5   7   3 27.9632  5.4554   1
  -6  -7  -3 12.7900  3.9533   2
   6   7   3 5.05271 4.59981   1
   6   7   3 9.74304 4.57185   2
  -7  -7  -3 5.74366 3.69398   2
   7   7   3 1.20981 4.27338   1
   7   7   3 2.68379 3.46323   2
   8   7   3 35.8412  8.9666   1
   8   7   3 40.2925  9.0777   1
   8   7   3 31.3938  7.4267   2
   9   7   3 3.64263 5.30544   1
   9   7   3 3.40249 4.72526   2
   9   7   3 -1.8097  3.9353   3
  10   7   3 2.60471 4.65470   2
  10   7   3 6.11683 5.77231   1
  11   7   3 7.58828 7.11556   1
  11   7   3 0.92588 4.78239   2
  10  -8  -3 1.80216 4.88848   2
   9  -8  -3 7.82948 5.09434   1
   9  -8  -3 1.80203 3.84291   2
   8  -8  -3 0.17693 3.44406   2
   8  -8  -3 -0.3165  3.8315   1
   7  -8  -3 18.1134  4.9984   2
   7  -8  -3 18.4271  6.0397   1
   6  -8  -3 1.99738 2.98017   2
   6  -8  -3 7.19350 3.97150   1
  -6   8   3 7.78972 4.35813   2
   5  -8  -3 14.9787  4.7610   1
   5  -8  -3 25.5955  5.4599   2
  -5   8   3 17.6821  5.5244   2
   4  -8  -3 12.4670  4.0943   2
   4  -8  -3 17.0143  4.8184   1
  -4   8   3 19.3737  5.6716   2
   3  -8  -3 78.8450  9.3144   1
   3  -8  -3 72.7954  8.5165   2
  -3   8   3 79.0217 11.5028   1
  -3   8   3 67.2396 10.0371   2
   2  -8  -3 38.1852  6.2185   1
   2  -8  -3 30.5465  5.2508   2
  -2   8   3 16.6754  4.9220   2
  -2   8   3 23.5650  6.8187   1
   1  -8  -3 1.98821 2.19175   2
   1  -8  -3 4.48554 2.67070   1
  -1   8   3 -2.6691  2.5908   2
  -1   8   3 1.52999 3.65293   1
   0  -8  -3 0.42449 1.85076   2
   0  -8  -3 -0.4827  2.0879   1
   0   8   3 0.32088 2.87894   2
   0   8   3 2.59226 4.12081   1
  -1  -8  -3 162.616  13.938   2
  -1  -8  -3 187.181  13.621   1
   1   8   3 152.789  16.095   2
   1   8   3 158.528  17.665   1
  -2  -8  -3 10.9413  3.5887   2
  -2  -8  -3 9.38749 3.36657   1
   2   8   3 -2.3920  2.4405   2
   2   8   3 11.8447  5.3662   1
  -3  -8  -3 105.192  10.685   2
  -3  -8  -3 69.7997  9.2598   1
   3   8   3 95.4368 13.0396   1
   3   8   3 82.8742 11.1965   2
  -4  -8  -3 203.394  17.318   1
  -4  -8  -3 169.430  16.165   2
   4   8   3 202.861  20.443   1
   4   8   3 211.161  19.460   2
  -5  -8  -3 1.54123 3.28275   2
   5   8   3 0.82763 3.79881   2
   5   8   3 -1.2885  3.8686   1
  -6  -8  -3 -0.5402  2.9224   2
   6   8   3 0.93432 3.78275   2
   6   8   3 1.00788 4.02434   1
   7   8   3 15.9276  5.6147   2
   7   8   3 0.55709 4.44755   1
   8   8   3 26.2531  7.3536   2
   8   8   3 20.8259  7.8601   1
   8   8   3 28.7493  9.0134   1
   9   8   3 0.25706 5.44439   1
   9   8   3 -1.1366  4.1000   2
   9   8   3 1.01438 5.51868   1
  10   8   3 1.76173 5.77125   1
  10   8   3 0.59328 4.72916   2
   9  -9  -3 5.92132 4.97559   1
   9  -9  -3 5.65556 4.55114   2
   8  -9  -3 12.0467  4.4140   2
   8  -9  -3 2.46448 4.76871   1
   7  -9  -3 5.46852 4.02248   2
   7  -9  -3 6.58754 4.45340   1
   6  -9  -3 11.4164  4.8456   1
   6  -9  -3 13.0360  4.7058   2
  -6   9   3 4.52005 4.69061   2
   5  -9  -3 15.9508  5.0341   1
   5  -9  -3 24.9260  5.4538   2
  -5   9   3 16.8012  6.0936   2
   4  -9  -3 66.4649  8.4972   2
   4  -9  -3 47.2025  7.9806   1
  -4   9   3 58.0614  9.4394   2
   3  -9  -3 41.4460  6.6508   2
   3  -9  -3 34.4124  6.5257   1
  -3   9   3 59.4139  9.6789   2
  -3   9   3 46.5924  9.5223   1
   2  -9  -3 6.48015 2.96615   2
   2  -9  -3 11.3123  4.1698   1
  -2   9   3 5.49389 4.21913   2
  -2   9   3 10.3417  5.5100   1
   1  -9  -3 105.961  11.488   1
   1  -9  -3 109.579  11.149   2
  -1   9   3 115.399  15.062   1
  -1   9   3 92.7091 12.6256   2
   0  -9  -3 21.7970  4.7517   2
   0  -9  -3 22.2115  4.9414   1
   0   9   3 19.7340  7.0479   1
   0   9   3 39.4829  7.6639   2
  -1  -9  -3 -2.0136  2.3097   1
  -1  -9  -3 0.83209 2.62250   2
   1   9   3 -2.5847  4.0020   1
   1   9   3 1.96025 3.44118   2
  -2  -9  -3 26.7105  5.5468   2
  -2  -9  -3 30.2490  5.7817   1
   2   9   3 27.7300  7.0289   2
   2   9   3 36.6088  8.6127   1
  -3  -9  -3 1.36425 2.83834   2
  -3  -9  -3 6.00669 4.05557   1
   3   9   3 8.59313 4.29735   2
   3   9   3 13.0381  6.1995   1
  -4  -9  -3 3.40358 3.30819   2
   4   9   3 -0.7785  3.1167   2
   4   9   3 -2.6706  3.7829   1
  -5  -9  -3 19.4953  5.4806   2
   5   9   3 5.35048 5.94521   1
   5   9   3 10.0693  5.6062   2
  -6  -9  -3 16.1684  5.6448   2
   6   9   3 0.89526 5.00212   1
   6   9   3 14.3680  5.6382   2
   7   9   3 22.9361  8.0451   1
   7   9   3 23.6520  7.5819   2
   8   9   3 -2.6246  4.4426   2
   8   9   3 -1.2427  5.0892   1
   8   9   3 11.1596  6.9950   1
   9   9   3 -6.1071  4.9595   2
   9   9   3 2.54856 6.19998   1
   9   9   3 1.25685 6.87647   1
  10   9   3 -3.6487  6.3529   1
  10   9   3 0.31729 4.80835   2
   8 -10  -3 5.75767 5.36350   1
   7 -10  -3 2.19587 4.26589   1
   7 -10  -3 5.95543 4.17217   2
   6 -10  -3 6.49059 4.44344   2
   6 -10  -3 5.83530 4.60428   1
  -6  10   3 -0.1713  4.7520   2
   5 -10  -3 3.32523 3.31258   2
   5 -10  -3 1.72921 3.50631   1
  -5  10   3 1.85408 4.63494   2
   4 -10  -3 1.09445 3.04904   2
   4 -10  -3 -2.8084  2.6243   1
  -4  10   3 5.80541 4.99961   2
   3 -10  -3 22.6307  5.9459   1
   3 -10  -3 18.4519  4.8744   2
  -3  10   3 21.0503  6.6630   2
   2 -10  -3 2.82593 2.80666   2
   2 -10  -3 4.56084 3.56119   1
  -2  10   3 -0.2413  5.4731   1
  -2  10   3 0.81379 3.85459   2
   1 -10  -3 34.3570  6.3932   2
   1 -10  -3 18.0714  5.2631   1
  -1  10   3 26.1893  8.4809   1
  -1  10   3 31.7509  7.6111   2
   0 -10  -3 0.54971 3.24168   1
   0 -10  -3 4.43391 3.04299   2
   0  10   3 3.83081 3.96874   2
   0  10   3 3.67819 5.79976   1
  -1 -10  -3 9.91922 4.10599   2
  -1 -10  -3 24.1127  5.8071   1
   1  10   3 16.0457  7.2360   1
   1  10   3 15.1695  5.7357   2
  -2 -10  -3 28.8852  6.4831   2
  -2 -10  -3 49.0771  8.0453   1
   2  10   3 44.2022  8.9980   2
   2  10   3 69.1195 12.1156   1
  -3 -10  -3 70.7069 10.0403   2
   3  10   3 74.8686 11.9096   2
   3  10   3 97.6408 14.6952   1
  -4 -10  -3 11.0423  4.8091   2
   4  10   3 10.3035  6.7605   1
   4  10   3 11.4402  5.4243   2
  -5 -10  -3 3.89014 4.09756   2
   5  10   3 18.6164  6.9083   2
   5  10   3 5.73224 5.83705   1
   6  10   3 2.06761 5.97278   1
   6  10   3 -3.1889  3.8986   2
   7  10   3 -5.3632  4.7269   1
   7  10   3 -1.5428  4.7455   2
   8  10   3 -5.0171  4.6425   2
   8  10   3 8.57408 7.31808   1
   9  10   3 -1.2677  6.4637   1
   9  10   3 -1.0448  5.3856   2
   9  10   3 2.69376 7.22285   1
   7 -11  -3 6.60835 5.31714   1
   6 -11  -3 -1.8630  3.9273   1
   6 -11  -3 -0.8688  3.5517   2
   5 -11  -3 -5.2483  2.9138   1
   5 -11  -3 0.23494 3.54026   2
  -5  11   3 -0.9077  4.9561   2
   4 -11  -3 5.22443 4.13895   2
   4 -11  -3 7.93969 4.77686   1
  -4  11   3 -1.2808  4.7047   2
   3 -11  -3 -0.0450  3.1218   1
   3 -11  -3 2.57206 3.62234   2
  -3  11   3 3.63215 5.33012   2
   2 -11  -3 -1.8456  3.4687   1
   2 -11  -3 5.64095 3.70156   2
  -2  11   3 0.11018 4.19387   2
   1 -11  -3 -0.4611  3.4752   1
   1 -11  -3 0.54896 2.99569   2
  -1  11   3 -0.5480  5.4502   1
  -1  11   3 1.34307 4.76111   2
   0 -11  -3 -1.2364  3.2118   2
   0 -11  -3 2.29346 3.47420   1
   0  11   3 -2.5458  3.5545   2
   0  11   3 -0.9007  5.5833   1
  -1 -11  -3 4.39487 3.99212   2
   1  11   3 12.3488  6.0426   2
   1  11   3 -3.2177  5.6054   1
  -2 -11  -3 2.61733 3.68277   2
   2  11   3 -5.0511  4.9748   1
   2  11   3 5.01705 4.74012   2
  -3 -11  -3 5.22584 4.19051   2
   3  11   3 2.32208 4.56874   2
   3  11   3 6.18255 7.01971   1
  -4 -11  -3 22.5398  6.5625   2
   4  11   3 8.36839 6.95444   1
   4  11   3 17.0282  6.2510   2
  -5 -11  -3 8.74935 4.97820   2
   5  11   3 -1.7177  6.0656   1
   5  11   3 6.55097 5.67396   2
   6  11   3 0.51641 6.26984   1
   6  11   3 0.75597 4.87951   2
   7  11   3 4.48706 6.08219   2
   7  11   3 4.63621 7.21502   1
   8  11   3 0.12019 6.94125   1
   6 -12  -3 3.33698 4.80799   1
   5 -12  -3 7.24324 5.67877   1
  -5  12   3 -2.0767  5.5804   2
   4 -12  -3 0.58164 3.98110   2
   4 -12  -3 0.63787 3.71279   1
  -4  12   3 6.77784 6.14994   2
   3 -12  -3 3.34838 3.99711   2
   3 -12  -3 3.27955 4.53226   1
  -3  12   3 9.55785 6.56864   2
   2 -12  -3 3.29107 4.59725   1
   2 -12  -3 6.78023 4.29376   2
  -2  12   3 3.76444 5.22085   2
   1 -12  -3 9.14580 4.56244   2
  -1  12   3 15.9143  6.8181   2
   0 -12  -3 1.81677 3.33564   2
   0  12   3 5.18786 4.99586   2
   0  12   3 8.21982 7.73245   1
  -1 -12  -3 19.5506  6.3437   2
   1  12   3 4.98009 5.37402   2
   1  12   3 37.3397 10.9038   1
  -2 -12  -3 3.89358 4.18542   2
   2  12   3 12.2550  6.1040   2
   2  12   3 1.78993 6.61974   1
  -3 -12  -3 -5.4111  3.6761   2
   3  12   3 1.28720 5.03443   2
   3  12   3 8.38656 7.01123   1
  -4 -12  -3 -2.2348  4.4737   2
   4  12   3 8.52200 5.92227   2
   4  12   3 10.3459  7.2918   1
   5  12   3 0.14074 5.35468   2
   5  12   3 -1.0926  7.0921   1
   6  12   3 4.22016 7.71111   1
   4 -13  -3 5.20172 5.40128   1
  -4  13   3 -3.4198  6.4691   2
  -3  13   3 9.64389 7.86012   2
   2 -13  -3 3.95793 4.22151   2
  -2  13   3 -0.7123  5.7293   2
   1 -13  -3 -4.8004  3.7953   2
  -1  13   3 -2.2297  5.4596   2
   0 -13  -3 16.0940  6.3310   2
   0  13   3 0.32751 5.81148   2
  -1 -13  -3 4.75162 5.39189   2
   1  13   3 3.04245 5.52615   2
  -2 -13  -3 3.54666 4.94771   2
   2  13   3 0.51886 5.63758   2
   2  13   3 13.0591  9.7740   1
  -3 -13  -3 11.0098  6.2120   2
   3  13   3 3.72894 8.35623   1
   4  13   3 -4.2106  7.7590   1
   3  13  -4 -7.9790  5.9631   1
   2  13  -4 -4.2680  7.3620   1
   1  13  -4 8.40439 8.58326   1
  -1 -13   4 1.85552 4.75821   2
   0  13  -4 1.93393 7.17332   1
   0 -13   4 1.71487 4.40897   2
  -1  13  -4 -3.7602  7.4727   1
   1 -13   4 3.34909 4.70177   2
   2 -13   4 5.09212 5.05632   2
   3 -13   4 -3.0929  3.9995   2
   5  12  -4 1.85818 5.99144   2
   5  12  -4 -1.2300  6.6009   1
   4  12  -4 5.66495 7.21795   1
   4  12  -4 -3.3629  5.3895   2
   3  12  -4 7.45843 6.53328   1
   3  12  -4 7.92038 6.39132   2
   2  12  -4 -3.0523  5.1245   2
   2  12  -4 1.04230 6.09213   1
  -2 -12   4 -3.6150  3.7136   2
   1  12  -4 0.26202 6.81051   1
   1  12  -4 2.84673 5.38265   2
  -1 -12   4 -0.1792  3.8156   2
   0  12  -4 4.82249 5.76966   2
   0  12  -4 -1.6928  6.4712   1
   0 -12   4 2.97478 4.09945   2
  -1  12  -4 0.46356 6.46350   1
  -1  12  -4 0.25785 5.29750   2
   1 -12   4 -1.2232  3.4522   2
  -2  12  -4 10.5456  7.9455   1
  -2  12  -4 16.9568  7.5088   2
   2 -12   4 9.87860 4.83344   2
  -3  12  -4 7.51947 6.35993   2
   3 -12   4 -2.4888  3.5702   2
  -4  12  -4 -2.5334  5.6145   2
   4 -12   4 4.47340 4.12479   2
  -5  12  -4 -7.0514  5.6632   2
  -6  12  -4 -2.5886  5.8089   2
   7  11  -4 5.11748 6.33407   2
   7  11  -4 1.09967 6.20778   1
   6  11  -4 7.66369 6.49597   2
   6  11  -4 -0.9946  6.1296   1
   5  11  -4 9.74883 6.46321   2
   5  11  -4 16.8178  7.8756   1
   4  11  -4 5.74857 5.56232   2
   4  11  -4 1.49612 6.15568   1
   3  11  -4 3.48860 6.36235   1
   3  11  -4 4.02581 5.67049   2
   2  11  -4 22.6856  8.8421   1
   2  11  -4 23.3442  8.0516   2
  -2 -11   4 32.0082  6.5175   2
   1  11  -4 1.53488 6.01037   1
   1  11  -4 -0.5031  3.9994   2
  -1 -11   4 -4.1142  2.6751   2
   0  11  -4 -0.1581  4.5280   2
   0  11  -4 1.11781 6.41021   1
   0 -11   4 1.76435 3.37573   2
  -1  11  -4 32.4121  9.8577   1
  -1  11  -4 16.0538  6.6601   2
   1 -11   4 16.9997  5.1995   2
  -2  11  -4 7.37291 7.38214   1
  -2  11  -4 4.33113 5.30638   2
   2 -11   4 4.75512 3.81369   2
  -3  11  -4 1.27422 5.03253   2
  -3  11  -4 5.52665 6.66985   1
   3 -11   4 -2.3970  3.0987   2
  -4  11  -4 10.9244  6.6560   2
   4 -11   4 8.29820 5.04904   1
   4 -11   4 15.8905  5.6405   2
  -5  11  -4 5.99445 5.52422   2
   5 -11   4 2.06910 4.10456   2
   5 -11   4 2.26949 4.50088   1
  -6  11  -4 11.3456  7.0727   2
   6 -11   4 12.3554  5.3403   2
   6 -11   4 13.8077  6.2320   1
  -7  11  -4 -3.7037  5.6545   2
   7 -11   4 2.12806 5.25926   1
   8  10  -4 4.58927 6.28372   2
   8  10  -4 -3.4993  5.8679   1
   7  10  -4 8.64158 6.90691   1
   7  10  -4 10.9199  6.1008   2
   6  10  -4 -4.1377  4.3505   2
   6  10  -4 4.29660 5.41722   1
   5  10  -4 -0.7721  4.4188   1
   5  10  -4 8.19610 5.49965   2
   4  10  -4 55.7298 11.5167   1
   4  10  -4 72.8798 11.4054   2
   3  10  -4 -2.1121  4.1800   2
   3  10  -4 -2.8238  4.3990   1
  -3 -10   4 1.10804 3.12592   2
   2  10  -4 -1.2013  3.9934   2
   2  10  -4 1.35490 5.11044   1
  -2 -10   4 7.27558 3.70253   2
   1  10  -4 10.5741  5.8454   1
   1  10  -4 2.83101 4.62636   2
  -1 -10   4 -0.2576  2.6561   2
   0  10  -4 -0.8757  3.5728   2
   0  10  -4 15.8005  6.9093   1
   0 -10   4 2.57289 3.03519   2
  -1  10  -4 -2.4471  3.3425   2
  -1  10  -4 2.14682 5.56433   1
   1 -10   4 1.58990 3.18080   2
  -2  10  -4 -6.0254  4.6118   1
  -2  10  -4 1.24353 4.56432   2
   2 -10   4 3.19367 3.20244   1
   2 -10   4 3.74068 3.22668   2
  -3  10  -4 2.55350 4.25449   2
  -3  10  -4 1.93034 5.42609   1
   3 -10   4 -1.9309  3.0799   1
   3 -10   4 3.65084 3.02616   2
  -4  10  -4 9.74834 7.14654   1
  -4  10  -4 1.37432 4.52461   2
   4 -10   4 6.10717 4.23505   1
   4 -10   4 1.12400 3.35708   2
  -5  10  -4 21.5928  7.4809   2
   5 -10   4 19.1480  6.2835   1
   5 -10   4 7.80711 4.26035   2
  -6  10  -4 -1.0351  4.7560   2
   6 -10   4 3.44527 3.33355   2
   6 -10   4 13.2326  5.5689   1
  -7  10  -4 1.81915 5.96730   2
   7 -10   4 -2.3136  4.5226   1
   7 -10   4 -1.9879  3.1800   2
  -8  10  -4 4.73917 6.38762   2
   8 -10   4 0.80909 4.79616   1
   9   9  -4 -2.8853  5.1161   1
   8   9  -4 -0.1466  5.5659   1
   8   9  -4 11.5625  5.5976   2
   7   9  -4 2.98069 4.79744   1
   7   9  -4 0.87648 4.45742   2
   6   9  -4 3.97627 5.32363   1
   6   9  -4 11.8121  5.7238   2
   5   9  -4 5.21894 4.93309   1
   5   9  -4 8.41108 5.18905   2
   4   9  -4 1.74100 3.75964   2
   4   9  -4 4.63245 4.79398   1
  -4  -9   4 6.26816 3.38697   2
   3   9  -4 26.8262  8.0779   1
   3   9  -4 63.3913 10.0135   2
  -3  -9   4 55.9253  7.3012   2
   2   9  -4 7.81738 5.16227   2
   2   9  -4 10.6228  5.4424   1
  -2  -9   4 7.56719 3.32567   2
   1   9  -4 0.54236 4.55807   1
   1   9  -4 3.34936 4.41193   2
  -1  -9   4 -0.5803  2.2363   2
   0   9  -4 3.88398 4.68398   1
   0   9  -4 -1.2332  3.0372   2
   0  -9   4 1.41805 2.43809   2
   0  -9   4 1.75218 2.64086   1
  -1   9  -4 5.28207 4.09044   2
  -1   9  -4 7.66802 4.96041   1
   1  -9   4 3.84965 2.83397   2
   1  -9   4 3.61004 2.92019   1
  -2   9  -4 6.31888 5.15646   1
  -2   9  -4 -1.0066  3.4125   2
   2  -9   4 -0.5737  2.4521   2
   2  -9   4 -0.3991  2.7976   1
  -3   9  -4 38.7944  9.4044   1
  -3   9  -4 44.0404  8.7452   2
   3  -9   4 30.5636  6.3033   1
   3  -9   4 33.9984  6.2427   2
  -4   9  -4 1.12783 4.07028   2
  -4   9  -4 0.24216 4.68676   1
   4  -9   4 4.45787 3.41915   2
   4  -9   4 1.53556 3.22390   1
  -5   9  -4 65.5846 11.7762   2
   5  -9   4 76.7525 10.4693   1
   5  -9   4 75.9699  9.9244   2
  -6   9  -4 16.5231  6.7396   2
   6  -9   4 5.96950 4.53979   1
   6  -9   4 17.3891  5.4096   2
  -7   9  -4 16.4440  7.2880   2
   7  -9   4 19.4995  5.6107   2
   7  -9   4 20.6866  6.1678   1
  -8   9  -4 10.1403  6.6693   2
   8  -9   4 13.7064  6.0795   1
   8  -9   4 11.7368  4.8789   2
   9  -9   4 8.35218 5.52424   1
   9   8  -4 -3.2107  4.8168   1
   9   8  -4 -1.0147  4.5983   2
   8   8  -4 -1.9399  3.6573   2
   8   8  -4 0.33596 4.91635   1
   7   8  -4 3.19210 4.77218   1
   7   8  -4 -0.0186  3.9017   2
   6   8  -4 -1.2513  3.8974   1
   6   8  -4 -0.7751  3.2433   2
   5   8  -4 -3.7178  3.1212   2
   5   8  -4 0.84546 3.75502   1
   4   8  -4 16.9379  5.8354   1
   4   8  -4 31.9135  6.5838   2
  -4  -8   4 12.6489  3.6959   2
   3   8  -4 13.3945  4.7169   2
   3   8  -4 9.86913 4.95798   1
  -3  -8   4 8.25052 3.09051   2
   2   8  -4 12.1408  4.1458   1
   2   8  -4 14.2139  5.0697   2
   2   8  -4 5.01928 4.37512   1
  -2  -8   4 7.49822 3.21417   1
  -2  -8   4 4.05354 2.41187   2
   1   8  -4 3.88265 3.71010   1
   1   8  -4 4.26279 4.23898   1
   1   8  -4 3.31705 3.70632   2
  -1  -8   4 7.30413 3.16922   1
  -1  -8   4 10.9995  3.1809   2
   0   8  -4 2.54500 3.80262   2
   0   8  -4 2.58952 4.14241   1
   0  -8   4 8.15469 3.01893   2
   0  -8   4 7.78695 3.20586   1
  -1   8  -4 2.86868 3.39836   2
  -1   8  -4 7.23606 4.40586   1
   1  -8   4 4.11130 2.92886   1
   1  -8   4 4.85462 2.44941   2
  -2   8  -4 10.2957  4.7273   2
  -2   8  -4 1.75348 3.89322   1
   2  -8   4 -1.0162  1.8732   2
   2  -8   4 0.87016 2.52363   1
  -3   8  -4 42.7908  8.8187   1
  -3   8  -4 37.7368  8.0401   2
   3  -8   4 23.6832  4.9544   2
   3  -8   4 31.1876  6.0457   1
  -4   8  -4 69.5452 10.4988   2
  -4   8  -4 61.4555 10.9345   1
   4  -8   4 51.8830  8.0112   1
   4  -8   4 52.1725  7.6229   2
  -5   8  -4 14.3814  5.8110   2
  -5   8  -4 17.8849  7.1504   1
   5  -8   4 15.7551  4.7205   2
   5  -8   4 5.26175 3.62487   1
  -6   8  -4 2.27040 4.22102   2
   6  -8   4 1.99041 3.52447   1
   6  -8   4 -1.9391  2.6341   2
  -7   8  -4 8.12361 5.56275   2
   7  -8   4 11.8106  5.0278   1
   7  -8   4 20.4220  5.4725   2
  -8   8  -4 2.76873 4.92462   2
   8  -8   4 -1.6517  3.2456   2
   8  -8   4 -1.4614  3.8196   1
   9  -8   4 9.40871 6.21343   1
   9  -8   4 8.08231 4.90074   2
  10  -8   4 -5.8146  4.0064   1
  10   7  -4 4.46313 6.05647   1
   9   7  -4 -0.3456  3.9967   1
   9   7  -4 3.72740 4.03406   2
   8   7  -4 -0.0430  3.7933   2
   8   7  -4 0.10587 3.90321   1
   7   7  -4 1.59763 3.79307   2
   7   7  -4 6.05494 4.49034   1
   6   7  -4 18.3264  5.6586   1
   6   7  -4 5.88861 3.76108   2
   5   7  -4 9.15209 3.49499   1
   5   7  -4 14.6561  4.5947   2
   5   7  -4 20.1608  5.8833   1
   5   7  -4 14.3866  3.8181   2
  -5  -7   4 12.7498  2.7080   2
  -5  -7   4 15.1471  2.5871   2
   4   7  -4 34.1740  6.4500   2
   4   7  -4 25.1444  4.7494   2
   4   7  -4 30.3986  5.1367   1
   4   7  -4 42.3540  7.4561   1
  -4  -7   4 44.1115  5.6810   2
  -4  -7   4 40.0832  4.9812   2
   3   7  -4 136.505  14.841   1
   3   7  -4 129.235  12.096   1
   3   7  -4 139.889  11.722   2
   3   7  -4 149.715  14.401   2
  -3  -7   4 155.053  10.572   2
  -3  -7   4 139.751  11.790   1
  -3  -7   4 136.837  12.591   2
   2   7  -4 284.276  18.816   2
   2   7  -4 303.964  19.899   1
   2   7  -4 284.844  20.865   2
   2   7  -4 325.588  22.584   1
  -2  -7   4 268.744  18.845   1
  -2  -7   4 313.628  18.581   2
   1   7  -4 0.21397 2.68211   1
   1   7  -4 0.08460 2.61446   1
   1   7  -4 -0.4590  2.5906   2
  -1  -7   4 1.02462 1.70048   2
  -1  -7   4 -0.0137  1.7851   1
   0   7  -4 116.368  11.533   1
   0   7  -4 125.738  14.157   1
   0   7  -4 119.115  12.901   2
   0  -7   4 106.299   9.928   2
   0  -7   4 111.920  10.557   1
  -1   7  -4 -1.7761  2.3778   2
  -1   7  -4 9.10007 4.47102   1
   1  -7   4 10.3593  2.9571   2
   1  -7   4 7.66474 3.08443   1
  -2   7  -4 -1.1522  2.6118   2
  -2   7  -4 7.16028 4.21872   1
   2  -7   4 5.59136 2.76052   2
   2  -7   4 8.57226 3.12575   1
  -3   7  -4 0.69479 3.77466   1
  -3   7  -4 1.39402 3.10788   2
   3  -7   4 3.06210 2.44425   2
   3  -7   4 -0.5821  2.4857   1
  -4   7  -4 203.115  19.946   1
  -4   7  -4 195.303  18.161   2
   4  -7   4 163.619  14.962   2
   4  -7   4 180.562  16.223   1
  -5   7  -4 62.1603  9.8375   2
  -5   7  -4 80.6524 12.1914   1
   5  -7   4 74.1563  9.7289   1
   5  -7   4 63.1238  8.4253   2
  -6   7  -4 2.82919 3.80421   2
  -6   7  -4 -3.6526  4.0740   1
   6  -7   4 -2.4737  2.6132   2
   6  -7   4 -1.7145  2.8765   1
  -7   7  -4 19.7217  6.3593   2
   7  -7   4 31.5426  6.9816   1
   7  -7   4 17.0707  5.1214   2
  -8   7  -4 -0.1242  4.7000   2
   8  -7   4 3.16702 3.84156   2
   8  -7   4 4.82019 4.56124   1
   9  -7   4 -1.0737  4.7568   1
   9  -7   4 6.04336 4.07164   2
  10  -7   4 6.86721 5.02583   2
  10  -7   4 0.43620 4.45215   1
  11  -7   4 0.57446 5.31712   1
  10   6  -4 -5.1304  4.3625   1
  10   6  -4 2.61118 5.57534   1
   9   6  -4 11.1998  4.3462   2
   9   6  -4 12.1059  5.4722   1
   8   6  -4 51.8212  8.9965   1
   8   6  -4 71.8688  9.0197   2
   7   6  -4 5.33561 3.28505   2
   7   6  -4 6.63353 3.61518   1
   6   6  -4 20.9489  5.1218   1
   6   6  -4 13.7576  3.4061   1
   6   6  -4 13.5865  3.4211   2
   6   6  -4 15.8443  4.4561   2
   5   6  -4 4.55238 2.39782   2
   5   6  -4 4.65136 3.23163   2
   5   6  -4 4.80699 2.33662   1
   5   6  -4 8.77043 3.61730   1
   4   6  -4 6.28452 2.42148   1
   4   6  -4 6.84563 3.48278   1
   4   6  -4 4.36943 2.18590   2
   4   6  -4 10.1228  3.7329   2
  -4  -6   4 8.60732 2.43620   2
  -4  -6   4 3.91546 1.89508   2
   3   6  -4 -0.6727  1.6518   1
   3   6  -4 -0.0333  2.0849   2
   3   6  -4 -0.3264  2.3531   1
   3   6  -4 2.27387 1.90151   2
  -3  -6   4 2.06442 2.34658   2
  -3  -6   4 -2.2997  1.2131   2
  -3  -6   4 0.37396 1.63768   1
   2   6  -4 -1.2826  2.0774   2
   2   6  -4 0.42236 2.13642   1
   2   6  -4 -0.9924  2.5919   1
   2   6  -4 0.89236 1.79129   2
  -2  -6   4 0.25074 1.52314   1
  -2  -6   4 -0.6105  2.1712   2
  -2  -6   4 1.07156 1.46842   2
   1   6  -4 15.0176  4.6048   1
   1   6  -4 9.06225 3.04712   1
   1   6  -4 10.6486  3.7012   2
   1   6  -4 15.5957  3.3006   2
  -1  -6   4 12.9285  4.0494   2
  -1  -6   4 13.9447  2.8784   2
   0   6  -4 479.542  30.143   1
   0   6  -4 479.862  30.676   2
   0   6  -4 515.075  32.522   1
   0   6  -4 469.784  28.553   2
   0  -6   4 485.296  30.280   2
   0  -6   4 496.183  29.800   1
   0  -6   4 502.490  28.387   2
  -1   6  -4 25.8890  5.5088   2
  -1   6  -4 37.5568  6.9310   1
  -1   6  -4 29.0243  5.0415   2
   1  -6   4 17.3801  3.5859   2
   1  -6   4 24.9714  4.5028   1
  -2   6  -4 185.204  16.012   2
  -2   6  -4 145.295  15.686   1
   2  -6   4 149.941  13.146   1
   2  -6   4 145.924  12.387   2
  -3   6  -4 40.7606  7.8446   1
  -3   6  -4 37.2176  7.0000   2
   3  -6   4 41.7955  6.3090   1
   3  -6   4 51.0221  6.6097   2
  -4   6  -4 52.7320  8.4710   2
  -4   6  -4 86.8969 11.6034   1
   4  -6   4 74.1162  8.8455   1
   4  -6   4 56.6776  7.5060   2
  -5   6  -4 7.94097 4.24572   2
  -5   6  -4 7.97213 4.73116   1
   5  -6   4 3.86273 3.23932   2
   5  -6   4 3.39264 3.22908   1
  -6   6  -4 31.1588  7.6318   1
  -6   6  -4 37.4435  7.4773   2
   6  -6   4 46.3308  7.1217   2
   6  -6   4 28.6231  6.4713   1
  -7   6  -4 23.5444  6.2151   2
   7  -6   4 27.7816  6.0810   2
   7  -6   4 24.7020  6.1691   1
  -8   6  -4 1.77658 4.39742   2
   8  -6   4 2.77778 3.59359   2
   8  -6   4 -1.8066  3.5818   1
  -9   6  -4 -1.2504  4.4587   2
   9  -6   4 11.0233  5.6924   1
   9  -6   4 -1.6126  3.7209   2
  10  -6   4 -1.0298  4.1772   2
  10  -6   4 4.42933 4.71071   1
  11  -6   4 0.79412 5.19563   1
  11  -6   4 6.70137 5.28859   2
  11   5  -4 -1.6422  4.7358   1
  10   5  -4 15.5406  5.6102   1
   9   5  -4 53.2228  7.1671   2
   9   5  -4 38.2206  7.4731   1
   8   5  -4 5.06054 3.84405   1
   8   5  -4 0.62367 2.87647   2
   7   5  -4 16.2179  4.0571   2
   7   5  -4 13.2053  3.2084   1
   7   5  -4 12.5902  4.2027   1
   6   5  -4 43.1077  6.3612   1
   6   5  -4 40.6517  5.0459   1
   6   5  -4 44.7137  5.0871   2
   6   5  -4 50.7959  6.5201   2
   5   5  -4 101.070  10.288   1
   5   5  -4 90.7419  8.4538   1
   5   5  -4 109.100   8.567   2
   5   5  -4 136.468  10.994   2
   4   5  -4 147.439   9.731   2
   4   5  -4 138.027   9.986   1
   4   5  -4 131.449  11.851   2
   4   5  -4 148.177  13.038   1
   3   5  -4 67.3596  6.6907   1
   3   5  -4 69.7149  6.4677   2
   3   5  -4 82.4743  8.4773   2
   3   5  -4 66.7985  8.2319   1
  -3  -5   4 78.3989  6.3239   2
  -3  -5   4 64.6803  6.3854   2
  -3  -5   4 82.9639  6.5842   1
   2   5  -4 237.821  14.595   1
   2   5  -4 217.643  15.988   1
   2   5  -4 209.789  13.553   2
   2   5  -4 229.464  15.335   2
  -2  -5   4 211.756  13.266   2
  -2  -5   4 223.236  13.877   1
  -2  -5   4 200.570  14.166   2
   1   5  -4 105.125   8.916   1
   1   5  -4 102.013   8.444   2
   1   5  -4 103.164  10.404   2
   1   5  -4 117.302  11.124   1
  -1  -5   4 75.5027  7.8246   1
  -1  -5   4 105.063   7.454   2
  -1  -5   4 112.930   9.957   2
   0   5  -4 600.194  37.357   1
   0   5  -4 655.973  39.387   1
   0   5  -4 641.545  35.614   2
   0   5  -4 621.650  37.460   2
   0  -5   4 669.135  37.207   1
   0  -5   4 592.568  36.789   2
   0  -5   4 650.703  35.359   2
  -1   5  -4 15.5386  4.1813   2
  -1   5  -4 15.3568  4.5844   1
  -1   5  -4 24.4882  4.5667   1
  -1   5  -4 21.7435  3.8688   2
   1  -5   4 15.5597  3.4611   1
   1  -5   4 30.6570  5.3369   2
   1  -5   4 21.8755  3.5892   2
  -2   5  -4 100.171  11.541   1
  -2   5  -4 82.8136 10.3441   2
  -2   5  -4 111.970  10.174   2
   2  -5   4 88.7120 10.4476   2
   2  -5   4 118.457   9.786   2
   2  -5   4 112.104   9.999   1
  -3   5  -4 193.001  16.913   2
  -3   5  -4 221.804  18.428   1
  -3   5  -4 177.095  14.969   2
   3  -5   4 171.874  13.806   1
   3  -5   4 183.414  13.125   2
   3  -5   4 225.620  17.564   2
  -4   5  -4 54.5585  8.2408   2
  -4   5  -4 57.6209  8.9566   1
   4  -5   4 50.6597  7.1649   1
   4  -5   4 62.2974  7.3414   2
  -5   5  -4 2.94862 3.76150   1
  -5   5  -4 15.5860  5.0168   2
   5  -5   4 4.67750 2.72186   2
   5  -5   4 11.5836  4.0596   1
  -6   5  -4 24.5248  5.4615   2
  -6   5  -4 5.56883 4.19044   1
   6  -5   4 13.7343  6.2347   1
   6  -5   4 8.25746 3.90030   1
   6  -5   4 10.7730  3.7437   2
  -7   5  -4 50.2929  8.7287   2
   7  -5   4 78.4994  9.6652   2
   7  -5   4 92.4249 11.2273   1
  -8   5  -4 2.61153 3.96404   2
   8  -5   4 1.38584 3.60087   1
   8  -5   4 0.92166 3.11417   2
  -9   5  -4 0.26350 3.90082   2
   9  -5   4 2.29980 3.72932   2
   9  -5   4 2.31802 4.36750   1
  10  -5   4 24.2374  7.3062   1
  10  -5   4 26.5465  6.6126   2
  11  -5   4 -3.4702  4.5880   1
  11  -5   4 -4.5079  4.3501   2
  11   4  -4 7.38721 5.04357   1
  10   4  -4 3.82456 4.07489   1
   9   4  -4 4.47460 3.64672   1
   9   4  -4 2.57647 3.42181   1
   9   4  -4 3.12028 2.63595   2
   8   4  -4 2.86156 3.08645   1
   8   4  -4 3.44253 2.62836   2
   8   4  -4 3.86551 2.63480   1
   7   4  -4 0.36041 2.16676   2
   7   4  -4 1.25947 2.00885   2
   7   4  -4 0.27896 2.78372   1
   7   4  -4 1.15833 1.84321   1
   6   4  -4 181.806  13.095   1
   6   4  -4 172.797  11.380   2
   6   4  -4 171.965  12.207   2
   6   4  -4 186.652  11.974   1
   5   4  -4 148.191   9.419   2
   5   4  -4 138.377   9.703   1
   5   4  -4 150.953  10.976   1
   5   4  -4 143.358  10.386   2
   4   4  -4 66.7422  6.1423   1
   4   4  -4 86.0453  7.6934   2
   4   4  -4 74.6960  7.6786   1
   4   4  -4 75.6703  6.0539   2
   3   4  -4 28.9658  4.3700   1
   3   4  -4 36.3847  3.8481   1
   3   4  -4 30.5882  3.4214   2
   3   4  -4 42.1210  5.0405   2
  -3  -4   4 20.7288  2.5082   2
  -3  -4   4 33.3831  2.9742   2
   2   4  -4 529.082  29.563   2
   2   4  -4 497.756  27.945   2
   2   4  -4 498.301  29.430   1
   2   4  -4 514.124  30.895   1
  -2  -4   4 502.792  28.379   2
  -2  -4   4 504.459  28.988   1
  -2  -4   4 511.169  27.662   2
   1   4  -4 85.5023  7.1008   2
   1   4  -4 85.3236  8.7771   1
   1   4  -4 92.5650  8.6532   2
   1   4  -4 81.4833  7.2489   1
  -1  -4   4 88.1341  6.4746   1
  -1  -4   4 97.5133  8.2159   2
  -1  -4   4 86.6208  6.2059   2
   0   4  -4 397.685  24.858   1
   0   4  -4 384.560  23.556   2
   0   4  -4 412.125  26.200   1
   0   4  -4 403.316  25.028   2
   0  -4   4 436.069  24.872   2
   0  -4   4 449.578  23.561   2
   0  -4   4 412.902  24.642   1
  -1   4  -4 114.553  11.164   1
  -1   4  -4 107.242   9.154   2
  -1   4  -4 118.486  10.217   1
  -1   4  -4 108.853  10.521   2
   1  -4   4 115.773  10.721   2
   1  -4   4 118.232   8.321   2
   1  -4   4 119.522   8.791   1
  -2   4  -4 277.929  17.108   2
  -2   4  -4 241.345  17.865   1
  -2   4  -4 271.364  19.010   1
  -2   4  -4 278.936  18.328   2
   2  -4   4 267.176  16.762   2
   2  -4   4 288.868  17.847   1
   2  -4   4 259.269  17.862   2
  -3   4  -4 217.539  14.980   2
  -3   4  -4 223.523  15.983   2
  -3   4  -4 215.429  16.529   1
  -3   4  -4 220.588  15.417   3
   3  -4   4 217.648  15.856   2
   3  -4   4 208.163  14.457   2
   3  -4   4 224.261  16.565   1
   3  -4   4 236.086  15.801   1
  -4   4  -4 85.1520 10.5749   1
  -4   4  -4 79.9772  9.9997   2
  -4   4  -4 108.270  10.687   2
  -4   4  -4 114.506  10.180   3
   4  -4   4 95.0106  9.4658   2
   4  -4   4 112.090  11.343   2
   4  -4   4 93.7126 11.0730   1
   4  -4   4 125.456  11.345   1
  -5   4  -4 124.508  13.431   2
  -5   4  -4 139.263  12.331   3
  -5   4  -4 166.368  15.515   1
   5  -4   4 142.731  14.065   2
   5  -4   4 177.508  15.105   1
   5  -4   4 145.373  14.870   1
   5  -4   4 160.877  13.448   2
  -6   4  -4 84.5912 10.2810   2
  -6   4  -4 82.5589  8.5280   3
  -6   4  -4 70.1886 10.1902   1
   6  -4   4 84.8442 10.4908   1
   6  -4   4 81.2574  9.5995   2
   6  -4   4 103.835  11.967   1
  -7   4  -4 62.5902  9.4911   1
  -7   4  -4 51.5386  6.5102   3
  -7   4  -4 51.2114  8.2194   2
   7  -4   4 47.5321  8.4770   1
   7  -4   4 58.1059  8.2382   2
   7  -4   4 59.3430  9.4219   1
  -8   4  -4 -0.5682  2.8937   2
   8  -4   4 7.45695 4.43344   1
   8  -4   4 3.91366 3.28275   2
  -9   4  -4 1.56161 3.51590   2
   9  -4   4 -0.6319  3.1793   2
   9  -4   4 1.72532 4.18958   1
  10  -4   4 15.2844  5.6262   2
  10  -4   4 14.4716  5.9630   1
  11  -4   4 4.94591 5.38505   1
  11  -4   4 -1.7878  4.0114   2
  12  -4   4 10.9286  6.2012   2
  12  -4   4 1.13003 5.72685   1
  11   3  -4 1.42897 4.76259   1
  10   3  -4 0.97829 3.27229   1
   9   3  -4 2.66534 2.85840   1
   9   3  -4 -0.2215  2.2631   2
   9   3  -4 4.07790 3.63747   1
   8   3  -4 0.21986 2.61679   1
   8   3  -4 1.91419 2.20327   1
   8   3  -4 -1.9626  2.4659   1
   8   3  -4 3.05628 2.40439   2
   7   3  -4 4.21980 2.73872   3
   7   3  -4 0.84191 1.98729   2
   7   3  -4 5.78159 2.48065   1
   7   3  -4 0.43985 1.76361   1
   7   3  -4 0.66362 1.71668   2
   6   3  -4 4.73346 2.91107   3
   6   3  -4 5.16097 1.94991   2
   6   3  -4 4.91366 2.36760   1
   6   3  -4 4.31950 1.83412   1
   6   3  -4 1.32097 1.53766   2
   5   3  -4 393.091  22.584   1
   5   3  -4 382.361  22.096   2
   5   3  -4 415.053  23.376   1
   5   3  -4 397.010  24.508   3
   5   3  -4 363.401  21.439   2
   4   3  -4 2.76324 1.21212   2
   4   3  -4 3.63114 1.83553   1
   4   3  -4 5.70670 1.86857   2
   4   3  -4 5.05941 1.52973   1
   3   3  -4 589.480  31.479   1
   3   3  -4 500.199  28.955   2
   3   3  -4 549.669  29.936   2
   3   3  -4 536.094  30.476   1
   2   3  -4 297.651  19.060   1
   2   3  -4 310.962  17.373   2
   2   3  -4 311.994  18.275   1
   2   3  -4 333.177  18.427   2
  -2  -3   4 314.554  16.959   2
  -2  -3   4 316.046  17.217   2
  -2  -3   4 301.117  17.683   1
   1   3  -4 64.9841  5.5293   1
   1   3  -4 50.1932  6.0083   1
   1   3  -4 56.8242  5.9818   2
   1   3  -4 71.9894  4.9729   2
  -1  -3   4 78.6608  6.2447   2
  -1  -3   4 71.3753  4.9207   1
  -1  -3   4 60.2310  4.4921   2
   0   3  -4 116.839   9.366   2
   0   3  -4 106.764   7.836   1
   0   3  -4 118.257   8.754   1
   0   3  -4 102.250   7.366   2
   0  -3   4 109.155   9.009   2
   0  -3   4 109.331   7.282   2
  -1   3  -4 116.657   8.868   1
  -1   3  -4 111.809   8.216   2
  -1   3  -4 116.614   9.979   2
  -1   3  -4 136.087  11.009   1
  -1   3  -4 124.917  10.506   3
   1  -3   4 106.086   8.392   1
   1  -3   4 117.787   9.837   2
   1  -3   4 128.827   9.503   1
   1  -3   4 124.311   8.202   2
  -2   3  -4 1.02281 1.66109   2
  -2   3  -4 0.43548 1.48993   3
  -2   3  -4 6.18105 2.47523   1
  -2   3  -4 1.11540 1.70453   1
  -2   3  -4 1.54945 1.52772   2
   2  -3   4 4.24880 2.01617   2
   2  -3   4 0.02515 1.01197   2
   2  -3   4 2.19702 1.49372   1
   2  -3   4 0.73906 1.89614   1
  -3   3  -4 504.722  29.838   1
  -3   3  -4 445.736  27.583   2
  -3   3  -4 507.314  28.161   3
  -3   3  -4 452.918  28.147   2
   3  -3   4 474.216  28.114   2
   3  -3   4 452.809  28.872   1
   3  -3   4 433.521  27.096   2
   3  -3   4 474.303  29.413   1
  -4   3  -4 232.029  16.446   2
  -4   3  -4 235.290  15.795   3
  -4   3  -4 219.722  16.561   2
  -4   3  -4 272.430  17.983   1
   4  -3   4 251.921  16.398   2
   4  -3   4 234.228  17.454   1
   4  -3   4 233.506  16.696   2
   4  -3   4 289.330  18.012   1
  -5   3  -4 51.2534  7.3905   2
  -5   3  -4 62.5713  8.2713   1
  -5   3  -4 50.8624  5.9552   3
  -5   3  -4 56.4516  7.5656   2
   5  -3   4 57.4153  7.2088   2
   5  -3   4 49.2745  7.4965   1
   5  -3   4 63.1284  8.1798   1
   5  -3   4 54.3267  7.6095   2
  -6   3  -4 509.632  30.104   3
  -6   3  -4 519.355  31.668   2
   6  -3   4 499.766  31.108   2
   6  -3   4 486.399  31.566   2
   6  -3   4 512.981  33.204   1
   6  -3   4 524.383  33.090   1
  -7   3  -4 4.87601 3.68028   1
  -7   3  -4 4.00922 3.21934   2
  -7   3  -4 3.75364 2.48821   3
   7  -3   4 6.19973 3.54132   1
   7  -3   4 1.79815 2.89377   2
   7  -3   4 0.19196 3.43322   1
  -8   3  -4 -0.7122  2.8678   2
   8  -3   4 0.42961 3.08870   1
   8  -3   4 -2.4143  2.1716   2
  -9   3  -4 7.47417 4.23214   2
   9  -3   4 20.1981  5.6976   2
   9  -3   4 25.5891  7.0907   1
  10  -3   4 -0.9028  3.9250   1
  10  -3   4 1.32225 4.18031   2
  11  -3   4 0.48125 4.02894   2
  11  -3   4 -1.1870  4.2317   1
  12  -3   4 -2.1639  5.0469   1
  12  -3   4 2.51809 5.77117   2
  12   2  -4 -4.4688  5.1478   1
  11   2  -4 0.42678 4.38765   1
  10   2  -4 6.95913 4.29335   1
   9   2  -4 14.5000  3.6616   1
   9   2  -4 16.0054  4.3986   1
   9   2  -4 10.6853  3.2434   2
   8   2  -4 71.3691  6.8819   1
   8   2  -4 62.1938  7.5183   1
   8   2  -4 71.3259  6.8322   2
   7   2  -4 27.7257  3.9341   3
   7   2  -4 24.5287  3.4560   2
   7   2  -4 28.2580  3.6696   1
   7   2  -4 28.6981  4.2000   1
   7   2  -4 22.4056  3.3330   2
   6   2  -4 415.969  24.892   3
   6   2  -4 416.927  23.015   2
   6   2  -4 405.646  23.071   2
   6   2  -4 412.847  24.029   1
   6   2  -4 438.368  24.500   1
   5   2  -4 58.2051  4.1956   2
   5   2  -4 62.1730  6.3835   3
   5   2  -4 56.2314  4.0333   2
   4   2  -4 3.16700 1.00465   2
   4   2  -4 3.01682 1.93162   3
   3   2  -4 201.789  11.431   1
   3   2  -4 178.916  13.037   3
   3   2  -4 195.265  11.158   2
   3   2  -4 210.229  10.957   2
   2   2  -4 327.422  17.009   2
   2   2  -4 305.574  17.423   2
   2   2  -4 318.688  17.837   1
   2   2  -4 303.764  18.193   1
   2   2  -4 316.950  19.432   3
   1   2  -4 1247.63   67.58   1
   1   2  -4 1232.90   64.32   2
   1   2  -4 1161.43   64.80   2
   1   2  -4 1207.66   68.04   1
   1   2  -4 1250.65   68.14   3
  -1  -2   4 1243.54   63.98   2
  -1  -2   4 1241.59   64.39   2
  -1  -2   4 1220.77   67.50   1
  -1  -2   4 1229.97   67.20   1
   0   2  -4 4979.66  247.22   2
   0   2  -4 4759.64  259.16   1
   0   2  -4 4733.48  246.54   2
   0   2  -4 4719.47  256.30   3
   0   2  -4 4652.81  259.53   1
   0  -2   4 4568.06  259.23   1
   0  -2   4 4842.21  246.34   2
   0  -2   4 4779.09  246.91   2
  -1   2  -4 85.3563  7.9768   3
  -1   2  -4 74.5414  7.8931   1
  -1   2  -4 111.785   7.244   2
  -1   2  -4 114.709   7.690   2
  -1   2  -4 104.479   7.656   1
   1  -2   4 100.056   6.916   2
   1  -2   4 93.8501  8.3559   1
   1  -2   4 88.4841  7.8728   2
   1  -2   4 111.073   7.512   1
  -2   2  -4 97.2502  9.0085   1
  -2   2  -4 99.3473  7.6639   3
  -2   2  -4 99.5806  9.2427   1
  -2   2  -4 94.9210  8.5420   2
  -2   2  -4 106.425   8.853   2
   2  -2   4 108.413   8.672   2
   2  -2   4 103.912   8.942   2
   2  -2   4 107.508   7.944   3
   2  -2   4 105.356   9.248   1
   2  -2   4 99.6273  8.9902   1
  -3   2  -4 47.9399  6.2018   1
  -3   2  -4 56.4162  6.1909   2
  -3   2  -4 53.8689  6.1566   2
  -3   2  -4 48.6124  5.3216   3
   3  -2   4 48.8782  6.1084   2
   3  -2   4 46.2809  5.4072   3
   3  -2   4 49.2660  5.8389   2
   3  -2   4 51.2216  6.2306   1
   3  -2   4 48.0728  6.1304   1
  -4   2  -4 4.60506 2.50129   2
  -4   2  -4 2.47243 2.12856   1
  -4   2  -4 4.84425 2.35214   2
  -4   2  -4 0.75891 1.47363   3
   4  -2   4 7.61494 2.88385   1
   4  -2   4 3.26754 2.28057   1
   4  -2   4 2.51025 2.21284   2
   4  -2   4 3.83658 2.13237   2
  -5   2  -4 347.148  26.583   1
  -5   2  -4 411.146  25.922   2
  -5   2  -4 414.078  26.116   2
  -5   2  -4 445.618  25.292   3
   5  -2   4 457.203  26.432   2
   5  -2   4 448.170  27.514   1
   5  -2   4 443.856  28.003   1
   5  -2   4 435.115  26.412   2
  -6   2  -4 135.091  12.383   2
  -6   2  -4 125.803  12.001   2
  -6   2  -4 139.446   9.782   3
  -6   2  -4 90.8180 11.3233   1
  -6   2  -4 140.509  12.513   2
   6  -2   4 150.256  13.291   2
   6  -2   4 152.261  13.517   2
   6  -2   4 131.150  13.538   1
   6  -2   4 158.172  13.970   1
  -7   2  -4 59.6888  7.5873   2
  -7   2  -4 79.5711  9.3018   1
  -7   2  -4 60.3167  6.0073   3
  -7   2  -4 49.1207  7.2493   2
   7  -2   4 47.2252  7.5232   2
   7  -2   4 46.2919  7.9834   1
   7  -2   4 48.1182  7.8011   2
   7  -2   4 66.3638  8.8422   1
  -8   2  -4 4.76223 3.29381   2
  -8   2  -4 0.47949 1.87871   3
   8  -2   4 3.58954 3.24820   2
   8  -2   4 1.72231 3.64745   1
   8  -2   4 -0.2325  3.3026   1
  -9   2  -4 21.4359  5.1368   2
   9  -2   4 21.5271  5.9750   2
   9  -2   4 17.5227  6.5465   1
  10  -2   4 11.3947  5.5856   2
  10  -2   4 12.7902  5.8923   1
  11  -2   4 6.76600 5.25070   2
  11  -2   4 -0.6302  4.0350   1
  12  -2   4 1.68223 4.95188   2
  12  -2   4 2.92110 5.89155   1
  12   1  -4 3.91676 4.82239   1
  11   1  -4 1.66721 4.15883   1
  10   1  -4 4.15762 3.08487   1
   9   1  -4 9.62216 3.36115   2
   9   1  -4 14.5016  3.3907   1
   9   1  -4 5.66611 3.77039   1
   8   1  -4 1.79791 2.62493   1
   8   1  -4 -0.2722  1.8999   2
   8   1  -4 0.06672 1.79154   2
   8   1  -4 2.09141 2.18761   2
   8   1  -4 0.18832 2.00904   1
   7   1  -4 0.52527 1.54126   2
   7   1  -4 2.55473 2.21300   1
   7   1  -4 1.12204 1.57435   1
   7   1  -4 0.24485 1.46287   2
   6   1  -4 425.435  23.281   1
   6   1  -4 396.717  21.976   2
   6   1  -4 407.225  23.182   3
   6   1  -4 380.417  21.923   2
   5   1  -4 15.1741  2.7266   3
   4   1  -4 10.4801  2.2296   3
   3   1  -4 1215.30   66.87   3
   2   1  -4 10.5999  2.1148   3
  -2  -1   4 8.03061 2.06936   3
   1   1  -4 2.53087 0.71830   2
   1   1  -4 2.05550 0.70040   1
   1   1  -4 4.47534 1.51002   3
   1   1  -4 2.98983 0.84843   2
   1   1  -4 3.11706 0.88614   1
  -1  -1   4 2.10650 0.45873   2
  -1  -1   4 2.77364 1.33160   3
   0   1  -4 12.4656  1.9508   1
   0   1  -4 14.6946  2.0155   2
   0   1  -4 12.4475  2.0288   1
   0   1  -4 12.1825  2.2144   3
   0   1  -4 11.4307  1.8884   2
   0  -1   4 11.1830  1.8006   2
   0  -1   4 14.4639  2.4583   3
   0  -1   4 15.6399  1.9220   2
   0  -1   4 13.3495  1.9740   1
   0  -1   4 12.0908  1.8224   1
  -1   1  -4 245.635  15.875   1
  -1   1  -4 269.265  15.351   2
  -1   1  -4 240.875  16.069   1
  -1   1  -4 266.328  15.796   3
  -1   1  -4 269.387  15.349   2
   1  -1   4 266.314  15.851   1
   1  -1   4 251.680  15.141   2
   1  -1   4 254.597  15.982   1
   1  -1   4 276.722  15.922   3
   1  -1   4 244.846  15.048   2
  -2   1  -4 7.22209 1.95424   1
  -2   1  -4 4.08985 1.52642   3
  -2   1  -4 6.73158 2.23886   1
  -2   1  -4 6.26311 1.82802   2
  -2   1  -4 12.1156  2.4474   2
   2  -1   4 10.5517  2.5245   1
   2  -1   4 8.96680 2.13249   1
   2  -1   4 7.31480 1.84120   3
   2  -1   4 4.44882 1.59403   2
   2  -1   4 4.65272 1.57856   2
  -3   1  -4 18.1226  3.3406   2
  -3   1  -4 22.6000  3.7176   1
  -3   1  -4 16.3270  3.0170   2
  -3   1  -4 19.9066  3.0345   3
  -3   1  -4 16.8409  3.7327   1
   3  -1   4 19.9311  3.5920   1
   3  -1   4 26.5993  4.0124   2
   3  -1   4 20.0013  3.3979   2
   3  -1   4 17.6316  3.6520   1
   3  -1   4 19.6827  2.9665   3
  -4   1  -4 17.2618  3.6311   2
  -4   1  -4 21.2135  4.0514   2
  -4   1  -4 31.0807  3.8819   3
  -4   1  -4 22.0428  4.1637   1
  -4   1  -4 21.8883  3.9442   2
   4  -1   4 23.8412  4.3241   1
   4  -1   4 29.9442  4.6145   2
   4  -1   4 24.9100  4.1302   2
   4  -1   4 24.5802  3.4123   3
   4  -1   4 27.6227  4.8033   1
  -5   1  -4 20.2460  4.1295   2
  -5   1  -4 24.3736  3.6104   3
  -5   1  -4 27.2174  4.5874   2
   5  -1   4 34.1855  5.0673   2
   5  -1   4 21.6102  4.5160   2
   5  -1   4 28.1618  3.7470   3
   5  -1   4 31.9104  5.6805   1
   5  -1   4 20.2351  4.3903   1
  -6   1  -4 0.20440 1.63046   3
  -6   1  -4 -1.0785  2.2880   1
  -6   1  -4 -1.1777  1.8715   2
  -6   1  -4 0.15181 2.03085   2
   6  -1   4 1.78815 2.65262   1
   6  -1   4 -1.5207  1.9487   2
   6  -1   4 -0.4665  1.4921   3
   6  -1   4 0.97282 2.37115   2
   6  -1   4 1.25034 2.68424   1
  -7   1  -4 35.1872  5.4766   2
  -7   1  -4 23.1009  4.8723   2
  -7   1  -4 36.9246  5.9412   1
  -7   1  -4 30.8288  4.1891   3
   7  -1   4 31.6855  5.8890   1
   7  -1   4 34.1788  6.3596   2
   7  -1   4 25.0218  6.2428   1
   7  -1   4 32.3264  6.0667   2
   7  -1   4 29.5008  3.9365   3
  -8   1  -4 43.2617  6.5465   2
  -8   1  -4 44.6001  7.1404   1
  -8   1  -4 57.7035  7.1147   2
   8  -1   4 41.7476  8.2599   1
   8  -1   4 51.1979  8.0480   2
   8  -1   4 51.3586  7.8847   1
  -9   1  -4 3.78280 3.42352   2
  -9   1  -4 13.9018  3.9965   2
   9  -1   4 4.55058 4.09302   2
   9  -1   4 14.7448  5.6682   1
  10  -1   4 5.47228 4.94848   2
  10  -1   4 1.33510 4.85136   1
  11  -1   4 2.15618 5.14587   1
  11  -1   4 -0.0380  4.2906   2
  12  -1   4 1.88941 5.77589   1
  12  -1   4 5.43225 5.86775   2
  12   0  -4 5.35122 4.68654   1
  11   0  -4 5.58373 4.34931   1
  10   0  -4 7.44321 4.17634   2
  10   0  -4 11.9787  4.5688   1
   9   0  -4 8.93241 3.32920   1
   9   0  -4 5.89603 3.10175   2
   9   0  -4 6.34511 3.53282   1
   8   0  -4 25.1507  4.3819   1
   8   0  -4 33.9267  4.7694   2
   8   0  -4 32.1692  4.8040   2
   8   0  -4 31.7333  5.1501   1
   7   0  -4 111.135   8.674   2
   7   0  -4 120.713   9.553   1
   7   0  -4 94.9853  8.0865   2
   7   0  -4 92.7050  8.2272   1
   6   0  -4 15.4930  2.5912   1
   6   0  -4 12.3664  2.1780   2
   6   0  -4 16.2832  2.5241   2
   6   0  -4 10.4783  2.3712   1
   5   0  -4 16.9635  2.3451   3
   4   0  -4 125.115   8.244   3
   3   0  -4 -0.0468  0.8441   3
  -3   0   4 0.68012 1.01762   3
   2   0  -4 1684.72   92.95   3
  -2   0   4 1733.30   92.95   3
   1   0  -4 1150.29   63.91   1
   1   0  -4 1202.49   60.90   2
   1   0  -4 1205.30   61.13   2
   1   0  -4 1129.85   64.20   3
   1   0  -4 1179.10   64.25   1
  -1   0   4 1140.82   64.19   3
   0   0  -4 2.20158 0.96253   1
   0   0  -4 2.88991 0.96502   2
   0   0  -4 5.95150 1.43370   2
   0   0  -4 2.65150 1.26139   1
   0   0  -4 3.88529 1.27789   3
   0   0   4 2.47524 1.24091   3
   0   0   4 4.37389 1.24469   1
   0   0   4 3.54536 1.04142   1
   0   0   4 3.35925 0.97229   2
   0   0   4 3.96802 1.16110   2
  -1   0  -4 971.033  52.189   2
  -1   0  -4 960.484  54.661   1
  -1   0  -4 964.391  52.328   2
  -1   0  -4 919.758  54.043   3
  -1   0  -4 944.051  55.180   1
   1   0   4 971.817  54.544   1
   1   0   4 993.320  52.363   2
   1   0   4 1033.05   55.31   1
   1   0   4 969.967  54.134   3
   1   0   4 1047.90   52.19   2
  -2   0  -4 148.726   9.834   2
  -2   0  -4 148.865   9.860   2
  -2   0  -4 159.257   9.899   2
  -2   0  -4 153.074  10.139   1
  -2   0  -4 140.167  10.560   1
  -2   0  -4 140.673   9.731   3
   2   0   4 147.424   9.855   2
   2   0   4 140.211   9.749   3
   2   0   4 138.559   9.567   2
   2   0   4 158.864  10.144   1
   2   0   4 150.612  10.674   1
  -3   0  -4 62.2483  6.0543   3
  -3   0  -4 70.0267  6.6891   2
  -3   0  -4 82.5303  7.3409   1
  -3   0  -4 68.2593  7.3168   1
  -3   0  -4 76.2755  6.9435   2
   3   0   4 68.4155  6.8762   2
   3   0   4 60.5371  7.2213   1
   3   0   4 72.2497  6.8750   1
   3   0   4 71.1052  6.6356   2
   3   0   4 67.4757  6.2541   3
  -4   0  -4 410.963  24.104   3
  -4   0  -4 432.740  24.370   2
  -4   0  -4 372.154  23.960   2
   4   0   4 382.563  23.987   2
   4   0   4 432.808  24.687   2
   4   0   4 394.456  23.956   3
   4   0   4 415.135  25.223   1
   4   0   4 446.844  26.517   1
  -5   0  -4 7.28527 2.47189   2
  -5   0  -4 5.29993 2.44531   1
  -5   0  -4 3.27584 1.78852   3
  -5   0  -4 2.56637 1.90550   2
   5   0   4 3.59609 1.59563   3
   5   0   4 3.30153 2.23017   2
   5   0   4 7.30196 2.62896   2
   5   0   4 -0.5788  2.1137   1
   5   0   4 2.20512 2.05256   1
  -6   0  -4 130.841  11.065   2
  -6   0  -4 125.818  11.161   2
  -6   0  -4 122.277  11.386   1
   6   0   4 122.924  11.678   1
   6   0   4 139.027  12.488   2
   6   0   4 153.796  12.315   2
   6   0   4 130.274  13.445   1
   6   0   4 117.481   8.880   3
  -7   0  -4 78.9753  8.4804   2
  -7   0  -4 73.3040  8.5697   2
  -7   0  -4 97.1303  9.8488   1
   7   0   4 94.3237 10.1146   2
   7   0   4 123.612  12.887   1
   7   0   4 83.1312  9.7129   1
   7   0   4 90.3585  7.5949   3
   7   0   4 98.2222 10.6887   2
  -8   0  -4 4.09110 2.83993   2
  -8   0  -4 2.91593 3.38799   1
  -8   0  -4 2.88233 2.84075   2
   8   0   4 -0.0907  3.1612   2
   8   0   4 6.57155 3.90176   1
   8   0   4 5.44375 1.97825   3
   8   0   4 -2.6254  3.0322   1
   8   0   4 2.46838 3.33662   2
  -9   0  -4 140.018  12.348   2
  -9   0  -4 158.112  13.160   2
   9   0   4 193.363  19.132   1
   9   0   4 189.202  17.134   2
  10   0   4 8.19073 4.79752   2
  10   0   4 4.65840 5.49605   1
  11   0   4 -2.2976  4.4486   1
  11   0   4 0.68174 4.59425   2
  12   0   4 0.41269 6.13543   1
  12   0   4 0.29428 5.65036   2
  12  -1  -4 -1.0533  4.6125   1
  11  -1  -4 13.0195  4.5342   1
  10  -1  -4 7.90496 3.83143   2
  10  -1  -4 9.66626 4.39928   1
   9  -1  -4 -0.0103  2.7891   1
   9  -1  -4 -0.9641  2.6761   1
   9  -1  -4 -0.7665  3.0100   2
   8  -1  -4 0.25762 2.16458   2
   8  -1  -4 3.81254 2.82403   1
   8  -1  -4 1.48485 2.74771   2
   8  -1  -4 9.34674 3.32278   1
   7  -1  -4 17.3776  3.5836   2
   7  -1  -4 15.2159  3.5908   1
   7  -1  -4 9.41164 2.82970   2
   7  -1  -4 20.9317  3.7521   1
   6  -1  -4 13.6923  2.9372   2
   6  -1  -4 14.9468  3.1172   1
   6  -1  -4 12.6554  2.7919   1
   6  -1  -4 17.0360  2.8883   2
   5  -1  -4 80.5497  5.8473   2
   5  -1  -4 82.8422  6.6219   2
   5  -1  -4 83.6555  6.3198   1
   5  -1  -4 82.6151  6.8322   1
   4  -1  -4 156.941   9.936   3
   4  -1  -4 149.273   9.230   2
   4  -1  -4 157.330   9.939   1
   4  -1  -4 186.457  10.003   1
   4  -1  -4 150.747   9.456   2
  -4   1   4 146.809   9.738   3
   3  -1  -4 18.7393  1.8950   2
   3  -1  -4 16.1875  1.9908   2
   3  -1  -4 17.6789  2.0153   1
   3  -1  -4 20.2219  2.3282   1
   3  -1  -4 17.2627  2.6074   3
  -3   1   4 20.3296  2.7101   3
   2  -1  -4 1123.91   62.93   1
   2  -1  -4 1118.49   62.59   3
   2  -1  -4 1157.96   62.41   1
   2  -1  -4 1102.23   59.37   2
   2  -1  -4 1208.38   59.86   2
  -2   1   4 1118.77   62.55   3
   1  -1  -4 75.0827  6.2164   3
   1  -1  -4 71.2845  4.4504   2
   1  -1  -4 76.6820  4.7032   1
   1  -1  -4 66.4430  5.2072   1
   1  -1  -4 63.1463  4.7916   2
  -1   1   4 74.4009  5.4861   3
  -1   1   4 70.5739  4.6394   2
  -1   1   4 69.4119  4.9822   1
  -1   1   4 63.2662  4.4206   1
  -1   1   4 62.3767  4.5268   2
  -1   1   4 69.8508  4.2429   2
   0  -1  -4 987.565  53.660   1
   0  -1  -4 952.755  54.359   1
   0  -1  -4 960.815  51.524   2
   0  -1  -4 1011.59   51.16   2
   0  -1  -4 945.955  53.628   3
   0   1   4 949.513  50.924   2
   0   1   4 968.975  53.553   3
   0   1   4 990.540  53.489   1
   0   1   4 927.377  51.343   2
  -1  -1  -4 1462.03   80.15   3
  -1  -1  -4 1495.68   81.62   1
  -1  -1  -4 1431.32   77.10   2
  -1  -1  -4 1442.04   77.34   2
  -1  -1  -4 1457.82   80.96   1
   1   1   4 1499.08   77.05   2
   1   1   4 1452.33   80.11   3
   1   1   4 1492.42   77.42   2
   1   1   4 1516.41   81.62   1
   1   1   4 1373.11   80.71   1
  -2  -1  -4 98.8059  7.3554   1
  -2  -1  -4 100.505   7.374   3
  -2  -1  -4 100.454   8.894   1
  -2  -1  -4 91.9923  7.7501   2
  -2  -1  -4 99.6869  7.2366   2
   2   1   4 100.374   7.312   1
   2   1   4 92.5757  7.9412   2
   2   1   4 98.1640  7.2747   3
   2   1   4 93.9899  6.9864   2
   2   1   4 85.0362  8.3859   1
  -3  -1  -4 117.034   8.656   1
  -3  -1  -4 103.948   9.796   1
  -3  -1  -4 115.056   8.344   2
  -3  -1  -4 114.494   9.323   2
  -3  -1  -4 111.616   8.396   3
   3   1   4 129.338   8.793   1
   3   1   4 125.120   8.691   2
   3   1   4 129.626  10.788   1
   3   1   4 108.745   8.178   2
   3   1   4 99.4646  8.0873   3
  -4  -1  -4 29.1798  4.3724   2
  -4  -1  -4 44.3407  5.1588   2
  -4  -1  -4 27.4037  4.1290   3
   4   1   4 40.7816  4.5474   3
   4   1   4 39.9166  5.8014   1
   4   1   4 27.5315  4.3313   2
   4   1   4 21.0446  3.9369   1
   4   1   4 29.1686  4.3075   2
  -5  -1  -4 27.6108  4.5039   1
  -5  -1  -4 22.5439  3.9969   2
  -5  -1  -4 40.5453  5.1355   2
   5   1   4 27.2315  4.6334   1
   5   1   4 42.2854  6.4695   1
   5   1   4 19.2526  3.4252   3
   5   1   4 27.1911  4.5819   2
   5   1   4 36.4320  5.1255   2
  -6  -1  -4 25.1121  4.3686   2
  -6  -1  -4 38.0112  5.1942   2
  -6  -1  -4 33.4128  5.2277   1
   6   1   4 38.1111  5.6408   1
   6   1   4 37.5788  4.6259   3
   6   1   4 38.2388  5.6805   2
   6   1   4 34.9735  5.7505   2
   6   1   4 16.9859  4.2962   2
   6   1   4 28.9761  5.9041   1
  -7  -1  -4 15.6471  3.6212   2
  -7  -1  -4 18.5039  3.9228   2
  -7  -1  -4 16.7757  4.1866   1
   7   1   4 15.2202  3.0719   3
   7   1   4 18.5629  4.5933   2
   7   1   4 17.6768  4.2988   1
   7   1   4 24.9375  5.9140   1
   7   1   4 10.6365  3.8574   2
   7   1   4 29.0933  5.6863   2
  -8  -1  -4 13.5898  3.6158   2
  -8  -1  -4 12.7538  3.7033   2
   8   1   4 19.6187  5.1239   2
   8   1   4 15.8116  4.7282   2
   8   1   4 7.59616 4.80258   1
   8   1   4 14.6792  3.2356   3
   8   1   4 15.4282  4.7487   1
  -9  -1  -4 13.3630  3.6074   2
  -9  -1  -4 16.8113  4.0256   2
   9   1   4 11.4342  5.1250   2
   9   1   4 16.1462  3.1152   3
   9   1   4 29.3174  7.3037   1
  10   1   4 -3.7604  3.6095   1
  10   1   4 5.37809 5.06673   2
  11   1   4 6.83565 5.46599   2
  11   1   4 7.06397 6.24002   1
  12   1   4 3.79554 5.80872   2
  12   1   4 4.63028 6.32002   1
  12  -2  -4 6.32355 4.47153   1
  11  -2  -4 11.3143  5.1971   1
  10  -2  -4 -3.4523  3.0634   1
  10  -2  -4 1.78856 3.06575   2
   9  -2  -4 8.64403 3.55725   2
   9  -2  -4 -0.6753  3.0361   1
   8  -2  -4 15.2727  3.8703   2
   8  -2  -4 12.8885  3.9958   1
   8  -2  -4 16.8743  4.2744   1
   7  -2  -4 3.69376 2.83510   1
   7  -2  -4 6.67403 2.95182   2
   7  -2  -4 5.49425 2.48158   2
   7  -2  -4 5.10135 2.63589   1
   6  -2  -4 -2.2426  2.0794   2
   6  -2  -4 1.63033 2.18515   1
   6  -2  -4 -0.1377  1.6550   2
   6  -2  -4 1.12349 2.19587   1
   5  -2  -4 -0.2514  1.7279   2
   5  -2  -4 3.07601 1.68852   2
   5  -2  -4 1.78158 2.05271   1
   5  -2  -4 2.74654 1.81771   1
  -5   2   4 1.58494 1.46719   3
   4  -2  -4 34.0479  3.4865   2
   4  -2  -4 27.2016  3.5192   1
   4  -2  -4 27.2002  4.0034   2
   4  -2  -4 30.7979  4.1938   1
  -4   2   4 36.9498  3.8462   3
   3  -2  -4 537.169  28.931   2
   3  -2  -4 482.845  29.475   2
   3  -2  -4 571.286  30.488   1
   3  -2  -4 566.888  31.346   1
  -3   2   4 517.734  28.359   2
  -3   2   4 529.342  30.428   3
   2  -2  -4 64.2996  6.2112   1
   2  -2  -4 73.1848  5.0343   1
   2  -2  -4 64.5047  5.8255   2
   2  -2  -4 65.3685  4.6088   2
  -2   2   4 64.6699  4.5081   2
  -2   2   4 64.7529  5.6808   1
  -2   2   4 69.8167  4.8914   2
  -2   2   4 71.8319  6.3276   3
   1  -2  -4 438.504  25.609   1
   1  -2  -4 464.247  26.741   1
   1  -2  -4 469.671  24.458   2
   1  -2  -4 437.855  25.120   2
  -1   2   4 419.852  24.865   2
  -1   2   4 452.585  26.326   3
  -1   2   4 428.304  25.476   1
  -1   2   4 476.390  24.313   2
  -1   2   4 449.475  26.436   1
   0  -2  -4 3089.28  166.14   1
   0  -2  -4 3016.45  167.16   1
   0  -2  -4 2974.52  158.13   2
   0  -2  -4 3139.84  158.96   2
   0   2   4 3157.89  158.07   2
   0   2   4 2992.03  158.81   2
   0   2   4 2986.15  167.09   1
   0   2   4 2941.20  165.93   1
   0   2   4 3055.52  164.78   3
  -1  -2  -4 877.456  46.048   2
  -1  -2  -4 849.761  47.662   1
  -1  -2  -4 834.691  45.445   2
  -1  -2  -4 775.080  48.327   1
   1   2   4 833.915  45.963   2
   1   2   4 885.666  47.891   3
   1   2   4 850.081  47.513   1
   1   2   4 837.094  45.296   2
   1   2   4 854.918  48.672   1
  -2  -2  -4 93.5610  7.7481   1
  -2  -2  -4 80.2466  7.9186   1
  -2  -2  -4 74.6536  7.2005   2
  -2  -2  -4 72.8470  6.9186   2
   2   2   4 74.8861  7.8967   1
   2   2   4 81.9042  7.2851   1
   2   2   4 91.9417  7.7089   2
   2   2   4 85.9560  7.8690   3
   2   2   4 95.9411  7.4295   2
  -3  -2  -4 77.8144  7.4250   1
  -3  -2  -4 63.8536  6.8367   2
  -3  -2  -4 85.9439  7.5157   2
   3   2   4 68.7302  7.2317   3
   3   2   4 103.884   7.948   2
   3   2   4 83.0480  8.3589   1
   3   2   4 70.6741  7.2380   2
   3   2   4 65.4526  6.9059   1
  -4  -2  -4 4.12599 1.90409   2
  -4  -2  -4 -0.7679  1.1586   1
  -4  -2  -4 2.62433 1.86845   2
   4   2   4 4.83966 2.06742   2
   4   2   4 4.30704 1.97135   2
   4   2   4 3.43310 1.79401   3
   4   2   4 3.28578 1.84820   1
   4   2   4 2.59330 2.14133   1
  -5  -2  -4 41.4500  5.5182   2
  -5  -2  -4 50.2836  6.0599   1
  -5  -2  -4 54.2098  6.1567   2
   5   2   4 32.5272  5.3371   1
   5   2   4 54.4322  6.4249   2
   5   2   4 44.2802  5.6293   3
   5   2   4 49.9751  7.0556   1
   5   2   4 45.2913  6.2556   2
  -6  -2  -4 227.321  15.385   2
  -6  -2  -4 221.804  15.384   2
  -6  -2  -4 240.452  16.233   1
   6   2   4 245.910  15.794   3
   6   2   4 239.896  16.569   1
   6   2   4 252.144  16.705   2
   6   2   4 210.131  15.683   2
   6   2   4 237.151  17.908   1
  -7  -2  -4 9.56236 3.19158   2
  -7  -2  -4 6.78960 2.76722   2
  -7  -2  -4 11.6893  3.6292   1
   7   2   4 12.0294  4.0188   1
   7   2   4 6.32789 3.72523   1
   7   2   4 13.5519  3.8403   2
   7   2   4 7.01880 2.32564   3
   7   2   4 6.25381 3.23685   2
  -8  -2  -4 272.861  17.451   2
  -8  -2  -4 265.678  17.589   2
   8   2   4 270.668  19.566   1
   8   2   4 300.208  20.041   2
   8   2   4 258.907  19.091   2
   8   2   4 261.887  17.585   3
   8   2   4 256.364  19.274   2
   8   2   4 303.120  24.690   1
  -9  -2  -4 62.0735  6.8704   2
   9   2   4 63.6041  9.2481   2
   9   2   4 59.8365  9.3405   2
   9   2   4 51.1454  6.2689   3
   9   2   4 35.0507  8.5210   1
  10   2   4 6.08017 5.29256   1
  10   2   4 2.28672 4.59468   2
  11   2   4 3.50034 4.82340   2
  11   2   4 5.45909 5.28612   1
  12   2   4 1.47777 6.12035   2
  12   2   4 -2.0715  6.1269   1
  11  -3  -4 -3.2895  3.8077   1
  10  -3  -4 6.85735 4.07202   1
  10  -3  -4 8.39926 4.06397   2
   9  -3  -4 22.4648  4.9344   2
   9  -3  -4 23.8672  5.3216   1
   8  -3  -4 49.4663  6.8597   1
   8  -3  -4 41.6845  5.8470   2
   8  -3  -4 35.3477  6.5830   1
   7  -3  -4 141.146  12.275   1
   7  -3  -4 149.089  10.609   2
   7  -3  -4 141.866  13.275   1
   7  -3  -4 121.252  12.273   2
   6  -3  -4 17.0212  4.0751   1
   6  -3  -4 16.6989  4.1815   2
   6  -3  -4 13.6935  3.1509   2
   6  -3  -4 14.5722  3.4653   1
  -6   3   4 15.9222  2.4453   3
   5  -3  -4 27.8534  3.8271   2
   5  -3  -4 26.5160  4.1397   1
   5  -3  -4 25.7309  4.5330   2
   5  -3  -4 29.2259  4.9936   1
  -5   3   4 18.6939  3.1530   3
   4  -3  -4 510.646  29.923   2
   4  -3  -4 512.373  31.416   1
   4  -3  -4 561.272  28.911   2
   4  -3  -4 516.458  30.230   1
  -4   3   4 497.438  29.721   1
  -4   3   4 499.532  29.775   1
  -4   3   4 514.042  29.858   3
  -4   3   4 533.768  28.345   2
  -4   3   4 492.605  28.266   2
   3  -3  -4 274.646  18.131   1
   3  -3  -4 300.649  17.493   2
   3  -3  -4 282.556  16.997   1
   3  -3  -4 273.670  16.111   2
  -3   3   4 251.445  17.145   1
  -3   3   4 280.708  16.064   2
  -3   3   4 281.286  17.391   3
  -3   3   4 265.637  16.309   2
   2  -3  -4 182.551  12.878   2
   2  -3  -4 216.008  12.744   1
   2  -3  -4 193.001  13.708   1
   2  -3  -4 202.472  12.026   2
  -2   3   4 200.387  11.863   2
  -2   3   4 188.176  13.282   3
  -2   3   4 186.698  12.474   2
  -2   3   4 208.100  13.516   1
   1  -3  -4 132.129   8.554   2
   1  -3  -4 139.263   9.050   1
   1  -3  -4 127.479   9.521   2
   1  -3  -4 115.007  10.690   1
  -1   3   4 138.923   9.443   2
  -1   3   4 137.467   8.488   2
   0  -3  -4 538.388  31.049   2
   0  -3  -4 572.482  32.625   1
   0  -3  -4 544.789  33.915   1
   0  -3  -4 547.351  32.040   2
   0   3   4 578.510  32.551   1
   0   3   4 572.732  30.978   2
   0   3   4 574.130  32.126   2
   0   3   4 604.233  34.157   1
  -1  -3  -4 41.6238  5.4778   2
  -1  -3  -4 58.9281  5.5815   2
  -1  -3  -4 52.4765  6.4458   1
  -1  -3  -4 67.1044  6.0457   1
   1   3   4 59.7398  6.3202   2
   1   3   4 57.4556  5.5213   1
   1   3   4 59.5782  6.8130   1
   1   3   4 66.3146  5.5595   2
  -2  -3  -4 516.648  27.926   2
  -2  -3  -4 497.316  30.104   1
  -2  -3  -4 451.829  28.112   2
  -2  -3  -4 501.005  29.141   1
   2   3   4 500.321  28.500   2
   2   3   4 494.898  30.338   1
   2   3   4 453.872  27.383   2
   2   3   4 488.682  30.233   1
   2   3   4 485.682  28.823   1
  -3  -3  -4 146.154  10.868   2
  -3  -3  -4 153.969  11.114   1
  -3  -3  -4 139.311  10.528   2
   3   3   4 141.219  10.275   2
   3   3   4 149.325  10.911   1
   3   3   4 152.294  13.432   1
   3   3   4 182.258  12.606   1
   3   3   4 169.817  11.445   2
  -4  -3  -4 4.08803 1.93920   1
  -4  -3  -4 11.5063  2.9007   2
  -4  -3  -4 7.61799 2.75287   2
   4   3   4 3.55714 2.33103   1
   4   3   4 4.84338 2.72270   3
   4   3   4 13.5436  3.9767   1
   4   3   4 5.08533 2.32727   2
   4   3   4 6.67094 2.67440   2
  -5  -3  -4 25.3598  4.4989   1
  -5  -3  -4 30.7596  4.7482   2
  -5  -3  -4 23.3221  4.3090   2
   5   3   4 19.0060  3.9597   2
   5   3   4 23.8963  4.4186   1
   5   3   4 32.7007  5.0900   3
   5   3   4 22.2732  5.1084   1
   5   3   4 19.6963  4.3235   2
  -6  -3  -4 1.10282 2.32377   1
  -6  -3  -4 0.91819 2.19182   2
  -6  -3  -4 3.88836 2.43513   2
   6   3   4 1.09920 2.21401   2
   6   3   4 -0.1998  2.3647   1
   6   3   4 0.77045 2.22303   2
   6   3   4 4.01106 2.48731   3
   6   3   4 3.35103 2.77153   1
  -7  -3  -4 53.5338  6.8836   2
  -7  -3  -4 61.7162  7.1803   2
  -7  -3  -4 72.8063  8.0504   1
   7   3   4 58.9815  9.0997   1
   7   3   4 57.0748  7.1545   3
   7   3   4 59.2984  7.9600   1
   7   3   4 52.3445  7.6600   2
   7   3   4 46.9028  7.2592   2
  -8  -3  -4 7.14800 3.00135   2
  -8  -3  -4 5.67936 3.18629   2
   8   3   4 3.35573 4.34371   1
   8   3   4 5.06416 3.58166   2
   8   3   4 9.51954 3.23082   3
   8   3   4 3.06173 3.63909   1
   9   3   4 9.48376 4.31722   2
   9   3   4 2.62324 4.27473   1
   9   3   4 8.19784 3.21995   3
  10   3   4 -1.2474  3.9702   1
  10   3   4 -2.4794  4.1215   2
  10   3   4 -1.4465  3.6219   2
  11   3   4 -1.2765  4.3626   1
  11   3   4 9.60338 5.91128   2
  11   3   4 6.53024 4.96972   2
  12   3   4 -3.6988  4.9656   2
  12   3   4 -0.5640  5.7134   1
  11  -4  -4 0.66771 3.99651   1
  11  -4  -4 -0.3690  4.0752   2
  10  -4  -4 3.73708 3.68809   1
  10  -4  -4 3.34843 3.99535   2
   9  -4  -4 28.6812  5.9891   1
   9  -4  -4 19.0009  4.9281   2
   8  -4  -4 8.83450 3.59117   2
   8  -4  -4 4.96858 3.45617   1
   7  -4  -4 394.820  27.332   1
   7  -4  -4 414.173  26.140   1
   7  -4  -4 397.617  24.451   2
   7  -4  -4 372.684  26.112   2
  -7   4   4 413.987  23.235   3
   6  -4  -4 5.28954 2.71454   1
   6  -4  -4 13.0886  4.4850   1
   6  -4  -4 2.72361 2.18785   2
   6  -4  -4 9.63283 4.25171   2
  -6   4   4 7.75327 2.49021   3
  -6   4   4 7.32944 2.04520   2
  -6   4   4 7.60567 1.89502   2
   5  -4  -4 2.45467 2.02221   2
   5  -4  -4 4.62791 2.47905   1
   5  -4  -4 1.75127 2.80344   1
   5  -4  -4 1.29659 2.64199   2
  -5   4   4 3.90758 2.11741   3
  -5   4   4 4.14322 1.88192   2
  -5   4   4 4.29906 2.04928   2
   4  -4  -4 190.869  12.409   2
   4  -4  -4 188.485  13.095   1
   4  -4  -4 180.314  15.191   2
   4  -4  -4 194.887  16.303   1
  -4   4   4 203.469  13.649   1
  -4   4   4 177.015  12.341   2
  -4   4   4 196.999  13.440   3
  -4   4   4 191.521  12.626   2
   3  -4  -4 8.30791 2.23597   2
   3  -4  -4 16.5355  3.8657   2
   3  -4  -4 10.1827  2.6612   1
   3  -4  -4 20.7012  4.2911   1
  -3   4   4 19.8140  3.5028   2
  -3   4   4 12.4673  3.3892   1
  -3   4   4 20.0794  3.1665   2
   2  -4  -4 1.19925 1.86395   2
   2  -4  -4 -1.0141  1.7004   1
   2  -4  -4 2.00646 1.52900   1
   2  -4  -4 0.62984 1.10580   2
  -2   4   4 0.91102 1.19813   2
  -2   4   4 -0.1481  1.4774   1
  -2   4   4 0.96338 1.52296   2
   1  -4  -4 104.135   9.753   2
   1  -4  -4 83.9349  9.3794   1
   1  -4  -4 98.2626  7.5034   1
   1  -4  -4 99.3341  7.1662   2
  -1   4   4 99.2108  7.0525   2
  -1   4   4 105.680   9.984   1
  -1   4   4 89.9006  8.7242   2
   0  -4  -4 131.082  11.847   2
   0  -4  -4 133.011  10.090   1
   0  -4  -4 155.661   9.981   2
   0  -4  -4 175.856  13.913   1
   0   4   4 156.067  13.117   1
   0   4   4 155.872   9.856   2
   0   4   4 139.489  11.877   2
  -1  -4  -4 169.184  12.377   1
  -1  -4  -4 179.295  15.268   1
  -1  -4  -4 194.597  12.162   2
  -1  -4  -4 208.025  13.522   2
   1   4   4 180.686  13.976   1
   1   4   4 190.908  12.515   1
   1   4   4 196.512  13.241   2
   1   4   4 175.731  11.774   2
  -2  -4  -4 157.126  11.042   1
  -2  -4  -4 157.849  12.767   2
  -2  -4  -4 148.874  10.430   2
   2   4   4 150.585  10.646   1
   2   4   4 158.631  10.305   2
   2   4   4 145.007  13.470   1
   2   4   4 125.333  11.847   2
  -3  -4  -4 4.22843 1.98018   1
  -3  -4  -4 2.98574 2.37441   2
  -3  -4  -4 7.19159 2.34140   2
   3   4   4 3.46760 2.68278   1
   3   4   4 2.79098 2.34447   2
   3   4   4 1.14906 1.73385   1
   3   4   4 6.72888 2.22368   2
  -4  -4  -4 14.4826  3.3744   1
  -4  -4  -4 13.1245  3.5387   2
  -4  -4  -4 14.4443  3.4880   2
   4   4   4 8.65679 3.06510   2
   4   4   4 9.43455 2.85155   1
   4   4   4 14.0456  3.2056   2
   4   4   4 10.8956  3.7627   1
   4   4   4 11.1833  4.0968   1
  -5  -4  -4 4.06876 2.54875   2
  -5  -4  -4 1.33156 1.92858   2
  -5  -4  -4 6.23009 2.87127   1
   5   4   4 1.77219 1.90159   2
   5   4   4 5.51152 2.47847   1
   5   4   4 3.60648 2.58376   2
   5   4   4 2.32697 3.06807   1
   5   4   4 5.57590 3.24767   1
  -6  -4  -4 34.3987  5.5570   1
  -6  -4  -4 43.2954  6.2835   2
  -6  -4  -4 39.3063  5.8404   2
   6   4   4 37.7083  6.2056   3
   6   4   4 44.4606  7.7856   1
   6   4   4 20.8694  4.8791   1
   6   4   4 39.5517  6.2952   2
   6   4   4 33.9460  5.7103   2
  -7  -4  -4 138.116  12.356   1
  -7  -4  -4 151.358  12.601   2
  -7  -4  -4 147.954  12.225   2
   7   4   4 119.504  12.460   1
   7   4   4 138.188  15.177   1
   7   4   4 122.426  12.243   2
   7   4   4 112.085  11.848   3
   7   4   4 117.912  12.774   2
  -8  -4  -4 19.7056  4.3295   2
  -8  -4  -4 19.3251  4.3438   2
   8   4   4 -1.2516  2.8818   2
   8   4   4 9.05472 4.94131   1
   8   4   4 6.59702 3.40585   3
   9   4   4 3.35787 3.10779   3
   9   4   4 5.31724 3.69170   2
   9   4   4 1.95838 4.00116   1
  10   4   4 7.05750 4.69358   2
  10   4   4 -1.0127  4.5141   1
  11   4   4 3.74837 4.73669   2
  11   4   4 4.18675 5.83228   1
  11   4   4 0.23205 4.75446   2
  12   4   4 19.9842  7.8738   2
  12   4   4 1.88075 5.88405   1
  12   4   4 3.43524 6.88335   2
  11  -5  -4 7.75570 4.06010   2
  11  -5  -4 -1.6636  4.1902   1
  10  -5  -4 0.96920 4.07682   2
  10  -5  -4 0.17467 3.94088   1
   9  -5  -4 -0.4232  2.8401   2
   9  -5  -4 3.66590 3.74971   1
   8  -5  -4 67.0619  8.3054   2
   8  -5  -4 79.0504  9.4283   1
   7  -5  -4 110.808  10.372   2
   7  -5  -4 81.8328  9.9498   1
  -7   5   4 99.1560  8.7712   3
   6  -5  -4 17.1068  6.0265   2
   6  -5  -4 14.5009  4.0132   1
   6  -5  -4 20.3991  5.6057   1
   6  -5  -4 14.2360  3.6777   2
  -6   5   4 20.5935  3.8181   2
  -6   5   4 19.6760  3.9385   2
  -6   5   4 28.3862  4.6806   3
   5  -5  -4 163.066  15.518   2
   5  -5  -4 162.375  16.027   1
   5  -5  -4 174.382  12.060   2
   5  -5  -4 169.608  12.722   1
  -5   5   4 182.398  12.382   2
  -5   5   4 154.036  13.016   2
  -5   5   4 176.841  12.795   3
  -5   5   4 150.956  13.753   1
   4  -5  -4 173.968  15.001   2
   4  -5  -4 145.563  14.659   1
   4  -5  -4 168.814  11.978   1
   4  -5  -4 141.981  10.831   2
  -4   5   4 156.958  11.184   2
  -4   5   4 154.228  13.671   1
  -4   5   4 151.825  12.854   2
   3  -5  -4 15.4126  3.4373   1
   3  -5  -4 23.0792  3.7176   2
   3  -5  -4 31.8418  6.0168   1
   3  -5  -4 31.9918  5.9842   2
  -3   5   4 29.3599  5.3894   1
  -3   5   4 22.6713  4.4151   2
  -3   5   4 24.4809  4.0789   2
   2  -5  -4 2.83318 2.96779   1
   2  -5  -4 9.76485 2.50938   2
   2  -5  -4 7.04693 2.29948   1
   2  -5  -4 5.11781 2.89069   2
  -2   5   4 12.2307  2.6969   2
  -2   5   4 3.84121 2.75857   1
  -2   5   4 6.48086 2.57839   2
   1  -5  -4 81.7956  9.2487   2
   1  -5  -4 75.3118  7.3628   2
   1  -5  -4 95.3075 10.6873   1
   1  -5  -4 76.0821  7.6915   1
  -1   5   4 92.4838  9.3282   2
  -1   5   4 96.8272  8.0163   2
  -1   5   4 91.0145  9.9552   1
   0  -5  -4 644.609  37.381   2
   0  -5  -4 623.079  37.038   1
   0  -5  -4 620.124  39.080   1
   0  -5  -4 623.684  35.374   2
   0   5   4 641.426  35.250   2
   0   5   4 610.808  36.890   2
   0   5   4 654.264  39.494   1
  -1  -5  -4 -0.7053  1.1167   2
  -1  -5  -4 -0.0865  2.2643   2
  -1  -5  -4 0.62816 1.43501   1
   1   5   4 2.24676 2.39375   1
   1   5   4 -0.2558  1.5820   2
   1   5   4 -0.0949  1.3329   2
  -2  -5  -4 694.178  39.795   2
  -2  -5  -4 700.492  41.718   1
  -2  -5  -4 700.574  41.348   2
   2   5   4 692.619  39.472   2
   2   5   4 764.326  44.316   1
   2   5   4 687.406  41.091   2
   2   5   4 727.281  41.493   1
  -3  -5  -4 9.72574 2.99364   1
  -3  -5  -4 13.9351  4.1802   2
  -3  -5  -4 5.87796 2.53911   2
   3   5   4 8.11689 3.41621   1
   3   5   4 8.45120 2.51183   2
   3   5   4 10.3615  2.9885   1
   3   5   4 8.76919 3.18121   2
  -4  -5  -4 37.1772  5.5542   2
  -4  -5  -4 39.3866  5.8608   1
  -4  -5  -4 18.5654  4.6893   2
   4   5   4 32.3487  6.3873   1
   4   5   4 35.3172  5.1281   2
   4   5   4 32.1286  5.8149   2
   4   5   4 31.3394  5.1461   1
  -5  -5  -4 -0.5069  2.0111   1
  -5  -5  -4 1.09113 2.18154   2
  -5  -5  -4 2.78854 2.92641   2
   5   5   4 -2.4339  1.6789   2
   5   5   4 -2.2955  2.1474   1
   5   5   4 3.30334 2.48241   1
   5   5   4 -1.8138  1.7506   2
   5   5   4 0.28411 2.75949   1
  -6  -5  -4 78.6908  9.0123   1
  -6  -5  -4 84.0821  9.1157   2
   6   5   4 65.7156  8.5307   1
   6   5   4 95.9178 12.1312   1
   6   5   4 63.3669 10.0127   1
   6   5   4 91.2337 10.5159   2
  -7  -5  -4 5.91604 3.39086   2
   7   5   4 3.99194 3.30119   3
   7   5   4 -3.3031  3.3934   1
   7   5   4 8.02534 3.84466   1
   7   5   4 11.0134  4.1733   2
  -8  -5  -4 5.57402 3.11947   2
   8   5   4 5.87597 4.52776   1
   8   5   4 9.70979 4.17549   3
   8   5   4 7.98204 4.23812   2
   9   5   4 -3.1749  3.9746   1
   9   5   4 -2.8179  3.1677   2
   9   5   4 0.47153 3.21043   3
  10   5   4 -0.3423  3.6113   2
  10   5   4 0.26428 4.88582   1
  11   5   4 6.35036 6.23744   1
  11   5   4 12.9567  5.8420   2
  12   5   4 1.42083 6.78798   2
  12   5   4 4.97772 7.27481   1
  12   5   4 2.32456 5.97208   2
  10  -6  -4 14.0594  5.1847   1
  10  -6  -4 10.1372  4.8117   2
   9  -6  -4 9.55646 4.36630   2
   9  -6  -4 16.8146  5.0920   1
   8  -6  -4 8.04354 4.25719   1
   8  -6  -4 8.22748 4.01689   2
   7  -6  -4 6.33587 3.42230   2
   7  -6  -4 6.65513 3.50049   1
  -7   6   4 7.02662 3.18452   3
   6  -6  -4 2.26192 2.70734   2
   6  -6  -4 2.55158 3.10879   1
  -6   6   4 6.90326 3.19932   2
  -6   6   4 5.47900 3.53666   3
   5  -6  -4 46.9372  5.9068   2
   5  -6  -4 25.5330  5.1607   1
   5  -6  -4 33.4016  7.4182   1
  -5   6   4 33.3625  6.5225   1
  -5   6   4 31.8041  5.6933   2
   4  -6  -4 30.5350  6.9952   1
   4  -6  -4 11.6541  3.2807   2
   4  -6  -4 23.3313  4.3533   1
  -4   6   4 17.2612  4.3960   2
  -4   6   4 20.6781  5.3212   1
   3  -6  -4 -1.9312  3.0209   2
   3  -6  -4 -0.4393  1.8965   1
   3  -6  -4 1.02843 1.57521   2
   3  -6  -4 -2.8959  2.9251   1
  -3   6   4 -2.4109  1.7016   2
  -3   6   4 -1.3442  2.3460   1
   2  -6  -4 99.1861 11.9159   1
   2  -6  -4 70.1493  7.6689   2
   2  -6  -4 88.1585  8.6538   1
   2  -6  -4 97.0606 11.0391   2
  -2   6   4 92.2991  9.8945   2
  -2   6   4 72.9113  9.8708   1
   1  -6  -4 116.609  10.062   2
   1  -6  -4 119.337  13.245   1
   1  -6  -4 118.644  10.659   1
   1  -6  -4 113.003  12.445   2
  -1   6   4 144.953  14.040   1
  -1   6   4 118.887  11.888   2
   0  -6  -4 0.84548 1.59438   2
   0  -6  -4 3.16231 2.10226   1
   0  -6  -4 2.19578 3.23514   2
   0   6   4 -0.1989  2.3468   1
   0   6   4 2.97245 2.09651   2
   0   6   4 4.40110 2.77844   2
  -1  -6  -4 95.3313  8.7393   2
  -1  -6  -4 93.3013  8.9865   1
   1   6   4 118.082  12.231   1
   1   6   4 80.4573  9.8286   2
   1   6   4 76.6034  7.8905   2
  -2  -6  -4 165.767  12.779   1
  -2  -6  -4 193.271  12.762   2
   2   6   4 171.208  16.433   1
   2   6   4 144.296  14.589   2
  -3  -6  -4 50.9896  6.8595   1
  -3  -6  -4 46.9277  6.5134   2
   3   6   4 45.1469  7.9816   1
   3   6   4 50.9381  6.6910   1
   3   6   4 56.1530  7.9754   2
  -4  -6  -4 50.1939  6.8977   1
  -4  -6  -4 45.5675  6.6757   2
   4   6   4 42.6572  7.0508   2
   4   6   4 53.1074  8.6380   1
   4   6   4 42.5066  6.2316   1
  -5  -6  -4 81.8543  9.3440   2
   5   6   4 76.3253  9.9312   2
   5   6   4 82.1384 11.2986   1
   5   6   4 69.1843  8.5571   1
  -6  -6  -4 165.190  14.603   2
  -6  -6  -4 164.353  14.836   1
   6   6   4 152.427  14.538   1
   6   6   4 194.914  16.988   2
   6   6   4 151.777  17.065   1
   6   6   4 154.435  17.338   1
  -7  -6  -4 69.8418  8.6511   2
   7   6   4 68.4074 11.2013   1
   7   6   4 72.8482 11.8529   1
   7   6   4 70.6651 10.3636   2
  -8  -6  -4 -1.2691  2.9701   2
   8   6   4 -2.6354  3.8091   1
   8   6   4 1.45196 3.46603   3
   8   6   4 3.71246 4.09323   2
   9   6   4 0.35297 3.84240   3
   9   6   4 1.05798 4.65875   1
   9   6   4 2.97195 4.06159   2
  10   6   4 -3.6087  3.7887   2
  10   6   4 -0.1554  5.0466   1
  11   6   4 0.83754 5.34172   2
  11   6   4 1.67954 5.63164   1
  10  -7  -4 1.66265 4.15478   1
  10  -7  -4 0.08692 4.22225   2
   9  -7  -4 15.5326  5.2791   2
   9  -7  -4 9.34635 5.03817   1
   8  -7  -4 -1.7991  3.2168   1
   8  -7  -4 1.00850 3.26431   2
   7  -7  -4 4.39293 3.62341   2
   7  -7  -4 4.55329 3.87251   1
  -7   7   4 -2.2385  3.1028   3
   6  -7  -4 32.6562  6.5373   1
   6  -7  -4 37.0133  6.1969   2
  -6   7   4 38.7083  6.8127   2
   5  -7  -4 43.7268  6.9478   1
   5  -7  -4 46.8272  6.7011   2
  -5   7   4 44.0866  7.2117   2
   4  -7  -4 26.3391  7.0221   1
   4  -7  -4 25.7850  5.1546   1
   4  -7  -4 31.3871  5.0439   2
  -4   7   4 -0.2193  3.2078   1
  -4   7   4 28.9448  5.7026   2
   3  -7  -4 90.7518  9.7842   1
   3  -7  -4 92.8869 13.0172   1
   3  -7  -4 79.9520  8.8194   2
  -3   7   4 100.350  12.055   1
  -3   7   4 104.743  11.344   2
   2  -7  -4 9.94610 3.53758   1
   2  -7  -4 6.12917 2.48922   2
  -2   7   4 6.06865 3.30113   2
  -2   7   4 10.6264  4.7467   1
   1  -7  -4 212.688  16.167   1
   1  -7  -4 249.296  15.879   2
  -1   7   4 239.421  20.965   1
  -1   7   4 216.513  18.795   2
   0  -7  -4 0.67670 1.74061   2
   0  -7  -4 -1.2411  1.7767   1
   0   7   4 -0.5892  2.2318   2
   0   7   4 3.72540 3.77418   1
  -1  -7  -4 1.69689 2.13064   1
  -1  -7  -4 -0.4301  1.5687   2
   1   7   4 7.17232 3.62036   2
   1   7   4 5.22091 3.86604   1
  -2  -7  -4 64.1510  7.8401   2
  -2  -7  -4 72.9122  8.5876   1
   2   7   4 67.9316 10.3593   1
   2   7   4 73.7192  9.6525   2
  -3  -7  -4 6.25475 2.90615   2
  -3  -7  -4 5.95369 3.08024   1
   3   7   4 10.7661  4.6706   1
   3   7   4 7.66990 3.68507   2
  -4  -7  -4 -2.4027  1.9700   2
  -4  -7  -4 4.23242 2.85277   1
   4   7   4 -3.9834  2.6434   1
   4   7   4 2.07815 3.06074   1
   4   7   4 2.18139 3.17019   2
  -5  -7  -4 39.2167  6.6622   2
   5   7   4 33.8125  7.0345   2
   5   7   4 33.1178  6.1453   1
   5   7   4 20.8814  6.7839   1
  -6  -7  -4 -1.5814  2.5123   2
   6   7   4 -3.6988  2.3225   2
   6   7   4 -2.8499  3.5836   1
  -7  -7  -4 11.4536  4.2396   2
   7   7   4 16.3001  6.8089   1
   7   7   4 12.1625  4.9001   2
   7   7   4 13.7610  6.5405   1
   8   7   4 6.98498 5.93478   1
   8   7   4 0.16001 3.72684   2
   9   7   4 -3.9091  3.5494   2
   9   7   4 5.46540 4.54489   3
   9   7   4 -0.8141  4.7740   1
  10   7   4 1.21972 4.99919   1
  10   7   4 -1.6719  4.3171   2
  11   7   4 -3.0999  4.6146   2
  11   7   4 -2.0867  5.1974   1
   9  -8  -4 -2.8080  3.6790   2
   9  -8  -4 5.60834 5.13668   1
   8  -8  -4 5.67458 4.65603   1
   8  -8  -4 9.66878 4.73770   2
   7  -8  -4 -0.4711  2.6237   2
   7  -8  -4 -5.7395  3.0088   1
   6  -8  -4 6.64198 3.81736   1
   6  -8  -4 5.42937 3.20087   2
  -6   8   4 3.34210 3.65220   2
   5  -8  -4 7.37771 3.92295   1
   5  -8  -4 11.9251  4.0707   2
  -5   8   4 9.33643 4.37332   2
   4  -8  -4 6.94625 3.70920   1
   4  -8  -4 18.3313  4.3857   2
  -4   8   4 16.7163  5.2311   2
   3  -8  -4 13.5692  4.1976   1
   3  -8  -4 11.5036  3.6324   2
  -3   8   4 17.8233  5.1058   2
  -3   8   4 20.5079  6.1572   1
   2  -8  -4 361.845  25.267   1
  -2   8   4 400.359  26.652   2
  -2   8   4 400.305  28.624   1
   1  -8  -4 48.4280  6.6605   2
   1  -8  -4 40.3696  6.2831   1
  -1   8   4 52.7399  8.6111   2
  -1   8   4 36.2078  7.9428   1
   0  -8  -4 1.41132 2.47732   1
   0  -8  -4 9.39101 3.18718   2
   0   8   4 0.33996 3.60721   1
   0   8   4 2.79783 3.00107   2
  -1  -8  -4 14.4173  3.8540   2
  -1  -8  -4 19.1655  4.4472   1
   1   8   4 24.9439  6.2139   2
   1   8   4 20.3222  6.4967   1
  -2  -8  -4 3.29119 2.70485   2
  -2  -8  -4 -0.8017  2.3222   1
   2   8   4 3.79108 4.00672   1
   2   8   4 1.01248 3.09892   2
  -3  -8  -4 10.4968  3.6794   2
  -3  -8  -4 1.89266 2.98122   1
   3   8   4 16.1161  5.7636   1
   3   8   4 7.72277 4.32589   2
  -4  -8  -4 8.55965 4.04072   2
  -4  -8  -4 11.1737  4.2408   1
   4   8   4 9.54143 4.42239   2
   4   8   4 4.08986 4.94102   1
  -5  -8  -4 73.4879  9.6902   2
   5   8   4 45.3315  9.8281   1
   5   8   4 72.4333 10.8836   2
  -6  -8  -4 21.4215  5.7729   2
   6   8   4 29.0143  6.7896   2
   6   8   4 36.9344  8.6675   1
  -7  -8  -4 3.19618 3.69189   2
   7   8   4 2.31568 4.33347   1
   7   8   4 -2.5333  3.5459   2
   7   8   4 -0.5119  4.3484   1
   8   8   4 5.51943 5.04126   2
   8   8   4 -2.2996  4.8115   1
   8   8   4 0.40516 5.54964   1
   9   8   4 2.96683 5.30301   3
   9   8   4 1.71316 5.55097   1
   9   8   4 15.7104  6.1531   2
  10   8   4 -1.4832  4.4120   2
  10   8   4 0.60761 6.42013   1
   9  -9  -4 5.60440 5.51428   1
   8  -9  -4 -2.6942  4.2944   1
   8  -9  -4 -1.0341  3.5695   2
   7  -9  -4 4.74320 4.34689   1
   7  -9  -4 10.2020  4.4947   2
   6  -9  -4 2.46714 3.64182   1
   6  -9  -4 0.50790 3.19416   2
  -6   9   4 -0.2044  4.2414   2
   5  -9  -4 0.38052 2.77766   1
   5  -9  -4 -0.0861  3.2101   2
  -5   9   4 -0.4974  3.7990   2
   4  -9  -4 4.33965 3.13720   1
   4  -9  -4 7.29150 3.71881   2
  -4   9   4 6.87399 4.81219   2
   3  -9  -4 2.86017 2.98680   2
   3  -9  -4 0.81798 2.97991   1
  -3   9   4 4.81129 3.97195   2
   2  -9  -4 65.9187  8.8711   1
   2  -9  -4 72.3397  8.7591   2
  -2   9   4 66.3940 10.1447   2
  -2   9   4 62.7936 11.1022   1
   1  -9  -4 42.4688  7.0425   1
   1  -9  -4 47.1975  7.0895   2
  -1   9   4 34.9361  8.7935   1
  -1   9   4 47.1341  8.6812   2
   0  -9  -4 0.36105 2.21158   2
   0  -9  -4 -1.6980  2.5463   1
   0   9   4 -0.1655  3.8390   1
   0   9   4 2.80654 3.52271   2
  -1  -9  -4 20.8968  5.1633   1
  -1  -9  -4 19.7852  4.6772   2
   1   9   4 19.2078  5.8596   2
   1   9   4 23.4291  7.6064   1
  -2  -9  -4 63.4647  8.9259   1
  -2  -9  -4 78.8344  9.5114   2
   2   9   4 78.7056 12.3832   1
   2   9   4 73.6698 11.0193   2
  -3  -9  -4 41.9826  7.3437   2
  -3  -9  -4 51.5417  8.2108   1
   3   9   4 28.7369  8.3587   1
   3   9   4 42.9967  8.2263   2
  -4  -9  -4 7.00289 3.94496   2
   4   9   4 -0.8637  3.1178   2
   4   9   4 12.0397  6.0087   1
  -5  -9  -4 10.4737  4.6955   2
   5   9   4 5.01656 5.28421   1
   5   9   4 14.5676  5.7402   2
  -6  -9  -4 11.6957  4.9508   2
   6   9   4 8.13150 5.81707   1
   6   9   4 6.41468 5.19252   2
   7   9   4 7.05923 5.94238   1
   7   9   4 8.55674 5.34643   2
   8   9   4 1.43224 5.62101   1
   8   9   4 -2.0564  4.3243   2
   8   9   4 -0.9628  5.8712   1
   9   9   4 4.82465 5.33815   2
   9   9   4 6.99824 7.33190   1
  10   9   4 5.25141 5.55767   2
  10   9   4 7.64950 7.95200   1
   8 -10  -4 5.45445 4.86981   1
   7 -10  -4 7.88076 4.91446   1
   7 -10  -4 3.71995 3.84695   2
   6 -10  -4 1.07400 4.03909   1
   6 -10  -4 4.31936 4.07683   2
   5 -10  -4 -0.4189  3.3236   2
   5 -10  -4 1.20900 3.62915   1
  -5  10   4 3.92025 4.72936   2
   4 -10  -4 3.45933 4.18905   1
   4 -10  -4 15.8906  5.2530   2
  -4  10   4 11.7700  5.8615   2
   3 -10  -4 44.6789  8.0320   1
   3 -10  -4 45.8621  7.5232   2
  -3  10   4 72.4269 11.1818   2
   2 -10  -4 -1.0301  2.7713   1
   2 -10  -4 3.67014 3.30147   2
  -2  10   4 0.18305 3.85844   2
   1 -10  -4 4.96064 3.67595   1
   1 -10  -4 6.42869 3.30887   2
  -1  10   4 4.19149 5.56866   1
  -1  10   4 8.60184 4.96802   2
   0 -10  -4 3.71091 3.42207   2
   0 -10  -4 17.8608  5.0684   1
   0  10   4 4.14817 5.27072   1
   0  10   4 -1.8646  3.1287   2
  -1 -10  -4 1.78728 3.23781   1
  -1 -10  -4 0.55262 2.88685   2
   1  10   4 7.22257 5.73328   1
   1  10   4 0.22701 3.68476   2
  -2 -10  -4 -1.7606  3.1932   1
  -2 -10  -4 2.64381 3.44488   2
   2  10   4 2.49886 4.50762   2
   2  10   4 4.91133 5.66754   1
  -3 -10  -4 39.0078  7.2547   2
   3  10   4 34.5732  8.1665   2
   3  10   4 23.8767  8.4400   1
  -4 -10  -4 -2.9890  3.0236   2
   4  10   4 1.42366 3.81979   2
   4  10   4 -3.4906  5.2988   1
  -5 -10  -4 51.8471  8.8785   2
   5  10   4 35.7089 10.1329   1
   5  10   4 82.2086 12.0929   2
  -6 -10  -4 1.05489 4.23926   2
   6  10   4 7.36370 6.93631   1
   6  10   4 1.27476 4.67508   2
   7  10   4 -2.2895  4.4908   2
   7  10   4 3.80891 5.89888   1
   8  10   4 -1.8962  6.0410   1
   8  10   4 7.34589 7.17235   1
   8  10   4 11.2697  6.5383   2
   9  10   4 -1.0462  6.9482   1
   9  10   4 -5.1823  5.7840   1
   7 -11  -4 -5.3425  4.5263   1
   6 -11  -4 3.71491 4.41703   1
   6 -11  -4 -3.0429  3.7183   2
   5 -11  -4 -0.9825  2.9846   2
   5 -11  -4 1.49762 4.06496   1
  -5  11   4 7.54546 5.86550   2
   4 -11  -4 5.09670 4.03969   2
   4 -11  -4 4.96336 4.35079   1
  -4  11   4 3.46751 4.97555   2
   3 -11  -4 16.2289  4.9886   2
   3 -11  -4 12.9576  5.4565   1
  -3  11   4 8.41981 5.74261   2
   2 -11  -4 4.69852 4.15458   2
   2 -11  -4 8.49758 4.77373   1
  -2  11   4 12.6098  6.0943   2
   1 -11  -4 17.6115  5.1297   2
   1 -11  -4 15.3577  5.3588   1
  -1  11   4 18.4001  6.9995   2
   0 -11  -4 0.66355 3.07234   2
   0 -11  -4 2.24972 3.77030   1
   0  11   4 2.22158 5.47342   1
   0  11   4 5.21213 5.15568   2
  -1 -11  -4 70.5694 10.0362   2
   1  11   4 62.8927 11.2953   2
   1  11   4 85.5064 14.5130   1
  -2 -11  -4 10.3597  5.0215   2
   2  11   4 4.39831 5.07348   2
   2  11   4 13.3163  7.2836   1
  -3 -11  -4 -0.6755  3.7393   2
   3  11   4 6.77810 6.67499   1
   3  11   4 -2.7797  4.0727   2
  -4 -11  -4 11.1581  5.5786   2
   4  11   4 6.60953 5.47462   2
   4  11   4 18.4893  8.9944   1
  -5 -11  -4 -3.3309  4.2200   2
   5  11   4 -0.0960  6.1389   1
   5  11   4 1.05493 4.67802   2
   6  11   4 7.89900 6.61798   2
   6  11   4 7.05215 6.67158   1
   7  11   4 -3.8565  4.4708   2
   7  11   4 9.68145 8.00547   1
   8  11   4 -0.0815  7.6100   1
   8  11   4 6.13505 7.73913   1
   5 -12  -4 -2.4180  4.2797   1
  -5  12   4 2.64914 5.84720   2
   4 -12  -4 2.45556 4.68447   1
   4 -12  -4 3.20659 3.93181   2
  -4  12   4 3.95369 6.01501   2
   3 -12  -4 0.68445 4.28660   1
   3 -12  -4 6.38075 4.35770   2
  -3  12   4 -2.9523  4.9266   2
   2 -12  -4 9.62726 4.62719   2
   2 -12  -4 5.59672 4.89775   1
  -2  12   4 5.06347 5.49048   2
   1 -12  -4 3.46429 3.91710   2
   1 -12  -4 8.14348 5.03186   1
  -1  12   4 -2.6353  4.2127   2
   0 -12  -4 10.2670  4.8626   2
   0  12   4 16.4015  6.6077   2
  -1 -12  -4 0.17425 3.84191   2
   1  12   4 2.44558 7.40332   1
   1  12   4 1.72762 5.09752   2
  -2 -12  -4 0.10735 3.94665   2
   2  12   4 1.85649 6.61138   1
   2  12   4 -1.4076  5.0966   2
  -3 -12  -4 5.12095 4.46684   2
   3  12   4 1.80350 7.35443   1
   3  12   4 4.45459 5.44733   2
  -4 -12  -4 29.0662  7.6092   2
   4  12   4 21.6787  9.8056   1
   4  12   4 28.3800  9.0201   2
  -5 -12  -4 7.71653 5.48858   2
   5  12   4 3.10955 5.14408   2
   5  12   4 10.5119  8.6436   1
   6  12   4 5.61046 7.69933   1
  -3  13   4 3.51798 6.28589   2
  -2  13   4 -1.5887  5.6134   2
   1 -13  -4 7.56414 4.82985   2
  -1  13   4 7.59369 6.33186   2
   0 -13  -4 -0.0638  4.0265   2
   0  13   4 2.50678 6.39045   2
  -1 -13  -4 -2.4048  3.4604   2
   1  13   4 0.75209 5.29651   2
  -2 -13  -4 3.79151 5.12231   2
   2  13   4 2.58193 5.73935   2
   2  13   4 10.0826  8.3954   1
  -3 -13  -4 7.15386 5.97754   2
   3  13   4 4.73315 9.18795   1
  -4 -13  -4 1.24771 5.36134   2
   4  13   4 9.22321 8.77650   1
   3  13  -5 -5.4177  6.7403   1
   2  13  -5 5.42189 8.38669   1
   1  13  -5 1.16918 7.42718   1
   0  13  -5 5.45635 8.29113   1
   0 -13   5 4.66387 5.00052   2
  -1  13  -5 3.70864 8.70470   1
   1 -13   5 0.23138 4.36226   2
   2 -13   5 8.91266 5.52529   2
   3 -13   5 5.83247 5.28010   2
   5  12  -5 5.64715 7.83077   1
   4  12  -5 -0.2195  5.5022   2
   4  12  -5 -1.3578  6.0413   1
   3  12  -5 0.58399 6.44177   1
   3  12  -5 4.94587 5.13786   2
   2  12  -5 -2.8934  4.6571   2
   2  12  -5 3.79136 6.91100   1
   1  12  -5 7.58221 7.53448   1
   1  12  -5 8.32957 6.06027   2
  -1 -12   5 8.40425 5.02667   2
   0  12  -5 5.11983 6.92703   1
   0  12  -5 -5.4755  4.1776   2
   0 -12   5 0.43299 3.78630   2
  -1  12  -5 -2.0932  4.5086   2
  -1  12  -5 1.77896 7.29808   1
   1 -12   5 3.30916 4.18889   2
  -2  12  -5 9.69203 6.62434   2
  -2  12  -5 -1.9757  6.9500   1
   2 -12   5 1.08360 3.89594   2
  -3  12  -5 9.02284 7.05553   2
   3 -12   5 3.36978 4.21289   2
  -4  12  -5 2.86036 6.73962   2
   4 -12   5 12.2126  5.8234   2
  -5  12  -5 1.35680 6.35467   2
  -6  12  -5 1.60449 6.54114   2
   6  11  -5 -0.9004  6.2676   1
   6  11  -5 -2.9163  5.2786   2
   5  11  -5 2.62803 5.29810   2
   5  11  -5 -5.6181  5.2208   1
   4  11  -5 13.0522  7.6089   1
   4  11  -5 2.07405 5.22124   2
   3  11  -5 1.73793 4.68292   2
   3  11  -5 2.90546 5.82748   1
   2  11  -5 10.4760  5.8602   2
   2  11  -5 0.82034 6.09448   1
  -2 -11   5 4.68801 3.87742   2
   1  11  -5 8.46553 5.66639   2
   1  11  -5 11.5842  7.2234   1
  -1 -11   5 1.04183 3.84284   2
   0  11  -5 5.86469 6.41389   1
   0  11  -5 1.56622 5.16207   2
   0 -11   5 5.18797 4.14902   2
  -1  11  -5 5.09426 6.49370   1
  -1  11  -5 5.89571 5.87732   2
   1 -11   5 7.08815 4.10094   2
  -2  11  -5 -2.1042  5.9199   1
  -2  11  -5 0.04479 4.56742   2
   2 -11   5 -2.6148  2.3456   2
  -3  11  -5 4.56067 5.73091   2
  -3  11  -5 17.3464  8.9075   1
   3 -11   5 2.74784 3.77120   2
  -4  11  -5 0.03780 4.94887   2
   4 -11   5 0.13124 3.71521   2
  -5  11  -5 -0.7504  5.4298   2
   5 -11   5 0.50750 4.12947   2
   5 -11   5 1.42363 4.17692   1
  -6  11  -5 9.42884 7.06764   2
   6 -11   5 0.95581 4.82293   1
   6 -11   5 2.51901 4.45794   2
  -7  11  -5 -1.1019  6.4315   2
   7 -11   5 1.04043 5.21020   1
   8  10  -5 -1.0509  6.7485   1
   7  10  -5 2.80177 5.37034   2
   7  10  -5 -2.5352  4.9792   1
   6  10  -5 1.88510 5.11673   2
   6  10  -5 8.32189 6.26026   1
   5  10  -5 1.35180 4.85725   2
   5  10  -5 2.00760 4.82805   1
   4  10  -5 11.7159  6.7188   1
   4  10  -5 8.59421 5.67793   2
   3  10  -5 14.8085  7.0194   1
   3  10  -5 28.4813  7.6826   2
  -3 -10   5 15.6612  4.6618   2
   2  10  -5 17.1846  6.9145   1
   2  10  -5 11.3459  6.2564   2
  -2 -10   5 35.9622  6.2769   2
   1  10  -5 9.75458 5.38002   2
   1  10  -5 9.10631 6.47168   1
  -1 -10   5 3.79722 2.98552   2
   0  10  -5 9.28182 5.33738   2
   0  10  -5 9.23150 6.57683   1
   0 -10   5 2.43651 3.36733   2
  -1  10  -5 -1.7096  4.5166   1
  -1  10  -5 5.35473 4.98933   2
   1 -10   5 -1.6643  2.6384   2
  -2  10  -5 19.3382  7.3516   1
  -2  10  -5 7.71041 4.99045   2
   2 -10   5 5.12231 3.89114   1
   2 -10   5 9.62045 4.07312   2
  -3  10  -5 20.2299  6.8882   2
  -3  10  -5 26.3206  9.5765   1
   3 -10   5 17.7968  5.4818   1
   3 -10   5 12.7071  4.6545   2
  -4  10  -5 4.93178 5.09323   2
  -4  10  -5 1.05494 5.68249   1
   4 -10   5 8.25943 4.23739   2
   4 -10   5 2.47762 3.68616   1
  -5  10  -5 -1.3862  4.2736   2
   5 -10   5 1.47407 3.10929   2
   5 -10   5 -0.1904  4.2291   1
  -6  10  -5 1.93625 5.31589   2
   6 -10   5 8.81065 5.20156   1
   6 -10   5 1.68834 3.33019   2
  -7  10  -5 6.81957 6.73814   2
   7 -10   5 7.87072 4.77778   2
   7 -10   5 9.92936 5.76465   1
  -8  10  -5 6.42886 7.13040   2
   8 -10   5 -0.3204  5.0355   1
   8   9  -5 4.64820 4.65303   2
   8   9  -5 6.77636 5.76178   1
   7   9  -5 -2.7075  4.5888   1
   7   9  -5 10.7389  5.7485   2
   6   9  -5 3.02032 4.67180   1
   6   9  -5 17.2319  6.2432   2
   5   9  -5 11.2968  5.5674   2
   5   9  -5 1.40824 4.29201   1
   4   9  -5 6.98892 4.92002   1
   4   9  -5 15.9650  5.6461   2
   3   9  -5 16.2293  6.1195   1
   3   9  -5 22.1951  6.2214   2
  -3  -9   5 9.40023 3.61760   2
   2   9  -5 18.5226  7.3424   1
   2   9  -5 19.1187  6.0443   2
  -2  -9   5 18.6991  4.3550   2
   1   9  -5 32.1607  8.2951   1
   1   9  -5 29.3463  7.6234   2
  -1  -9   5 22.8526  4.9416   2
   0   9  -5 39.3106  8.7978   1
   0   9  -5 17.4876  5.9125   2
   0  -9   5 18.9273  4.6151   1
   0  -9   5 8.87390 3.53398   2
  -1   9  -5 22.7504  6.8092   2
  -1   9  -5 1.90257 4.92069   1
   1  -9   5 16.6968  4.5176   2
   1  -9   5 18.7408  4.8301   1
  -2   9  -5 56.7631 10.9431   1
  -2   9  -5 48.5566  9.4824   2
   2  -9   5 49.6420  7.5602   2
   2  -9   5 69.2663  8.9029   1
  -3   9  -5 24.0722  7.6620   1
  -3   9  -5 7.03913 4.98977   2
   3  -9   5 8.74950 3.88932   2
   3  -9   5 14.6606  4.8979   1
  -4   9  -5 12.2043  5.5726   2
  -4   9  -5 16.9346  6.9084   1
   4  -9   5 12.2138  4.5943   2
   4  -9   5 10.3824  4.8305   1
  -5   9  -5 28.1018  8.2275   2
   5  -9   5 34.8953  7.0843   1
   5  -9   5 41.2281  7.3479   2
  -6   9  -5 -0.8372  4.6936   2
   6  -9   5 0.22883 3.65833   1
   6  -9   5 1.16121 3.36661   2
  -7   9  -5 7.82410 5.94490   2
   7  -9   5 7.04435 4.56189   2
   7  -9   5 -3.6103  3.5570   1
  -8   9  -5 11.8931  6.9631   2
   8  -9   5 4.90467 4.84802   2
   8  -9   5 7.80702 5.33244   1
   9  -9   5 0.93632 5.15526   1
   9   8  -5 -1.9344  4.8621   1
   8   8  -5 12.3342  5.3556   2
   8   8  -5 3.65376 4.81134   1
   7   8  -5 14.1794  5.8768   2
   7   8  -5 13.9329  6.3553   1
   6   8  -5 12.7200  5.3036   2
   6   8  -5 13.0852  5.6427   1
   5   8  -5 -1.8039  3.9804   1
   5   8  -5 -2.3130  2.9944   2
   4   8  -5 0.42494 3.51906   1
   4   8  -5 -0.3955  3.1854   2
  -4  -8   5 -0.0709  3.0025   2
  -4  -8   5 -1.2091  2.1416   2
   3   8  -5 50.6001  8.7308   2
   3   8  -5 53.4746  9.5284   1
  -3  -8   5 65.4332  7.2878   2
   2   8  -5 58.7865  9.9975   1
   2   8  -5 71.2551 10.2736   2
  -2  -8   5 74.6389  7.9447   2
   1   8  -5 5.89142 3.80027   2
   1   8  -5 2.02648 3.28906   1
   1   8  -5 4.33023 4.21071   1
  -1  -8   5 0.18743 1.89451   2
  -1  -8   5 1.63160 2.30292   1
   0   8  -5 18.2841  5.7990   2
   0   8  -5 17.7481  5.8348   1
   0  -8   5 22.9963  4.5025   2
   0  -8   5 22.1817  4.7791   1
  -1   8  -5 15.1624  5.6437   1
  -1   8  -5 7.36454 4.47748   2
   1  -8   5 12.2638  3.5259   2
   1  -8   5 10.7014  3.8588   1
  -2   8  -5 2.06795 4.55375   1
  -2   8  -5 -1.0364  2.7458   2
   2  -8   5 0.91940 2.17245   2
   2  -8   5 -0.6273  2.3082   1
  -3   8  -5 19.5240  7.0194   1
  -3   8  -5 12.6179  5.1256   2
   3  -8   5 12.1464  4.1531   1
   3  -8   5 16.1393  4.2190   2
  -4   8  -5 0.06063 4.35682   1
  -4   8  -5 -1.4062  3.1431   2
   4  -8   5 3.34839 3.20935   1
   4  -8   5 1.09108 2.58854   2
  -5   8  -5 28.6606  7.2013   2
  -5   8  -5 29.2552  8.6273   1
   5  -8   5 40.7614  7.5514   1
   5  -8   5 32.7747  6.2623   2
  -6   8  -5 81.5109 12.0464   2
   6  -8   5 85.3805 10.7565   2
   6  -8   5 62.4563  9.8795   1
  -7   8  -5 14.3837  6.4927   2
   7  -8   5 10.7806  5.0043   1
   7  -8   5 3.96576 4.25416   2
  -8   8  -5 -5.5745  4.0721   2
   8  -8   5 0.75760 3.58254   2
   8  -8   5 0.36911 4.07671   1
   9  -8   5 3.46145 4.12451   2
   9  -8   5 4.24695 5.21707   1
  10  -8   5 0.45399 4.77103   1
  10   7  -5 10.9753  6.1714   1
   9   7  -5 -2.8161  4.2031   1
   8   7  -5 17.1411  6.0081   1
   8   7  -5 19.2207  5.6207   2
   7   7  -5 54.7782  8.9904   1
   7   7  -5 29.8926  6.6599   2
   6   7  -5 6.45172 4.64776   1
   6   7  -5 6.66237 4.19820   2
   5   7  -5 1.08358 3.26250   1
   5   7  -5 0.29414 2.50745   2
   5   7  -5 -0.7810  2.8974   2
   4   7  -5 99.4861 10.2888   1
   4   7  -5 119.032  12.655   2
   4   7  -5 114.833  10.209   2
   4   7  -5 128.953  13.723   1
  -4  -7   5 125.174   8.689   2
  -4  -7   5 118.174   9.756   2
   3   7  -5 0.70814 3.01633   2
   3   7  -5 -0.0582  2.4082   1
   3   7  -5 0.35876 2.22037   2
   3   7  -5 -1.1530  2.8027   1
  -3  -7   5 0.77184 1.82377   2
  -3  -7   5 -2.1005  2.1218   1
  -3  -7   5 0.30800 2.68757   2
   2   7  -5 0.37562 2.81799   2
   2   7  -5 1.43569 2.97388   1
   2   7  -5 0.88166 2.40207   1
  -2  -7   5 1.80762 1.85997   2
  -2  -7   5 0.41796 2.05119   1
   1   7  -5 2.24326 3.38049   1
   1   7  -5 2.36431 2.74223   1
   1   7  -5 -0.0916  2.7563   2
  -1  -7   5 0.12267 1.52178   1
  -1  -7   5 6.55908 2.34820   2
   0   7  -5 34.0266  7.2928   1
   0   7  -5 30.2654  5.8883   1
   0   7  -5 32.8795  6.4811   2
   0  -7   5 31.8697  5.1564   1
   0  -7   5 46.7928  5.7353   2
  -1   7  -5 6.21590 3.60240   2
  -1   7  -5 39.5035  7.9554   1
   1  -7   5 23.8669  4.5554   1
   1  -7   5 18.9755  3.9189   2
  -2   7  -5 -0.5917  2.3496   2
  -2   7  -5 1.97791 3.61274   1
   2  -7   5 -0.1471  2.0476   1
   2  -7   5 1.24473 1.98432   2
  -3   7  -5 55.0923  8.9258   2
  -3   7  -5 47.7609  9.1360   1
   3  -7   5 68.4813  8.3007   1
   3  -7   5 43.3566  6.5278   2
  -4   7  -5 46.2636  8.9180   2
  -4   7  -5 63.9742 10.9169   1
   4  -7   5 60.0642  8.4139   1
   4  -7   5 69.8650  8.4148   2
  -5   7  -5 25.4914  7.5030   1
  -5   7  -5 21.9811  6.2965   2
   5  -7   5 20.0630  5.3338   1
   5  -7   5 13.0308  4.0031   2
  -6   7  -5 8.56961 4.97838   2
  -6   7  -5 19.7008  7.0817   1
   6  -7   5 15.5861  4.7054   2
   6  -7   5 16.1325  5.2830   1
  -7   7  -5 6.33677 4.70789   2
   7  -7   5 8.73919 4.51018   1
   7  -7   5 -0.8272  2.8805   2
  -8   7  -5 11.2334  5.9570   2
   8  -7   5 2.65750 4.07041   2
   8  -7   5 10.4288  5.0925   1
  -9   7  -5 5.59277 5.70126   2
   9  -7   5 -0.6310  4.7180   1
   9  -7   5 12.2221  5.4013   2
  10  -7   5 4.49204 4.83237   2
  10  -7   5 -1.5059  4.4449   1
  11  -7   5 0.89843 5.43152   1
  10   6  -5 7.90961 5.88879   1
  10   6  -5 6.17201 5.26268   1
   9   6  -5 7.93908 5.04525   1
   8   6  -5 12.0262  4.4259   2
   8   6  -5 4.66747 4.57554   1
   7   6  -5 1.82197 3.52821   2
   7   6  -5 3.89259 3.88035   1
   6   6  -5 55.5951  6.4699   2
   6   6  -5 77.2828  8.8995   2
   6   6  -5 64.1364  6.8915   1
   6   6  -5 61.4264  8.6734   1
   5   6  -5 27.5304  5.7957   1
   5   6  -5 33.1900  5.7917   2
   5   6  -5 22.1231  4.0424   1
   5   6  -5 23.9273  4.0704   2
   4   6  -5 -1.2127  1.8443   1
   4   6  -5 -0.0279  1.9394   2
   4   6  -5 -2.0361  2.1712   1
   4   6  -5 6.94987 3.01380   2
  -4  -6   5 0.03838 1.42240   2
  -4  -6   5 0.07493 1.16059   2
   3   6  -5 2.15299 1.84026   2
   3   6  -5 0.45580 2.02075   1
   3   6  -5 2.17457 2.63908   2
   3   6  -5 9.01592 3.69698   1
  -3  -6   5 3.03284 2.03240   1
  -3  -6   5 2.80531 2.38927   2
  -3  -6   5 4.21370 1.78636   2
   2   6  -5 74.1947  9.3601   1
   2   6  -5 57.8273  6.9461   1
   2   6  -5 68.0182  6.9649   2
   2   6  -5 56.0907  7.9338   2
  -2  -6   5 70.8412  6.5173   2
  -2  -6   5 58.4540  6.2764   1
  -2  -6   5 67.0915  7.6618   2
   1   6  -5 4.15510 2.56205   1
   1   6  -5 2.09799 2.62636   2
   1   6  -5 0.70706 2.02588   2
   1   6  -5 0.12677 2.27081   1
  -1  -6   5 3.44949 1.86287   2
  -1  -6   5 2.23808 2.64573   2
  -1  -6   5 1.97293 1.89408   1
   0   6  -5 106.076  10.267   2
   0   6  -5 83.9106 11.5230   1
   0   6  -5 124.503  11.465   1
   0   6  -5 139.017  13.374   2
   0  -6   5 127.351  10.336   2
   0  -6   5 124.324  12.206   2
   0  -6   5 135.797  10.959   1
  -1   6  -5 0.16203 2.64447   1
  -1   6  -5 0.43576 2.82526   2
  -1   6  -5 5.42991 3.87652   1
   1  -6   5 -0.4109  1.6298   2
   1  -6   5 0.68616 1.94604   1
  -2   6  -5 155.132  15.398   2
  -2   6  -5 195.354  17.350   1
   2  -6   5 132.382  12.562   1
   2  -6   5 148.526  12.547   2
  -3   6  -5 133.555  14.301   2
  -3   6  -5 127.942  14.632   1
   3  -6   5 141.805  12.384   2
   3  -6   5 136.668  12.831   1
  -4   6  -5 22.2883  6.1297   1
  -4   6  -5 10.5219  4.6940   2
   4  -6   5 11.0271  3.7963   1
   4  -6   5 13.1319  3.6670   2
  -5   6  -5 287.962  24.414   1
  -5   6  -5 263.555  22.348   2
   5  -6   5 244.412  18.002   2
   5  -6   5 256.395  19.402   1
  -6   6  -5 2.10893 4.19314   1
  -6   6  -5 0.45657 3.32852   2
   6  -6   5 0.64303 3.00341   1
   6  -6   5 0.43030 2.60609   2
  -7   6  -5 25.1387  6.3966   2
   7  -6   5 18.1997  4.9363   2
   7  -6   5 12.0425  4.7590   1
  -8   6  -5 18.5936  6.1473   2
   8  -6   5 11.5698  4.8996   2
   8  -6   5 11.6750  5.3628   1
  -9   6  -5 -3.8209  4.4211   2
   9  -6   5 2.23228 4.28469   1
   9  -6   5 -1.4715  3.1928   2
  10  -6   5 2.89688 4.86797   1
  10  -6   5 6.34438 4.90030   2
  11  -6   5 -0.5621  5.4378   1
  11  -6   5 -2.6931  4.4469   2
  11   5  -5 -0.1208  4.7491   1
  10   5  -5 6.83582 4.27863   1
   9   5  -5 9.77251 4.75928   1
   8   5  -5 4.01360 3.51605   1
   8   5  -5 -1.4169  2.7545   2
   7   5  -5 2.34142 2.92530   1
   7   5  -5 -3.6407  2.3652   2
   7   5  -5 0.28926 1.99762   1
   6   5  -5 2.92821 1.98995   2
   6   5  -5 3.29489 2.49635   2
   6   5  -5 1.80904 1.89954   1
   6   5  -5 -0.9567  2.2785   1
   5   5  -5 -0.5682  1.6099   1
   5   5  -5 3.35672 2.37149   2
   5   5  -5 4.73637 2.03484   2
   5   5  -5 2.18097 2.67921   1
   4   5  -5 115.044  11.082   1
   4   5  -5 103.027  10.121   2
   4   5  -5 123.692   8.259   2
   4   5  -5 107.736   8.370   1
   3   5  -5 22.2992  3.3925   2
   3   5  -5 25.1381  4.6953   2
   3   5  -5 38.8836  5.9120   1
   3   5  -5 24.9200  3.6862   1
  -3  -5   5 26.9087  3.2033   2
  -3  -5   5 25.5024  3.3507   2
   2   5  -5 53.2220  7.4344   1
   2   5  -5 95.1664  9.0845   2
   2   5  -5 56.6118  6.0924   2
   2   5  -5 57.3802  6.4037   1
  -2  -5   5 72.0008  6.2286   1
  -2  -5   5 62.8936  6.7755   2
  -2  -5   5 76.6979  6.1733   2
   1   5  -5 11.0110  3.8009   2
   1   5  -5 14.3203  4.0040   1
   1   5  -5 7.93731 2.37900   2
   1   5  -5 11.9399  3.0369   1
  -1  -5   5 13.7982  3.4163   2
  -1  -5   5 13.4650  2.7485   1
  -1  -5   5 9.80877 2.26965   2
   0   5  -5 408.169  26.771   1
   0   5  -5 438.033  26.015   2
   0   5  -5 395.039  23.946   2
   0   5  -5 398.088  25.286   1
   0  -5   5 402.280  24.719   1
   0  -5   5 413.205  23.580   2
   0  -5   5 391.888  24.903   2
  -1   5  -5 633.703  37.993   1
  -1   5  -5 630.550  36.406   2
  -1   5  -5 555.453  36.105   1
  -1   5  -5 604.206  34.384   2
   1  -5   5 583.258  35.579   1
   1  -5   5 607.672  34.000   2
   1  -5   5 600.295  35.649   2
  -2   5  -5 3.57628 2.69753   2
  -2   5  -5 5.98694 3.76920   1
  -2   5  -5 3.50566 2.76881   2
   2  -5   5 5.39474 3.30182   2
   2  -5   5 13.4659  3.4004   1
   2  -5   5 8.07184 2.76637   2
  -3   5  -5 176.505  17.431   1
  -3   5  -5 225.633  18.157   2
   3  -5   5 186.192  14.515   1
   3  -5   5 209.852  14.158   2
  -4   5  -5 223.424  20.029   1
  -4   5  -5 239.810  19.563   2
   4  -5   5 218.013  15.597   2
   4  -5   5 215.516  16.563   1
  -5   5  -5 20.6620  5.8078   1
  -5   5  -5 29.1974  6.1045   2
   5  -5   5 19.9907  4.5838   2
   5  -5   5 16.7504  4.6941   1
  -6   5  -5 10.0494  5.0120   1
  -6   5  -5 1.07856 3.36522   2
   6  -5   5 3.91355 3.13837   2
   6  -5   5 7.20079 3.77548   1
  -7   5  -5 -2.9000  3.6490   1
  -7   5  -5 1.43096 3.44693   2
   7  -5   5 3.55633 3.21178   2
   7  -5   5 2.88857 3.77659   1
  -8   5  -5 95.2467 12.3167   2
   8  -5   5 90.5577 11.4481   2
   8  -5   5 110.159  13.498   1
  -9   5  -5 4.49606 4.61180   2
   9  -5   5 3.98847 4.11432   1
   9  -5   5 5.86077 4.39992   2
  10  -5   5 7.55944 4.81596   2
  10  -5   5 4.82861 5.22122   1
  11  -5   5 4.23501 5.45650   1
  11  -5   5 8.74164 5.56929   2
  11   4  -5 23.8098  6.6804   1
  10   4  -5 -1.0077  4.1480   1
   9   4  -5 -0.3454  3.3522   1
   9   4  -5 1.51758 3.00890   1
   8   4  -5 -2.6828  2.0464   2
   8   4  -5 1.50953 3.29490   1
   8   4  -5 1.59188 2.23344   1
   7   4  -5 30.0960  4.0540   1
   7   4  -5 38.6734  5.0272   2
   7   4  -5 30.8092  4.9080   1
   7   4  -5 24.3707  3.5961   2
   6   4  -5 9.61772 3.24300   1
   6   4  -5 2.91215 2.21473   2
   6   4  -5 5.01081 1.96693   2
   6   4  -5 8.11627 2.20902   1
   5   4  -5 66.0978  5.9789   1
   5   4  -5 77.8941  7.5933   1
   5   4  -5 76.9235  6.0957   2
   5   4  -5 71.5786  7.1135   2
   4   4  -5 546.982  31.011   1
   4   4  -5 570.257  32.451   1
   4   4  -5 525.211  29.476   2
   4   4  -5 516.019  30.606   2
   3   4  -5 59.5094  6.4637   2
   3   4  -5 56.5928  5.1104   2
   3   4  -5 60.6450  6.7746   1
   3   4  -5 60.0489  5.5086   1
   2   4  -5 997.467  50.586   2
   2   4  -5 918.897  51.814   2
   2   4  -5 967.713  54.470   1
   2   4  -5 941.209  53.115   1
  -2  -4   5 925.595  50.501   2
  -2  -4   5 943.746  49.940   2
  -2  -4   5 903.841  52.301   1
   1   4  -5 52.8701  5.2049   2
   1   4  -5 39.3317  5.5916   2
   1   4  -5 51.5943  5.5181   1
   1   4  -5 46.2099  6.2120   1
  -1  -4   5 52.4537  4.6950   2
  -1  -4   5 43.8345  5.3061   2
  -1  -4   5 50.9590  4.9173   1
   0   4  -5 0.38349 1.75789   2
   0   4  -5 2.17794 1.73217   1
   0   4  -5 -0.2657  1.1635   2
   0   4  -5 -1.3329  1.6696   1
   0  -4   5 -1.2872  1.6254   2
   0  -4   5 -0.6749  0.9883   2
   0  -4   5 -0.9910  0.9201   1
  -1   4  -5 6.60240 2.72676   2
  -1   4  -5 5.17148 2.48832   3
  -1   4  -5 5.27547 2.66775   1
  -1   4  -5 6.03425 2.16166   2
  -1   4  -5 6.82960 2.42378   1
   1  -4   5 3.37067 1.83929   2
   1  -4   5 7.24284 2.37092   1
   1  -4   5 5.86980 2.41792   2
  -2   4  -5 3.24032 2.59459   1
  -2   4  -5 2.31654 2.42293   1
  -2   4  -5 -0.7817  1.6655   2
  -2   4  -5 2.46904 2.01631   3
  -2   4  -5 0.57844 1.78323   2
   2  -4   5 3.46344 2.24448   2
   2  -4   5 1.09825 1.80692   1
   2  -4   5 1.13841 1.60243   2
  -3   4  -5 27.0934  4.9097   3
  -3   4  -5 38.2235  6.3862   1
  -3   4  -5 22.1735  4.7424   2
  -3   4  -5 23.1269  4.6256   2
   3  -4   5 39.3349  6.2157   2
   3  -4   5 24.4315  4.4076   2
   3  -4   5 30.9499  5.2663   1
  -4   4  -5 422.880  27.639   2
  -4   4  -5 400.994  26.790   2
  -4   4  -5 430.818  27.110   3
  -4   4  -5 463.242  29.304   1
   4  -4   5 450.813  28.008   2
   4  -4   5 442.902  28.287   1
   4  -4   5 442.620  26.722   2
  -5   4  -5 176.223  16.291   2
  -5   4  -5 190.023  17.465   1
  -5   4  -5 175.177  13.397   3
   5  -4   5 145.995  15.423   1
   5  -4   5 227.263  18.562   1
   5  -4   5 207.271  14.302   2
  -6   4  -5 6.42591 3.45084   2
  -6   4  -5 24.0815  4.4844   3
  -6   4  -5 17.7808  5.4273   1
   6  -4   5 24.5033  5.1169   2
   6  -4   5 12.3224  5.1342   1
   6  -4   5 13.4853  4.4898   1
  -7   4  -5 68.7127  9.6724   2
  -7   4  -5 84.0156  8.7033   3
  -7   4  -5 38.3736  8.5266   1
   7  -4   5 71.1981 10.2160   1
   7  -4   5 89.2135 10.2138   2
   7  -4   5 83.0205 11.5353   1
  -8   4  -5 13.9891  5.0325   2
   8  -4   5 17.8572  5.6713   1
   8  -4   5 20.9096  5.6338   2
  -9   4  -5 3.85427 4.06017   2
   9  -4   5 -3.8975  3.3776   1
   9  -4   5 3.10928 3.98602   2
  10  -4   5 5.00330 5.27573   1
  10  -4   5 1.19417 4.05115   2
  11  -4   5 8.56520 5.20806   2
  11  -4   5 3.43365 5.35402   1
  12  -4   5 0.96505 5.32177   1
  12  -4   5 -4.1647  5.4653   2
  11   3  -5 0.94126 4.13364   1
  10   3  -5 -2.9221  3.5899   1
   9   3  -5 18.1747  3.5073   1
   9   3  -5 15.0369  4.3814   1
   8   3  -5 111.640   9.215   2
   8   3  -5 102.410   8.877   1
   8   3  -5 114.416  10.065   1
   7   3  -5 -1.8553  2.0261   1
   7   3  -5 1.84296 1.78533   1
   7   3  -5 -0.4126  1.6054   2
   7   3  -5 0.35321 1.61081   2
   7   3  -5 0.14879 2.66216   3
   6   3  -5 2.22793 1.89374   1
   6   3  -5 2.55957 1.75576   2
   6   3  -5 1.76812 1.40681   2
   6   3  -5 2.89216 2.92708   3
   6   3  -5 3.74045 1.59061   1
   5   3  -5 118.373  10.639   3
   5   3  -5 101.164   7.175   2
   5   3  -5 99.3302  7.5031   1
   5   3  -5 105.148   6.990   1
   5   3  -5 101.216   6.670   2
   4   3  -5 2.89536 1.14612   1
   4   3  -5 1.77638 2.25497   3
   4   3  -5 0.53736 1.58169   1
   4   3  -5 1.51980 1.56831   2
   4   3  -5 1.37362 1.05463   2
   3   3  -5 537.138  29.449   1
   3   3  -5 507.810  30.172   1
   3   3  -5 542.494  28.040   2
   3   3  -5 502.795  31.414   3
   3   3  -5 491.435  28.775   2
   2   3  -5 7.51851 1.79744   1
   2   3  -5 4.35390 2.58969   3
   2   3  -5 7.00742 2.07174   2
   2   3  -5 2.23043 1.65309   1
   2   3  -5 6.46145 1.45824   2
  -2  -3   5 11.2268  1.5165   2
   1   3  -5 296.075  18.228   2
   1   3  -5 313.057  18.340   1
   1   3  -5 300.657  17.328   2
   1   3  -5 292.222  18.960   1
   1   3  -5 291.322  19.666   3
  -1  -3   5 297.856  17.565   2
  -1  -3   5 302.578  17.737   1
  -1  -3   5 320.239  16.994   2
   0   3  -5 2.57235 1.30114   1
   0   3  -5 2.84742 1.64229   2
   0   3  -5 0.03467 1.37924   1
   0   3  -5 0.60094 1.63533   3
   0   3  -5 -0.0140  1.1174   2
   0  -3   5 1.01489 1.00872   2
   0  -3   5 0.70529 1.30853   2
   0  -3   5 -0.9721  0.6950   1
  -1   3  -5 52.0285  6.2627   1
  -1   3  -5 40.0599  5.5808   3
  -1   3  -5 35.6025  5.2495   2
  -1   3  -5 57.1671  6.1574   1
  -1   3  -5 44.9454  5.1687   2
   1  -3   5 48.8775  5.7762   2
   1  -3   5 48.3801  5.3045   1
   1  -3   5 47.5464  5.0121   2
  -2   3  -5 277.624  16.579   2
  -2   3  -5 241.740  16.079   3
  -2   3  -5 211.535  16.095   1
  -2   3  -5 241.049  15.471   2
  -2   3  -5 257.843  16.914   1
   2  -3   5 212.719  15.750   1
   2  -3   5 240.942  15.931   2
   2  -3   5 248.005  15.231   2
  -3   3  -5 323.465  21.926   1
  -3   3  -5 310.304  20.521   2
  -3   3  -5 319.287  20.693   3
  -3   3  -5 336.856  21.245   2
   3  -3   5 329.821  21.587   1
   3  -3   5 341.342  20.544   2
   3  -3   5 330.801  21.869   1
   3  -3   5 333.547  21.121   2
  -4   3  -5 9.49587 3.21214   2
  -4   3  -5 11.9446  3.1667   3
  -4   3  -5 5.24838 3.14398   1
  -4   3  -5 6.39389 2.97783   2
   4  -3   5 10.6057  3.2137   2
   4  -3   5 6.17739 3.31861   1
   4  -3   5 13.3425  3.5773   1
   4  -3   5 14.7395  3.9262   2
  -5   3  -5 33.6900  5.0748   3
  -5   3  -5 38.4286  6.2778   2
  -5   3  -5 31.7934  5.8384   2
  -5   3  -5 27.2176  5.8160   1
   5  -3   5 35.3283  6.6250   1
   5  -3   5 36.5512  6.4645   1
   5  -3   5 38.9439  6.5708   2
   5  -3   5 28.2678  5.2920   2
  -6   3  -5 18.5171  3.8626   3
  -6   3  -5 4.10565 3.21484   2
  -6   3  -5 14.5748  4.7146   1
   6  -3   5 12.0031  3.9776   2
   6  -3   5 11.7572  4.4325   1
   6  -3   5 18.2368  5.2063   1
  -7   3  -5 3.96957 3.27011   2
  -7   3  -5 -2.3887  2.2239   3
  -7   3  -5 0.99103 3.54102   1
   7  -3   5 -0.7645  2.7910   1
   7  -3   5 1.85194 2.90966   2
   7  -3   5 -1.8285  3.4998   1
  -8   3  -5 144.278  14.780   2
   8  -3   5 158.825  16.854   1
   8  -3   5 168.560  15.945   2
  -9   3  -5 8.02251 4.34307   2
   9  -3   5 7.99139 4.62649   2
   9  -3   5 5.95592 5.29440   1
  10  -3   5 7.07578 4.77960   2
  10  -3   5 1.18557 4.88804   1
  11  -3   5 17.0133  6.5434   2
  11  -3   5 14.9734  6.7717   1
  12  -3   5 3.58665 5.54166   2
  12  -3   5 -2.1467  5.0176   1
  11   2  -5 5.49585 4.30828   1
  10   2  -5 12.6375  4.6692   1
   9   2  -5 -1.1373  2.9245   1
   9   2  -5 2.03387 2.30011   1
   8   2  -5 13.4806  2.8952   1
   8   2  -5 9.29416 3.09203   1
   8   2  -5 7.87265 2.54877   2
   7   2  -5 1.66225 1.58182   1
   7   2  -5 2.14887 1.74736   2
   7   2  -5 0.92545 1.83472   1
   7   2  -5 2.86897 2.25340   3
   7   2  -5 2.54666 1.57561   2
   6   2  -5 33.7601  4.8308   3
   5   2  -5 733.218  42.101   3
   4   2  -5 976.068  55.111   3
   3   2  -5 50.2937  5.9182   3
   3   2  -5 46.8217  3.4441   2
   3   2  -5 51.9039  3.2132   2
   2   2  -5 73.0646  4.5541   2
   2   2  -5 64.4129  5.0424   1
   2   2  -5 75.3492  4.8144   1
   2   2  -5 52.0714  6.4226   3
   2   2  -5 80.0044  5.1088   2
   1   2  -5 47.8346  4.0219   2
   1   2  -5 52.3254  5.8254   3
   1   2  -5 49.6129  4.2767   1
   1   2  -5 41.9619  4.3543   2
   1   2  -5 42.1482  4.4855   1
  -1  -2   5 40.1191  3.7372   2
  -1  -2   5 48.0962  3.2193   2
  -1  -2   5 48.1888  3.3790   1
   0   2  -5 57.5022  5.6470   1
   0   2  -5 62.9275  5.8904   2
   0   2  -5 53.7509  6.1879   3
   0   2  -5 49.5675  5.5917   1
   0   2  -5 72.8282  5.7490   2
   0  -2   5 59.4986  5.2467   1
   0  -2   5 51.5918  6.0722   3
   0  -2   5 59.2708  5.3903   2
   0  -2   5 64.1966  4.5337   2
   0  -2   5 53.0649  5.3397   1
  -1   2  -5 4.35399 1.83424   2
  -1   2  -5 3.98298 1.93942   3
  -1   2  -5 6.30982 2.18418   1
  -1   2  -5 3.81580 1.82821   1
  -1   2  -5 3.94712 1.64636   2
   1  -2   5 8.37466 2.21985   1
   1  -2   5 3.33915 1.70879   2
   1  -2   5 10.4892  2.2088   2
   1  -2   5 3.60433 1.88572   1
   1  -2   5 6.14665 2.09554   3
  -2   2  -5 53.1616  6.0248   2
  -2   2  -5 68.8443  6.7107   2
  -2   2  -5 85.2410  7.7362   1
  -2   2  -5 62.7030  6.3664   3
  -2   2  -5 51.9126  6.6496   1
   2  -2   5 63.4687  6.5374   2
   2  -2   5 50.7957  5.7290   2
   2  -2   5 64.8025  6.7078   1
   2  -2   5 46.8425  5.8058   3
   2  -2   5 49.3128  6.1062   1
  -3   2  -5 123.703  11.418   2
  -3   2  -5 133.721  10.088   3
  -3   2  -5 133.253  11.690   2
  -3   2  -5 151.006  12.568   1
   3  -2   5 143.753  10.364   2
   3  -2   5 140.730  12.319   1
   3  -2   5 159.947  12.724   1
   3  -2   5 144.914  11.933   2
   3  -2   5 145.600  10.355   3
  -4   2  -5 725.162  42.528   1
  -4   2  -5 675.580  40.422   3
  -4   2  -5 711.991  40.671   2
  -4   2  -5 659.733  40.330   2
   4  -2   5 745.994  42.528   1
   4  -2   5 718.407  40.596   2
   4  -2   5 697.667  40.687   3
   4  -2   5 757.703  43.096   1
   4  -2   5 673.425  40.223   2
  -5   2  -5 483.238  30.641   2
  -5   2  -5 507.020  30.232   3
  -5   2  -5 493.283  30.781   2
  -5   2  -5 510.118  32.145   1
   5  -2   5 532.180  33.025   1
   5  -2   5 489.629  30.762   2
   5  -2   5 525.826  30.373   3
   5  -2   5 532.361  31.067   2
   5  -2   5 506.729  32.163   1
  -6   2  -5 12.7519  4.3340   1
  -6   2  -5 38.3869  6.2256   2
  -6   2  -5 38.5753  6.0579   2
  -6   2  -5 22.7673  5.0635   2
  -6   2  -5 37.4791  5.1628   3
   6  -2   5 35.3326  6.2562   2
   6  -2   5 31.1282  6.0300   1
   6  -2   5 37.1237  6.4598   2
   6  -2   5 29.5732  6.3043   1
  -7   2  -5 166.640  12.370   3
  -7   2  -5 218.203  17.442   1
  -7   2  -5 167.574  15.479   2
   7  -2   5 201.872  18.323   1
   7  -2   5 181.854  16.770   1
   7  -2   5 177.154  16.327   2
  -8   2  -5 0.06795 2.42485   3
  -8   2  -5 3.59511 3.27745   2
   8  -2   5 2.10710 3.64288   2
   8  -2   5 3.24316 4.01163   1
  -9   2  -5 -2.1329  3.5412   2
   9  -2   5 -1.3716  3.8546   1
   9  -2   5 -4.2307  3.1875   2
  10  -2   5 31.8090  8.1440   1
  10  -2   5 25.6197  7.2703   2
  11  -2   5 9.79604 5.71855   2
  11  -2   5 3.62350 5.75178   1
  12  -2   5 -0.4056  4.7507   2
  12  -2   5 1.79742 5.69015   1
  11   1  -5 3.27083 4.46584   1
  10   1  -5 0.79464 3.21531   1
   9   1  -5 2.43345 2.61079   1
   9   1  -5 0.83179 2.31909   2
   9   1  -5 4.16954 3.15018   1
   8   1  -5 7.90396 2.59381   2
   8   1  -5 9.94008 2.56754   1
   8   1  -5 8.52723 3.06521   1
   8   1  -5 10.5170  2.9196   2
   7   1  -5 22.7700  2.8257   2
   7   1  -5 18.4383  2.7301   2
   7   1  -5 13.5662  2.7527   1
   7   1  -5 15.8222  2.7917   3
   6   1  -5 57.9889  5.7127   3
   5   1  -5 1.12197 1.76270   3
   4   1  -5 299.747  18.358   3
   3   1  -5 1.33877 1.26934   3
   2   1  -5 11.0228  1.1602   2
   2   1  -5 10.6965  1.0275   2
   2   1  -5 9.15767 2.26880   3
  -2  -1   5 12.1142  2.5362   3
   1   1  -5 142.981   8.382   2
   1   1  -5 137.008   8.667   1
   1   1  -5 136.686   9.576   3
   1   1  -5 136.158   8.177   2
   1   1  -5 143.489   8.678   1
  -1  -1   5 136.681   7.922   1
  -1  -1   5 139.901   7.651   2
  -1  -1   5 127.637   9.561   3
   0   1  -5 502.179  30.330   3
   0   1  -5 522.829  30.203   1
   0   1  -5 513.080  28.846   2
   0   1  -5 505.403  28.731   2
   0   1  -5 551.482  30.447   1
   0  -1   5 524.218  28.617   2
   0  -1   5 528.913  30.509   3
   0  -1   5 531.787  29.973   1
   0  -1   5 498.650  29.847   1
   0  -1   5 554.466  28.526   2
  -1   1  -5 320.334  18.935   2
  -1   1  -5 306.909  19.642   1
  -1   1  -5 332.288  20.196   1
  -1   1  -5 297.831  18.796   2
  -1   1  -5 311.529  19.577   3
   1  -1   5 316.808  19.524   1
   1  -1   5 320.115  18.765   2
   1  -1   5 357.340  20.078   1
   1  -1   5 350.282  18.888   2
   1  -1   5 322.179  19.688   3
  -2   1  -5 1.37757 1.40273   1
  -2   1  -5 0.42903 1.58062   1
  -2   1  -5 1.93051 1.32761   2
  -2   1  -5 1.67944 1.20757   2
  -2   1  -5 0.93263 1.05682   3
   2  -1   5 -0.8402  1.0028   1
   2  -1   5 1.38074 1.33758   3
   2  -1   5 1.02437 1.05832   2
   2  -1   5 0.50985 1.21144   2
   2  -1   5 2.69380 1.55294   1
  -3   1  -5 -1.4161  0.9963   2
  -3   1  -5 -0.9034  1.7273   1
  -3   1  -5 -1.2243  1.1750   2
  -3   1  -5 0.03333 1.22245   3
  -3   1  -5 0.17137 1.21000   1
   3  -1   5 -0.3930  1.3174   1
   3  -1   5 0.69263 1.13866   2
   3  -1   5 0.45158 1.05006   3
   3  -1   5 0.41204 1.49003   1
   3  -1   5 -0.7323  1.1892   2
  -4   1  -5 247.580  15.992   3
  -4   1  -5 242.280  16.361   2
  -4   1  -5 248.802  17.057   1
  -4   1  -5 265.828  16.877   2
  -4   1  -5 236.913  16.414   2
   4  -1   5 284.523  18.223   1
   4  -1   5 238.903  16.304   2
   4  -1   5 251.026  16.553   2
   4  -1   5 243.679  15.821   3
   4  -1   5 236.638  16.787   1
  -5   1  -5 101.890  10.249   2
  -5   1  -5 112.471  10.664   2
  -5   1  -5 111.313  10.975   1
  -5   1  -5 124.879   8.877   3
   5  -1   5 125.411  12.524   1
   5  -1   5 97.4985 10.5301   1
   5  -1   5 115.264   8.658   3
   5  -1   5 113.819  10.883   2
   5  -1   5 111.246  10.951   2
  -6   1  -5 46.1868  5.7411   3
  -6   1  -5 64.7861  7.6493   2
  -6   1  -5 47.0720  6.5868   2
   6  -1   5 52.1712  7.4650   2
   6  -1   5 46.7323  7.7529   1
   6  -1   5 46.6682  6.9887   1
   6  -1   5 48.1351  5.6115   3
   6  -1   5 40.2614  6.5908   2
  -7   1  -5 142.735  10.755   3
  -7   1  -5 162.311  14.138   2
  -7   1  -5 144.435  13.977   1
   7  -1   5 138.031  10.543   3
   7  -1   5 141.260  13.884   2
   7  -1   5 197.687  15.799   1
   7  -1   5 164.805  15.101   2
   7  -1   5 166.271  16.339   1
  -8   1  -5 4.28610 3.98216   1
  -8   1  -5 0.03182 2.59044   2
   8  -1   5 2.75092 3.84256   1
   8  -1   5 -0.3338  2.7581   2
   8  -1   5 3.23919 3.21321   1
  -9   1  -5 16.8623  4.7127   2
   9  -1   5 18.2080  6.4745   1
   9  -1   5 7.71288 4.73122   2
  10  -1   5 17.0115  6.5574   1
  10  -1   5 11.7141  5.2066   2
  11  -1   5 -0.6626  4.6431   2
  11  -1   5 2.23181 5.02688   1
  12  -1   5 8.31333 6.67492   2
  12  -1   5 2.17700 6.26743   1
  11   0  -5 3.07747 3.76231   1
  10   0  -5 17.1843  4.8301   1
   9   0  -5 3.55658 2.94795   1
   9   0  -5 2.62200 2.74912   1
   9   0  -5 3.30889 2.47306   2
   8   0  -5 7.02743 2.88967   1
   8   0  -5 8.93258 2.68868   1
   8   0  -5 10.4438  3.1428   2
   7   0  -5 13.6161  2.6893   2
   7   0  -5 12.9896  2.5503   2
   7   0  -5 16.6825  2.9053   1
   7   0  -5 14.4290  2.9260   1
   6   0  -5 4.34602 1.57289   2
   6   0  -5 7.36492 1.75218   2
   6   0  -5 3.86445 1.65333   3
   5   0  -5 1006.95   55.59   3
   4   0  -5 101.256   7.642   3
  -4   0   5 112.254   7.753   3
   3   0  -5 76.9923  6.8554   3
  -3   0   5 76.0913  6.7445   3
   2   0  -5 246.564  16.959   3
   2   0  -5 293.820  14.855   2
   2   0  -5 284.199  15.021   2
  -2   0   5 277.489  17.117   3
   1   0  -5 23.4820  3.6685   3
   1   0  -5 31.5912  2.8735   2
   1   0  -5 35.6153  3.5534   1
   1   0  -5 45.7491  3.5955   2
   1   0  -5 37.1120  3.0857   1
  -1   0   5 34.9679  2.2554   1
  -1   0   5 38.5783  4.3437   3
  -1   0   5 34.1375  2.1952   2
   0   0  -5 23.0726  2.9546   2
   0   0  -5 22.3056  2.7901   2
   0   0  -5 24.3997  2.9110   1
   0   0  -5 17.3689  3.0646   3
   0   0  -5 30.2831  3.6153   1
   0   0   5 24.5254  3.1403   1
   0   0   5 19.9187  2.4823   2
   0   0   5 21.0326  2.7192   2
   0   0   5 25.7967  2.7683   1
   0   0   5 21.0586  3.2890   3
  -1   0  -5 30.0589  3.7279   1
  -1   0  -5 32.2722  3.8915   2
  -1   0  -5 24.6255  3.3964   2
  -1   0  -5 29.0164  3.9922   3
  -1   0  -5 29.2935  4.2368   1
   1   0   5 30.7270  3.9724   3
   1   0   5 27.8477  3.4319   2
   1   0   5 29.2499  4.0954   1
   1   0   5 32.2797  3.7391   1
   1   0   5 33.7315  3.8922   2
  -2   0  -5 1278.23   70.15   2
  -2   0  -5 1322.28   70.39   2
  -2   0  -5 1288.26   72.39   3
  -2   0  -5 1370.88   73.67   1
  -2   0  -5 1270.02   74.20   1
  -2   0  -5 1284.61   70.27   2
   2   0   5 1367.10   70.51   2
   2   0   5 1330.72   72.53   3
[truncated: 739,001 more chars]
