# Supplementary material for: Rapid and reversible photoinduced switching of a rotaxane crystal
Source: Nat Commun. 2016 Nov 3;7:13321. doi: 10.1038/ncomms13321 (PMC5097158; doi:10.1038/ncomms13321)
Supplement: Supplementary Data 1 — CIFs for a rotaxane induced by 445-nm laser irradiation. [file ncomms13321-s2.zip › rotaxane 445laser/rotaxane35mW.cif]

 
data_140639_180_0m
 
_audit_creation_method            SHELXL-2014/6
_chemical_name_systematic         ?
_chemical_name_common             ?
_chemical_melting_point           ?
_chemical_formula_moiety          ?
_chemical_formula_sum
 'C43 H54 F6 Fe N O8 P' 
_chemical_formula_weight          913.69

loop_
 _atom_type_symbol
 _atom_type_description
 _atom_type_scat_dispersion_real
 _atom_type_scat_dispersion_imag
 _atom_type_scat_source
 'C'  'C'   0.0033   0.0016
 'International Tables Vol C Tables 4.2.6.8 and 6.1.1.4'
 'H'  'H'   0.0000   0.0000
 'International Tables Vol C Tables 4.2.6.8 and 6.1.1.4'
 'N'  'N'   0.0061   0.0033
 'International Tables Vol C Tables 4.2.6.8 and 6.1.1.4'
 'O'  'O'   0.0106   0.0060
 'International Tables Vol C Tables 4.2.6.8 and 6.1.1.4'
 'F'  'F'   0.0171   0.0103
 'International Tables Vol C Tables 4.2.6.8 and 6.1.1.4'
 'P'  'P'   0.1023   0.0942
 'International Tables Vol C Tables 4.2.6.8 and 6.1.1.4'
 'Fe'  'Fe'   0.3463   0.8444
 'International Tables Vol C Tables 4.2.6.8 and 6.1.1.4'
 
_space_group_crystal_system       triclinic
_space_group_IT_number            2
_space_group_name_H-M_alt         'P -1'
_space_group_name_Hall            '-P 1'
 
_shelx_space_group_comment
;
The symmetry employed for this shelxl refinement is uniquely defined
by the following loop, which should always be used as a source of
symmetry information in preference to the above space-group names.
They are only intended as comments.
;
 
loop_
 _space_group_symop_operation_xyz
 'x, y, z'
 '-x, -y, -z'
 
_cell_length_a                    10.3579(9)
_cell_length_b                    11.2100(12)
_cell_length_c                    19.4479(18)
_cell_angle_alpha                 87.293(3)
_cell_angle_beta                  79.940(4)
_cell_angle_gamma                 88.772(3)
_cell_volume                      2220.7(4)
_cell_formula_units_Z             2
_cell_measurement_temperature     296(2)
_cell_measurement_reflns_used     2813
_cell_measurement_theta_min       2.5
_cell_measurement_theta_max       25
 
_exptl_crystal_description        tabullar
_exptl_crystal_colour             yellow
_exptl_crystal_density_meas       ?
_exptl_crystal_density_method     'not measured'
_exptl_crystal_density_diffrn     1.366          
_exptl_crystal_F_000              956
_exptl_transmission_factor_min    ?
_exptl_transmission_factor_max    ?
_exptl_crystal_size_max           0.35
_exptl_crystal_size_mid           0.30
_exptl_crystal_size_min           0.10
_exptl_absorpt_coefficient_mu     0.452
_shelx_estimated_absorpt_T_min    ?
_shelx_estimated_absorpt_T_max    ?
_exptl_absorpt_correction_type    multi-scan
_exptl_absorpt_correction_T_min   0.8497  
_exptl_absorpt_correction_T_max   0.9486
_exptl_absorpt_process_details    'SADABS V2014/4 (Bruker AXS Inc.)'
_exptl_special_details    
;
?
;
_diffrn_ambient_temperature       296(2)
_diffrn_radiation_wavelength      0.71073
_diffrn_radiation_type            MoK\a
_diffrn_source                    ?
_diffrn_measurement_device_type   'Bruker APEX-II CCD'
_diffrn_measurement_method        '\f and \w scans'
_diffrn_detector_area_resol_mean  8.3333
_diffrn_reflns_number             33313
_diffrn_reflns_av_unetI/netI      0.0842
_diffrn_reflns_av_R_equivalents   0.0692
_diffrn_reflns_limit_h_min        -11
_diffrn_reflns_limit_h_max        12
_diffrn_reflns_limit_k_min        -14
_diffrn_reflns_limit_k_max        13
_diffrn_reflns_limit_l_min        -24
_diffrn_reflns_limit_l_max        24
_diffrn_reflns_theta_min          1.064
_diffrn_reflns_theta_max          26.416
_diffrn_reflns_theta_full         25.242
_diffrn_measured_fraction_theta_max   0.976
_diffrn_measured_fraction_theta_full  0.988
_diffrn_reflns_Laue_measured_fraction_max    0.976
_diffrn_reflns_Laue_measured_fraction_full   0.988
_diffrn_reflns_point_group_measured_fraction_max   0.976
_diffrn_reflns_point_group_measured_fraction_full  0.988
_reflns_number_total              8901
_reflns_number_gt                 4528
_reflns_threshold_expression      'I > 2\s(I)'
_reflns_Friedel_coverage          0.000
_reflns_Friedel_fraction_max      .
_reflns_Friedel_fraction_full     .
 
_reflns_special_details
;
 Reflections were merged by SHELXL according to the crystal
 class for the calculation of statistics and refinement.
 
 _reflns_Friedel_fraction is defined as the number of unique
 Friedel pairs measured divided by the number that would be
 possible theoretically, ignoring centric projections and
 systematic absences.
;
 
_computing_data_collection        'APEX2 (Bruker AXS, 2010)'
_computing_cell_refinement        'SAINT V8.34A (Bruker AXS Inc., 2013)'
_computing_data_reduction         'SAINT V8.34A (Bruker AXS Inc., 2013)'
_computing_structure_solution     ?
_computing_structure_refinement   'SHELXL-2014/6 (Sheldrick, 2014)'
_computing_molecular_graphics     'SHELXTL (Sheldrick, 2008)'
_computing_publication_material   'SHELXTL'
_refine_special_details           ?
_refine_ls_structure_factor_coef  Fsqd
_refine_ls_matrix_type            full
_refine_ls_weighting_scheme       calc
_refine_ls_weighting_details
'w=1/[\s^2^(Fo^2^)+(0.1313P)^2^] where P=(Fo^2^+2Fc^2^)/3'
_atom_sites_solution_primary      ?
_atom_sites_solution_secondary    ?
_atom_sites_solution_hydrogens    geom
_refine_ls_hydrogen_treatment     constr
_refine_ls_extinction_method      none
_refine_ls_extinction_coef        .
_refine_ls_number_reflns          8901
_refine_ls_number_parameters      542
_refine_ls_number_restraints      0
_refine_ls_R_factor_all           0.1369
_refine_ls_R_factor_gt            0.0646
_refine_ls_wR_factor_ref          0.2375
_refine_ls_wR_factor_gt           0.1792
_refine_ls_goodness_of_fit_ref    0.982
_refine_ls_restrained_S_all       0.982
_refine_ls_shift/su_max           0.000
_refine_ls_shift/su_mean          0.000
 
loop_
 _atom_site_label
 _atom_site_type_symbol
 _atom_site_fract_x
 _atom_site_fract_y
 _atom_site_fract_z
 _atom_site_U_iso_or_equiv
 _atom_site_adp_type
 _atom_site_occupancy
 _atom_site_site_symmetry_order  
 _atom_site_calc_flag
 _atom_site_refinement_flags_posn
 _atom_site_refinement_flags_adp
 _atom_site_refinement_flags_occupancy
 _atom_site_disorder_assembly
 _atom_site_disorder_group
Fe1 Fe 0.31860(6) 0.36539(6) 0.43069(3) 0.0588(3) Uani 1 1 d . . . . .
N1 N 0.4082(3) 0.2647(3) 0.21270(15) 0.0515(8) Uani 1 1 d . . . . .
H1A H 0.3230 0.2613 0.2110 0.062 Uiso 1 1 calc R U . . .
H1B H 0.4380 0.3337 0.1921 0.062 Uiso 1 1 calc R U . . .
C1 C 0.4270(4) 0.2596(3) 0.28779(18) 0.0507(10) Uani 1 1 d . . . . .
H1C H 0.3853 0.1886 0.3114 0.061 Uiso 1 1 calc R U . . .
H1D H 0.5199 0.2532 0.2894 0.061 Uiso 1 1 calc R U . . .
C2 C 0.4787(4) 0.1638(4) 0.1741(2) 0.0598(11) Uani 1 1 d . . . . .
H2A H 0.4596 0.0900 0.2017 0.072 Uiso 1 1 calc R U . . .
H2B H 0.5724 0.1765 0.1680 0.072 Uiso 1 1 calc R U . . .
C3 C 0.4410(4) 0.1514(4) 0.1037(2) 0.0548(10) Uani 1 1 d . . . . .
C4 C 0.3649(4) 0.0579(4) 0.0925(2) 0.0650(12) Uani 1 1 d . . . . .
H4 H 0.3365 0.0021 0.1286 0.078 Uiso 1 1 calc R U . . .
C5 C 0.3303(5) 0.0467(4) 0.0277(3) 0.0717(13) Uani 1 1 d . . . . .
H5 H 0.2797 -0.0176 0.0206 0.086 Uiso 1 1 calc R U . . .
C6 C 0.3689(5) 0.1285(5) -0.0267(2) 0.0723(13) Uani 1 1 d . . . . .
C7 C 0.4454(6) 0.2228(5) -0.0150(2) 0.0807(15) Uani 1 1 d . . . . .
H7 H 0.4735 0.2792 -0.0508 0.097 Uiso 1 1 calc R U . . .
C8 C 0.4795(5) 0.2329(4) 0.0494(2) 0.0721(13) Uani 1 1 d . . . . .
H8 H 0.5303 0.2971 0.0566 0.086 Uiso 1 1 calc R U . . .
C9 C 0.3291(6) 0.1164(6) -0.0974(3) 0.106(2) Uani 1 1 d . . . . .
H9A H 0.2956 0.0379 -0.1000 0.160 Uiso 1 1 calc R U . . .
H9B H 0.4041 0.1288 -0.1336 0.160 Uiso 1 1 calc R U . . .
H9C H 0.2625 0.1749 -0.1034 0.160 Uiso 1 1 calc R U . . .
C10 C 0.3713(4) 0.3668(3) 0.32576(18) 0.0488(9) Uani 1 1 d . . . . .
C11 C 0.2378(4) 0.3985(4) 0.3440(2) 0.0593(11) Uani 1 1 d . . . . .
H11 H 0.1678 0.3581 0.3322 0.071 Uiso 1 1 calc R U . . .
C12 C 0.2284(5) 0.5016(4) 0.3829(2) 0.0732(13) Uani 1 1 d . . . . .
H12 H 0.1511 0.5412 0.4012 0.088 Uiso 1 1 calc R U . . .
C13 C 0.3539(6) 0.5345(4) 0.3894(2) 0.0767(14) Uani 1 1 d . . . . .
H13 H 0.3750 0.5995 0.4131 0.092 Uiso 1 1 calc R U . . .
C14 C 0.4442(5) 0.4522(4) 0.3541(2) 0.0637(12) Uani 1 1 d . . . . .
H14 H 0.5349 0.4538 0.3500 0.076 Uiso 1 1 calc R U . . .
C15 C 0.3653(7) 0.1997(5) 0.4639(3) 0.0926(18) Uani 1 1 d . . . . .
H15 H 0.3517 0.1186 0.4606 0.111 Uiso 1 1 calc R U . . .
C16 C 0.2255(7) 0.2225(6) 0.4844(3) 0.0970(18) Uani 1 1 d . . . . .
H16 H 0.2052 0.1425 0.4821 0.116 Uiso 1 1 calc R U . . .
C17 C 0.2116(6) 0.3205(6) 0.5268(3) 0.0923(18) Uani 1 1 d . . . . .
H17 H 0.1326 0.3545 0.5476 0.111 Uiso 1 1 calc R U . . .
C18 C 0.3359(7) 0.3587(6) 0.5328(2) 0.0965(18) Uani 1 1 d . . . . .
H18 H 0.3539 0.4234 0.5577 0.116 Uiso 1 1 calc R U . . .
C19 C 0.4302(6) 0.2829(6) 0.4947(3) 0.0965(19) Uani 1 1 d . . . . .
H19 H 0.5206 0.2881 0.4911 0.116 Uiso 1 1 calc R U . . .
O1 O 0.1086(3) 0.1809(3) 0.20252(17) 0.0672(8) Uani 1 1 d . . . . .
O2 O 0.2257(3) 0.0390(3) 0.3072(2) 0.0942(12) Uani 1 1 d . . . . .
O4 O 0.6863(3) 0.0903(3) 0.34531(18) 0.0804(10) Uani 1 1 d . . . . .
O5 O 0.7640(3) 0.2876(3) 0.28057(16) 0.0680(8) Uani 1 1 d . . . . .
O6 O 0.6456(3) 0.4200(3) 0.17419(16) 0.0686(8) Uani 1 1 d . . . . .
O7 O 0.4161(3) 0.5172(3) 0.14583(16) 0.0659(8) Uani 1 1 d . . . . .
O8 O 0.1904(3) 0.3769(3) 0.13632(16) 0.0698(8) Uani 1 1 d . . . . .
C20 C 0.0877(5) 0.3315(6) 0.0362(3) 0.0948(17) Uani 1 1 d . . . . .
H20 H 0.1178 0.4014 0.0114 0.114 Uiso 1 1 calc R U . . .
C21 C 0.0110(6) 0.2503(8) 0.0074(3) 0.115(2) Uani 1 1 d . . . . .
H21 H -0.0115 0.2671 -0.0364 0.138 Uiso 1 1 calc R U . . .
C22 C -0.0286(7) 0.1497(7) 0.0434(4) 0.114(2) Uani 1 1 d . . . . .
H22 H -0.0776 0.0962 0.0238 0.136 Uiso 1 1 calc R U . . .
C23 C 0.0001(5) 0.1229(5) 0.1076(3) 0.0880(16) Uani 1 1 d . . . . .
H23 H -0.0299 0.0520 0.1312 0.106 Uiso 1 1 calc R U . . .
C24 C 0.0729(4) 0.1988(5) 0.1387(3) 0.0676(12) Uani 1 1 d . . . . .
C25 C 0.0476(5) 0.0798(4) 0.2447(3) 0.0753(14) Uani 1 1 d . . . . .
H25A H 0.0722 0.0062 0.2213 0.090 Uiso 1 1 calc R U . . .
H25B H -0.0471 0.0885 0.2516 0.090 Uiso 1 1 calc R U . . .
C26 C 0.0925(5) 0.0764(5) 0.3129(3) 0.0812(15) Uani 1 1 d . . . . .
H26A H 0.0821 0.1552 0.3318 0.097 Uiso 1 1 calc R U . . .
H26B H 0.0380 0.0219 0.3452 0.097 Uiso 1 1 calc R U . . .
C31 C 0.7520(4) 0.1643(5) 0.3815(3) 0.0680(12) Uani 1 1 d . . . . .
C32 C 0.7794(5) 0.1421(6) 0.4482(3) 0.0887(17) Uani 1 1 d . . . . .
H32 H 0.7519 0.0713 0.4726 0.106 Uiso 1 1 calc R U . . .
C33 C 0.8467(6) 0.2232(7) 0.4786(3) 0.103(2) Uani 1 1 d . . . . .
H33 H 0.8662 0.2062 0.5229 0.124 Uiso 1 1 calc R U . . .
C34 C 0.8846(6) 0.3276(6) 0.4442(3) 0.0937(17) Uani 1 1 d . . . . .
H34 H 0.9282 0.3830 0.4656 0.112 Uiso 1 1 calc R U . . .
C35 C 0.8595(5) 0.3526(5) 0.3783(3) 0.0741(13) Uani 1 1 d . . . . .
H35 H 0.8873 0.4243 0.3550 0.089 Uiso 1 1 calc R U . . .
C36 C 0.7932(4) 0.2723(4) 0.3463(2) 0.0614(11) Uani 1 1 d . . . . .
C37 C 0.8262(4) 0.3846(4) 0.2372(2) 0.0644(12) Uani 1 1 d . . . . .
H37A H 0.9208 0.3748 0.2303 0.077 Uiso 1 1 calc R U . . .
H37B H 0.8026 0.4601 0.2588 0.077 Uiso 1 1 calc R U . . .
C38 C 0.7790(4) 0.3821(5) 0.1691(2) 0.0717(13) Uani 1 1 d . . . . .
H38A H 0.8335 0.4336 0.1349 0.086 Uiso 1 1 calc R U . . .
H38B H 0.7883 0.3015 0.1527 0.086 Uiso 1 1 calc R U . . .
C39 C 0.6327(5) 0.5462(4) 0.1619(3) 0.0748(14) Uani 1 1 d . . . . .
H39A H 0.6614 0.5671 0.1127 0.090 Uiso 1 1 calc R U . . .
H39B H 0.6871 0.5880 0.1885 0.090 Uiso 1 1 calc R U . . .
C40 C 0.4938(5) 0.5820(4) 0.1832(2) 0.0684(12) Uani 1 1 d . . . . .
H40A H 0.4666 0.5657 0.2330 0.082 Uiso 1 1 calc R U . . .
H40B H 0.4830 0.6670 0.1735 0.082 Uiso 1 1 calc R U . . .
C41 C 0.2851(5) 0.5608(4) 0.1541(3) 0.0777(14) Uani 1 1 d . . . . .
H41A H 0.2843 0.6458 0.1421 0.093 Uiso 1 1 calc R U . . .
H41B H 0.2422 0.5483 0.2023 0.093 Uiso 1 1 calc R U . . .
C42 C 0.2149(5) 0.4959(5) 0.1073(3) 0.0825(15) Uani 1 1 d . . . . .
H42A H 0.1327 0.5365 0.1033 0.099 Uiso 1 1 calc R U . . .
H42B H 0.2678 0.4934 0.0610 0.099 Uiso 1 1 calc R U . . .
C43 C 0.1173(4) 0.3044(5) 0.1030(3) 0.0743(14) Uani 1 1 d . . . . .
P1 P 0.94657(12) 0.72682(11) 0.24593(7) 0.0705(4) Uani 1 1 d . . . . .
F1 F 0.8072(3) 0.6798(3) 0.28215(18) 0.1124(12) Uani 1 1 d . . . . .
F2 F 1.0857(3) 0.7732(3) 0.2107(2) 0.1255(13) Uani 1 1 d . . . . .
F3 F 0.8817(4) 0.8345(4) 0.2102(2) 0.1512(16) Uani 1 1 d . . . . .
F4 F 0.9464(4) 0.8100(4) 0.3088(2) 0.1388(15) Uani 1 1 d . . . . .
F5 F 1.0090(4) 0.6202(4) 0.2820(3) 0.1572(17) Uani 1 1 d . . . . .
F6 F 0.9422(4) 0.6470(3) 0.18263(19) 0.1392(15) Uani 1 1 d . . . . .
C27 C 0.2471(6) -0.0792(5) 0.3245(3) 0.0961(18) Uani 1 1 d . . . . .
H27A H 0.2084 -0.1273 0.2934 0.115 Uiso 1 1 calc R U . . .
H27B H 0.2004 -0.0964 0.3715 0.115 Uiso 1 1 calc R U . . .
O3 O 0.4687(4) -0.0508(4) 0.3264(4) 0.170(3) Uani 1 1 d . . . . .
C28 C 0.3785(6) -0.1166(5) 0.3217(4) 0.110(2) Uani 1 1 d . . . . .
H28A H 0.3778 -0.1786 0.3583 0.131 Uiso 1 1 calc R U . . .
H28B H 0.4035 -0.1555 0.2777 0.131 Uiso 1 1 calc R U . . .
C29 C 0.5979(6) -0.0934(5) 0.3238(4) 0.105(2) Uani 1 1 d . . . . .
H29A H 0.6465 -0.0821 0.2767 0.126 Uiso 1 1 calc R U . . .
H29B H 0.5972 -0.1782 0.3364 0.126 Uiso 1 1 calc R U . . .
C30 C 0.6616(5) -0.0293(5) 0.3722(3) 0.0888(17) Uani 1 1 d . . . . .
H30A H 0.6055 -0.0286 0.4177 0.107 Uiso 1 1 calc R U . . .
H30B H 0.7435 -0.0691 0.3776 0.107 Uiso 1 1 calc R U . . .
 
loop_
 _atom_site_aniso_label
 _atom_site_aniso_U_11
 _atom_site_aniso_U_22
 _atom_site_aniso_U_33
 _atom_site_aniso_U_23
 _atom_site_aniso_U_13
 _atom_site_aniso_U_12
Fe1 0.0707(5) 0.0666(5) 0.0395(3) -0.0056(3) -0.0110(3) 0.0061(3)
N1 0.063(2) 0.051(2) 0.0418(17) -0.0045(15) -0.0125(15) 0.0027(16)
C1 0.063(3) 0.054(2) 0.0366(19) 0.0016(18) -0.0139(18) -0.0044(19)
C2 0.074(3) 0.057(3) 0.048(2) -0.008(2) -0.011(2) 0.013(2)
C3 0.068(3) 0.052(3) 0.043(2) -0.0065(19) -0.0075(19) 0.012(2)
C4 0.071(3) 0.066(3) 0.057(3) -0.007(2) -0.007(2) -0.003(2)
C5 0.067(3) 0.071(3) 0.079(3) -0.016(3) -0.014(3) -0.004(2)
C6 0.079(3) 0.087(4) 0.055(3) -0.017(3) -0.021(2) 0.025(3)
C7 0.117(4) 0.075(4) 0.050(3) 0.006(2) -0.018(3) -0.005(3)
C8 0.101(4) 0.060(3) 0.056(3) -0.005(2) -0.016(3) -0.005(3)
C9 0.127(5) 0.137(5) 0.069(3) -0.035(3) -0.047(3) 0.024(4)
C10 0.058(3) 0.052(2) 0.038(2) -0.0033(17) -0.0128(18) -0.0015(19)
C11 0.064(3) 0.068(3) 0.048(2) -0.002(2) -0.015(2) -0.002(2)
C12 0.086(4) 0.076(3) 0.059(3) -0.011(2) -0.019(3) 0.022(3)
C13 0.120(5) 0.057(3) 0.058(3) -0.013(2) -0.027(3) 0.003(3)
C14 0.079(3) 0.063(3) 0.052(2) -0.001(2) -0.017(2) -0.017(2)
C15 0.146(6) 0.076(4) 0.055(3) 0.015(3) -0.022(3) 0.023(4)
C16 0.130(6) 0.092(4) 0.066(3) 0.019(3) -0.016(3) -0.008(4)
C17 0.092(4) 0.127(5) 0.049(3) 0.013(3) 0.005(3) 0.012(4)
C18 0.128(5) 0.121(5) 0.045(3) -0.015(3) -0.025(3) 0.015(4)
C19 0.108(4) 0.133(5) 0.053(3) 0.007(3) -0.032(3) 0.030(4)
O1 0.0630(19) 0.0603(19) 0.081(2) -0.0064(16) -0.0183(16) -0.0024(15)
O2 0.067(2) 0.071(2) 0.142(3) 0.030(2) -0.020(2) -0.0094(18)
O4 0.077(2) 0.066(2) 0.099(2) 0.0341(19) -0.0247(19) -0.0105(17)
O5 0.067(2) 0.063(2) 0.077(2) 0.0176(16) -0.0225(16) -0.0099(15)
O6 0.059(2) 0.062(2) 0.086(2) 0.0159(16) -0.0204(16) -0.0078(15)
O7 0.0545(18) 0.0620(19) 0.081(2) -0.0070(16) -0.0104(15) 0.0090(15)
O8 0.0596(19) 0.072(2) 0.078(2) 0.0091(17) -0.0146(16) -0.0061(16)
C20 0.076(4) 0.132(5) 0.075(4) -0.005(3) -0.011(3) 0.015(3)
C21 0.093(5) 0.178(8) 0.087(4) -0.041(5) -0.047(4) 0.031(5)
C22 0.100(5) 0.124(6) 0.130(6) -0.041(5) -0.046(4) -0.002(4)
C23 0.076(4) 0.089(4) 0.107(4) -0.027(3) -0.031(3) 0.004(3)
C24 0.054(3) 0.073(3) 0.076(3) -0.012(3) -0.010(2) 0.001(2)
C25 0.058(3) 0.061(3) 0.104(4) 0.003(3) -0.007(3) -0.010(2)
C26 0.071(4) 0.071(3) 0.098(4) 0.005(3) -0.005(3) -0.010(3)
C31 0.049(3) 0.078(3) 0.074(3) 0.015(3) -0.008(2) 0.001(2)
C32 0.079(4) 0.110(5) 0.071(3) 0.032(3) -0.005(3) -0.006(3)
C33 0.097(4) 0.154(6) 0.057(3) 0.011(4) -0.015(3) -0.001(4)
C34 0.101(4) 0.117(5) 0.064(3) -0.010(3) -0.015(3) -0.001(4)
C35 0.076(3) 0.073(3) 0.074(3) -0.007(3) -0.016(3) -0.002(3)
C36 0.052(3) 0.067(3) 0.062(3) 0.006(2) -0.004(2) 0.008(2)
C37 0.053(3) 0.066(3) 0.072(3) 0.011(2) -0.011(2) -0.005(2)
C38 0.059(3) 0.084(3) 0.071(3) 0.014(3) -0.011(2) -0.001(2)
C39 0.075(4) 0.059(3) 0.096(4) 0.024(3) -0.035(3) -0.018(3)
C40 0.090(4) 0.053(3) 0.065(3) 0.004(2) -0.023(3) -0.003(2)
C41 0.065(3) 0.059(3) 0.104(4) 0.006(3) -0.004(3) 0.010(2)
C42 0.062(3) 0.082(4) 0.101(4) 0.025(3) -0.019(3) 0.011(3)
C43 0.051(3) 0.097(4) 0.077(3) -0.020(3) -0.015(2) 0.011(3)
P1 0.0652(8) 0.0615(8) 0.0849(9) -0.0119(7) -0.0105(7) -0.0042(6)
F1 0.083(2) 0.101(2) 0.144(3) -0.032(2) 0.0159(19) -0.0309(18)
F2 0.081(2) 0.103(3) 0.180(3) -0.045(2) 0.026(2) -0.0251(18)
F3 0.127(3) 0.128(3) 0.197(4) 0.045(3) -0.039(3) 0.015(2)
F4 0.123(3) 0.152(3) 0.140(3) -0.076(3) 0.004(2) -0.049(2)
F5 0.131(3) 0.132(3) 0.208(5) 0.058(3) -0.048(3) 0.021(3)
F6 0.155(3) 0.141(3) 0.115(3) -0.057(2) 0.015(2) -0.060(3)
C27 0.083(4) 0.073(4) 0.138(5) 0.027(3) -0.041(4) -0.023(3)
O3 0.077(3) 0.056(3) 0.388(9) 0.028(4) -0.084(4) -0.005(2)
C28 0.100(5) 0.057(4) 0.179(7) 0.020(4) -0.051(4) -0.011(3)
C29 0.083(4) 0.056(3) 0.178(7) 0.025(4) -0.033(4) 0.003(3)
C30 0.065(3) 0.072(4) 0.120(5) 0.034(3) -0.003(3) 0.007(3)
 
_geom_special_details
;
 All esds (except the esd in the dihedral angle between two l.s. planes)
 are estimated using the full covariance matrix.  The cell esds are taken
 into account individually in the estimation of esds in distances, angles
 and torsion angles; correlations between esds in cell parameters are only
 used when they are defined by crystal symmetry.  An approximate (isotropic)
 treatment of cell esds is used for estimating esds involving l.s. planes.
;
 
loop_
 _geom_bond_atom_site_label_1
 _geom_bond_atom_site_label_2
 _geom_bond_distance
 _geom_bond_site_symmetry_2
 _geom_bond_publ_flag
Fe1 C15 2.015(5) . ?
Fe1 C10 2.018(4) . ?
Fe1 C18 2.022(5) . ?
Fe1 C19 2.023(5) . ?
Fe1 C14 2.025(4) . ?
Fe1 C11 2.026(4) . ?
Fe1 C16 2.035(6) . ?
Fe1 C13 2.038(5) . ?
Fe1 C12 2.044(5) . ?
Fe1 C17 2.046(5) . ?
N1 C2 1.494(5) . ?
N1 C1 1.505(4) . ?
N1 H1A 0.8900 . ?
N1 H1B 0.8900 . ?
C1 C10 1.492(5) . ?
C1 H1C 0.9700 . ?
C1 H1D 0.9700 . ?
C2 C3 1.501(5) . ?
C2 H2A 0.9700 . ?
C2 H2B 0.9700 . ?
C3 C4 1.372(6) . ?
C3 C8 1.374(6) . ?
C4 C5 1.381(6) . ?
C4 H4 0.9300 . ?
C5 C6 1.377(7) . ?
C5 H5 0.9300 . ?
C6 C7 1.385(7) . ?
C6 C9 1.515(6) . ?
C7 C8 1.370(6) . ?
C7 H7 0.9300 . ?
C8 H8 0.9300 . ?
C9 H9A 0.9600 . ?
C9 H9B 0.9600 . ?
C9 H9C 0.9600 . ?
C10 C11 1.409(6) . ?
C10 C14 1.420(6) . ?
C11 C12 1.404(6) . ?
C11 H11 0.9300 . ?
C12 C13 1.387(7) . ?
C12 H12 0.9300 . ?
C13 C14 1.413(7) . ?
C13 H13 0.9300 . ?
C14 H14 0.9300 . ?
C15 C19 1.379(8) . ?
C15 H15 0.9300 . ?
C16 C17 1.394(8) . ?
C16 H16 0.9300 . ?
C17 C18 1.392(8) . ?
C17 H17 0.9300 . ?
C18 C19 1.413(8) . ?
C18 H18 0.9300 . ?
C19 H19 0.9300 . ?
O1 C24 1.362(5) . ?
O1 C25 1.455(5) . ?
O2 C27 1.375(6) . ?
O2 C26 1.421(6) . ?
O4 C31 1.376(6) . ?
O4 C30 1.427(5) . ?
O5 C36 1.366(5) . ?
O5 C37 1.436(5) . ?
O6 C38 1.425(5) . ?
O6 C39 1.431(5) . ?
O7 C40 1.408(5) . ?
O7 C41 1.417(5) . ?
O8 C43 1.378(5) . ?
O8 C42 1.434(5) . ?
C20 C43 1.405(7) . ?
C20 C21 1.418(9) . ?
C20 H20 0.9300 . ?
C21 C22 1.332(9) . ?
C21 H21 0.9300 . ?
C22 C23 1.353(8) . ?
C22 H22 0.9300 . ?
C23 C24 1.375(7) . ?
C23 H23 0.9300 . ?
C24 C43 1.388(7) . ?
C25 C26 1.478(6) . ?
C25 H25A 0.9700 . ?
C25 H25B 0.9700 . ?
C26 H26A 0.9700 . ?
C26 H26B 0.9700 . ?
C31 C32 1.384(7) . ?
C31 C36 1.401(6) . ?
C32 C33 1.373(8) . ?
C32 H32 0.9300 . ?
C33 C34 1.351(8) . ?
C33 H33 0.9300 . ?
C34 C35 1.366(7) . ?
C34 H34 0.9300 . ?
C35 C36 1.377(6) . ?
C35 H35 0.9300 . ?
C37 C38 1.491(6) . ?
C37 H37A 0.9700 . ?
C37 H37B 0.9700 . ?
C38 H38A 0.9700 . ?
C38 H38B 0.9700 . ?
C39 C40 1.479(7) . ?
C39 H39A 0.9700 . ?
C39 H39B 0.9700 . ?
C40 H40A 0.9700 . ?
C40 H40B 0.9700 . ?
C41 C42 1.484(7) . ?
C41 H41A 0.9700 . ?
C41 H41B 0.9700 . ?
C42 H42A 0.9700 . ?
C42 H42B 0.9700 . ?
P1 F5 1.545(4) . ?
P1 F3 1.562(4) . ?
P1 F6 1.564(3) . ?
P1 F4 1.572(3) . ?
P1 F2 1.572(3) . ?
P1 F1 1.582(3) . ?
C27 C28 1.408(8) . ?
C27 H27A 0.9700 . ?
C27 H27B 0.9700 . ?
O3 C28 1.222(6) . ?
O3 C29 1.404(6) . ?
C28 H28A 0.9700 . ?
C28 H28B 0.9700 . ?
C29 C30 1.462(8) . ?
C29 H29A 0.9700 . ?
C29 H29B 0.9700 . ?
C30 H30A 0.9700 . ?
C30 H30B 0.9700 . ?
 
loop_
 _geom_angle_atom_site_label_1
 _geom_angle_atom_site_label_2
 _geom_angle_atom_site_label_3
 _geom_angle
 _geom_angle_site_symmetry_1
 _geom_angle_site_symmetry_3
 _geom_angle_publ_flag
C15 Fe1 C10 104.76(19) . . ?
C15 Fe1 C18 68.2(2) . . ?
C10 Fe1 C18 159.5(2) . . ?
C15 Fe1 C19 39.9(2) . . ?
C10 Fe1 C19 121.6(2) . . ?
C18 Fe1 C19 40.9(2) . . ?
C15 Fe1 C14 119.4(2) . . ?
C10 Fe1 C14 41.13(16) . . ?
C18 Fe1 C14 124.1(2) . . ?
C19 Fe1 C14 106.3(2) . . ?
C15 Fe1 C11 123.0(2) . . ?
C10 Fe1 C11 40.78(16) . . ?
C18 Fe1 C11 159.1(2) . . ?
C19 Fe1 C11 158.5(2) . . ?
C14 Fe1 C11 68.40(18) . . ?
C15 Fe1 C16 42.1(2) . . ?
C10 Fe1 C16 120.8(2) . . ?
C18 Fe1 C16 67.7(3) . . ?
C19 Fe1 C16 68.5(3) . . ?
C14 Fe1 C16 156.7(2) . . ?
C11 Fe1 C16 107.7(2) . . ?
C15 Fe1 C13 156.1(3) . . ?
C10 Fe1 C13 68.64(17) . . ?
C18 Fe1 C13 109.5(2) . . ?
C19 Fe1 C13 122.7(3) . . ?
C14 Fe1 C13 40.70(19) . . ?
C11 Fe1 C13 67.73(19) . . ?
C16 Fe1 C13 161.0(3) . . ?
C15 Fe1 C12 160.9(3) . . ?
C10 Fe1 C12 68.30(17) . . ?
C18 Fe1 C12 124.3(2) . . ?
C19 Fe1 C12 158.8(3) . . ?
C14 Fe1 C12 67.8(2) . . ?
C11 Fe1 C12 40.35(17) . . ?
C16 Fe1 C12 125.0(2) . . ?
C13 Fe1 C12 39.74(19) . . ?
C15 Fe1 C17 68.7(2) . . ?
C10 Fe1 C17 157.3(2) . . ?
C18 Fe1 C17 40.0(2) . . ?
C19 Fe1 C17 68.0(2) . . ?
C14 Fe1 C17 161.1(2) . . ?
C11 Fe1 C17 123.5(2) . . ?
C16 Fe1 C17 40.0(2) . . ?
C13 Fe1 C17 125.9(2) . . ?
C12 Fe1 C17 110.5(2) . . ?
C2 N1 C1 111.1(3) . . ?
C2 N1 H1A 109.4 . . ?
C1 N1 H1A 109.4 . . ?
C2 N1 H1B 109.4 . . ?
C1 N1 H1B 109.4 . . ?
H1A N1 H1B 108.0 . . ?
C10 C1 N1 112.6(3) . . ?
C10 C1 H1C 109.1 . . ?
N1 C1 H1C 109.1 . . ?
C10 C1 H1D 109.1 . . ?
N1 C1 H1D 109.1 . . ?
H1C C1 H1D 107.8 . . ?
N1 C2 C3 112.6(3) . . ?
N1 C2 H2A 109.1 . . ?
C3 C2 H2A 109.1 . . ?
N1 C2 H2B 109.1 . . ?
C3 C2 H2B 109.1 . . ?
H2A C2 H2B 107.8 . . ?
C4 C3 C8 118.3(4) . . ?
C4 C3 C2 120.2(4) . . ?
C8 C3 C2 121.5(4) . . ?
C3 C4 C5 120.0(4) . . ?
C3 C4 H4 120.0 . . ?
C5 C4 H4 120.0 . . ?
C6 C5 C4 121.6(5) . . ?
C6 C5 H5 119.2 . . ?
C4 C5 H5 119.2 . . ?
C5 C6 C7 118.0(4) . . ?
C5 C6 C9 121.3(5) . . ?
C7 C6 C9 120.7(5) . . ?
C8 C7 C6 120.0(5) . . ?
C8 C7 H7 120.0 . . ?
C6 C7 H7 120.0 . . ?
C7 C8 C3 122.1(5) . . ?
C7 C8 H8 119.0 . . ?
C3 C8 H8 119.0 . . ?
C6 C9 H9A 109.5 . . ?
C6 C9 H9B 109.5 . . ?
H9A C9 H9B 109.5 . . ?
C6 C9 H9C 109.5 . . ?
H9A C9 H9C 109.5 . . ?
H9B C9 H9C 109.5 . . ?
C11 C10 C14 107.2(4) . . ?
C11 C10 C1 127.0(4) . . ?
C14 C10 C1 125.7(4) . . ?
C11 C10 Fe1 69.9(2) . . ?
C14 C10 Fe1 69.7(2) . . ?
C1 C10 Fe1 122.8(3) . . ?
C12 C11 C10 108.4(4) . . ?
C12 C11 Fe1 70.5(3) . . ?
C10 C11 Fe1 69.3(2) . . ?
C12 C11 H11 125.8 . . ?
C10 C11 H11 125.8 . . ?
Fe1 C11 H11 125.9 . . ?
C13 C12 C11 108.5(4) . . ?
C13 C12 Fe1 69.9(3) . . ?
C11 C12 Fe1 69.1(3) . . ?
C13 C12 H12 125.8 . . ?
C11 C12 H12 125.8 . . ?
Fe1 C12 H12 126.8 . . ?
C12 C13 C14 108.4(4) . . ?
C12 C13 Fe1 70.4(3) . . ?
C14 C13 Fe1 69.2(3) . . ?
C12 C13 H13 125.8 . . ?
C14 C13 H13 125.8 . . ?
Fe1 C13 H13 126.2 . . ?
C13 C14 C10 107.6(4) . . ?
C13 C14 Fe1 70.1(3) . . ?
C10 C14 Fe1 69.2(2) . . ?
C13 C14 H14 126.2 . . ?
C10 C14 H14 126.2 . . ?
Fe1 C14 H14 126.1 . . ?
C19 C15 Fe1 70.3(3) . . ?
C19 C15 H15 144.8 . . ?
Fe1 C15 H15 144.8 . . ?
C17 C16 Fe1 70.4(3) . . ?
C17 C16 H16 144.8 . . ?
Fe1 C16 H16 144.8 . . ?
C18 C17 C16 108.5(5) . . ?
C18 C17 Fe1 69.1(3) . . ?
C16 C17 Fe1 69.6(3) . . ?
C18 C17 H17 125.7 . . ?
C16 C17 H17 125.7 . . ?
Fe1 C17 H17 127.1 . . ?
C17 C18 C19 108.5(6) . . ?
C17 C18 Fe1 70.9(3) . . ?
C19 C18 Fe1 69.6(3) . . ?
C17 C18 H18 125.7 . . ?
C19 C18 H18 125.7 . . ?
Fe1 C18 H18 125.4 . . ?
C15 C19 C18 108.4(6) . . ?
C15 C19 Fe1 69.7(3) . . ?
C18 C19 Fe1 69.5(3) . . ?
C15 C19 H19 125.8 . . ?
C18 C19 H19 125.8 . . ?
Fe1 C19 H19 126.5 . . ?
C24 O1 C25 115.3(4) . . ?
C27 O2 C26 116.1(4) . . ?
C31 O4 C30 118.4(4) . . ?
C36 O5 C37 117.0(3) . . ?
C38 O6 C39 112.4(3) . . ?
C40 O7 C41 112.3(3) . . ?
C43 O8 C42 117.4(4) . . ?
C43 C20 C21 118.6(6) . . ?
C43 C20 H20 120.7 . . ?
C21 C20 H20 120.7 . . ?
C22 C21 C20 119.5(6) . . ?
C22 C21 H21 120.3 . . ?
C20 C21 H21 120.3 . . ?
C21 C22 C23 122.1(6) . . ?
C21 C22 H22 118.9 . . ?
C23 C22 H22 118.9 . . ?
C22 C23 C24 121.1(6) . . ?
C22 C23 H23 119.5 . . ?
C24 C23 H23 119.5 . . ?
O1 C24 C23 126.3(5) . . ?
O1 C24 C43 114.7(4) . . ?
C23 C24 C43 119.0(5) . . ?
O1 C25 C26 108.3(4) . . ?
O1 C25 H25A 110.0 . . ?
C26 C25 H25A 110.0 . . ?
O1 C25 H25B 110.0 . . ?
C26 C25 H25B 110.0 . . ?
H25A C25 H25B 108.4 . . ?
O2 C26 C25 112.1(4) . . ?
O2 C26 H26A 109.2 . . ?
C25 C26 H26A 109.2 . . ?
O2 C26 H26B 109.2 . . ?
C25 C26 H26B 109.2 . . ?
H26A C26 H26B 107.9 . . ?
O4 C31 C32 126.5(5) . . ?
O4 C31 C36 115.2(4) . . ?
C32 C31 C36 118.3(5) . . ?
C33 C32 C31 120.9(5) . . ?
C33 C32 H32 119.6 . . ?
C31 C32 H32 119.6 . . ?
C34 C33 C32 120.1(5) . . ?
C34 C33 H33 119.9 . . ?
C32 C33 H33 119.9 . . ?
C33 C34 C35 120.7(6) . . ?
C33 C34 H34 119.7 . . ?
C35 C34 H34 119.7 . . ?
C34 C35 C36 120.5(5) . . ?
C34 C35 H35 119.8 . . ?
C36 C35 H35 119.8 . . ?
O5 C36 C35 125.4(4) . . ?
O5 C36 C31 115.0(4) . . ?
C35 C36 C31 119.6(4) . . ?
O5 C37 C38 106.7(4) . . ?
O5 C37 H37A 110.4 . . ?
C38 C37 H37A 110.4 . . ?
O5 C37 H37B 110.4 . . ?
C38 C37 H37B 110.4 . . ?
H37A C37 H37B 108.6 . . ?
O6 C38 C37 112.4(4) . . ?
O6 C38 H38A 109.1 . . ?
C37 C38 H38A 109.1 . . ?
O6 C38 H38B 109.1 . . ?
C37 C38 H38B 109.1 . . ?
H38A C38 H38B 107.8 . . ?
O6 C39 C40 109.0(4) . . ?
O6 C39 H39A 109.9 . . ?
C40 C39 H39A 109.9 . . ?
O6 C39 H39B 109.9 . . ?
C40 C39 H39B 109.9 . . ?
H39A C39 H39B 108.3 . . ?
O7 C40 C39 108.9(4) . . ?
O7 C40 H40A 109.9 . . ?
C39 C40 H40A 109.9 . . ?
O7 C40 H40B 109.9 . . ?
C39 C40 H40B 109.9 . . ?
H40A C40 H40B 108.3 . . ?
O7 C41 C42 108.5(4) . . ?
O7 C41 H41A 110.0 . . ?
C42 C41 H41A 110.0 . . ?
O7 C41 H41B 110.0 . . ?
C42 C41 H41B 110.0 . . ?
H41A C41 H41B 108.4 . . ?
O8 C42 C41 108.4(4) . . ?
O8 C42 H42A 110.0 . . ?
C41 C42 H42A 110.0 . . ?
O8 C42 H42B 110.0 . . ?
C41 C42 H42B 110.0 . . ?
H42A C42 H42B 108.4 . . ?
O8 C43 C24 116.6(4) . . ?
O8 C43 C20 123.7(5) . . ?
C24 C43 C20 119.7(5) . . ?
F5 P1 F3 179.2(2) . . ?
F5 P1 F6 88.5(3) . . ?
F3 P1 F6 91.8(3) . . ?
F5 P1 F4 93.5(3) . . ?
F3 P1 F4 86.2(3) . . ?
F6 P1 F4 177.8(2) . . ?
F5 P1 F2 91.0(2) . . ?
F3 P1 F2 89.7(2) . . ?
F6 P1 F2 90.50(19) . . ?
F4 P1 F2 90.41(19) . . ?
F5 P1 F1 88.5(2) . . ?
F3 P1 F1 90.8(2) . . ?
F6 P1 F1 89.90(18) . . ?
F4 P1 F1 89.21(18) . . ?
F2 P1 F1 179.3(2) . . ?
O2 C27 C28 116.8(4) . . ?
O2 C27 H27A 108.1 . . ?
C28 C27 H27A 108.1 . . ?
O2 C27 H27B 108.1 . . ?
C28 C27 H27B 108.1 . . ?
H27A C27 H27B 107.3 . . ?
C28 O3 C29 122.2(5) . . ?
O3 C28 C27 124.7(5) . . ?
O3 C28 H28A 106.1 . . ?
C27 C28 H28A 106.1 . . ?
O3 C28 H28B 106.1 . . ?
C27 C28 H28B 106.1 . . ?
H28A C28 H28B 106.3 . . ?
O3 C29 C30 109.9(5) . . ?
O3 C29 H29A 109.7 . . ?
C30 C29 H29A 109.7 . . ?
O3 C29 H29B 109.7 . . ?
C30 C29 H29B 109.7 . . ?
H29A C29 H29B 108.2 . . ?
O4 C30 C29 109.2(4) . . ?
O4 C30 H30A 109.8 . . ?
C29 C30 H30A 109.8 . . ?
O4 C30 H30B 109.8 . . ?
C29 C30 H30B 109.8 . . ?
H30A C30 H30B 108.3 . . ?
 
_refine_diff_density_max    0.558
_refine_diff_density_min   -0.487
_refine_diff_density_rms    0.110

_shelxl_version_number 2014/6

_shelx_res_file
;
TITL 140639_180_0m in P-1
CELL 0.71073  10.3579  11.2100  19.4479  87.293  79.940  88.772
ZERR    2.00   0.0009   0.0012   0.0018   0.003   0.004   0.003
LATT 1
SFAC C  H  N  O  F  P  Fe
UNIT 86  108  2  16  12  2  2
L.S. 4
ACTA
BOND $H
FMAP 2
PLAN 5
FREE C15  C16
TEMP 23.000
WGHT    0.131300
FVAR       0.41388
MOLE 1
FE1   7    0.318595    0.365385    0.430692    11.00000    0.07075    0.06661 =
         0.03955   -0.00564   -0.01103    0.00611
N1    3    0.408157    0.264704    0.212705    11.00000    0.06306    0.05091 =
         0.04179   -0.00446   -0.01248    0.00269
AFIX  23
H1A   2    0.323001    0.261311    0.211029    11.00000   -1.20000
H1B   2    0.438048    0.333719    0.192144    11.00000   -1.20000
AFIX   0
C1    1    0.426967    0.259624    0.287785    11.00000    0.06338    0.05374 =
         0.03661    0.00155   -0.01390   -0.00444
AFIX  23
H1C   2    0.385276    0.188642    0.311357    11.00000   -1.20000
H1D   2    0.519948    0.253200    0.289376    11.00000   -1.20000
AFIX   0
C2    1    0.478726    0.163779    0.174073    11.00000    0.07420    0.05709 =
         0.04815   -0.00780   -0.01132    0.01269
AFIX  23
H2A   2    0.459566    0.089992    0.201748    11.00000   -1.20000
H2B   2    0.572437    0.176513    0.168046    11.00000   -1.20000
AFIX   0
C3    1    0.440952    0.151382    0.103714    11.00000    0.06799    0.05237 =
         0.04322   -0.00648   -0.00755    0.01185
C4    1    0.364862    0.057931    0.092532    11.00000    0.07142    0.06574 =
         0.05670   -0.00695   -0.00654   -0.00277
AFIX  43
H4    2    0.336539    0.002094    0.128621    11.00000   -1.20000
AFIX   0
C5    1    0.330312    0.046744    0.027709    11.00000    0.06728    0.07094 =
         0.07884   -0.01637   -0.01399   -0.00405
AFIX  43
H5    2    0.279718   -0.017620    0.020635    11.00000   -1.20000
AFIX   0
C6    1    0.368915    0.128536   -0.026728    11.00000    0.07862    0.08652 =
         0.05540   -0.01733   -0.02079    0.02550
C7    1    0.445361    0.222821   -0.014974    11.00000    0.11737    0.07527 =
         0.04974    0.00632   -0.01760   -0.00458
AFIX  43
H7    2    0.473503    0.279213   -0.050780    11.00000   -1.20000
AFIX   0
C8    1    0.479484    0.232950    0.049425    11.00000    0.10093    0.06001 =
         0.05636   -0.00504   -0.01572   -0.00512
AFIX  43
H8    2    0.530332    0.297055    0.056625    11.00000   -1.20000
AFIX   0
C9    1    0.329138    0.116429   -0.097408    11.00000    0.12658    0.13652 =
         0.06889   -0.03479   -0.04721    0.02382
AFIX 137
H9A   2    0.295604    0.037894   -0.099987    11.00000   -1.50000
H9B   2    0.404091    0.128789   -0.133589    11.00000   -1.50000
H9C   2    0.262517    0.174933   -0.103431    11.00000   -1.50000
AFIX   0
C10   1    0.371291    0.366760    0.325757    11.00000    0.05820    0.05179 =
         0.03808   -0.00332   -0.01284   -0.00150
C11   1    0.237775    0.398539    0.343974    11.00000    0.06372    0.06818 =
         0.04790   -0.00175   -0.01532   -0.00152
AFIX  43
H11   2    0.167796    0.358104    0.332218    11.00000   -1.20000
AFIX   0
C12   1    0.228375    0.501637    0.382893    11.00000    0.08640    0.07595 =
         0.05927   -0.01143   -0.01870    0.02202
AFIX  43
H12   2    0.151081    0.541244    0.401192    11.00000   -1.20000
AFIX   0
C13   1    0.353906    0.534466    0.389448    11.00000    0.11969    0.05744 =
         0.05800   -0.01303   -0.02694    0.00276
AFIX  43
H13   2    0.375020    0.599513    0.413106    11.00000   -1.20000
AFIX   0
C14   1    0.444191    0.452232    0.354053    11.00000    0.07852    0.06307 =
         0.05190   -0.00075   -0.01667   -0.01699
AFIX  43
H14   2    0.534945    0.453791    0.350015    11.00000   -1.20000
AFIX   0
C15   1    0.365305    0.199659    0.463903    11.00000    0.14584    0.07609 =
         0.05457    0.01539   -0.02155    0.02255
AFIX  43
H15   2    0.351725    0.118553    0.460564    11.00000   -1.20000
AFIX   0
C16   1    0.225543    0.222484    0.484378    11.00000    0.13035    0.09189 =
         0.06625    0.01936   -0.01561   -0.00849
AFIX  43
H16   2    0.205205    0.142528    0.482082    11.00000   -1.20000
AFIX   0
C17   1    0.211611    0.320456    0.526787    11.00000    0.09162    0.12738 =
         0.04932    0.01262    0.00502    0.01235
AFIX  43
H17   2    0.132556    0.354485    0.547568    11.00000   -1.20000
AFIX   0
C18   1    0.335945    0.358736    0.532778    11.00000    0.12803    0.12068 =
         0.04478   -0.01505   -0.02515    0.01503
AFIX  43
H18   2    0.353950    0.423408    0.557656    11.00000   -1.20000
AFIX   0
C19   1    0.430199    0.282873    0.494729    11.00000    0.10781    0.13256 =
         0.05295    0.00740   -0.03175    0.03018
AFIX  43
H19   2    0.520642    0.288147    0.491086    11.00000   -1.20000
AFIX   0
O1    4    0.108636    0.180867    0.202518    11.00000    0.06302    0.06032 =
         0.08078   -0.00643   -0.01829   -0.00242
O2    4    0.225684    0.039036    0.307217    11.00000    0.06696    0.07141 =
         0.14222    0.02986   -0.02047   -0.00938
O4    4    0.686342    0.090286    0.345308    11.00000    0.07685    0.06584 =
         0.09878    0.03413   -0.02472   -0.01053
O5    4    0.763968    0.287584    0.280573    11.00000    0.06651    0.06283 =
         0.07665    0.01755   -0.02248   -0.00988
O6    4    0.645647    0.420026    0.174190    11.00000    0.05880    0.06217 =
         0.08601    0.01594   -0.02044   -0.00776
O7    4    0.416141    0.517177    0.145834    11.00000    0.05448    0.06202 =
         0.08075   -0.00703   -0.01042    0.00901
O8    4    0.190357    0.376889    0.136320    11.00000    0.05961    0.07175 =
         0.07800    0.00910   -0.01458   -0.00605
C20   1    0.087671    0.331540    0.036203    11.00000    0.07618    0.13164 =
         0.07514   -0.00473   -0.01085    0.01509
AFIX  43
H20   2    0.117761    0.401364    0.011389    11.00000   -1.20000
AFIX   0
C21   1    0.010961    0.250292    0.007358    11.00000    0.09315    0.17771 =
         0.08706   -0.04113   -0.04706    0.03072
AFIX  43
H21   2   -0.011534    0.267065   -0.036365    11.00000   -1.20000
AFIX   0
C22   1   -0.028627    0.149739    0.043391    11.00000    0.09957    0.12395 =
         0.12987   -0.04135   -0.04563   -0.00159
AFIX  43
H22   2   -0.077588    0.096250    0.023753    11.00000   -1.20000
AFIX   0
C23   1    0.000098    0.122924    0.107629    11.00000    0.07605    0.08850 =
         0.10688   -0.02725   -0.03119    0.00368
AFIX  43
H23   2   -0.029867    0.052000    0.131191    11.00000   -1.20000
AFIX   0
C24   1    0.072878    0.198819    0.138664    11.00000    0.05410    0.07300 =
         0.07614   -0.01186   -0.01045    0.00086
C25   1    0.047562    0.079830    0.244721    11.00000    0.05800    0.06107 =
         0.10408    0.00315   -0.00685   -0.00982
AFIX  23
H25A  2    0.072187    0.006173    0.221261    11.00000   -1.20000
H25B  2   -0.047142    0.088512    0.251598    11.00000   -1.20000
AFIX   0
C26   1    0.092453    0.076351    0.312878    11.00000    0.07101    0.07110 =
         0.09768    0.00483   -0.00512   -0.01046
AFIX  23
H26A  2    0.082077    0.155216    0.331767    11.00000   -1.20000
H26B  2    0.037966    0.021946    0.345236    11.00000   -1.20000
AFIX   0
C31   1    0.751994    0.164259    0.381549    11.00000    0.04926    0.07796 =
         0.07386    0.01487   -0.00758    0.00133
C32   1    0.779417    0.142078    0.448158    11.00000    0.07926    0.11019 =
         0.07064    0.03156   -0.00500   -0.00585
AFIX  43
H32   2    0.751886    0.071259    0.472644    11.00000   -1.20000
AFIX   0
C33   1    0.846698    0.223192    0.478562    11.00000    0.09734    0.15383 =
         0.05728    0.01081   -0.01518   -0.00065
AFIX  43
H33   2    0.866239    0.206241    0.522913    11.00000   -1.20000
AFIX   0
C34   1    0.884589    0.327607    0.444185    11.00000    0.10061    0.11692 =
         0.06425   -0.01016   -0.01465   -0.00098
AFIX  43
H34   2    0.928189    0.383025    0.465570    11.00000   -1.20000
AFIX   0
C35   1    0.859492    0.352584    0.378328    11.00000    0.07629    0.07288 =
         0.07442   -0.00728   -0.01584   -0.00196
AFIX  43
H35   2    0.887326    0.424263    0.354964    11.00000   -1.20000
AFIX   0
C36   1    0.793250    0.272345    0.346285    11.00000    0.05240    0.06683 =
         0.06174    0.00571   -0.00424    0.00766
C37   1    0.826152    0.384611    0.237211    11.00000    0.05330    0.06642 =
         0.07225    0.01064   -0.01099   -0.00482
AFIX  23
H37A  2    0.920751    0.374846    0.230268    11.00000   -1.20000
H37B  2    0.802579    0.460064    0.258843    11.00000   -1.20000
AFIX   0
C38   1    0.779041    0.382080    0.169083    11.00000    0.05888    0.08369 =
         0.07092    0.01374   -0.01129   -0.00118
AFIX  23
H38A  2    0.833533    0.433603    0.134891    11.00000   -1.20000
H38B  2    0.788269    0.301455    0.152661    11.00000   -1.20000
AFIX   0
C39   1    0.632730    0.546222    0.161871    11.00000    0.07540    0.05877 =
         0.09562    0.02450   -0.03513   -0.01800
AFIX  23
H39A  2    0.661433    0.567087    0.112676    11.00000   -1.20000
H39B  2    0.687130    0.587973    0.188500    11.00000   -1.20000
AFIX   0
C40   1    0.493756    0.582011    0.183248    11.00000    0.09025    0.05273 =
         0.06505    0.00391   -0.02266   -0.00327
AFIX  23
H40A  2    0.466581    0.565687    0.233047    11.00000   -1.20000
H40B  2    0.482976    0.666963    0.173530    11.00000   -1.20000
AFIX   0
C41   1    0.285146    0.560842    0.154057    11.00000    0.06503    0.05869 =
         0.10406    0.00640   -0.00398    0.00953
AFIX  23
H41A  2    0.284283    0.645819    0.142118    11.00000   -1.20000
H41B  2    0.242197    0.548294    0.202256    11.00000   -1.20000
AFIX   0
C42   1    0.214902    0.495918    0.107274    11.00000    0.06222    0.08244 =
         0.10147    0.02539   -0.01950    0.01069
AFIX  23
H42A  2    0.132703    0.536516    0.103318    11.00000   -1.20000
H42B  2    0.267772    0.493422    0.060975    11.00000   -1.20000
AFIX   0
C43   1    0.117287    0.304417    0.103017    11.00000    0.05082    0.09740 =
         0.07695   -0.02001   -0.01461    0.01147
P1    6    0.946568    0.726822    0.245929    11.00000    0.06517    0.06148 =
         0.08490   -0.01187   -0.01053   -0.00420
F1    5    0.807160    0.679798    0.282154    11.00000    0.08291    0.10115 =
         0.14422   -0.03230    0.01593   -0.03087
F2    5    1.085738    0.773172    0.210716    11.00000    0.08064    0.10282 =
         0.18016   -0.04530    0.02635   -0.02509
F3    5    0.881680    0.834490    0.210243    11.00000    0.12731    0.12765 =
         0.19696    0.04505   -0.03906    0.01466
F4    5    0.946433    0.810040    0.308755    11.00000    0.12313    0.15219 =
         0.14022   -0.07641    0.00390   -0.04879
F5    5    1.009006    0.620154    0.282007    11.00000    0.13123    0.13219 =
         0.20772    0.05797   -0.04841    0.02068
F6    5    0.942179    0.646959    0.182627    11.00000    0.15484    0.14086 =
         0.11540   -0.05668    0.01529   -0.05964
C27   1    0.247077   -0.079225    0.324481    11.00000    0.08329    0.07341 =
         0.13750    0.02676   -0.04109   -0.02288
AFIX  23
H27A  2    0.208430   -0.127315    0.293395    11.00000   -1.20000
H27B  2    0.200402   -0.096355    0.371537    11.00000   -1.20000
AFIX   0
O3    4    0.468745   -0.050807    0.326413    11.00000    0.07675    0.05640 =
         0.38844    0.02832   -0.08376   -0.00504
C28   1    0.378465   -0.116645    0.321666    11.00000    0.10026    0.05680 =
         0.17939    0.02041   -0.05143   -0.01096
AFIX  23
H28A  2    0.377796   -0.178618    0.358258    11.00000   -1.20000
H28B  2    0.403506   -0.155498    0.277701    11.00000   -1.20000
AFIX   0
C29   1    0.597864   -0.093413    0.323842    11.00000    0.08253    0.05577 =
         0.17835    0.02546   -0.03293    0.00295
AFIX  23
H29A  2    0.646462   -0.082119    0.276688    11.00000   -1.20000
H29B  2    0.597166   -0.178188    0.336442    11.00000   -1.20000
AFIX   0
C30   1    0.661625   -0.029281    0.372192    11.00000    0.06542    0.07191 =
         0.12036    0.03395   -0.00314    0.00653
AFIX  23
H30A  2    0.605525   -0.028635    0.417672    11.00000   -1.20000
H30B  2    0.743524   -0.069102    0.377650    11.00000   -1.20000
AFIX   0
HKLF 4

REM  140639_180_0m in P-1
REM R1 =  0.0646 for    4528 Fo > 4sig(Fo)  and  0.1369 for all    8901 data
REM    542 parameters refined using      0 restraints

END

WGHT      0.1314      0.0000

REM Highest difference peak  0.558,  deepest hole -0.487,  1-sigma level  0.110
Q1    1   0.4514 -0.0538  0.3521  11.00000  0.05    0.56
Q2    1   0.4736 -0.0786  0.2782  11.00000  0.05    0.45
Q3    1   0.8177  0.7535  0.2135  11.00000  0.05    0.43
Q4    1   0.1205  0.1739  0.4726  11.00000  0.05    0.35
Q5    1   0.9728  0.8164  0.1705  11.00000  0.05    0.33
;
_shelx_res_checksum   17726

_shelx_hkl_file
;
  -1   0   0 -0.0420  0.1604   2
  -1   0   0 -0.2045  0.1959   1
  -1   0   0 0.25014 0.24812   1
  -1   0   0 0.12263 0.18045   2
   1   0   0 -0.0426  0.2072   1
   1   0   0 0.08182 0.19145   1
   1   0   0 -0.0697  0.1474   2
   1   0   0 -0.2742  0.1593   2
  -2   0   0 39.3841  3.2934   1
  -2   0   0 42.0827  3.3103   1
  -2   0   0 43.0027  3.2979   1
  -2   0   0 48.8775  3.2019   2
   2   0   0 41.5859  3.3078   2
   2   0   0 26.7916  3.4778   1
   2   0   0 38.5843  3.2587   2
   2   0   0 41.7033  3.3957   1
  -3   0   0 373.394  24.047   2
  -3   0   0 346.365  24.899   1
  -3   0   0 374.705  24.974   1
   3   0   0 359.155  24.424   2
   3   0   0 389.329  25.581   1
   3   0   0 339.745  25.210   1
   3   0   0 348.913  24.415   2
  -4   0   0 20.5556  2.2035   2
  -4   0   0 21.5435  2.3521   1
   4   0   0 19.6548  3.2492   1
   4   0   0 23.1695  2.9927   2
   4   0   0 23.6324  3.0495   1
   4   0   0 15.3040  2.6320   2
   4   0   0 21.7341  2.9545   2
  -5   0   0 18.0327  1.9296   2
   5   0   0 24.0181  3.5874   2
   5   0   0 18.4699  3.0492   1
   5   0   0 20.9469  3.4085   2
   5   0   0 17.4008  3.1189   2
   5   0   0 25.4726  4.0334   1
   6   0   0 7.96841 2.36348   2
   6   0   0 4.17955 2.17665   2
   6   0   0 3.00581 1.99134   1
   6   0   0 8.19360 3.08330   1
   7   0   0 225.489  17.004   2
   7   0   0 240.324  18.354   1
   7   0   0 217.720  17.058   1
   7   0   0 190.344  16.425   2
   8   0   0 32.2377  5.4644   2
   8   0   0 28.2999  6.0466   1
   8   0   0 30.1445  5.7287   2
   8   0   0 35.1259  5.5094   1
   9   0   0 65.6531  8.0661   1
   9   0   0 61.7080  8.5249   2
   9   0   0 45.0253  8.3702   1
  10   0   0 0.04661 3.51166   2
  10   0   0 0.58392 3.75860   1
  11   0   0 9.52496 5.52875   1
  11   0   0 8.42793 5.17267   2
  12   0   0 0.44205 4.18534   1
  12   0   0 3.37621 5.35821   2
  12  -1   0 -3.9802  4.1074   1
  12  -1   0 0.28554 3.96450   2
  11  -1   0 -1.2236  4.2264   1
  11  -1   0 -2.0984  4.2014   2
  10  -1   0 0.97746 3.81725   1
  10  -1   0 0.37413 3.84328   2
   9  -1   0 36.5168  7.2290   1
   9  -1   0 22.0131  5.3161   2
   8  -1   0 4.97602 3.34141   1
   8  -1   0 6.67024 3.30078   2
   8  -1   0 9.62589 3.89131   2
   8  -1   0 8.77499 3.46913   1
   7  -1   0 55.6877  7.0011   1
   7  -1   0 47.7633  6.6865   2
   7  -1   0 54.1748  7.6958   1
   7  -1   0 61.0478  7.2954   2
   6  -1   0 26.1634  4.1976   2
   6  -1   0 17.8542  3.6432   1
   6  -1   0 22.8931  3.8564   2
   6  -1   0 22.4431  4.4074   1
  -6   1   0 17.3744  2.2661   2
  -6   1   0 9.65714 2.01013   2
   5  -1   0 1.72000 1.90935   1
   5  -1   0 12.0587  2.5093   2
   5  -1   0 9.39153 2.72416   1
   5  -1   0 9.55187 2.61398   2
  -5   1   0 2.86800 1.46886   2
  -5   1   0 8.25789 1.70952   2
  -5   1   0 7.78702 1.93952   1
   4  -1   0 285.249  19.817   1
   4  -1   0 274.110  19.468   1
   4  -1   0 261.216  18.747   2
   4  -1   0 272.734  18.861   2
  -4   1   0 251.370  18.302   2
  -4   1   0 264.250  18.213   2
  -4   1   0 242.888  18.864   1
   3  -1   0 2727.36  186.97   1
   3  -1   0 2771.59  180.48   2
   3  -1   0 2747.44  180.35   2
   3  -1   0 2823.05  187.16   1
  -3   1   0 2777.72  186.85   1
  -3   1   0 2864.03  180.24   2
  -3   1   0 2686.69  186.71   1
  -3   1   0 2799.88  180.17   2
  -3   1   0 2671.05  180.10   2
   2  -1   0 0.90190 0.98602   2
   2  -1   0 4.97602 1.37619   1
   2  -1   0 2.82811 1.02734   2
   2  -1   0 1.37022 0.90953   1
  -2   1   0 1.01996 0.93353   1
  -2   1   0 4.13996 1.09829   2
  -2   1   0 1.61918 0.89482   2
  -2   1   0 4.72994 1.26306   1
   0  -1   0 0.26517 0.51774   2
   0  -1   0 -1.6358  0.1396   2
   0  -1   0 -1.6488  0.2896   1
   0  -1   0 -1.6889  0.1626   1
   0   1   0 -1.5020  0.1590   2
   0   1   0 -1.4900  0.1915   1
   0   1   0 -1.8836  0.2313   2
   0   1   0 -1.6642  0.2964   1
  -1  -1   0 784.266  53.303   1
  -2  -1   0 1371.70   87.51   2
  -2  -1   0 1356.21   90.69   1
  -2  -1   0 1324.79   90.56   1
  -2  -1   0 1217.09   87.40   2
   2   1   0 1362.96   90.73   1
   2   1   0 1359.19   90.94   1
   2   1   0 1342.67   87.64   2
   2   1   0 1401.20   87.61   2
  -3  -1   0 1236.69   87.18   1
  -3  -1   0 1268.62   87.26   1
  -3  -1   0 1343.08   84.25   2
   3   1   0 1258.90   84.60   2
   3   1   0 1302.83   84.58   2
   3   1   0 1362.22   87.93   1
   3   1   0 1271.12   87.57   1
  -4  -1   0 144.934   9.478   2
   4   1   0 133.285  10.806   1
   4   1   0 136.326  10.270   2
   4   1   0 141.337  10.478   1
   4   1   0 126.310  10.116   2
   5   1   0 101.293   8.523   3
   5   1   0 111.575   8.690   2
   5   1   0 96.3706  9.1306   2
   5   1   0 122.338   9.550   1
   5   1   0 113.119   8.861   1
   6   1   0 87.8277  7.9694   2
   6   1   0 87.1295  8.8698   1
   6   1   0 82.1737  7.8590   2
   6   1   0 68.9721  6.2562   3
   6   1   0 82.3485  7.8187   1
   7   1   0 87.2705  9.0380   1
   7   1   0 77.5163  8.8864   2
   7   1   0 107.809   9.658   2
   7   1   0 97.6031 10.4276   1
   8   1   0 35.2171  5.5682   2
   8   1   0 29.4183  6.0094   1
   8   1   0 24.0092  4.5597   1
   8   1   0 18.0465  4.3450   2
   8   1   0 22.1492  4.4679   2
   9   1   0 10.3043  4.5759   1
   9   1   0 8.78300 4.05243   2
   9   1   0 18.0399  4.2919   1
  10   1   0 10.0514  4.6552   1
  10   1   0 13.5398  5.0324   2
  11   1   0 3.88716 4.34802   2
  11   1   0 0.78117 4.10268   1
  12   1   0 -4.3784  4.4452   1
  12  -2   0 2.72998 4.53711   1
  12  -2   0 1.10977 4.36039   2
  11  -2   0 0.70366 3.77959   2
  11  -2   0 4.65563 3.97204   1
  10  -2   0 4.60362 4.29608   1
  10  -2   0 8.59444 4.26078   2
   9  -2   0 20.6381  5.7266   1
   9  -2   0 17.0209  4.8720   2
   8  -2   0 14.4970  4.1228   2
   8  -2   0 23.9710  5.1218   1
   8  -2   0 6.12328 3.74544   1
   8  -2   0 18.5277  5.0097   2
   7  -2   0 75.1430  8.9437   2
   7  -2   0 89.1211  9.7364   1
   7  -2   0 88.8680  9.4621   1
   7  -2   0 82.2734  8.9295   2
  -7   2   0 62.1525  6.3906   2
  -7   2   0 70.3563  6.7189   2
   6  -2   0 61.1895  7.5750   1
   6  -2   0 56.0544  7.3125   2
   6  -2   0 47.4381  7.1003   1
   6  -2   0 67.9067  7.4028   2
  -6   2   0 67.1201  6.7260   1
  -6   2   0 63.4494  6.1729   2
  -6   2   0 54.1483  6.0796   2
   5  -2   0 5.80787 2.17840   2
   5  -2   0 9.42845 2.84418   1
   5  -2   0 3.45594 2.17766   1
   5  -2   0 8.75993 2.84775   2
  -5   2   0 6.98635 2.05478   2
  -5   2   0 2.94049 1.85233   2
  -5   2   0 3.20162 2.16483   1
  -5   2   0 3.06380 1.75828   2
   4  -2   0 33.7152  5.0093   2
   4  -2   0 46.1589  5.5034   1
   4  -2   0 39.1665  4.9940   2
   4  -2   0 43.5601  5.5274   1
  -4   2   0 49.1252  5.1901   2
  -4   2   0 39.9859  5.0979   1
  -4   2   0 44.7881  5.0541   2
  -4   2   0 41.2612  4.0994   3
   3  -2   0 1432.55  101.71   1
   3  -2   0 1459.61   98.20   2
   3  -2   0 1558.34  101.56   1
   3  -2   0 1438.64   97.67   2
  -3   2   0 1531.07   98.09   2
  -3   2   0 1491.11   97.83   2
  -3   2   0 1482.77  101.55   1
   2  -2   0 377.423  25.946   1
   2  -2   0 337.977  26.240   1
   2  -2   0 379.462  25.591   2
   2  -2   0 348.697  24.891   2
  -2   2   0 372.595  26.043   1
  -2   2   0 381.560  25.470   2
  -2   2   0 368.967  25.037   2
   1  -2   0 2777.27  175.07   2
   1  -2   0 2648.54  180.81   1
   1  -2   0 2520.76  174.37   2
   1  -2   0 2663.33  181.38   1
  -1   2   0 2724.60  175.03   2
  -1   2   0 2776.82  174.44   2
  -1   2   0 2607.07  180.83   1
  -1   2   0 2720.86  181.40   1
   0  -2   0 1100.46   70.71   2
   0  -2   0 1042.67   73.19   1
   0  -2   0 1035.16   72.62   1
   0   2   0 1093.66   72.66   1
   0   2   0 1074.73   70.06   2
  -1  -2   0 864.482  56.925   1
  -1  -2   0 849.843  54.916   2
  -1  -2   0 875.566  54.479   2
   1   2   0 825.324  54.399   2
   1   2   0 822.613  56.950   1
   1   2   0 863.135  56.391   1
   1   2   0 686.073  54.718   2
  -2  -2   0 1573.49  106.61   1
  -2  -2   0 1498.34  103.05   2
  -2  -2   0 1512.07  106.81   1
  -2  -2   0 1573.95  102.88   2
   2   2   0 1577.21  103.26   2
   2   2   0 1599.51  106.62   1
   2   2   0 1612.32  102.91   2
   2   2   0 1641.89  107.11   1
  -3  -2   0 14.8364  2.4228   1
  -3  -2   0 19.3068  2.3421   2
  -3  -2   0 20.1663  2.4147   1
  -3  -2   0 15.2059  2.3060   2
   3   2   0 15.5016  2.4248   2
   3   2   0 22.3458  2.7469   1
   3   2   0 15.0569  2.6439   1
   3   2   0 14.0517  2.4689   2
  -4  -2   0 83.9973  6.2948   2
  -4  -2   0 80.0509  6.3028   1
  -4  -2   0 76.9584  6.1614   2
   4   2   0 88.6702  8.0794   1
   4   2   0 87.7234  7.0432   1
   4   2   0 76.9604  7.2380   2
   4   2   0 89.5697  7.0401   2
   5   2   0 12.1630  2.5697   2
   5   2   0 13.1790  3.0069   1
   5   2   0 11.8955  3.0135   1
   5   2   0 14.2034  2.7845   1
   5   2   0 13.3947  2.6300   2
   6   2   0 82.3386  8.5464   1
   6   2   0 106.344   9.098   2
   6   2   0 71.4315  8.7913   1
   6   2   0 99.1773  8.8795   2
   7   2   0 67.6816  6.9942   3
   7   2   0 78.6945  8.9519   1
   7   2   0 66.8397  7.7156   1
   7   2   0 74.3025  7.8517   2
   7   2   0 65.0420  7.6138   2
   8   2   0 17.4511  2.7371   3
   8   2   0 16.3209  3.7853   2
   8   2   0 14.3844  3.6759   2
   8   2   0 9.39555 3.69257   1
   8   2   0 5.48594 3.01955   1
   9   2   0 2.06116 2.91995   2
   9   2   0 2.37309 3.04930   1
   9   2   0 4.14166 3.59732   1
  10   2   0 7.80560 3.80513   2
  10   2   0 3.18507 4.31810   1
  10   2   0 -0.7047  3.4754   2
  11   2   0 -0.0901  4.5129   1
  11   2   0 3.52562 4.38267   2
  12   2   0 1.81144 5.69843   1
  12  -3   0 -0.4261  4.4847   2
  12  -3   0 -1.4744  4.8821   1
  11  -3   0 2.80754 4.59935   1
  11  -3   0 10.7917  5.1833   2
  10  -3   0 0.91476 3.94336   1
  10  -3   0 12.5703  4.6713   2
   9  -3   0 -0.0240  3.2538   1
   9  -3   0 3.27565 3.35024   2
   8  -3   0 141.457  13.592   2
   8  -3   0 156.510  15.086   1
   8  -3   0 133.243  14.259   2
   8  -3   0 119.803  13.874   1
  -8   3   0 132.563  10.568   2
  -8   3   0 121.912  10.213   2
   7  -3   0 11.5990  3.3545   2
   7  -3   0 18.6260  4.9306   2
   7  -3   0 11.0147  4.1250   1
   7  -3   0 16.0402  4.3779   1
  -7   3   0 3.73514 2.49598   2
  -7   3   0 17.7685  3.4116   2
   6  -3   0 133.651  14.469   1
   6  -3   0 186.033  15.555   2
   6  -3   0 135.885  14.213   1
   6  -3   0 139.445  13.406   2
  -6   3   0 150.842  11.680   3
  -6   3   0 174.787  12.773   2
  -6   3   0 151.688  12.976   1
  -6   3   0 156.323  12.498   2
   5  -3   0 260.343  20.960   2
   5  -3   0 271.170  21.665   1
   5  -3   0 282.765  21.442   1
   5  -3   0 292.162  20.499   2
  -5   3   0 284.661  21.180   1
  -5   3   0 256.161  20.273   2
  -5   3   0 272.557  20.404   2
  -5   3   0 276.008  20.499   3
   4  -3   0 92.0971  9.6649   1
   4  -3   0 101.336   9.367   2
   4  -3   0 91.1065  9.9287   2
   4  -3   0 112.929  10.879   1
  -4   3   0 99.3234 10.0379   1
  -4   3   0 94.0597  9.3697   2
  -4   3   0 112.243  10.057   2
   3  -3   0 33.0590  4.8154   2
   3  -3   0 34.5132  4.9778   1
   3  -3   0 30.8201  4.1668   1
   3  -3   0 25.7995  3.7224   2
  -3   3   0 35.8995  4.7783   2
  -3   3   0 28.0777  3.9966   2
   2  -3   0 556.380  37.773   1
   2  -3   0 562.498  38.650   1
   2  -3   0 565.068  36.411   2
   2  -3   0 524.391  37.279   2
  -2   3   0 502.254  36.388   2
  -2   3   0 525.054  37.851   1
  -2   3   0 533.137  38.515   1
  -2   3   0 537.851  37.167   2
   1  -3   0 246.375  15.424   2
   1  -3   0 219.258  15.917   1
   1  -3   0 213.207  16.696   1
   1  -3   0 199.579  16.021   2
  -1   3   0 208.868  16.091   2
  -1   3   0 194.115  16.559   1
  -1   3   0 211.535  15.269   2
  -1   3   0 222.603  15.927   1
   0  -3   0 86.6473  8.6954   2
   0  -3   0 105.428   7.722   1
   0  -3   0 96.0630  9.2098   1
   0  -3   0 94.5077  7.3717   2
   0   3   0 83.5468  8.8386   1
   0   3   0 105.339   9.118   2
   0   3   0 97.4950  7.3694   2
   0   3   0 97.1128  7.6817   1
  -1  -3   0 61.8022  6.7774   1
  -1  -3   0 57.1438  6.4125   2
  -1  -3   0 67.5790  5.5616   1
  -1  -3   0 73.2209  5.5058   2
   1   3   0 65.9784  5.5933   1
   1   3   0 59.7212  6.7985   1
   1   3   0 63.5042  6.6731   2
   1   3   0 71.9025  5.4692   2
  -2  -3   0 405.051  29.421   1
  -2  -3   0 412.144  28.476   2
  -2  -3   0 403.137  28.921   2
   2   3   0 429.009  28.428   2
   2   3   0 449.689  30.381   1
   2   3   0 406.471  29.106   2
   2   3   0 434.025  29.428   1
  -3  -3   0 276.852  19.224   1
  -3  -3   0 258.794  18.868   2
  -3  -3   0 252.007  18.589   2
   3   3   0 310.996  19.577   2
   3   3   0 251.948  19.968   1
   3   3   0 264.115  19.329   1
   3   3   0 259.830  18.659   2
  -4  -3   0 18.3614  2.8318   2
  -4  -3   0 21.8410  2.8809   2
  -4  -3   0 21.1838  2.8266   1
   4   3   0 15.7764  2.8342   1
   4   3   0 19.4421  3.5265   1
   4   3   0 13.6481  2.9469   2
   4   3   0 20.8638  3.1668   2
  -5  -3   0 66.1099  5.5977   2
  -5  -3   0 69.1314  5.6889   2
   5   3   0 73.6197  7.3213   1
   5   3   0 66.6973  6.9869   2
   5   3   0 71.4516  8.0624   1
   5   3   0 81.9710  7.8013   2
   6   3   0 110.444  10.474   2
   6   3   0 115.243  10.833   2
   6   3   0 113.393  10.813   1
   6   3   0 117.890  11.706   1
   6   3   0 119.223  11.697   1
   7   3   0 3.76085 2.87218   1
   7   3   0 0.73757 2.15295   2
   7   3   0 3.17563 2.37919   1
   7   3   0 2.01347 2.28094   2
   8   3   0 0.15463 2.43611   2
   8   3   0 -3.0169  2.4495   1
   8   3   0 2.58484 2.45540   1
   8   3   0 2.93543 2.79863   2
   8   3   0 0.89259 2.09514   3
   9   3   0 8.00312 3.58670   2
   9   3   0 5.77138 3.79810   1
  10   3   0 8.68254 4.27216   1
  10   3   0 1.65301 3.31415   2
  11   3   0 0.46969 3.58318   2
  11   3   0 3.39168 4.31704   2
  11   3   0 4.08077 5.29259   1
  12   3   0 5.49452 5.94753   1
  12  -4   0 0.19891 5.07437   2
  12  -4   0 5.21251 5.16260   1
  11  -4   0 -0.7898  4.0616   1
  11  -4   0 4.92164 4.22820   2
  10  -4   0 3.61195 4.09298   1
  10  -4   0 -0.4117  3.4419   2
   9  -4   0 11.8783  4.8044   1
   9  -4   0 20.1153  5.2094   2
   8  -4   0 1.84882 3.21532   2
   8  -4   0 4.88389 3.41190   1
  -8   4   0 3.17929 2.63089   2
  -8   4   0 6.91185 2.99665   2
   7  -4   0 -0.8586  2.5917   2
   7  -4   0 -0.1829  3.6528   2
   7  -4   0 -0.0327  3.4191   1
   7  -4   0 0.36768 2.63448   1
  -7   4   0 2.31140 3.48970   1
  -7   4   0 0.92208 2.63471   2
  -7   4   0 2.99664 2.89509   2
  -7   4   0 1.02852 1.57715   3
   6  -4   0 42.7400  7.5975   2
   6  -4   0 55.6242  7.1343   2
   6  -4   0 49.6622  8.0040   1
   6  -4   0 44.7793  6.9566   1
  -6   4   0 68.1776  7.9084   2
  -6   4   0 50.4581  6.9960   2
  -6   4   0 63.3385  6.4187   3
  -6   4   0 60.4942  7.8394   1
   5  -4   0 13.3159  4.3105   1
   5  -4   0 10.8475  3.2647   1
   5  -4   0 14.9523  4.5086   2
   5  -4   0 12.1824  3.1957   2
  -5   4   0 11.8517  3.8237   1
  -5   4   0 18.5724  4.0335   2
  -5   4   0 10.3812  3.1773   2
   4  -4   0 180.480  14.499   1
   4  -4   0 170.693  16.613   1
   4  -4   0 164.087  15.940   2
   4  -4   0 192.432  14.000   2
  -4   4   0 169.743  15.589   2
  -4   4   0 174.100  14.054   2
   3  -4   0 281.201  21.619   1
   3  -4   0 249.361  19.478   2
   3  -4   0 294.079  20.586   1
   3  -4   0 269.950  20.905   2
  -3   4   0 288.754  19.940   2
  -3   4   0 251.011  21.202   1
  -3   4   0 267.030  20.571   2
   2  -4   0 84.6952  9.2828   2
   2  -4   0 69.8803  7.3244   2
   2  -4   0 77.1392  9.0154   1
   2  -4   0 88.0382  8.0927   1
  -2   4   0 86.5513  9.2864   1
  -2   4   0 77.0193  8.5197   2
  -2   4   0 87.3611  7.9105   2
   1  -4   0 76.8348  7.6826   1
   1  -4   0 86.9131  6.9070   2
   1  -4   0 90.7630  9.2921   1
   1  -4   0 68.4063  8.3269   2
  -1   4   0 82.0333  7.8026   1
  -1   4   0 84.0103  8.7942   2
  -1   4   0 82.1114  7.5359   2
  -1   4   0 81.8295  9.0135   1
   0  -4   0 556.667  38.834   2
   0  -4   0 568.794  40.251   1
   0  -4   0 545.594  37.652   2
   0  -4   0 554.367  39.041   1
   0   4   0 589.663  38.980   2
   0   4   0 550.915  39.095   1
   0   4   0 524.094  37.584   2
   0   4   0 600.786  40.449   1
  -1  -4   0 360.116  26.279   2
  -1  -4   0 360.385  25.256   2
  -1  -4   0 366.465  26.119   1
   1   4   0 393.202  27.587   1
   1   4   0 387.781  26.533   2
   1   4   0 352.031  25.242   2
   1   4   0 364.446  26.176   1
  -2  -4   0 333.505  23.744   2
  -2  -4   0 305.115  24.284   2
   2   4   0 352.275  23.731   2
   2   4   0 345.660  24.533   1
   2   4   0 388.684  25.051   2
   2   4   0 331.385  25.601   1
  -3  -4   0 276.780  21.377   2
  -3  -4   0 287.865  21.627   1
  -3  -4   0 293.958  21.007   2
   3   4   0 300.950  20.932   2
   3   4   0 311.634  21.670   1
   3   4   0 333.278  22.201   2
   3   4   0 278.043  22.613   1
  -4  -4   0 7.46429 2.10533   1
  -4  -4   0 3.47034 1.75526   2
  -4  -4   0 3.26035 1.99615   2
   4   4   0 3.49852 2.07905   2
   4   4   0 1.72358 2.20123   1
   4   4   0 9.74432 2.30690   2
   4   4   0 6.75386 2.19990   1
  -5  -4   0 136.673  10.321   2
  -5  -4   0 129.303  10.174   1
  -5  -4   0 119.568   9.849   2
   5   4   0 114.281  11.051   2
   5   4   0 146.096  11.086   1
   5   4   0 127.137  12.808   1
   5   4   0 141.485  12.452   2
  -6  -4   0 556.548  37.629   2
   6   4   0 575.165  40.534   1
   6   4   0 556.073  39.660   2
   6   4   0 574.534  39.191   2
   6   4   0 571.092  41.687   1
   7   4   0 9.95348 3.45378   2
   7   4   0 14.7642  4.4928   1
   7   4   0 16.2419  4.4023   1
   7   4   0 14.0193  3.6108   2
   7   4   0 12.8463  3.3620   1
   8   4   0 2.74090 2.67078   2
   8   4   0 -2.3851  2.9359   1
   8   4   0 9.25715 3.32672   2
   8   4   0 1.68529 2.80723   1
   9   4   0 2.65309 2.56520   3
   9   4   0 1.08319 3.28208   1
   9   4   0 1.80118 3.20561   2
  10   4   0 0.14330 3.89932   1
  10   4   0 5.75850 3.71982   2
  11   4   0 0.16370 3.75043   2
  11   4   0 -0.7069  4.3092   1
  12   4   0 -5.1999  5.1851   1
  11  -5   0 0.95985 4.34565   2
  11  -5   0 -0.1108  4.1400   1
  10  -5   0 -2.5844  3.2928   2
  10  -5   0 -0.4669  3.7738   1
   9  -5   0 9.10643 4.24471   2
   9  -5   0 9.79117 4.57247   1
   8  -5   0 13.2780  4.9505   1
   8  -5   0 15.2513  4.4708   2
  -8   5   0 16.2106  4.5644   2
   7  -5   0 21.5331  4.6834   2
   7  -5   0 16.4033  4.7503   1
  -7   5   0 15.1434  4.3025   2
   6  -5   0 345.669  25.105   1
   6  -5   0 269.348  21.923   2
   6  -5   0 297.238  23.236   1
  -6   5   0 289.083  22.715   2
  -6   5   0 270.667  23.367   1
   5  -5   0 -0.7978  2.9912   1
   5  -5   0 1.27719 2.34817   1
   5  -5   0 0.58905 3.17173   2
   5  -5   0 0.41165 1.82705   2
  -5   5   0 -0.3926  2.0610   2
  -5   5   0 2.09810 2.75047   1
   4  -5   0 73.0799  8.3574   1
   4  -5   0 62.5930  9.1634   1
   4  -5   0 88.4164 10.3347   2
   4  -5   0 71.7922  7.9468   2
  -4   5   0 68.3134  9.1561   1
  -4   5   0 70.8337  8.8242   2
  -4   5   0 70.6718  8.3952   2
   3  -5   0 16.0780  3.4203   1
   3  -5   0 22.6985  5.0224   2
   3  -5   0 17.8460  4.6830   1
   3  -5   0 13.8811  3.0719   2
  -3   5   0 3.84660 2.80310   2
  -3   5   0 27.6903  5.0688   1
  -3   5   0 19.0661  3.6753   2
   2  -5   0 8.99149 3.57081   1
   2  -5   0 10.5062  3.3772   2
   2  -5   0 7.07420 2.10988   2
   2  -5   0 11.2228  2.7650   1
  -2   5   0 9.57322 3.22711   1
  -2   5   0 11.2353  2.5891   2
  -2   5   0 7.79218 3.02809   2
   1  -5   0 135.231  13.722   2
   1  -5   0 149.612  11.425   2
   1  -5   0 156.371  11.883   1
   1  -5   0 162.421  14.835   1
  -1   5   0 127.517  11.273   2
  -1   5   0 175.906  15.201   1
  -1   5   0 121.508  13.159   2
   0  -5   0 9.59169 2.92334   2
   0  -5   0 0.71780 1.30783   2
   0  -5   0 3.32139 1.76091   1
   0   5   0 2.18636 2.16934   2
   0   5   0 2.53365 1.43690   2
   0   5   0 2.20160 1.69153   1
   0   5   0 2.25654 1.99139   1
  -1  -5   0 281.323  20.775   2
  -1  -5   0 277.733  19.349   2
  -1  -5   0 268.583  19.947   1
   1   5   0 240.260  19.849   1
   1   5   0 268.935  19.306   2
   1   5   0 291.008  20.927   2
   1   5   0 273.440  21.662   1
  -2  -5   0 1.05820 1.18266   1
  -2  -5   0 -0.5250  1.8040   2
  -2  -5   0 1.43698 1.36779   2
   2   5   0 -0.1977  1.6489   2
   2   5   0 1.71561 2.34182   1
   2   5   0 -0.2320  1.3788   1
   2   5   0 0.25120 1.26669   2
  -3  -5   0 0.54015 1.53142   1
  -3  -5   0 -0.9771  1.8811   2
  -3  -5   0 1.14335 1.34569   2
   3   5   0 2.25109 1.49758   2
   3   5   0 -0.3001  1.2735   1
   3   5   0 1.54815 2.26010   1
   3   5   0 1.45026 2.02642   2
  -4  -5   0 34.0553  5.2775   2
  -4  -5   0 42.7644  5.2462   2
  -4  -5   0 37.7859  5.2395   1
   4   5   0 43.6611  5.1784   1
   4   5   0 37.2769  4.9478   2
   4   5   0 39.1049  5.9348   2
   4   5   0 30.0152  5.7189   1
  -5  -5   0 244.867  18.994   2
  -5  -5   0 256.095  19.490   2
  -5  -5   0 274.450  19.644   1
   5   5   0 237.999  19.334   2
   5   5   0 295.571  20.750   2
   5   5   0 269.119  20.181   1
   5   5   0 279.408  21.818   1
  -6  -5   0 -0.4050  1.4301   2
  -6  -5   0 -0.0686  1.8250   2
   6   5   0 -1.3655  2.1678   1
   6   5   0 -0.9595  2.1069   1
   6   5   0 0.35190 2.26342   2
   6   5   0 0.00833 2.04444   2
   7   5   0 11.8453  3.8043   2
   7   5   0 7.64227 3.29227   1
   7   5   0 9.79323 3.51249   2
   7   5   0 15.9829  4.5226   1
   8   5   0 11.7055  4.9909   1
   8   5   0 11.1641  3.9867   2
   8   5   0 6.97992 4.26374   1
   9   5   0 1.22645 3.59317   1
   9   5   0 1.54884 3.21209   2
  10   5   0 0.03996 3.50280   2
  10   5   0 -1.3033  3.9785   1
  11   5   0 5.62027 4.27358   2
  11   5   0 1.60594 4.61461   1
  11  -6   0 -1.4818  4.4793   2
  11  -6   0 -5.2143  3.7314   1
  10  -6   0 21.9440  6.5899   1
  10  -6   0 9.21390 4.65571   2
   9  -6   0 -4.0419  3.0426   2
   9  -6   0 4.36180 4.29890   1
   8  -6   0 13.9722  4.3379   2
   8  -6   0 10.5369  4.5349   1
  -8   6   0 11.7043  4.6169   2
   7  -6   0 2.64697 2.66502   2
   7  -6   0 11.6220  4.3184   1
  -7   6   0 4.02258 3.45668   2
   6  -6   0 -3.1254  2.0604   1
   6  -6   0 -2.5455  2.0863   2
  -6   6   0 1.78829 3.54462   1
  -6   6   0 1.42651 2.82031   2
   5  -6   0 80.6920  9.0731   1
   5  -6   0 65.2220  8.0712   2
   5  -6   0 71.9953 10.9538   1
  -5   6   0 45.1525  8.7061   1
  -5   6   0 78.0141  9.6815   2
   4  -6   0 37.7036  5.5599   2
   4  -6   0 30.0052  5.4557   1
   4  -6   0 38.8763  8.0193   1
  -4   6   0 33.8153  6.4674   2
  -4   6   0 44.0518  7.2228   1
   3  -6   0 290.954  23.694   1
   3  -6   0 318.137  22.904   2
   3  -6   0 342.681  25.998   1
  -3   6   0 320.784  25.434   1
  -3   6   0 285.784  24.136   2
   2  -6   0 363.069  25.838   1
   2  -6   0 333.602  24.567   2
   2  -6   0 319.597  26.349   2
  -2   6   0 312.695  26.022   2
  -2   6   0 370.332  27.635   1
   1  -6   0 868.997  56.599   2
   1  -6   0 787.372  56.305   1
   1  -6   0 776.450  54.287   2
  -1   6   0 874.924  56.454   2
  -1   6   0 814.245  58.258   1
  -1   6   0 735.326  54.231   2
   0  -6   0 3.04689 3.20189   2
   0  -6   0 -0.1491  1.3903   1
   0  -6   0 4.88192 2.02236   2
   0   6   0 5.18279 2.05010   2
   0   6   0 4.36439 3.21913   1
   0   6   0 6.68447 3.04829   2
  -1  -6   0 170.407  13.480   1
  -1  -6   0 178.128  16.169   2
  -1  -6   0 168.439  13.053   2
   1   6   0 181.799  16.453   2
   1   6   0 157.358  16.349   1
   1   6   0 145.493  12.893   2
   1   6   0 177.515  13.763   1
  -2  -6   0 27.3177  5.3649   2
  -2  -6   0 16.7906  3.4241   2
  -2  -6   0 21.9806  3.8184   1
   2   6   0 17.0176  3.4278   2
   2   6   0 18.8290  3.7660   1
   2   6   0 25.4187  5.3491   1
   2   6   0 24.7401  5.1069   2
  -3  -6   0 24.0596  4.9682   2
  -3  -6   0 23.6591  4.0441   2
  -3  -6   0 22.5170  4.0657   1
   3   6   0 24.8650  4.1658   1
   3   6   0 22.0513  4.9532   2
   3   6   0 18.8419  4.7790   1
   3   6   0 18.1534  3.6140   2
  -4  -6   0 190.059  14.743   2
  -4  -6   0 191.577  16.821   2
  -4  -6   0 190.023  15.112   1
   4   6   0 184.100  14.670   2
   4   6   0 158.905  16.669   2
   4   6   0 189.122  15.029   1
   4   6   0 185.728  18.090   1
  -5  -6   0 7.38053 3.03310   1
  -5  -6   0 11.2623  3.6080   2
  -5  -6   0 7.82929 2.65776   2
   5   6   0 5.41685 3.45817   1
   5   6   0 8.13522 3.41413   2
   5   6   0 4.77689 2.56093   2
   5   6   0 7.28822 2.81636   1
  -6  -6   0 3.04557 2.53404   2
  -6  -6   0 0.08999 2.03161   2
   6   6   0 -1.4309  2.1394   1
   6   6   0 1.63562 2.40366   2
   6   6   0 2.00740 2.84785   2
   6   6   0 2.08223 3.36047   1
   7   6   0 3.14183 3.01820   2
   7   6   0 0.45338 3.74594   1
   7   6   0 2.54508 3.10967   2
   8   6   0 21.7528  6.1197   1
   8   6   0 12.4519  4.4481   2
   9   6   0 22.2523  5.6459   2
   9   6   0 13.1522  5.3994   1
   9   6   0 11.4049  5.5630   1
  10   6   0 4.43398 4.51196   1
  10   6   0 0.59452 3.85202   2
  11   6   0 2.34126 5.12181   1
  11   6   0 0.45068 3.82457   2
  10  -7   0 4.33900 4.19730   2
  10  -7   0 5.56444 5.13414   1
   9  -7   0 0.51745 3.68999   1
   9  -7   0 1.17613 3.27753   2
   8  -7   0 2.06566 3.57006   1
   8  -7   0 3.80198 3.55417   2
   7  -7   0 -0.0076  2.8173   1
   7  -7   0 -0.8431  2.4557   2
  -7   7   0 -1.9424  3.2576   2
   6  -7   0 12.4586  3.8789   2
   6  -7   0 14.2907  4.5680   1
  -6   7   0 7.86168 4.18988   2
   5  -7   0 4.33714 2.80744   2
   5  -7   0 1.12721 2.56657   1
  -5   7   0 -2.0223  2.6688   2
  -5   7   0 9.13138 4.66911   1
   4  -7   0 37.4761  5.6219   2
   4  -7   0 28.5150  5.4484   1
  -4   7   0 16.4750  5.5818   1
  -4   7   0 11.4937  4.5554   2
   3  -7   0 19.2600  4.4239   1
   3  -7   0 19.1323  4.0339   2
  -3   7   0 25.7236  6.3576   1
  -3   7   0 24.6028  5.6810   2
   2  -7   0 241.063  18.685   1
   2  -7   0 224.448  17.957   2
  -2   7   0 246.657  22.743   1
  -2   7   0 211.256  20.739   2
   1  -7   0 15.5808  3.6926   2
   1  -7   0 16.5917  3.7410   1
  -1   7   0 17.1698  5.6318   1
  -1   7   0 12.3373  4.5114   2
   0  -7   0 114.948  11.296   1
   0  -7   0 103.649  10.686   2
   0   7   0 113.508  13.700   1
   0   7   0 152.942  14.450   2
  -1  -7   0 31.6296  4.8899   2
  -1  -7   0 31.7582  4.8878   1
   1   7   0 32.0250  6.3075   2
   1   7   0 32.4889  6.7832   1
  -2  -7   0 1.67230 1.90234   1
  -2  -7   0 5.21520 2.39420   2
   2   7   0 2.82081 2.53988   1
   2   7   0 6.57522 3.09683   2
   2   7   0 -0.6557  2.7232   1
  -3  -7   0 25.9727  4.5346   2
   3   7   0 15.5245  3.8914   1
   3   7   0 18.5653  5.3242   1
   3   7   0 20.7571  5.3805   2
  -4  -7   0 9.54986 3.29752   2
  -4  -7   0 10.9257  3.4227   1
   4   7   0 12.0386  3.5945   1
   4   7   0 5.20813 3.10155   2
   4   7   0 7.96881 3.99017   1
  -5  -7   0 69.2959  8.0870   2
   5   7   0 59.5388  7.9675   1
   5   7   0 69.2375  9.6035   2
   5   7   0 69.0930 10.1510   1
  -6  -7   0 22.2179  4.3308   2
  -6  -7   0 19.4319  4.5707   2
   6   7   0 17.9126  6.0585   1
   6   7   0 13.2115  4.7130   2
   7   7   0 4.30377 4.31656   1
   7   7   0 -1.5679  2.7211   2
   8   7   0 58.6507  9.8568   1
   8   7   0 38.0204  7.6992   2
   9   7   0 6.93786 4.58558   2
   9   7   0 1.76102 4.09616   1
   9   7   0 0.95721 4.78762   1
  10   7   0 0.66791 4.67804   1
  10   7   0 -1.8300  4.4048   2
  11   7   0 -1.7351  5.3535   1
  11   7   0 -0.0480  4.9577   2
  10  -8   0 0.31755 4.28690   2
  10  -8   0 -6.4173  3.9033   1
   9  -8   0 2.96064 4.80222   1
   9  -8   0 3.23663 3.85794   2
   8  -8   0 4.99861 3.55664   2
   8  -8   0 -0.2079  3.6611   1
   7  -8   0 -0.9698  3.0419   2
   7  -8   0 0.49439 3.65468   1
  -7   8   0 5.22849 4.65802   2
   6  -8   0 -0.0756  3.0619   1
   6  -8   0 6.64760 3.48543   2
  -6   8   0 8.09751 4.85739   2
   5  -8   0 39.5495  6.4477   2
   5  -8   0 34.3543  6.6761   1
  -5   8   0 25.9671  6.5791   2
   4  -8   0 -4.7493  1.6852   2
   4  -8   0 3.15359 3.24001   1
  -4   8   0 -1.3784  2.6958   2
  -4   8   0 0.68088 3.95023   1
   3  -8   0 136.025  13.463   2
   3  -8   0 129.993  13.753   1
  -3   8   0 147.506  15.836   2
  -3   8   0 142.886  16.875   1
   2  -8   0 -1.4643  1.7562   2
   2  -8   0 -0.4344  2.0715   1
  -2   8   0 4.28463 4.10652   1
  -2   8   0 6.97003 3.87414   2
   1  -8   0 3.66040 2.54889   1
   1  -8   0 7.24077 2.87964   2
  -1   8   0 3.53222 3.98068   1
  -1   8   0 0.48709 2.61946   2
   0  -8   0 40.7394  5.9020   1
   0  -8   0 30.5989  5.2172   2
   0   8   0 38.5471  8.1827   1
   0   8   0 35.5391  7.2687   2
  -1  -8   0 7.73110 2.95406   2
  -1  -8   0 3.84130 2.61410   1
   1   8   0 4.80115 4.06039   1
   1   8   0 2.01097 2.88377   2
  -2  -8   0 30.1867  5.4246   1
  -2  -8   0 48.1978  6.4307   2
   2   8   0 33.5776  7.1257   2
   2   8   0 32.8954  7.5113   1
  -3  -8   0 -0.5249  2.0573   1
  -3  -8   0 1.37029 2.33860   2
   3   8   0 -0.1069  3.0783   2
   3   8   0 -0.7246  2.6391   1
   3   8   0 -2.5986  3.3212   1
  -4  -8   0 11.7649  3.7405   2
   4   8   0 7.25795 4.15613   2
   4   8   0 11.5429  5.3415   1
  -5  -8   0 6.43707 3.44278   2
   5   8   0 18.5006  5.5818   2
   5   8   0 3.75967 4.35200   1
  -6  -8   0 13.1382  4.0892   2
   6   8   0 9.08821 4.74787   2
   6   8   0 13.4803  5.6567   1
   7   8   0 5.22781 4.44018   2
   7   8   0 13.4373  6.1426   1
   8   8   0 31.6874  7.3918   2
   8   8   0 8.80110 5.36948   1
   9   8   0 0.28595 5.25167   1
   9   8   0 -4.7882  3.6128   2
  10   8   0 1.84605 4.85189   1
  10   8   0 1.72120 4.60411   2
  10   8   0 -1.6327  5.3346   1
   9  -9   0 5.33237 4.47739   2
   9  -9   0 -3.9121  4.1721   1
   8  -9   0 0.34423 3.51212   2
   8  -9   0 4.63146 4.37004   1
   7  -9   0 20.6882  5.7088   2
   7  -9   0 20.8090  5.8841   1
  -7   9   0 24.3646  7.3759   2
   6  -9   0 -0.9279  2.7002   2
   6  -9   0 0.29798 3.23053   1
  -6   9   0 2.72465 4.54469   2
   5  -9   0 21.2497  5.4849   2
   5  -9   0 24.0746  5.9821   1
  -5   9   0 34.7447  7.9430   2
   4  -9   0 -1.2148  2.2337   2
   4  -9   0 6.11932 3.47930   1
  -4   9   0 -0.8191  4.1013   1
  -4   9   0 -2.8923  3.5563   2
   3  -9   0 -1.9101  2.0838   2
   3  -9   0 4.61367 3.37453   1
  -3   9   0 9.82197 4.76851   2
  -3   9   0 6.49793 4.68485   1
   2  -9   0 58.5311  8.6253   1
   2  -9   0 72.1333  8.8158   2
  -2   9   0 77.8071 11.9500   1
  -2   9   0 80.5740 11.4771   2
   1  -9   0 10.7432  3.4924   2
   1  -9   0 6.75428 3.22745   1
  -1   9   0 25.1524  6.2544   2
  -1   9   0 4.15658 4.66690   1
   0  -9   0 93.8845 10.4485   1
   0  -9   0 80.0720  9.8214   2
   0   9   0 82.9077 12.1522   2
   0   9   0 98.4078 13.5924   1
  -1  -9   0 79.2565  9.6844   1
  -1  -9   0 80.7316  9.5740   2
   1   9   0 88.9062 12.2453   2
   1   9   0 101.539  13.726   1
  -2  -9   0 92.0666 11.1044   1
  -2  -9   0 104.337  11.354   2
   2   9   0 109.559  14.681   1
   2   9   0 114.326  14.164   2
  -3  -9   0 17.6077  4.7370   2
   3   9   0 11.8815  5.4812   2
   3   9   0 19.0252  6.5453   1
  -4  -9   0 47.1216  7.6295   2
   4   9   0 46.2481  9.8623   1
   4   9   0 74.9139 10.9206   2
  -5  -9   0 -0.1208  2.9619   2
   5   9   0 -2.4122  3.3699   2
   5   9   0 6.43111 4.42060   1
   6   9   0 2.97134 4.89980   1
   6   9   0 10.1883  4.8381   2
   7   9   0 2.00397 4.66984   1
   7   9   0 4.00689 4.50847   2
   8   9   0 10.2424  5.5275   2
   8   9   0 2.36200 5.20705   1
   9   9   0 -3.6266  5.2193   1
   9   9   0 6.18643 4.91191   2
   8 -10   0 -4.4812  3.8713   1
   7 -10   0 12.6681  5.0498   2
   7 -10   0 14.2544  5.4602   1
  -7  10   0 5.31428 5.77043   2
   6 -10   0 -0.1954  3.3246   2
   6 -10   0 2.82383 4.10361   1
  -6  10   0 -0.0270  4.7615   2
   5 -10   0 5.06478 4.10995   1
   5 -10   0 15.1566  4.7893   2
  -5  10   0 8.34188 5.28236   2
   4 -10   0 29.1252  6.4633   1
   4 -10   0 23.4167  5.6723   2
  -4  10   0 27.5535  7.7020   2
   3 -10   0 46.0273  7.9528   1
   3 -10   0 49.2924  7.8970   2
  -3  10   0 63.5627 10.8933   2
  -3  10   0 62.9907 11.6122   1
   2 -10   0 -1.6679  2.5099   2
   2 -10   0 2.25803 3.08825   1
  -2  10   0 -2.2119  3.6365   2
  -2  10   0 1.21028 4.67362   1
   1 -10   0 0.94313 2.87619   2
   1 -10   0 4.48273 3.50963   1
  -1  10   0 2.17829 4.14361   2
  -1  10   0 7.01156 5.53049   1
   0 -10   0 15.9740  4.6569   2
   0 -10   0 19.7844  4.8357   1
   0  10   0 12.7364  6.4790   1
   0  10   0 3.86263 4.45685   2
  -1 -10   0 43.1260  7.3215   1
  -1 -10   0 48.7386  7.5134   2
   1  10   0 33.3850  8.3409   2
   1  10   0 62.7601 11.1743   1
  -2 -10   0 2.90450 3.43342   2
   2  10   0 0.57117 4.98768   1
   2  10   0 1.40330 4.64893   2
  -3 -10   0 44.5556  7.6441   2
   3  10   0 28.6636  7.7536   2
   3  10   0 50.2139 10.5109   1
  -4 -10   0 36.6220  7.1968   2
   4  10   0 72.8568 12.0380   1
   4  10   0 66.7310 10.6341   2
  -5 -10   0 6.53202 4.30295   2
   5  10   0 3.60694 4.18651   2
   5  10   0 10.6322  6.5941   1
   6  10   0 -0.9237  4.7942   1
   6  10   0 -0.5172  3.6706   2
   7  10   0 1.50134 4.54000   2
   7  10   0 5.50995 5.61592   1
   8  10   0 2.51471 6.65315   1
   8  10   0 1.09865 5.20426   2
   9  10   0 -3.7068  5.7939   1
   9  10   0 -0.9775  5.5106   2
   7 -11   0 3.24954 4.73662   1
   6 -11   0 -4.5023  3.4538   1
   6 -11   0 0.65957 3.81754   2
  -6  11   0 5.52240 6.12142   2
   5 -11   0 4.75595 4.16300   2
   5 -11   0 9.34014 4.95321   1
  -5  11   0 10.5971  6.2465   2
   4 -11   0 1.95008 3.84078   2
   4 -11   0 2.04415 3.79920   1
  -4  11   0 -0.5183  4.7036   2
   3 -11   0 4.18939 3.77381   2
   3 -11   0 4.72109 3.79343   1
  -3  11   0 8.61726 5.86995   2
   2 -11   0 3.12317 3.41272   2
   2 -11   0 2.86215 3.29532   1
  -2  11   0 1.22769 5.90207   1
  -2  11   0 -2.4000  3.9848   2
   1 -11   0 0.70348 3.39964   1
   1 -11   0 6.98253 3.64653   2
  -1  11   0 4.64597 5.09173   2
  -1  11   0 5.55222 6.33166   1
   0 -11   0 24.0251  5.7349   2
   0  11   0 58.5844 10.6874   2
   0  11   0 34.0727  9.3726   1
  -1 -11   0 6.16162 3.99072   2
   1  11   0 7.78513 4.74784   2
   1  11   0 2.37294 5.35367   1
  -2 -11   0 3.20579 3.78882   2
   2  11   0 2.03640 4.61064   2
   2  11   0 1.59027 5.35303   1
  -3 -11   0 64.4110  9.7124   2
   3  11   0 53.9713 10.6513   2
   3  11   0 64.5367 12.9159   1
  -4 -11   0 11.9474  5.0996   2
   4  11   0 25.3254  8.7098   1
   4  11   0 12.3969  6.0045   2
   5  11   0 5.59158 6.29984   1
   5  11   0 2.00329 4.32712   2
   6  11   0 0.57577 4.41514   2
   6  11   0 -4.0804  6.0337   1
   7  11   0 -1.2548  5.3988   2
   7  11   0 -2.4325  6.4539   1
   6 -12   0 2.04383 5.15508   1
  -6  12   0 2.79984 6.88451   2
   5 -12   0 0.26881 4.56973   1
  -5  12   0 -2.8189  5.6440   2
   4 -12   0 5.37440 4.85404   1
   4 -12   0 8.79669 5.04153   2
  -4  12   0 18.3677  7.8375   2
   3 -12   0 1.68632 4.32843   1
   3 -12   0 -0.0366  3.9915   2
  -3  12   0 3.00423 5.41536   2
   2 -12   0 2.43092 3.86145   2
  -2  12   0 5.14701 5.36298   2
   1 -12   0 2.39469 3.69435   2
  -1  12   0 2.89146 5.91198   1
  -1  12   0 4.13831 5.20424   2
   0 -12   0 4.21376 4.21467   2
   0  12   0 2.77752 4.97268   2
   0  12   0 9.22275 7.51707   1
  -1 -12   0 1.25173 3.49935   2
   1  12   0 2.03381 5.92994   1
   1  12   0 -4.7643  4.1753   2
  -2 -12   0 7.76901 4.61613   2
   2  12   0 12.1771  7.8772   1
   2  12   0 10.3212  6.2779   2
  -3 -12   0 13.1818  5.4143   2
   3  12   0 37.0913 10.3257   1
   3  12   0 42.1390  9.5600   2
   4  12   0 -1.9334  4.9040   2
   4  12   0 -1.5147  6.5293   1
   5  12   0 1.36335 5.08039   2
   5  12   0 10.0724  7.3871   1
   6  12   0 14.4234  8.3572   1
  -4  13   0 -7.8797  5.7803   2
  -3  13   0 -10.561   5.431   2
   2 -13   0 1.19290 4.25387   2
  -2  13   0 13.4640  7.9306   2
   1 -13   0 0.10391 3.93179   2
  -1  13   0 0.06223 6.03300   2
   0 -13   0 -1.6246  4.1001   2
   0  13   0 14.6080  7.9123   1
   0  13   0 1.94263 5.63873   2
  -1 -13   0 -2.5335  4.0827   2
   1  13   0 1.93825 5.70706   2
   1  13   0 6.58351 7.44079   1
  -2 -13   0 0.51003 4.56322   2
   2  13   0 15.2812  8.5888   1
   2  13   0 9.75462 6.48655   2
   3  13   0 -3.1318  6.4261   1
   4  13   0 2.18490 7.56503   1
   4  13  -1 4.17313 7.21050   1
   3  13  -1 3.62660 6.94586   1
   2  13  -1 2.52023 7.55016   1
  -2 -13   1 10.8464  5.8804   2
   1  13  -1 -2.0062  5.2849   2
   1  13  -1 1.96486 6.79002   1
  -1 -13   1 1.59106 4.71958   2
   0  13  -1 -5.7388  4.6298   2
   0  13  -1 8.39540 8.12742   1
   0 -13   1 -2.9467  3.7319   2
  -1  13  -1 4.98004 6.11021   2
   1 -13   1 -4.1350  3.8507   2
  -2  13  -1 4.84117 6.40775   2
   2 -13   1 0.86139 4.12733   2
  -3  13  -1 9.18978 6.96044   2
  -4  13  -1 9.89501 7.74653   2
   6  12  -1 6.78602 6.85233   1
   5  12  -1 2.50901 5.40780   2
   5  12  -1 9.57757 7.31962   1
   4  12  -1 -0.2549  4.7959   2
   4  12  -1 9.08217 7.87207   1
   3  12  -1 -0.4317  5.3942   2
   3  12  -1 -0.8076  5.7658   1
  -3 -12   1 1.56524 4.19091   2
   2  12  -1 1.48952 6.06236   1
   2  12  -1 1.20474 4.85626   2
  -2 -12   1 6.61303 4.30628   2
   1  12  -1 0.44640 6.13890   1
   1  12  -1 8.98386 5.89946   2
  -1 -12   1 3.30547 3.85889   2
   0  12  -1 8.82908 7.07308   1
   0  12  -1 5.89994 5.94645   2
   0 -12   1 9.42912 4.50879   2
  -1  12  -1 28.0254  9.6556   1
  -1  12  -1 10.0955  6.8417   2
   1 -12   1 18.3643  5.8826   2
  -2  12  -1 1.59892 5.20379   2
   2 -12   1 -1.8380  3.1683   2
  -3  12  -1 -2.5989  5.1065   2
   3 -12   1 3.96733 4.06972   2
  -4  12  -1 -5.8338  5.0722   2
   4 -12   1 -4.0702  3.8291   1
   4 -12   1 -0.6248  3.7892   2
  -5  12  -1 -1.8829  6.2142   2
   5 -12   1 0.37398 5.00155   1
  -6  12  -1 6.22419 7.25307   2
   6 -12   1 4.69935 5.19561   1
   7  11  -1 0.28870 5.32180   1
   7  11  -1 4.81534 5.81926   2
   6  11  -1 10.5144  7.2325   1
   6  11  -1 2.76108 5.02466   2
   5  11  -1 3.14902 4.86516   2
   5  11  -1 -2.5408  5.4592   1
   4  11  -1 10.7581  6.4418   1
   4  11  -1 12.6831  5.6661   2
  -4 -11   1 2.90419 4.19072   2
   3  11  -1 23.0393  7.7133   2
   3  11  -1 37.9985 10.1923   1
  -3 -11   1 34.8451  7.3162   2
   2  11  -1 35.8495  9.8125   1
   2  11  -1 22.0790  7.2762   2
  -2 -11   1 23.4283  5.8721   2
   1  11  -1 47.9889  9.5011   2
   1  11  -1 37.0889  9.8308   1
  -1 -11   1 23.3247  6.0360   2
   0  11  -1 41.9937 10.2104   1
   0  11  -1 8.81364 5.76058   2
   0 -11   1 38.8210  6.8356   2
  -1  11  -1 27.1808  8.5400   1
  -1  11  -1 14.8509  6.3883   2
   1 -11   1 16.4483  4.8768   2
  -2  11  -1 -1.0642  5.0436   1
  -2  11  -1 -2.6430  3.8832   2
   2 -11   1 -0.0835  3.5282   1
   2 -11   1 0.52686 2.78277   2
  -3  11  -1 47.5132 10.1060   2
   3 -11   1 37.7783  7.3049   2
   3 -11   1 35.9844  7.7174   1
  -4  11  -1 16.6930  7.1265   2
   4 -11   1 6.64965 4.42047   2
   4 -11   1 24.2040  6.4222   1
  -5  11  -1 5.13846 5.77245   2
   5 -11   1 10.7003  4.5720   2
   5 -11   1 4.42692 4.62450   1
  -6  11  -1 2.84653 5.98675   2
   6 -11   1 3.24740 3.91995   2
   6 -11   1 -1.6063  3.4221   1
   7 -11   1 1.07429 4.27901   1
   8  10  -1 6.37555 6.11402   1
   8  10  -1 -0.7463  4.7592   2
   7  10  -1 6.47617 5.28116   2
   7  10  -1 13.2435  7.2669   1
   6  10  -1 2.42416 4.61096   2
   6  10  -1 2.83747 5.33779   1
   5  10  -1 4.20099 4.31961   2
   5  10  -1 -0.1969  4.8855   1
   4  10  -1 1.25593 4.38429   1
   4  10  -1 5.28212 5.26125   2
  -4 -10   1 5.24095 3.86653   2
   3  10  -1 -2.9823  4.1790   1
   3  10  -1 -3.4816  3.6232   2
  -3 -10   1 -0.8128  2.6871   2
   2  10  -1 124.325  15.141   2
   2  10  -1 91.4145 14.5522   1
  -2 -10   1 98.9388 11.7752   2
   1  10  -1 2.16644 4.98222   1
   1  10  -1 0.25008 3.94775   2
  -1 -10   1 -0.8126  2.3708   2
   0  10  -1 20.9509  7.5872   1
   0  10  -1 14.2891  5.5692   2
   0 -10   1 12.6331  4.0897   2
   0 -10   1 12.0071  3.9520   1
  -1  10  -1 17.1587  6.1276   2
  -1  10  -1 46.2901  9.6037   1
   1 -10   1 43.4658  7.1003   2
   1 -10   1 46.8003  7.2092   1
  -2  10  -1 19.6973  7.4791   1
  -2  10  -1 45.0756  9.1081   2
   2 -10   1 27.2080  5.9971   2
   2 -10   1 28.4521  6.2564   1
  -3  10  -1 14.4228  6.0669   2
  -3  10  -1 21.0963  7.8591   1
   3 -10   1 24.4168  5.5632   2
   3 -10   1 11.7302  4.7545   1
  -4  10  -1 -0.5219  4.0525   2
   4 -10   1 5.00488 3.37676   2
   4 -10   1 0.89566 3.32217   1
  -5  10  -1 4.30926 4.59454   2
   5 -10   1 1.14858 3.81714   1
   5 -10   1 -2.8153  2.8800   2
  -6  10  -1 14.3356  6.2936   2
   6 -10   1 16.1808  5.0214   2
   6 -10   1 4.74728 4.07912   1
  -7  10  -1 9.04206 6.48117   2
   7 -10   1 -0.0256  4.2111   1
   7 -10   1 9.44296 4.52249   2
   8 -10   1 3.83064 4.90100   1
   9   9  -1 -0.8651  5.1914   1
   9   9  -1 5.70645 5.05750   2
   8   9  -1 3.41437 5.26231   1
   8   9  -1 -1.2674  4.3300   2
   7   9  -1 12.8724  5.9704   1
   7   9  -1 0.62541 4.52185   2
   6   9  -1 2.13499 4.69234   1
   6   9  -1 -1.2271  3.1734   2
   5   9  -1 8.62379 5.05148   2
   5   9  -1 5.85941 4.92033   1
  -5  -9   1 12.4541  4.1751   2
   4   9  -1 208.766  20.988   2
   4   9  -1 202.299  21.782   1
  -4  -9   1 172.795  17.261   2
   3   9  -1 6.27731 4.61244   1
   3   9  -1 15.7585  5.9263   2
  -3  -9   1 7.83943 3.73960   2
   2   9  -1 2.06743 4.07268   1
   2   9  -1 0.77338 3.29080   2
  -2  -9   1 0.15737 2.52806   1
  -2  -9   1 -2.3967  1.9907   2
   1   9  -1 5.01715 4.86340   1
   1   9  -1 19.2777  5.5255   2
  -1  -9   1 6.09255 3.00797   2
  -1  -9   1 12.4951  3.7833   1
   0   9  -1 4.34279 4.24807   1
   0   9  -1 1.33738 3.41389   2
   0  -9   1 6.51935 3.25611   1
   0  -9   1 4.20860 2.63128   2
  -1   9  -1 51.0231  9.6029   1
  -1   9  -1 37.8919  7.8172   2
   1  -9   1 43.8455  7.0045   1
   1  -9   1 34.3170  6.0148   2
  -2   9  -1 29.8885  7.2423   2
  -2   9  -1 40.1483  8.8990   1
   2  -9   1 22.8104  5.2251   1
   2  -9   1 27.7077  5.5120   2
  -3   9  -1 -0.5774  3.2235   2
  -3   9  -1 0.35277 4.15865   1
   3  -9   1 -0.9264  2.3865   1
   3  -9   1 2.48857 2.95844   2
  -4   9  -1 21.3599  6.4746   2
  -4   9  -1 14.9649  6.4572   1
   4  -9   1 9.66236 3.87264   2
   4  -9   1 24.3222  5.5102   1
  -5   9  -1 5.73706 4.65227   2
   5  -9   1 -1.0096  2.9026   2
   5  -9   1 0.66019 2.87953   1
  -6   9  -1 5.85119 5.09067   2
   6  -9   1 0.78331 3.70864   1
   6  -9   1 2.56394 3.50010   2
  -7   9  -1 2.33881 4.67823   2
   7  -9   1 -1.4101  3.3269   2
   7  -9   1 -0.1818  3.8430   1
   8  -9   1 3.10993 4.48936   1
   8  -9   1 3.04138 4.29137   2
   9  -9   1 4.11372 4.89609   1
   9  -9   1 -6.7772  3.0821   2
  10   8  -1 4.38053 5.23299   1
  10   8  -1 -2.2993  4.0212   2
  10   8  -1 6.36703 5.86953   1
   9   8  -1 2.94217 4.24367   2
   9   8  -1 0.16613 4.66172   1
   8   8  -1 7.64161 5.44176   1
   8   8  -1 13.4016  5.5385   2
   7   8  -1 2.32607 4.35594   1
   7   8  -1 -4.6906  3.3001   2
   6   8  -1 5.48394 4.92266   1
   6   8  -1 10.8059  4.9661   2
   5   8  -1 22.1124  6.8915   1
   5   8  -1 37.5894  7.4795   2
  -5  -8   1 39.0607  6.2496   2
   4   8  -1 1.45613 3.03749   2
   4   8  -1 2.22804 3.91548   1
  -4  -8   1 -0.4304  2.3088   2
   3   8  -1 93.8067 10.4204   1
   3   8  -1 109.959  13.351   1
   3   8  -1 111.441  12.870   2
  -3  -8   1 69.2114  9.4297   1
  -3  -8   1 107.614  10.741   2
   2   8  -1 62.2486  9.7310   2
   2   8  -1 50.7108  7.7538   1
   2   8  -1 92.4765 11.7659   1
  -2  -8   1 57.4443  7.4400   1
  -2  -8   1 54.9344  7.2942   2
   1   8  -1 3.97141 3.64604   1
   1   8  -1 5.44190 3.63506   2
  -1  -8   1 4.08542 2.64322   1
  -1  -8   1 2.95823 2.34992   2
   0   8  -1 2.45799 3.08768   2
   0   8  -1 6.41390 4.49628   1
   0  -8   1 0.34494 2.07397   1
   0  -8   1 -0.2777  1.8865   2
  -1   8  -1 29.2097  7.1915   1
  -1   8  -1 11.5762  4.8646   2
   1  -8   1 20.2590  4.4271   1
   1  -8   1 35.7670  5.4029   2
  -2   8  -1 5.50051 4.31231   1
  -2   8  -1 11.6307  4.6048   2
   2  -8   1 8.81669 3.28712   1
   2  -8   1 5.53224 2.78339   2
  -3   8  -1 84.6770 12.5739   1
  -3   8  -1 79.2090 11.3743   2
   3  -8   1 82.0667  9.7751   2
   3  -8   1 92.7583 10.4218   1
  -4   8  -1 39.2963  7.4775   2
  -4   8  -1 40.9403  8.6008   1
   4  -8   1 23.8151  5.2139   2
   4  -8   1 25.9712  5.8330   1
  -5   8  -1 231.164  21.843   2
   5  -8   1 215.274  20.026   1
   5  -8   1 195.423  18.722   2
  -6   8  -1 83.5695 11.2797   2
   6  -8   1 65.4386  9.2113   2
   6  -8   1 56.4287  8.8163   1
  -7   8  -1 -0.6038  3.9122   2
   7  -8   1 -3.0314  2.8332   1
   7  -8   1 -2.6466  2.7200   2
   8  -8   1 9.00943 4.76369   2
   8  -8   1 7.26844 4.88445   1
   9  -8   1 -0.7857  3.6471   2
   9  -8   1 3.23591 4.51272   1
  10  -8   1 -2.1372  4.3438   2
  10  -8   1 2.93917 4.71150   1
  11   7  -1 3.44615 5.52398   1
  10   7  -1 -1.3035  4.7102   1
  10   7  -1 2.79778 3.80090   2
   9   7  -1 4.83941 3.93851   2
   9   7  -1 0.26039 4.15378   1
   8   7  -1 28.8180  7.6163   1
   8   7  -1 39.0695  7.4630   2
   7   7  -1 1.46784 3.61861   2
   7   7  -1 5.83605 4.40528   1
   6   7  -1 6.05076 4.47078   1
   6   7  -1 11.7838  4.0456   2
  -6  -7   1 5.91719 3.23266   2
  -6  -7   1 13.4206  3.2688   2
   5   7  -1 83.0439  9.6900   1
   5   7  -1 93.2378 12.1618   1
   5   7  -1 99.6939 11.8090   2
  -5  -7   1 109.102  10.209   2
  -5  -7   1 82.5195  9.8488   2
   4   7  -1 98.7644 13.1639   1
   4   7  -1 118.778  11.945   1
   4   7  -1 138.479  14.240   2
  -4  -7   1 127.437  12.734   2
  -4  -7   1 122.608  11.941   1
  -4  -7   1 119.946  11.790   2
   3   7  -1 43.1881  7.5575   1
   3   7  -1 28.8871  5.0690   1
   3   7  -1 32.1130  6.5048   2
  -3  -7   1 36.2917  5.4876   2
  -3  -7   1 34.6571  5.3639   1
   2   7  -1 2.71169 2.29440   1
   2   7  -1 1.04827 2.75727   2
   2   7  -1 -1.7539  2.3374   1
  -2  -7   1 -0.8893  1.7183   1
  -2  -7   1 1.30821 1.75345   2
   1   7  -1 143.200  12.788   1
   1   7  -1 102.700  13.628   1
   1   7  -1 121.424  13.777   2
  -1  -7   1 131.071  11.978   1
  -1  -7   1 117.921  11.544   2
   0   7  -1 20.0611  5.1609   2
   0   7  -1 32.7520  6.5972   1
   0  -7   1 27.9529  4.5226   2
   0  -7   1 24.5289  4.4002   1
  -1   7  -1 303.560  24.884   1
  -1   7  -1 273.792  23.446   2
   1  -7   1 262.276  22.402   1
   1  -7   1 334.981  22.192   2
  -2   7  -1 18.6179  5.2408   2
  -2   7  -1 26.6343  6.1716   1
   2  -7   1 11.0162  3.3168   2
   2  -7   1 18.5393  4.0083   1
  -3   7  -1 133.378  15.097   2
  -3   7  -1 151.891  16.332   1
   3  -7   1 120.025  13.368   1
   3  -7   1 159.708  13.776   2
  -4   7  -1 93.0289 11.3244   2
  -4   7  -1 68.2993 10.4892   1
   4  -7   1 56.7539  7.9682   2
   4  -7   1 79.8805  9.3144   1
  -5   7  -1 64.0478 10.0731   1
  -5   7  -1 50.7321  8.6124   2
   5  -7   1 49.5378  7.7749   1
   5  -7   1 55.4808  7.6627   2
  -6   7  -1 33.0664  7.5108   2
   6  -7   1 47.6993  7.8011   1
   6  -7   1 52.1319  7.5775   2
  -7   7  -1 3.43330 3.52244   2
   7  -7   1 2.22612 3.30263   1
   7  -7   1 5.98639 3.60260   2
  -8   7  -1 0.75657 4.11063   2
   8  -7   1 3.98864 3.42406   2
   8  -7   1 7.21672 4.53445   1
   9  -7   1 -2.8018  3.5736   1
   9  -7   1 -2.2335  2.9666   2
  10  -7   1 1.64655 4.48788   1
  10  -7   1 -0.3581  3.9322   2
  11  -7   1 -1.2568  4.6114   1
  11   6  -1 9.29724 5.67572   1
  10   6  -1 2.03314 3.75268   2
  10   6  -1 -0.7016  4.2997   1
   9   6  -1 6.12129 4.68459   2
   9   6  -1 17.5837  6.4141   1
   9   6  -1 11.3529  5.4903   1
   8   6  -1 34.7611  6.6466   2
   8   6  -1 35.3228  7.5065   1
   7   6  -1 -1.1871  3.5913   1
   7   6  -1 -0.9653  2.9305   2
   7   6  -1 -1.8017  2.7330   2
   6   6  -1 -0.7518  2.2711   1
   6   6  -1 -0.9671  2.1773   2
   6   6  -1 -1.3166  2.1469   2
   6   6  -1 0.74070 3.06065   1
  -6  -6   1 1.24702 2.00411   2
  -6  -6   1 -0.1743  1.6039   2
   5   6  -1 25.2421  5.6625   1
   5   6  -1 34.4130  6.1091   2
   5   6  -1 36.8911  5.1151   2
   5   6  -1 35.5192  5.1029   1
  -5  -6   1 42.6463  5.1444   2
  -5  -6   1 31.9177  5.0072   2
   4   6  -1 26.4563  4.4100   1
   4   6  -1 21.2936  3.9545   2
   4   6  -1 24.2793  5.5993   1
   4   6  -1 26.4851  5.3521   2
  -4  -6   1 22.9756  4.5404   2
  -4  -6   1 30.0222  4.5367   2
  -4  -6   1 22.6760  4.2326   1
   3   6  -1 68.3544  9.1703   1
   3   6  -1 58.0687  7.1820   1
   3   6  -1 71.5688  9.0151   2
   3   6  -1 59.3236  6.9150   2
  -3  -6   1 58.1595  7.9222   2
  -3  -6   1 74.5927  7.5244   2
  -3  -6   1 68.6670  7.3843   1
   2   6  -1 489.615  35.570   1
   2   6  -1 505.870  34.368   2
   2   6  -1 523.619  36.201   2
   2   6  -1 480.927  37.282   1
  -2  -6   1 476.885  34.269   2
  -2  -6   1 493.977  35.727   2
   1   6  -1 260.742  20.584   2
   1   6  -1 269.254  22.197   2
   1   6  -1 286.392  23.334   1
   1   6  -1 279.996  21.552   1
  -1  -6   1 290.727  22.332   2
  -1  -6   1 284.498  21.383   1
  -1  -6   1 324.141  21.027   2
   0   6  -1 54.7162  8.2195   2
   0   6  -1 62.5506  7.4331   1
   0   6  -1 71.9761  7.3903   2
   0   6  -1 69.8695  9.1543   1
   0  -6   1 58.7717  6.8507   2
   0  -6   1 70.3182  9.2126   2
   0  -6   1 69.4917  7.4941   1
  -1   6  -1 175.803  17.078   1
  -1   6  -1 166.763  15.857   2
  -1   6  -1 163.324  13.096   2
   1  -6   1 158.853  12.889   2
   1  -6   1 170.602  16.414   2
   1  -6   1 154.047  13.361   1
  -2   6  -1 87.6431 11.4589   2
  -2   6  -1 122.928  13.276   1
   2  -6   1 106.580  10.275   2
   2  -6   1 108.841  10.800   1
  -3   6  -1 28.4912  5.5715   2
  -3   6  -1 10.6780  4.1831   1
   3  -6   1 21.8456  3.9893   2
   3  -6   1 9.38487 3.14804   1
  -4   6  -1 360.250  28.275   2
  -4   6  -1 372.595  29.509   1
   4  -6   1 359.165  26.830   2
   4  -6   1 338.130  27.777   1
   4  -6   1 419.307  30.350   1
  -5   6  -1 81.5108 11.0120   2
  -5   6  -1 100.978  12.516   1
   5  -6   1 93.4831 10.7942   1
   5  -6   1 98.6089 13.0739   1
   5  -6   1 99.9500 10.4498   2
  -6   6  -1 47.7548  7.8777   2
   6  -6   1 35.0510  6.3931   2
   6  -6   1 61.2222  8.2449   1
   6  -6   1 47.9933  9.1492   1
  -7   6  -1 36.9530  6.8521   2
   7  -6   1 35.3685  6.3555   2
   7  -6   1 19.0673  5.3414   1
  -8   6  -1 0.58578 3.52654   2
   8  -6   1 4.02579 3.58972   2
   8  -6   1 -4.3203  2.9578   1
   9  -6   1 0.20184 3.25888   2
   9  -6   1 3.86671 3.80062   1
  10  -6   1 12.9737  5.3424   1
  10  -6   1 8.45574 4.67176   2
  11  -6   1 1.33751 4.68130   1
  11  -6   1 -2.5669  4.1845   2
  11   5  -1 0.29926 4.99844   1
  10   5  -1 -0.6554  4.1795   1
  10   5  -1 5.39302 3.99370   2
   9   5  -1 3.47122 3.69149   1
   9   5  -1 -1.4396  3.0160   2
   8   5  -1 3.39055 3.69682   1
   8   5  -1 1.58834 2.70428   2
   7   5  -1 24.0807  4.5923   2
   7   5  -1 20.8772  4.3885   1
   7   5  -1 23.9761  4.8089   2
   7   5  -1 21.3809  5.2113   1
   6   5  -1 14.9929  3.5102   1
   6   5  -1 8.48212 3.29535   2
   6   5  -1 10.0767  4.1434   1
   6   5  -1 15.0818  3.3628   2
   5   5  -1 266.139  21.185   1
   5   5  -1 257.285  20.005   2
   5   5  -1 264.621  19.696   1
   5   5  -1 254.503  19.055   2
  -5  -5   1 261.951  18.392   2
  -5  -5   1 247.361  18.577   2
   4   5  -1 2.78323 2.50362   1
   4   5  -1 4.00684 2.23643   2
   4   5  -1 1.71530 1.66163   2
   4   5  -1 5.35171 2.11491   1
  -4  -5   1 3.67671 1.96147   1
  -4  -5   1 5.95712 2.45475   2
  -4  -5   1 3.39806 1.83028   2
   3   5  -1 138.887  10.095   2
   3   5  -1 147.307  12.835   2
   3   5  -1 117.012  12.499   1
   3   5  -1 113.317  10.123   1
  -3  -5   1 132.465  11.844   2
  -3  -5   1 110.060  10.067   1
  -3  -5   1 128.007  10.052   2
   2   5  -1 412.656  29.277   2
   2   5  -1 409.001  27.830   2
   2   5  -1 405.079  30.325   1
   2   5  -1 385.053  28.758   1
  -2  -5   1 385.516  28.859   2
  -2  -5   1 407.907  27.888   2
   1   5  -1 22.3213  4.4499   2
   1   5  -1 20.9293  3.5261   1
   1   5  -1 21.8465  3.4466   2
   1   5  -1 23.2740  4.5563   1
  -1  -5   1 25.4020  3.6449   1
  -1  -5   1 26.0439  4.6777   2
  -1  -5   1 26.9489  3.7303   2
   0   5  -1 121.777  12.380   2
   0   5  -1 127.016  10.529   1
   0   5  -1 110.509  12.504   1
   0   5  -1 128.771  10.170   2
   0  -5   1 125.849  10.041   2
   0  -5   1 114.447  12.120   2
   0  -5   1 139.465  10.603   1
  -1   5  -1 6.04278 2.22926   1
  -1   5  -1 2.85366 2.42625   1
  -1   5  -1 3.99846 1.64480   2
  -1   5  -1 7.55671 2.82470   2
   1  -5   1 4.35321 1.79028   2
   1  -5   1 3.92490 1.81179   1
   1  -5   1 9.97268 3.30799   2
  -2   5  -1 271.562  22.076   1
  -2   5  -1 266.481  21.210   2
  -2   5  -1 269.044  20.011   2
   2  -5   1 269.137  19.841   2
   2  -5   1 283.237  21.458   2
   2  -5   1 268.912  22.056   1
   2  -5   1 275.777  20.663   1
  -3   5  -1 161.507  14.018   2
  -3   5  -1 150.337  15.339   1
  -3   5  -1 139.955  14.371   2
   3  -5   1 134.671  13.439   1
   3  -5   1 155.568  15.101   2
   3  -5   1 144.958  15.342   1
   3  -5   1 167.895  12.513   2
  -4   5  -1 45.4735  7.2729   1
  -4   5  -1 40.5940  6.1839   2
  -4   5  -1 43.0634  6.9211   2
   4  -5   1 40.3751  5.7585   2
   4  -5   1 51.9714  7.8292   2
   4  -5   1 54.1463  6.6950   1
   4  -5   1 41.3337  7.3720   1
  -5   5  -1 -0.3098  2.5512   1
  -5   5  -1 0.04941 2.47333   2
   5  -5   1 -0.3269  2.1290   1
   5  -5   1 -2.2648  2.7156   1
   5  -5   1 0.66562 1.87407   2
  -6   5  -1 48.7481  6.5826   3
  -6   5  -1 44.0893  7.7507   1
  -6   5  -1 41.7440  6.8871   2
   6  -5   1 45.0874  7.1791   1
   6  -5   1 52.0242  7.0668   2
   6  -5   1 41.3943  7.8616   1
  -7   5  -1 13.9101  3.4450   3
  -7   5  -1 14.5615  4.4914   2
   7  -5   1 16.8163  4.7495   1
   7  -5   1 18.7959  4.2774   2
  -8   5  -1 4.08261 3.60167   2
   8  -5   1 -1.7718  2.9896   1
   8  -5   1 1.46601 2.95134   2
   9  -5   1 1.59356 3.26529   2
   9  -5   1 1.65080 3.44994   1
  10  -5   1 7.91018 4.30315   2
  10  -5   1 4.31725 4.34084   1
  11  -5   1 -4.0067  4.2221   2
  11  -5   1 3.79062 4.75898   1
  12   4  -1 -0.3833  5.6706   1
  11   4  -1 10.9869  6.0010   1
  10   4  -1 5.49761 5.03296   1
  10   4  -1 14.2150  4.6920   2
   9   4  -1 1.79243 3.06827   2
   9   4  -1 2.21732 3.47570   1
   8   4  -1 0.35441 2.25494   1
   8   4  -1 -2.9078  2.2199   2
   8   4  -1 -4.1250  2.0289   1
   8   4  -1 4.56848 3.10250   1
   8   4  -1 -4.0207  2.1876   2
   7   4  -1 -0.1807  2.0666   2
   7   4  -1 1.88452 2.39295   2
   7   4  -1 0.46663 2.05192   1
   7   4  -1 4.94175 3.20650   1
   6   4  -1 6.51960 2.57057   1
   6   4  -1 6.06917 3.33429   1
   6   4  -1 1.47515 2.42895   2
   6   4  -1 5.79730 2.28935   2
   5   4  -1 137.453  11.088   2
   5   4  -1 101.379   9.889   1
   5   4  -1 98.9124 10.8496   1
   5   4  -1 98.9734  9.6274   2
  -5  -4   1 114.569   8.164   2
   4   4  -1 327.336  22.574   2
   4   4  -1 314.052  24.307   1
   4   4  -1 332.724  23.354   1
   4   4  -1 315.786  23.320   2
  -4  -4   1 329.712  22.251   2
  -4  -4   1 315.881  22.440   2
  -4  -4   1 308.846  22.800   1
   3   4  -1 572.629  39.016   1
   3   4  -1 583.983  40.251   1
   3   4  -1 541.621  37.580   2
   3   4  -1 508.685  38.416   2
  -3  -4   1 567.441  38.185   2
  -3  -4   1 561.823  37.681   2
  -3  -4   1 561.597  38.954   1
   2   4  -1 99.3340 10.0055   1
   2   4  -1 102.714   8.158   1
   2   4  -1 99.5738  7.8643   2
   2   4  -1 104.053   9.773   2
  -2  -4   1 94.4362  9.3252   2
  -2  -4   1 102.201   7.945   2
  -2  -4   1 94.2453  8.1117   1
   1   4  -1 1.16609 1.50064   2
   1   4  -1 2.19195 1.07108   2
   1   4  -1 2.44978 1.23831   1
   1   4  -1 6.03685 2.25636   1
  -1  -4   1 3.45912 1.24231   2
  -1  -4   1 3.47845 1.94169   2
  -1  -4   1 2.12089 1.25706   1
   0   4  -1 263.434  19.879   1
   0   4  -1 259.184  19.132   2
   0   4  -1 260.217  20.233   2
   0   4  -1 284.357  21.183   1
   0  -4   1 280.735  19.935   1
   0  -4   1 279.907  19.199   2
   0  -4   1 290.208  20.471   2
   0  -4   1 267.043  20.932   1
  -1   4  -1 44.3719  5.9062   2
  -1   4  -1 45.5004  5.0664   1
  -1   4  -1 46.0253  4.8411   2
  -1   4  -1 37.5584  5.5783   1
   1  -4   1 43.5711  5.8155   2
   1  -4   1 39.4558  4.5193   2
   1  -4   1 32.8438  4.5001   1
   1  -4   1 32.3317  5.3516   1
  -2   4  -1 155.246  14.310   1
  -2   4  -1 139.384  11.581   2
  -2   4  -1 155.808  13.899   2
   2  -4   1 177.783  11.946   2
   2  -4   1 160.106  14.237   2
   2  -4   1 141.517  12.011   1
   2  -4   1 128.592  13.669   1
  -3   4  -1 286.786  20.527   1
  -3   4  -1 264.898  18.833   2
  -3   4  -1 226.304  19.205   2
   3  -4   1 252.274  19.229   1
   3  -4   1 235.541  18.389   2
   3  -4   1 270.457  19.811   2
   3  -4   1 237.652  20.125   1
  -4   4  -1 55.5334  7.6045   2
  -4   4  -1 64.1509  8.0884   1
  -4   4  -1 61.9845  7.2898   2
   4  -4   1 63.9842  8.4068   1
   4  -4   1 51.3266  6.5270   2
   4  -4   1 53.5595  7.7303   2
   4  -4   1 74.9379  7.8877   1
  -5   4  -1 132.330  14.294   1
  -5   4  -1 153.702  14.160   2
  -5   4  -1 156.875  14.387   2
   5  -4   1 144.547  14.913   1
   5  -4   1 159.460  15.039   2
   5  -4   1 159.556  14.411   1
   5  -4   1 136.916  13.238   2
  -6   4  -1 31.8791  5.5247   2
  -6   4  -1 27.5691  5.4734   1
  -6   4  -1 35.1734  5.7147   2
  -6   4  -1 25.1863  4.0562   3
   6  -4   1 22.0306  5.6531   1
   6  -4   1 23.6929  5.1412   1
   6  -4   1 23.4630  5.4782   2
   6  -4   1 23.4039  4.5430   2
  -7   4  -1 86.0642  8.4097   3
  -7   4  -1 79.0087 10.2621   1
  -7   4  -1 86.3222 10.1127   2
  -7   4  -1 89.6047 10.0802   2
   7  -4   1 90.9463 10.3498   2
   7  -4   1 101.829  12.022   1
   7  -4   1 91.4360 11.0882   1
  -8   4  -1 11.2078  3.8123   2
   8  -4   1 2.50839 2.82295   2
   8  -4   1 3.18782 3.89969   1
   9  -4   1 24.0389  6.0192   2
   9  -4   1 39.2569  7.6358   1
  10  -4   1 0.21263 3.99697   1
  10  -4   1 2.84756 3.96819   2
  11  -4   1 2.30640 4.46746   2
  11  -4   1 9.79151 5.05363   1
  12  -4   1 5.59266 5.48264   1
  12  -4   1 -0.2042  4.4110   2
  12   3  -1 9.54138 6.55548   1
  11   3  -1 0.09042 4.12509   2
  11   3  -1 -2.4006  4.3138   1
  11   3  -1 -0.6208  4.2442   2
  10   3  -1 4.00390 3.47964   2
  10   3  -1 -0.0699  4.0754   1
   9   3  -1 6.79594 3.66777   1
   9   3  -1 10.8677  3.6239   2
   8   3  -1 11.3176  3.2894   2
   8   3  -1 9.21031 3.30078   2
   8   3  -1 16.9562  4.6037   1
   8   3  -1 12.6047  3.6477   1
   7   3  -1 40.1221  5.6355   2
   7   3  -1 41.0026  6.2498   1
   7   3  -1 43.3227  6.5719   1
   7   3  -1 60.9482  6.5667   2
   7   3  -1 48.2477  6.0305   1
   6   3  -1 86.4236  8.5770   1
   6   3  -1 80.4395  8.4105   2
   6   3  -1 109.810   9.849   1
   6   3  -1 76.6232  8.1517   2
   5   3  -1 12.6523  2.8440   2
   5   3  -1 12.9208  2.7827   2
   5   3  -1 22.9870  3.3306   1
   5   3  -1 21.8677  3.8511   1
   4   3  -1 68.3110  6.4831   2
   4   3  -1 76.2657  7.1706   2
   4   3  -1 69.0956  7.3670   1
   4   3  -1 79.2387  6.9040   1
  -4  -3   1 66.1893  5.3778   2
   3   3  -1 43.2404  4.3669   2
   3   3  -1 42.3207  5.1553   1
   3   3  -1 44.6576  5.0544   2
   3   3  -1 40.4078  4.3933   1
  -3  -3   1 46.0771  4.3055   1
  -3  -3   1 37.1831  4.2678   2
  -3  -3   1 46.6895  4.3167   2
   2   3  -1 255.036  18.375   1
   2   3  -1 250.561  18.480   2
   2   3  -1 243.585  17.725   2
   2   3  -1 242.856  19.097   1
  -2  -3   1 291.539  18.490   2
  -2  -3   1 265.045  18.429   1
  -2  -3   1 258.863  17.818   2
   1   3  -1 1439.14   93.86   2
   1   3  -1 1413.53   98.13   1
   1   3  -1 1458.51   94.76   2
   1   3  -1 1425.86   97.27   1
  -1  -3   1 1471.70   94.67   2
  -1  -3   1 1339.17   97.85   1
  -1  -3   1 1472.20   93.84   2
   0   3  -1 461.605  31.206   1
   0   3  -1 452.617  30.037   2
   0   3  -1 439.040  31.990   1
   0   3  -1 446.682  30.923   2
   0  -3   1 437.277  31.087   1
   0  -3   1 455.432  31.952   1
   0  -3   1 456.428  30.024   2
   0  -3   1 403.141  30.714   2
  -1   3  -1 2331.06  151.68   2
  -1   3  -1 2287.74  156.34   1
  -1   3  -1 2362.95  150.79   2
  -1   3  -1 2201.42  157.06   1
   1  -3   1 2312.68  150.75   2
   1  -3   1 2360.51  156.30   1
   1  -3   1 2285.42  157.07   1
   1  -3   1 2292.69  151.64   2
  -2   3  -1 -0.4729  1.1112   2
  -2   3  -1 33.4518  3.9246   1
  -2   3  -1 -0.1418  0.8042   2
  -2   3  -1 0.23185 1.45905   1
   2  -3   1 1.13085 1.42438   2
   2  -3   1 0.28084 1.54216   1
   2  -3   1 -1.0541  0.7029   2
   2  -3   1 -0.1648  1.0011   1
  -3   3  -1 0.96011 1.64515   1
  -3   3  -1 1.88336 1.67092   2
  -3   3  -1 -0.3857  1.1324   2
   3  -3   1 0.38834 0.96842   2
   3  -3   1 1.11514 1.30220   1
   3  -3   1 -0.3231  1.4748   1
   3  -3   1 1.92475 1.80150   2
  -4   3  -1 147.798  13.916   2
  -4   3  -1 152.805  12.857   2
   4  -3   1 148.020  14.666   1
   4  -3   1 184.550  13.784   1
   4  -3   1 174.616  14.862   2
   4  -3   1 161.546  12.765   2
  -5   3  -1 34.7628  5.2628   2
  -5   3  -1 24.5680  4.6157   2
  -5   3  -1 33.9911  4.0968   3
  -5   3  -1 27.1807  4.9538   1
   5  -3   1 29.6875  5.2409   2
   5  -3   1 18.2069  4.5709   1
   5  -3   1 39.4178  5.6825   1
  -6   3  -1 11.0019  3.2111   2
  -6   3  -1 11.6216  3.4146   2
  -6   3  -1 12.7770  3.8079   1
  -6   3  -1 17.7733  2.6254   3
   6  -3   1 13.4682  3.8936   1
   6  -3   1 9.70370 3.75850   1
   6  -3   1 15.1637  4.1783   2
   6  -3   1 7.54676 2.94850   2
  -7   3  -1 144.352  13.188   2
  -7   3  -1 127.455  13.301   1
  -7   3  -1 152.912  13.126   2
   7  -3   1 139.776  13.767   2
   7  -3   1 143.909  14.703   1
   7  -3   1 150.095  14.859   2
   7  -3   1 142.943  14.907   1
  -8   3  -1 11.7058  3.5349   2
  -8   3  -1 13.0500  3.5050   2
   8  -3   1 21.3203  5.5839   1
   8  -3   1 9.12583 3.77832   2
   8  -3   1 4.05498 3.65227   1
   8  -3   1 18.2919  5.5093   2
   9  -3   1 7.55072 4.09304   1
   9  -3   1 8.42942 3.95593   2
  10  -3   1 21.1528  5.9819   1
  10  -3   1 25.0406  6.3142   2
  11  -3   1 3.21342 3.94933   2
  11  -3   1 1.30919 4.17586   1
  12  -3   1 5.83135 4.83863   1
  12  -3   1 -4.0715  4.5243   2
  12   2  -1 -0.7237  4.9255   1
  11   2  -1 -3.5494  3.4177   2
  11   2  -1 0.80434 4.32543   1
  10   2  -1 0.88300 3.54480   2
  10   2  -1 6.33829 4.41977   1
  10   2  -1 3.42783 3.85873   2
   9   2  -1 2.76863 2.82730   1
   9   2  -1 -0.7118  2.2431   2
   9   2  -1 4.90970 3.45265   1
   8   2  -1 11.1120  3.7334   1
   8   2  -1 11.4235  2.2871   3
   8   2  -1 15.9646  3.7320   2
   8   2  -1 11.2307  3.1971   1
   8   2  -1 8.54491 2.20939   3
   8   2  -1 6.08627 2.96318   2
   7   2  -1 1.72856 2.06095   2
   7   2  -1 8.43084 3.26504   1
   7   2  -1 3.83476 2.21117   1
   7   2  -1 5.89199 2.46369   2
   6   2  -1 218.829  15.015   1
   6   2  -1 186.010  15.285   1
   6   2  -1 170.734  14.296   2
   6   2  -1 222.526  14.725   2
   6   2  -1 167.585  15.120   1
   5   2  -1 605.970  42.156   2
   5   2  -1 619.273  44.057   1
   5   2  -1 654.510  43.685   1
   5   2  -1 627.479  42.273   2
   4   2  -1 6.77972 1.80730   1
   4   2  -1 4.02843 1.41209   2
   4   2  -1 0.69548 1.03082   1
   4   2  -1 0.96644 1.15515   2
   3   2  -1 78.6335  6.6030   1
   3   2  -1 86.2501  6.4411   2
   3   2  -1 67.3451  6.0355   2
   3   2  -1 87.4453  6.3800   1
   2   2  -1 3646.77  233.84   2
   2   2  -1 3714.74  242.83   1
   2   2  -1 3488.66  242.35   1
   2   2  -1 3623.40  234.20   2
  -2  -2   1 3606.67  242.23   1
  -2  -2   1 3420.04  242.36   1
  -2  -2   1 3731.95  233.75   2
  -2  -2   1 3549.70  233.88   2
   1   2  -1 0.05921 0.51544   1
   1   2  -1 0.66342 0.56042   2
   1   2  -1 0.07310 0.68032   2
   1   2  -1 0.57608 0.78561   1
  -1  -2   1 0.26446 0.83547   1
  -1  -2   1 -0.2281  0.4174   1
  -1  -2   1 -0.2968  0.3686   2
  -1  -2   1 1.05646 0.78701   2
   0   2  -1 3.88007 0.91194   2
   0   2  -1 3.69746 1.30572   1
   0   2  -1 7.21961 1.21822   1
   0   2  -1 2.21004 1.05043   2
   0  -2   1 7.06116 1.21751   1
   0  -2   1 6.73985 1.12257   2
   0  -2   1 9.21681 1.82416   1
   0  -2   1 6.53218 1.53783   2
  -1   2  -1 827.612  56.491   1
  -1   2  -1 809.042  55.017   2
  -1   2  -1 815.427  56.947   1
  -1   2  -1 809.959  54.457   2
   1  -2   1 782.407  56.883   1
   1  -2   1 864.997  56.488   1
   1  -2   1 851.873  55.053   2
   1  -2   1 826.919  54.440   2
  -2   2  -1 3080.62  213.15   2
  -2   2  -1 3355.98  221.43   1
  -2   2  -1 3233.80  221.13   1
  -2   2  -1 3469.91  213.79   2
   2  -2   1 3250.02  221.08   1
   2  -2   1 3292.28  213.18   2
   2  -2   1 3366.51  213.75   2
   2  -2   1 3122.39  221.33   1
  -3   2  -1 135.221  10.664   2
  -3   2  -1 128.943  10.379   2
   3  -2   1 143.363  10.429   2
   3  -2   1 136.521  10.868   1
   3  -2   1 122.929  10.562   2
   3  -2   1 126.145  10.887   1
  -4   2  -1 587.486  41.463   2
  -4   2  -1 609.156  42.945   1
  -4   2  -1 625.329  41.448   2
  -4   2  -1 597.543  43.090   3
   4  -2   1 595.153  43.088   1
   4  -2   1 610.854  41.384   2
   4  -2   1 615.139  41.762   2
   4  -2   1 608.013  43.092   1
  -5   2  -1 360.060  26.284   1
  -5   2  -1 338.778  25.268   2
  -5   2  -1 360.247  25.347   2
  -5   2  -1 365.736  25.337   2
  -5   2  -1 349.774  25.510   3
   5  -2   1 378.313  26.909   1
   5  -2   1 332.896  25.661   2
   5  -2   1 345.297  26.511   1
   5  -2   1 364.762  25.528   2
  -6   2  -1 189.247  14.651   2
  -6   2  -1 184.393  15.035   1
  -6   2  -1 205.930  14.536   2
   6  -2   1 200.091  15.456   2
   6  -2   1 179.316  14.976   2
   6  -2   1 173.845  15.521   1
   6  -2   1 177.238  17.036   1
  -7   2  -1 25.3325  4.0126   2
  -7   2  -1 27.7440  4.2279   2
   7  -2   1 21.3984  5.0670   2
   7  -2   1 20.0630  4.8845   1
   7  -2   1 27.8281  5.2628   1
   7  -2   1 28.0642  5.1409   2
  -8   2  -1 33.5051  4.5482   2
  -8   2  -1 31.8101  4.2036   2
   8  -2   1 30.7358  6.2676   2
   8  -2   1 29.7040  6.2941   1
   8  -2   1 27.3429  5.7212   1
   8  -2   1 37.6256  6.3150   2
   9  -2   1 24.0947  5.6392   2
   9  -2   1 9.00356 4.17286   1
  10  -2   1 4.04156 4.19116   1
  10  -2   1 11.2932  4.5523   2
  11  -2   1 2.86461 4.30533   1
  11  -2   1 -0.4790  3.8740   2
  12  -2   1 2.32922 4.91557   2
  12  -2   1 3.77130 4.74982   1
  12   1  -1 -1.3289  4.5478   1
  11   1  -1 -4.6442  3.4952   2
  11   1  -1 10.4804  5.5067   1
  10   1  -1 -2.3179  3.8310   1
  10   1  -1 -2.5514  3.3962   2
   9   1  -1 56.6322  8.0795   2
   9   1  -1 71.5351  9.5586   1
   9   1  -1 54.9861  7.4311   1
   8   1  -1 5.69109 2.83718   2
   8   1  -1 7.50237 2.88250   2
   8   1  -1 14.4638  4.0822   1
   8   1  -1 3.81973 2.74509   2
   8   1  -1 6.85327 2.64223   1
   7   1  -1 74.6152  7.2732   1
   7   1  -1 61.2330  7.7488   1
   7   1  -1 62.9058  6.9699   2
   7   1  -1 56.7463  6.7176   2
   6   1  -1 279.099  21.065   1
   6   1  -1 289.412  20.880   3
   6   1  -1 264.815  20.396   2
   6   1  -1 313.868  20.779   2
   6   1  -1 292.850  21.714   1
   6   1  -1 290.522  20.842   3
   5   1  -1 11.0008  2.3509   1
   5   1  -1 12.2721  2.5663   1
   5   1  -1 19.7107  2.8090   2
   5   1  -1 16.4057  2.5392   2
   4   1  -1 -0.0026  0.8449   2
   4   1  -1 0.46936 0.87908   2
   4   1  -1 0.66718 1.13101   1
   4   1  -1 1.52390 0.96550   1
   3   1  -1 2.76943 0.86135   1
   3   1  -1 2.90361 0.83593   2
   3   1  -1 3.12755 0.94546   1
   3   1  -1 2.71242 0.86880   2
   2   1  -1 557.714  36.362   2
   2   1  -1 568.043  36.305   2
   2   1  -1 566.021  37.670   1
   2   1  -1 526.582  37.556   1
   0   1  -1 -0.8967  0.1997   1
   0   1  -1 -0.6159  0.2974   2
   0   1  -1 -0.8989  0.3385   1
   0  -1   1 -0.9168  0.1478   2
   0  -1   1 -0.9136  0.1901   1
  -2   1  -1 333.430  23.756   3
  -2   1  -1 318.460  23.633   1
  -2   1  -1 327.185  22.740   2
  -2   1  -1 346.550  22.883   2
   2  -1   1 332.109  22.846   2
   2  -1   1 345.637  23.738   1
   2  -1   1 341.306  23.639   1
   2  -1   1 312.142  22.668   2
  -3   1  -1 140.286  10.743   1
  -3   1  -1 136.707  10.131   3
  -3   1  -1 136.839  10.369   2
  -3   1  -1 131.597  10.252   2
  -3   1  -1 146.520  10.989   1
   3  -1   1 145.652  10.806   1
   3  -1   1 124.914  10.857   1
   3  -1   1 140.672  10.450   2
   3  -1   1 124.636  10.352   2
  -4   1  -1 202.453  14.342   2
  -4   1  -1 193.029  14.011   3
  -4   1  -1 194.222  14.118   2
  -4   1  -1 180.780  14.606   1
   4  -1   1 206.753  15.403   1
   4  -1   1 202.677  14.533   2
   4  -1   1 183.337  14.352   2
   4  -1   1 183.183  14.804   1
  -5   1  -1 16.6805  3.1678   1
  -5   1  -1 17.9723  2.8715   2
  -5   1  -1 18.0764  3.1770   2
   5  -1   1 19.0645  3.8422   1
   5  -1   1 19.2447  3.5310   2
   5  -1   1 17.2497  3.3953   1
   5  -1   1 13.7290  3.1864   2
  -6   1  -1 -0.5141  1.9731   1
  -6   1  -1 -2.2648  1.3735   2
  -6   1  -1 1.28342 1.37122   2
   6  -1   1 0.11951 2.01199   1
   6  -1   1 3.12786 2.14931   1
   6  -1   1 -0.1535  1.9007   2
   6  -1   1 0.44777 1.87951   2
  -7   1  -1 1.64187 1.59578   2
  -7   1  -1 -0.6391  1.3261   2
   7  -1   1 2.86879 2.69400   1
   7  -1   1 0.98492 2.30673   2
   7  -1   1 2.59254 2.45265   2
   7  -1   1 -0.8235  2.0155   1
   8  -1   1 9.99510 3.61649   2
   8  -1   1 7.34715 3.55634   1
   8  -1   1 12.1471  3.9128   2
   8  -1   1 11.2057  4.4809   1
   9  -1   1 65.5026  9.0543   2
   9  -1   1 49.2493  8.0397   2
   9  -1   1 50.4963  8.9093   1
  10  -1   1 6.65651 4.38566   1
  10  -1   1 4.16891 4.09936   2
  11  -1   1 6.45933 4.79025   1
  11  -1   1 -3.3139  3.6838   2
  12  -1   1 7.46201 5.38307   2
  12  -1   1 0.76338 4.47903   1
  12   0  -1 0.94946 4.84763   1
  11   0  -1 19.9819  5.3880   2
  11   0  -1 15.2859  5.8281   1
  10   0  -1 3.12844 3.90637   1
  10   0  -1 4.57603 3.50278   2
   9   0  -1 30.1478  6.4073   1
   9   0  -1 35.2558  5.7543   1
   9   0  -1 26.1928  5.4522   2
   8   0  -1 0.95049 2.43929   2
   8   0  -1 -3.9238  2.6028   1
   8   0  -1 1.64312 2.60276   2
   8   0  -1 -1.1353  2.0155   1
   7   0  -1 26.0124  4.6614   2
   7   0  -1 31.5959  4.8560   2
   7   0  -1 31.7087  5.4341   1
   7   0  -1 27.3902  4.3539   1
   6   0  -1 228.958  17.729   1
   6   0  -1 258.586  18.582   1
   6   0  -1 232.463  17.291   2
   6   0  -1 228.699  17.404   2
   5   0  -1 95.6450  7.7359   2
   5   0  -1 90.9645  8.1568   2
   5   0  -1 89.9084  7.8054   1
   5   0  -1 89.2105  7.6292   2
   5   0  -1 109.517   8.488   1
   4   0  -1 82.4745  7.1273   1
   4   0  -1 80.0949  6.7430   2
   4   0  -1 96.7930  7.1006   1
   4   0  -1 89.7806  6.8153   2
   3   0  -1 216.240  15.945   1
   3   0  -1 229.910  15.415   2
   3   0  -1 234.295  15.484   2
   3   0  -1 227.796  16.056   1
   2   0  -1 644.518  45.057   3
   1   0  -1 1.39048 0.32561   3
  -1   0   1 -0.0509  0.2014   3
   0   0  -1 0.01445 0.08368   2
   0   0  -1 0.13619 0.12319   2
   0   0  -1 -0.0920  0.1170   1
   0   0  -1 0.01744 0.11226   1
   0   0  -1 0.02268 0.12880   3
   0   0   1 0.01326 0.09785   3
   0   0   1 0.02437 0.11598   1
   0   0   1 -0.0560  0.1227   1
   0   0   1 0.01925 0.09846   2
   0   0   1 -0.0036  0.0867   2
  -1   0  -1 -1.6270  0.6688   1
  -1   0  -1 -4.6145  0.2299   2
  -1   0  -1 -4.5706  0.2573   1
   1   0   1 -4.4368  0.3526   1
   1   0   1 -4.1860  0.2827   1
   1   0   1 -4.6391  0.1870   2
   1   0   1 -4.6087  0.1755   3
   1   0   1 -3.6665  0.3599   2
   1   0   1 -4.7436  0.1794   2
  -2   0  -1 5494.14  373.69   1
  -2   0  -1 5819.37  373.91   1
  -2   0  -1 5587.38  360.56   2
  -2   0  -1 5693.59  360.56   2
  -2   0  -1 5709.74  385.96   3
   2   0   1 5253.10  373.68   1
   2   0   1 5588.45  360.61   2
   2   0   1 5275.40  385.93   3
  -3   0  -1 317.303  21.073   2
  -3   0  -1 300.219  21.818   1
  -3   0  -1 339.904  21.046   2
  -3   0  -1 282.726  21.620   1
   3   0   1 324.858  22.288   1
   3   0   1 308.953  21.167   2
   3   0   1 301.503  21.844   3
   3   0   1 286.341  21.725   1
   3   0   1 308.944  21.233   2
   3   0   1 294.811  21.140   2
  -4   0  -1 131.971  10.090   1
  -4   0  -1 124.774   9.608   2
  -4   0  -1 124.539   9.752   2
   4   0   1 131.729  10.077   2
   4   0   1 136.675  10.239   2
   4   0   1 116.445   9.978   2
   4   0   1 142.777  10.409   1
   4   0   1 141.901  10.934   1
   4   0   1 126.019   9.611   3
  -5   0  -1 74.0582  6.1404   2
  -5   0  -1 53.5867  5.4097   2
  -5   0  -1 64.7584  6.0452   1
   5   0   1 48.0496  6.6241   1
   5   0   1 59.9154  6.4454   2
   5   0   1 64.2715  6.6116   1
   5   0   1 57.6539  4.6866   3
   5   0   1 54.4646  6.3642   2
  -6   0  -1 113.770   8.739   2
  -6   0  -1 124.830   9.068   2
   6   0   1 108.357  10.699   1
   6   0   1 96.8293 10.2816   2
   6   0   1 128.758  11.394   2
   6   0   1 116.161  11.908   1
  -7   0  -1 36.4757  3.5341   2
   7   0   1 28.2852  5.2149   1
   7   0   1 41.7597  6.7540   1
   7   0   1 39.5282  5.7077   2
   7   0   1 40.3593  5.9680   2
   8   0   1 42.8026  6.1610   1
   8   0   1 32.8003  6.7445   1
   8   0   1 37.5265  6.1941   2
   8   0   1 43.1159  6.6733   2
   9   0   1 1.24241 3.43711   2
   9   0   1 4.62063 3.45536   2
   9   0   1 4.37352 3.83504   1
  10   0   1 -3.6846  3.5725   1
  10   0   1 0.67512 3.42074   2
  11   0   1 10.4447  5.4927   1
  11   0   1 7.27083 5.07161   2
  12   0   1 -4.3434  4.1028   2
  12   0   1 -2.0053  4.6355   1
  12  -1  -1 -5.1791  3.9449   1
  11  -1  -1 -4.4010  3.0835   1
  11  -1  -1 0.64576 4.05647   2
  10  -1  -1 38.4843  6.9060   2
  10  -1  -1 28.6174  6.6813   1
   9  -1  -1 5.57482 3.54715   2
   9  -1  -1 5.58143 3.73775   1
   9  -1  -1 9.64526 3.70220   1
   8  -1  -1 72.0984  8.2815   2
   8  -1  -1 71.7157  8.1873   1
   8  -1  -1 49.4531  7.3411   2
   8  -1  -1 53.9395  8.2156   1
   7  -1  -1 34.1969  5.2389   2
   7  -1  -1 34.1470  5.3374   2
   7  -1  -1 33.5021  5.7710   1
   7  -1  -1 33.3939  5.2745   1
   6  -1  -1 134.715  11.838   2
   6  -1  -1 126.093  11.868   1
   6  -1  -1 143.995  12.840   1
   6  -1  -1 127.263  11.675   2
   5  -1  -1 14.4814  3.0554   1
   5  -1  -1 8.23801 2.48893   2
   5  -1  -1 16.0604  2.8858   2
   5  -1  -1 16.9680  3.0739   1
   4  -1  -1 243.934  16.410   2
   4  -1  -1 229.813  16.992   1
   4  -1  -1 226.812  17.083   1
   4  -1  -1 214.603  16.347   2
  -4   1   1 228.745  15.405   2
   3  -1  -1 2629.90  173.54   2
   3  -1  -1 2881.60  179.98   1
   3  -1  -1 2711.67  173.40   2
   3  -1  -1 2588.11  179.80   1
  -3   1   1 2748.84  179.36   1
  -3   1   1 2728.61  179.31   1
  -3   1   1 2750.74  172.98   2
  -3   1   1 2254.26  172.90   2
   2  -1  -1 5367.31  349.03   2
   2  -1  -1 5397.56  348.83   2
   2  -1  -1 5560.37  361.70   1
   2  -1  -1 5284.86  361.78   1
  -2   1   1 5379.46  361.55   1
  -2   1   1 5350.03  361.60   1
  -2   1   1 5432.43  348.80   2
  -2   1   1 5208.54  348.74   2
   1  -1  -1 328.755  25.410   2
  -1   1   1 335.309  26.327   1
  -1   1   1 401.999  26.221   1
  -1   1   1 438.857  25.319   2
   0  -1  -1 -2.5831  0.3345   1
   0  -1  -1 -2.2657  0.1688   2
   0  -1  -1 -2.1838  0.2019   1
   0   1   1 -1.8792  0.3859   1
   0   1   1 -2.2420  0.2011   1
   0   1   1 -2.2002  0.2554   2
  -2  -1  -1 295.121  20.856   1
  -2  -1  -1 294.303  20.614   1
  -2  -1  -1 285.357  19.937   2
  -2  -1  -1 286.649  19.984   2
   2   1   1 305.987  20.701   1
   2   1   1 295.300  20.919   1
   2   1   1 308.871  21.009   1
   2   1   1 304.778  20.045   2
   2   1   1 272.152  20.022   2
  -3  -1  -1 98.3987  7.6700   1
  -3  -1  -1 92.9942  7.8347   1
  -3  -1  -1 95.8702  7.4882   2
  -3  -1  -1 96.8402  7.4765   2
   3   1   1 98.2543  7.7072   2
   3   1   1 100.187   7.826   1
   3   1   1 100.810   8.193   1
   3   1   1 109.033   7.760   2
  -4  -1  -1 71.7582  5.6918   2
  -4  -1  -1 67.6568  5.8349   1
  -4  -1  -1 71.8989  6.1828   2
   4   1   1 67.0652  6.5556   2
   4   1   1 64.7109  6.9976   1
   4   1   1 67.0529  6.4489   2
   4   1   1 68.3814  5.9377   3
   4   1   1 67.5205  6.6214   1
  -5  -1  -1 211.452  15.602   1
  -5  -1  -1 216.697  15.115   2
  -5  -1  -1 222.305  15.233   2
   5   1   1 216.420  16.912   1
   5   1   1 223.260  15.893   2
   5   1   1 196.979  15.970   3
   5   1   1 222.459  16.013   2
   5   1   1 213.095  16.215   1
  -6  -1  -1 34.1113  3.5490   2
  -6  -1  -1 23.2748  3.1650   2
   6   1   1 25.1917  4.8890   1
   6   1   1 37.8233  4.9045   1
   6   1   1 29.3989  3.5297   3
   6   1   1 39.0983  5.0247   2
   6   1   1 37.9964  4.9794   2
   7   1   1 28.9927  4.8566   2
   7   1   1 19.8176  3.9557   1
   7   1   1 29.1894  5.4463   1
   7   1   1 23.5108  4.2877   2
   7   1   1 18.6532  4.0662   2
   7   1   1 19.1357  2.6661   3
   8   1   1 3.06094 2.63111   1
   8   1   1 8.44898 3.67717   1
   8   1   1 2.18750 2.58916   2
   8   1   1 3.49048 2.86809   2
   8   1   1 1.55153 2.33688   2
   9   1   1 97.2822 11.4347   2
   9   1   1 103.046  10.934   1
   9   1   1 81.7751 11.7866   1
   9   1   1 87.4550 10.5396   2
  10   1   1 1.39022 4.15228   1
  10   1   1 5.75848 4.54038   2
  11   1   1 13.2169  5.1361   2
  11   1   1 -3.7582  4.0704   1
  12   1   1 -2.9681  4.4600   1
  12   1   1 5.25968 4.71741   2
  12  -2  -1 4.36489 5.22314   1
  11  -2  -1 2.12475 4.40427   2
  11  -2  -1 1.91606 4.05078   1
  10  -2  -1 8.56945 4.33982   2
  10  -2  -1 0.57120 3.66895   1
   9  -2  -1 8.57148 3.69393   2
   9  -2  -1 6.69661 3.72388   1
   8  -2  -1 12.5344  4.2906   2
   8  -2  -1 17.1169  4.7163   1
   8  -2  -1 17.4376  4.4193   2
   8  -2  -1 24.1274  5.0227   1
   7  -2  -1 86.3291  8.8242   2
   7  -2  -1 76.7128  8.8959   1
   7  -2  -1 63.5862  8.5767   1
   7  -2  -1 75.1588  8.8719   2
   6  -2  -1 59.3628  6.4953   2
   6  -2  -1 54.3706  6.7895   1
   6  -2  -1 61.0254  6.9963   1
   6  -2  -1 54.5163  6.7362   2
  -6   2   1 39.5115  4.4019   2
  -6   2   1 44.8531  4.4112   2
   5  -2  -1 483.504  34.922   1
   5  -2  -1 486.666  33.372   2
   5  -2  -1 495.741  34.836   1
   5  -2  -1 480.855  33.809   2
  -5   2   1 496.493  32.731   2
  -5   2   1 466.653  32.548   2
  -5   2   1 470.165  33.760   1
   4  -2  -1 439.669  30.784   2
   4  -2  -1 448.554  31.842   1
   4  -2  -1 414.685  30.222   2
   4  -2  -1 469.251  31.707   1
  -4   2   1 429.678  31.141   1
  -4   2   1 449.404  30.127   2
  -4   2   1 439.911  30.056   2
   3  -2  -1 1086.16   74.67   1
   3  -2  -1 1089.83   71.57   2
   3  -2  -1 1089.40   72.11   2
   3  -2  -1 1077.93   74.33   1
  -3   2   1 1058.34   71.53   2
  -3   2   1 1094.74   71.70   2
  -3   2   1 1086.12   74.31   1
   2  -2  -1 4945.99  329.57   2
   2  -2  -1 5126.35  330.22   2
   2  -2  -1 5215.32  342.29   1
   2  -2  -1 5176.37  341.73   1
  -2   2   1 5340.67  330.07   2
  -2   2   1 4901.91  341.77   1
  -2   2   1 4995.03  329.60   2
  -2   2   1 4877.71  342.04   1
   1  -2  -1 1302.83   83.65   1
   1  -2  -1 1265.96   84.25   1
   1  -2  -1 1195.57   80.62   2
   1  -2  -1 1290.20   81.31   2
  -1   2   1 1214.14   81.17   2
  -1   2   1 1221.24   80.60   2
  -1   2   1 1144.69   83.55   1
   0  -2  -1 156.119  11.524   1
   0  -2  -1 157.359  11.653   2
   0  -2  -1 161.938  12.164   1
   0   2   1 166.589  11.157   2
   0   2   1 151.736  12.057   1
   0   2   1 161.544  11.550   1
  -1  -2  -1 6443.83  432.93   1
  -1  -2  -1 6218.18  432.41   1
  -1  -2  -1 6167.06  417.57   2
  -1  -2  -1 6429.41  417.18   2
   1   2   1 6468.21  432.38   1
   1   2   1 6711.42  433.07   1
   1   2   1 6538.18  417.14   2
  -2  -2  -1 1093.94   73.00   2
  -2  -2  -1 1111.30   75.68   1
  -2  -2  -1 903.857  75.177   1
  -2  -2  -1 1186.87   72.86   2
   2   2   1 1189.44   76.02   1
   2   2   1 1189.25   72.80   2
   2   2   1 1120.84   75.35   1
   2   2   1 1067.56   73.00   2
  -3  -2  -1 557.373  39.114   1
  -3  -2  -1 577.781  38.092   2
  -3  -2  -1 594.090  37.951   2
   3   2   1 564.801  39.833   1
   3   2   1 550.915  37.989   2
   3   2   1 563.681  39.336   1
   3   2   1 541.712  38.142   2
  -4  -2  -1 473.452  31.932   2
  -4  -2  -1 456.309  32.890   1
  -4  -2  -1 488.762  32.084   2
   4   2   1 453.288  32.228   2
   4   2   1 474.487  32.444   2
   4   2   1 486.297  33.936   1
   4   2   1 472.854  33.317   1
   4   2   1 470.099  33.810   1
  -5  -2  -1 18.2286  2.6593   1
  -5  -2  -1 12.4191  2.3258   2
  -5  -2  -1 23.1065  2.9471   2
   5   2   1 15.6405  3.0629   1
   5   2   1 19.7448  3.2370   2
   5   2   1 12.4338  3.1103   1
   5   2   1 12.1646  2.8571   2
  -6  -2  -1 3.23375 1.45525   2
  -6  -2  -1 3.17119 1.39964   2
   6   2   1 5.32049 2.19738   2
   6   2   1 -0.2951  2.1742   1
   6   2   1 3.64707 2.06707   2
   6   2   1 1.86848 1.74282   3
   6   2   1 3.27169 2.04127   1
   7   2   1 115.784  11.882   2
   7   2   1 138.987  12.460   1
   7   2   1 139.388  12.341   2
   7   2   1 133.238  13.402   1
   7   2   1 122.893  10.668   3
   8   2   1 9.02529 4.02953   1
   8   2   1 12.7855  2.6899   3
   8   2   1 16.6606  4.2066   1
   8   2   1 23.8442  4.7435   2
   8   2   1 16.8479  4.2870   2
   9   2   1 0.11259 3.01286   2
   9   2   1 -2.8595  3.3305   1
   9   2   1 0.67230 2.49779   2
  10   2   1 13.7407  4.7558   2
  10   2   1 19.0071  5.6434   2
  10   2   1 11.4285  5.2978   1
  11   2   1 -0.8710  4.4328   1
  11   2   1 1.27138 4.97548   2
  12   2   1 18.6650  6.6240   2
  12   2   1 6.05425 6.46788   1
  12  -3  -1 -2.8008  4.6774   1
  12  -3  -1 -0.7468  4.3541   2
  11  -3  -1 7.09253 4.70623   1
  11  -3  -1 14.5527  5.7353   2
  10  -3  -1 0.49972 3.68264   1
  10  -3  -1 7.07056 4.25431   2
   9  -3  -1 -1.0281  3.2689   1
   9  -3  -1 -1.9146  2.8968   2
   8  -3  -1 103.609  11.183   2
   8  -3  -1 90.5547 11.5241   1
   8  -3  -1 101.571  12.121   2
   8  -3  -1 129.919  12.997   1
   7  -3  -1 4.45842 3.11502   1
   7  -3  -1 6.64040 3.35238   2
   7  -3  -1 5.42609 2.82306   2
   7  -3  -1 6.35250 3.13715   1
  -7   3   1 6.94097 2.01424   2
  -7   3   1 5.14654 2.10682   2
   6  -3  -1 47.1008  6.7199   1
   6  -3  -1 48.0260  7.0158   1
   6  -3  -1 51.7231  6.3530   2
   6  -3  -1 40.1476  6.5658   2
  -6   3   1 48.4679  5.5699   2
  -6   3   1 46.9067  4.4900   3
  -6   3   1 41.6079  5.2511   2
  -6   3   1 49.6123  5.5408   2
  -6   3   1 42.7726  4.3904   3
  -6   3   1 49.7376  5.9665   1
   5  -3  -1 3.78492 2.94779   1
   5  -3  -1 1.30284 2.47332   2
   5  -3  -1 0.86226 2.32178   1
   5  -3  -1 -4.4047  1.3048   2
  -5   3   1 0.57709 2.20071   1
  -5   3   1 -0.1702  1.8550   2
  -5   3   1 2.47516 1.99264   2
   4  -3  -1 74.2810  8.0342   2
   4  -3  -1 57.9125  6.4875   2
   4  -3  -1 69.6445  7.1824   1
   4  -3  -1 60.5636  7.6501   1
  -4   3   1 72.9509  7.5684   1
  -4   3   1 63.7633  6.9054   2
  -4   3   1 62.9469  6.8064   2
   3  -3  -1 372.182  27.203   1
   3  -3  -1 394.728  25.446   2
   3  -3  -1 346.568  26.136   2
   3  -3  -1 386.800  26.476   1
  -3   3   1 379.935  25.583   2
  -3   3   1 334.021  25.753   2
  -3   3   1 337.891  26.719   1
   2  -3  -1 145.568  12.514   2
   2  -3  -1 146.835  12.978   1
   2  -3  -1 164.048  11.858   2
   2  -3  -1 186.036  12.507   1
  -2   3   1 165.628  12.586   2
  -2   3   1 152.469  11.820   2
   1  -3  -1 899.105  57.839   2
   1  -3  -1 893.516  60.014   1
   1  -3  -1 862.183  60.847   1
   1  -3  -1 821.816  58.618   2
  -1   3   1 892.542  58.692   2
  -1   3   1 926.591  60.961   1
  -1   3   1 847.630  59.936   1
  -1   3   1 845.813  57.798   2
   0  -3  -1 1241.30   79.95   2
   0  -3  -1 1283.55   82.92   1
   0  -3  -1 1213.76   80.79   2
   0  -3  -1 1183.93   83.70   1
   0   3   1 1184.58   79.88   2
   0   3   1 1211.37   82.79   1
   0   3   1 1208.29   80.78   2
   0   3   1 1182.29   83.70   1
  -1  -3  -1 127.269   9.950   1
  -1  -3  -1 120.517  10.263   2
  -1  -3  -1 129.558   9.667   2
  -1  -3  -1 132.028  10.789   1
   1   3   1 143.262  10.568   2
   1   3   1 120.849   9.871   1
   1   3   1 141.629   9.712   2
   1   3   1 135.428  10.884   1
  -2  -3  -1 240.936  20.762   1
  -2  -3  -1 276.996  20.212   2
  -2  -3  -1 298.473  19.817   2
   2   3   1 285.578  20.342   1
   2   3   1 292.447  19.706   2
   2   3   1 280.148  21.158   1
   2   3   1 300.744  20.447   2
  -3  -3  -1 54.0614  5.4889   2
  -3  -3  -1 54.7104  5.5298   1
  -3  -3  -1 53.9481  5.7312   2
   3   3   1 66.2598  6.8039   1
   3   3   1 43.5290  5.0470   2
   3   3   1 42.9807  5.1907   1
   3   3   1 57.6405  5.9779   2
  -4  -3  -1 -0.6621  1.2507   1
  -4  -3  -1 -0.1914  1.1067   2
  -4  -3  -1 1.20635 1.41141   2
   4   3   1 0.79325 1.32462   1
   4   3   1 0.21363 1.19602   2
   4   3   1 -0.6071  1.0641   2
   4   3   1 0.62347 1.59536   1
  -5  -3  -1 264.783  17.657   2
  -5  -3  -1 239.882  17.656   2
  -5  -3  -1 250.212  18.002   1
   5   3   1 247.583  18.171   2
   5   3   1 251.350  18.734   1
   5   3   1 228.963  18.222   2
   5   3   1 225.282  19.171   1
  -6  -3  -1 91.3435  7.8411   2
  -6  -3  -1 102.115   8.092   2
   6   3   1 99.2710  9.9564   2
   6   3   1 99.4146 10.0666   1
   6   3   1 117.286  11.620   1
   6   3   1 122.454  10.440   2
   6   3   1 89.8851 10.6262   1
   7   3   1 34.9280  5.2691   2
   7   3   1 26.7783  5.3347   1
   7   3   1 27.2906  4.8869   1
   7   3   1 22.0828  4.4785   2
   8   3   1 92.6362 10.5783   2
   8   3   1 86.1474  9.7439   3
   8   3   1 99.1120 11.8719   1
   8   3   1 115.594  11.192   2
   8   3   1 104.137  10.800   1
   9   3   1 27.9873  5.6200   2
   9   3   1 23.8655  4.1877   3
   9   3   1 20.1409  5.4835   1
  10   3   1 7.07649 3.82666   2
  10   3   1 1.33986 3.80718   1
  11   3   1 6.36000 5.04651   1
  11   3   1 1.00227 4.17021   2
  11   3   1 0.51885 4.90226   2
  12   3   1 -4.1708  6.0705   1
  12   3   1 -2.0555  5.3905   2
  12  -4  -1 8.50466 4.86543   2
  12  -4  -1 1.09424 4.66465   1
  11  -4  -1 -2.7251  3.5423   2
  11  -4  -1 -0.5423  4.0555   1
  10  -4  -1 -0.8880  3.2446   1
  10  -4  -1 1.85216 3.50831   2
   9  -4  -1 -2.7942  2.7809   2
   9  -4  -1 -2.0136  2.8055   1
   8  -4  -1 9.76432 3.61692   2
   8  -4  -1 7.72557 3.83678   1
   7  -4  -1 52.4898  8.2602   1
   7  -4  -1 44.3007  8.0737   2
   7  -4  -1 46.0712  6.7970   2
   7  -4  -1 49.8950  7.3919   1
  -7   4   1 46.6281  5.0628   3
  -7   4   1 46.4699  5.2070   3
  -7   4   1 70.3365  7.1992   2
  -7   4   1 51.5930  6.5301   2
  -7   4   1 64.8798  6.9903   2
   6  -4  -1 2.45396 2.44943   1
   6  -4  -1 1.15546 3.07987   1
   6  -4  -1 3.39767 2.34942   2
   6  -4  -1 1.43559 3.06205   2
  -6   4   1 6.96041 2.76359   2
  -6   4   1 1.96620 2.15393   2
  -6   4   1 5.49382 3.09413   1
   5  -4  -1 61.9954  8.2126   1
   5  -4  -1 50.0394  6.5144   1
   5  -4  -1 51.3832  6.2629   2
   5  -4  -1 41.0367  6.9191   2
  -5   4   1 51.5820  6.5742   2
  -5   4   1 68.2909  7.7564   1
  -5   4   1 40.7834  6.1820   2
   4  -4  -1 20.4849  3.4270   2
   4  -4  -1 10.9966  2.7565   1
   4  -4  -1 7.13539 3.21696   1
   4  -4  -1 16.4355  4.1128   2
  -4   4   1 12.1867  3.1761   2
  -4   4   1 10.4498  2.8255   2
  -4   4   1 7.95457 3.05366   1
   3  -4  -1 189.041  15.614   2
   3  -4  -1 203.125  16.257   1
   3  -4  -1 195.189  14.468   2
   3  -4  -1 205.451  15.149   1
  -3   4   1 187.307  15.178   2
  -3   4   1 173.186  14.451   2
   2  -4  -1 2.26202 1.27929   2
   2  -4  -1 1.64055 1.97438   1
   2  -4  -1 2.11483 1.87860   2
   2  -4  -1 1.52104 1.33712   1
  -2   4   1 6.83136 2.38629   2
  -2   4   1 1.13237 1.30920   2
  -2   4   1 3.19451 2.10594   1
   1  -4  -1 31.9088  5.1847   1
   1  -4  -1 30.4940  4.1116   1
   1  -4  -1 34.0072  4.1613   2
   1  -4  -1 39.0178  5.5464   2
  -1   4   1 48.9821  5.7782   2
  -1   4   1 31.7684  4.3592   1
  -1   4   1 39.3257  4.3903   2
  -1   4   1 47.7175  6.0064   1
   0  -4  -1 66.3530  7.4606   2
   0  -4  -1 70.2955  6.4944   1
   0  -4  -1 67.2655  6.2585   2
   0  -4  -1 65.5231  7.7757   1
   0   4   1 65.3055  7.3190   2
   0   4   1 64.3908  6.3797   1
   0   4   1 61.1245  7.4683   1
   0   4   1 58.1641  5.9480   2
  -1  -4  -1 499.208  37.484   2
  -1  -4  -1 551.755  37.920   1
  -1  -4  -1 538.910  36.644   2
   1   4   1 524.337  36.541   2
   1   4   1 560.901  37.816   2
   1   4   1 537.379  37.956   1
   1   4   1 579.370  39.302   1
  -2  -4  -1 33.4078  4.3779   1
  -2  -4  -1 42.2759  5.4032   2
  -2  -4  -1 31.1379  4.1723   2
   2   4   1 28.5284  4.0442   1
   2   4   1 39.9106  4.3660   2
   2   4   1 38.0465  5.2905   2
   2   4   1 41.6195  5.6646   1
  -3  -4  -1 54.0486  6.0648   1
  -3  -4  -1 46.8405  6.1742   2
  -3  -4  -1 56.0518  6.1095   2
   3   4   1 56.9791  7.1467   1
   3   4   1 55.5810  5.9255   1
   3   4   1 59.3317  6.8116   2
   3   4   1 56.9769  5.9225   2
  -4  -4  -1 14.0018  2.7156   2
  -4  -4  -1 8.54325 2.41186   1
  -4  -4  -1 12.4344  2.9874   2
   4   4   1 15.7981  3.4556   2
   4   4   1 9.40949 3.12906   1
   4   4   1 8.40471 2.34275   2
   4   4   1 14.9250  2.9784   1
  -5  -4  -1 52.1391  5.5015   2
  -5  -4  -1 43.5263  5.4586   2
  -5  -4  -1 48.3758  5.4572   1
   5   4   1 36.4374  5.2211   2
   5   4   1 35.7436  5.5174   2
   5   4   1 41.1777  6.4178   1
   5   4   1 36.9384  5.3326   1
  -6  -4  -1 51.2710  5.3772   2
  -6  -4  -1 45.0489  5.3334   2
   6   4   1 46.5230  6.3185   2
   6   4   1 47.9501  6.1960   1
   6   4   1 37.9023  6.8341   1
   6   4   1 42.0588  5.9195   2
  -7  -4  -1 34.6449  3.8363   2
   7   4   1 40.3715  5.9152   2
   7   4   1 33.7351  6.3203   1
   7   4   1 32.7805  5.5843   2
   7   4   1 23.7452  4.9210   1
   7   4   1 33.8874  6.6335   1
   8   4   1 17.8516  4.5377   1
   8   4   1 21.0448  4.4408   2
   8   4   1 19.2510  5.4138   1
   8   4   1 18.8100  4.5984   2
   9   4   1 6.08875 3.61693   2
   9   4   1 1.54812 3.51146   1
   9   4   1 1.75140 2.67493   3
  10   4   1 1.97989 4.41719   1
  10   4   1 3.66589 3.43484   2
  11   4   1 6.75697 4.79680   2
  11   4   1 1.20451 4.81620   1
  12   4   1 -1.8128  5.2422   1
  11  -5  -1 0.65385 4.40703   2
  11  -5  -1 2.95052 4.31085   1
  10  -5  -1 -0.0661  3.6910   2
  10  -5  -1 3.71764 3.92485   1
   9  -5  -1 15.8815  4.6641   2
   9  -5  -1 7.26170 4.39179   1
   8  -5  -1 13.3000  4.1604   1
   8  -5  -1 10.2894  3.9788   2
   7  -5  -1 69.2136  9.0286   1
   7  -5  -1 54.7592  7.8949   2
  -7   5   1 80.5263  8.9231   2
   6  -5  -1 -3.3177  3.4466   1
   6  -5  -1 0.36949 2.27036   1
   6  -5  -1 3.91192 2.54289   2
  -6   5   1 -1.0633  2.2775   2
  -6   5   1 1.48606 2.72583   2
  -6   5   1 -0.7798  3.1677   1
   5  -5  -1 121.607  13.179   2
   5  -5  -1 108.075  10.725   2
   5  -5  -1 121.093  13.491   1
   5  -5  -1 117.103  11.551   1
  -5   5   1 109.536  11.405   2
  -5   5   1 102.845  11.352   2
  -5   5   1 101.810  11.818   1
   4  -5  -1 360.306  27.431   2
   4  -5  -1 351.665  28.080   1
   4  -5  -1 354.986  25.678   2
   4  -5  -1 360.286  26.726   1
  -4   5   1 355.783  26.603   2
  -4   5   1 347.929  25.918   2
   3  -5  -1 391.094  26.728   1
   3  -5  -1 323.908  24.594   1
   3  -5  -1 327.268  23.683   2
   3  -5  -1 347.942  25.620   2
  -3   5   1 330.370  25.846   1
  -3   5   1 324.384  24.779   2
  -3   5   1 291.418  23.636   2
   2  -5  -1 41.8522  6.6637   1
   2  -5  -1 45.2910  5.3995   1
   2  -5  -1 37.6725  6.1504   2
   2  -5  -1 31.6096  4.5238   2
  -2   5   1 37.7890  5.8199   2
  -2   5   1 36.7373  4.8650   2
  -2   5   1 27.3751  5.6084   1
   1  -5  -1 85.5198  7.8544   1
   1  -5  -1 67.0191  7.1667   2
   1  -5  -1 68.8907  8.5326   2
   1  -5  -1 77.0542  9.2712   1
  -1   5   1 64.2382  8.5750   1
  -1   5   1 83.8268  7.6407   2
  -1   5   1 56.1578  7.8686   2
   0  -5  -1 62.6181  6.0990   1
   0  -5  -1 61.3931  5.9305   2
   0  -5  -1 37.7686  6.2637   2
   0   5   1 44.4786  6.4320   2
   0   5   1 46.4666  5.3902   2
   0   5   1 31.4889  6.1889   1
   0   5   1 58.6806  6.1931   1
  -1  -5  -1 276.797  21.679   1
  -1  -5  -1 319.390  21.235   2
  -1  -5  -1 285.180  22.338   2
   1   5   1 312.649  22.598   2
   1   5   1 297.878  21.071   2
   1   5   1 274.466  21.715   1
   1   5   1 314.246  23.487   1
  -2  -5  -1 133.421  10.106   2
  -2  -5  -1 118.736  10.153   1
  -2  -5  -1 116.649  11.902   2
   2   5   1 141.400  12.657   2
   2   5   1 114.562   9.996   1
   2   5   1 117.219   9.754   2
   2   5   1 115.648  12.453   1
  -3  -5  -1 0.29540 1.83469   2
  -3  -5  -1 1.50163 1.57822   2
  -3  -5  -1 -1.1900  1.1787   1
   3   5   1 1.01108 1.46822   2
   3   5   1 -0.1498  1.4588   1
   3   5   1 0.31827 2.13824   1
   3   5   1 -0.9244  1.8801   2
  -4  -5  -1 103.179  10.214   2
  -4  -5  -1 114.698  10.211   1
  -4  -5  -1 101.038   9.577   2
   4   5   1 84.3495  9.1452   1
   4   5   1 97.9610 10.2771   2
   4   5   1 85.9386 10.6804   1
   4   5   1 90.8601  9.1082   2
  -5  -5  -1 6.84736 2.68313   1
  -5  -5  -1 19.3872  3.6548   2
  -5  -5  -1 5.69678 2.86824   2
   5   5   1 21.6984  4.9302   1
   5   5   1 15.5047  3.5179   2
   5   5   1 14.0347  3.6326   2
   5   5   1 12.4558  3.2951   1
  -6  -5  -1 0.38833 2.01324   2
  -6  -5  -1 -1.1317  1.5822   2
   6   5   1 -0.4837  1.8665   1
   6   5   1 0.05186 2.02670   2
   6   5   1 -4.6646  2.0038   1
   6   5   1 -0.2656  2.2587   2
  -7  -5  -1 114.906   9.900   2
  -7  -5  -1 108.950   9.029   2
   7   5   1 131.858  12.798   2
   7   5   1 93.0008 10.8419   2
   7   5   1 114.127  11.613   1
   7   5   1 121.618  13.593   1
   8   5   1 1.85116 3.25566   2
   8   5   1 3.70537 3.72665   1
   8   5   1 11.4527  4.3027   1
   8   5   1 3.81655 3.24424   2
   9   5   1 3.72069 3.45120   2
   9   5   1 -2.0643  2.3644   3
   9   5   1 7.95348 3.77763   1
  10   5   1 -1.4145  4.1568   1
  10   5   1 2.08368 3.73137   2
  11   5   1 -1.2075  4.9785   1
  11   5   1 -1.1136  4.1109   2
  12   5   1 2.04313 6.53373   1
  11  -6  -1 7.48659 4.87873   2
  11  -6  -1 2.43690 4.56045   1
  10  -6  -1 4.16424 4.05556   1
  10  -6  -1 -4.2184  2.8755   2
   9  -6  -1 -0.8266  2.9853   2
   9  -6  -1 4.36865 4.04974   1
   8  -6  -1 3.24824 3.37675   2
   8  -6  -1 5.75909 3.79263   1
   7  -6  -1 34.9306  6.4823   1
   7  -6  -1 32.9445  6.0010   2
  -7   6   1 33.8972  6.4546   2
   6  -6  -1 35.0483  5.9005   2
   6  -6  -1 41.0278  6.5839   1
  -6   6   1 21.5321  5.3900   2
   5  -6  -1 43.0531  6.1096   2
   5  -6  -1 37.0977  7.4723   1
   5  -6  -1 35.8367  5.8249   1
  -5   6   1 23.8667  5.6324   2
  -5   6   1 20.7225  5.5531   1
   4  -6  -1 -1.2681  2.0906   1
   4  -6  -1 -0.3323  1.7901   2
   4  -6  -1 0.38566 3.93612   1
  -4   6   1 3.26440 3.04083   1
  -4   6   1 -1.1131  2.2223   2
   3  -6  -1 12.4726  3.4189   1
   3  -6  -1 1.89850 4.00929   1
   3  -6  -1 10.5611  2.9491   2
  -3   6   1 7.46596 3.75449   1
  -3   6   1 0.14298 2.42578   2
   2  -6  -1 369.946  26.086   2
   2  -6  -1 369.930  28.083   2
   2  -6  -1 335.634  26.795   1
  -2   6   1 374.518  27.746   2
  -2   6   1 369.902  28.828   1
   1  -6  -1 64.3385  7.7342   2
   1  -6  -1 78.7109 10.0437   2
   1  -6  -1 85.8111  8.6081   1
  -1   6   1 84.8024  8.5356   2
  -1   6   1 78.8543 10.3399   1
  -1   6   1 91.0087 10.3060   2
   0  -6  -1 223.516  17.827   1
   0  -6  -1 205.604  19.912   2
   0  -6  -1 249.237  17.487   2
   0   6   1 229.505  19.643   1
   0   6   1 237.941  19.045   2
   0   6   1 229.755  17.346   2
  -1  -6  -1 215.424  17.206   1
  -1  -6  -1 244.169  18.569   2
  -1  -6  -1 239.267  16.910   2
   1   6   1 214.818  17.230   1
   1   6   1 202.007  16.503   2
   1   6   1 245.431  18.682   2
   1   6   1 205.145  20.202   1
  -2  -6  -1 185.794  14.337   2
  -2  -6  -1 211.373  17.789   2
  -2  -6  -1 184.356  14.726   1
   2   6   1 175.098  14.623   1
   2   6   1 185.792  18.078   1
   2   6   1 180.484  16.996   2
   2   6   1 173.942  14.099   2
  -3  -6  -1 143.550  12.705   2
  -3  -6  -1 161.862  14.413   2
   3   6   1 168.780  15.655   1
   3   6   1 129.220  12.450   1
   3   6   1 115.434  13.374   2
   3   6   1 126.440  11.977   2
  -4  -6  -1 194.614  17.103   1
  -4  -6  -1 190.194  18.514   2
  -4  -6  -1 226.936  17.033   2
   4   6   1 209.648  16.555   2
   4   6   1 226.319  18.098   2
   4   6   1 217.383  17.176   1
   4   6   1 270.944  19.873   1
  -5  -6  -1 -0.0227  2.1092   2
  -5  -6  -1 3.24914 2.50863   1
  -5  -6  -1 1.40392 2.76547   2
   5   6   1 6.23478 3.39329   1
   5   6   1 2.66165 2.36949   2
   5   6   1 0.88441 2.38426   2
   5   6   1 -2.3851  1.7064   1
  -6  -6  -1 38.7299  5.9244   2
  -6  -6  -1 45.4023  5.7786   2
   6   6   1 24.9698  4.9823   1
   6   6   1 30.3404  5.4647   2
   6   6   1 37.0167  7.2623   1
   6   6   1 33.9143  6.1803   2
  -7  -6  -1 10.2540  2.9768   2
  -7  -6  -1 11.0089  3.5261   2
   7   6   1 9.63007 3.74583   2
   7   6   1 11.5172  4.5961   1
   8   6   1 2.11137 3.82356   1
   8   6   1 -0.1873  3.2183   2
   8   6   1 -3.9344  3.2450   1
   9   6   1 1.42385 3.70884   2
   9   6   1 7.30368 4.89771   1
  10   6   1 3.26038 4.07588   2
  10   6   1 1.69326 4.54884   1
  11   6   1 -3.1419  4.8400   1
  11   6   1 5.11145 4.70885   2
  10  -7  -1 2.24755 4.59018   1
  10  -7  -1 5.21948 4.90755   2
   9  -7  -1 -1.3747  3.6058   1
   9  -7  -1 1.48914 3.53574   2
   8  -7  -1 1.32948 4.04754   1
   8  -7  -1 -0.5724  2.9712   2
   7  -7  -1 -1.5439  3.4095   1
   7  -7  -1 0.58602 2.55473   2
  -7   7   1 3.45120 3.70941   2
   6  -7  -1 -0.1580  2.6837   2
   6  -7  -1 0.57231 2.66942   1
  -6   7   1 -1.6074  2.6873   2
   5  -7  -1 29.6868  5.6616   1
   5  -7  -1 22.1915  4.9261   2
  -5   7   1 27.8041  6.2343   2
  -5   7   1 21.4177  6.1145   1
   4  -7  -1 31.6072  6.0965   1
   4  -7  -1 43.5443  6.3520   2
  -4   7   1 63.6698  9.4824   1
  -4   7   1 51.8971  8.0294   2
   3  -7  -1 73.3055  9.0879   1
   3  -7  -1 76.9982  8.7951   2
  -3   7   1 96.5827 11.3696   2
  -3   7   1 79.3588 11.1010   1
   2  -7  -1 124.594  13.144   2
   2  -7  -1 166.065  14.666   1
  -2   7   1 163.950  16.871   1
  -2   7   1 180.874  16.806   2
   1  -7  -1 312.895  24.022   2
   1  -7  -1 337.874  25.075   1
  -1   7   1 333.125  26.011   2
  -1   7   1 325.779  26.927   1
   0  -7  -1 248.758  19.656   2
   0  -7  -1 261.669  20.448   1
   0   7   1 293.760  22.101   2
   0   7   1 254.546  24.156   1
  -1  -7  -1 1.11293 1.77647   2
  -1  -7  -1 2.01565 1.94816   1
   1   7   1 3.45174 3.45301   1
   1   7   1 6.22726 3.39363   2
  -2  -7  -1 77.2643  8.4851   1
  -2  -7  -1 78.4134  8.3543   2
   2   7   1 61.8058  8.0414   1
   2   7   1 62.8939  9.2322   2
   2   7   1 66.3159 10.1773   1
  -3  -7  -1 74.3912  8.5834   1
  -3  -7  -1 77.3655  8.6691   2
   3   7   1 76.0749  8.8536   1
   3   7   1 62.5949  9.8300   1
   3   7   1 68.2164  9.7601   2
  -4  -7  -1 8.00045 3.15375   1
  -4  -7  -1 2.56771 2.43807   2
   4   7   1 3.44160 2.63105   1
   4   7   1 9.71631 3.69962   2
   4   7   1 5.37264 3.94894   1
  -5  -7  -1 3.93833 2.73897   2
  -5  -7  -1 5.96761 3.20222   1
   5   7   1 9.23266 4.20314   2
   5   7   1 14.1075  5.0871   1
   5   7   1 1.83352 2.46141   1
  -6  -7  -1 238.043  18.738   2
   6   7   1 237.318  23.678   1
   6   7   1 245.567  22.469   2
   7   7   1 14.9135  5.6635   1
   7   7   1 10.7293  4.5406   2
   8   7   1 15.2671  5.1231   2
   8   7   1 14.6018  6.1251   1
   9   7   1 -3.6556  3.8237   1
   9   7   1 2.12854 4.71473   1
   9   7   1 1.79807 4.18973   2
  10   7   1 -2.4858  4.6120   1
  10   7   1 -1.6257  3.7566   2
  11   7   1 2.38973 5.74234   1
  11   7   1 2.87693 4.65680   2
  10  -8  -1 2.82115 4.82035   1
  10  -8  -1 3.42556 4.77858   2
   9  -8  -1 7.32897 4.79253   1
   9  -8  -1 17.1670  5.5757   2
   8  -8  -1 3.26934 4.04492   1
   8  -8  -1 3.82173 4.06653   2
   7  -8  -1 -5.2560  2.4769   2
   7  -8  -1 -1.0295  3.1938   1
  -7   8   1 0.12426 4.14331   2
   6  -8  -1 1.20374 3.04574   1
   6  -8  -1 4.80914 3.62408   2
  -6   8   1 1.84487 4.04425   2
   5  -8  -1 5.03716 3.05471   2
   5  -8  -1 5.31929 3.55652   1
  -5   8   1 0.27026 3.52415   2
   4  -8  -1 3.62261 2.57635   2
   4  -8  -1 -0.6481  2.2364   1
  -4   8   1 0.23003 3.08695   2
  -4   8   1 -2.1227  3.7553   1
   3  -8  -1 26.1675  5.3082   1
   3  -8  -1 21.9031  4.6836   2
  -3   8   1 15.6762  5.7079   1
  -3   8   1 37.2681  7.0012   2
   2  -8  -1 3.40268 2.63128   1
   2  -8  -1 1.69920 2.06187   2
  -2   8   1 4.05937 3.25211   2
  -2   8   1 2.76184 3.95816   1
   1  -8  -1 161.339  15.662   1
   1  -8  -1 168.749  15.413   2
  -1   8   1 187.563  18.531   2
  -1   8   1 173.678  18.944   1
   0  -8  -1 60.0334  7.5427   1
   0  -8  -1 49.4259  7.1146   2
   0   8   1 59.9269  9.2377   2
   0   8   1 53.2338  9.4401   1
  -1  -8  -1 2.58524 2.27547   2
  -1  -8  -1 -0.6396  2.0725   1
   1   8   1 1.60823 3.02742   2
   1   8   1 -0.7527  3.2744   1
  -2  -8  -1 421.531  32.138   1
  -2  -8  -1 396.145  30.935   2
   2   8   1 517.692  35.883   1
   2   8   1 416.637  33.132   2
  -3  -8  -1 -1.1554  2.1526   2
  -3  -8  -1 -1.4434  2.3771   1
   3   8   1 -0.4187  2.8826   2
   3   8   1 1.60160 3.58649   1
   3   8   1 0.53831 2.84278   1
  -4  -8  -1 36.7397  6.4948   2
  -4  -8  -1 44.7841  6.6360   1
   4   8   1 36.1921  7.1507   2
   4   8   1 33.0335  8.0805   1
  -5  -8  -1 -1.9821  2.6870   2
   5   8   1 -0.1651  3.7146   1
   5   8   1 1.65533 3.45692   2
  -6  -8  -1 -1.1213  2.7235   2
   6   8   1 -1.3427  4.5533   1
   6   8   1 -2.1558  2.9090   2
   7   8   1 -4.6777  3.2799   2
   7   8   1 4.28276 4.81092   1
   8   8   1 6.12601 5.09263   1
   8   8   1 4.22378 4.38185   2
   9   8   1 -3.6233  3.7860   2
   9   8   1 -1.6808  4.8926   1
   9   8   1 -3.4860  4.7466   1
  10   8   1 2.33833 5.99680   1
  10   8   1 8.82668 5.31820   2
   9  -9  -1 1.20777 5.00448   1
   9  -9  -1 -1.3055  3.6115   2
   8  -9  -1 10.1662  5.2677   1
   8  -9  -1 4.63051 4.19200   2
   7  -9  -1 6.17714 4.44295   2
   7  -9  -1 8.01794 4.88383   1
  -7   9   1 10.9154  5.5189   2
   6  -9  -1 5.69013 3.83531   2
   6  -9  -1 -0.1294  3.1792   1
  -6   9   1 5.37687 4.51213   2
   5  -9  -1 -5.2279  2.2112   2
   5  -9  -1 -1.0795  2.7052   1
  -5   9   1 1.08447 3.74436   2
   4  -9  -1 3.00214 3.22754   1
   4  -9  -1 4.18639 3.27647   2
  -4   9   1 6.59087 4.64320   2
   3  -9  -1 20.8770  4.8108   2
   3  -9  -1 18.8905  4.9300   1
  -3   9   1 24.9082  7.1486   1
  -3   9   1 19.5361  6.2438   2
   2  -9  -1 73.6472  9.3282   1
   2  -9  -1 55.3888  8.1892   2
  -2   9   1 104.380  12.797   2
  -2   9   1 59.0759 10.9442   1
   1  -9  -1 0.42114 2.30410   1
   1  -9  -1 -1.9241  1.9303   2
  -1   9   1 -0.0915  3.1756   2
  -1   9   1 -3.1775  3.3074   1
   0  -9  -1 -0.1833  2.3212   2
   0  -9  -1 -3.9234  1.9689   1
   0   9   1 -2.3188  2.5181   2
   0   9   1 -1.4883  3.5138   1
  -1  -9  -1 46.9942  7.0070   1
  -1  -9  -1 36.0566  6.3173   2
   1   9   1 56.3212  9.3560   2
   1   9   1 68.6130 10.9300   1
  -2  -9  -1 22.7133  4.9544   2
  -2  -9  -1 16.1817  4.5663   1
   2   9   1 22.5295  6.4409   2
   2   9   1 16.7970  6.3842   1
  -3  -9  -1 5.99016 3.40982   2
   3   9   1 1.47552 3.75250   2
   3   9   1 6.17645 4.99386   1
  -4  -9  -1 0.23639 3.09426   2
   4   9   1 -3.1946  4.4966   1
   4   9   1 3.79663 4.25420   2
  -5  -9  -1 52.7024  8.5763   2
   5   9   1 85.7133 12.9386   1
   5   9   1 71.3242 10.7902   2
   6   9   1 25.7295  7.0363   2
   6   9   1 37.7529  9.2304   1
   7   9   1 3.01241 4.93093   1
   7   9   1 6.45407 4.89012   2
   8   9   1 -0.6268  4.1429   2
   8   9   1 -1.3944  4.7869   1
   9   9   1 1.36721 6.03409   1
   9   9   1 -1.6350  4.8097   1
   9   9   1 1.57440 4.96760   2
   8 -10  -1 12.9271  6.1431   1
   7 -10  -1 -4.0410  3.4994   1
   7 -10  -1 2.84508 4.07849   2
   6 -10  -1 2.20816 3.73947   2
   6 -10  -1 6.55435 4.56607   1
  -6  10   1 0.24061 4.55839   2
   5 -10  -1 7.94961 4.26127   1
   5 -10  -1 11.8523  4.7487   2
  -5  10   1 6.50100 5.34145   2
   4 -10  -1 0.25241 2.87961   2
   4 -10  -1 4.44944 3.75464   1
  -4  10   1 6.05841 4.95103   2
   3 -10  -1 0.92161 2.83100   2
   3 -10  -1 -1.1230  2.8029   1
  -3  10   1 1.27868 4.67394   1
  -3  10   1 -1.2991  3.7086   2
   2 -10  -1 15.7259  4.6172   1
   2 -10  -1 4.09036 3.16068   2
  -2  10   1 0.45786 4.93547   1
  -2  10   1 6.28939 4.66272   2
   1 -10  -1 11.3576  4.1514   1
   1 -10  -1 10.0731  4.0342   2
  -1  10   1 13.7244  6.8044   1
  -1  10   1 9.11228 4.96648   2
   0 -10  -1 32.5365  5.8353   2
   0 -10  -1 15.5756  4.7857   1
   0  10   1 27.4646  7.5483   1
   0  10   1 18.5666  6.3365   2
  -1 -10  -1 9.74579 3.92173   1
  -1 -10  -1 6.91645 3.62480   2
   1  10   1 -0.9492  3.7415   2
   1  10   1 5.18460 4.84661   1
  -2 -10  -1 38.9434  6.9649   2
   2  10   1 41.4781  9.7764   1
   2  10   1 51.6890  9.9591   2
  -3 -10  -1 37.1786  6.9137   2
   3  10   1 27.3430  8.5922   1
   3  10   1 29.7012  7.3754   2
  -4 -10  -1 15.7697  4.9763   2
   4  10   1 25.4289  8.1218   1
   4  10   1 41.6099  8.4962   2
  -5 -10  -1 3.70988 3.95027   2
   5  10   1 6.66110 5.91578   1
   5  10   1 3.93508 4.41164   2
   6  10   1 4.24560 4.80698   2
   6  10   1 8.19621 5.99243   1
   7  10   1 4.17938 5.66330   1
   7  10   1 -0.8476  4.4829   2
   8  10   1 -0.0096  5.2528   2
   8  10   1 7.23970 6.22151   1
   9  10   1 0.42827 5.90972   1
   9  10   1 2.00866 5.04030   2
   7 -11  -1 -1.9674  4.3348   1
   6 -11  -1 12.5936  5.5425   1
   6 -11  -1 4.22100 4.38415   2
  -6  11   1 17.0578  7.3786   2
   5 -11  -1 -1.5222  3.6235   1
   5 -11  -1 4.21052 3.84531   2
  -5  11   1 8.15691 6.29443   2
   4 -11  -1 9.24725 4.56980   2
   4 -11  -1 -3.1837  3.1045   1
  -4  11   1 3.06039 4.70008   2
   3 -11  -1 5.62122 4.14051   1
   3 -11  -1 -2.5251  2.8582   2
  -3  11   1 9.19602 5.37813   2
   2 -11  -1 -0.3873  3.1233   2
   2 -11  -1 3.64435 3.87335   1
  -2  11   1 -2.4624  5.3459   1
  -2  11   1 -1.1667  3.5877   2
   1 -11  -1 1.00381 3.24180   2
   1 -11  -1 0.31580 3.11273   1
  -1  11   1 1.88381 4.12845   2
  -1  11   1 7.69245 6.03500   1
   0 -11  -1 28.0435  6.2153   2
   0  11   1 21.0129  7.1103   2
   0  11   1 25.7270  8.3791   1
  -1 -11  -1 6.08898 3.63105   2
   1  11   1 0.46093 4.23654   2
   1  11   1 -2.5306  4.9283   1
  -2 -11  -1 21.0643  5.3960   2
   2  11   1 9.44017 6.36111   1
   2  11   1 24.1443  7.1723   2
  -3 -11  -1 -3.9140  2.7611   2
   3  11   1 -3.7670  3.8293   2
   3  11   1 -6.1305  4.5796   1
  -4 -11  -1 -2.3709  3.2095   2
   4  11   1 -0.8851  5.2727   1
   4  11   1 -1.4724  4.2622   2
   5  11   1 22.6670  7.2064   2
   5  11   1 26.2035  9.1523   1
   6  11   1 7.24882 5.70195   2
   6  11   1 -5.8584  5.4737   1
   7  11   1 -1.9486  4.8439   2
   7  11   1 1.62260 6.10490   1
   8  11   1 -1.7773  6.2086   1
   6 -12  -1 1.26184 5.19666   1
  -6  12   1 2.56022 6.72608   2
   5 -12  -1 0.92970 4.47657   1
  -5  12   1 6.27702 6.24213   2
   4 -12  -1 0.72870 3.97201   2
   4 -12  -1 6.85540 4.77448   1
  -4  12   1 8.50818 6.73014   2
   3 -12  -1 7.39770 4.43582   2
   3 -12  -1 -0.9974  3.7345   1
  -3  12   1 -2.3325  4.2776   2
   2 -12  -1 27.8713  6.5750   2
  -2  12   1 27.1711  8.3757   2
   1 -12  -1 12.6058  5.1192   2
  -1  12   1 15.0990  7.1302   2
  -1  12   1 11.4933  7.4936   1
   0 -12  -1 1.79963 4.00737   2
   0  12   1 0.80852 4.66149   2
   0  12   1 6.82829 6.45916   1
  -1 -12  -1 10.1606  5.0067   2
   1  12   1 9.60204 5.59758   2
   1  12   1 7.81888 6.38910   1
  -2 -12  -1 14.9748  5.5311   2
   2  12   1 8.21785 6.12932   2
   2  12   1 11.5615  7.5143   1
  -3 -12  -1 -2.0771  3.9679   2
   3  12   1 4.14921 6.65882   1
   3  12   1 3.14327 5.74928   2
  -4 -12  -1 5.42172 5.03169   2
   4  12   1 5.55839 5.27164   2
   4  12   1 -0.9818  6.6014   1
   5  12   1 6.90803 5.98546   2
   5  12   1 10.1396  8.0151   1
   6  12   1 0.28465 6.60146   1
  -4  13   1 6.97180 6.93748   2
  -3  13   1 -0.1897  6.5061   2
   2 -13  -1 1.19963 4.40606   2
  -2  13   1 1.00680 5.65904   2
   1 -13  -1 3.23161 4.45526   2
  -1  13   1 -2.4566  5.5202   2
   0 -13  -1 -1.5852  3.9730   2
   0  13   1 -3.5665  5.0100   2
  -1 -13  -1 3.16629 4.83309   2
   1  13   1 6.85683 7.60053   1
   1  13   1 2.20993 5.62526   2
  -2 -13  -1 -2.0202  4.2869   2
   2  13   1 -3.9542  4.6830   2
   2  13   1 0.16141 6.75863   1
  -3 -13  -1 -6.0229  4.3930   2
   3  13   1 5.66960 8.49145   1
   4  13   1 5.61542 8.15260   1
   0 -14  -1 -0.1597  5.0357   2
   4  13  -2 -0.2242  7.3743   1
   3  13  -2 3.10547 7.71162   1
   2  13  -2 0.59080 6.99731   1
  -2 -13   2 5.09412 4.67842   2
   1  13  -2 -4.8839  4.6298   2
   1  13  -2 -7.2501  6.2665   1
  -1 -13   2 -2.5686  4.5623   2
   0  13  -2 10.0808  7.8827   1
   0  13  -2 17.5014  8.2383   2
   0 -13   2 7.12254 5.17024   2
  -1  13  -2 -5.8496  5.5096   2
   1 -13   2 7.69706 4.91905   2
  -2  13  -2 -0.5771  6.2277   2
   2 -13   2 7.74312 4.98118   2
  -3  13  -2 5.00973 7.08538   2
   3 -13   2 5.66183 4.96578   2
  -4  13  -2 -7.3267  5.3668   2
   6  12  -2 2.01071 6.99754   1
   5  12  -2 11.6495  6.7921   2
   5  12  -2 6.89174 7.44212   1
   4  12  -2 -2.8049  5.0688   2
   4  12  -2 6.46360 6.79838   1
   3  12  -2 4.54484 6.10377   2
   3  12  -2 3.68514 6.90252   1
  -3 -12   2 6.28428 4.96507   2
   2  12  -2 1.06919 4.72375   2
   2  12  -2 -0.7783  6.0411   1
  -2 -12   2 2.36932 3.88375   2
   1  12  -2 26.3162  8.2600   2
   1  12  -2 13.4137  7.3655   1
  -1 -12   2 24.5174  6.5230   2
   0  12  -2 23.5766  7.7720   2
   0  12  -2 13.0369  7.7163   1
   0 -12   2 16.8789  5.4301   2
  -1  12  -2 0.30403 5.09493   2
  -1  12  -2 -1.1164  5.8645   1
   1 -12   2 -1.0573  3.5077   2
  -2  12  -2 5.07818 5.98335   2
   2 -12   2 4.00045 3.89084   2
   3 -12   2 26.7748  6.9228   2
  -4  12  -2 2.91825 6.11686   2
   4 -12   2 -0.7035  3.6698   2
  -5  12  -2 0.15131 5.90758   2
   5 -12   2 3.04798 5.01225   1
  -6  12  -2 2.11079 6.83925   2
   6 -12   2 3.45105 4.98947   1
   7  11  -2 8.17091 7.05915   1
   7  11  -2 3.04264 5.62435   2
   6  11  -2 9.77447 6.78158   1
   6  11  -2 2.61294 5.55683   2
   5  11  -2 7.33758 5.25024   2
   5  11  -2 -1.7912  5.3933   1
   4  11  -2 5.38705 6.54226   1
   4  11  -2 0.51552 4.91341   2
   3  11  -2 10.1497  6.2821   1
   3  11  -2 3.72585 5.13845   2
  -3 -11   2 7.67266 4.42875   2
   2  11  -2 2.72630 5.55587   1
   2  11  -2 2.31587 4.67564   2
  -2 -11   2 2.15068 3.63664   2
   1  11  -2 0.02904 4.54260   2
   1  11  -2 3.80034 5.33358   1
  -1 -11   2 6.30499 3.86546   2
   0  11  -2 12.2390  5.7207   2
   0  11  -2 4.26042 6.26991   1
   0 -11   2 9.06710 4.18509   2
  -1  11  -2 9.65731 5.47284   2
  -1  11  -2 19.9252  8.1360   1
   1 -11   2 16.6932  5.1138   2
  -2  11  -2 34.0511  9.7192   1
  -2  11  -2 28.0881  7.9339   2
   2 -11   2 22.7179  5.8075   2
   2 -11   2 46.5286  8.0529   1
  -3  11  -2 9.98061 6.14907   2
   3 -11   2 3.03818 3.93629   1
   3 -11   2 2.51577 3.35772   2
  -4  11  -2 3.33319 5.61050   2
   4 -11   2 -2.4587  2.6332   2
   4 -11   2 0.00925 3.64354   1
  -5  11  -2 8.39107 6.40712   2
   5 -11   2 9.07277 5.14420   1
   5 -11   2 13.7797  5.3838   2
  -6  11  -2 14.1841  7.3478   2
   6 -11   2 -2.8607  3.3688   2
   6 -11   2 -2.2054  3.9401   1
  -7  11  -2 -0.4001  6.1966   2
   7 -11   2 9.14816 5.94596   1
   8  10  -2 2.37201 5.40274   2
   8  10  -2 1.72325 6.03251   1
   7  10  -2 3.50731 5.56784   2
   7  10  -2 -3.8471  4.9446   1
   6  10  -2 -1.6874  4.3157   2
   6  10  -2 4.00038 5.79706   1
   5  10  -2 10.1123  4.7750   2
   5  10  -2 5.97152 5.79004   1
   4  10  -2 4.18128 4.40525   2
   4  10  -2 -3.4025  4.1529   1
  -4 -10   2 6.07983 3.55124   2
   3  10  -2 8.48494 6.07429   1
   3  10  -2 5.76111 4.49011   2
  -3 -10   2 12.6233  4.3487   2
   2  10  -2 -1.5266  3.8502   2
   2  10  -2 2.73823 4.96970   1
  -2 -10   2 0.95799 3.25123   2
   1  10  -2 -2.0155  4.1084   1
   1  10  -2 2.06788 3.96870   2
  -1 -10   2 -1.6472  2.4386   2
   0  10  -2 3.97396 4.93339   1
   0  10  -2 0.15995 3.37400   2
   0 -10   2 -1.4368  2.6279   2
   0 -10   2 -0.6290  2.8320   1
  -1  10  -2 27.6264  8.1636   1
  -1  10  -2 13.5330  5.6944   2
   1 -10   2 10.3715  3.9926   1
   1 -10   2 14.5041  4.2279   2
  -2  10  -2 29.5367  8.2335   1
  -2  10  -2 16.4966  6.0100   2
   2 -10   2 5.43547 3.38525   2
   2 -10   2 12.6141  4.3433   1
  -3  10  -2 42.0332  8.9949   2
  -3  10  -2 50.7999 10.7443   1
   3 -10   2 41.1624  7.1715   2
   3 -10   2 31.0686  6.6730   1
  -4  10  -2 9.15406 5.66008   2
   4 -10   2 6.04253 3.67781   1
   4 -10   2 -0.1916  3.0306   2
  -5  10  -2 -1.3334  4.4765   2
   5 -10   2 8.58010 4.61821   1
   5 -10   2 5.45879 3.61999   2
  -6  10  -2 -4.2064  4.4599   2
   6 -10   2 0.65588 3.73445   1
   6 -10   2 -0.6311  3.2250   2
  -7  10  -2 -0.5251  5.2371   2
   7 -10   2 1.61764 4.25523   1
   7 -10   2 -2.3257  3.1850   2
   8 -10   2 -2.7241  4.1874   1
   9   9  -2 0.08914 5.20274   1
   9   9  -2 0.18367 4.97775   2
   8   9  -2 -1.1816  4.1421   2
   8   9  -2 1.60602 5.35405   1
   7   9  -2 -3.0346  4.7270   1
   7   9  -2 1.70320 4.46625   2
   6   9  -2 5.42435 4.56353   2
   6   9  -2 -2.7700  4.1267   1
   5   9  -2 8.13895 5.21352   1
   5   9  -2 19.7141  6.2790   2
   4   9  -2 29.7561  6.9521   2
   4   9  -2 26.5678  7.4528   1
  -4  -9   2 13.2226  4.3883   2
   3   9  -2 61.4623 10.4756   1
   3   9  -2 47.2874  9.1603   2
  -3  -9   2 56.0507  7.8735   2
   2   9  -2 86.8202 11.6571   2
   2   9  -2 51.4019 10.1302   1
  -2  -9   2 59.2777  8.1231   2
   1   9  -2 4.23237 3.97737   2
   1   9  -2 6.04581 4.64136   1
  -1  -9   2 7.53043 3.12807   2
  -1  -9   2 8.83997 3.28023   1
   0   9  -2 9.37436 4.69552   2
   0   9  -2 1.31819 4.25079   1
   0  -9   2 5.51538 2.78526   1
   0  -9   2 2.16288 2.56799   2
  -1   9  -2 20.5220  6.0763   2
  -1   9  -2 27.8281  7.7961   1
   1  -9   2 26.8523  5.2823   2
   1  -9   2 26.7183  5.6103   1
  -2   9  -2 3.01920 3.68322   2
  -2   9  -2 6.50208 5.06580   1
   2  -9   2 6.91707 3.28555   2
   2  -9   2 6.63468 3.38119   1
  -3   9  -2 10.7846  5.1218   2
  -3   9  -2 8.39440 5.34132   1
   3  -9   2 9.07058 3.61168   2
   3  -9   2 5.70212 3.44728   1
  -4   9  -2 18.0743  5.9828   2
  -4   9  -2 28.7375  7.9562   1
   4  -9   2 31.6601  6.3001   1
   4  -9   2 25.2011  5.6105   2
  -5   9  -2 -3.1766  3.3813   2
   5  -9   2 -3.0846  2.5900   2
   5  -9   2 0.74827 3.34591   1
  -6   9  -2 -0.4492  4.5417   2
   6  -9   2 -2.8310  3.2598   2
   6  -9   2 -1.2540  3.2750   1
  -7   9  -2 1.11678 4.68766   2
   7  -9   2 3.42481 3.91633   1
   7  -9   2 4.31189 3.98377   2
   8  -9   2 -5.3962  3.2915   1
   8  -9   2 -0.3290  3.8808   2
   9  -9   2 0.42029 4.47213   1
  10   8  -2 1.21961 5.38281   1
  10   8  -2 4.37908 5.98227   2
  10   8  -2 -3.8039  5.2511   1
   9   8  -2 1.75942 5.34049   1
   9   8  -2 6.23689 5.01527   2
   8   8  -2 5.58981 4.97823   1
   8   8  -2 5.63016 5.08347   2
   7   8  -2 1.18041 3.84740   2
   7   8  -2 4.10085 4.51686   1
   6   8  -2 28.0679  6.4666   2
   6   8  -2 12.2809  5.2970   1
   5   8  -2 1.10471 3.67143   2
   5   8  -2 -0.5044  3.8096   1
  -5  -8   2 6.31666 3.11491   2
   4   8  -2 43.2754  8.1965   1
   4   8  -2 65.9803  9.4556   2
  -4  -8   2 25.5329  5.0882   2
   3   8  -2 54.7288  9.4699   1
   3   8  -2 55.6527  7.5786   1
   3   8  -2 46.9794  8.5175   2
  -3  -8   2 55.7298  7.3801   1
  -3  -8   2 58.0613  7.4342   2
   2   8  -2 9.83064 3.88921   1
   2   8  -2 5.84191 4.28120   1
   2   8  -2 5.83114 3.83791   2
  -2  -8   2 7.16938 3.08514   1
  -2  -8   2 8.28469 3.09047   2
   1   8  -2 61.5497  9.2972   2
   1   8  -2 51.7724  9.2106   1
  -1  -8   2 37.8070  6.2115   1
  -1  -8   2 65.9045  7.5031   2
   0   8  -2 106.783  13.271   2
   0   8  -2 91.4604 13.1082   1
   0  -8   2 106.095  11.119   1
   0  -8   2 117.016  11.150   2
  -1   8  -2 35.4881  7.6568   1
  -1   8  -2 33.0844  6.8412   2
   1  -8   2 21.1001  4.4192   2
   1  -8   2 28.7470  5.2808   1
  -2   8  -2 9.48221 4.51197   2
  -2   8  -2 17.1787  5.5841   1
   2  -8   2 7.99499 2.98862   2
   2  -8   2 2.58152 2.73375   1
  -3   8  -2 1.28165 3.65349   1
  -3   8  -2 -0.0899  2.7647   2
   3  -8   2 8.98926 3.52870   1
   3  -8   2 -0.7336  1.8403   2
  -4   8  -2 -3.2934  3.4941   1
  -4   8  -2 2.75651 3.34261   2
   4  -8   2 4.06356 3.05056   1
   4  -8   2 1.14713 2.36909   2
  -5   8  -2 157.957  17.353   2
  -5   8  -2 137.089  17.746   1
   5  -8   2 160.920  15.402   2
   5  -8   2 150.090  15.686   1
  -6   8  -2 25.9243  6.6833   2
   6  -8   2 19.8592  5.3058   1
   6  -8   2 14.5953  4.7388   2
  -7   8  -2 -0.9181  3.9402   2
   7  -8   2 0.38261 3.40609   2
   7  -8   2 1.68320 3.63755   1
  -8   8  -2 9.32722 5.68680   2
   8  -8   2 11.1789  4.8243   2
   8  -8   2 15.1852  5.9550   1
   9  -8   2 6.38641 4.23301   2
   9  -8   2 7.72954 5.25705   1
  10  -8   2 2.01188 4.47852   1
  10   7  -2 4.33815 4.43882   2
  10   7  -2 5.55790 5.70261   1
  10   7  -2 0.21222 4.70726   1
   9   7  -2 -1.6844  3.7771   2
   9   7  -2 4.01790 4.85694   1
   8   7  -2 15.6045  5.0234   2
   8   7  -2 9.87636 5.77839   1
   7   7  -2 -1.9272  3.4714   1
   7   7  -2 -0.5920  2.8809   2
   6   7  -2 11.8270  4.6359   1
   6   7  -2 10.9515  4.4167   2
   5   7  -2 15.3269  3.8019   1
   5   7  -2 17.4546  5.3264   1
   5   7  -2 15.7044  4.7229   2
   5   7  -2 15.1135  3.8584   2
  -5  -7   2 20.7850  3.8027   2
  -5  -7   2 13.3417  3.8898   2
   4   7  -2 -0.8981  2.4575   2
   4   7  -2 -0.5661  2.2542   1
   4   7  -2 -1.7625  2.4794   1
   4   7  -2 1.74871 2.28997   2
  -4  -7   2 1.17517 1.87850   2
  -4  -7   2 -1.5385  2.0970   1
  -4  -7   2 2.31013 3.28641   2
   3   7  -2 87.6889  9.0338   1
   3   7  -2 84.2037 10.2529   2
   3   7  -2 79.7206  8.4534   2
   3   7  -2 60.2930  9.7849   1
  -3  -7   2 79.6980  8.6988   1
  -3  -7   2 70.4859  8.2443   2
   2   7  -2 35.7716  5.7601   1
   2   7  -2 33.9455  6.9492   1
   2   7  -2 49.6677  7.6765   2
  -2  -7   2 47.4090  5.8081   2
   1   7  -2 226.910  20.048   2
   1   7  -2 191.795  16.650   1
   1   7  -2 188.648  19.732   1
  -1  -7   2 224.316  16.218   2
  -1  -7   2 202.748  16.454   1
   0   7  -2 40.3288  7.8707   1
   0   7  -2 40.6027  7.3564   2
   0  -7   2 49.7269  6.5325   1
   0  -7   2 58.4475  6.7324   2
  -1   7  -2 24.4031  5.7551   2
  -1   7  -2 19.3292  5.8557   1
   1  -7   2 34.5322  4.9682   2
   1  -7   2 32.6032  5.2554   1
  -2   7  -2 9.63964 4.51645   1
  -2   7  -2 13.5219  4.6596   2
   2  -7   2 10.2431  3.4999   1
   2  -7   2 10.7377  3.2271   2
  -3   7  -2 72.9092 10.8144   1
  -3   7  -2 94.5538 11.4181   2
   3  -7   2 68.4795  8.7046   1
   3  -7   2 57.0686  7.7975   2
  -4   7  -2 12.9804  5.1528   1
  -4   7  -2 8.22463 4.16640   2
   4  -7   2 22.0376  4.8806   1
   4  -7   2 21.3376  4.5175   2
  -5   7  -2 11.4412  4.9295   1
  -5   7  -2 8.75915 3.73424   2
   5  -7   2 4.16262 2.83041   2
   5  -7   2 1.01928 2.69242   1
  -6   7  -2 32.6167  7.2376   2
   6  -7   2 23.8941  5.6812   1
   6  -7   2 21.5037  5.3259   2
  -7   7  -2 7.65898 4.57222   2
   7  -7   2 14.3025  4.8846   1
   7  -7   2 11.9593  4.0589   2
  -8   7  -2 19.4183  6.4071   2
   8  -7   2 9.85625 4.72962   1
   8  -7   2 15.3978  4.8991   2
   9  -7   2 4.81038 4.42431   1
   9  -7   2 -1.7338  3.3750   2
  10  -7   2 -1.8439  3.7455   2
  10  -7   2 3.21898 4.43461   1
  11  -7   2 2.15925 5.47460   1
  11   6  -2 2.16410 5.36298   1
  10   6  -2 -2.4486  4.2756   1
  10   6  -2 -0.9208  3.6053   2
   9   6  -2 6.63865 3.86599   1
   9   6  -2 1.73891 3.93058   2
   9   6  -2 6.19282 4.03082   1
   8   6  -2 13.9984  5.4732   1
   8   6  -2 16.7807  5.1034   2
   7   6  -2 117.804  11.877   2
   7   6  -2 141.711  13.761   2
   7   6  -2 128.263  14.537   1
   6   6  -2 9.86437 3.80041   2
   6   6  -2 7.50979 3.83321   1
   6   6  -2 10.3257  3.2403   1
   6   6  -2 1.87443 2.47766   2
   5   6  -2 27.1350  5.8102   1
   5   6  -2 32.0337  5.9226   2
   5   6  -2 33.0526  4.9453   1
   5   6  -2 39.5793  5.1499   2
  -5  -6   2 35.6455  4.4047   2
  -5  -6   2 30.4350  4.4238   2
   4   6  -2 46.2847  7.1275   1
   4   6  -2 51.3184  7.1921   2
   4   6  -2 42.7506  5.4218   1
   4   6  -2 31.8589  4.8166   2
  -4  -6   2 39.7182  5.2631   1
  -4  -6   2 39.8457  5.2245   2
  -4  -6   2 34.0000  5.4935   2
   3   6  -2 -1.3438  1.7342   1
   3   6  -2 0.76268 2.02677   2
   3   6  -2 0.84699 2.60465   1
   3   6  -2 1.68203 1.80277   2
  -3  -6   2 -0.5313  2.2193   2
  -3  -6   2 -0.7253  1.4102   2
  -3  -6   2 -0.3510  1.6468   1
   2   6  -2 122.684  12.514   2
   2   6  -2 103.891  12.415   1
   2   6  -2 117.605  10.562   2
   2   6  -2 111.363  10.739   1
  -2  -6   2 127.003  10.821   2
  -2  -6   2 114.472  11.863   2
   1   6  -2 28.4513  4.1731   2
   1   6  -2 13.1628  3.7543   2
   1   6  -2 23.7482  4.0941   1
   1   6  -2 18.6587  4.8118   1
  -1  -6   2 30.8203  4.2417   2
  -1  -6   2 28.8369  4.1459   1
  -1  -6   2 31.8819  5.6280   2
   0   6  -2 264.839  22.067   1
   0   6  -2 252.609  19.549   2
   0   6  -2 307.818  21.723   2
   0   6  -2 246.655  20.267   1
   0  -6   2 276.940  20.202   1
   0  -6   2 210.575  21.513   2
   0  -6   2 285.090  19.554   2
  -1   6  -2 9.77053 3.85917   1
  -1   6  -2 3.99682 2.11460   2
  -1   6  -2 7.66921 3.17804   2
   1  -6   2 4.01164 2.13718   1
   1  -6   2 5.75274 2.18364   2
   1  -6   2 6.55789 3.31719   2
  -2   6  -2 33.3553  6.4010   2
  -2   6  -2 37.4640  7.1456   1
   2  -6   2 46.8715  6.1348   1
   2  -6   2 40.7689  5.5642   2
  -3   6  -2 -0.2786  2.4173   2
  -3   6  -2 2.50403 3.23564   1
   3  -6   2 1.99976 2.15711   2
   3  -6   2 -0.6623  1.9374   1
  -4   6  -2 262.453  23.145   2
  -4   6  -2 238.073  23.444   1
   4  -6   2 258.912  19.941   2
   4  -6   2 259.840  20.698   1
  -5   6  -2 -0.9933  3.1153   1
  -5   6  -2 2.87591 3.10032   2
   5  -6   2 2.13653 2.38020   1
   5  -6   2 -0.5064  1.7039   2
  -6   6  -2 40.3994  7.3028   2
  -6   6  -2 29.4288  6.8859   1
   6  -6   2 11.8798  4.3260   2
   6  -6   2 18.0609  4.8847   1
   6  -6   2 29.7072  7.8564   1
  -7   6  -2 18.3761  5.5504   2
   7  -6   2 21.7217  5.5622   1
   7  -6   2 23.9989  5.4383   2
  -8   6  -2 1.83701 3.56405   2
   8  -6   2 1.36536 2.95501   2
   8  -6   2 3.63394 3.41382   1
   9  -6   2 25.3139  6.6281   1
   9  -6   2 15.9876  5.4445   2
  10  -6   2 1.77126 4.51013   1
  10  -6   2 -1.6888  3.9184   2
  11  -6   2 1.70559 4.41860   1
  11  -6   2 1.55417 4.48158   2
  11   5  -2 28.6854  7.7987   1
  10   5  -2 11.0831  5.4430   1
  10   5  -2 24.4652  5.4756   2
   9   5  -2 0.78809 4.17086   1
   9   5  -2 2.95321 3.80187   1
   9   5  -2 0.45528 3.47593   2
   8   5  -2 -1.6928  3.2633   1
   8   5  -2 5.23505 3.08970   2
   7   5  -2 10.1691  3.7422   1
   7   5  -2 4.04662 2.52776   1
   7   5  -2 -2.6551  1.9300   2
   7   5  -2 0.40201 2.43829   2
   6   5  -2 41.7555  5.6492   1
   6   5  -2 56.1808  6.9752   2
   6   5  -2 41.0466  6.7556   1
   6   5  -2 44.2459  5.7256   2
   5   5  -2 12.0864  3.4857   2
   5   5  -2 12.3221  2.8584   2
   5   5  -2 11.4374  2.8535   1
   5   5  -2 9.40963 3.82386   1
  -5  -5   2 7.25339 1.82202   2
   4   5  -2 16.5340  3.7910   2
   4   5  -2 12.6358  2.7189   2
   4   5  -2 9.12282 2.60287   1
   4   5  -2 17.7686  4.1190   1
  -4  -5   2 16.7715  2.9377   1
  -4  -5   2 16.4602  3.1395   2
  -4  -5   2 14.4527  2.7418   2
   3   5  -2 462.305  32.916   1
   3   5  -2 477.327  34.420   1
   3   5  -2 449.824  32.994   2
   3   5  -2 466.823  31.765   2
  -3  -5   2 483.761  32.495   2
  -3  -5   2 465.257  32.766   1
  -3  -5   2 432.010  31.599   2
   2   5  -2 130.974  11.003   1
   2   5  -2 150.273  13.407   2
   2   5  -2 156.201  14.008   1
   2   5  -2 124.211  10.544   2
  -2  -5   2 148.791  11.034   1
  -2  -5   2 131.184  12.405   2
  -2  -5   2 130.514  10.575   2
   1   5  -2 439.175  33.094   2
   1   5  -2 445.079  31.764   2
   1   5  -2 471.405  34.539   1
   1   5  -2 452.766  32.996   1
  -1  -5   2 497.784  32.958   1
  -1  -5   2 434.649  32.799   2
  -1  -5   2 479.249  31.771   2
   0   5  -2 44.7974  5.3401   2
   0   5  -2 58.4023  6.2443   1
   0   5  -2 42.6739  6.7772   1
   0   5  -2 41.0385  6.3438   2
   0  -5   2 54.4047  5.8502   1
   0  -5   2 45.4611  5.2738   2
   0  -5   2 44.8989  6.4998   2
  -1   5  -2 43.6505  6.6338   2
  -1   5  -2 49.1158  6.1336   1
  -1   5  -2 48.9325  7.1988   1
  -1   5  -2 44.6104  5.6056   2
   1  -5   2 50.6778  5.9841   1
   1  -5   2 49.1173  5.7085   2
   1  -5   2 60.2359  7.4590   2
  -2   5  -2 216.842  16.659   2
  -2   5  -2 215.515  17.274   1
  -2   5  -2 170.659  14.905   2
   2  -5   2 221.831  16.853   2
   2  -5   2 204.155  15.084   2
   2  -5   2 171.784  15.263   1
  -3   5  -2 186.750  14.709   2
  -3   5  -2 186.514  17.113   2
  -3   5  -2 181.704  17.728   1
   3  -5   2 205.462  18.249   1
   3  -5   2 179.146  14.337   2
   3  -5   2 183.365  15.021   1
   3  -5   2 160.769  16.796   2
  -4   5  -2 234.772  21.402   1
  -4   5  -2 214.291  20.147   2
   4  -5   2 241.229  18.008   2
   4  -5   2 229.149  18.570   1
   4  -5   2 245.019  21.802   1
   4  -5   2 209.955  20.510   2
  -5   5  -2 52.4107  8.0918   1
  -5   5  -2 42.3822  7.1276   2
   5  -5   2 42.5559  7.9187   1
   5  -5   2 39.5069  6.0728   2
   5  -5   2 44.9298  6.7025   1
  -6   5  -2 5.30742 3.39483   2
  -6   5  -2 1.46766 3.26642   1
  -6   5  -2 7.71824 3.18264   3
   6  -5   2 10.7153  4.7444   1
   6  -5   2 2.48625 2.49992   2
   6  -5   2 2.45981 2.92808   1
  -7   5  -2 15.5719  4.7871   2
  -7   5  -2 20.9805  4.2749   3
   7  -5   2 22.6726  4.9820   2
   7  -5   2 22.4672  5.3634   1
  -8   5  -2 22.4057  5.6148   2
   8  -5   2 18.7762  5.6079   1
   8  -5   2 31.2494  5.8723   2
   9  -5   2 0.52757 3.05285   2
   9  -5   2 1.37690 3.71548   1
  10  -5   2 -1.1059  3.7380   1
  10  -5   2 3.30722 3.95235   2
  11  -5   2 0.75653 4.89681   1
  11  -5   2 -5.2999  4.1239   2
  12   4  -2 -2.3832  5.5671   1
  11   4  -2 3.10622 5.26828   1
  10   4  -2 0.88157 4.01304   1
  10   4  -2 -1.8113  3.0314   2
   9   4  -2 19.3991  4.7510   2
   9   4  -2 16.6518  5.0898   1
   8   4  -2 48.1608  7.5250   1
   8   4  -2 54.0031  8.0410   1
   8   4  -2 55.7901  7.3143   2
   8   4  -2 67.9200  7.5081   1
   7   4  -2 38.0677  5.3757   1
   7   4  -2 50.1392  6.2706   2
   7   4  -2 32.8694  5.9399   1
   7   4  -2 34.7769  5.1161   2
   6   4  -2 92.2340  9.2343   2
   6   4  -2 110.689  10.268   2
   6   4  -2 103.745  10.667   1
   6   4  -2 104.352   9.646   1
   5   4  -2 63.1039  6.7083   1
   5   4  -2 71.0415  7.9119   1
   5   4  -2 59.9091  6.3935   2
   5   4  -2 67.3016  7.3949   2
   4   4  -2 210.993  14.613   2
   4   4  -2 199.329  14.966   1
   4   4  -2 180.511  15.149   2
   4   4  -2 215.289  16.169   1
  -4  -4   2 200.921  13.832   2
  -4  -4   2 190.090  13.912   2
   3   4  -2 69.1036  7.4928   2
   3   4  -2 71.9764  6.6341   1
   3   4  -2 70.3576  7.7927   1
   3   4  -2 61.8816  6.2687   2
  -3  -4   2 71.8160  6.4132   2
  -3  -4   2 73.3399  6.8178   2
  -3  -4   2 68.0589  6.4102   1
   2   4  -2 31.8637  4.7808   1
   2   4  -2 32.7528  3.8379   1
   2   4  -2 31.1990  3.6080   2
   2   4  -2 26.0409  4.2770   2
  -2  -4   2 29.9355  3.5570   2
  -2  -4   2 26.5420  3.5405   1
  -2  -4   2 27.9853  4.0524   2
   1   4  -2 1.37551 1.05653   2
   1   4  -2 0.44540 1.41560   2
   1   4  -2 1.30219 1.10502   1
   1   4  -2 1.96068 1.61047   1
  -1  -4   2 2.23286 1.57418   2
  -1  -4   2 -0.2994  0.5921   1
  -1  -4   2 1.04487 0.89005   2
   0   4  -2 3.99458 1.86035   2
   0   4  -2 0.87396 1.17055   1
   0   4  -2 0.60394 1.03529   2
   0   4  -2 2.31820 1.93890   1
   0  -4   2 1.26581 1.54576   2
   0  -4   2 0.34984 0.89203   2
   0  -4   2 1.04568 1.08284   1
  -1   4  -2 399.249  30.805   1
  -1   4  -2 449.833  30.998   2
  -1   4  -2 444.789  32.058   1
  -1   4  -2 415.301  29.664   2
   1  -4   2 424.090  30.804   2
   1  -4   2 462.496  30.899   1
   1  -4   2 421.911  29.625   2
   1  -4   2 443.851  31.901   1
  -2   4  -2 286.770  21.361   2
  -2   4  -2 280.016  22.959   1
  -2   4  -2 293.710  22.324   2
   2  -4   2 283.140  22.916   1
   2  -4   2 308.058  21.253   2
   2  -4   2 316.016  22.165   1
   2  -4   2 300.949  22.476   2
  -3   4  -2 478.738  32.370   2
  -3   4  -2 405.809  31.154   2
  -3   4  -2 425.688  33.117   1
   3  -4   2 493.274  32.558   1
   3  -4   2 442.003  32.193   2
   3  -4   2 429.415  30.967   2
   3  -4   2 437.026  33.200   1
  -4   4  -2 17.0835  4.5882   1
  -4   4  -2 14.6432  3.8381   2
  -4   4  -2 26.4581  4.9068   2
   4  -4   2 23.8697  4.4942   1
   4  -4   2 29.3646  4.4285   2
   4  -4   2 41.0205  6.3552   1
   4  -4   2 24.5525  5.0382   2
  -5   4  -2 105.743  10.853   3
  -5   4  -2 109.758  11.802   2
  -5   4  -2 120.670  12.027   2
   5  -4   2 131.155  13.188   1
   5  -4   2 123.525  11.627   2
   5  -4   2 97.8710 11.4492   1
   5  -4   2 115.893  12.522   2
  -6   4  -2 64.5338  8.8080   1
  -6   4  -2 45.7916  6.5194   3
  -6   4  -2 64.9257  8.4028   2
   6  -4   2 66.6068  8.2139   2
   6  -4   2 76.5376  9.6614   1
   6  -4   2 62.6157  8.9620   2
   6  -4   2 70.8648  8.9374   1
  -7   4  -2 5.13228 4.03626   1
  -7   4  -2 2.21532 2.69437   2
  -7   4  -2 5.07125 2.25881   3
   7  -4   2 0.32301 3.09734   1
   7  -4   2 2.85154 2.79421   2
   7  -4   2 2.29108 3.62158   1
  -8   4  -2 48.0110  7.7749   2
   8  -4   2 71.2446  9.3802   2
   8  -4   2 69.2038  9.8150   1
   9  -4   2 -2.2816  3.7464   1
   9  -4   2 0.21676 3.18253   2
  10  -4   2 2.03167 3.88670   1
  10  -4   2 0.85862 3.66261   2
  11  -4   2 5.41408 4.40018   2
  11  -4   2 8.78338 5.44945   1
  12  -4   2 0.57518 5.05196   2
  12  -4   2 0.79995 5.01014   1
  12   3  -2 -0.7911  4.9898   1
  11   3  -2 5.11756 5.31933   1
  10   3  -2 -1.5061  2.7584   2
  10   3  -2 2.01086 4.20101   1
   9   3  -2 27.9020  5.0639   2
   9   3  -2 20.2537  5.3789   1
   9   3  -2 20.0756  4.5619   1
   8   3  -2 -1.5539  2.5132   1
   8   3  -2 -0.8464  2.0478   1
   8   3  -2 3.53827 2.40700   2
   8   3  -2 0.09435 2.18865   2
   7   3  -2 78.7840  8.1351   2
   7   3  -2 81.0276  8.1126   1
   7   3  -2 70.6126  8.5586   1
   7   3  -2 71.6032  7.6807   2
   6   3  -2 16.1881  3.6779   1
   6   3  -2 22.0613  3.6548   2
   6   3  -2 24.8276  3.6505   2
   6   3  -2 22.3285  3.5568   1
   5   3  -2 102.098   8.451   1
   5   3  -2 85.5556  8.4533   2
   5   3  -2 112.529   9.845   1
   5   3  -2 112.801   8.688   2
   4   3  -2 880.031  60.592   1
   4   3  -2 895.695  60.002   1
   4   3  -2 859.176  57.887   2
   4   3  -2 857.889  58.366   2
   3   3  -2 2.64957 1.38680   2
   3   3  -2 2.42241 1.45919   1
   3   3  -2 1.31762 0.96783   2
   3   3  -2 0.85429 1.08389   1
  -3  -3   2 7.30658 1.29194   2
  -3  -3   2 1.45344 0.74620   2
  -3  -3   2 1.24951 0.79759   1
   2   3  -2 471.464  30.321   2
   2   3  -2 469.207  31.389   1
   2   3  -2 454.821  30.515   1
   2   3  -2 423.361  29.384   2
  -2  -3   2 411.598  30.341   1
  -2  -3   2 430.784  29.756   2
  -2  -3   2 430.712  29.367   2
   1   3  -2 258.940  16.546   2
   1   3  -2 233.679  17.259   2
   1   3  -2 233.069  17.813   1
   1   3  -2 252.295  17.093   1
  -1  -3   2 208.791  16.926   2
  -1  -3   2 283.791  16.574   2
  -1  -3   2 219.908  16.897   1
  -1  -3   2 201.215  17.387   1
   0   3  -2 31.2312  4.2852   1
   0   3  -2 22.3895  3.1515   1
   0   3  -2 25.8554  3.1648   2
   0   3  -2 25.4208  3.8789   2
   0  -3   2 22.9660  3.6918   2
   0  -3   2 28.7184  3.3114   1
   0  -3   2 26.4807  4.0394   1
   0  -3   2 29.9685  3.2469   2
  -1   3  -2 82.9147  8.9603   1
  -1   3  -2 84.1883  7.4186   2
  -1   3  -2 94.6268  7.9205   1
  -1   3  -2 88.1745  8.9048   2
   1  -3   2 99.3654  7.6114   2
   1  -3   2 130.406  10.016   2
   1  -3   2 92.0402  7.7847   1
   1  -3   2 111.201   9.673   1
  -2   3  -2 144.933  10.234   2
  -2   3  -2 107.842  11.115   2
  -2   3  -2 137.621  11.180   1
  -2   3  -2 129.924  10.614   1
   2  -3   2 121.193  10.239   1
   2  -3   2 123.440  11.826   1
   2  -3   2 104.858  11.048   2
   2  -3   2 134.205   9.993   2
  -3   3  -2 17.8046  3.2361   2
  -3   3  -2 15.4135  3.3516   2
  -3   3  -2 16.5894  3.5892   1
   3  -3   2 16.5275  3.0863   2
   3  -3   2 22.3907  4.0727   1
   3  -3   2 17.8210  3.3792   1
   3  -3   2 22.1248  3.9887   2
  -4   3  -2 7.54688 2.86611   1
  -4   3  -2 8.31146 2.26720   3
  -4   3  -2 5.31080 2.39028   2
  -4   3  -2 5.74984 2.38411   2
   4  -3   2 9.81308 2.76932   2
   4  -3   2 10.1616  3.1590   2
   4  -3   2 5.46297 2.54502   1
   4  -3   2 5.39816 2.60712   1
  -5   3  -2 5.19044 2.44775   2
  -5   3  -2 5.12946 2.70563   1
  -5   3  -2 5.15570 1.82414   3
  -5   3  -2 0.96081 1.95645   2
   5  -3   2 0.83379 2.26968   1
   5  -3   2 3.16218 2.18865   2
   5  -3   2 2.41112 2.49190   2
   5  -3   2 -0.4941  2.0836   1
  -6   3  -2 4.66110 1.90329   3
  -6   3  -2 3.65986 2.84498   2
  -6   3  -2 15.7523  3.8883   2
  -6   3  -2 10.9360  3.6754   1
   6  -3   2 6.84881 3.42424   2
   6  -3   2 18.1357  4.3751   1
   6  -3   2 6.61108 2.76242   2
   6  -3   2 3.39211 2.63079   1
  -7   3  -2 92.0508 10.3674   2
  -7   3  -2 97.7032  8.5960   3
  -7   3  -2 109.702  11.463   1
  -7   3  -2 102.407  10.833   2
  -7   3  -2 107.388  11.134   2
   7  -3   2 98.9468 11.1030   2
   7  -3   2 121.359  12.643   1
   7  -3   2 101.274  11.832   2
   7  -3   2 104.443  12.235   1
  -8   3  -2 7.66560 3.47355   2
  -8   3  -2 5.17163 3.06240   2
   8  -3   2 5.86513 3.90031   1
   8  -3   2 6.35702 3.47712   2
   9  -3   2 2.53749 3.68349   1
   9  -3   2 8.54192 3.97743   2
  10  -3   2 11.5195  4.6279   2
  10  -3   2 0.54710 3.70405   1
  11  -3   2 4.28428 4.95138   2
  11  -3   2 -2.0625  4.4938   1
  12  -3   2 -0.3793  4.6478   1
  12  -3   2 6.68788 5.67209   2
  12   2  -2 6.88638 5.92612   1
  11   2  -2 2.15410 4.36709   1
  10   2  -2 3.76806 3.21822   2
  10   2  -2 12.5540  4.0879   2
  10   2  -2 5.12931 4.44713   1
   9   2  -2 27.2253  6.0356   1
   9   2  -2 32.9110  5.4166   1
   9   2  -2 29.9732  5.2045   2
   8   2  -2 6.39023 2.61927   2
   8   2  -2 -2.6827  1.7563   2
   8   2  -2 2.58597 1.56426   3
   8   2  -2 3.98112 3.08410   1
   8   2  -2 2.49037 1.71480   3
   8   2  -2 1.79392 2.21192   1
   7   2  -2 15.8087  3.6296   1
   7   2  -2 15.9593  3.1461   2
   7   2  -2 17.1196  3.1187   3
   7   2  -2 11.5168  2.8229   2
   7   2  -2 16.5238  3.2618   1
   6   2  -2 107.150   8.715   2
   6   2  -2 105.952   8.770   1
   6   2  -2 104.188   8.612   2
   6   2  -2 111.231  10.026   1
   5   2  -2 235.544  17.033   2
   5   2  -2 236.887  17.549   1
   5   2  -2 240.110  17.125   2
   5   2  -2 263.426  18.072   1
   4   2  -2 60.5649  5.0837   2
   4   2  -2 54.2547  5.1090   1
   4   2  -2 50.5888  4.7195   1
   4   2  -2 46.0823  4.5807   2
   3   2  -2 133.296   9.961   2
   3   2  -2 141.898  10.217   2
   3   2  -2 149.882  10.353   1
   3   2  -2 142.085  10.563   1
   2   2  -2 274.949  19.145   2
   2   2  -2 274.875  19.522   2
   2   2  -2 279.356  19.832   1
   2   2  -2 292.000  20.230   1
  -2  -2   2 303.319  18.956   2
   1   2  -2 33.3112  3.0807   2
   1   2  -2 33.3677  3.6143   2
   1   2  -2 34.8774  3.2312   1
   1   2  -2 29.3808  3.5804   1
  -1  -2   2 37.8703  3.5757   2
  -1  -2   2 33.5781  2.9072   1
  -1  -2   2 36.1681  2.8557   2
  -1  -2   2 28.9663  3.3650   1
   0   2  -2 544.360  36.377   1
   0   2  -2 519.940  35.596   2
   0   2  -2 516.890  35.034   2
   0   2  -2 520.113  36.829   1
   0  -2   2 528.906  34.996   2
   0  -2   2 513.886  36.715   1
   0  -2   2 545.093  35.578   2
  -1   2  -2 8.05057 1.92564   2
  -1   2  -2 7.31258 1.99429   1
  -1   2  -2 9.27919 1.90331   1
  -1   2  -2 11.4449  1.9264   2
   1  -2   2 9.66846 2.12714   1
   1  -2   2 6.48504 1.78141   2
   1  -2   2 12.5538  1.9246   2
   1  -2   2 10.5888  1.9041   1
  -2   2  -2 718.982  50.131   1
  -2   2  -2 723.886  51.454   3
  -2   2  -2 676.664  48.519   2
  -2   2  -2 700.947  48.175   2
  -2   2  -2 706.388  50.264   1
   2  -2   2 709.899  50.241   1
   2  -2   2 781.252  50.222   1
   2  -2   2 730.364  48.222   2
   2  -2   2 724.262  48.617   2
  -3   2  -2 437.322  31.449   1
  -3   2  -2 417.500  30.313   2
  -3   2  -2 418.100  31.486   3
  -3   2  -2 458.763  30.293   2
   3  -2   2 431.338  30.402   2
   3  -2   2 410.459  31.247   1
   3  -2   2 450.634  30.176   2
   3  -2   2 456.224  31.509   1
  -4   2  -2 368.876  25.743   2
  -4   2  -2 361.393  25.816   2
  -4   2  -2 346.172  26.222   3
   4  -2   2 405.804  27.075   1
   4  -2   2 313.016  26.381   1
   4  -2   2 357.720  25.888   2
   4  -2   2 380.319  25.724   2
  -5   2  -2 13.0620  3.2369   2
  -5   2  -2 14.2038  3.2967   2
  -5   2  -2 22.6000  4.2018   1
  -5   2  -2 20.2709  2.8710   3
   5  -2   2 17.6697  3.6031   2
   5  -2   2 10.6807  3.2507   2
   5  -2   2 22.3436  4.3139   1
   5  -2   2 9.42747 3.28808   1
  -6   2  -2 2.02373 1.98954   2
  -6   2  -2 0.05675 2.25649   1
  -6   2  -2 1.29008 1.86880   2
  -6   2  -2 1.08313 1.29191   3
   6  -2   2 0.66359 2.22644   2
   6  -2   2 2.82307 2.42315   1
   6  -2   2 3.43936 2.69242   1
   6  -2   2 2.12589 2.28283   2
  -7   2  -2 23.2256  4.9105   1
  -7   2  -2 30.0725  4.9123   2
  -7   2  -2 28.8956  4.6031   2
   7  -2   2 32.8770  5.7901   2
   7  -2   2 23.4820  5.4776   1
   7  -2   2 27.5936  5.4312   1
   7  -2   2 18.6287  4.7397   2
  -8   2  -2 62.4926  7.1321   2
  -8   2  -2 72.9677  7.8977   2
   8  -2   2 75.8338 10.2934   1
   8  -2   2 49.1589  8.5784   2
   8  -2   2 61.8346  8.9621   1
   8  -2   2 79.1976  9.4975   2
   9  -2   2 9.03751 4.39016   2
   9  -2   2 0.91089 3.22500   1
  10  -2   2 22.9392  6.5017   1
  10  -2   2 17.9276  5.6397   2
  11  -2   2 13.4196  4.9728   2
  11  -2   2 2.87940 4.05752   1
  12  -2   2 -0.2070  4.4932   2
  12  -2   2 6.59844 5.06379   1
  12   1  -2 1.62461 5.01992   1
  11   1  -2 1.74853 4.63211   1
  10   1  -2 -0.1297  3.8312   1
  10   1  -2 2.71933 3.26427   2
   9   1  -2 -0.8428  2.3390   1
   9   1  -2 2.71838 3.02623   2
   9   1  -2 -0.1709  3.2632   1
   8   1  -2 28.9486  4.7883   2
   8   1  -2 32.4533  5.5426   1
   8   1  -2 26.1197  4.4825   2
   8   1  -2 28.0634  4.5390   2
   8   1  -2 29.2250  4.4780   1
   7   1  -2 7.37882 2.77291   1
   7   1  -2 2.13622 1.94779   1
   7   1  -2 5.85455 2.20831   2
   7   1  -2 7.83751 2.52694   2
   6   1  -2 126.121   9.138   3
   6   1  -2 111.780   9.227   2
   6   1  -2 106.035  10.297   1
   6   1  -2 120.059   9.447   1
   6   1  -2 116.017   9.243   2
   5   1  -2 385.475  27.523   2
   5   1  -2 407.270  28.750   1
   5   1  -2 418.411  27.594   2
   5   1  -2 413.706  28.484   1
   5   1  -2 403.772  28.698   1
   5   1  -2 420.068  29.411   3
   4   1  -2 477.145  30.595   2
   4   1  -2 465.012  33.152   3
   4   1  -2 455.309  31.712   1
   4   1  -2 449.148  30.563   2
   3   1  -2 245.009  18.190   3
   1   1  -2 -0.0916  0.2502   1
   1   1  -2 -0.5564  0.2172   2
   1   1  -2 -0.5554  0.5068   3
   1   1  -2 0.14000 0.35860   2
   1   1  -2 -0.0435  0.3425   1
   0   1  -2 22.9031  2.8695   2
   0   1  -2 31.4262  3.7053   3
   0  -1   2 29.0700  3.1792   2
  -1   1  -2 1.18650 0.74747   1
  -1   1  -2 -0.2235  0.5179   1
  -1   1  -2 -0.0663  0.4317   3
  -1   1  -2 0.03260 0.47527   2
  -1   1  -2 1.30791 0.68561   2
   1  -1   2 -0.0109  0.4237   3
   1  -1   2 0.10130 0.61226   2
   1  -1   2 -0.1490  0.4097   2
   1  -1   2 0.42424 0.54984   1
   1  -1   2 -0.1308  0.6115   1
  -2   1  -2 601.746  45.897   3
  -2   1  -2 673.233  45.262   1
  -2   1  -2 612.354  44.921   1
  -2   1  -2 638.756  43.457   2
  -2   1  -2 654.008  43.523   2
   2  -1   2 668.036  46.038   3
   2  -1   2 671.561  43.535   2
   2  -1   2 662.146  43.464   2
   2  -1   2 667.997  45.226   1
   2  -1   2 647.210  44.966   1
  -3   1  -2 855.786  58.128   2
  -3   1  -2 848.870  61.343   3
  -3   1  -2 869.929  60.491   1
  -3   1  -2 888.738  58.149   2
   3  -1   2 845.938  60.138   1
   3  -1   2 888.684  60.605   1
   3  -1   2 891.319  58.220   2
   3  -1   2 853.178  61.355   3
   3  -1   2 896.713  58.247   2
  -4   1  -2 199.546  15.745   2
  -4   1  -2 222.784  16.051   2
  -4   1  -2 220.613  15.863   2
  -4   1  -2 219.080  16.482   1
  -4   1  -2 213.315  15.927   3
   4  -1   2 207.325  16.891   1
   4  -1   2 199.569  16.364   1
   4  -1   2 207.410  16.034   2
   4  -1   2 225.703  15.961   3
   4  -1   2 223.547  16.189   2
  -5   1  -2 782.057  54.828   2
  -5   1  -2 810.299  57.555   3
  -5   1  -2 876.430  55.280   2
  -5   1  -2 815.772  57.023   1
   5  -1   2 755.378  55.266   2
   5  -1   2 831.996  55.574   2
   5  -1   2 778.074  57.123   1
   5  -1   2 889.996  58.154   1
  -6   1  -2 18.0630  3.2983   2
  -6   1  -2 17.7911  3.7924   1
  -6   1  -2 24.1012  3.9168   2
   6  -1   2 19.5075  4.6142   1
   6  -1   2 22.7453  4.3390   2
   6  -1   2 16.9659  4.0168   2
   6  -1   2 17.1577  3.8052   1
  -7   1  -2 20.1759  4.1727   1
  -7   1  -2 15.9173  3.2845   2
  -7   1  -2 19.9241  3.7012   2
   7  -1   2 17.5091  4.2261   1
   7  -1   2 16.6156  4.2690   2
   7  -1   2 16.4555  4.6357   1
   7  -1   2 22.1665  4.6166   2
  -8   1  -2 1.66839 2.14195   2
  -8   1  -2 0.19159 1.81311   2
   8  -1   2 -2.6625  2.5483   1
   8  -1   2 0.54245 2.99058   1
   8  -1   2 4.49152 3.18496   2
   8  -1   2 -0.8357  2.6333   2
   9  -1   2 25.7997  6.4047   2
   9  -1   2 25.3362  6.0183   2
   9  -1   2 41.8499  7.7674   1
  10  -1   2 2.58762 4.25564   1
  10  -1   2 0.59488 3.86917   2
  11  -1   2 21.6222  7.1481   1
  11  -1   2 36.0543  7.5727   2
  12  -1   2 0.57486 5.00463   2
  12  -1   2 -0.8349  5.0753   1
  12   0  -2 0.94614 5.07920   1
  11   0  -2 -1.1011  3.9194   2
  11   0  -2 2.89421 4.06521   1
  10   0  -2 9.03813 4.18914   2
  10   0  -2 1.50183 3.74128   1
   9   0  -2 4.37516 2.81704   1
   9   0  -2 6.06719 3.47479   2
   9   0  -2 3.78867 3.53876   1
   8   0  -2 6.66991 2.98669   2
   8   0  -2 7.05428 2.72865   1
   8   0  -2 8.67828 3.15631   2
   8   0  -2 9.60682 3.79419   1
   7   0  -2 8.32199 2.87609   2
   7   0  -2 8.28227 2.96618   1
   7   0  -2 13.4457  2.9949   1
   7   0  -2 11.1507  3.0792   2
   6   0  -2 112.347   9.819   2
   6   0  -2 102.778   8.846   2
   6   0  -2 115.861   9.195   1
   6   0  -2 112.009  10.409   1
   5   0  -2 2.58758 1.39787   1
   5   0  -2 2.34697 1.33940   2
   5   0  -2 1.53773 1.30402   2
   5   0  -2 2.03099 1.45004   1
   5   0  -2 2.57820 1.41162   2
   4   0  -2 268.218  19.794   1
   4   0  -2 287.145  19.963   1
   4   0  -2 292.847  19.168   2
   4   0  -2 285.351  19.211   2
   3   0  -2 390.055  27.657   3
   2   0  -2 32.9848  3.2278   3
  -2   0   2 34.4154  3.0083   3
   1   0  -2 705.334  49.825   3
   0   0  -2 -0.0349  0.2196   2
   0   0  -2 -0.1521  0.1718   2
   0   0  -2 -0.0907  0.1801   1
   0   0  -2 0.13012 0.29039   1
   0   0   2 -0.0002  0.2252   2
   0   0   2 -0.2470  0.2700   1
   0   0   2 -0.0523  0.2206   3
  -1   0  -2 618.139  42.631   1
  -2   0  -2 3161.56  209.65   3
  -2   0  -2 3234.26  196.10   2
  -2   0  -2 3036.18  203.38   1
  -2   0  -2 3026.57  196.01   2
   2   0   2 3238.80  196.05   2
   2   0   2 2943.43  209.63   3
   2   0   2 3080.24  203.06   1
   2   0   2 2530.96  195.92   2
   2   0   2 3324.90  203.64   1
   2   0   2 2510.41  195.94   2
  -3   0  -2 61.0517  5.9657   2
  -3   0  -2 58.9594  5.8719   2
  -3   0  -2 61.8398  5.3073   3
  -3   0  -2 72.1100  6.3571   1
  -3   0  -2 67.9086  6.5517   1
   3   0   2 56.2442  5.8826   2
   3   0   2 63.0386  6.0964   1
   3   0   2 72.6022  6.5033   2
   3   0   2 63.4701  6.7178   1
   3   0   2 58.0502  6.1035   2
   3   0   2 59.6791  5.2480   3
  -4   0  -2 56.9907  5.9804   2
  -4   0  -2 61.4869  6.1646   1
  -4   0  -2 58.4509  5.5145   3
  -4   0  -2 59.5986  5.8962   2
   4   0   2 56.4115  6.1318   1
   4   0   2 57.3952  6.1743   2
   4   0   2 56.7891  6.3419   2
   4   0   2 62.9369  7.0268   1
   4   0   2 56.3002  5.0052   3
   4   0   2 64.0529  6.5367   2
  -5   0  -2 209.685  15.334   2
  -5   0  -2 209.700  15.172   2
  -5   0  -2 193.539  15.641   1
   5   0   2 218.954  15.983   2
   5   0   2 198.231  15.919   1
   5   0   2 204.071  15.585   2
   5   0   2 203.490  15.261   3
   5   0   2 215.374  16.879   1
  -6   0  -2 436.579  29.406   2
  -6   0  -2 433.054  30.302   1
  -6   0  -2 401.392  28.969   2
   6   0   2 422.724  30.055   3
   6   0   2 454.652  30.970   1
   6   0   2 413.417  31.774   1
   6   0   2 383.675  29.996   2
   6   0   2 406.557  29.868   2
  -7   0  -2 171.435  12.852   2
  -7   0  -2 158.756  12.404   2
   7   0   2 179.383  15.617   2
   7   0   2 181.053  15.317   2
   7   0   2 169.566  14.094   1
   7   0   2 128.963  15.490   1
  -8   0  -2 2.53011 1.92244   2
  -8   0  -2 4.23558 1.87349   2
   8   0   2 8.49343 3.34979   1
   8   0   2 3.73388 3.06731   2
   8   0   2 7.55473 4.16707   1
   8   0   2 14.9912  4.0106   2
   9   0   2 78.4854 11.3081   1
   9   0   2 74.2555 10.2481   2
   9   0   2 80.9444 10.0804   2
  10   0   2 4.92988 4.04636   2
  10   0   2 0.57392 4.17228   1
  11   0   2 -1.6652  4.1211   1
  11   0   2 1.62826 4.29223   2
  12   0   2 -1.6573  5.3448   2
  12   0   2 1.39140 5.50684   1
  12  -1  -2 2.41663 4.69150   1
  11  -1  -2 -2.1766  3.1386   2
  11  -1  -2 -0.4717  3.9497   1
  10  -1  -2 1.00574 3.79924   1
  10  -1  -2 0.67623 3.41099   2
   9  -1  -2 1.00267 2.73855   2
   9  -1  -2 0.46017 3.29923   1
   9  -1  -2 -0.0857  2.7118   1
   8  -1  -2 91.5358  9.4523   1
   8  -1  -2 63.2232  8.4737   2
   8  -1  -2 102.119   9.805   2
   8  -1  -2 92.7993 10.3179   1
   7  -1  -2 50.2740  6.5603   1
   7  -1  -2 45.9208  5.9154   2
   7  -1  -2 37.3235  5.4028   1
   7  -1  -2 34.3772  5.2543   2
   6  -1  -2 6.02389 2.54019   1
   6  -1  -2 7.21015 2.39955   2
   6  -1  -2 2.70100 1.84450   2
   6  -1  -2 2.40743 1.95146   1
   5  -1  -2 84.2199  7.7495   2
   5  -1  -2 72.2056  7.9599   1
   5  -1  -2 104.675   8.588   1
   5  -1  -2 83.8354  7.8307   2
   4  -1  -2 443.615  30.237   1
   4  -1  -2 438.470  28.992   2
   4  -1  -2 391.281  30.015   1
   4  -1  -2 439.287  29.182   2
   3  -1  -2 62.2680  4.9151   1
   3  -1  -2 54.0341  5.1634   1
   3  -1  -2 58.5720  5.1518   2
   3  -1  -2 59.7267  4.6527   2
  -3   1   2 52.6884  4.5016   3
   2  -1  -2 7973.83  498.12   2
   2  -1  -2 7449.79  516.54   1
   2  -1  -2 7923.67  516.42   1
   2  -1  -2 7565.34  498.27   2
  -2   1   2 7540.25  533.87   3
  -2   1   2 7619.62  516.11   1
   1  -1  -2 243.883  20.880   1
   1  -1  -2 317.691  20.248   2
  -1   1   2 339.837  20.980   1
  -1   1   2 306.806  20.934   1
  -1   1   2 337.035  19.954   2
  -1   1   2 316.331  20.668   1
  -1   1   2 245.303  21.612   3
  -1   1   2 293.026  20.101   2
  -1  -1  -2 1765.79  116.55   1
  -1  -1  -2 1771.71  116.60   1
  -1  -1  -2 1678.38  112.30   2
   1   1   2 1795.71  112.20   2
   1   1   2 1584.42  116.16   1
  -2  -1  -2 1433.84   95.77   1
  -2  -1  -2 1458.63   92.20   2
  -2  -1  -2 1338.73   92.16   2
  -2  -1  -2 1456.95   95.74   1
   2   1   2 1322.22   92.20   2
   2   1   2 1436.06   92.18   2
   2   1   2 1447.29   95.87   1
   2   1   2 1389.54   98.68   3
   2   1   2 1359.39   95.39   1
  -3  -1  -2 917.754  66.606   1
  -3  -1  -2 966.773  64.460   2
  -3  -1  -2 969.576  64.470   2
  -3  -1  -2 920.553  66.926   1
   3   1   2 1060.19   67.45   1
   3   1   2 1002.99   64.59   2
   3   1   2 955.891  66.725   1
   3   1   2 984.511  68.910   3
   3   1   2 990.895  64.701   2
  -4  -1  -2 185.616  14.272   2
  -4  -1  -2 202.893  14.493   2
  -4  -1  -2 182.220  14.668   1
   4   1   2 197.690  15.063   3
   4   1   2 205.335  14.685   2
   4   1   2 201.378  14.803   2
   4   1   2 219.075  15.786   1
   4   1   2 191.115  14.941   1
  -5  -1  -2 360.597  24.640   2
  -5  -1  -2 336.000  25.274   1
  -5  -1  -2 332.376  24.412   2
   5   1   2 364.441  25.237   2
   5   1   2 349.380  24.984   2
   5   1   2 363.036  26.580   1
   5   1   2 361.760  25.815   1
   5   1   2 352.928  25.871   3
  -6  -1  -2 66.4199  6.6309   1
  -6  -1  -2 58.3663  6.1823   2
  -6  -1  -2 57.3625  6.0144   2
   6   1   2 43.9220  6.4269   2
   6   1   2 55.1640  6.8175   2
   6   1   2 73.9178  7.6308   1
   6   1   2 63.6663  6.1510   3
   6   1   2 56.9191  7.7332   1
  -7  -1  -2 27.0540  3.9215   2
  -7  -1  -2 31.6191  3.8522   2
   7   1   2 29.9698  5.0631   1
   7   1   2 23.3451  4.8246   2
   7   1   2 32.3586  5.2010   2
   7   1   2 22.3364  5.3000   1
   7   1   2 27.3009  3.5773   3
   7   1   2 24.2776  4.7843   2
  -8  -1  -2 86.2315  7.1411   2
   8   1   2 114.717  11.634   2
   8   1   2 84.8080 11.2915   1
   8   1   2 94.8034  7.4430   3
   8   1   2 86.4157 10.0799   2
   8   1   2 87.2144 10.4101   2
   8   1   2 87.8325 10.1985   1
   9   1   2 5.80473 4.40528   1
   9   1   2 -0.8281  3.4647   2
   9   1   2 5.72603 3.75532   2
  10   1   2 20.5462  6.3586   1
  10   1   2 21.0665  6.4978   2
  11   1   2 0.85768 4.33000   2
  11   1   2 -1.3163  4.2828   1
  12   1   2 -4.7851  5.0806   2
  12   1   2 0.23266 5.50421   1
  12  -2  -2 -4.8912  4.3731   1
  11  -2  -2 0.90523 4.16550   1
  11  -2  -2 -2.5138  3.3442   2
  10  -2  -2 -1.8107  3.2525   2
  10  -2  -2 4.69797 3.73958   1
   9  -2  -2 2.18968 3.42164   1
   9  -2  -2 8.58615 3.33742   2
   8  -2  -2 27.2905  5.3011   1
   8  -2  -2 17.3169  4.7578   2
   8  -2  -2 30.3913  5.5142   1
   8  -2  -2 28.8993  5.2064   2
   7  -2  -2 52.4720  6.7469   1
   7  -2  -2 48.3414  6.3202   2
   7  -2  -2 41.6574  6.5241   2
   7  -2  -2 51.4700  6.9490   1
   6  -2  -2 36.5288  4.8508   2
   6  -2  -2 26.1244  4.8274   1
   6  -2  -2 29.0699  4.8670   2
   6  -2  -2 38.0000  5.5188   1
   5  -2  -2 1.31624 1.77741   2
   5  -2  -2 5.90460 2.62657   1
   5  -2  -2 1.32579 1.86972   1
   5  -2  -2 0.25409 1.94265   2
  -5   2   2 1.73524 0.97410   2
   4  -2  -2 189.930  14.002   2
   4  -2  -2 190.891  14.507   2
   4  -2  -2 189.230  14.629   1
   4  -2  -2 204.268  15.094   1
  -4   2   2 170.033  13.925   1
  -4   2   2 199.810  14.267   3
  -4   2   2 190.031  13.503   2
  -4   2   2 206.857  13.633   2
   3  -2  -2 38.8221  4.3411   1
   3  -2  -2 50.5191  4.5275   2
   3  -2  -2 41.0974  4.6951   2
   3  -2  -2 36.8036  4.7421   1
  -3   2   2 40.0817  4.1433   2
  -3   2   2 33.6918  3.9320   2
  -3   2   2 45.6327  4.4697   1
   2  -2  -2 2903.27  198.52   1
   2  -2  -2 3082.67  190.95   2
   2  -2  -2 2968.10  197.96   1
   2  -2  -2 2948.30  191.51   2
  -2   2   2 2885.31  191.23   2
  -2   2   2 2909.51  190.94   2
  -2   2   2 2948.69  198.34   1
  -2   2   2 2804.73  197.98   1
   1  -2  -2 -0.4001  0.8801   1
   1  -2  -2 2.50949 1.16458   2
   1  -2  -2 -0.0898  0.5305   2
   1  -2  -2 0.73023 0.63548   1
  -1   2   2 3.70202 0.96489   2
  -1   2   2 -0.7907  0.6672   1
  -1   2   2 -0.2748  0.7233   2
  -1   2   2 0.90264 0.67170   1
   0  -2  -2 1367.84   96.67   2
   0  -2  -2 1519.84  100.97   1
   0  -2  -2 1397.28   97.25   2
   0  -2  -2 1521.41  100.27   1
   0   2   2 1523.85  100.28   1
   0   2   2 1437.51   97.21   2
   0   2   2 1530.68   96.72   2
   0   2   2 1537.65  101.04   1
  -1  -2  -2 4925.08  335.25   1
  -1  -2  -2 4885.90  323.81   2
  -1  -2  -2 5086.04  323.47   2
  -1  -2  -2 4817.56  335.79   1
   1   2   2 4720.44  335.16   1
   1   2   2 5091.15  323.89   2
   1   2   2 5285.45  336.03   1
   1   2   2 5007.89  323.40   2
  -2  -2  -2 148.328  11.797   1
  -2  -2  -2 148.770  11.057   2
  -2  -2  -2 167.691  11.388   2
   2   2   2 173.903  12.167   1
   2   2   2 138.230  11.163   2
   2   2   2 137.393  10.919   2
   2   2   2 143.082  11.294   1
  -3  -2  -2 8.55753 1.98460   2
  -3  -2  -2 15.7868  2.5519   2
  -3  -2  -2 13.6258  2.3227   1
   3   2   2 7.23462 2.18197   1
   3   2   2 7.32872 1.95528   2
   3   2   2 12.1706  2.3310   1
   3   2   2 14.3792  2.4121   2
   3   2   2 11.0271  2.5125   1
  -4  -2  -2 19.2746  2.9888   1
  -4  -2  -2 15.9326  2.7482   2
  -4  -2  -2 17.0880  2.8599   2
   4   2   2 15.5872  3.3122   1
   4   2   2 15.1396  2.7984   2
   4   2   2 16.9234  3.0056   1
   4   2   2 16.3535  3.1064   2
  -5  -2  -2 187.026  13.206   2
  -5  -2  -2 154.437  12.934   2
  -5  -2  -2 179.008  13.408   1
   5   2   2 189.612  13.762   2
   5   2   2 169.818  13.743   1
   5   2   2 159.213  13.892   3
   5   2   2 191.588  14.682   1
   5   2   2 161.720  13.315   2
  -6  -2  -2 114.369   9.516   1
  -6  -2  -2 106.577   9.763   2
  -6  -2  -2 110.999   9.838   2
   6   2   2 119.164  11.280   2
   6   2   2 114.310  11.985   1
   6   2   2 117.045  10.010   3
   6   2   2 120.278  11.184   1
   6   2   2 99.6549 10.4508   2
  -7  -2  -2 64.2186  6.0018   2
  -7  -2  -2 59.5893  5.8981   2
   7   2   2 45.9074  6.7675   2
   7   2   2 52.7151  7.1253   2
   7   2   2 62.3496  8.3862   1
   7   2   2 47.6303  6.1357   3
   7   2   2 54.3930  7.1108   1
   8   2   2 89.6801 10.9813   2
   8   2   2 104.937  11.495   1
   8   2   2 109.403   9.405   3
   8   2   2 134.951  12.320   2
   8   2   2 109.766  12.776   1
   9   2   2 6.91332 4.08230   2
   9   2   2 1.24227 3.58166   2
   9   2   2 1.06255 1.81808   3
   9   2   2 16.0986  5.8680   1
   9   2   2 2.09245 3.70646   2
  10   2   2 2.43153 4.16691   2
  10   2   2 2.82868 4.58007   1
  11   2   2 8.22675 5.00459   2
  11   2   2 -0.8762  4.3559   1
  12   2   2 4.31659 5.71891   2
  12   2   2 -2.8795  4.6245   1
  12  -3  -2 4.77687 5.32792   1
  11  -3  -2 5.41220 4.52935   2
  11  -3  -2 8.88274 5.10658   1
  10  -3  -2 0.91809 4.15581   1
  10  -3  -2 1.45384 3.40765   2
   9  -3  -2 24.2672  5.5206   2
   9  -3  -2 27.7889  6.1360   1
   8  -3  -2 1.20063 2.94508   1
   8  -3  -2 -0.8101  2.4524   2
   8  -3  -2 -1.6792  3.0891   1
   8  -3  -2 1.89948 3.51393   2
   7  -3  -2 97.5489 11.2096   1
   7  -3  -2 105.193  11.136   1
   7  -3  -2 97.6597 10.1969   2
   7  -3  -2 98.6440 11.2466   2
   6  -3  -2 3.49584 3.12611   1
   6  -3  -2 5.42390 2.72237   1
   6  -3  -2 8.53649 2.66241   2
   6  -3  -2 7.71493 3.21970   2
  -6   3   2 3.42097 1.64831   2
  -6   3   2 9.68694 2.04020   2
   5  -3  -2 2521.65  179.84   1
   5  -3  -2 2612.81  174.39   2
   5  -3  -2 2641.77  180.65   1
   5  -3  -2 2685.79  173.47   2
  -5   3   2 2831.65  173.18   2
  -5   3   2 2539.49  179.34   1
  -5   3   2 2693.99  184.89   3
  -5   3   2 2608.09  173.03   2
   4  -3  -2 121.613  11.503   1
   4  -3  -2 114.807   9.271   2
   4  -3  -2 126.942  11.382   2
   4  -3  -2 96.8469 10.0511   1
  -4   3   2 134.861   9.753   2
  -4   3   2 116.870  10.580   1
  -4   3   2 108.342   9.302   2
   3  -3  -2 238.889  19.202   2
   3  -3  -2 272.040  19.266   1
   3  -3  -2 265.893  18.488   2
   3  -3  -2 249.132  19.916   1
  -3   3   2 263.359  19.715   1
  -3   3   2 271.772  19.048   2
  -3   3   2 260.741  18.584   2
   2  -3  -2 54.8217  5.4496   2
   2  -3  -2 61.9756  5.8717   1
   2  -3  -2 59.0818  6.5114   2
   2  -3  -2 56.9368  6.6961   1
  -2   3   2 63.7477  5.7238   2
  -2   3   2 53.3374  6.0390   2
   1  -3  -2 2.89125 1.74808   1
   1  -3  -2 1.16026 0.97262   1
   1  -3  -2 -0.1066  1.0913   2
   1  -3  -2 0.56173 0.80610   2
  -1   3   2 0.10913 0.86135   1
  -1   3   2 1.25011 0.94065   2
  -1   3   2 -0.0696  1.2223   1
  -1   3   2 2.07941 1.36330   2
   0  -3  -2 9.92226 2.49989   1
   0  -3  -2 7.59706 1.58656   1
   0  -3  -2 16.3983  2.8240   2
   0  -3  -2 7.74023 1.55979   2
   0   3   2 6.66028 2.07989   1
   0   3   2 7.54901 1.53728   2
   0   3   2 5.13445 1.50269   1
   0   3   2 12.2722  2.4094   2
  -1  -3  -2 293.680  22.305   1
  -1  -3  -2 318.140  21.652   2
  -1  -3  -2 301.810  21.565   1
  -1  -3  -2 309.710  20.859   2
   1   3   2 302.994  21.493   2
   1   3   2 301.799  21.471   1
   1   3   2 300.692  22.453   1
   1   3   2 277.990  20.643   2
  -2  -3  -2 87.2409  8.1721   1
  -2  -3  -2 90.6985  8.6580   2
  -2  -3  -2 93.2335  7.4591   2
  -2  -3  -2 86.4051  8.8681   1
   2   3   2 91.2488  7.5065   1
   2   3   2 91.0378  7.3106   2
   2   3   2 81.1827  8.2422   2
   2   3   2 93.2838  9.2268   1
  -3  -3  -2 70.4790  6.9480   2
  -3  -3  -2 61.4586  6.9419   2
   3   3   2 54.7589  6.7235   2
   3   3   2 69.9994  6.8072   2
   3   3   2 78.4735  7.1164   1
   3   3   2 78.1442  8.0838   1
  -4  -3  -2 376.714  23.970   1
  -4  -3  -2 314.291  23.018   2
  -4  -3  -2 295.105  23.124   2
   4   3   2 312.475  23.124   2
   4   3   2 354.461  23.734   2
   4   3   2 312.448  24.628   1
   4   3   2 312.251  23.859   1
  -5  -3  -2 113.049  10.217   1
  -5  -3  -2 116.365   9.398   2
  -5  -3  -2 111.903  10.288   2
   5   3   2 118.344  11.004   2
   5   3   2 124.035  10.870   2
   5   3   2 99.2408 11.3294   1
   5   3   2 99.1516 11.1944   1
   5   3   2 119.956  10.866   1
  -6  -3  -2 1.29908 2.03301   1
  -6  -3  -2 5.60014 2.33043   2
  -6  -3  -2 5.52448 2.22508   2
   6   3   2 5.44141 2.46796   2
   6   3   2 4.63925 2.27239   1
   6   3   2 5.53959 2.47446   2
   6   3   2 3.10004 2.51132   1
  -7  -3  -2 5.39568 2.08727   2
  -7  -3  -2 5.91819 2.16076   2
   7   3   2 2.87052 2.95410   1
   7   3   2 3.35603 2.58544   2
   7   3   2 1.32195 2.23988   3
   7   3   2 3.12942 2.66260   1
   7   3   2 0.48557 2.18289   2
   8   3   2 46.2724  7.2843   2
   8   3   2 46.5493  7.1941   2
   8   3   2 50.0604  7.3473   1
   8   3   2 49.6806  6.3788   3
   8   3   2 56.2375  8.7820   1
   9   3   2 -0.1346  2.5310   2
   9   3   2 4.84231 4.20540   1
   9   3   2 2.08852 2.18326   3
  10   3   2 19.3057  5.4300   2
  10   3   2 17.2945  6.2745   1
  11   3   2 6.93179 4.69006   2
  11   3   2 10.6528  5.8058   1
  11   3   2 -0.3057  3.7104   2
  12   3   2 -0.2559  5.2984   2
  12   3   2 10.5584  6.2682   1
  11  -4  -2 1.97304 4.24501   2
  11  -4  -2 1.03480 3.84919   1
  10  -4  -2 9.51873 4.54472   1
  10  -4  -2 11.3584  4.5041   2
   9  -4  -2 8.35436 3.95819   2
   9  -4  -2 -1.2847  3.1432   1
   8  -4  -2 0.23933 2.66448   2
   8  -4  -2 -1.3165  2.5261   1
   8  -4  -2 3.78085 4.62286   2
   7  -4  -2 5.27542 3.87403   1
   7  -4  -2 -1.5960  2.3687   1
   7  -4  -2 0.48778 2.54041   2
   7  -4  -2 2.58968 3.66883   2
  -7   4   2 3.25383 1.65013   3
  -7   4   2 -0.5843  1.9187   2
  -7   4   2 2.70299 2.01578   2
  -7   4   2 1.67180 1.54575   3
   6  -4  -2 6.93202 3.68465   2
   6  -4  -2 12.1241  4.1945   1
   6  -4  -2 -0.6949  1.7960   2
   6  -4  -2 2.30035 2.24787   1
  -6   4   2 8.93013 2.67711   2
  -6   4   2 1.74082 2.75503   1
  -6   4   2 10.5697  3.1735   2
   5  -4  -2 16.8062  4.5994   1
   5  -4  -2 26.9590  5.3774   2
   5  -4  -2 27.6719  4.3980   2
   5  -4  -2 32.9446  4.8859   1
  -5   4   2 23.8227  4.2884   2
  -5   4   2 35.7096  5.2569   1
  -5   4   2 28.4698  4.6530   2
   4  -4  -2 271.059  22.609   1
   4  -4  -2 307.951  21.894   2
   4  -4  -2 328.692  23.410   2
   4  -4  -2 297.304  23.886   1
  -4   4   2 343.448  23.684   1
  -4   4   2 329.932  22.729   2
  -4   4   2 279.685  21.905   2
   3  -4  -2 88.1889  9.3269   2
   3  -4  -2 89.3712  7.9710   2
   3  -4  -2 70.4458  8.9698   1
   3  -4  -2 83.9103  8.1067   1
  -3   4   2 78.6861  7.9028   2
  -3   4   2 73.4013  8.4108   2
   2  -4  -2 9.50495 3.09400   1
   2  -4  -2 9.41210 2.15734   2
   2  -4  -2 13.7849  2.6408   1
   2  -4  -2 10.1588  2.8553   2
  -2   4   2 8.73208 2.11714   2
  -2   4   2 8.15130 2.85440   1
  -2   4   2 6.37889 2.38036   2
   1  -4  -2 993.346  68.697   1
   1  -4  -2 1023.37   70.01   1
   1  -4  -2 965.766  66.198   2
   1  -4  -2 1050.98   67.59   2
  -1   4   2 974.054  69.816   1
  -1   4   2 981.815  67.332   2
  -1   4   2 997.043  66.200   2
   0  -4  -2 46.9428  6.3343   2
   0  -4  -2 57.8875  7.1154   1
   0  -4  -2 61.7729  5.9648   1
   0  -4  -2 62.0046  5.7776   2
   0   4   2 51.4686  6.7489   1
   0   4   2 65.5321  6.0863   1
   0   4   2 35.6905  5.7120   2
   0   4   2 59.5286  5.7081   2
  -1  -4  -2 12.8340  2.3860   1
  -1  -4  -2 9.24746 3.02507   1
  -1  -4  -2 11.8266  2.2494   2
  -1  -4  -2 9.04780 2.67384   2
   1   4   2 10.2535  2.7000   2
   1   4   2 12.6819  2.4822   1
   1   4   2 10.8714  2.1566   2
   1   4   2 10.5078  3.0731   1
  -2  -4  -2 376.009  26.602   1
  -2  -4  -2 361.902  26.462   2
  -2  -4  -2 408.058  25.924   2
   2   4   2 334.785  25.415   2
   2   4   2 361.305  26.431   1
   2   4   2 383.796  27.876   1
   2   4   2 354.936  26.418   2
  -3  -4  -2 35.0620  5.2954   2
  -3  -4  -2 46.3184  5.3374   2
   3   4   2 39.7214  4.9830   1
   3   4   2 32.6788  5.5379   1
   3   4   2 35.7066  5.3057   2
   3   4   2 38.5701  4.7441   2
  -4  -4  -2 275.027  19.067   2
  -4  -4  -2 260.110  19.435   1
  -4  -4  -2 247.510  19.128   2
   4   4   2 250.105  20.555   1
   4   4   2 254.010  18.838   2
   4   4   2 246.091  19.387   1
   4   4   2 252.172  19.437   2
  -5  -4  -2 56.4451  6.4609   2
  -5  -4  -2 63.8355  7.0009   2
  -5  -4  -2 57.1336  6.6144   1
   5   4   2 54.5210  6.5518   2
   5   4   2 50.8098  6.5457   1
   5   4   2 56.5903  7.2617   2
   5   4   2 47.9240  7.4383   1
  -6  -4  -2 99.6829  9.7872   2
  -6  -4  -2 104.018   9.478   2
  -6  -4  -2 109.716   9.847   1
   6   4   2 102.938  10.363   1
   6   4   2 82.2430 10.8008   1
   6   4   2 87.4930  9.8717   2
   6   4   2 116.791  11.223   2
   6   4   2 90.8949 11.2655   1
  -7  -4  -2 0.24787 2.03703   2
  -7  -4  -2 0.53846 1.86059   2
   7   4   2 -1.0683  2.3473   1
   7   4   2 -1.8554  2.1603   2
   7   4   2 1.65154 2.57445   1
   7   4   2 0.66452 2.03068   2
  -8  -4  -2 40.4536  4.1523   2
  -8  -4  -2 23.2278  3.4827   2
   8   4   2 33.3878  6.0992   1
   8   4   2 24.9870  5.4607   2
   8   4   2 34.7465  6.2481   2
   8   4   2 32.8701  5.6554   3
   8   4   2 26.2722  6.4852   1
   9   4   2 1.26312 3.53596   1
   9   4   2 -0.9942  3.0233   2
   9   4   2 1.13052 2.38569   3
  10   4   2 7.76298 3.83883   2
  10   4   2 5.24971 4.66888   1
  11   4   2 6.05723 4.59558   2
  11   4   2 4.41072 5.14982   1
  12   4   2 -2.3459  4.2494   2
  12   4   2 -6.5512  5.1476   1
  12   4   2 -8.9594  4.6623   2
  11  -5  -2 -4.0642  3.8389   1
  11  -5  -2 5.56349 4.69333   2
  10  -5  -2 4.43870 4.40678   1
  10  -5  -2 8.08664 4.21530   2
   9  -5  -2 -1.3492  3.2179   2
   9  -5  -2 -2.6831  2.8460   1
   8  -5  -2 23.9277  5.2745   2
   8  -5  -2 40.5924  6.9337   1
   7  -5  -2 3.28073 2.94766   2
   7  -5  -2 0.28364 2.75365   1
  -7   5   2 2.71841 2.69002   2
  -7   5   2 2.23462 2.32140   3
  -7   5   2 2.76086 2.87557   2
   6  -5  -2 102.476  12.211   2
   6  -5  -2 87.3776 11.8141   1
   6  -5  -2 100.329  10.648   1
   6  -5  -2 95.2645  9.9210   2
  -6   5   2 86.3367 10.0073   2
  -6   5   2 102.977  10.514   2
  -6   5   2 88.3451 10.4167   1
   5  -5  -2 152.670  15.400   1
   5  -5  -2 128.522  13.074   1
   5  -5  -2 141.156  14.828   2
   5  -5  -2 119.988  12.258   2
  -5   5   2 143.551  14.012   1
  -5   5   2 149.205  13.420   2
  -5   5   2 149.086  13.647   2
   4  -5  -2 26.1903  4.5468   1
   4  -5  -2 30.2617  5.9645   1
   4  -5  -2 32.9190  6.1895   2
   4  -5  -2 26.8398  4.3127   2
  -4   5   2 32.3104  4.9171   2
  -4   5   2 25.0388  5.2855   1
  -4   5   2 30.3916  5.4224   2
   3  -5  -2 33.4346  6.1314   2
   3  -5  -2 44.4541  5.5481   1
   3  -5  -2 37.5782  4.8561   2
   3  -5  -2 26.9039  5.8251   1
  -3   5   2 25.4605  4.9934   2
  -3   5   2 36.1919  6.0761   1
  -3   5   2 37.1672  5.0523   2
   2  -5  -2 453.281  33.508   1
   2  -5  -2 463.274  30.851   2
   2  -5  -2 419.151  32.127   2
   2  -5  -2 436.235  31.864   1
  -2   5   2 459.722  33.316   1
  -2   5   2 419.777  30.655   2
  -2   5   2 439.696  32.034   2
   1  -5  -2 166.985  14.647   1
   1  -5  -2 205.585  16.617   1
   1  -5  -2 205.729  16.048   2
   1  -5  -2 191.159  14.380   2
  -1   5   2 179.283  14.268   2
  -1   5   2 200.201  16.492   1
  -1   5   2 211.321  15.923   2
   0  -5  -2 1.66461 1.34550   1
   0  -5  -2 -0.7902  0.9091   2
   0  -5  -2 0.32857 1.92650   2
   0   5   2 1.30832 1.68221   2
   0   5   2 1.75748 1.32126   2
   0   5   2 0.68423 1.96242   1
  -1  -5  -2 88.4791  8.4739   1
  -1  -5  -2 84.0027  8.2167   2
  -1  -5  -2 76.5903  9.2554   2
   1   5   2 83.7804  8.3935   1
   1   5   2 89.6437  9.6525   2
   1   5   2 97.5657  8.4163   2
   1   5   2 81.0502  9.8697   1
  -2  -5  -2 258.680  19.042   2
  -2  -5  -2 287.974  20.372   2
  -2  -5  -2 250.490  19.560   1
   2   5   2 251.138  18.727   2
   2   5   2 268.187  21.167   1
   2   5   2 272.005  19.555   1
   2   5   2 227.933  19.721   2
  -3  -5  -2 200.955  16.622   2
  -3  -5  -2 186.804  16.176   1
  -3  -5  -2 219.059  16.094   2
   3   5   2 219.158  17.950   1
   3   5   2 235.619  15.978   2
   3   5   2 199.289  16.145   1
   3   5   2 203.813  16.703   2
  -4  -5  -2 120.929  11.565   1
  -4  -5  -2 121.557  11.398   2
  -4  -5  -2 108.668  11.439   2
   4   5   2 107.969  10.942   1
   4   5   2 129.655  12.352   2
   4   5   2 133.827  13.431   1
   4   5   2 109.125  10.670   2
  -5  -5  -2 15.2255  3.6778   2
  -5  -5  -2 23.1183  4.4814   2
  -5  -5  -2 20.3555  4.0508   1
   5   5   2 24.6440  5.0067   2
   5   5   2 23.3671  4.2970   1
   5   5   2 23.1564  5.4041   1
   5   5   2 22.2562  4.0856   2
  -6  -5  -2 18.7206  4.0164   1
  -6  -5  -2 14.7263  3.8488   2
  -6  -5  -2 12.6107  3.3140   2
   6   5   2 13.7052  3.8097   1
   6   5   2 21.2138  4.6389   2
   6   5   2 14.5243  4.7539   1
   6   5   2 19.1770  4.2077   2
  -7  -5  -2 31.1307  4.9349   2
  -7  -5  -2 24.5081  4.2426   2
   7   5   2 11.1283  4.4338   1
   7   5   2 21.5822  4.6019   1
   7   5   2 14.0981  5.1064   1
   7   5   2 21.3307  4.7811   2
   7   5   2 30.3017  5.7318   2
   8   5   2 4.91032 3.86064   1
   8   5   2 4.81978 3.35741   2
   9   5   2 18.5648  5.3143   2
   9   5   2 17.5859  4.6873   3
   9   5   2 18.8072  5.8062   1
  10   5   2 27.9683  6.8332   2
  10   5   2 6.69235 5.10319   1
  11   5   2 -0.8929  4.5812   1
  11   5   2 2.45292 4.60954   2
  12   5   2 4.49833 5.27883   2
  12   5   2 -1.6900  5.7046   1
  11  -6  -2 12.5756  5.9683   1
  11  -6  -2 5.64429 4.68489   2
  10  -6  -2 -3.9766  3.3097   1
  10  -6  -2 -1.9003  3.4235   2
   9  -6  -2 -0.8546  3.2535   1
   9  -6  -2 4.36006 3.62674   2
   8  -6  -2 11.7389  4.1207   2
   8  -6  -2 15.0396  4.8940   1
   7  -6  -2 7.02084 3.72983   1
   7  -6  -2 8.79334 3.52100   2
  -7   6   2 15.7632  4.3012   2
   6  -6  -2 -1.3490  2.6134   1
   6  -6  -2 0.45152 2.34759   2
  -6   6   2 2.20682 2.93439   2
   5  -6  -2 -1.6447  1.7606   2
   5  -6  -2 -1.1776  1.9208   1
   5  -6  -2 3.94470 4.04815   1
  -5   6   2 1.08632 3.24587   1
  -5   6   2 0.94181 2.54795   2
   4  -6  -2 -1.1082  1.5871   2
   4  -6  -2 1.50389 3.63463   1
   4  -6  -2 2.17405 2.14156   1
  -4   6   2 0.24648 2.72116   1
  -4   6   2 1.73347 2.38446   2
   3  -6  -2 477.887  34.554   1
   3  -6  -2 463.770  36.245   1
   3  -6  -2 450.693  33.037   2
  -3   6   2 474.635  35.928   1
  -3   6   2 482.838  34.695   2
   2  -6  -2 17.2726  3.6441   2
   2  -6  -2 23.7734  5.5666   2
   2  -6  -2 39.3144  7.2016   1
   2  -6  -2 22.2638  4.2560   1
  -2   6   2 33.3344  6.1187   1
  -2   6   2 20.4609  4.7705   2
   1  -6  -2 97.1745  9.6999   1
   1  -6  -2 95.3684  9.3072   2
   1  -6  -2 110.148  11.923   2
  -1   6   2 116.575  11.677   2
  -1   6   2 77.2843  8.7800   2
  -1   6   2 87.2622 11.0389   1
   0  -6  -2 199.200  14.373   2
   0  -6  -2 175.214  17.040   2
   0  -6  -2 182.015  14.613   1
   0   6   2 178.663  17.743   1
   0   6   2 166.293  14.008   2
   0   6   2 185.722  17.092   2
  -1  -6  -2 82.9089 10.0907   2
  -1  -6  -2 70.5867  8.0591   1
  -1  -6  -2 73.9308  8.0071   2
   1   6   2 68.3792  7.7803   2
   1   6   2 86.7898 10.6459   1
   1   6   2 99.6084 10.6049   2
  -2  -6  -2 3.94569 2.11353   1
  -2  -6  -2 10.6240  3.9861   2
  -2  -6  -2 4.91279 2.22680   2
   2   6   2 5.08232 2.98832   1
   2   6   2 3.51320 2.02325   2
   2   6   2 2.96160 2.23082   1
   2   6   2 7.88841 3.33172   2
  -3  -6  -2 64.6915  7.3180   2
  -3  -6  -2 54.6977  7.9181   2
  -3  -6  -2 60.4075  7.2652   1
   3   6   2 67.8547  7.4272   1
   3   6   2 60.3782  8.7641   1
   3   6   2 53.4945  6.6084   2
   3   6   2 42.1465  7.2381   2
  -4  -6  -2 0.76898 2.74685   2
  -4  -6  -2 -0.4437  1.8962   1
  -4  -6  -2 -1.6221  1.4413   2
   4   6   2 2.36092 2.42190   2
   4   6   2 0.87905 2.90241   1
   4   6   2 4.07789 2.30534   2
   4   6   2 1.55595 1.86620   1
  -5  -6  -2 31.0476  5.8445   2
  -5  -6  -2 36.8092  5.6783   1
  -5  -6  -2 35.2129  5.6774   2
   5   6   2 46.6056  7.0744   2
   5   6   2 22.9167  4.7106   2
   5   6   2 28.0837  4.9705   1
   5   6   2 31.0751  6.5558   1
  -6  -6  -2 -1.1940  2.3723   2
  -6  -6  -2 2.56733 3.10206   2
  -6  -6  -2 5.97309 3.09833   1
   6   6   2 7.57589 3.39923   1
   6   6   2 1.96555 2.77666   2
   6   6   2 3.95919 3.40411   1
  -7  -6  -2 12.8677  4.1364   2
  -7  -6  -2 13.4063  3.6056   2
   7   6   2 17.1141  4.8307   2
   7   6   2 12.3937  5.0768   1
   8   6   2 4.03738 4.11794   1
   8   6   2 1.59035 3.15319   2
   8   6   2 -6.1450  2.9246   1
   9   6   2 -0.1867  3.4013   2
   9   6   2 3.95268 3.68309   1
   9   6   2 0.20613 3.18954   3
  10   6   2 -2.5159  3.5502   1
  10   6   2 -1.9733  3.7678   2
  11   6   2 -3.6828  4.7042   1
  11   6   2 6.06169 5.22510   2
  10  -7  -2 1.25759 4.78907   1
  10  -7  -2 2.27866 4.38765   2
   9  -7  -2 6.20681 4.38736   2
   9  -7  -2 8.08090 4.57385   1
   8  -7  -2 9.64211 4.66466   1
   8  -7  -2 15.1080  4.7551   2
   7  -7  -2 23.2395  5.3270   2
   7  -7  -2 20.1252  5.6668   1
  -7   7   2 23.4210  5.5561   2
   6  -7  -2 28.1583  5.4565   2
   6  -7  -2 34.2010  6.3568   1
  -6   7   2 29.9484  6.5505   2
   5  -7  -2 186.649  17.816   1
   5  -7  -2 188.325  17.134   2
  -5   7   2 206.698  18.933   2
   4  -7  -2 13.0363  3.6741   2
   4  -7  -2 10.9651  5.4589   1
   4  -7  -2 13.4967  3.9022   1
  -4   7   2 12.3892  4.2604   2
  -4   7   2 8.53403 4.51894   1
   3  -7  -2 99.5355 11.0223   1
   3  -7  -2 100.482  10.596   2
  -3   7   2 118.157  13.752   1
  -3   7   2 121.723  13.086   2
   2  -7  -2 0.71263 1.71994   2
   2  -7  -2 0.61445 2.14332   1
  -2   7   2 1.04118 3.04173   1
  -2   7   2 1.41311 2.91911   2
   1  -7  -2 23.5746  4.5355   1
   1  -7  -2 36.0639  5.1481   2
  -1   7   2 23.6832  5.5675   2
  -1   7   2 39.2566  7.2009   1
   0  -7  -2 158.359  15.274   1
   0  -7  -2 220.645  15.577   2
   0   7   2 210.557  19.043   2
   0   7   2 200.957  19.760   1
  -1  -7  -2 58.9459  7.3224   2
  -1  -7  -2 50.5566  6.9750   1
   1   7   2 74.1128 10.0525   1
   1   7   2 75.8961  9.7605   2
  -2  -7  -2 171.033  13.260   2
  -2  -7  -2 146.807  14.215   1
   2   7   2 173.481  16.516   2
   2   7   2 129.833  15.889   1
  -3  -7  -2 2.70648 2.05127   2
  -3  -7  -2 1.51955 2.42810   1
   3   7   2 2.31760 2.71006   2
   3   7   2 2.72444 3.36493   1
   3   7   2 -2.3183  2.1469   1
  -4  -7  -2 0.12286 2.02685   1
  -4  -7  -2 6.28122 2.93805   2
   4   7   2 5.20458 3.24761   2
   4   7   2 1.59338 3.37343   1
   4   7   2 -0.1740  2.1586   1
  -5  -7  -2 12.4112  4.0835   1
  -5  -7  -2 19.1028  4.4521   2
   5   7   2 9.88749 3.66397   1
   5   7   2 10.2445  4.0408   2
   5   7   2 9.77298 4.90287   1
  -6  -7  -2 8.37236 3.67379   2
   6   7   2 11.8969  4.6339   2
   6   7   2 -0.1829  3.6827   1
  -7  -7  -2 6.19543 3.22744   2
   7   7   2 8.10097 4.91375   1
   7   7   2 -0.7706  3.0302   2
   8   7   2 11.5015  5.1874   2
   8   7   2 0.45544 4.08168   1
   8   7   2 2.17924 4.91509   1
   9   7   2 -2.1518  3.5056   2
   9   7   2 0.59206 4.54919   1
  10   7   2 8.45801 5.68276   1
  10   7   2 0.78812 4.06365   2
  11   7   2 7.01993 6.57133   1
  11   7   2 17.4598  6.9294   2
  10  -8  -2 -4.5207  4.0982   2
  10  -8  -2 8.16264 5.61163   1
   9  -8  -2 -1.0359  4.2799   1
   9  -8  -2 0.17291 3.70019   2
   8  -8  -2 1.09621 3.74297   1
   8  -8  -2 5.15999 3.57632   2
   7  -8  -2 13.0102  4.9582   1
   7  -8  -2 12.3854  4.3830   2
  -7   8   2 22.9595  6.1432   2
   6  -8  -2 0.02585 3.19137   1
   6  -8  -2 1.96252 3.08266   2
  -6   8   2 -2.7729  3.3041   2
   5  -8  -2 -1.6729  2.3343   2
   5  -8  -2 8.72300 4.04121   1
  -5   8   2 7.75447 4.30079   2
   4  -8  -2 38.1816  6.0633   2
   4  -8  -2 39.8583  6.4295   1
  -4   8   2 23.9693  6.1962   2
  -4   8   2 17.4240  6.3716   1
   3  -8  -2 5.27329 3.20148   1
   3  -8  -2 3.39675 2.69854   2
  -3   8   2 9.91852 4.43068   2
  -3   8   2 13.9671  5.8405   1
   2  -8  -2 13.7759  3.9390   1
   2  -8  -2 12.0187  3.6149   2
  -2   8   2 23.4552  6.1513   1
  -2   8   2 38.5139  7.1064   2
   1  -8  -2 72.6106  8.3419   1
   1  -8  -2 51.2158  7.1575   2
  -1   8   2 59.4228  9.8677   1
  -1   8   2 51.6150  8.7836   2
   0  -8  -2 2.44990 2.20963   2
   0  -8  -2 2.44673 2.43235   1
   0   8   2 -0.5310  2.6822   2
   0   8   2 2.10181 3.37889   1
  -1  -8  -2 121.935  12.320   1
  -1  -8  -2 125.554  12.292   2
   1   8   2 122.776  14.223   2
   1   8   2 108.781  14.487   1
  -2  -8  -2 37.7895  6.1106   2
  -2  -8  -2 43.6741  6.4089   1
   2   8   2 34.7096  7.5751   1
   2   8   2 47.8367  8.4111   2
  -3  -8  -2 9.79755 3.53391   1
  -3  -8  -2 1.87266 2.39879   2
   3   8   2 8.13431 3.84768   2
   3   8   2 24.7194  5.9910   1
  -4  -8  -2 375.236  28.459   2
   4   8   2 416.678  30.504   2
   4   8   2 345.433  31.323   1
  -5  -8  -2 -0.2645  2.9977   2
   5   8   2 6.63655 3.68862   2
   5   8   2 6.03820 4.82014   1
  -6  -8  -2 -1.4731  2.7107   2
   6   8   2 1.22274 4.41514   1
   6   8   2 0.15529 3.32186   2
   7   8   2 -0.2707  3.6466   2
   7   8   2 3.18776 4.64261   1
   8   8   2 9.72562 4.79763   2
   8   8   2 3.61613 4.97610   1
   9   8   2 3.20705 5.09053   1
   9   8   2 2.89536 4.33942   2
   9   8   2 0.79451 4.94206   1
  10   8   2 4.73274 4.96252   2
  10   8   2 11.9157  6.5489   1
   9  -9  -2 -2.4278  3.8979   2
   9  -9  -2 2.88164 4.47125   1
   8  -9  -2 1.53162 4.19901   1
   8  -9  -2 3.09187 4.06999   2
   7  -9  -2 -1.5738  3.5906   1
   7  -9  -2 0.93959 3.63532   2
   6  -9  -2 4.52719 3.63247   1
   6  -9  -2 8.34229 3.89316   2
  -6   9   2 33.0482  7.6146   2
   5  -9  -2 0.96352 3.16657   1
   5  -9  -2 -2.9780  2.5434   2
  -5   9   2 0.73715 3.95838   2
   4  -9  -2 18.4626  5.0225   1
   4  -9  -2 10.2625  3.8872   2
  -4   9   2 16.8313  5.8430   2
   3  -9  -2 6.80506 3.61620   1
   3  -9  -2 1.15342 2.75792   2
  -3   9   2 5.03846 4.52321   2
  -3   9   2 3.68410 4.73806   1
   2  -9  -2 10.0575  3.4904   2
   2  -9  -2 12.4795  4.0924   1
  -2   9   2 8.52113 5.19669   1
  -2   9   2 7.04130 4.58900   2
   1  -9  -2 21.3477  4.7286   2
   1  -9  -2 24.3780  5.2327   1
  -1   9   2 26.5309  7.1803   1
  -1   9   2 19.0263  5.8063   2
   0  -9  -2 161.139  15.802   1
   0  -9  -2 157.166  15.330   2
   0   9   2 184.835  20.250   1
   0   9   2 167.031  18.069   2
  -1  -9  -2 7.18501 3.40355   1
  -1  -9  -2 9.84935 3.39098   2
   1   9   2 7.52345 5.19836   1
   1   9   2 10.0569  4.7174   2
  -2  -9  -2 -1.7703  2.4249   1
  -2  -9  -2 2.29814 2.63900   2
   2   9   2 0.56117 4.27975   1
   2   9   2 2.00905 3.56111   2
  -3  -9  -2 14.9377  4.6652   1
  -3  -9  -2 9.52924 3.95542   2
   3   9   2 1.49653 3.59622   2
   3   9   2 4.80144 4.71694   1
  -4  -9  -2 30.8097  6.3159   2
   4   9   2 25.6856  7.7626   1
   4   9   2 31.1516  7.2971   2
  -5  -9  -2 6.53970 3.65701   2
   5   9   2 1.42220 3.65605   2
   5   9   2 1.23377 4.48782   1
  -6  -9  -2 -1.4588  3.3954   2
   6   9   2 -2.8902  4.1465   1
   7   9   2 14.5190  6.7290   1
   7   9   2 3.55322 4.54053   2
   8   9   2 1.94788 4.82933   1
   8   9   2 1.28410 4.34340   2
   9   9   2 1.29310 4.44429   2
   9   9   2 -3.2957  5.8864   1
   9   9   2 -0.2737  5.8129   1
  10   9   2 -2.3523  5.1780   2
  10   9   2 4.05984 6.51524   1
   8 -10  -2 1.95521 4.82514   1
   7 -10  -2 -1.1230  3.9647   1
   7 -10  -2 1.18429 4.09193   2
   6 -10  -2 3.05352 4.08328   2
   6 -10  -2 4.65838 4.38308   1
  -6  10   2 5.95856 5.48222   2
   5 -10  -2 1.65598 3.50882   1
   5 -10  -2 6.76669 4.40851   2
  -5  10   2 4.23915 4.54712   2
   4 -10  -2 13.5841  4.8380   1
   4 -10  -2 12.1753  4.9071   2
  -4  10   2 24.7903  6.9266   2
   3 -10  -2 3.62131 3.21926   2
   3 -10  -2 6.00593 3.89116   1
  -3  10   2 7.05490 4.85567   2
   2 -10  -2 11.8621  4.3671   1
   2 -10  -2 19.2173  4.8619   2
  -2  10   2 10.8049  6.6708   1
  -2  10   2 19.4758  6.6541   2
   1 -10  -2 3.02818 3.29547   1
   1 -10  -2 0.47088 2.78926   2
  -1  10   2 4.93928 5.20948   1
  -1  10   2 6.48645 3.90973   2
   0 -10  -2 14.6451  4.5107   1
   0 -10  -2 32.6768  6.1195   2
   0  10   2 32.2258  8.5797   1
   0  10   2 21.7608  6.5031   2
  -1 -10  -2 1.79035 2.87377   1
  -1 -10  -2 -1.6938  2.3327   2
   1  10   2 -1.1005  4.5782   1
   1  10   2 -0.8038  2.8133   2
  -2 -10  -2 9.63782 4.00388   2
   2  10   2 12.9536  5.3884   2
   2  10   2 19.2376  6.6627   1
  -3 -10  -2 278.713  22.952   2
   3  10   2 264.531  28.674   1
   3  10   2 307.980  27.875   2
  -4 -10  -2 0.95945 3.35597   2
   4  10   2 6.65760 6.05448   1
   4  10   2 7.25569 4.38717   2
  -5 -10  -2 3.57747 3.86926   2
   5  10   2 4.02631 4.92739   2
   5  10   2 5.55959 5.58081   1
   6  10   2 29.0653  7.7792   2
   6  10   2 31.5572  9.0584   1
   7  10   2 3.09530 4.96114   2
   7  10   2 -1.9319  5.8626   1
   8  10   2 2.67555 4.77352   2
   8  10   2 15.4551  7.3928   1
   9  10   2 -0.1048  6.2133   1
   9  10   2 -4.3727  6.0714   1
   9  10   2 7.21938 6.17242   2
   7 -11  -2 1.70645 4.49216   1
   6 -11  -2 6.77828 4.77934   1
   6 -11  -2 11.8257  5.0784   2
  -6  11   2 8.19355 6.47987   2
   5 -11  -2 0.12270 3.67853   1
   5 -11  -2 -3.3233  3.3604   2
  -5  11   2 -1.8814  4.9395   2
   4 -11  -2 10.4592  4.2590   2
   4 -11  -2 2.76201 3.89493   1
  -4  11   2 0.48262 4.97209   2
   3 -11  -2 0.00545 3.17377   2
   3 -11  -2 4.43055 3.81229   1
  -3  11   2 -1.5338  4.7680   2
   2 -11  -2 3.53939 3.57941   1
   2 -11  -2 -2.7466  2.5670   2
  -2  11   2 -4.3094  3.8283   2
   1 -11  -2 14.0616  4.6202   1
   1 -11  -2 6.57101 3.87126   2
  -1  11   2 12.4058  6.6191   1
  -1  11   2 10.5391  5.7038   2
   0 -11  -2 18.7320  5.3619   1
   0 -11  -2 26.2810  5.9902   2
   0  11   2 13.6575  6.1560   2
   0  11   2 33.8978  9.5261   1
  -1 -11  -2 28.9136  6.6966   2
   1  11   2 26.3438  8.9242   1
   1  11   2 42.5525  9.2205   2
  -2 -11  -2 39.2466  7.5040   2
   2  11   2 30.5162  9.2462   1
   2  11   2 41.4150  8.7785   2
  -3 -11  -2 0.31270 3.62274   2
   3  11   2 -0.0585  5.4389   1
   3  11   2 0.13758 4.31866   2
  -4 -11  -2 8.42840 4.85418   2
   4  11   2 4.29366 4.89371   2
   4  11   2 14.7478  7.5890   1
  -5 -11  -2 1.25886 4.53064   2
   5  11   2 13.3151  6.4991   2
   5  11   2 2.19577 6.07504   1
   6  11   2 -0.7041  6.4951   1
   6  11   2 -2.6776  4.2903   2
   7  11   2 -2.4279  4.4841   2
   7  11   2 0.88497 6.05103   1
   8  11   2 -5.2292  6.3010   1
   6 -12  -2 -0.1319  4.7535   1
   5 -12  -2 5.44553 4.99824   1
  -5  12   2 3.15447 6.02712   2
   4 -12  -2 1.70646 4.23867   1
   4 -12  -2 14.0965  5.4616   2
  -4  12   2 9.36559 6.15780   2
   3 -12  -2 11.6705  4.8976   2
   3 -12  -2 10.5774  5.3183   1
  -3  12   2 6.34727 5.69014   2
   2 -12  -2 19.2750  5.9269   2
   2 -12  -2 17.7441  6.0264   1
  -2  12   2 20.9495  7.6561   2
   1 -12  -2 -0.6486  3.0967   2
  -1  12   2 1.88089 5.01826   2
   0 -12  -2 -1.9034  3.1083   2
   0  12   2 -3.4189  5.4287   1
   0  12   2 2.10901 4.71655   2
  -1 -12  -2 4.25297 3.99131   2
   1  12   2 5.45004 6.77434   1
   1  12   2 -2.0917  4.4656   2
  -2 -12  -2 5.74984 4.30016   2
   2  12   2 4.85184 5.14877   2
   2  12   2 4.70599 7.25280   1
  -3 -12  -2 3.47711 4.38955   2
   3  12   2 -6.9494  5.1787   1
   3  12   2 3.14217 5.28155   2
  -4 -12  -2 5.63129 5.36996   2
   4  12   2 -5.3076  4.5502   2
   4  12   2 0.75321 6.52719   1
   5  12   2 11.3178  6.3584   2
   5  12   2 5.81916 7.63899   1
   6  12   2 1.28153 6.59913   1
  -4  13   2 2.65750 6.92519   2
  -3  13   2 6.60763 6.97296   2
   2 -13  -2 11.8695  5.4704   2
  -2  13   2 14.8199  7.5816   2
   1 -13  -2 7.98316 5.25720   2
  -1  13   2 2.75383 5.54366   2
   0 -13  -2 -0.2799  4.0095   2
   0  13   2 4.10562 5.75016   2
  -1 -13  -2 -0.1207  4.3347   2
   1  13   2 9.27323 6.98840   2
   1  13   2 33.7511 11.0454   1
  -2 -13  -2 0.70981 4.73201   2
   2  13   2 6.62531 6.09414   2
   2  13   2 1.68717 7.61130   1
  -3 -13  -2 -0.3987  4.7695   2
   3  13   2 -7.6518  6.6102   1
   4  13   2 -2.7736  6.9516   1
   5  13   2 13.7682  9.9145   1
   4  13  -3 -5.5219  6.8779   1
   3  13  -3 -1.2624  7.2240   1
   2  13  -3 5.63278 7.36639   1
   1  13  -3 15.6266  9.0272   1
  -1 -13   3 5.77176 4.84987   2
   0  13  -3 8.63577 7.82455   1
   0 -13   3 -0.0316  4.2716   2
  -1  13  -3 0.49394 5.22963   2
  -1  13  -3 -5.2221  7.2356   1
   1 -13   3 3.66253 4.54088   2
   2 -13   3 3.56281 4.46766   2
   3 -13   3 0.32679 4.50437   2
   6  12  -3 3.72192 7.34686   1
   5  12  -3 -0.1347  5.6418   2
   5  12  -3 8.65534 7.45014   1
   4  12  -3 4.02649 5.82462   2
   4  12  -3 -3.8275  5.1436   1
   3  12  -3 6.31829 7.12187   1
   3  12  -3 4.16844 6.25431   2
   2  12  -3 -3.8701  5.4444   1
   2  12  -3 2.37423 5.06153   2
  -2 -12   3 1.09088 4.30084   2
   1  12  -3 -1.0393  4.7529   2
   1  12  -3 5.95278 6.88951   1
  -1 -12   3 9.13052 4.91940   2
   0  12  -3 8.34469 7.15626   1
   0  12  -3 0.24629 4.72775   2
   0 -12   3 2.15785 3.76193   2
  -1  12  -3 25.3213  8.1747   2
  -1  12  -3 11.0320  7.4956   1
   1 -12   3 15.5678  5.3517   2
  -2  12  -3 6.62166 6.65221   2
  -2  12  -3 16.0742  8.0699   1
   2 -12   3 5.56621 4.64982   2
  -3  12  -3 -0.6129  4.5104   2
   3 -12   3 6.84136 4.58124   2
  -4  12  -3 5.49510 6.92656   2
   4 -12   3 2.24899 3.92271   2
  -5  12  -3 -1.3530  5.8467   2
  -6  12  -3 1.17830 6.47137   2
   7  11  -3 1.81885 5.76635   2
   7  11  -3 -2.9295  5.9556   1
   6  11  -3 3.43948 6.21579   1
   6  11  -3 2.17753 5.22215   2
   5  11  -3 0.23533 5.36545   2
   5  11  -3 -0.1876  5.2809   1
   4  11  -3 31.5916  8.4993   2
   4  11  -3 25.0557  8.4770   1
   3  11  -3 1.26564 5.84610   1
   3  11  -3 1.91995 4.23344   2
  -3 -11   3 4.92247 4.16063   2
   2  11  -3 1.11841 5.29322   1
   2  11  -3 -0.3475  4.1921   2
  -2 -11   3 -1.8982  3.0272   2
   1  11  -3 5.12032 5.07368   2
   1  11  -3 8.36690 6.32323   1
  -1 -11   3 6.63532 4.05022   2
   0  11  -3 10.2630  6.5930   1
   0  11  -3 -1.1370  4.3440   2
   0 -11   3 1.34371 3.27004   2
  -1  11  -3 8.81329 6.56550   1
  -1  11  -3 1.72061 4.52970   2
   1 -11   3 1.48135 3.48056   2
  -2  11  -3 9.30722 5.60560   2
  -2  11  -3 1.68756 5.56689   1
   2 -11   3 0.58799 3.19227   2
  -3  11  -3 6.52325 6.53993   1
  -3  11  -3 5.61354 5.52056   2
   3 -11   3 -1.4061  3.2445   2
   3 -11   3 4.21698 3.92189   1
  -4  11  -3 22.4373  8.1403   2
   4 -11   3 29.4265  6.7592   2
   4 -11   3 28.0387  7.0613   1
  -5  11  -3 4.82157 5.07254   2
   5 -11   3 2.52020 3.34411   2
   5 -11   3 3.39841 4.60284   1
  -6  11  -3 3.09688 5.57581   2
   6 -11   3 3.21760 4.44518   1
   6 -11   3 5.30754 4.45845   2
  -7  11  -3 4.38232 6.66536   2
   7 -11   3 12.8703  5.9380   1
   8  10  -3 8.74679 6.23373   2
   8  10  -3 -0.6357  5.7996   1
   7  10  -3 2.13712 4.98111   2
   7  10  -3 4.81179 5.89569   1
   6  10  -3 4.41736 4.88628   2
   6  10  -3 4.53105 5.19529   1
   5  10  -3 1.82754 5.24104   1
   5  10  -3 3.12759 4.54545   2
   4  10  -3 31.2312  7.8775   2
   4  10  -3 18.3652  7.1990   1
   3  10  -3 10.7260  6.1680   1
  -3 -10   3 7.24388 3.97085   2
   2  10  -3 3.67183 5.44870   1
   2  10  -3 -3.1440  3.9387   2
  -2 -10   3 3.91380 3.43833   2
   1  10  -3 29.5390  8.4544   1
   1  10  -3 20.7291  6.8097   2
  -1 -10   3 15.5645  4.6005   2
   0  10  -3 7.70681 4.70503   2
   0  10  -3 11.8672  6.5618   1
   0 -10   3 9.82040 3.60208   2
  -1  10  -3 23.1581  6.5436   2
  -1  10  -3 20.1611  7.4670   1
   1 -10   3 10.1709  3.9081   2
   1 -10   3 18.1868  5.0796   1
  -2  10  -3 4.91766 5.60652   1
  -2  10  -3 7.43635 5.24586   2
   2 -10   3 13.8101  4.3142   2
   2 -10   3 8.51345 4.04620   1
  -3  10  -3 -2.3790  3.7260   2
  -3  10  -3 7.43505 6.43688   1
   3 -10   3 11.3652  4.3944   2
   3 -10   3 4.67533 3.71178   1
  -4  10  -3 19.1413  6.8151   2
   4 -10   3 6.85507 4.17619   1
   4 -10   3 14.6727  4.7869   2
  -5  10  -3 2.01584 4.64186   2
   5 -10   3 0.44334 3.14981   2
   5 -10   3 0.15083 3.59050   1
  -6  10  -3 19.0035  7.4779   2
   6 -10   3 17.4700  5.5470   2
   6 -10   3 13.0711  5.4819   1
  -7  10  -3 16.0452  7.3200   2
   7 -10   3 16.8900  6.4512   1
   7 -10   3 20.7463  6.1537   2
   8 -10   3 4.57383 4.86658   1
   9   9  -3 -0.2961  4.4590   2
   9   9  -3 0.42373 5.94093   1
   8   9  -3 1.79965 4.48208   2
   8   9  -3 5.69083 5.81051   1
   7   9  -3 2.45820 4.40123   2
   7   9  -3 1.78010 4.68991   1
   6   9  -3 -1.4752  3.9042   2
   6   9  -3 1.32310 4.41731   1
   5   9  -3 15.6337  6.1575   2
   5   9  -3 18.8137  6.5050   1
   4   9  -3 13.6646  5.4464   2
   4   9  -3 6.90806 4.71389   1
  -4  -9   3 11.0011  3.8285   2
   3   9  -3 -1.1078  3.6496   2
   3   9  -3 2.27178 4.18775   1
  -3  -9   3 2.04960 2.58127   2
   2   9  -3 2.35387 3.88532   1
   2   9  -3 1.24147 3.72285   2
  -2  -9   3 -0.6287  2.3483   2
   1   9  -3 17.8978  5.5910   2
   1   9  -3 18.6980  6.2761   1
  -1  -9   3 14.6599  4.0252   2
  -1  -9   3 20.3328  4.5263   1
   0   9  -3 14.1418  5.6376   2
   0   9  -3 22.9093  6.9159   1
   0  -9   3 17.1687  4.1706   2
   0  -9   3 14.6409  4.1115   1
  -1   9  -3 20.6122  6.0489   2
  -1   9  -3 7.77168 5.37241   1
   1  -9   3 17.3460  4.5215   1
   1  -9   3 17.4323  4.3482   2
  -2   9  -3 11.0665  4.8940   2
  -2   9  -3 12.5335  5.9141   1
   2  -9   3 10.7483  3.6766   2
   2  -9   3 13.6678  4.1672   1
  -3   9  -3 2.45486 3.96526   2
  -3   9  -3 3.94953 4.89683   1
   3  -9   3 0.52190 2.48798   2
   3  -9   3 0.93353 2.85762   1
  -4   9  -3 -1.2764  4.7299   1
  -4   9  -3 -0.2250  3.6383   2
   4  -9   3 -0.8691  2.6144   1
   4  -9   3 3.07600 3.01932   2
  -5   9  -3 2.11213 3.91980   2
   5  -9   3 6.65410 4.13289   1
   5  -9   3 3.24389 3.03454   2
  -6   9  -3 18.6423  6.6287   2
   6  -9   3 18.5116  5.2650   2
   6  -9   3 10.4559  4.8392   1
  -7   9  -3 1.49545 4.60413   2
   7  -9   3 -0.7834  3.8472   2
   7  -9   3 -1.2059  3.6941   1
  -8   9  -3 21.2136  7.9805   2
   8  -9   3 10.5770  5.2106   2
   8  -9   3 14.6528  5.9687   1
   9  -9   3 3.35751 5.24275   1
  10   8  -3 -3.8206  5.3127   1
   9   8  -3 14.9475  6.9819   1
   9   8  -3 27.4123  7.0424   2
   8   8  -3 6.30960 4.98459   1
   8   8  -3 11.9747  4.9157   2
   7   8  -3 3.72489 4.62955   1
   7   8  -3 -3.3406  3.5541   2
   6   8  -3 8.37075 5.02950   1
   6   8  -3 12.3210  4.7455   2
   5   8  -3 9.88425 4.83816   2
   5   8  -3 20.1870  6.1277   1
  -5  -8   3 16.5590  3.8173   2
   4   8  -3 5.36824 4.41780   1
   4   8  -3 7.69978 4.53023   2
  -4  -8   3 3.45768 2.68566   2
   3   8  -3 58.1705  8.8791   2
   3   8  -3 34.0775  7.6120   1
   3   8  -3 25.9092  5.5560   1
  -3  -8   3 45.1862  6.2567   2
   2   8  -3 139.556  15.611   2
   2   8  -3 119.580  13.402   1
   2   8  -3 150.123  16.650   1
  -2  -8   3 159.315  13.577   2
   1   8  -3 12.7801  4.7246   2
   1   8  -3 21.1287  5.0602   1
   1   8  -3 19.7317  5.5716   1
  -1  -8   3 8.68617 3.22018   1
  -1  -8   3 19.5021  4.0778   2
   0   8  -3 -1.4064  3.2259   1
   0   8  -3 -0.4765  2.4445   2
   0  -8   3 -0.0014  1.6253   2
   0  -8   3 -0.0018  2.0475   1
  -1   8  -3 -0.3677  2.9776   2
  -1   8  -3 0.69825 3.58300   1
   1  -8   3 5.52483 2.45475   2
   1  -8   3 6.88527 2.94248   1
  -2   8  -3 20.6806  5.6679   2
  -2   8  -3 10.4195  4.9319   1
   2  -8   3 18.2625  4.2840   2
   2  -8   3 21.5805  4.7228   1
  -3   8  -3 -1.7495  3.0094   2
  -3   8  -3 1.47990 3.90102   1
   3  -8   3 1.03943 2.48445   1
   3  -8   3 -0.0097  2.0154   2
  -4   8  -3 2.21736 3.65185   2
  -4   8  -3 1.60306 4.30712   1
   4  -8   3 3.39103 2.56094   2
   4  -8   3 -0.7306  2.6120   1
  -5   8  -3 22.4752  6.5144   2
  -5   8  -3 12.5840  6.7241   1
   5  -8   3 14.4717  4.6737   1
   5  -8   3 20.2032  5.0331   2
  -6   8  -3 -1.1658  3.7849   2
   6  -8   3 8.56897 4.24633   1
   6  -8   3 9.99586 4.13786   2
  -7   8  -3 17.6622  6.3215   2
   7  -8   3 22.7409  6.3240   1
   7  -8   3 13.6366  5.0892   2
  -8   8  -3 3.62549 5.20776   2
   8  -8   3 15.1791  5.2447   2
   8  -8   3 5.54529 4.14368   1
   9  -8   3 1.97683 3.69456   2
   9  -8   3 6.75055 5.03920   1
  10  -8   3 2.59900 5.27070   1
  10   7  -3 9.00968 5.67512   1
  10   7  -3 -0.5297  5.6185   1
   9   7  -3 10.8908  4.5925   2
   9   7  -3 6.79626 5.21999   1
   8   7  -3 10.6716  5.5904   1
   8   7  -3 7.55230 4.79450   2
   7   7  -3 13.1978  5.2513   1
   7   7  -3 18.0793  5.1269   2
   6   7  -3 22.7047  5.6001   2
   6   7  -3 13.3903  3.8953   2
   6   7  -3 5.04238 4.08024   1
   5   7  -3 84.8018 11.7035   1
   5   7  -3 82.8348  9.6233   1
   5   7  -3 89.9695  9.5827   2
   5   7  -3 102.851  11.800   2
  -5  -7   3 110.251   9.103   2
  -5  -7   3 91.7323  8.9994   2
   4   7  -3 3.34324 2.53374   2
   4   7  -3 3.68750 2.56839   1
   4   7  -3 8.27977 4.15127   1
   4   7  -3 2.22058 3.03637   2
  -4  -7   3 6.95538 2.63087   2
  -4  -7   3 6.11955 3.28173   2
  -4  -7   3 6.85538 2.89332   1
   3   7  -3 10.9759  3.2228   2
   3   7  -3 15.3668  4.6999   1
   3   7  -3 12.1989  3.4654   1
   3   7  -3 22.7784  5.2184   2
  -3  -7   3 22.8441  4.2309   1
  -3  -7   3 9.58585 3.79424   2
  -3  -7   3 16.0825  3.5138   2
   2   7  -3 56.7809  8.7053   2
   2   7  -3 87.0546 10.6993   1
   2   7  -3 58.0210  7.6429   1
   2   7  -3 63.8234  7.5351   2
  -2  -7   3 67.9408  7.4533   1
  -2  -7   3 63.1415  7.2284   2
   1   7  -3 8.94971 4.24813   1
   1   7  -3 8.69654 3.12326   1
   1   7  -3 6.66689 3.53893   2
  -1  -7   3 10.3023  2.8076   2
  -1  -7   3 7.23824 2.66404   1
   0   7  -3 41.9218  7.2946   2
   0   7  -3 37.6605  7.3158   1
   0  -7   3 34.4858  5.3408   1
   0  -7   3 31.9806  4.9844   2
  -1   7  -3 184.544  18.508   1
  -1   7  -3 196.077  18.283   2
   1  -7   3 160.409  14.205   1
   1  -7   3 163.675  14.919   2
  -2   7  -3 304.074  24.255   2
  -2   7  -3 320.100  25.376   1
   2  -7   3 271.966  22.721   1
   2  -7   3 288.712  22.028   2
  -3   7  -3 242.855  23.854   1
  -3   7  -3 224.238  22.296   2
   3  -7   3 242.692  19.930   1
   3  -7   3 256.705  19.359   2
  -4   7  -3 -0.5407  3.4622   1
  -4   7  -3 5.40122 3.98006   2
   4  -7   3 5.30932 2.86237   2
   4  -7   3 2.89995 2.72517   1
  -5   7  -3 1.27848 4.15677   1
  -5   7  -3 9.39437 4.23244   2
   5  -7   3 4.10707 3.13738   2
   5  -7   3 -0.2634  2.6629   1
  -6   7  -3 3.09306 3.62094   2
   6  -7   3 6.92086 4.00418   1
   6  -7   3 5.25942 3.05416   2
  -7   7  -3 18.9490  5.8172   2
   7  -7   3 15.1441  4.7544   2
   7  -7   3 18.0497  5.1172   1
  -8   7  -3 3.17444 4.25273   2
   8  -7   3 3.59325 3.75522   2
   8  -7   3 -0.9306  3.3276   1
   9  -7   3 29.0222  6.7868   2
   9  -7   3 26.3078  7.1809   1
  10  -7   3 9.93341 5.40484   2
  10  -7   3 0.78882 4.34588   1
  11  -7   3 1.20606 5.04206   1
  11   6  -3 2.71308 5.51214   1
  10   6  -3 2.48375 4.36336   1
  10   6  -3 -2.6753  4.0768   1
   9   6  -3 18.0086  6.2113   1
   9   6  -3 21.8517  5.3610   2
   8   6  -3 1.21622 3.55807   2
   8   6  -3 -1.3357  3.1976   1
   7   6  -3 4.52662 3.57078   1
   7   6  -3 1.79376 2.87969   2
   6   6  -3 3.60662 2.33399   1
   6   6  -3 -0.5041  2.1050   2
   6   6  -3 -1.6262  2.6313   2
   6   6  -3 0.95528 2.88081   1
   5   6  -3 1.59465 2.81682   1
   5   6  -3 3.12692 2.66380   2
   5   6  -3 4.04938 2.21725   2
   5   6  -3 -0.4827  1.9040   1
  -5  -6   3 1.14656 1.19934   2
  -5  -6   3 2.87748 1.63150   2
   4   6  -3 17.5633  3.4033   2
   4   6  -3 13.5479  3.3855   1
   4   6  -3 13.7462  3.9837   2
   4   6  -3 18.0845  4.4237   1
  -4  -6   3 21.0565  3.5457   2
  -4  -6   3 14.2518  3.4118   2
   3   6  -3 193.175  15.292   1
   3   6  -3 188.018  17.532   2
   3   6  -3 215.459  17.233   1
   3   6  -3 202.144  14.862   2
  -3  -6   3 183.223  14.902   1
  -3  -6   3 190.163  14.596   2
  -3  -6   3 184.659  15.318   2
   2   6  -3 162.402  14.636   2
   2   6  -3 134.014  11.181   2
   2   6  -3 128.249  12.396   1
   2   6  -3 157.216  15.023   1
  -2  -6   3 128.280  10.946   2
  -2  -6   3 138.024  13.306   2
  -2  -6   3 144.927  11.451   1
   1   6  -3 29.9443  5.6434   2
   1   6  -3 16.6199  3.5774   2
   1   6  -3 24.8978  4.3265   1
   1   6  -3 24.3694  5.2832   1
  -1  -6   3 28.2646  4.2188   1
  -1  -6   3 27.3692  5.3065   2
  -1  -6   3 30.2403  4.1559   2
   0   6  -3 2.00698 1.95120   2
   0   6  -3 -1.4655  1.7365   1
   0   6  -3 -0.2277  2.1316   2
   0   6  -3 1.01428 2.50848   1
   0  -6   3 -1.8164  1.2331   2
   0  -6   3 1.89529 2.80933   2
   0  -6   3 -0.1208  1.5894   1
  -1   6  -3 62.9218  7.5052   2
  -1   6  -3 69.4372  9.0226   2
  -1   6  -3 71.4366  9.6477   1
   1  -6   3 69.3066  7.3500   2
   1  -6   3 56.5923  8.4494   2
   1  -6   3 62.5126  7.3719   1
  -2   6  -3 52.6135  8.4586   1
  -2   6  -3 56.1108  8.1907   2
   2  -6   3 48.7088  6.5907   1
   2  -6   3 46.5389  6.2258   2
  -3   6  -3 115.322  13.247   1
  -3   6  -3 103.780  12.423   2
   3  -6   3 99.7295 10.6044   2
   3  -6   3 117.960  11.802   1
  -4   6  -3 10.1271  4.8182   1
  -4   6  -3 13.0798  4.3767   2
   4  -6   3 12.1112  3.7903   1
   4  -6   3 14.8322  3.6096   2
  -5   6  -3 6.30192 3.70840   2
  -5   6  -3 1.99618 3.86958   1
   5  -6   3 4.69382 3.18254   1
   5  -6   3 -1.0147  1.9935   2
  -6   6  -3 155.191  17.827   2
  -6   6  -3 217.654  20.567   1
   6  -6   3 186.988  18.385   1
   6  -6   3 196.506  17.625   2
  -7   6  -3 16.2729  5.2441   2
   7  -6   3 18.1518  4.6672   2
   7  -6   3 16.1361  4.9849   1
  -8   6  -3 -2.3573  3.5904   2
   8  -6   3 0.77302 3.42014   1
   8  -6   3 -2.7111  2.5830   2
   9  -6   3 6.50637 4.26230   2
   9  -6   3 -1.1536  4.0630   1
  10  -6   3 3.13659 4.24667   2
  10  -6   3 4.66071 4.83051   1
  11  -6   3 -2.0944  3.9998   1
  11  -6   3 -2.0242  4.1147   2
  11   5  -3 -6.6752  4.6349   1
  10   5  -3 8.87047 5.10824   1
   9   5  -3 9.01420 4.89569   1
   9   5  -3 9.10321 4.61772   1
   9   5  -3 22.4341  5.2818   2
   8   5  -3 8.99893 4.19467   1
   8   5  -3 9.30022 3.41760   2
   7   5  -3 2.35177 3.39740   1
   7   5  -3 0.92435 2.34469   1
   7   5  -3 4.92374 2.45428   2
   7   5  -3 0.78616 2.46448   2
   6   5  -3 3.11473 2.75691   1
   6   5  -3 5.05271 2.31060   1
   6   5  -3 1.44110 2.43082   2
   6   5  -3 2.97279 2.09430   2
   5   5  -3 2.53367 1.86586   2
   5   5  -3 5.15536 2.07243   1
   5   5  -3 4.90107 2.88117   2
   5   5  -3 12.5059  3.8481   1
   4   5  -3 7.52023 2.80502   2
   4   5  -3 6.59779 2.18844   1
   4   5  -3 4.37912 2.81164   1
   4   5  -3 7.39253 2.12666   2
  -4  -5   3 8.77633 1.98700   2
  -4  -5   3 9.04519 2.21389   2
   3   5  -3 109.998  11.538   2
   3   5  -3 95.5271 11.4316   1
   3   5  -3 125.695  10.003   1
   3   5  -3 128.397   9.682   2
  -3  -5   3 117.189   9.624   1
  -3  -5   3 129.236  10.048   2
  -3  -5   3 116.532   9.343   2
   2   5  -3 84.4103  9.2522   1
   2   5  -3 61.7451  6.8768   2
   2   5  -3 72.9777  7.3936   1
   2   5  -3 72.5893  8.6401   2
  -2  -5   3 75.6123  7.2942   1
  -2  -5   3 77.5474  8.1631   2
  -2  -5   3 87.5141  7.4702   2
   1   5  -3 51.4664  7.1466   2
   1   5  -3 60.3397  7.8017   1
   1   5  -3 50.6737  6.1266   1
   1   5  -3 54.5176  5.8896   2
  -1  -5   3 50.2906  6.7241   2
  -1  -5   3 64.0927  6.0961   2
   0   5  -3 1709.69  111.89   2
   0   5  -3 1739.38  116.00   1
   0   5  -3 1650.62  114.38   1
   0   5  -3 1577.17  110.25   2
   0  -5   3 1687.05  111.60   2
   0  -5   3 1723.61  110.23   2
   0  -5   3 1631.38  114.16   1
  -1   5  -3 111.193  10.909   2
  -1   5  -3 92.8246  9.2394   1
  -1   5  -3 97.7746 10.7759   1
  -1   5  -3 87.7213  8.7725   2
   1  -5   3 77.3566  8.5450   1
   1  -5   3 75.7421  9.4867   2
   1  -5   3 89.7830  8.6074   2
  -2   5  -3 870.121  63.040   1
  -2   5  -3 913.284  61.110   2
  -2   5  -3 837.247  59.560   2
   2  -5   3 900.992  60.978   2
   2  -5   3 901.664  59.466   2
   2  -5   3 860.086  61.597   1
  -3   5  -3 6.21114 2.71112   2
  -3   5  -3 1.55533 2.34291   2
  -3   5  -3 0.34170 2.70998   1
   3  -5   3 0.96070 1.96422   1
   3  -5   3 2.24449 1.86686   2
   3  -5   3 4.30456 2.89397   2
  -4   5  -3 45.7346  7.4540   1
  -4   5  -3 33.0584  6.3902   2
   4  -5   3 40.1475  6.2898   1
   4  -5   3 41.0899  7.4429   1
   4  -5   3 39.7358  5.9573   2
  -5   5  -3 106.446  12.983   2
  -5   5  -3 127.196  14.335   1
  -5   5  -3 123.185  12.919   3
   5  -5   3 120.988  12.362   2
   5  -5   3 157.828  15.726   1
   5  -5   3 132.339  13.415   1
  -6   5  -3 30.5701  7.0537   1
  -6   5  -3 25.6475  6.0779   2
  -6   5  -3 37.7694  5.9671   3
   6  -5   3 49.8071  7.0410   2
   6  -5   3 52.9464  7.8218   1
   6  -5   3 44.5976  8.5467   1
  -7   5  -3 1.80335 3.03851   2
  -7   5  -3 3.19527 2.95853   3
   7  -5   3 -0.4828  3.0579   1
   7  -5   3 8.65369 3.56772   2
  -8   5  -3 3.50487 3.80857   2
   8  -5   3 3.14302 3.10132   2
   8  -5   3 -4.1436  2.4595   1
   9  -5   3 2.86951 4.23630   1
   9  -5   3 7.17153 4.54634   2
  10  -5   3 -3.0119  3.1783   2
  10  -5   3 0.54477 4.05379   1
  11  -5   3 -3.5228  3.5691   2
  11  -5   3 -1.8410  4.5947   1
  11   4  -3 8.26212 5.12666   1
  10   4  -3 -2.2169  3.8628   1
   9   4  -3 50.0278  7.9608   1
   9   4  -3 51.2352  7.0183   2
   8   4  -3 3.59242 2.53615   1
   8   4  -3 3.24286 2.54911   2
   8   4  -3 6.79839 3.51369   1
   7   4  -3 6.26524 3.06246   1
   7   4  -3 8.67477 2.77195   1
   7   4  -3 9.32673 3.00407   2
   7   4  -3 9.25487 2.88284   2
   6   4  -3 248.412  18.991   1
   6   4  -3 255.301  18.172   2
   6   4  -3 215.498  17.285   2
   6   4  -3 241.154  17.987   1
   5   4  -3 75.6758  7.7030   2
   5   4  -3 91.1457  9.3391   1
   5   4  -3 95.9884  7.7662   1
   5   4  -3 97.7475  9.1335   2
   4   4  -3 0.36577 1.27160   1
   4   4  -3 1.04593 1.36204   2
   4   4  -3 -0.9322  1.6420   1
   4   4  -3 0.94017 1.63586   2
   3   4  -3 18.3863  3.7734   1
   3   4  -3 26.5915  3.3879   1
   3   4  -3 29.2080  4.1864   2
   3   4  -3 25.1178  3.2155   2
  -3  -4   3 20.7479  3.0715   2
  -3  -4   3 31.8022  3.2847   2
  -3  -4   3 23.9129  3.0103   1
   2   4  -3 16.7580  3.4687   1
   2   4  -3 11.8908  2.8339   2
   2   4  -3 8.91060 1.93897   2
   2   4  -3 12.2049  2.3208   1
  -2  -4   3 16.3488  2.4351   2
  -2  -4   3 14.5615  2.3364   1
  -2  -4   3 14.2612  2.7813   2
   1   4  -3 0.90404 1.57576   1
   1   4  -3 -0.7469  1.1140   2
   1   4  -3 0.50269 1.02445   1
   1   4  -3 0.06773 0.82555   2
  -1  -4   3 0.62349 0.89485   1
  -1  -4   3 1.91567 1.08734   2
  -1  -4   3 1.01410 1.50216   2
   0   4  -3 48.0849  5.2243   2
   0   4  -3 47.7471  5.4566   1
   0   4  -3 51.4703  6.5150   2
   0   4  -3 49.8483  6.5593   1
   0  -4   3 46.6464  5.9727   2
   0  -4   3 53.1407  5.3945   1
   0  -4   3 48.4667  5.0712   2
  -1   4  -3 7.42079 2.53011   2
  -1   4  -3 2.51599 1.66821   1
  -1   4  -3 5.34471 2.27923   1
  -1   4  -3 0.59412 1.09657   2
   1  -4   3 4.89489 2.30977   2
   1  -4   3 1.03429 1.27596   1
   1  -4   3 0.55759 0.92436   2
  -2   4  -3 42.5682  6.0156   2
  -2   4  -3 40.4353  5.6541   1
  -2   4  -3 33.5327  4.7054   2
  -2   4  -3 30.0494  5.5331   1
   2  -4   3 30.3971  4.5160   1
   2  -4   3 31.0585  4.3523   2
   2  -4   3 36.8190  5.8346   1
   2  -4   3 35.5744  5.4004   2
  -3   4  -3 0.84266 1.75405   2
  -3   4  -3 1.79833 2.50818   1
  -3   4  -3 2.22539 1.95754   2
   3  -4   3 1.07050 2.15900   2
   3  -4   3 -2.0853  1.4081   1
   3  -4   3 -2.0119  2.0118   1
   3  -4   3 1.72176 1.69324   2
  -4   4  -3 42.5322  7.0330   2
  -4   4  -3 66.8116  7.5972   3
  -4   4  -3 60.0362  7.6402   2
  -4   4  -3 58.0386  7.9847   1
   4  -4   3 56.0523  6.8182   2
   4  -4   3 59.7554  8.2564   1
   4  -4   3 56.5441  7.9474   2
   4  -4   3 54.2733  7.3586   1
  -5   4  -3 572.296  39.854   1
  -5   4  -3 504.468  37.790   2
  -5   4  -3 506.398  38.240   2
  -5   4  -3 522.945  39.215   3
   5  -4   3 524.558  39.191   1
   5  -4   3 533.849  37.607   2
   5  -4   3 526.788  39.600   1
   5  -4   3 539.417  38.635   2
  -6   4  -3 25.4976  5.6800   2
  -6   4  -3 38.1401  5.4853   3
   6  -4   3 37.9252  6.2987   2
   6  -4   3 48.7106  7.7326   1
   6  -4   3 56.1522  8.0247   1
  -7   4  -3 4.13124 2.44240   3
  -7   4  -3 2.96404 2.99457   2
  -7   4  -3 0.26357 3.64012   1
   7  -4   3 3.35889 3.24312   1
   7  -4   3 5.68654 3.22255   2
   7  -4   3 9.21907 4.70017   1
  -8   4  -3 43.8446  7.3616   2
   8  -4   3 41.9329  7.1241   2
   8  -4   3 25.9040  6.5589   1
  -9   4  -3 4.26032 3.95397   2
   9  -4   3 4.51797 3.87011   2
   9  -4   3 1.98579 4.41549   1
  10  -4   3 -0.9114  3.9308   1
  10  -4   3 5.10471 4.39247   2
  11  -4   3 3.44694 5.40933   1
  11  -4   3 -1.9118  3.7625   2
  12  -4   3 3.28862 5.28273   1
  12  -4   3 -7.6756  4.3058   2
  12   3  -3 3.58885 5.49954   1
  11   3  -3 0.78884 4.42631   1
  10   3  -3 7.44450 4.10905   1
   9   3  -3 10.3406  3.6743   2
   9   3  -3 11.5616  3.6411   1
   9   3  -3 3.55941 3.54307   1
   8   3  -3 26.3223  4.3629   2
   8   3  -3 23.1666  4.9727   1
   8   3  -3 24.7491  4.2113   1
   7   3  -3 241.490  19.105   3
   7   3  -3 244.422  18.051   1
   7   3  -3 229.265  17.413   2
   7   3  -3 243.231  18.683   1
   7   3  -3 227.051  17.485   2
   6   3  -3 2.92807 1.70805   2
   6   3  -3 4.82338 2.31237   1
   6   3  -3 8.33923 2.12506   1
   6   3  -3 4.17396 2.03865   2
   5   3  -3 7.62088 2.36375   1
   5   3  -3 6.43602 2.14224   2
   5   3  -3 5.41335 1.71742   2
   5   3  -3 5.59106 1.79883   1
   4   3  -3 323.513  23.293   2
   4   3  -3 342.065  24.159   1
   4   3  -3 348.948  23.855   2
   4   3  -3 360.755  24.826   1
   3   3  -3 33.2972  3.6362   2
   3   3  -3 37.2060  3.8179   1
   3   3  -3 45.2372  4.7211   2
   3   3  -3 45.6940  4.7888   1
   2   3  -3 30.5054  3.1369   2
   2   3  -3 30.0449  3.8972   1
   2   3  -3 24.6593  3.5642   2
   2   3  -3 34.1844  3.3657   1
  -2  -3   3 26.6987  2.8987   1
  -2  -3   3 21.4365  2.9235   2
  -2  -3   3 31.7714  3.0333   2
   1   3  -3 266.504  18.806   1
   1   3  -3 284.198  18.161   2
   1   3  -3 227.281  19.281   1
   1   3  -3 241.505  18.719   2
  -1  -3   3 278.661  18.686   2
  -1  -3   3 266.709  17.980   2
  -1  -3   3 260.280  18.566   1
   0   3  -3 193.912  15.483   1
   0   3  -3 200.418  15.015   2
   0   3  -3 202.662  14.245   2
   0   3  -3 209.516  14.846   1
   0  -3   3 175.701  14.542   1
   0  -3   3 220.514  15.088   2
   0  -3   3 181.870  15.187   1
   0  -3   3 217.778  14.238   2
  -1   3  -3 240.104  17.212   2
  -1   3  -3 247.928  18.018   2
  -1   3  -3 238.806  17.906   1
  -1   3  -3 217.671  18.326   1
   1  -3   3 263.248  18.072   2
   1  -3   3 241.038  17.046   2
   1  -3   3 252.674  17.793   1
   1  -3   3 217.314  18.181   1
  -2   3  -3 66.3842  7.1316   2
  -2   3  -3 87.5488  8.6998   1
  -2   3  -3 86.4256  8.4410   2
  -2   3  -3 67.0058  7.6069   1
   2  -3   3 78.2325  7.6016   1
   2  -3   3 68.4684  7.8669   1
   2  -3   3 64.3967  7.6054   2
   2  -3   3 70.3871  7.0528   2
  -3   3  -3 1.31265 1.49048   2
  -3   3  -3 0.07232 1.32596   3
  -3   3  -3 2.13745 1.71030   2
  -3   3  -3 1.33006 1.84963   1
   3  -3   3 2.01266 1.90320   2
   3  -3   3 2.51829 1.58391   2
   3  -3   3 1.96019 2.03500   1
   3  -3   3 0.15499 1.55244   1
  -4   3  -3 286.802  21.505   2
  -4   3  -3 286.007  21.588   3
  -4   3  -3 264.036  20.979   2
  -4   3  -3 310.054  22.371   1
   4  -3   3 290.187  21.523   2
   4  -3   3 296.489  22.168   1
   4  -3   3 262.584  20.658   2
   4  -3   3 258.697  21.684   1
  -5   3  -3 51.9744  5.8351   3
  -5   3  -3 57.7444  7.2589   2
  -5   3  -3 16.6187  4.9674   1
  -5   3  -3 43.6242  6.4693   2
   5  -3   3 56.7672  7.2817   1
   5  -3   3 56.4049  6.9453   2
   5  -3   3 62.5715  7.7551   2
   5  -3   3 52.0318  7.1448   1
  -6   3  -3 85.9902  8.8369   3
  -6   3  -3 99.2624 10.7079   2
  -6   3  -3 85.2080 10.4187   1
  -6   3  -3 91.9073 10.3941   2
   6  -3   3 115.871  11.854   1
   6  -3   3 72.2128 10.2308   1
   6  -3   3 111.665  11.480   2
   6  -3   3 86.1448 10.0639   2
  -7   3  -3 56.6847  6.2121   3
  -7   3  -3 53.2604  7.8650   1
  -7   3  -3 61.1008  8.1642   2
   7  -3   3 56.8747  8.5973   1
   7  -3   3 38.3503  7.2903   1
   7  -3   3 44.4207  7.1120   2
  -8   3  -3 6.51680 3.61831   2
   8  -3   3 5.07266 3.51205   2
   8  -3   3 6.09705 3.81619   1
  -9   3  -3 56.3162  7.5925   2
   9  -3   3 39.4256  8.3275   1
   9  -3   3 46.5530  8.1005   2
  10  -3   3 3.75042 4.37480   1
  10  -3   3 13.2058  5.4366   2
  11  -3   3 2.12580 4.58943   1
  11  -3   3 4.38598 4.61317   2
  12  -3   3 8.41043 5.83426   1
  12  -3   3 6.80849 5.65418   2
  12   2  -3 -1.2266  5.1926   1
  11   2  -3 10.0194  4.9866   1
  10   2  -3 7.12222 3.56227   2
  10   2  -3 7.04940 4.40840   1
  10   2  -3 5.37062 3.88316   2
   9   2  -3 -0.4730  2.7064   1
   9   2  -3 2.31568 2.68647   2
   9   2  -3 2.08883 2.52627   1
   8   2  -3 11.7330  3.1164   2
   8   2  -3 9.66092 3.40671   1
   8   2  -3 15.3437  3.2832   2
   8   2  -3 13.5697  3.2615   1
   7   2  -3 89.2881  8.5433   2
   7   2  -3 108.764   8.317   1
   7   2  -3 102.882   9.551   1
   7   2  -3 87.7184  8.7587   3
   7   2  -3 85.1246  8.4069   2
   6   2  -3 272.064  20.302   2
   6   2  -3 306.638  22.338   3
   6   2  -3 281.815  21.334   1
   6   2  -3 294.596  20.439   2
   6   2  -3 309.057  21.046   1
   5   2  -3 5.04813 2.13348   3
   5   2  -3 5.14595 1.41683   2
   5   2  -3 4.73098 1.50186   2
   5   2  -3 5.52766 1.50867   1
   5   2  -3 6.29841 1.81951   1
   4   2  -3 269.975  19.386   2
   4   2  -3 298.766  19.601   2
   4   2  -3 292.719  20.253   1
   4   2  -3 292.821  20.068   1
   3   2  -3 243.380  16.470   1
   3   2  -3 237.941  16.099   2
   3   2  -3 237.381  16.629   1
   3   2  -3 225.778  15.884   2
   2   2  -3 447.553  29.793   1
   2   2  -3 444.113  28.758   2
   2   2  -3 412.013  30.063   1
   2   2  -3 433.271  29.111   2
   1   2  -3 35.1869  3.4625   1
   1   2  -3 26.1143  2.6335   2
   1   2  -3 26.7608  2.7820   1
   1   2  -3 27.3811  3.1558   2
  -1  -2   3 30.3891  2.9789   1
  -1  -2   3 31.6839  3.0356   2
  -1  -2   3 27.5586  2.6284   1
  -1  -2   3 22.7173  2.4375   2
   0   2  -3 31.2397  3.5689   1
   0   2  -3 38.7862  4.2196   1
   0   2  -3 30.1964  3.3652   2
   0   2  -3 34.9940  4.0052   2
   0  -2   3 35.2869  3.4616   2
   0  -2   3 44.0789  4.2670   1
   0  -2   3 37.0612  3.9425   2
  -1   2  -3 237.339  19.370   3
  -1   2  -3 272.906  18.475   2
  -1   2  -3 250.528  18.908   1
  -1   2  -3 272.190  18.013   2
  -1   2  -3 258.789  18.745   1
   1  -2   3 278.886  18.658   1
   1  -2   3 257.205  17.879   2
   1  -2   3 224.694  18.671   1
   1  -2   3 251.556  18.255   2
  -2   2  -3 155.161  11.727   1
  -2   2  -3 136.599  10.930   2
  -2   2  -3 138.525  11.471   3
  -2   2  -3 126.118  11.398   1
  -2   2  -3 146.500  11.309   2
   2  -2   3 144.714  11.461   1
   2  -2   3 146.429  10.904   2
   2  -2   3 138.608  11.155   2
   2  -2   3 147.367  11.590   1
  -3   2  -3 190.393  14.795   2
  -3   2  -3 185.420  15.020   3
  -3   2  -3 200.108  15.473   1
  -3   2  -3 188.280  14.966   2
   3  -2   3 187.739  14.657   2
   3  -2   3 188.559  14.905   2
   3  -2   3 235.003  15.839   1
   3  -2   3 188.049  15.342   1
  -4   2  -3 132.183  12.573   2
  -4   2  -3 131.748  11.270   3
  -4   2  -3 139.736  12.816   2
  -4   2  -3 125.522  12.817   1
   4  -2   3 150.140  12.267   1
   4  -2   3 166.003  11.930   2
   4  -2   3 141.962  13.334   1
   4  -2   3 143.144  12.838   2
  -5   2  -3 14.5023  3.7765   1
  -5   2  -3 30.3094  4.9632   2
  -5   2  -3 32.6814  5.1453   2
  -5   2  -3 35.2887  4.2479   3
   5  -2   3 39.3529  5.5799   1
   5  -2   3 32.1019  5.3002   2
   5  -2   3 30.5925  4.9306   2
   5  -2   3 24.9475  5.1394   1
  -6   2  -3 8.30554 3.67593   1
  -6   2  -3 10.3328  3.2750   2
  -6   2  -3 19.5423  3.9205   2
  -6   2  -3 14.9762  3.7120   2
  -6   2  -3 17.3168  2.9781   3
   6  -2   3 19.6346  4.6558   1
   6  -2   3 16.5001  4.2108   2
   6  -2   3 15.7989  4.4230   1
   6  -2   3 17.8009  4.3595   2
  -7   2  -3 55.5851  6.9169   2
  -7   2  -3 38.0767  6.6704   1
  -7   2  -3 36.0742  6.1068   2
  -7   2  -3 44.9764  5.0581   3
   7  -2   3 63.3468  8.7378   1
   7  -2   3 54.2015  7.7082   1
   7  -2   3 44.7884  7.2654   2
   7  -2   3 52.0068  7.4744   2
  -8   2  -3 57.6774  7.4649   2
  -8   2  -3 46.6042  6.7491   2
   8  -2   3 61.4138  9.2484   1
   8  -2   3 50.7275  7.9435   2
   8  -2   3 50.5371  7.9062   1
  -9   2  -3 4.99052 3.01944   2
   9  -2   3 6.63043 3.92155   2
   9  -2   3 1.82017 3.40914   1
  10  -2   3 12.3746  4.8149   2
  10  -2   3 1.27735 4.37514   1
  11  -2   3 4.04564 4.71356   1
  11  -2   3 -3.9937  3.6179   2
  12  -2   3 2.44495 4.90995   1
  12  -2   3 -2.4474  4.4523   2
  12   1  -3 -4.9620  4.7888   1
  11   1  -3 1.61572 3.94811   1
  10   1  -3 -0.5881  2.6322   2
  10   1  -3 3.36223 3.52729   1
   9   1  -3 15.5135  4.5394   1
   9   1  -3 11.3098  3.8913   2
   9   1  -3 13.0625  3.5459   1
   8   1  -3 33.5419  4.5117   2
   8   1  -3 25.2318  4.2113   2
   8   1  -3 20.8159  3.8729   2
   8   1  -3 21.7401  3.9470   1
   8   1  -3 21.3763  4.6469   1
   7   1  -3 112.531  10.134   1
   7   1  -3 104.050   8.608   1
   7   1  -3 104.244   9.110   2
   7   1  -3 91.2623  8.8658   2
   6   1  -3 5.42447 2.02678   1
   6   1  -3 2.49943 1.44025   2
   6   1  -3 7.10132 1.86667   1
   6   1  -3 5.13722 1.60573   3
   6   1  -3 5.62958 1.68691   2
   5   1  -3 142.348  10.186   2
   5   1  -3 145.915  10.176   2
   5   1  -3 147.346  11.321   3
   4   1  -3 15.2424  2.4572   3
   3   1  -3 610.386  43.696   3
   2   1  -3 14.0877  2.3476   3
   1   1  -3 280.200  18.263   2
   1   1  -3 283.726  18.758   1
   1   1  -3 258.853  20.242   3
   1   1  -3 281.399  18.091   2
   1   1  -3 265.336  18.859   1
  -1  -1   3 261.410  20.294   3
   0   1  -3 9339.93  656.05   3
   0   1  -3 9999.99  611.83   2
   0  -1   3 8955.62  634.17   1
  -1   1  -3 1105.15   69.78   2
  -1   1  -3 1058.74   72.25   1
  -1   1  -3 1022.30   74.59   3
  -1   1  -3 1057.37   72.40   1
   1  -1   3 1029.99   69.62   2
   1  -1   3 1041.63   72.27   1
   1  -1   3 1046.07   72.18   1
   1  -1   3 1095.52   69.80   2
  -2   1  -3 4.65133 1.51148   2
  -2   1  -3 3.27078 1.43085   2
  -2   1  -3 4.99937 1.62685   1
  -2   1  -3 6.27627 1.57873   3
  -2   1  -3 6.89213 2.02184   1
   2  -1   3 3.92884 1.42576   2
   2  -1   3 2.49277 1.21197   2
   2  -1   3 9.83409 2.04197   1
   2  -1   3 7.30164 1.65548   3
   2  -1   3 1.55591 1.30985   1
  -3   1  -3 224.836  18.376   1
  -3   1  -3 231.162  18.459   3
  -3   1  -3 280.648  19.275   1
  -3   1  -3 239.993  17.996   2
  -3   1  -3 234.315  17.975   2
   3  -1   3 259.438  18.619   1
   3  -1   3 232.467  17.959   2
   3  -1   3 262.300  19.157   1
   3  -1   3 268.674  18.211   2
   3  -1   3 256.887  18.545   3
  -4   1  -3 20.2443  3.4099   2
  -4   1  -3 9.54235 2.69747   2
  -4   1  -3 20.1019  2.8882   3
  -4   1  -3 14.0410  3.0484   2
   4  -1   3 23.4439  3.7332   2
   4  -1   3 13.3368  3.0450   1
   4  -1   3 18.7395  3.8752   1
   4  -1   3 14.8839  2.5291   3
   4  -1   3 17.4752  3.3941   2
  -5   1  -3 54.2172  5.6722   3
  -5   1  -3 52.4243  6.6779   1
  -5   1  -3 51.4077  6.3909   2
  -5   1  -3 47.7405  6.3537   2
   5  -1   3 64.5387  7.2046   2
   5  -1   3 53.2750  5.5937   3
   5  -1   3 62.3446  7.7557   1
   5  -1   3 65.7157  7.5668   2
   5  -1   3 53.4565  6.8071   1
  -6   1  -3 161.856  13.560   2
  -6   1  -3 168.993  14.041   1
  -6   1  -3 154.493  12.922   3
  -6   1  -3 160.040  13.331   2
   6  -1   3 186.383  15.744   2
   6  -1   3 197.394  15.883   2
   6  -1   3 163.932  12.945   3
   6  -1   3 167.260  16.277   1
   6  -1   3 183.008  14.409   1
  -7   1  -3 14.9182  3.6546   2
  -7   1  -3 9.07265 2.97115   2
  -7   1  -3 10.8668  3.5502   1
   7  -1   3 11.6167  3.5919   2
   7  -1   3 10.9043  3.9001   1
   7  -1   3 3.84453 2.85503   2
   7  -1   3 11.7718  4.3369   1
  -8   1  -3 87.6305  9.1317   2
  -8   1  -3 74.6712  8.2352   2
   8  -1   3 93.8853 10.5543   1
   8  -1   3 69.9297  9.7353   2
   8  -1   3 75.4819 10.0817   2
   8  -1   3 82.2107 11.2401   1
  -9   1  -3 1.26030 2.61533   2
   9  -1   3 -1.7048  3.1535   1
   9  -1   3 1.70324 3.53324   2
  10  -1   3 3.14798 4.24207   1
  10  -1   3 4.69375 4.23359   2
  11  -1   3 10.2494  5.2741   1
  11  -1   3 -0.5245  4.6610   2
  12  -1   3 2.74871 5.71767   1
  12  -1   3 -1.0645  5.0803   2
  12   0  -3 0.04285 4.34724   1
  11   0  -3 -1.7368  3.8032   1
  10   0  -3 -0.6349  2.9030   2
  10   0  -3 0.07513 3.58500   1
   9   0  -3 6.87657 2.87353   1
   9   0  -3 4.46212 3.02008   2
   9   0  -3 6.12293 3.63858   1
   8   0  -3 -2.1895  2.1833   2
   8   0  -3 2.69854 2.24972   1
   8   0  -3 0.42284 2.46059   1
   8   0  -3 4.30190 2.61407   2
   7   0  -3 105.032   9.300   2
   7   0  -3 89.5739  8.8880   1
   7   0  -3 101.876   9.984   1
   7   0  -3 100.220   9.082   2
   6   0  -3 4.14280 1.66333   2
   6   0  -3 1.12826 1.49094   2
   6   0  -3 3.51953 1.72920   1
   6   0  -3 3.73323 2.23369   1
   5   0  -3 33.1091  3.3074   1
   5   0  -3 29.3513  3.1286   2
   5   0  -3 26.6921  2.9609   2
   5   0  -3 19.4867  3.0095   1
   4   0  -3 449.313  32.053   3
   3   0  -3 24.1759  2.7612   3
  -3   0   3 19.5673  2.5604   3
   2   0  -3 1.66980 0.89747   3
  -2   0   3 3.05383 1.02242   3
   1   0  -3 564.964  36.068   2
   1   0  -3 545.295  39.489   3
   1   0  -3 561.948  36.140   2
  -1   0   3 530.365  39.451   3
   0   0  -3 18.1669  2.4796   3
   0   0  -3 11.9068  1.8812   2
   0   0   3 17.4671  1.9516   1
   0   0   3 16.3981  1.8853   2
   0   0   3 13.6979  2.0768   1
  -1   0  -3 979.663  62.787   2
  -1   0  -3 973.031  62.745   2
  -1   0  -3 882.260  65.069   1
  -1   0  -3 974.566  67.099   3
   1   0   3 919.562  64.725   1
   1   0   3 989.069  62.598   2
   1   0   3 923.635  65.120   1
  -2   0  -3 16.4196  2.4964   2
  -2   0  -3 14.7994  2.4633   2
  -2   0  -3 19.3092  2.6774   1
  -2   0  -3 16.9730  2.5083   3
  -2   0  -3 16.8118  2.9359   1
   2   0   3 20.7605  2.6577   3
   2   0   3 14.2520  2.7994   1
   2   0   3 14.5920  2.4506   1
   2   0   3 16.0841  2.4731   2
   2   0   3 12.4520  2.3104   2
  -3   0  -3 189.363  14.639   1
  -3   0  -3 177.214  13.760   2
  -3   0  -3 180.966  14.214   3
  -3   0  -3 194.195  13.891   2
   3   0   3 173.541  14.132   3
   3   0   3 191.586  13.795   2
   3   0   3 193.323  14.064   2
   3   0   3 202.070  14.915   1
   3   0   3 181.273  14.085   1
  -4   0  -3 92.3082  8.6678   2
  -4   0  -3 89.4503  8.7134   2
  -4   0  -3 73.2617  8.4194   1
  -4   0  -3 99.7351  7.9613   3
   4   0   3 100.536   7.927   3
   4   0   3 88.6910  8.7320   2
   4   0   3 98.9534  9.0574   1
   4   0   3 84.5840  8.8862   2
   4   0   3 103.956  10.125   1
  -5   0  -3 128.171  11.910   2
  -5   0  -3 132.471  11.370   1
  -5   0  -3 136.103  11.061   2
  -5   0  -3 133.449  11.008   3
   5   0   3 151.394  14.048   1
   5   0   3 150.211  11.747   1
   5   0   3 140.166  12.297   2
   5   0   3 130.330  12.590   2
   5   0   3 139.981  10.963   3
  -6   0  -3 18.9608  3.5505   2
  -6   0  -3 29.8001  4.5169   1
  -6   0  -3 19.8185  3.7878   2
   6   0   3 17.8833  4.5181   1
   6   0   3 17.2321  3.6743   1
   6   0   3 23.5763  4.2620   2
   6   0   3 12.7290  3.8257   2
   6   0   3 18.4101  2.8494   3
  -7   0  -3 123.147  11.958   1
  -7   0  -3 124.780  11.759   2
  -7   0  -3 141.244  10.896   2
   7   0   3 160.338  15.284   1
   7   0   3 127.252  10.143   3
   7   0   3 118.632  12.433   1
   7   0   3 115.054  12.273   2
   7   0   3 119.130  12.958   2
  -8   0  -3 30.2882  4.4562   2
  -8   0  -3 40.9009  5.2831   2
   8   0   3 28.3142  5.5192   1
   8   0   3 28.4333  5.9374   2
   8   0   3 24.7746  3.0936   3
   8   0   3 22.0801  6.0137   1
   8   0   3 23.6750  5.3704   2
  -9   0  -3 24.9223  4.1194   2
   9   0   3 25.2523  5.9098   2
   9   0   3 16.1751  5.6802   1
  10   0   3 -4.4908  3.6047   1
  10   0   3 11.2266  5.0136   2
  11   0   3 -0.9611  3.8929   1
  11   0   3 1.94819 4.79566   2
  12   0   3 -1.9252  4.6453   1
  12   0   3 -7.3030  4.0887   2
  12  -1  -3 1.17197 4.97324   1
  11  -1  -3 3.43617 4.11852   1
  10  -1  -3 7.66392 4.03210   1
  10  -1  -3 6.04667 3.49484   2
   9  -1  -3 8.07757 3.62806   1
   9  -1  -3 6.89437 3.32979   2
   9  -1  -3 6.17861 3.14021   1
   8  -1  -3 37.2090  5.2678   2
   8  -1  -3 40.0847  6.1888   1
   8  -1  -3 33.6234  5.2507   1
   8  -1  -3 28.1505  5.0320   2
   7  -1  -3 26.0447  4.5874   2
   7  -1  -3 36.2601  5.0520   1
   7  -1  -3 40.3661  5.0762   2
   7  -1  -3 33.1362  5.2260   1
   6  -1  -3 10.0137  2.6388   2
   6  -1  -3 7.11603 2.43244   1
   6  -1  -3 4.65810 2.29575   1
   6  -1  -3 11.5779  2.7008   2
   5  -1  -3 45.4018  4.9674   2
   5  -1  -3 37.4977  4.7799   1
   5  -1  -3 43.4164  4.6146   2
   5  -1  -3 47.0811  4.9884   1
   4  -1  -3 115.275   8.394   1
   4  -1  -3 93.9391  7.7915   2
   4  -1  -3 104.304   8.006   2
   4  -1  -3 106.510   8.304   1
  -4   1   3 106.195   8.005   3
   3  -1  -3 501.210  32.485   2
   3  -1  -3 472.854  33.789   1
   3  -1  -3 503.533  33.720   1
   3  -1  -3 482.254  32.607   2
  -3   1   3 487.130  34.921   3
   2  -1  -3 358.054  24.581   2
   2  -1  -3 358.546  25.556   1
   2  -1  -3 335.126  26.572   3
   2  -1  -3 407.100  25.342   1
   2  -1  -3 391.101  24.409   2
  -2   1   3 345.206  26.547   3
   1  -1  -3 9560.83  610.84   2
   1  -1  -3 9281.06  654.93   3
  -1   1   3 9403.57  654.91   3
   0  -1  -3 26.9427  3.6735   3
   0  -1  -3 42.8826  4.0145   1
   0  -1  -3 32.8558  3.4549   2
   0   1   3 26.8777  3.2764   2
   0   1   3 36.3789  3.0094   1
   0   1   3 41.2327  3.3157   2
  -1  -1  -3 0.22837 0.58773   2
  -1  -1  -3 4.89693 1.45022   3
  -1  -1  -3 3.94113 1.14471   1
  -1  -1  -3 3.47800 1.13751   2
  -1  -1  -3 2.83625 1.18525   1
   1   1   3 0.94377 0.84198   2
   1   1   3 2.82975 0.98493   1
   1   1   3 1.21472 0.81365   2
   1   1   3 1.02306 0.90203   1
   1   1   3 -0.1827  0.6472   3
  -2  -1  -3 659.092  46.258   1
  -2  -1  -3 648.861  45.850   1
  -2  -1  -3 638.534  47.440   3
  -2  -1  -3 658.214  44.376   2
  -2  -1  -3 645.715  44.421   2
   2   1   3 655.710  47.433   3
   2   1   3 655.285  46.352   1
   2   1   3 717.202  44.651   2
   2   1   3 637.425  45.790   1
   2   1   3 708.899  44.440   2
  -3  -1  -3 87.7771  8.1336   1
  -3  -1  -3 75.8634  7.1193   2
  -3  -1  -3 61.3916  6.8374   2
   3   1   3 81.8422  7.5742   3
   3   1   3 73.0661  7.2521   1
   3   1   3 76.8669  8.0612   1
   3   1   3 77.0736  7.4301   2
   3   1   3 85.0438  7.4272   2
  -4  -1  -3 11.6139  2.6670   1
  -4  -1  -3 18.6908  3.0344   2
  -4  -1  -3 14.1846  2.7510   2
   4   1   3 11.0993  2.4287   3
   4   1   3 14.9927  2.8314   1
   4   1   3 17.6217  3.6047   1
   4   1   3 15.7301  2.9428   2
   4   1   3 16.1104  3.0158   2
  -5  -1  -3 152.030  12.847   1
  -5  -1  -3 171.708  12.679   2
  -5  -1  -3 173.008  12.811   2
   5   1   3 138.190  13.569   2
   5   1   3 156.905  12.853   2
   5   1   3 147.570  12.975   1
   5   1   3 192.388  14.429   1
   5   1   3 163.977  12.900   3
  -6  -1  -3 -0.2026  1.5838   2
  -6  -1  -3 3.91823 2.25888   1
  -6  -1  -3 2.02964 1.73122   2
   6   1   3 3.57629 2.36005   2
   6   1   3 1.72404 1.96745   2
   6   1   3 1.50980 1.89510   1
   6   1   3 2.37661 1.47025   3
   6   1   3 1.50287 2.27955   1
   6   1   3 1.16088 2.07014   2
  -7  -1  -3 16.2815  3.5057   2
  -7  -1  -3 18.7713  3.6367   2
  -7  -1  -3 16.7632  3.9706   1
   7   1   3 18.0573  5.1077   1
   7   1   3 20.0845  4.2680   2
   7   1   3 21.8693  4.6363   2
   7   1   3 19.7591  3.2549   3
   7   1   3 15.4305  4.0542   1
   7   1   3 16.4994  4.4223   2
  -8  -1  -3 -0.4844  2.0831   2
  -8  -1  -3 0.69499 2.04210   2
   8   1   3 7.45947 3.60311   2
   8   1   3 3.32154 1.71073   3
   8   1   3 4.36047 3.90920   1
   8   1   3 2.24424 2.72615   1
   8   1   3 0.79659 3.15537   2
   9   1   3 12.6259  5.5930   1
   9   1   3 13.7816  5.2802   2
   9   1   3 23.7900  5.8508   2
  10   1   3 5.61189 5.13737   1
  10   1   3 16.3034  5.7428   2
  11   1   3 3.18419 4.68575   2
  11   1   3 8.35888 5.54817   1
  12   1   3 -0.3461  5.2138   2
  12   1   3 -3.5784  4.9663   1
  12  -2  -3 10.5638  5.5597   1
  11  -2  -3 4.11035 4.39078   2
  11  -2  -3 4.00051 4.52323   1
  10  -2  -3 6.02786 4.24460   1
  10  -2  -3 5.81111 3.66975   2
   9  -2  -3 -1.6359  2.7091   2
   9  -2  -3 2.01007 3.11549   1
   8  -2  -3 17.5090  4.4592   2
   8  -2  -3 23.1295  4.9931   1
   8  -2  -3 14.3194  3.9780   2
   8  -2  -3 21.7173  4.7035   1
   7  -2  -3 19.9216  4.2075   1
   7  -2  -3 15.6532  3.4039   2
   7  -2  -3 9.62322 3.28061   1
   7  -2  -3 17.6081  4.1317   2
   6  -2  -3 21.4861  4.2167   1
   6  -2  -3 27.8377  4.6158   2
   6  -2  -3 29.1175  4.5303   1
   6  -2  -3 28.3938  4.0912   2
   5  -2  -3 811.127  54.692   2
   5  -2  -3 860.016  56.411   1
   5  -2  -3 804.883  54.113   2
   5  -2  -3 797.839  56.580   1
  -5   2   3 782.962  56.856   3
   4  -2  -3 264.566  18.956   1
   4  -2  -3 248.303  18.607   2
   4  -2  -3 244.486  19.264   1
   4  -2  -3 281.099  18.271   2
  -4   2   3 252.277  18.981   3
   3  -2  -3 15.9061  2.3189   1
   3  -2  -3 12.8482  2.0645   2
   3  -2  -3 10.7920  2.3589   2
   3  -2  -3 15.7750  2.7892   1
  -3   2   3 13.2270  2.3005   3
  -3   2   3 19.0051  2.3495   1
  -3   2   3 11.8793  1.8901   2
  -3   2   3 18.3537  2.2249   2
   2  -2  -3 324.864  21.476   2
   2  -2  -3 312.392  22.869   1
   2  -2  -3 323.303  22.076   2
   2  -2  -3 331.071  22.310   1
  -2   2   3 312.154  22.560   1
  -2   2   3 293.936  23.359   3
  -2   2   3 309.971  21.386   2
  -2   2   3 320.853  22.229   1
  -2   2   3 315.340  21.660   2
   1  -2  -3 46.0153  4.5751   2
   1  -2  -3 65.3002  5.6052   2
   1  -2  -3 66.6627  6.0253   1
   1  -2  -3 58.1478  4.6550   1
  -1   2   3 65.3542  6.1797   3
  -1   2   3 65.9709  5.4953   2
  -1   2   3 52.9214  4.5495   1
  -1   2   3 44.6870  5.2621   1
  -1   2   3 48.4274  4.5862   2
   0  -2  -3 1127.68   75.41   1
   0  -2  -3 1136.27   74.61   1
   0  -2  -3 1070.86   71.97   2
   0  -2  -3 1040.95   72.44   2
   0   2   3 1132.02   72.51   2
   0   2   3 1068.97   75.26   1
   0   2   3 1054.84   74.50   1
   0   2   3 1132.73   71.94   2
  -1  -2  -3 285.901  19.200   2
  -1  -2  -3 276.475  19.787   1
  -1  -2  -3 246.452  19.372   2
  -1  -2  -3 299.202  20.590   1
   1   2   3 273.105  19.699   1
   1   2   3 274.779  20.367   1
   1   2   3 281.318  19.540   2
   1   2   3 279.432  19.099   2
   1   2   3 268.881  20.390   1
  -2  -2  -3 7.65337 2.23951   1
  -2  -2  -3 10.3554  2.0483   2
  -2  -2  -3 4.64446 1.66780   2
  -2  -2  -3 8.20662 1.97650   1
   2   2   3 5.06515 1.97377   1
   2   2   3 7.95806 2.18460   1
   2   2   3 9.32259 1.88259   2
   2   2   3 5.22804 1.61750   2
   2   2   3 9.42342 1.93079   1
  -3  -2  -3 0.85210 1.09265   1
  -3  -2  -3 7.24970 2.00196   2
  -3  -2  -3 8.10151 2.07563   2
   3   2   3 8.23859 2.35596   1
   3   2   3 5.67402 1.86369   2
   3   2   3 7.38965 2.00759   2
   3   2   3 11.0839  2.5193   3
   3   2   3 9.35504 2.10534   1
  -4  -2  -3 0.17241 1.33089   1
  -4  -2  -3 0.29876 1.25098   2
  -4  -2  -3 -0.3232  1.1794   2
   4   2   3 -0.0834  1.2548   1
   4   2   3 1.37315 1.26108   2
   4   2   3 -0.9077  1.1041   1
   4   2   3 -0.2570  1.1177   2
   4   2   3 0.56247 1.31388   3
  -5  -2  -3 172.700  14.101   1
  -5  -2  -3 186.919  13.919   2
  -5  -2  -3 161.745  13.680   2
   5   2   3 179.697  14.318   2
   5   2   3 188.872  14.797   3
   5   2   3 189.529  14.195   2
   5   2   3 183.435  14.453   1
   5   2   3 165.625  16.164   1
  -6  -2  -3 4.72650 2.57339   1
  -6  -2  -3 6.44363 2.26201   2
  -6  -2  -3 8.08906 2.58731   2
   6   2   3 11.3790  3.3030   2
   6   2   3 8.49290 2.61265   3
   6   2   3 3.97080 2.21013   1
   6   2   3 10.9903  3.7191   1
   6   2   3 10.6025  3.0194   2
  -7  -2  -3 1.57066 2.04409   2
  -7  -2  -3 4.84794 2.55198   1
  -7  -2  -3 0.12084 1.71169   2
   7   2   3 -0.3730  1.4798   3
   7   2   3 -0.1139  1.9405   2
   7   2   3 -0.6570  2.2371   1
   7   2   3 -0.4766  2.3749   2
   7   2   3 -1.5194  2.2106   1
  -8  -2  -3 67.8560  7.3784   2
  -8  -2  -3 76.5749  7.7589   2
   8   2   3 90.5153  9.7976   1
   8   2   3 85.2810  8.2694   3
   8   2   3 93.7854 10.3700   2
   8   2   3 63.7246 10.0012   1
   8   2   3 51.0625  8.3206   2
   9   2   3 77.9931 11.4399   1
   9   2   3 72.9152  7.6162   3
   9   2   3 74.4523 10.2125   2
   9   2   3 63.3141  9.3455   2
  10   2   3 -0.2548  4.1488   1
  10   2   3 5.01626 4.27357   2
  11   2   3 14.7936  6.3712   1
  11   2   3 4.71042 5.42425   2
  12   2   3 0.93492 5.63330   2
  12   2   3 1.10791 5.99611   1
  12  -3  -3 6.24035 4.73616   1
  11  -3  -3 4.67514 3.84006   2
  11  -3  -3 -0.2187  3.1539   1
  10  -3  -3 3.19318 3.77720   1
  10  -3  -3 -3.2315  3.0290   2
   9  -3  -3 28.6578  5.7150   2
   9  -3  -3 28.5916  6.0884   1
   8  -3  -3 5.19905 3.75931   2
   8  -3  -3 3.50329 3.41145   1
   8  -3  -3 0.73295 3.69740   1
   8  -3  -3 1.62113 2.78616   2
   7  -3  -3 48.6343  7.4369   2
   7  -3  -3 57.1026  7.8399   1
   7  -3  -3 58.5361  6.8934   2
   7  -3  -3 39.2348  6.4577   1
   6  -3  -3 3.71641 2.21663   1
   6  -3  -3 -0.9109  2.1416   1
   6  -3  -3 -0.8662  1.7013   2
   6  -3  -3 2.60068 2.46988   2
  -6   3   3 2.85549 1.33749   3
   5  -3  -3 22.8330  4.9131   1
   5  -3  -3 34.1280  4.4520   2
   5  -3  -3 24.9692  4.8733   2
   5  -3  -3 30.3434  4.5466   1
  -5   3   3 21.3102  3.6718   3
  -5   3   3 37.9068  3.9163   2
  -5   3   3 28.1533  3.4186   2
   4  -3  -3 1.40627 1.42646   2
   4  -3  -3 3.05852 1.82682   1
   4  -3  -3 1.84109 1.98342   1
   4  -3  -3 -0.0054  1.8355   2
  -4   3   3 1.67596 1.69908   1
  -4   3   3 5.38347 1.86907   2
  -4   3   3 -0.1825  1.1877   2
  -4   3   3 -0.6887  1.3305   3
   3  -3  -3 632.879  41.965   2
   3  -3  -3 644.069  42.880   2
   3  -3  -3 647.510  43.582   1
   3  -3  -3 636.781  44.411   1
  -3   3   3 586.637  43.827   1
  -3   3   3 647.528  42.292   2
  -3   3   3 579.527  41.808   2
   2  -3  -3 5.57448 1.59378   1
   2  -3  -3 3.83255 1.77354   2
   2  -3  -3 2.11929 1.77845   1
   2  -3  -3 4.02126 1.27266   2
  -2   3   3 3.55043 1.75366   1
  -2   3   3 6.38234 1.88532   2
  -2   3   3 6.47876 1.51006   2
   1  -3  -3 1860.80  122.16   1
   1  -3  -3 1914.11  117.88   2
   1  -3  -3 1741.38  122.99   1
   1  -3  -3 1875.16  118.81   2
  -1   3   3 1818.33  117.73   2
  -1   3   3 1716.76  118.44   2
  -1   3   3 1790.89  122.08   1
  -1   3   3 1639.92  122.88   1
   0  -3  -3 135.899  10.756   1
   0  -3  -3 158.467  10.567   2
   0  -3  -3 132.320  11.613   1
   0  -3  -3 142.574  11.292   2
   0   3   3 142.011  11.133   2
   0   3   3 133.240  10.361   2
   0   3   3 144.397  11.820   1
   0   3   3 141.393  10.784   1
  -1  -3  -3 13.0176  2.4293   1
  -1  -3  -3 23.9586  3.0660   2
  -1  -3  -3 12.1518  2.8789   1
  -1  -3  -3 18.3028  3.2235   2
   1   3   3 16.5303  2.9193   2
   1   3   3 20.2392  3.5546   1
   1   3   3 14.8920  2.3921   2
   1   3   3 18.1821  2.6657   1
  -2  -3  -3 82.2860  7.1947   2
  -2  -3  -3 62.9395  6.6883   1
  -2  -3  -3 61.4168  7.3893   1
  -2  -3  -3 54.9845  6.8097   2
   2   3   3 73.0080  6.8921   1
   2   3   3 82.9419  6.9857   2
   2   3   3 80.6733  7.5992   2
   2   3   3 53.4193  7.2060   1
  -3  -3  -3 4.62220 1.93698   2
  -3  -3  -3 2.01960 1.43568   1
  -3  -3  -3 6.14720 1.98539   2
   3   3   3 4.08139 2.09245   1
   3   3   3 1.20915 1.22388   2
   3   3   3 3.24747 1.65470   1
   3   3   3 3.09536 1.68873   2
  -4  -3  -3 235.245  17.846   2
  -4  -3  -3 238.746  18.049   2
  -4  -3  -3 265.205  18.538   1
   4   3   3 227.840  18.342   1
   4   3   3 248.522  18.340   2
   4   3   3 241.261  17.904   2
   4   3   3 224.137  19.092   1
   4   3   3 241.524  19.387   1
  -5  -3  -3 8.44923 2.49290   2
  -5  -3  -3 1.51511 1.86976   1
  -5  -3  -3 5.07813 2.37283   2
   5   3   3 5.40696 2.30397   2
   5   3   3 4.71544 2.83364   1
   5   3   3 4.74475 2.21982   2
   5   3   3 1.79221 1.89227   1
  -6  -3  -3 152.055  12.177   2
  -6  -3  -3 168.172  12.667   1
  -6  -3  -3 138.719  13.052   2
   6   3   3 141.831  14.069   3
   6   3   3 142.884  14.912   1
   6   3   3 141.888  13.807   2
   6   3   3 151.850  14.068   1
   6   3   3 140.946  13.537   2
  -7  -3  -3 40.1683  5.1787   2
  -7  -3  -3 30.4305  4.8173   2
   7   3   3 34.6986  5.8318   2
   7   3   3 21.6964  4.7517   3
   7   3   3 35.7083  5.8059   2
   7   3   3 42.0770  6.9803   1
   7   3   3 46.1879  6.4453   1
  -8  -3  -3 24.0862  4.1122   2
  -8  -3  -3 22.6062  3.9080   2
   8   3   3 20.0861  5.1285   2
   8   3   3 20.0403  4.4102   3
   8   3   3 17.8730  4.7812   2
   8   3   3 15.0375  5.3234   1
   8   3   3 31.2080  5.8273   1
   9   3   3 3.17299 4.05340   1
   9   3   3 -1.1317  2.5751   2
   9   3   3 -0.2676  2.0578   3
  10   3   3 11.8316  5.5371   1
  10   3   3 6.54769 4.16114   2
  10   3   3 22.2768  6.0429   2
  11   3   3 1.76573 4.96340   1
  11   3   3 -3.0830  3.9266   2
  11   3   3 2.80460 4.90199   2
  12   3   3 0.55511 6.17489   2
  12   3   3 -2.4499  5.1721   1
  11  -4  -3 0.95711 3.20261   2
  11  -4  -3 4.48954 4.03476   1
  10  -4  -3 8.98234 4.05005   2
  10  -4  -3 2.81164 3.51670   1
   9  -4  -3 66.4840  8.3878   2
   9  -4  -3 59.3940  8.6337   1
   8  -4  -3 3.15953 2.96853   2
   8  -4  -3 5.68903 3.53074   1
   7  -4  -3 102.334  11.145   2
   7  -4  -3 64.1298  8.1312   2
   7  -4  -3 96.9941 11.1990   1
   7  -4  -3 75.3759  9.0003   1
  -7   4   3 70.9084  6.0075   2
  -7   4   3 72.6794  6.4240   3
   6  -4  -3 129.495  14.115   2
   6  -4  -3 165.784  15.427   1
   6  -4  -3 129.187  12.486   2
   6  -4  -3 146.781  13.576   1
  -6   4   3 139.978  11.689   3
  -6   4   3 140.394  11.273   2
  -6   4   3 147.452  11.163   2
   5  -4  -3 6.42598 3.39625   2
   5  -4  -3 15.9372  3.1609   2
   5  -4  -3 15.4293  4.1111   1
   5  -4  -3 18.9349  3.7682   1
  -5   4   3 12.7226  3.0681   3
  -5   4   3 13.4585  3.0382   2
  -5   4   3 17.7700  3.4189   2
  -5   4   3 11.4038  3.4562   1
   4  -4  -3 471.204  35.346   1
   4  -4  -3 483.056  34.267   1
   4  -4  -3 465.992  32.913   2
   4  -4  -3 473.389  34.158   2
  -4   4   3 507.939  34.762   1
  -4   4   3 463.094  33.166   2
  -4   4   3 462.285  32.902   2
   3  -4  -3 38.0413  4.7628   1
   3  -4  -3 30.0432  4.2051   2
   3  -4  -3 42.4275  6.1609   1
   3  -4  -3 42.7801  5.8899   2
  -3   4   3 34.5766  5.3523   1
  -3   4   3 32.6178  4.9110   2
  -3   4   3 42.5099  4.9362   2
   2  -4  -3 314.365  22.569   1
   2  -4  -3 282.093  23.463   1
   2  -4  -3 304.419  22.875   2
   2  -4  -3 315.333  21.763   2
  -2   4   3 316.506  22.646   2
  -2   4   3 309.732  21.656   2
   1  -4  -3 80.5194  9.1053   2
   1  -4  -3 109.568  10.428   1
   1  -4  -3 94.0417  7.5501   2
   1  -4  -3 79.0493  8.0675   1
  -1   4   3 112.580   9.765   2
  -1   4   3 80.0227  9.2165   1
  -1   4   3 89.8510  7.9797   2
   0  -4  -3 15.8509  2.8309   1
   0  -4  -3 23.4476  4.0220   2
   0  -4  -3 18.2216  4.0550   1
   0  -4  -3 17.1873  2.8051   2
   0   4   3 19.1901  3.6239   2
   0   4   3 19.2413  3.9556   1
   0   4   3 23.9369  3.3969   1
   0   4   3 20.3102  2.9521   2
  -1  -4  -3 51.4153  5.2961   2
  -1  -4  -3 34.9674  5.4427   2
  -1  -4  -3 45.2095  5.1770   1
  -1  -4  -3 46.9159  6.4253   1
   1   4   3 49.8978  5.3121   1
   1   4   3 43.9074  6.2614   1
   1   4   3 30.5499  5.1054   2
   1   4   3 53.4893  5.2917   2
  -2  -4  -3 204.435  16.455   2
  -2  -4  -3 223.478  15.830   2
  -2  -4  -3 210.270  16.185   1
   2   4   3 199.122  17.242   1
   2   4   3 204.812  15.992   1
   2   4   3 217.239  16.534   2
   2   4   3 214.235  15.619   2
  -3  -4  -3 91.3123  9.4478   1
  -3  -4  -3 114.120   9.938   2
  -3  -4  -3 97.0566  9.9906   2
   3   4   3 100.978  10.075   2
   3   4   3 96.0950 10.7200   1
   3   4   3 87.6335  8.8569   2
   3   4   3 98.4667  9.4662   1
  -4  -4  -3 567.160  39.258   2
  -4  -4  -3 531.114  38.750   2
   4   4   3 553.131  39.945   1
   4   4   3 557.110  39.363   2
   4   4   3 572.218  41.367   1
   4   4   3 574.158  38.722   2
  -5  -4  -3 0.55310 1.86662   1
  -5  -4  -3 3.63786 2.44554   2
  -5  -4  -3 0.55469 1.60324   2
   5   4   3 -0.7233  2.0731   1
   5   4   3 1.58352 2.39532   1
   5   4   3 -0.1896  1.5939   2
   5   4   3 2.27059 2.21377   2
   5   4   3 1.33836 1.80537   1
  -6  -4  -3 68.9700  8.0578   2
  -6  -4  -3 72.9538  8.0185   1
  -6  -4  -3 66.7687  7.6844   2
   6   4   3 70.6436  8.2590   1
   6   4   3 69.1541  9.4914   1
   6   4   3 51.0967  7.4949   2
   6   4   3 83.9980  9.2161   2
   6   4   3 69.1146  9.3721   1
  -7  -4  -3 28.5771  4.7499   2
  -7  -4  -3 35.8044  5.3154   2
   7   4   3 33.4569  5.9725   2
   7   4   3 24.9582  5.2679   2
   7   4   3 31.2585  5.6362   1
   7   4   3 31.5058  5.8143   3
   7   4   3 27.4448  6.2279   1
  -8  -4  -3 1.60912 2.25858   2
  -8  -4  -3 -1.8251  2.3987   2
   8   4   3 2.28893 2.93148   2
   8   4   3 1.52955 2.50300   3
   8   4   3 5.56656 3.48585   1
   9   4   3 1.29200 3.08495   2
   9   4   3 3.18230 4.46889   1
   9   4   3 2.82384 2.86762   3
  10   4   3 -1.4566  3.5090   2
  10   4   3 -5.2036  3.7529   1
  11   4   3 -1.5184  3.9687   1
  11   4   3 1.36734 3.95898   2
  12   4   3 6.83766 6.67085   2
  12   4   3 4.90945 5.74616   2
  12   4   3 3.82504 5.58353   1
  11  -5  -3 11.2035  4.9910   2
  11  -5  -3 7.84905 4.75665   1
  10  -5  -3 -1.3567  2.9342   1
  10  -5  -3 4.17888 3.91747   2
   9  -5  -3 3.69743 3.55317   2
   9  -5  -3 6.30669 3.99305   1
   8  -5  -3 -2.1156  2.7917   1
   8  -5  -3 0.17917 2.72543   2
   7  -5  -3 166.432  18.493   1
   7  -5  -3 197.980  17.159   2
  -7   5   3 232.524  17.402   3
  -7   5   3 237.478  17.015   2
  -7   5   3 235.493  16.692   2
   6  -5  -3 52.0291  8.5547   1
   6  -5  -3 51.3279  6.8212   2
   6  -5  -3 45.1677  8.4655   2
   6  -5  -3 60.6750  7.5897   1
  -6   5   3 47.3928  6.4933   2
  -6   5   3 52.5238  6.7704   3
  -6   5   3 62.9835  7.7928   1
  -6   5   3 52.6505  6.9558   2
   5  -5  -3 2.78674 3.24779   2
   5  -5  -3 0.22030 2.06006   1
   5  -5  -3 -0.4296  1.5898   2
   5  -5  -3 -0.0386  2.9635   1
  -5   5   3 0.93697 2.17346   2
  -5   5   3 -0.1446  2.7031   1
  -5   5   3 3.01475 2.32345   2
   4  -5  -3 93.9547 11.2112   2
   4  -5  -3 107.820  10.020   2
   4  -5  -3 122.918  12.619   1
   4  -5  -3 106.501  10.297   1
  -4   5   3 91.5748 10.7619   1
  -4   5   3 85.5743  9.6494   2
  -4   5   3 114.895  10.891   2
   3  -5  -3 89.4393  8.6834   2
   3  -5  -3 107.149   9.593   1
   3  -5  -3 96.3844 10.7347   2
   3  -5  -3 104.055  11.320   1
  -3   5   3 101.310  10.086   2
  -3   5   3 62.1512  8.0565   2
   2  -5  -3 46.0048  5.2990   2
   2  -5  -3 42.5422  5.2914   1
   2  -5  -3 46.9350  7.2009   1
   2  -5  -3 35.7943  6.1016   2
  -2   5   3 31.7892  5.4657   2
  -2   5   3 42.1051  5.0762   2
  -2   5   3 32.3503  5.7734   1
   1  -5  -3 48.7937  6.5967   2
   1  -5  -3 29.2044  4.2411   2
   1  -5  -3 31.8057  4.7217   1
   1  -5  -3 41.5640  6.5361   1
  -1   5   3 49.1173  6.5904   2
  -1   5   3 39.6218  6.2518   1
  -1   5   3 32.7612  4.4807   2
   0  -5  -3 14.9716  2.9468   1
   0  -5  -3 11.0240  3.4675   2
   0  -5  -3 17.1251  3.0600   2
   0  -5  -3 10.2349  3.5550   1
   0   5   3 10.0119  3.4961   1
   0   5   3 8.77965 2.85233   2
   0   5   3 10.5584  2.4830   2
  -1  -5  -3 160.510  13.092   1
  -1  -5  -3 138.878  14.464   2
  -1  -5  -3 159.298  12.732   2
   1   5   3 185.322  14.098   2
   1   5   3 172.048  13.287   1
   1   5   3 151.049  15.431   1
   1   5   3 167.269  12.673   2
  -2  -5  -3 69.0575  8.5791   2
  -2  -5  -3 90.3928  8.3392   2
  -2  -5  -3 74.3901  8.0703   1
   2   5   3 78.3096  7.9977   1
   2   5   3 83.4533  9.2405   2
   2   5   3 56.4397  8.6418   1
   2   5   3 74.3116  7.6614   2
  -3  -5  -3 5.19164 2.69347   2
  -3  -5  -3 1.48123 1.64758   2
  -3  -5  -3 5.49149 2.21846   1
   3   5   3 2.96350 2.71646   1
   3   5   3 1.87962 1.96564   2
   3   5   3 -0.1367  1.4984   1
   3   5   3 3.40278 1.97343   2
  -4  -5  -3 17.7484  4.2430   2
  -4  -5  -3 19.9790  3.9343   2
   4   5   3 25.3687  4.4062   1
   4   5   3 14.3747  3.3371   2
   4   5   3 24.5945  4.5194   2
   4   5   3 12.9619  4.2528   1
  -5  -5  -3 81.3057  8.9112   1
  -5  -5  -3 82.0945  9.3351   2
  -5  -5  -3 64.3051  8.2046   2
   5   5   3 64.7966  8.1038   2
   5   5   3 82.7523  9.0015   1
   5   5   3 81.9014 10.3097   1
   5   5   3 76.0965  9.2900   2
  -6  -5  -3 61.6678  8.1178   2
  -6  -5  -3 57.6800  7.6893   1
  -6  -5  -3 78.8555  8.5257   2
   6   5   3 57.7464  7.7653   2
   6   5   3 77.6871  8.7547   1
   6   5   3 63.1941  9.2028   1
   6   5   3 55.6123  8.1959   2
   6   5   3 58.3767  9.1938   1
  -7  -5  -3 5.91550 3.23001   2
  -7  -5  -3 9.18892 3.23216   2
   7   5   3 8.73407 3.30786   1
   7   5   3 -0.5029  3.3449   1
   7   5   3 10.2618  3.8310   2
   7   5   3 1.58439 3.07965   1
  -8  -5  -3 -2.5277  2.3949   2
   8   5   3 3.75949 3.51267   2
   8   5   3 5.91032 3.72857   3
   8   5   3 1.59706 3.45603   1
   9   5   3 38.5335  7.1910   3
   9   5   3 51.1566  9.2867   1
   9   5   3 35.2434  7.3863   2
  10   5   3 -1.2471  4.0612   1
  10   5   3 -0.9077  3.9424   2
  11   5   3 5.28311 4.89712   2
  11   5   3 1.97078 4.75869   1
  12   5   3 0.36970 5.67574   1
  12   5   3 -2.6125  4.8786   2
  11  -6  -3 -1.3315  4.7961   2
  11  -6  -3 -2.0345  4.2320   1
  10  -6  -3 0.89972 3.83428   2
  10  -6  -3 1.13087 4.30732   1
   9  -6  -3 29.2654  6.0857   2
   9  -6  -3 23.5628  6.0941   1
   8  -6  -3 -0.4450  2.8675   2
   8  -6  -3 3.48347 3.75065   1
   7  -6  -3 4.44962 3.26810   2
   7  -6  -3 1.54282 3.27870   1
  -7   6   3 0.88804 2.77890   3
  -7   6   3 3.17537 2.79777   2
   6  -6  -3 0.12408 2.39888   2
   6  -6  -3 -2.7954  2.2043   1
  -6   6   3 4.87129 2.91192   2
   5  -6  -3 40.9303  6.2005   1
   5  -6  -3 37.6500  7.9128   1
   5  -6  -3 39.0597  5.8583   2
  -5   6   3 33.8863  6.0312   2
  -5   6   3 46.4892  7.4808   1
   4  -6  -3 3.83426 2.20329   1
   4  -6  -3 1.87321 3.32694   1
   4  -6  -3 -0.6299  1.7516   2
  -4   6   3 1.80641 2.73422   1
  -4   6   3 0.40787 2.39527   2
   3  -6  -3 47.8820  7.8799   2
   3  -6  -3 41.6878  5.6878   2
   3  -6  -3 44.9811  6.1334   1
   3  -6  -3 45.8829  7.8965   1
  -3   6   3 45.0429  7.2322   1
  -3   6   3 35.2445  6.4329   2
   2  -6  -3 1.51831 2.62248   2
   2  -6  -3 0.11730 2.97765   1
   2  -6  -3 0.71649 1.90897   1
   2  -6  -3 3.05708 1.83458   2
  -2   6   3 1.49462 2.55668   1
  -2   6   3 1.99604 2.30171   2
   1  -6  -3 473.169  34.981   2
   1  -6  -3 466.130  33.093   2
   1  -6  -3 467.782  34.321   1
  -1   6   3 484.477  36.142   1
  -1   6   3 473.363  33.048   2
  -1   6   3 468.362  34.699   2
   0  -6  -3 403.976  29.143   1
   0  -6  -3 370.038  27.992   2
   0  -6  -3 369.354  29.649   2
   0   6   3 436.275  30.011   2
   0   6   3 456.938  31.549   1
   0   6   3 369.862  27.880   2
  -1  -6  -3 0.90621 1.54064   2
  -1  -6  -3 6.78200 3.38596   2
  -1  -6  -3 13.0752  3.0263   1
   1   6   3 8.63678 2.40738   2
   1   6   3 1.65434 2.40902   2
   1   6   3 2.10008 2.87910   1
  -2  -6  -3 68.0205  7.8246   1
  -2  -6  -3 67.5202  7.6722   2
  -2  -6  -3 69.9436  9.0165   2
   2   6   3 64.3517  9.3430   1
   2   6   3 67.4539  8.7538   2
   2   6   3 62.7930  7.4587   1
   2   6   3 61.7750  7.1592   2
  -3  -6  -3 84.1753  8.7885   2
  -3  -6  -3 76.5330  8.6470   1
   3   6   3 69.7120  8.2980   1
   3   6   3 70.4158  7.9945   2
   3   6   3 81.1572  9.6806   2
   3   6   3 62.2194  9.7287   1
  -4  -6  -3 1.40640 2.13607   1
  -4  -6  -3 -1.0548  2.0185   2
   4   6   3 3.51221 2.50795   2
   4   6   3 9.21761 3.48859   2
   4   6   3 6.86817 2.65704   1
   4   6   3 2.82534 3.12483   1
  -5  -6  -3 52.7186  7.1186   2
  -5  -6  -3 43.9787  6.7529   1
   5   6   3 46.7226  6.8005   1
   5   6   3 52.5275  7.7864   2
   5   6   3 40.8456  7.9118   1
  -6  -6  -3 27.9898  5.2790   2
  -6  -6  -3 20.2829  4.9046   1
   6   6   3 29.0955  5.7808   2
   6   6   3 21.9146  5.9003   1
   6   6   3 24.1148  5.0294   1
  -7  -6  -3 3.56189 2.80642   2
   7   6   3 2.57749 4.17768   1
   7   6   3 -3.7943  2.1098   2
   7   6   3 -0.4455  3.1741   1
   8   6   3 14.0846  5.3008   1
   8   6   3 8.96636 4.51283   2
   9   6   3 9.45727 4.84112   2
   9   6   3 7.91618 4.46724   3
   9   6   3 2.43227 4.23498   1
  10   6   3 13.6532  5.5785   2
  10   6   3 11.5213  6.6994   1
  11   6   3 -4.7261  4.5211   1
  11   6   3 2.02955 4.90690   2
  10  -7  -3 -0.0993  3.6990   2
  10  -7  -3 5.42073 4.72030   1
   9  -7  -3 1.80233 4.00696   1
   9  -7  -3 4.25860 3.94852   2
   8  -7  -3 -1.9168  3.0078   2
   8  -7  -3 0.85947 3.39782   1
   7  -7  -3 1.90584 3.02399   2
   7  -7  -3 7.45507 3.65879   1
   6  -7  -3 5.86614 3.73377   1
   6  -7  -3 3.98789 2.64019   2
  -6   7   3 1.62755 3.06236   2
   5  -7  -3 24.6315  4.8153   2
   5  -7  -3 23.9645  5.3999   1
  -5   7   3 23.5673  5.4727   2
   4  -7  -3 5.07353 2.45400   2
   4  -7  -3 3.36426 4.74320   1
   4  -7  -3 5.37451 2.82324   1
  -4   7   3 6.20397 3.72413   1
  -4   7   3 6.32510 3.66250   2
   3  -7  -3 77.7506 11.6227   1
   3  -7  -3 87.4600  9.1195   2
   3  -7  -3 64.4796  8.6680   1
  -3   7   3 83.5703 10.9953   1
  -3   7   3 74.0900 10.0251   2
   2  -7  -3 23.3928  4.4000   2
   2  -7  -3 26.5145  4.8214   1
  -2   7   3 29.0211  5.8927   2
  -2   7   3 33.6595  6.6980   1
   1  -7  -3 4.27223 2.28743   2
   1  -7  -3 2.09217 2.04736   1
  -1   7   3 4.01619 2.97616   2
  -1   7   3 4.80816 3.56627   1
   0  -7  -3 -0.9757  1.6010   2
   0  -7  -3 -0.5523  1.7572   1
   0   7   3 -1.5945  2.4596   1
   0   7   3 -1.1778  2.2369   2
  -1  -7  -3 174.215  15.712   1
  -1  -7  -3 208.459  15.744   2
   1   7   3 204.301  18.857   2
   1   7   3 211.114  20.206   1
  -2  -7  -3 175.220  15.783   1
  -2  -7  -3 193.658  15.583   2
   2   7   3 202.045  19.780   1
   2   7   3 217.568  18.989   2
  -3  -7  -3 17.2658  4.2137   1
  -3  -7  -3 22.2044  4.5489   2
   3   7   3 17.5000  4.1661   1
   3   7   3 19.6294  5.0639   2
   3   7   3 11.6251  5.0788   1
  -4  -7  -3 1.13696 2.49493   2
  -4  -7  -3 11.0017  3.5895   1
   4   7   3 3.27501 2.89267   1
   4   7   3 -1.1668  3.0816   1
   4   7   3 16.6775  4.7911   2
  -5  -7  -3 26.2885  5.4359   1
  -5  -7  -3 20.8511  4.9128   2
   5   7   3 24.0347  5.9018   2
   5   7   3 19.6772  6.3655   1
   5   7   3 21.7341  4.9616   1
  -6  -7  -3 10.2053  3.6966   2
   6   7   3 2.10971 3.68001   1
   6   7   3 9.85949 4.27456   2
  -7  -7  -3 -0.1508  2.9168   2
   7   7   3 -1.5038  2.8787   2
   7   7   3 -0.0316  4.0014   1
   8   7   3 19.8686  6.9127   1
   8   7   3 24.4671  7.3206   1
   8   7   3 40.8270  7.6846   2
   9   7   3 3.32564 4.74663   1
   9   7   3 0.57966 4.02966   3
   9   7   3 4.60768 4.41070   2
  10   7   3 -1.9393  4.7247   1
  10   7   3 -1.8763  4.2440   2
  11   7   3 -1.6786  4.7787   2
  11   7   3 1.08615 5.85517   1
  10  -8  -3 4.04613 4.94675   2
   9  -8  -3 1.07247 3.71342   2
   9  -8  -3 1.32450 4.44226   1
   8  -8  -3 5.54850 4.48104   1
   8  -8  -3 -1.3147  3.2386   2
   7  -8  -3 22.6068  5.3688   2
   7  -8  -3 26.4899  6.7362   1
   6  -8  -3 0.92206 2.80670   2
   6  -8  -3 1.23080 3.21015   1
  -6   8   3 5.29726 4.31700   2
   5  -8  -3 25.9150  5.6605   1
   5  -8  -3 19.3562  4.9948   2
  -5   8   3 20.4099  5.9136   2
   4  -8  -3 16.8182  4.6069   1
   4  -8  -3 14.9952  4.2146   2
  -4   8   3 20.4462  6.0682   1
  -4   8   3 31.0289  6.7917   2
   3  -8  -3 62.9722  8.4886   1
   3  -8  -3 50.5551  7.6219   2
  -3   8   3 87.7690 10.9486   2
  -3   8   3 81.8607 11.2914   1
   2  -8  -3 35.2258  6.1956   1
   2  -8  -3 38.7043  5.8627   2
  -2   8   3 33.6188  7.5224   1
  -2   8   3 22.9669  6.0187   2
   1  -8  -3 0.98348 2.27837   1
   1  -8  -3 3.66508 2.44940   2
  -1   8   3 4.74773 4.09159   1
  -1   8   3 -1.7543  2.7416   2
   0  -8  -3 -1.9359  1.7382   1
   0  -8  -3 0.39548 1.88049   2
   0   8   3 2.24273 3.70654   1
   0   8   3 -1.2242  2.4313   2
  -1  -8  -3 118.581  12.760   2
  -1  -8  -3 137.597  13.516   1
   1   8   3 184.882  18.135   1
   1   8   3 134.983  15.224   2
  -2  -8  -3 3.62159 2.69202   1
  -2  -8  -3 10.3488  3.4610   2
   2   8   3 4.22819 3.72364   2
   2   8   3 0.48196 3.67371   1
  -3  -8  -3 88.4430 10.0773   2
  -3  -8  -3 67.2691  9.1638   1
   3   8   3 74.4042 11.5612   1
   3   8   3 84.0840 11.2202   2
  -4  -8  -3 201.687  17.984   1
  -4  -8  -3 155.755  16.666   2
   4   8   3 166.992  19.908   1
   4   8   3 216.533  19.963   2
  -5  -8  -3 -1.1670  2.8026   2
   5   8   3 -0.7797  3.3042   2
   5   8   3 3.92299 4.48359   1
  -6  -8  -3 4.83577 3.45462   2
   6   8   3 1.69413 3.73294   2
   6   8   3 -1.3592  3.8008   1
  -7  -8  -3 12.3261  4.4317   2
   7   8   3 13.8681  5.3048   2
   7   8   3 3.43781 5.04477   1
   8   8   3 18.8339  6.9811   1
   8   8   3 22.9901  6.8909   2
   8   8   3 21.9319  7.8279   1
   9   8   3 -0.6907  4.7363   1
   9   8   3 3.31910 4.04170   2
  10   8   3 -2.8737  4.2611   2
  10   8   3 -1.4687  4.6482   1
   9  -9  -3 4.76051 4.41626   2
   9  -9  -3 1.87042 4.84551   1
   8  -9  -3 -2.7709  3.9759   1
   8  -9  -3 10.1220  4.3696   2
   7  -9  -3 4.56121 3.59646   2
   7  -9  -3 7.79235 4.53472   1
   6  -9  -3 9.25746 4.44699   1
   6  -9  -3 11.4052  4.4205   2
  -6   9   3 12.2884  5.4624   2
   5  -9  -3 10.7381  3.9838   2
   5  -9  -3 5.67861 3.99554   1
  -5   9   3 18.5900  5.8457   2
   4  -9  -3 42.6388  7.4910   1
   4  -9  -3 48.1174  7.2770   2
  -4   9   3 55.3850  9.2599   2
   3  -9  -3 38.4504  6.4769   2
   3  -9  -3 39.4010  7.0499   1
  -3   9   3 39.7170  7.9997   2
  -3   9   3 30.4631  7.6944   1
   2  -9  -3 11.0757  3.8868   1
   2  -9  -3 9.47137 3.54053   2
  -2   9   3 5.25271 4.05812   2
  -2   9   3 21.9873  6.5396   1
   1  -9  -3 103.965  10.790   1
   1  -9  -3 68.3580  9.2049   2
  -1   9   3 76.8420 11.3688   2
  -1   9   3 83.6977 12.6872   1
   0  -9  -3 17.7484  4.3997   1
   0  -9  -3 17.1011  4.2679   2
   0   9   3 24.4818  6.8460   1
   0   9   3 36.4319  7.2125   2
  -1  -9  -3 1.87092 2.76622   2
  -1  -9  -3 -1.6582  2.3802   1
   1   9   3 3.09836 3.97559   1
   1   9   3 8.43919 4.10668   2
  -2  -9  -3 36.9033  6.1271   2
  -2  -9  -3 26.6960  5.3162   1
   2   9   3 33.8077  8.2807   1
   2   9   3 14.5539  5.3805   2
  -3  -9  -3 9.69456 4.22550   1
  -3  -9  -3 10.9199  3.9750   2
   3   9   3 12.8205  4.9223   2
   3   9   3 9.46439 5.92191   1
  -4  -9  -3 1.21763 3.01905   2
   4   9   3 -2.6964  3.9690   1
   4   9   3 1.41339 3.69884   2
  -5  -9  -3 8.43589 4.26161   2
   5   9   3 8.61133 5.76415   1
   5   9   3 17.1481  5.8061   2
  -6  -9  -3 9.38047 4.44065   2
   6   9   3 -0.7356  4.6081   1
   6   9   3 2.82034 4.03433   2
   7   9   3 28.0963  8.2577   1
   7   9   3 23.8471  7.1995   2
   8   9   3 2.79377 5.76597   1
   8   9   3 3.62598 4.64793   2
   8   9   3 3.64860 5.45322   1
   9   9   3 -0.5770  5.7932   1
   9   9   3 -5.0341  5.0193   2
   9   9   3 -0.1231  5.6164   1
  10   9   3 -4.0741  4.4503   2
  10   9   3 -4.5987  5.8680   1
   8 -10  -3 3.75436 4.96085   1
   7 -10  -3 4.28788 4.14316   1
   7 -10  -3 5.11277 4.43710   2
   6 -10  -3 1.64210 3.86613   1
   6 -10  -3 7.44434 4.45122   2
  -6  10   3 14.8748  6.3134   2
   5 -10  -3 5.44497 3.78282   2
   5 -10  -3 -0.3566  3.4644   1
  -5  10   3 7.65159 5.17392   2
   4 -10  -3 0.11389 2.94345   1
   4 -10  -3 1.40218 3.14762   2
  -4  10   3 -0.2234  3.9825   2
   3 -10  -3 17.3615  5.3392   1
   3 -10  -3 18.4229  4.8716   2
  -3  10   3 18.7071  6.2983   2
   2 -10  -3 -0.4338  2.5770   2
   2 -10  -3 0.51761 3.05819   1
  -2  10   3 2.23693 3.90277   2
  -2  10   3 -1.3394  5.1264   1
   1 -10  -3 25.7382  5.4854   2
   1 -10  -3 24.7026  5.8155   1
  -1  10   3 34.1436  8.6572   1
  -1  10   3 24.8150  6.8424   2
   0 -10  -3 2.40630 3.04039   2
   0 -10  -3 7.80178 3.86805   1
   0  10   3 5.77291 5.14242   1
   0  10   3 -2.1737  2.9290   2
  -1 -10  -3 12.0330  4.4182   1
  -1 -10  -3 12.7211  4.4095   2
   1  10   3 6.21753 5.55474   1
   1  10   3 20.1400  6.3234   2
  -2 -10  -3 42.4244  7.4746   2
  -2 -10  -3 38.0636  7.2239   1
   2  10   3 52.5786 10.8476   1
   2  10   3 59.0000 10.0465   2
  -3 -10  -3 83.1983 11.0478   2
   3  10   3 82.1841 12.5607   2
   3  10   3 97.9706 15.0410   1
  -4 -10  -3 3.25502 3.78834   2
   4  10   3 2.99429 4.08582   2
   4  10   3 12.1269  6.7751   1
  -5 -10  -3 4.24291 4.06325   2
   5  10   3 19.6642  6.7407   2
   5  10   3 15.5115  7.1230   1
  -6 -10  -3 1.48286 4.21146   2
   6  10   3 -1.4511  3.4829   2
   6  10   3 -5.0629  4.6813   1
   7  10   3 1.78602 4.74893   2
   7  10   3 7.17814 6.19992   1
   8  10   3 -1.2415  4.4086   2
   8  10   3 -1.0670  6.0100   1
   9  10   3 5.98753 6.69582   1
   9  10   3 6.00405 7.25317   1
   9  10   3 9.85428 6.34774   2
   7 -11  -3 1.52120 4.41900   1
   6 -11  -3 2.85456 4.33638   1
   6 -11  -3 -2.7819  3.7212   2
   5 -11  -3 -1.3880  3.0748   2
   5 -11  -3 -2.1789  3.1737   1
  -5  11   3 -0.6510  5.1216   2
   4 -11  -3 5.23854 3.93501   2
   4 -11  -3 7.33107 4.57776   1
  -4  11   3 4.61499 5.37393   2
   3 -11  -3 1.02949 3.36185   2
   3 -11  -3 -0.7915  3.2053   1
  -3  11   3 8.31156 5.72809   2
   2 -11  -3 6.22142 3.58811   2
   2 -11  -3 6.78576 4.04639   1
  -2  11   3 -1.2005  3.6551   2
   1 -11  -3 0.24142 3.05593   2
   1 -11  -3 0.44649 3.09990   1
  -1  11   3 2.03682 4.35367   2
  -1  11   3 0.35292 5.66609   1
   0 -11  -3 -3.1257  2.3357   2
   0 -11  -3 -0.5501  3.0416   1
   0  11   3 1.45584 4.23818   2
   0  11   3 0.87752 5.42496   1
  -1 -11  -3 13.7912  5.3060   2
   1  11   3 13.6913  5.7911   2
   1  11   3 21.9190  8.4134   1
  -2 -11  -3 1.64544 3.51360   2
   2  11   3 4.57271 5.78552   1
   2  11   3 -0.0564  3.5742   2
  -3 -11  -3 -2.5507  3.1606   2
   3  11   3 -0.1590  5.3949   1
   3  11   3 6.50164 4.77689   2
  -4 -11  -3 18.0294  5.7330   2
   4  11   3 2.44979 4.70958   2
   4  11   3 10.1471  7.2195   1
  -5 -11  -3 1.38082 4.63098   2
   5  11   3 6.26060 5.31081   2
   5  11   3 -2.7448  5.5059   1
   6  11   3 -1.3848  4.3896   2
   6  11   3 -2.4051  5.0036   1
   7  11   3 8.41179 5.89222   2
   7  11   3 5.94590 6.89200   1
   8  11   3 3.93407 7.51471   1
   6 -12  -3 0.10580 4.30690   1
   5 -12  -3 0.66675 4.89261   1
  -5  12   3 11.2127  7.2305   2
   4 -12  -3 9.32238 4.92687   2
   4 -12  -3 -0.3335  3.8787   1
  -4  12   3 -0.2871  5.3122   2
   3 -12  -3 -2.9088  3.1832   2
   3 -12  -3 8.02891 5.05809   1
  -3  12   3 6.98626 5.85058   2
   2 -12  -3 -3.8592  3.3952   1
   2 -12  -3 1.57303 3.74953   2
  -2  12   3 -0.8127  4.2914   2
   1 -12  -3 7.31685 4.60992   2
  -1  12   3 14.6402  7.3689   2
   0 -12  -3 0.50649 3.22004   2
   0  12   3 -0.3417  4.2253   2
   0  12   3 -5.4370  6.0319   1
  -1 -12  -3 14.6865  5.7301   2
   1  12   3 27.7977  9.2067   1
   1  12   3 11.9528  5.8353   2
  -2 -12  -3 0.91489 3.69178   2
   2  12   3 6.57836 4.84893   2
   2  12   3 -1.6110  6.0689   1
  -3 -12  -3 -2.0275  4.0082   2
   3  12   3 0.43334 4.88953   2
   3  12   3 -2.7528  5.3402   1
  -4 -12  -3 7.60625 5.30256   2
   4  12   3 0.35776 4.76635   2
   4  12   3 5.26240 6.75330   1
   5  12   3 -5.2011  6.9372   1
   5  12   3 5.54890 5.76892   2
   6  12   3 3.85438 7.59834   1
   4 -13  -3 17.2473  6.7388   1
  -4  13   3 7.19504 6.94579   2
  -3  13   3 10.5124  7.8750   2
   2 -13  -3 6.00489 5.08264   2
  -2  13   3 5.13917 5.86183   2
   1 -13  -3 -0.0781  4.1927   2
  -1  13   3 1.80850 5.61252   2
   0 -13  -3 9.32048 5.37273   2
   0  13   3 10.5200  6.7067   2
  -1 -13  -3 8.02543 5.45942   2
   1  13   3 0.05479 5.39188   2
  -2 -13  -3 4.65869 5.16958   2
   2  13   3 0.02683 5.46022   2
   2  13   3 7.77644 8.18465   1
  -3 -13  -3 3.39909 5.49893   2
   3  13   3 11.3142  8.7641   1
   4  13   3 -3.1278  7.8620   1
   5  13   3 1.10442 8.22284   1
   3  13  -4 -6.4218  5.8132   1
   2  13  -4 3.82050 7.74118   1
   1  13  -4 0.98007 7.14264   1
  -1 -13   4 6.25763 5.12578   2
   0  13  -4 5.35748 7.33608   1
   0 -13   4 -2.7266  3.9371   2
  -1  13  -4 -3.3470  6.8963   1
   1 -13   4 7.75369 4.65525   2
   2 -13   4 6.49087 4.87147   2
   3 -13   4 1.44170 4.43086   2
   5  12  -4 -3.5086  5.2588   2
   5  12  -4 -3.4220  6.0361   1
   4  12  -4 3.81931 6.25542   2
   4  12  -4 -2.5986  6.0392   1
   3  12  -4 8.39568 6.34556   2
   3  12  -4 5.01041 6.08544   1
   2  12  -4 0.56485 6.11329   1
   2  12  -4 3.37649 5.55818   2
  -2 -12   4 6.88275 4.43005   2
   1  12  -4 3.93913 6.88272   1
   1  12  -4 2.65223 5.29064   2
  -1 -12   4 -4.2765  3.3242   2
   0  12  -4 -3.5486  4.7298   2
   0  12  -4 9.67065 7.12762   1
   0 -12   4 1.41720 3.62756   2
  -1  12  -4 6.50073 7.03816   1
  -1  12  -4 1.41368 5.33160   2
   1 -12   4 2.04389 3.81418   2
  -2  12  -4 5.89518 7.00943   1
  -2  12  -4 15.8378  7.2781   2
   2 -12   4 8.34795 4.65548   2
  -3  12  -4 6.71873 6.33908   2
   3 -12   4 -2.4999  3.5306   2
  -4  12  -4 -3.6063  5.5648   2
   4 -12   4 -2.5504  3.5742   2
  -5  12  -4 -2.8187  5.9409   2
  -6  12  -4 5.52621 6.85851   2
   7  11  -4 -2.7586  4.8529   2
   7  11  -4 3.79657 6.25024   1
   6  11  -4 5.88917 5.71455   2
   6  11  -4 0.65585 5.61893   1
   5  11  -4 0.46078 4.96939   1
   5  11  -4 5.10568 5.89103   2
   4  11  -4 -0.1321  4.7775   2
   4  11  -4 2.09780 5.78893   1
   3  11  -4 3.66622 5.65294   2
   3  11  -4 1.65767 5.68974   1
   2  11  -4 37.9926  9.8944   1
   2  11  -4 29.4615  8.3216   2
  -2 -11   4 15.0678  5.1545   2
   1  11  -4 1.90703 4.69334   2
   1  11  -4 -7.9955  4.6720   1
  -1 -11   4 -1.6442  2.8870   2
   0  11  -4 -3.1683  5.6038   1
   0  11  -4 1.86633 4.59203   2
   0 -11   4 3.01834 3.38431   2
  -1  11  -4 19.4123  6.9564   2
  -1  11  -4 32.0649  9.2916   1
   1 -11   4 13.7751  5.0529   2
  -2  11  -4 2.26556 4.46965   2
  -2  11  -4 8.17656 6.76795   1
   2 -11   4 0.42184 3.16977   2
  -3  11  -4 -0.3502  5.6943   1
  -3  11  -4 0.94712 4.88967   2
   3 -11   4 -1.7803  3.0961   2
  -4  11  -4 10.9673  6.3223   2
   4 -11   4 7.67807 4.64687   1
   4 -11   4 -3.0306  3.2067   2
  -5  11  -4 1.38958 5.37443   2
   5 -11   4 -2.3292  3.4538   2
   5 -11   4 -1.5032  3.5981   1
  -6  11  -4 7.09378 6.30751   2
   6 -11   4 10.3553  5.5510   1
   6 -11   4 0.53804 4.01212   2
  -7  11  -4 6.46659 7.02310   2
   7 -11   4 2.40248 5.06685   1
   8  10  -4 3.63936 6.23104   1
   8  10  -4 0.10345 5.48009   2
   7  10  -4 1.32920 5.16371   2
   7  10  -4 -0.8449  5.3372   1
   6  10  -4 0.24161 4.75194   1
   6  10  -4 -2.3335  4.8753   2
   5  10  -4 3.17671 5.25614   2
   5  10  -4 7.86004 5.36034   1
   4  10  -4 56.9045 10.5329   1
   4  10  -4 27.9319  7.8883   2
   3  10  -4 4.37962 4.82143   2
   3  10  -4 0.13617 4.91520   1
  -3 -10   4 -0.4636  3.1474   2
   2  10  -4 -3.0176  3.9597   1
   2  10  -4 2.72681 4.56896   2
  -2 -10   4 -2.1504  2.5772   2
   1  10  -4 5.80123 4.73003   2
   1  10  -4 3.10643 4.96964   1
  -1 -10   4 -1.2065  2.5402   2
   0  10  -4 5.89728 4.59473   2
   0  10  -4 14.6665  6.3627   1
   0 -10   4 25.5368  5.2499   2
  -1  10  -4 4.67770 4.10579   2
  -1  10  -4 2.53299 5.30825   1
   1 -10   4 -2.2506  2.2496   2
  -2  10  -4 2.42342 4.47764   2
  -2  10  -4 3.57184 5.52941   1
   2 -10   4 1.15671 2.78799   2
   2 -10   4 -3.3296  2.7555   1
  -3  10  -4 -0.9280  3.5528   2
  -3  10  -4 2.79437 4.90600   1
   3 -10   4 1.76316 3.60908   1
   3 -10   4 -3.9687  2.4372   2
  -4  10  -4 4.21742 5.94234   1
  -4  10  -4 1.25348 4.21015   2
   4 -10   4 1.61831 3.48432   2
   4 -10   4 5.48160 4.31008   1
  -5  10  -4 20.1317  7.2028   2
   5 -10   4 11.7595  5.3946   1
   5 -10   4 16.2892  5.0948   2
  -6  10  -4 10.1380  5.9082   2
   6 -10   4 4.81380 3.50024   2
   6 -10   4 7.66717 4.29811   1
  -7  10  -4 0.45079 5.92671   2
   7 -10   4 1.65804 4.58430   1
   7 -10   4 1.67310 3.58674   2
  -8  10  -4 -2.1846  6.0721   2
   8 -10   4 1.26713 4.60357   1
   9   9  -4 5.89854 5.67982   2
   9   9  -4 2.33264 5.54516   1
   8   9  -4 0.95016 4.84966   2
   8   9  -4 4.50713 5.61376   1
   7   9  -4 -2.3760  4.1167   2
   7   9  -4 3.36972 4.35940   1
   6   9  -4 16.5901  5.7865   2
   6   9  -4 12.6663  5.9793   1
   5   9  -4 5.42401 4.94942   2
   5   9  -4 4.75906 4.65600   1
   4   9  -4 7.77937 5.23574   1
   4   9  -4 0.81148 3.61848   2
  -4  -9   4 0.74841 2.76545   2
   3   9  -4 30.0788  7.3398   2
   3   9  -4 39.2898  8.8433   1
  -3  -9   4 41.7057  6.5507   2
   2   9  -4 9.61388 4.98006   2
   2   9  -4 13.1100  5.6776   1
  -2  -9   4 11.1721  3.6474   2
   1   9  -4 -0.6858  3.3173   2
   1   9  -4 -0.2453  4.1093   1
  -1  -9   4 1.80702 2.54643   2
   0   9  -4 3.78618 3.92859   2
   0   9  -4 6.05361 4.72540   1
   0  -9   4 3.91322 2.59652   2
   0  -9   4 4.41328 2.90754   1
  -1   9  -4 0.69284 3.24150   2
  -1   9  -4 6.97054 5.15954   1
   1  -9   4 8.71885 3.54648   1
   1  -9   4 7.43095 3.30839   2
  -2   9  -4 -0.8448  4.2433   1
  -2   9  -4 0.47086 3.65192   2
   2  -9   4 -0.1154  2.1122   2
   2  -9   4 -2.7818  2.1751   1
  -3   9  -4 45.7676  8.6646   2
  -3   9  -4 29.5388  8.4674   1
   3  -9   4 34.3265  6.2033   2
   3  -9   4 28.0367  5.9206   1
  -4   9  -4 3.36679 4.01926   2
  -4   9  -4 6.07775 5.69354   1
   4  -9   4 0.30454 3.14989   1
   4  -9   4 3.97874 3.12257   2
  -5   9  -4 91.1070 12.8319   2
   5  -9   4 68.3345  9.3455   2
   5  -9   4 52.0628  9.0609   1
  -6   9  -4 19.6196  6.9705   2
   6  -9   4 13.9876  5.0672   2
   6  -9   4 9.74621 5.00149   1
  -7   9  -4 16.7993  6.4637   2
   7  -9   4 20.9017  6.2811   1
   7  -9   4 20.8594  5.7364   2
  -8   9  -4 8.32540 6.29592   2
   8  -9   4 9.08444 5.78990   1
   8  -9   4 4.56285 4.04367   2
   9  -9   4 -2.9373  4.7130   1
   9   8  -4 -2.1779  4.1264   2
   9   8  -4 -2.9185  4.5614   1
   8   8  -4 2.68807 4.20553   2
   8   8  -4 -0.2952  4.5018   1
   7   8  -4 3.64606 4.63939   1
   7   8  -4 3.83136 4.03240   2
   6   8  -4 11.1893  4.5826   2
   6   8  -4 -0.9910  3.6206   1
   5   8  -4 -2.1690  3.7743   1
   5   8  -4 1.45360 3.53814   2
   4   8  -4 20.2204  6.1434   1
   4   8  -4 24.7491  6.0594   2
  -4  -8   4 12.2262  3.5546   2
   3   8  -4 2.53953 3.06214   2
   3   8  -4 10.5366  4.6262   1
  -3  -8   4 4.78033 2.68027   2
   2   8  -4 4.55296 4.41512   1
   2   8  -4 0.73328 2.95160   1
   2   8  -4 8.11456 4.10957   2
  -2  -8   4 8.91253 2.88703   2
  -2  -8   4 1.84834 2.39820   1
   1   8  -4 3.96364 3.24077   2
   1   8  -4 6.54950 4.40304   1
   1   8  -4 7.84923 3.89061   1
  -1  -8   4 3.51661 2.45585   1
  -1  -8   4 7.34675 2.77196   2
   0   8  -4 10.4892  4.7840   1
   0   8  -4 1.02220 3.16634   2
   0  -8   4 4.77735 2.60278   2
   0  -8   4 4.89932 2.81555   1
  -1   8  -4 3.39436 3.50055   1
  -1   8  -4 4.64028 3.40379   2
   1  -8   4 1.71304 2.28059   1
   1  -8   4 3.06473 2.12506   2
  -2   8  -4 1.28061 3.30581   2
  -2   8  -4 0.38229 3.72510   1
   2  -8   4 2.79981 2.75171   1
   2  -8   4 2.91715 2.57265   2
  -3   8  -4 33.7119  7.8388   1
  -3   8  -4 17.4949  5.9113   2
   3  -8   4 21.3638  5.0816   1
   3  -8   4 36.5129  6.0657   2
  -4   8  -4 65.9734 10.9702   1
  -4   8  -4 40.3956  8.3919   2
   4  -8   4 48.7234  7.4076   2
   4  -8   4 39.9593  7.1591   1
  -5   8  -4 10.1824  5.9596   1
  -5   8  -4 10.0754  4.8017   2
   5  -8   4 5.59381 3.35848   2
   5  -8   4 1.64154 3.35808   1
  -6   8  -4 2.29564 4.01630   2
   6  -8   4 1.98038 3.13181   2
   6  -8   4 0.35548 3.09167   1
  -7   8  -4 25.0660  7.6059   2
   7  -8   4 22.2003  5.6852   2
   7  -8   4 13.3304  5.2959   1
  -8   8  -4 4.47588 5.37491   2
   8  -8   4 7.98654 3.96679   2
   8  -8   4 3.42492 4.36375   1
   9  -8   4 4.83538 4.31107   2
   9  -8   4 5.99248 4.82715   1
  10  -8   4 -0.4332  4.4032   1
  10   7  -4 -2.6865  5.0980   1
   9   7  -4 -1.3978  4.0452   1
   9   7  -4 1.63637 4.00151   2
   8   7  -4 1.73583 3.95279   2
   8   7  -4 3.26146 4.18107   1
   7   7  -4 6.08491 4.14567   1
   7   7  -4 7.27815 4.11022   2
   6   7  -4 7.84129 3.97522   2
   6   7  -4 13.1218  4.9225   1
   5   7  -4 9.07414 3.38825   1
   5   7  -4 14.9539  4.8026   2
   5   7  -4 16.9042  5.3463   1
   5   7  -4 12.2996  3.5022   2
  -5  -7   4 10.1812  2.6002   2
  -5  -7   4 16.5472  2.6955   2
   4   7  -4 30.5339  5.1383   2
   4   7  -4 44.4267  7.5206   1
   4   7  -4 30.2265  6.2587   2
   4   7  -4 31.4163  5.2010   1
  -4  -7   4 26.4169  4.4337   2
  -4  -7   4 33.6707  5.0087   2
   3   7  -4 132.550  13.035   1
   3   7  -4 125.915  14.242   2
   3   7  -4 128.818  12.385   2
   3   7  -4 155.598  15.876   1
  -3  -7   4 151.181  11.608   2
  -3  -7   4 131.282  12.520   1
  -3  -7   4 144.634  13.547   2
   2   7  -4 271.192  21.554   1
   2   7  -4 317.059  24.059   1
   2   7  -4 298.350  22.894   2
   2   7  -4 246.911  20.564   2
  -2  -7   4 282.316  21.086   1
  -2  -7   4 273.583  20.503   2
   1   7  -4 0.48437 2.73147   2
   1   7  -4 5.04368 2.96805   1
   1   7  -4 2.18586 2.77376   1
  -1  -7   4 0.81318 1.75710   1
  -1  -7   4 -0.1413  1.5450   2
   0   7  -4 113.174  13.013   2
   0   7  -4 92.6209 12.5036   1
   0   7  -4 123.548  11.894   1
   0  -7   4 99.8129 10.1590   2
   0  -7   4 100.295  10.500   1
  -1   7  -4 1.54668 2.78682   2
  -1   7  -4 2.93925 3.46253   1
   1  -7   4 6.23415 2.53152   2
   1  -7   4 6.69785 2.84746   1
  -2   7  -4 5.72996 3.45362   2
  -2   7  -4 -0.5802  3.2197   1
   2  -7   4 11.5938  3.4179   2
   2  -7   4 10.4990  3.3742   1
  -3   7  -4 -1.1824  3.1943   1
  -3   7  -4 -2.8255  2.4292   2
   3  -7   4 1.75131 2.37760   2
   3  -7   4 1.66619 2.44814   1
  -4   7  -4 179.204  19.263   1
  -4   7  -4 171.330  18.098   2
   4  -7   4 157.102  15.764   2
   4  -7   4 174.532  16.799   1
  -5   7  -4 53.8022 10.0092   1
  -5   7  -4 53.4400  9.2625   2
   5  -7   4 59.3162  8.5541   1
   5  -7   4 67.3062  8.7606   2
  -6   7  -4 3.75874 4.66889   1
  -6   7  -4 -4.9497  2.9695   2
   6  -7   4 -0.5282  2.5567   2
   6  -7   4 0.07395 2.94982   1
  -7   7  -4 23.1586  6.5735   2
   7  -7   4 27.6844  6.0983   2
   7  -7   4 16.9000  5.5272   1
  -8   7  -4 -0.1851  4.2554   2
   8  -7   4 4.16369 3.97691   2
   8  -7   4 0.20381 3.50064   1
   9  -7   4 1.50329 3.35609   2
   9  -7   4 9.10492 5.27529   1
  10  -7   4 7.99652 5.75122   1
  10  -7   4 17.6982  6.0641   2
  11  -7   4 2.11799 5.06338   1
  11   6  -4 9.86730 5.09378   1
  10   6  -4 -2.1013  4.3391   1
  10   6  -4 -3.4370  4.3921   1
   9   6  -4 13.3190  4.2772   2
   9   6  -4 10.7915  5.1705   1
   8   6  -4 51.4849  7.7059   2
   8   6  -4 41.0635  8.3113   1
   7   6  -4 5.43505 3.39817   1
   7   6  -4 7.32406 3.61359   2
   6   6  -4 15.9625  4.5819   1
   6   6  -4 13.6994  3.4008   1
   6   6  -4 16.0882  4.3519   2
   6   6  -4 14.0634  3.3350   2
   5   6  -4 6.93280 2.42969   2
   5   6  -4 6.40609 3.32180   2
   5   6  -4 11.8338  2.8853   1
   5   6  -4 4.60003 3.37756   1
   4   6  -4 4.19757 2.95501   2
   4   6  -4 4.41611 2.15005   2
   4   6  -4 8.60897 3.56701   1
   4   6  -4 3.06429 2.07819   1
  -4  -6   4 5.60964 2.21552   2
  -4  -6   4 2.32153 1.65637   2
   3   6  -4 -1.3332  1.8761   2
   3   6  -4 -0.6222  1.6663   1
   3   6  -4 -0.7240  2.4787   1
   3   6  -4 -0.1724  1.7717   2
  -3  -6   4 4.19804 2.04143   1
  -3  -6   4 1.91553 1.53185   2
  -3  -6   4 -2.2210  2.0151   2
   2   6  -4 2.14594 2.65711   1
   2   6  -4 2.62094 1.97546   2
   2   6  -4 1.10820 2.31997   2
   2   6  -4 1.86856 2.10199   1
  -2  -6   4 -1.1835  2.0447   2
  -2  -6   4 -1.3434  1.2315   2
  -2  -6   4 1.40013 1.67495   1
   1   6  -4 8.23721 2.86802   1
   1   6  -4 19.0779  4.7585   1
   1   6  -4 1.08757 2.17398   2
   1   6  -4 14.3365  3.1216   2
  -1  -6   4 14.2227  3.9771   2
  -1  -6   4 16.6654  3.0124   2
   0   6  -4 473.462  36.109   1
   0   6  -4 470.302  34.435   1
   0   6  -4 455.923  33.085   2
   0   6  -4 446.642  34.641   2
   0  -6   4 474.223  34.172   1
   0  -6   4 536.556  34.991   2
   0  -6   4 459.537  32.906   2
  -1   6  -4 26.7778  4.8025   2
  -1   6  -4 41.3512  7.1674   1
  -1   6  -4 48.1440  7.3405   2
   1  -6   4 24.5840  4.3857   2
   1  -6   4 28.6866  4.7329   1
  -2   6  -4 143.021  15.206   1
  -2   6  -4 144.738  14.697   2
   2  -6   4 124.177  12.082   2
   2  -6   4 126.210  12.635   1
  -3   6  -4 50.2566  7.8959   2
  -3   6  -4 54.4793  8.6527   1
   3  -6   4 48.4288  6.8083   1
   3  -6   4 40.2887  6.1402   2
  -4   6  -4 74.2045 10.4389   1
  -4   6  -4 60.9662  9.2328   2
   4  -6   4 58.7414  8.2565   1
   4  -6   4 66.4430  8.1265   2
  -5   6  -4 10.4883  4.6306   1
  -5   6  -4 9.52944 4.28443   2
   5  -6   4 6.09132 3.30405   2
   5  -6   4 2.23071 3.02503   1
  -6   6  -4 39.2641  7.5598   2
  -6   6  -4 44.7606  8.4658   1
   6  -6   4 44.5322  6.9719   2
   6  -6   4 31.4791  6.6083   1
  -7   6  -4 10.4976  4.8406   2
   7  -6   4 10.0411  4.4896   1
   7  -6   4 11.9815  4.5617   2
  -8   6  -4 9.53200 4.85087   2
   8  -6   4 3.09055 3.88374   1
   8  -6   4 4.55699 3.86371   2
  -9   6  -4 2.87722 4.70497   2
   9  -6   4 4.31065 4.24935   2
   9  -6   4 0.39695 4.05234   1
  10  -6   4 3.72532 4.57758   2
  10  -6   4 -1.9077  3.6902   1
  11  -6   4 0.46936 5.01473   1
  11  -6   4 14.1968  5.8951   2
  11   5  -4 1.71854 4.49919   1
  10   5  -4 2.24647 3.76519   1
   9   5  -4 29.8973  6.9669   1
   9   5  -4 55.3498  7.1363   2
   8   5  -4 1.56364 3.65350   1
   8   5  -4 -2.6740  2.6762   2
   7   5  -4 24.0106  4.3757   2
   7   5  -4 10.4741  3.0959   1
   7   5  -4 13.7778  4.2420   1
   6   5  -4 42.7565  6.2563   2
   6   5  -4 45.0455  6.6872   1
   6   5  -4 40.9687  5.2137   2
   6   5  -4 44.2562  5.3485   1
   5   5  -4 113.204  11.091   1
   5   5  -4 106.579  10.436   2
   5   5  -4 93.5356  8.7446   2
   5   5  -4 89.5751  8.8795   1
   4   5  -4 129.586  10.809   1
   4   5  -4 137.394  10.543   2
   4   5  -4 151.841  13.683   1
   4   5  -4 119.942  12.328   2
   3   5  -4 53.4449  7.7369   1
   3   5  -4 100.643   9.451   2
   3   5  -4 68.7620  7.1043   1
   3   5  -4 72.3251  6.8943   2
  -3  -5   4 60.2736  6.3110   2
  -3  -5   4 76.3247  7.0356   2
  -3  -5   4 73.2968  6.7006   1
   2   5  -4 210.099  16.341   1
   2   5  -4 206.424  15.704   2
   2   5  -4 206.663  16.908   2
   2   5  -4 221.205  17.750   1
  -2  -5   4 208.530  15.909   1
  -2  -5   4 220.144  16.387   2
  -2  -5   4 226.739  15.580   2
   1   5  -4 102.820   9.275   1
   1   5  -4 94.2625  8.7740   2
   1   5  -4 95.5634 10.5575   1
   1   5  -4 109.807  10.839   2
  -1  -5   4 94.6431  8.5294   2
  -1  -5   4 121.205  10.641   2
  -1  -5   4 72.9859  8.2886   1
   0   5  -4 637.254  44.594   1
   0   5  -4 578.688  42.886   2
   0   5  -4 607.297  43.128   1
   0   5  -4 582.486  41.455   2
   0  -5   4 649.115  42.912   1
   0  -5   4 544.024  42.315   2
   0  -5   4 636.994  41.443   2
  -1   5  -4 23.6427  4.2981   1
  -1   5  -4 17.5727  4.4224   1
  -1   5  -4 19.7425  3.6671   2
  -1   5  -4 32.1250  5.4061   2
   1  -5   4 17.9176  3.6098   1
   1  -5   4 20.5090  4.3637   2
   1  -5   4 18.4865  3.3341   2
  -2   5  -4 86.6373 10.9142   1
  -2   5  -4 101.681  11.263   2
  -2   5  -4 82.8414  9.4793   2
   2  -5   4 117.368  10.109   2
   2  -5   4 78.3209 10.3118   2
   2  -5   4 102.471  10.036   1
  -3   5  -4 156.934  15.117   2
  -3   5  -4 185.483  17.027   2
  -3   5  -4 192.275  17.559   1
   3  -5   4 159.345  16.177   2
   3  -5   4 175.611  14.376   1
   3  -5   4 148.891  14.267   2
  -4   5  -4 75.1581  9.4823   1
  -4   5  -4 64.1499  8.7576   2
   4  -5   4 50.1750  7.1156   1
   4  -5   4 40.1192  6.3240   2
  -5   5  -4 13.6461  4.8780   1
  -5   5  -4 4.86768 3.34753   2
   5  -5   4 7.22118 3.53081   1
   5  -5   4 7.79438 3.26892   2
  -6   5  -4 12.4732  4.8052   1
  -6   5  -4 18.2217  5.0502   2
   6  -5   4 11.3686  4.0722   1
   6  -5   4 19.0546  4.7442   2
   6  -5   4 16.0730  6.0228   1
  -7   5  -4 69.0063  9.7369   2
   7  -5   4 60.9561  8.9910   2
   7  -5   4 77.2964 10.3383   1
  -8   5  -4 0.16407 3.55122   2
   8  -5   4 -0.8506  2.7066   2
   8  -5   4 1.89605 3.90924   1
  -9   5  -4 1.69443 3.76008   2
   9  -5   4 -0.7955  3.3843   1
   9  -5   4 9.30538 4.08566   2
  10  -5   4 33.4120  7.2803   2
  10  -5   4 12.8446  5.6646   1
  11  -5   4 1.82254 5.00199   2
  11  -5   4 -1.6176  4.9600   1
  11   4  -4 1.98516 3.93303   1
  10   4  -4 -2.4003  3.5750   1
   9   4  -4 -0.0229  2.4244   2
   9   4  -4 2.48741 3.33632   1
   9   4  -4 2.26906 3.22077   1
   8   4  -4 -2.5056  1.9156   2
   8   4  -4 -2.4702  2.3707   1
   8   4  -4 -0.7730  2.3116   1
   7   4  -4 1.55333 1.97356   1
   7   4  -4 0.84829 2.52307   1
   7   4  -4 3.10026 2.25612   2
   7   4  -4 1.66821 2.00597   2
   6   4  -4 181.450  14.043   2
   6   4  -4 198.817  15.483   1
   6   4  -4 199.674  14.626   1
   6   4  -4 178.396  14.657   2
   5   4  -4 146.832  11.618   2
   5   4  -4 131.432  11.012   1
   5   4  -4 154.795  12.124   1
   5   4  -4 141.110  10.737   2
   4   4  -4 74.3081  7.7094   1
   4   4  -4 73.4376  6.3793   2
   4   4  -4 63.2787  6.3189   1
   4   4  -4 64.0065  7.2071   2
   3   4  -4 31.1474  3.7268   1
   3   4  -4 37.2428  4.8686   1
   3   4  -4 34.8141  3.7032   2
   3   4  -4 35.4191  4.7124   2
  -3  -4   4 17.4608  2.5755   2
  -3  -4   4 36.2370  3.2369   2
   2   4  -4 442.293  34.423   1
   2   4  -4 461.415  33.542   1
   2   4  -4 499.995  33.584   2
   2   4  -4 456.899  32.322   2
  -2  -4   4 503.724  32.770   2
  -2  -4   4 485.033  32.167   2
  -2  -4   4 493.958  33.279   1
   1   4  -4 80.1617  8.6754   2
   1   4  -4 110.846   9.926   1
   1   4  -4 83.1622  7.9785   1
   1   4  -4 76.8768  7.5679   2
  -1  -4   4 93.1809  7.3083   1
  -1  -4   4 82.2527  6.9499   2
  -1  -4   4 99.0736  8.8448   2
   0   4  -4 372.332  28.150   1
   0   4  -4 373.785  27.172   2
   0   4  -4 421.901  29.444   1
   0   4  -4 403.553  28.362   2
   0  -4   4 390.995  27.014   2
   0  -4   4 386.417  28.025   1
   0  -4   4 415.627  28.146   2
  -1   4  -4 100.088  10.782   2
  -1   4  -4 115.391  10.582   1
  -1   4  -4 96.7376  9.6957   2
  -1   4  -4 117.238  11.687   1
   1  -4   4 108.165  10.120   1
   1  -4   4 143.532  11.893   2
   1  -4   4 109.678   9.799   2
  -2   4  -4 250.018  20.110   1
  -2   4  -4 218.278  19.178   1
  -2   4  -4 262.147  19.591   2
  -2   4  -4 236.602  18.429   2
   2  -4   4 230.125  18.208   2
   2  -4   4 276.961  19.631   2
   2  -4   4 279.554  19.271   1
  -3   4  -4 226.010  18.122   1
  -3   4  -4 236.737  17.726   2
  -3   4  -4 196.166  17.563   3
  -3   4  -4 195.091  16.429   2
   3  -4   4 244.622  18.254   1
   3  -4   4 212.918  17.074   1
   3  -4   4 200.655  16.246   2
   3  -4   4 208.827  18.709   2
  -4   4  -4 116.887  12.759   1
  -4   4  -4 112.227  12.178   2
  -4   4  -4 111.944  11.800   3
  -4   4  -4 123.864  12.162   2
   4  -4   4 122.790  12.579   2
   4  -4   4 110.356  11.311   2
   4  -4   4 109.147  11.928   1
   4  -4   4 129.773  13.253   1
  -5   4  -4 142.102  14.732   2
  -5   4  -4 134.080  13.628   3
  -5   4  -4 159.215  15.745   1
   5  -4   4 189.506  15.985   1
   5  -4   4 150.223  15.582   1
   5  -4   4 147.014  13.932   2
   5  -4   4 116.555  14.141   2
  -6   4  -4 71.2040  9.9630   1
  -6   4  -4 47.9855  8.4812   2
  -6   4  -4 74.7655  8.5068   3
   6  -4   4 75.5485  9.8795   1
   6  -4   4 75.5023  9.2796   2
   6  -4   4 86.8490 10.7271   1
  -7   4  -4 40.4937  7.5734   1
  -7   4  -4 42.8349  7.5110   2
  -7   4  -4 38.4266  5.9427   3
   7  -4   4 41.6137  7.8921   1
   7  -4   4 50.4628  8.5000   1
   7  -4   4 57.2707  8.0623   2
  -8   4  -4 1.19444 3.22433   2
   8  -4   4 7.61726 4.08837   1
   8  -4   4 2.06061 3.36273   2
  -9   4  -4 2.36668 3.65319   2
   9  -4   4 6.17459 4.28857   1
   9  -4   4 4.28894 3.84480   2
  10  -4   4 9.35383 5.41531   1
  10  -4   4 15.6295  5.5134   2
  11  -4   4 6.97437 5.75432   1
  11  -4   4 -2.5068  4.4719   2
  12  -4   4 -1.5027  5.5481   1
  12  -4   4 -2.6568  4.6764   2
  11   3  -4 4.94786 5.04918   1
  10   3  -4 13.2173  4.4341   1
   9   3  -4 -0.0245  3.0518   1
   9   3  -4 1.76601 2.65315   1
   9   3  -4 3.78312 2.40851   2
   8   3  -4 -1.1671  2.2813   1
   8   3  -4 1.27128 2.87066   1
   8   3  -4 0.43345 1.99639   1
   8   3  -4 1.33027 2.26622   2
   7   3  -4 1.01007 1.83083   1
   7   3  -4 0.65110 2.48975   3
   7   3  -4 2.40891 1.98542   1
   7   3  -4 -1.6115  1.7412   2
   7   3  -4 4.43173 1.88230   2
   6   3  -4 3.34150 1.81445   1
   6   3  -4 0.53311 2.04648   1
   6   3  -4 0.54180 1.42982   2
   6   3  -4 1.94054 2.71612   3
   6   3  -4 2.81197 1.68843   2
   5   3  -4 363.397  25.387   2
   5   3  -4 370.836  28.845   3
   5   3  -4 378.195  26.293   1
   5   3  -4 392.584  26.864   1
   5   3  -4 364.741  25.781   2
   4   3  -4 5.02627 1.87350   1
   4   3  -4 2.71776 1.27343   1
   4   3  -4 1.58501 1.50889   2
   4   3  -4 2.21463 1.24006   2
   3   3  -4 489.237  34.300   1
   3   3  -4 473.664  33.079   2
   3   3  -4 515.677  33.828   2
   3   3  -4 520.209  35.000   1
   2   3  -4 306.148  20.298   2
   2   3  -4 292.888  21.001   1
   2   3  -4 296.336  21.640   1
   2   3  -4 290.653  20.948   2
  -2  -3   4 296.657  20.134   2
  -2  -3   4 292.955  19.935   2
  -2  -3   4 300.813  20.595   1
   1   3  -4 53.3384  6.6411   1
   1   3  -4 76.0222  7.1139   2
   1   3  -4 76.2329  5.7570   2
   1   3  -4 72.3157  5.8901   1
  -1  -3   4 61.9576  5.5565   1
  -1  -3   4 68.1030  5.4177   2
  -1  -3   4 78.6507  6.7538   2
   0   3  -4 89.3005  9.1265   2
   0   3  -4 112.806   9.064   1
   0   3  -4 93.9894  7.9046   2
   0   3  -4 94.9146  8.2215   1
   0  -3   4 106.698   9.366   2
   0  -3   4 111.915   7.936   2
  -1   3  -4 97.0685  9.6252   2
  -1   3  -4 109.891  10.523   2
  -1   3  -4 135.134  10.786   3
  -1   3  -4 127.194  11.237   1
  -1   3  -4 108.823   9.607   1
   1  -3   4 113.390   9.376   1
   1  -3   4 119.035   9.093   2
   1  -3   4 115.833  10.494   2
   1  -3   4 117.039  10.807   1
  -2   3  -4 0.12528 1.41223   2
  -2   3  -4 -0.1418  1.4080   1
  -2   3  -4 -0.9011  1.2608   3
  -2   3  -4 0.28430 1.18985   2
  -2   3  -4 2.45639 1.82625   1
   2  -3   4 0.84757 1.23692   1
   2  -3   4 0.22975 1.18574   2
   2  -3   4 0.70096 1.06630   2
   2  -3   4 2.29332 1.94907   1
  -3   3  -4 453.579  33.447   3
  -3   3  -4 423.929  32.057   2
  -3   3  -4 488.864  33.439   1
  -3   3  -4 413.269  31.552   2
   3  -3   4 429.186  31.409   2
   3  -3   4 412.141  32.685   1
   3  -3   4 505.780  33.405   1
   3  -3   4 468.640  32.178   2
  -4   3  -4 239.323  18.453   2
  -4   3  -4 224.310  17.892   2
  -4   3  -4 209.630  18.046   3
  -4   3  -4 228.997  18.810   1
   4  -3   4 218.541  18.666   1
   4  -3   4 232.580  17.800   2
   4  -3   4 253.105  18.580   2
   4  -3   4 250.034  18.944   1
  -5   3  -4 41.7925  6.8681   2
  -5   3  -4 38.3868  6.9420   1
  -5   3  -4 58.3724  6.6410   3
  -5   3  -4 55.9431  7.5444   2
   5  -3   4 56.2831  7.7380   2
   5  -3   4 70.4582  8.0137   2
   5  -3   4 59.8282  8.0724   1
   5  -3   4 52.7095  7.7212   1
  -6   3  -4 487.352  35.113   2
  -6   3  -4 490.190  35.545   3
   6  -3   4 494.397  36.528   1
   6  -3   4 445.617  35.977   1
   6  -3   4 469.789  34.779   2
   6  -3   4 477.324  35.297   2
  -7   3  -4 8.91287 3.68553   2
  -7   3  -4 0.76476 3.39640   1
  -7   3  -4 3.19663 2.47047   3
   7  -3   4 4.88313 3.00972   2
   7  -3   4 2.67567 3.38277   1
   7  -3   4 4.22699 3.57687   1
  -8   3  -4 3.08469 3.26846   2
   8  -3   4 1.17836 3.03244   1
   8  -3   4 -1.2735  2.3812   2
  -9   3  -4 19.4243  5.2103   2
   9  -3   4 24.8460  6.5493   1
   9  -3   4 13.0949  5.0876   2
  10  -3   4 -3.5842  3.4767   2
  10  -3   4 0.78284 4.07403   1
  11  -3   4 2.68524 4.81732   1
  11  -3   4 0.82432 4.47523   2
  12  -3   4 4.23076 5.85636   2
  12  -3   4 1.99753 5.48327   1
  12   2  -4 1.05007 4.90753   1
  11   2  -4 3.99247 4.45242   1
  10   2  -4 5.32361 3.51612   1
   9   2  -4 9.38519 3.16210   1
   9   2  -4 8.84903 3.74832   1
   9   2  -4 6.41404 2.65467   2
   8   2  -4 68.3307  6.8261   1
   8   2  -4 56.4497  7.3076   1
   8   2  -4 69.8791  6.9683   2
   7   2  -4 31.1638  3.6652   1
   7   2  -4 22.0608  3.3436   2
   7   2  -4 27.1672  3.9237   3
   7   2  -4 27.0532  3.5268   2
   7   2  -4 14.8993  3.4019   1
   6   2  -4 376.519  26.500   2
   6   2  -4 384.647  26.571   2
   6   2  -4 394.227  27.407   1
   6   2  -4 404.676  29.301   3
   6   2  -4 404.989  27.717   1
   5   2  -4 53.4874  4.5509   2
   5   2  -4 49.3227  4.1501   2
   5   2  -4 51.7464  6.2999   3
   4   2  -4 0.61062 1.80417   3
   4   2  -4 6.24034 1.16701   2
   3   2  -4 188.231  13.348   1
   3   2  -4 188.588  15.275   3
   3   2  -4 193.807  12.983   2
   3   2  -4 188.748  12.794   2
   2   2  -4 277.946  20.375   1
   2   2  -4 292.889  19.783   2
   2   2  -4 290.743  19.421   2
   2   2  -4 303.951  22.318   3
   2   2  -4 294.753  20.140   1
   1   2  -4 1191.95   77.01   2
   1   2  -4 1184.98   80.18   1
   1   2  -4 1146.44   79.82   1
   1   2  -4 1136.49   77.39   2
   1   2  -4 1206.13   83.71   3
  -1  -2   4 1175.28   77.04   2
  -1  -2   4 1154.49   79.74   1
  -1  -2   4 1166.43   79.55   1
  -1  -2   4 1220.15   76.77   2
   0   2  -4 4756.15  312.26   1
   0   2  -4 4728.11  301.17   2
   0   2  -4 4549.40  323.45   3
   0   2  -4 4589.73  301.55   2
   0   2  -4 4503.26  312.48   1
   0  -2   4 4891.76  300.99   2
   0  -2   4 4289.19  312.21   1
   0  -2   4 4711.88  301.44   2
  -1   2  -4 105.877   8.547   1
  -1   2  -4 101.695   8.097   2
  -1   2  -4 81.9695  9.1164   3
  -1   2  -4 108.373   8.477   2
  -1   2  -4 81.1024  8.8616   1
   1  -2   4 112.063   8.077   2
   1  -2   4 95.7175  9.0747   1
   1  -2   4 114.198   8.440   1
   1  -2   4 93.2830  8.8216   2
  -2   2  -4 96.3096  9.1450   1
  -2   2  -4 80.0333  8.5197   2
  -2   2  -4 74.3559  8.7598   1
  -2   2  -4 95.0950  8.8149   2
  -2   2  -4 98.4781  8.3269   3
   2  -2   4 77.7192  8.7578   3
   2  -2   4 98.6921  9.1472   1
   2  -2   4 96.8047  9.0748   2
   2  -2   4 110.593   9.488   1
   2  -2   4 103.166   8.863   2
  -3   2  -4 53.6867  6.3262   2
  -3   2  -4 51.1252  6.1368   2
  -3   2  -4 45.6097  5.6424   3
  -3   2  -4 64.3977  7.0001   1
   3  -2   4 53.3231  6.1669   2
   3  -2   4 48.5640  6.1343   1
   3  -2   4 48.9343  6.2725   1
   3  -2   4 46.9185  5.8803   3
   3  -2   4 46.2674  6.0899   2
  -4   2  -4 4.19585 2.16411   2
  -4   2  -4 5.27986 1.98124   3
  -4   2  -4 -1.1849  1.7068   1
  -4   2  -4 3.31694 2.02417   2
   4  -2   4 3.93001 2.25414   2
   4  -2   4 2.45236 2.16124   1
   4  -2   4 0.72501 1.89536   2
   4  -2   4 2.82613 2.33135   1
  -5   2  -4 427.893  30.631   3
  -5   2  -4 422.121  30.098   2
  -5   2  -4 370.543  30.539   1
  -5   2  -4 399.759  29.788   2
   5  -2   4 430.774  30.971   1
   5  -2   4 382.448  29.852   2
   5  -2   4 416.529  31.466   1
   5  -2   4 436.057  30.132   2
  -6   2  -4 134.478  13.575   2
  -6   2  -4 166.883  14.277   2
  -6   2  -4 133.349  11.777   3
  -6   2  -4 138.520  13.653   2
  -6   2  -4 134.117  13.969   1
   6  -2   4 150.875  15.129   1
   6  -2   4 142.740  14.024   2
   6  -2   4 137.767  14.113   2
   6  -2   4 149.116  14.477   1
  -7   2  -4 44.9517  6.9666   2
  -7   2  -4 58.7577  8.1061   1
  -7   2  -4 56.2733  6.1053   3
  -7   2  -4 54.8469  7.4504   2
   7  -2   4 53.1492  7.7377   2
   7  -2   4 58.9320  8.2243   1
   7  -2   4 35.6411  7.4700   1
   7  -2   4 35.3804  7.1701   2
  -8   2  -4 1.78992 2.89942   2
  -8   2  -4 3.23185 2.02926   3
   8  -2   4 -3.5095  3.2090   1
   8  -2   4 -2.3509  2.9144   1
   8  -2   4 3.06218 3.14273   2
  -9   2  -4 17.2902  4.5049   2
   9  -2   4 12.1481  4.5588   2
   9  -2   4 17.2959  6.1353   1
  10  -2   4 5.90306 4.67232   1
  10  -2   4 11.4843  5.1383   2
  11  -2   4 2.39993 4.22915   2
  11  -2   4 -1.4625  4.1865   1
  12  -2   4 1.89113 4.73987   2
  12  -2   4 5.03070 5.82054   1
  12   1  -4 2.69811 4.64351   1
  11   1  -4 -3.1885  3.7583   1
  10   1  -4 1.46855 2.98676   1
   9   1  -4 4.94677 2.53859   1
   9   1  -4 9.55803 3.97246   1
   9   1  -4 9.30348 3.29084   2
   8   1  -4 1.93283 2.63626   1
   8   1  -4 0.60387 1.93544   2
   8   1  -4 1.64308 1.87008   1
   8   1  -4 1.20087 1.99400   2
   8   1  -4 1.59180 1.85187   2
   7   1  -4 3.48760 1.67706   2
   7   1  -4 0.61953 1.54743   2
   7   1  -4 2.23650 2.08837   1
   7   1  -4 -1.3373  1.4860   1
   6   1  -4 366.747  25.009   2
   6   1  -4 347.165  24.995   2
   6   1  -4 393.190  26.111   1
   6   1  -4 383.523  27.203   3
   5   1  -4 16.5657  2.8603   3
   4   1  -4 11.1720  2.3163   3
   3   1  -4 1109.33   78.59   3
   2   1  -4 8.78094 1.95715   3
  -2  -1   4 10.8703  2.3294   3
   1   1  -4 3.21461 0.73311   2
   1   1  -4 2.84137 0.82846   2
   1   1  -4 4.11004 0.84596   1
   1   1  -4 2.94789 0.83486   1
   1   1  -4 2.88719 1.34092   3
  -1  -1   4 2.50329 1.34042   3
  -1  -1   4 2.57049 0.49404   2
   0   1  -4 14.8590  2.0276   1
   0   1  -4 10.7396  1.8238   2
   0   1  -4 12.9750  2.2893   3
   0   1  -4 8.94524 1.63882   2
   0   1  -4 12.3739  1.9446   1
   0  -1   4 8.85034 1.60228   1
   0  -1   4 11.8025  1.6900   2
   0  -1   4 7.87886 1.52607   2
   0  -1   4 8.72631 2.02002   3
   0  -1   4 14.0242  1.8801   1
  -1   1  -4 209.673  17.702   1
  -1   1  -4 230.702  17.066   2
  -1   1  -4 250.799  18.335   3
  -1   1  -4 252.057  17.724   1
  -1   1  -4 233.663  17.125   2
   1  -1   4 254.975  18.418   3
   1  -1   4 247.409  17.566   1
   1  -1   4 265.350  17.177   2
   1  -1   4 212.478  16.867   2
   1  -1   4 260.796  17.855   1
  -2   1  -4 12.6370  2.4841   2
  -2   1  -4 4.90027 2.00296   1
  -2   1  -4 5.38400 1.62023   3
  -2   1  -4 5.99501 1.74706   1
  -2   1  -4 4.22124 1.51287   2
   2  -1   4 6.00177 1.68822   3
   2  -1   4 3.08118 1.62470   1
   2  -1   4 3.62853 1.38834   2
   2  -1   4 3.41325 1.52261   1
   2  -1   4 4.74697 1.57695   2
  -3   1  -4 19.1347  3.2940   2
  -3   1  -4 28.5362  4.0805   2
  -3   1  -4 27.1145  3.9262   1
  -3   1  -4 19.9603  3.9686   1
  -3   1  -4 25.6817  3.5343   3
   3  -1   4 25.4422  3.7485   2
   3  -1   4 18.5373  3.4718   2
   3  -1   4 19.0250  3.7256   1
   3  -1   4 22.2245  3.6330   1
   3  -1   4 13.4975  2.7197   3
  -4   1  -4 29.7989  4.4834   2
  -4   1  -4 27.9832  4.4300   1
  -4   1  -4 22.6407  4.0220   2
  -4   1  -4 22.5789  4.1030   2
  -4   1  -4 25.6572  3.7787   3
   4  -1   4 15.8122  3.9273   1
   4  -1   4 23.8643  4.1436   1
   4  -1   4 29.4768  4.5094   2
   4  -1   4 19.6616  3.2889   3
   4  -1   4 29.8747  4.6122   2
  -5   1  -4 17.3261  3.8762   2
  -5   1  -4 25.7368  3.8053   3
  -5   1  -4 32.6052  4.9235   2
   5  -1   4 34.6221  5.1938   2
   5  -1   4 15.4365  4.0057   2
   5  -1   4 23.0291  4.4363   1
   5  -1   4 21.6581  3.4339   3
   5  -1   4 24.9778  5.0664   1
  -6   1  -4 1.23435 2.03798   2
  -6   1  -4 -0.4882  1.6751   2
  -6   1  -4 0.08491 1.69976   3
  -6   1  -4 0.97513 2.55191   1
   6  -1   4 0.95779 1.48816   3
   6  -1   4 3.85756 2.68042   1
   6  -1   4 0.37959 2.09014   2
   6  -1   4 1.21568 2.22065   1
   6  -1   4 2.85375 2.52027   2
  -7   1  -4 31.1819  5.1216   2
  -7   1  -4 34.6448  5.8672   1
  -7   1  -4 27.3716  4.1904   3
  -7   1  -4 32.9657  5.5422   2
   7  -1   4 22.4538  5.3165   2
   7  -1   4 33.0110  4.2837   3
   7  -1   4 35.6209  6.3339   2
   7  -1   4 37.1534  6.0972   1
   7  -1   4 39.7883  7.2302   1
  -8   1  -4 54.9118  7.1956   2
  -8   1  -4 46.7503  7.3154   1
  -8   1  -4 38.4767  6.0826   2
   8  -1   4 26.4048  6.7606   1
   8  -1   4 46.6483  7.3278   1
   8  -1   4 48.4836  7.9110   2
  -9   1  -4 9.19440 3.64485   2
   9  -1   4 8.57137 4.19599   2
   9  -1   4 5.15129 4.78625   1
  10  -1   4 -5.0483  3.5828   2
  10  -1   4 5.73942 5.14819   1
  11  -1   4 1.06619 4.57822   1
  11  -1   4 0.01963 4.10728   2
  12  -1   4 3.01279 5.45898   1
  12  -1   4 1.05137 5.14901   2
  12   0  -4 7.92871 4.60691   1
  11   0  -4 -1.5270  3.6577   1
  10   0  -4 4.14961 3.87838   1
  10   0  -4 3.95510 3.70087   2
   9   0  -4 6.03706 3.60143   1
   9   0  -4 8.74053 3.21456   1
   9   0  -4 7.11309 3.07874   2
   8   0  -4 27.4762  4.5992   2
   8   0  -4 28.7966  4.4564   2
   8   0  -4 23.6293  4.5411   1
   8   0  -4 27.6240  4.3922   1
   7   0  -4 103.786   9.041   2
   7   0  -4 90.3585  8.7552   1
   7   0  -4 100.280   8.838   2
   7   0  -4 103.164   9.576   1
   6   0  -4 15.6202  2.3754   2
   6   0  -4 12.1709  2.2716   1
   6   0  -4 7.08836 1.98356   2
   6   0  -4 8.57687 2.14928   1
   5   0  -4 23.2775  2.8466   3
   5   0  -4 19.2593  2.1765   2
   4   0  -4 135.951  10.691   3
   3   0  -4 0.67367 0.91293   3
  -3   0   4 1.05543 1.02936   3
   2   0  -4 1664.78  117.88   3
  -2   0   4 1691.24  117.86   3
   1   0  -4 1167.26   74.14   2
   1   0  -4 1177.33   76.81   1
   1   0  -4 1098.89   77.04   1
   1   0  -4 1122.39   74.28   2
   1   0  -4 1108.48   80.34   3
  -1   0   4 1138.62   80.36   3
   0   0  -4 6.20695 1.58014   3
   0   0  -4 2.96704 1.08938   2
   0   0  -4 1.76106 0.82361   2
   0   0  -4 2.83179 1.21232   1
   0   0  -4 4.00273 1.08769   1
   0   0   4 2.78752 1.23085   3
   0   0   4 5.57824 1.17689   1
   0   0   4 5.11937 1.33788   1
   0   0   4 2.15441 0.86801   2
   0   0   4 3.26164 1.04851   2
  -1   0  -4 899.879  64.489   1
  -1   0  -4 845.193  66.772   3
  -1   0  -4 971.474  62.572   2
  -1   0  -4 951.122  62.417   2
  -1   0  -4 952.997  65.042   1
   1   0   4 963.946  62.548   2
   1   0   4 998.576  62.385   2
   1   0   4 908.935  64.441   1
   1   0   4 952.696  66.969   3
   1   0   4 988.485  65.057   1
  -2   0  -4 136.224  10.952   2
  -2   0  -4 131.949  11.415   3
  -2   0  -4 133.512  11.113   1
  -2   0  -4 156.997  11.923   1
  -2   0  -4 145.573  10.972   2
  -2   0  -4 147.107  11.112   2
   2   0   4 150.036  11.156   2
   2   0   4 143.383  11.520   3
   2   0   4 145.137  11.159   1
   2   0   4 140.119  11.703   1
   2   0   4 153.397  10.999   2
  -3   0  -4 63.8285  7.4406   1
  -3   0  -4 67.7402  7.0162   1
  -3   0  -4 59.4925  6.5658   3
  -3   0  -4 66.2107  6.9171   2
  -3   0  -4 60.7027  6.7265   2
   3   0   4 73.7966  7.9324   1
   3   0   4 58.2947  6.6144   2
   3   0   4 81.5848  7.6173   2
   3   0   4 72.7900  6.9398   3
   3   0   4 69.0186  7.0081   1
  -4   0  -4 360.205  28.320   3
  -4   0  -4 400.328  27.376   2
  -4   0  -4 379.180  27.213   2
   4   0   4 400.049  27.623   2
   4   0   4 375.284  27.974   1
   4   0   4 378.643  27.168   2
   4   0   4 374.385  28.344   3
   4   0   4 422.775  29.236   1
  -5   0  -4 2.10345 1.79838   2
  -5   0  -4 1.37401 1.76336   1
  -5   0  -4 4.35886 2.24133   2
  -5   0  -4 -0.5094  1.3346   3
   5   0   4 3.93470 2.25427   2
   5   0   4 1.73280 1.79590   1
   5   0   4 4.92852 2.10661   2
   5   0   4 2.79913 1.52552   3
   5   0   4 4.63276 2.79700   1
  -6   0  -4 106.724  10.954   2
  -6   0  -4 120.757  11.644   2
  -6   0  -4 128.554  11.983   1
   6   0   4 122.597  13.457   1
   6   0   4 133.675  12.728   2
   6   0   4 136.613  12.323   2
   6   0   4 108.764  11.666   1
   6   0   4 115.904  10.047   3
  -7   0  -4 79.8039  8.6536   2
  -7   0  -4 60.5927  8.1575   1
  -7   0  -4 66.1641  7.9902   2
   7   0   4 76.3858 10.4519   1
   7   0   4 70.1277  9.3192   2
   7   0   4 80.2865  9.2426   2
   7   0   4 81.9035  9.2932   1
   7   0   4 75.4117  7.4132   3
  -8   0  -4 3.87980 3.78899   1
  -8   0  -4 4.58271 2.95799   2
  -8   0  -4 5.12774 2.98504   2
   8   0   4 -0.1036  3.2418   2
   8   0   4 1.24741 3.39300   1
   8   0   4 -0.5367  2.7043   2
   8   0   4 2.50866 3.13575   1
   8   0   4 5.35438 1.89158   3
  -9   0  -4 159.269  14.152   2
  -9   0  -4 150.280  13.504   2
   9   0   4 148.920  16.214   2
   9   0   4 151.453  17.581   1
  10   0   4 -1.8797  4.2533   1
  11   0   4 -0.2837  4.2791   1
  11   0   4 -4.4371  3.5234   2
  12   0   4 7.89976 5.67271   2
  12   0   4 -0.2878  5.4912   1
  12  -1  -4 0.65664 4.62917   1
  11  -1  -4 17.1729  4.9236   1
  10  -1  -4 10.6422  3.6518   2
  10  -1  -4 12.5634  4.7673   1
   9  -1  -4 3.60627 2.72436   1
   9  -1  -4 1.63103 2.61259   1
   9  -1  -4 -1.5935  2.5296   2
   8  -1  -4 6.21559 2.75142   2
   8  -1  -4 7.92986 2.87115   1
   8  -1  -4 3.25583 2.86205   2
   8  -1  -4 3.76090 2.64499   1
   7  -1  -4 12.0310  3.3425   2
   7  -1  -4 18.1512  3.3571   1
   7  -1  -4 18.1359  3.3598   2
   7  -1  -4 13.6389  3.5349   1
   6  -1  -4 15.7410  2.8574   2
   6  -1  -4 15.7938  3.2687   1
   6  -1  -4 15.6475  3.0065   1
   6  -1  -4 16.3387  3.1114   2
   5  -1  -4 84.3214  7.2034   1
   5  -1  -4 90.3122  7.2735   1
   5  -1  -4 83.6642  7.0055   2
   5  -1  -4 83.8458  6.7869   2
   4  -1  -4 163.164  11.023   2
   4  -1  -4 155.773  12.019   3
   4  -1  -4 146.521  11.489   1
   4  -1  -4 161.638  11.469   1
   4  -1  -4 156.002  11.153   2
  -4   1   4 150.753  11.903   3
   3  -1  -4 19.1258  2.3131   1
   3  -1  -4 16.8363  1.9466   2
   3  -1  -4 15.8598  2.0349   2
   3  -1  -4 15.4146  2.6423   3
   3  -1  -4 22.7151  2.2327   1
  -3   1   4 17.7439  2.7242   3
   2  -1  -4 1068.34   77.10   3
   2  -1  -4 1095.45   74.18   1
   2  -1  -4 1123.57   71.49   2
   2  -1  -4 1064.07   73.78   1
   2  -1  -4 1114.75   71.19   2
  -2   1   4 1070.93   77.08   3
   1  -1  -4 58.5334  4.7919   2
   1  -1  -4 62.9004  4.9831   1
   1  -1  -4 78.2152  5.3609   2
   1  -1  -4 64.0782  5.5080   1
   1  -1  -4 77.2058  6.1724   3
  -1   1   4 59.1018  4.9291   2
  -1   1   4 72.2751  6.6111   3
  -1   1   4 66.9180  5.3328   1
  -1   1   4 62.3257  4.6784   2
  -1   1   4 60.2777  4.9660   2
  -1   1   4 60.5425  4.8495   1
   0  -1  -4 904.436  68.038   3
   0  -1  -4 923.315  63.323   2
   0  -1  -4 931.093  65.825   1
   0  -1  -4 1006.79   63.10   2
   0  -1  -4 1003.30   65.35   1
   0   1   4 923.706  63.246   2
   0   1   4 972.440  62.952   2
   0   1   4 1001.49   65.22   1
   0   1   4 936.036  68.033   3
  -1  -1  -4 1466.15   98.20   1
  -1  -1  -4 1387.47  101.67   3
  -1  -1  -4 1403.45   94.71   2
  -1  -1  -4 1401.09   94.89   2
  -1  -1  -4 1500.49   98.68   1
   1   1   4 1486.90   94.96   2
   1   1   4 1351.91   97.97   1
   1   1   4 1497.83   98.68   1
   1   1   4 1442.16  101.74   3
   1   1   4 1484.02   94.70   2
  -2  -1  -4 93.7149  9.0278   1
  -2  -1  -4 85.7149  8.2206   2
  -2  -1  -4 69.5161  7.7797   2
  -2  -1  -4 93.2367  7.8141   1
  -2  -1  -4 88.3053  8.7990   3
   2   1   4 102.671   8.253   3
   2   1   4 98.8876  8.6023   2
   2   1   4 91.1516  7.5288   2
   2   1   4 97.0268  9.1178   1
   2   1   4 94.3084  7.7565   1
  -3  -1  -4 112.030   9.479   3
  -3  -1  -4 104.816  10.360   1
  -3  -1  -4 101.535   9.630   2
  -3  -1  -4 119.768   9.221   2
  -3  -1  -4 100.105   9.790   1
   3   1   4 115.366   9.255   1
   3   1   4 106.775  10.650   1
   3   1   4 103.463   9.810   2
   3   1   4 105.649   9.306   3
   3   1   4 111.562   8.984   2
  -4  -1  -4 20.0181  3.8748   3
  -4  -1  -4 26.6877  4.1676   2
  -4  -1  -4 40.7172  4.9574   2
   4   1   4 41.7561  4.9879   2
   4   1   4 46.1495  6.0171   1
   4   1   4 29.6609  4.4142   2
   4   1   4 25.1458  4.1902   1
   4   1   4 25.7310  3.9500   3
  -5  -1  -4 27.0432  4.4396   1
  -5  -1  -4 35.0296  4.8513   2
  -5  -1  -4 30.0074  4.3723   2
   5   1   4 30.7373  4.6756   1
   5   1   4 28.0993  4.7152   2
   5   1   4 35.1106  4.9865   2
   5   1   4 14.4407  4.2912   1
   5   1   4 22.4598  3.8732   3
  -6  -1  -4 39.5339  5.3805   2
  -6  -1  -4 32.4530  5.0581   1
  -6  -1  -4 23.7788  4.4536   2
   6   1   4 30.4526  5.3513   2
   6   1   4 28.5703  5.1620   2
   6   1   4 43.6483  5.7785   1
   6   1   4 31.7140  4.5873   3
   6   1   4 30.1301  5.0297   2
   6   1   4 26.7859  5.6855   1
  -7  -1  -4 16.3690  3.5519   2
  -7  -1  -4 17.5002  4.1215   1
  -7  -1  -4 23.5878  4.2319   2
   7   1   4 15.2079  4.1530   2
   7   1   4 13.6864  3.9047   2
   7   1   4 18.4975  4.1988   1
   7   1   4 22.8573  5.5919   1
   7   1   4 16.8139  3.2943   3
   7   1   4 9.48766 3.60972   2
  -8  -1  -4 14.2253  3.6125   2
  -8  -1  -4 18.6979  4.0507   2
   8   1   4 5.76099 4.13202   1
   8   1   4 11.7517  4.2983   2
   8   1   4 9.43685 4.23110   2
   8   1   4 15.4440  4.3237   1
   8   1   4 15.0134  3.1822   3
  -9  -1  -4 7.27855 3.22442   2
  -9  -1  -4 10.5358  3.3574   2
   9   1   4 3.04540 4.08035   1
   9   1   4 12.2518  4.7126   2
   9   1   4 18.9585  3.1594   3
  10   1   4 0.36466 3.94725   1
  10   1   4 3.14677 4.52242   2
  11   1   4 7.41321 5.75018   1
  11   1   4 -3.0742  4.1701   2
  12   1   4 -0.8327  5.1090   1
  12   1   4 0.46852 5.41776   2
  12  -2  -4 -2.4846  4.1680   1
  11  -2  -4 6.10114 4.57149   1
  10  -2  -4 1.99093 3.47463   1
  10  -2  -4 5.79662 3.23637   2
   9  -2  -4 9.75964 3.53343   2
   9  -2  -4 11.9965  4.1712   1
   8  -2  -4 17.7203  4.3362   1
   8  -2  -4 15.9318  4.0276   1
   8  -2  -4 5.36838 2.74383   2
   7  -2  -4 3.55335 2.74535   2
   7  -2  -4 5.72179 2.79792   1
   7  -2  -4 5.53839 2.39190   2
   7  -2  -4 1.75371 2.57430   1
   6  -2  -4 0.55380 2.03751   1
   6  -2  -4 2.07126 2.16864   1
   6  -2  -4 -0.9140  1.5164   2
   6  -2  -4 0.09626 2.21159   2
   5  -2  -4 -1.8872  1.5961   1
   5  -2  -4 2.96353 1.90207   1
   5  -2  -4 -1.0986  1.6015   2
   5  -2  -4 -1.7059  1.3562   2
  -5   2   4 -0.5171  1.1993   3
   4  -2  -4 36.0250  4.4335   1
   4  -2  -4 26.8116  3.5465   1
   4  -2  -4 21.9609  3.5915   2
   4  -2  -4 26.0207  3.2791   2
  -4   2   4 33.7566  3.8305   3
   3  -2  -4 546.621  36.698   1
   3  -2  -4 526.286  37.279   1
   3  -2  -4 612.281  35.527   2
   3  -2  -4 473.198  35.761   2
  -3   2   4 482.201  38.169   3
  -3   2   4 525.213  34.939   2
   2  -2  -4 68.4036  5.2027   2
   2  -2  -4 57.7474  5.9778   2
   2  -2  -4 55.2680  6.2428   1
   2  -2  -4 70.0688  5.4662   1
  -2   2   4 68.9491  5.0895   2
  -2   2   4 63.7243  5.2785   2
  -2   2   4 61.5830  6.6017   3
  -2   2   4 63.7462  5.9995   1
   1  -2  -4 455.752  31.317   1
   1  -2  -4 451.055  32.121   1
   1  -2  -4 444.058  30.776   2
   1  -2  -4 472.274  30.254   2
  -1   2   4 414.282  31.160   1
  -1   2   4 457.297  33.236   3
  -1   2   4 468.731  30.130   2
  -1   2   4 451.897  31.911   1
  -1   2   4 446.766  30.609   2
   0  -2  -4 2979.06  193.84   2
   0  -2  -4 2931.58  201.68   1
   0  -2  -4 2964.06  194.35   2
   0  -2  -4 3033.89  200.90   1
   0   2   4 3060.55  193.77   2
   0   2   4 2993.39  200.80   1
   0   2   4 2780.01  201.51   1
   0   2   4 3021.45  208.51   3
   0   2   4 2981.01  194.31   2
  -1  -2  -4 831.521  56.877   1
  -1  -2  -4 861.280  55.383   2
  -1  -2  -4 818.172  54.940   2
  -1  -2  -4 782.791  57.463   1
   1   2   4 815.115  57.547   1
   1   2   4 867.599  59.476   3
   1   2   4 833.078  54.851   2
   1   2   4 815.783  55.298   2
   1   2   4 800.969  56.729   1
  -2  -2  -4 73.3671  8.2652   1
  -2  -2  -4 92.6243  8.0277   2
  -2  -2  -4 80.5218  7.9380   1
  -2  -2  -4 78.8147  7.8774   2
   2   2   4 76.7772  7.8890   2
   2   2   4 83.5963  7.8567   1
   2   2   4 78.5809  8.4345   3
   2   2   4 86.0424  8.6794   1
   2   2   4 92.7749  7.8801   2
  -3  -2  -4 69.7999  7.4884   2
  -3  -2  -4 78.0262  7.6444   2
  -3  -2  -4 70.0155  7.5692   1
   3   2   4 79.7480  7.7337   1
   3   2   4 83.4147  7.8789   2
   3   2   4 78.4146  7.6510   2
   3   2   4 61.6694  7.6936   3
   3   2   4 77.9893  8.5917   1
  -4  -2  -4 0.47340 1.30264   1
  -4  -2  -4 5.73062 2.10641   2
  -4  -2  -4 1.67161 1.58953   2
   4   2   4 3.80283 1.82424   1
   4   2   4 3.16775 1.74887   3
   4   2   4 6.69824 2.65540   1
   4   2   4 4.02232 1.98358   2
   4   2   4 6.35500 2.15644   2
  -5  -2  -4 40.6156  5.6034   2
  -5  -2  -4 42.6937  5.6542   1
  -5  -2  -4 36.8648  5.4103   2
   5   2   4 60.8663  7.5835   1
   5   2   4 48.9969  6.0216   3
   5   2   4 41.2712  5.9714   2
   5   2   4 36.2403  5.4366   2
   5   2   4 33.9835  5.4042   1
  -6  -2  -4 225.680  17.214   1
  -6  -2  -4 210.172  16.617   2
  -6  -2  -4 212.676  16.676   2
   6   2   4 219.153  20.239   1
   6   2   4 218.143  17.311   2
   6   2   4 214.942  17.409   1
   6   2   4 189.221  16.708   2
   6   2   4 230.368  17.653   3
  -7  -2  -4 3.88551 2.59264   2
  -7  -2  -4 7.37398 3.04118   1
  -7  -2  -4 10.4385  3.0414   2
   7   2   4 2.46405 2.33578   2
   7   2   4 6.38820 2.36591   3
   7   2   4 4.95249 3.12412   2
   7   2   4 6.08514 3.35417   1
   7   2   4 2.59421 2.84401   1
  -8  -2  -4 238.416  18.732   2
  -8  -2  -4 243.099  18.942   2
   8   2   4 249.520  22.230   2
   8   2   4 263.604  19.935   3
   8   2   4 245.063  21.666   2
   8   2   4 228.225  21.535   2
   8   2   4 234.546  23.475   1
   8   2   4 270.301  20.821   1
  -9  -2  -4 40.8219  5.9330   2
   9   2   4 51.7695  8.5999   2
   9   2   4 49.9123  8.2646   2
   9   2   4 58.8079  6.6011   3
   9   2   4 34.8129  8.2330   1
  10   2   4 -1.9720  3.9737   1
  10   2   4 -2.5621  3.9836   2
  11   2   4 -3.7147  3.9800   1
  11   2   4 1.60905 4.95067   2
  12   2   4 1.78504 6.56693   1
  12   2   4 2.47360 5.70076   2
  11  -3  -4 -0.1559  3.4671   1
  10  -3  -4 11.0343  4.4229   1
  10  -3  -4 10.2458  4.2495   2
   9  -3  -4 21.6677  5.0108   1
   9  -3  -4 25.2645  5.2523   2
   8  -3  -4 37.5219  6.5486   1
   8  -3  -4 37.6025  5.8996   1
   8  -3  -4 29.6038  5.2298   2
   7  -3  -4 129.049  13.955   1
   7  -3  -4 157.135  12.782   1
   7  -3  -4 147.446  12.872   2
   7  -3  -4 136.359  13.927   2
   6  -3  -4 20.0723  3.4676   2
   6  -3  -4 11.2819  3.7138   2
   6  -3  -4 8.53039 3.45484   1
   6  -3  -4 17.1586  3.5852   1
  -6   3   4 12.5586  2.3507   3
   5  -3  -4 25.8384  4.7462   1
   5  -3  -4 28.4264  4.7578   2
   5  -3  -4 31.1638  4.3903   1
   5  -3  -4 22.6791  3.6002   2
  -5   3   4 25.9428  3.7036   3
   4  -3  -4 473.880  34.013   1
   4  -3  -4 444.488  33.048   1
   4  -3  -4 485.640  32.913   2
   4  -3  -4 444.616  31.854   2
  -4   3   4 497.045  31.618   2
  -4   3   4 444.190  32.667   1
  -4   3   4 500.377  34.361   3
  -4   3   4 445.664  32.721   1
  -4   3   4 473.137  31.626   2
   3  -3  -4 270.758  17.911   2
   3  -3  -4 254.218  19.430   1
   3  -3  -4 251.142  18.493   1
   3  -3  -4 260.513  18.740   2
  -3   3   4 247.597  17.959   2
  -3   3   4 238.239  18.692   1
  -3   3   4 265.325  19.665   3
  -3   3   4 236.049  17.646   2
   2  -3  -4 182.965  13.642   2
   2  -3  -4 208.870  14.300   1
   2  -3  -4 198.605  15.197   1
   2  -3  -4 172.109  14.352   2
  -2   3   4 202.173  15.539   3
  -2   3   4 185.055  14.801   1
  -2   3   4 182.345  14.087   2
  -2   3   4 187.563  13.544   2
   1  -3  -4 122.502   9.397   2
   1  -3  -4 115.425   9.666   1
   1  -3  -4 136.070  10.836   1
   1  -3  -4 129.501  11.299   2
  -1   3   4 125.302  10.038   2
  -1   3   4 126.539   9.335   2
   0  -3  -4 543.584  37.983   2
   0  -3  -4 563.900  37.316   2
   0  -3  -4 557.758  38.580   1
   0  -3  -4 582.212  39.752   1
   0   3   4 581.499  39.713   1
   0   3   4 550.349  37.948   2
   0   3   4 514.501  37.055   2
   0   3   4 542.150  38.484   1
  -1  -3  -4 57.2065  5.8774   2
  -1  -3  -4 55.2443  5.8688   1
  -1  -3  -4 58.0398  7.0154   1
  -1  -3  -4 57.0085  6.4072   2
   1   3   4 65.8140  6.0450   1
   1   3   4 50.4937  5.4899   2
   1   3   4 58.0518  6.4356   2
   1   3   4 56.1139  6.6926   1
  -2  -3  -4 480.137  33.221   2
  -2  -3  -4 447.346  34.543   1
  -2  -3  -4 475.065  33.885   1
  -2  -3  -4 483.352  32.817   2
   2   3   4 470.838  32.588   2
   2   3   4 454.532  33.645   1
   2   3   4 482.771  34.698   1
   2   3   4 470.322  33.181   2
   2   3   4 507.669  34.929   1
  -3  -3  -4 122.694  12.374   2
  -3  -3  -4 129.167  12.332   2
  -3  -3  -4 165.483  12.244   1
   3   3   4 166.055  14.348   1
   3   3   4 149.847  11.600   2
   3   3   4 124.666  12.527   2
   3   3   4 168.770  13.140   1
   3   3   4 139.823  11.809   1
  -4  -3  -4 4.93354 2.07341   1
  -4  -3  -4 8.27984 2.60820   2
  -4  -3  -4 15.2521  3.3181   2
   4   3   4 8.50462 3.29745   1
   4   3   4 8.64424 2.64380   2
   4   3   4 16.5734  3.3034   1
   4   3   4 9.70439 3.02550   2
   4   3   4 9.15187 3.01281   3
  -5  -3  -4 20.5365  4.1008   2
  -5  -3  -4 31.5392  4.7495   1
  -5  -3  -4 29.4380  4.5392   2
   5   3   4 18.0600  3.8461   2
   5   3   4 23.0252  4.3853   1
   5   3   4 21.6888  4.8882   1
   5   3   4 28.6616  4.9165   2
   5   3   4 14.0427  3.7605   3
  -6  -3  -4 -0.1618  2.0876   1
  -6  -3  -4 0.02515 2.15951   2
  -6  -3  -4 0.56586 2.05130   2
   6   3   4 -0.8466  1.7450   2
   6   3   4 -0.2478  2.2105   1
   6   3   4 -1.0132  1.8142   3
   6   3   4 1.14791 2.78219   1
   6   3   4 2.88465 2.35980   2
  -7  -3  -4 48.4385  6.6172   2
  -7  -3  -4 64.0857  7.3701   2
  -7  -3  -4 51.4950  6.9447   1
   7   3   4 54.8229  7.5306   2
   7   3   4 45.3286  7.9310   1
   7   3   4 45.7102  7.2576   2
   7   3   4 59.0465  7.3882   3
   7   3   4 47.1809  7.2934   1
  -8  -3  -4 6.78098 3.33713   2
  -8  -3  -4 9.27901 3.22360   2
   8   3   4 5.73008 3.43909   2
   8   3   4 7.10236 3.68468   1
   8   3   4 3.55796 2.54205   3
   8   3   4 6.95973 4.53100   1
   9   3   4 14.3881  4.7569   2
   9   3   4 13.5246  5.5460   1
   9   3   4 5.12324 2.71796   3
  10   3   4 0.82510 3.68948   2
  10   3   4 -1.0480  4.0300   1
  10   3   4 -2.6657  3.6478   2
  11   3   4 8.71939 5.22085   2
  11   3   4 -2.9061  3.5239   2
  11   3   4 -0.1812  4.5518   1
  12   3   4 4.11052 6.12200   1
  12   3   4 3.82292 5.44401   2
  11  -4  -4 1.44175 4.10550   1
  11  -4  -4 -0.0417  4.0173   2
  10  -4  -4 4.86094 3.49210   2
  10  -4  -4 0.31167 3.50901   1
   9  -4  -4 17.9366  4.6535   2
   9  -4  -4 16.6842  4.7515   1
   8  -4  -4 10.8601  3.9981   1
   8  -4  -4 6.28547 3.38078   2
   7  -4  -4 358.181  28.528   2
   7  -4  -4 387.130  28.394   1
   7  -4  -4 356.800  29.239   1
   7  -4  -4 339.126  26.902   2
  -7   4   4 398.710  27.308   3
   6  -4  -4 4.05375 3.52877   2
   6  -4  -4 4.19337 2.54945   1
   6  -4  -4 6.03646 2.43145   2
   6  -4  -4 9.87724 3.97542   1
  -6   4   4 6.27756 1.98275   2
  -6   4   4 4.63411 1.65352   2
  -6   4   4 6.15228 2.49277   3
   5  -4  -4 1.22823 2.51139   2
   5  -4  -4 5.48417 3.15472   1
   5  -4  -4 2.61554 2.22374   1
   5  -4  -4 7.07149 2.42658   2
  -5   4   4 4.31077 1.98700   2
  -5   4   4 2.35372 2.02451   3
  -5   4   4 4.58843 1.92145   2
   4  -4  -4 180.954  16.916   1
   4  -4  -4 186.429  14.596   1
   4  -4  -4 184.201  16.432   2
   4  -4  -4 207.674  14.166   2
  -4   4   4 181.174  14.088   2
  -4   4   4 173.418  15.181   3
  -4   4   4 169.695  14.703   1
  -4   4   4 181.851  13.962   2
   3  -4  -4 13.5252  3.5066   1
   3  -4  -4 8.98560 2.40685   1
   3  -4  -4 9.15657 2.33110   2
   3  -4  -4 25.3515  4.3610   2
  -3   4   4 16.7710  3.2401   2
  -3   4   4 13.9506  3.4462   1
  -3   4   4 14.5915  2.8184   2
   2  -4  -4 0.46627 1.26420   1
   2  -4  -4 3.29351 2.33666   1
   2  -4  -4 -1.1065  0.8880   2
   2  -4  -4 3.10570 2.02451   2
  -2   4   4 -0.1049  1.0032   2
  -2   4   4 0.82769 1.46438   1
  -2   4   4 1.48618 1.43073   2
   1  -4  -4 84.6578  9.9638   1
   1  -4  -4 106.190   8.082   2
   1  -4  -4 90.2106  9.6930   2
   1  -4  -4 96.2203  8.2242   1
  -1   4   4 100.207   9.641   2
  -1   4   4 94.1215 10.0471   1
  -1   4   4 94.8185  7.8496   2
   0  -4  -4 132.577  11.203   1
   0  -4  -4 149.124  13.179   2
   0  -4  -4 165.176  14.329   1
   0  -4  -4 137.466  10.929   2
   0   4   4 130.504  12.500   2
   0   4   4 150.240  13.708   1
   0   4   4 147.363  10.963   2
  -1  -4  -4 175.252  13.673   2
  -1  -4  -4 203.152  14.338   1
  -1  -4  -4 181.021  14.660   2
  -1  -4  -4 158.800  16.004   1
   1   4   4 175.907  15.314   1
   1   4   4 175.317  14.006   1
   1   4   4 200.290  14.807   2
   1   4   4 179.588  13.596   2
  -2  -4  -4 160.302  14.142   2
  -2  -4  -4 140.522  11.940   2
  -2  -4  -4 149.828  12.434   1
   2   4   4 170.426  13.034   2
   2   4   4 152.004  12.274   1
   2   4   4 161.912  14.885   1
   2   4   4 150.133  11.898   2
  -3  -4  -4 5.21950 2.17854   1
  -3  -4  -4 8.25622 2.47765   2
  -3  -4  -4 4.07985 2.31547   2
   3   4   4 7.99915 2.33515   2
   3   4   4 3.22095 2.02869   1
   3   4   4 9.24453 3.42152   1
   3   4   4 3.92987 2.06328   2
  -4  -4  -4 14.2398  3.3386   2
  -4  -4  -4 9.06319 3.20123   2
  -4  -4  -4 13.3255  3.1792   1
   4   4   4 18.4175  4.4594   1
   4   4   4 16.0635  3.4697   2
   4   4   4 2.11212 2.44968   1
   4   4   4 7.43398 2.78546   1
   4   4   4 10.0192  3.0039   2
  -5  -4  -4 3.24287 2.60728   2
  -5  -4  -4 2.34684 1.98066   2
  -5  -4  -4 0.27910 1.94171   1
   5   4   4 -0.8858  1.6279   2
   5   4   4 6.50177 2.56922   2
   5   4   4 2.15800 2.39995   1
   5   4   4 0.23823 1.86526   1
   5   4   4 10.9069  3.8096   1
  -6  -4  -4 31.4125  5.5654   2
  -6  -4  -4 31.9104  5.4156   2
  -6  -4  -4 36.4189  5.5728   1
   6   4   4 28.3282  6.1121   1
   6   4   4 35.3303  6.0530   2
   6   4   4 34.4118  5.9818   3
   6   4   4 28.8850  5.3962   2
   6   4   4 32.9437  5.6465   1
  -7  -4  -4 122.412  12.418   2
  -7  -4  -4 128.777  12.718   1
  -7  -4  -4 124.851  12.661   2
   7   4   4 134.062  13.870   2
   7   4   4 122.414  14.727   1
   7   4   4 130.466  13.364   2
   7   4   4 127.094  13.339   1
   7   4   4 141.594  14.016   3
  -8  -4  -4 12.7184  3.9237   2
  -8  -4  -4 11.1419  3.8346   2
   8   4   4 12.9466  3.9661   3
   8   4   4 3.32155 3.56734   1
   8   4   4 3.14877 3.15918   2
   9   4   4 3.36234 3.76136   2
   9   4   4 4.58945 3.41277   3
   9   4   4 5.20859 4.22712   1
  10   4   4 8.22709 4.53744   2
  10   4   4 3.11113 4.51655   1
  11   4   4 2.90971 4.75850   2
  11   4   4 -3.1019  4.4386   1
  11   4   4 -2.6170  3.6936   2
  12   4   4 4.66204 6.37356   1
  12   4   4 2.26133 5.54801   2
  12   4   4 2.23555 6.04074   2
  11  -5  -4 4.75655 3.68091   2
  11  -5  -4 -1.2180  3.8164   1
  10  -5  -4 -0.3818  3.4225   2
  10  -5  -4 2.20701 3.52941   1
   9  -5  -4 2.42540 3.40339   1
   9  -5  -4 3.45800 3.25964   2
   8  -5  -4 83.0312 10.1156   1
   8  -5  -4 74.1841  9.3284   2
   7  -5  -4 80.1803  9.7455   2
   7  -5  -4 97.9260 10.8126   1
  -7   5   4 102.817   9.816   3
   6  -5  -4 19.1647  5.9739   2
   6  -5  -4 10.9225  4.4967   1
   6  -5  -4 8.88134 3.17749   2
   6  -5  -4 21.4041  4.4450   1
  -6   5   4 22.8111  4.3313   3
  -6   5   4 11.9382  3.2985   2
  -6   5   4 18.3822  3.8628   2
   5  -5  -4 137.174  13.607   1
   5  -5  -4 166.485  12.667   2
   5  -5  -4 139.489  15.249   2
   5  -5  -4 167.491  16.297   1
  -5   5   4 156.893  12.648   2
  -5   5   4 149.863  14.294   1
  -5   5   4 158.714  14.753   3
  -5   5   4 136.998  13.233   2
   4  -5  -4 168.961  15.497   2
   4  -5  -4 151.517  12.016   2
   4  -5  -4 154.200  15.399   1
   4  -5  -4 119.512  12.751   1
  -4   5   4 143.326  11.957   2
  -4   5   4 154.127  13.592   2
  -4   5   4 160.256  14.500   1
   3  -5  -4 27.1102  5.5165   1
   3  -5  -4 17.5986  3.5697   1
   3  -5  -4 39.2965  6.4296   2
   3  -5  -4 19.3436  3.5922   2
  -3   5   4 26.3133  5.2173   1
  -3   5   4 29.3627  4.8062   2
  -3   5   4 18.4921  3.5753   2
   2  -5  -4 7.83849 3.46340   1
   2  -5  -4 11.4656  2.5949   1
   2  -5  -4 14.4791  3.7433   2
   2  -5  -4 9.82450 2.52516   2
  -2   5   4 7.56060 2.34939   2
  -2   5   4 6.08216 2.39581   2
  -2   5   4 7.77271 3.16594   1
   1  -5  -4 98.1872 10.5536   1
   1  -5  -4 66.2951  7.3571   2
   1  -5  -4 87.5494  9.5182   2
   1  -5  -4 71.9138  7.7148   1
  -1   5   4 81.7957  9.0480   2
  -1   5   4 79.2715  9.4416   1
  -1   5   4 73.7255  7.5371   2
   0  -5  -4 640.132  43.012   2
   0  -5  -4 628.259  42.881   1
   0  -5  -4 615.382  41.414   2
   0  -5  -4 601.311  44.419   1
   0   5   4 592.042  44.462   1
   0   5   4 589.299  41.187   2
   0   5   4 562.356  42.349   2
  -1  -5  -4 -2.0978  1.2177   1
  -1  -5  -4 -0.3381  1.2157   2
  -1  -5  -4 -0.8594  2.0225   2
   1   5   4 1.02773 1.42976   2
   1   5   4 0.35930 2.16758   1
   1   5   4 -1.0849  1.2390   2
  -2  -5  -4 715.797  47.241   2
  -2  -5  -4 675.063  48.241   2
  -2  -5  -4 679.176  48.736   1
   2   5   4 704.868  48.252   2
   2   5   4 678.251  48.515   1
   2   5   4 694.118  50.431   1
   2   5   4 671.222  46.854   2
  -3  -5  -4 9.08683 2.70053   1
  -3  -5  -4 8.98585 3.41932   2
  -3  -5  -4 5.58240 2.33672   2
   3   5   4 6.00410 2.19959   2
   3   5   4 4.50306 2.40031   2
   3   5   4 8.82546 3.32659   1
   3   5   4 5.49544 2.30034   1
  -4  -5  -4 34.3761  5.4418   2
  -4  -5  -4 32.6043  5.4268   1
  -4  -5  -4 31.7358  5.6962   2
   4   5   4 37.3888  6.0048   2
   4   5   4 31.6358  5.0568   2
   4   5   4 32.8913  5.3078   1
   4   5   4 30.8901  6.1904   1
  -5  -5  -4 -1.5145  1.7270   1
  -5  -5  -4 2.99991 2.96463   2
  -5  -5  -4 0.44369 1.92754   2
   5   5   4 -0.5445  2.4480   1
   5   5   4 -0.2995  2.3234   1
   5   5   4 0.64706 2.20529   1
   5   5   4 -0.7076  1.9110   2
   5   5   4 1.35175 2.25419   2
  -6  -5  -4 70.9285  8.6879   2
  -6  -5  -4 95.7039  9.6116   1
   6   5   4 73.5839  9.5452   2
   6   5   4 60.5171  8.3320   1
   6   5   4 76.2192 10.6542   1
   6   5   4 57.8046  9.5310   1
  -7  -5  -4 3.35944 3.06997   2
   7   5   4 4.96104 3.99063   1
   7   5   4 5.56280 3.49255   1
   7   5   4 2.73245 2.79604   2
   7   5   4 0.83728 2.60728   3
  -8  -5  -4 3.39028 2.85015   2
   8   5   4 0.43160 2.77645   2
   8   5   4 5.45624 4.01656   1
   8   5   4 11.3884  4.1282   3
   9   5   4 -1.3106  3.9702   1
   9   5   4 0.12104 3.34275   2
   9   5   4 1.12328 3.37437   3
  10   5   4 -1.4421  4.1617   1
  10   5   4 -4.0320  3.0141   2
  11   5   4 0.04333 4.29835   2
  11   5   4 12.9582  6.8843   1
  12   5   4 1.02285 5.79722   2
  12   5   4 -4.2048  5.9264   2
  12   5   4 4.12188 6.87804   1
  10  -6  -4 3.95507 4.43242   1
  10  -6  -4 1.93036 3.84302   2
   9  -6  -4 1.53041 3.58611   1
   9  -6  -4 11.9756  4.0795   2
   8  -6  -4 5.26627 3.45430   2
   8  -6  -4 3.83057 3.77872   1
   7  -6  -4 5.69835 3.70014   1
   7  -6  -4 8.12087 3.71586   2
  -7   6   4 6.65707 3.34627   3
   6  -6  -4 2.36162 2.96200   1
   6  -6  -4 2.87067 2.66568   2
  -6   6   4 0.48891 2.75519   3
  -6   6   4 7.73181 3.21171   2
   5  -6  -4 32.9127  5.6939   1
   5  -6  -4 17.8103  5.8870   1
   5  -6  -4 25.6603  4.6885   2
  -5   6   4 24.3766  5.8457   1
  -5   6   4 42.3842  6.0655   2
   4  -6  -4 17.5908  5.5011   1
   4  -6  -4 22.5014  4.4937   1
   4  -6  -4 18.8033  3.8498   2
  -4   6   4 13.0432  4.4425   1
  -4   6   4 25.8884  5.0769   2
   3  -6  -4 -2.1014  1.7178   1
   3  -6  -4 2.82455 3.34688   1
   3  -6  -4 -3.8858  2.3192   2
   3  -6  -4 -1.8280  1.3969   2
  -3   6   4 -1.2077  2.0093   1
  -3   6   4 0.09194 1.99775   2
   2  -6  -4 89.0426 10.6067   2
   2  -6  -4 82.6574 10.9455   1
   2  -6  -4 69.5471  8.0019   2
   2  -6  -4 94.4537  9.1084   1
  -2   6   4 74.9637  9.3114   2
  -2   6   4 65.8000  9.4681   1
   1  -6  -4 122.970  11.540   2
   1  -6  -4 146.515  11.493   1
   1  -6  -4 109.273  13.132   2
   1  -6  -4 124.734  14.266   1
  -1   6   4 119.232  13.728   1
  -1   6   4 134.920  13.272   2
   0  -6  -4 3.76865 2.07838   1
   0  -6  -4 0.74456 1.39217   2
   0  -6  -4 -0.1699  2.5479   2
   0   6   4 1.17306 2.61704   1
   0   6   4 0.80754 2.31417   2
   0   6   4 2.97461 1.88079   2
  -1  -6  -4 89.4655  9.1852   1
  -1  -6  -4 79.7431  8.6694   2
   1   6   4 97.4644 11.5238   1
   1   6   4 99.3499 10.7867   2
   1   6   4 76.3795  8.4147   2
  -2  -6  -4 163.988  13.271   2
  -2  -6  -4 164.249  13.614   1
   2   6   4 162.351  15.739   2
   2   6   4 138.283  16.009   1
  -3  -6  -4 52.0000  7.1765   2
  -3  -6  -4 63.6209  7.6833   1
   3   6   4 54.5287  8.1695   2
   3   6   4 57.4662  7.3132   1
   3   6   4 66.2036  9.3622   1
  -4  -6  -4 51.1513  7.0840   1
  -4  -6  -4 55.6117  7.2875   2
   4   6   4 36.7607  6.0995   1
   4   6   4 48.9324  7.4933   2
   4   6   4 38.8550  7.4712   1
  -5  -6  -4 78.6697  9.7786   2
   5   6   4 86.6985 11.7770   1
   5   6   4 76.3589 10.1966   2
   5   6   4 88.6929  9.7745   1
  -6  -6  -4 156.592  15.643   2
  -6  -6  -4 168.040  16.095   1
   6   6   4 179.598  18.812   1
   6   6   4 164.104  17.968   1
   6   6   4 172.819  16.969   2
   6   6   4 168.168  16.062   1
  -7  -6  -4 50.5657  7.5811   2
   7   6   4 52.1088  9.3837   1
   7   6   4 53.2582  9.5866   1
   7   6   4 58.2445  8.8399   2
  -8  -6  -4 0.10169 3.08621   2
   8   6   4 2.05362 3.96697   1
   8   6   4 0.96103 3.13025   3
   8   6   4 4.61690 3.83804   2
   9   6   4 16.4992  6.5446   1
   9   6   4 3.67984 3.82860   2
   9   6   4 8.92502 4.65298   3
  10   6   4 4.55558 5.53017   1
  10   6   4 2.83446 4.64072   2
  11   6   4 3.43488 5.72450   1
  11   6   4 4.13942 5.39350   2
  10  -7  -4 9.38465 4.99931   2
  10  -7  -4 3.87592 4.54881   1
   9  -7  -4 19.8954  5.9585   1
   9  -7  -4 2.53038 3.85516   2
   8  -7  -4 1.43012 2.97076   2
   8  -7  -4 5.41698 3.90647   1
   7  -7  -4 -0.7854  3.0227   1
   7  -7  -4 0.71044 2.97772   2
  -7   7   4 2.13092 3.41162   3
   6  -7  -4 35.9592  6.2506   2
   6  -7  -4 32.2732  6.2372   1
  -6   7   4 35.7260  6.5063   2
   5  -7  -4 51.7213  7.4725   1
   5  -7  -4 35.1176  6.0919   2
  -5   7   4 50.2108  7.5845   2
   4  -7  -4 28.3691  7.0571   1
   4  -7  -4 25.3257  4.9509   2
   4  -7  -4 29.9388  5.3641   1
  -4   7   4 23.7548  5.4025   2
   3  -7  -4 88.6713  9.4475   2
   3  -7  -4 79.5306 12.1288   1
   3  -7  -4 82.6206  9.7495   1
  -3   7   4 91.3697 10.7561   2
  -3   7   4 92.1367 11.5870   1
   2  -7  -4 3.02860 2.45486   1
   2  -7  -4 6.66941 2.50425   2
  -2   7   4 4.27928 3.50326   1
  -2   7   4 0.65968 2.73279   2
   1  -7  -4 212.540  16.856   2
   1  -7  -4 207.444  17.383   1
  -1   7   4 237.451  21.541   1
  -1   7   4 212.645  19.694   2
   0  -7  -4 1.55933 2.04925   2
   0  -7  -4 0.89460 2.07356   1
   0   7   4 0.62122 2.47049   2
   0   7   4 0.61788 3.14221   1
  -1  -7  -4 2.18571 1.90761   2
  -1  -7  -4 0.52887 2.09997   1
   1   7   4 0.23875 2.31012   2
   1   7   4 6.15148 3.61102   1
  -2  -7  -4 57.6043  7.4942   2
  -2  -7  -4 79.4801  8.5309   1
   2   7   4 41.1355  7.5998   2
   2   7   4 60.6310  9.7370   1
  -3  -7  -4 3.46344 2.55504   2
  -3  -7  -4 2.89900 2.63758   1
   3   7   4 2.81447 2.74233   2
   3   7   4 2.66908 3.48350   1
  -4  -7  -4 0.34898 2.28098   2
  -4  -7  -4 1.97586 2.55084   1
   4   7   4 -3.2199  2.9138   1
   4   7   4 1.44525 2.85651   1
   4   7   4 -0.6207  2.4693   2
  -5  -7  -4 35.1702  6.3125   2
   5   7   4 38.0864  6.3104   1
   5   7   4 38.5389  8.2167   1
   5   7   4 20.4732  5.5285   2
  -6  -7  -4 -0.3536  2.4908   2
   6   7   4 -0.5008  2.8672   2
   6   7   4 2.33944 3.87574   1
  -7  -7  -4 14.5703  4.5728   2
   7   7   4 25.8200  6.2305   2
   7   7   4 12.2412  6.1055   1
   7   7   4 18.7631  6.8198   1
   8   7   4 0.21088 4.75126   1
   8   7   4 0.17357 3.61116   2
   9   7   4 3.04932 4.00246   2
   9   7   4 4.08289 4.28523   3
   9   7   4 0.79870 4.88415   1
  10   7   4 0.55347 5.00921   1
  10   7   4 1.14053 4.36359   2
  11   7   4 -2.9756  5.6496   1
  11   7   4 1.29831 5.27258   2
   9  -8  -4 0.55817 4.17317   2
   9  -8  -4 4.52548 4.79979   1
   8  -8  -4 9.46766 4.24898   2
   8  -8  -4 8.52999 4.65122   1
   7  -8  -4 -0.6362  2.7020   2
   7  -8  -4 -1.6548  3.3460   1
   6  -8  -4 0.94851 2.70465   2
   6  -8  -4 5.32939 3.80829   1
  -6   8   4 9.35213 4.38928   2
   5  -8  -4 6.86555 3.62298   2
   5  -8  -4 5.46407 3.40100   1
  -5   8   4 7.73011 3.97704   2
   4  -8  -4 12.7449  4.1397   2
   4  -8  -4 6.49252 3.56578   1
  -4   8   4 11.6193  4.4197   2
   3  -8  -4 17.6526  4.2099   2
   3  -8  -4 10.2503  3.7574   1
  -3   8   4 13.2962  5.3382   1
  -3   8   4 29.9659  6.3146   2
   2  -8  -4 300.688  26.053   1
   2  -8  -4 320.823  25.291   2
  -2   8   4 414.471  28.039   2
  -2   8   4 355.958  28.737   1
   1  -8  -4 28.2678  5.4885   1
  -1   8   4 53.7130  9.0227   1
  -1   8   4 49.4634  8.1128   2
   0  -8  -4 -0.0607  2.1571   1
   0  -8  -4 4.53153 2.62668   2
   0   8   4 9.76326 3.99393   2
   0   8   4 1.34989 3.68592   1
  -1  -8  -4 26.0901  5.1687   1
  -1  -8  -4 27.6233  5.0415   2
   1   8   4 31.6896  7.6657   1
   1   8   4 24.9184  6.3240   2
  -2  -8  -4 1.47240 2.68998   1
  -2  -8  -4 0.97375 2.21078   2
   2   8   4 3.93177 4.04073   1
   2   8   4 -0.8544  2.5365   2
  -3  -8  -4 7.50651 3.52891   1
  -3  -8  -4 13.6108  3.9174   2
   3   8   4 17.4002  6.0975   1
   3   8   4 8.55544 4.30580   2
  -4  -8  -4 12.8657  4.4011   2
  -4  -8  -4 7.37820 3.66266   1
   4   8   4 9.53582 5.44980   1
   4   8   4 15.3556  5.0903   2
  -5  -8  -4 69.2886  9.6837   2
   5   8   4 58.9340  9.9878   2
   5   8   4 80.4584 12.2447   1
  -6  -8  -4 48.1652  7.9267   2
   6   8   4 40.1183  7.9276   2
   6   8   4 39.1768  9.1546   1
  -7  -8  -4 2.36432 3.50350   2
   7   8   4 0.16814 4.09433   1
   7   8   4 2.65250 3.90666   1
   7   8   4 6.01665 4.08004   2
   8   8   4 5.98117 4.80783   2
   8   8   4 4.84048 5.54651   1
   8   8   4 -1.0069  5.0711   1
   9   8   4 0.35403 4.72228   1
   9   8   4 -0.4784  4.5613   2
   9   8   4 3.07116 4.81327   3
  10   8   4 1.29560 5.40156   1
  10   8   4 -0.1196  4.2501   2
   9  -9  -4 9.53358 5.76451   1
   8  -9  -4 -7.1033  3.1654   2
   8  -9  -4 -2.2367  3.6413   1
   7  -9  -4 -0.0309  3.7008   1
   7  -9  -4 6.98461 4.15694   2
   6  -9  -4 1.15627 3.60028   1
   6  -9  -4 -0.2826  3.0993   2
  -6   9   4 0.81242 4.29833   2
   5  -9  -4 -1.1798  2.9581   1
   5  -9  -4 4.78113 3.65895   2
  -5   9   4 5.47784 4.30577   2
   4  -9  -4 1.18659 2.82093   1
   4  -9  -4 2.61805 3.09780   2
  -4   9   4 0.06405 3.47034   2
   3  -9  -4 -0.3668  2.4417   2
   3  -9  -4 1.90070 2.92236   1
  -3   9   4 0.89631 3.46826   2
   2  -9  -4 62.6063  8.7093   1
   2  -9  -4 60.3969  8.5312   2
  -2   9   4 81.4374 11.1803   2
  -2   9   4 74.1707 11.5697   1
   1  -9  -4 28.1897  5.9282   2
   1  -9  -4 61.6067  7.9160   1
  -1   9   4 36.5132  7.7137   2
  -1   9   4 47.9512  9.4421   1
   0  -9  -4 2.45057 2.69329   1
   0  -9  -4 -1.6326  2.0687   2
   0   9   4 -5.1924  2.9921   1
   0   9   4 0.86776 3.05029   2
  -1  -9  -4 19.3971  4.9307   1
  -1  -9  -4 27.2610  5.5106   2
   1   9   4 30.7205  7.8573   1
   1   9   4 25.9222  6.5158   2
  -2  -9  -4 63.2185  8.5573   2
  -2  -9  -4 57.5751  8.3681   1
   2   9   4 60.5040 10.6779   1
   2   9   4 51.4706  9.4567   2
  -3  -9  -4 39.6481  7.1294   1
  -3  -9  -4 45.4252  7.4336   2
   3   9   4 31.3826  7.2782   2
   3   9   4 46.0805  9.4631   1
  -4  -9  -4 1.12134 3.10122   2
   4   9   4 15.4275  6.4569   1
   4   9   4 1.82039 4.06338   2
  -5  -9  -4 13.7945  4.7093   2
   5   9   4 -3.8307  4.0540   1
   5   9   4 10.0872  5.0880   2
  -6  -9  -4 7.95419 4.31813   2
   6   9   4 9.92076 5.26764   2
   6   9   4 13.7816  6.7375   1
   7   9   4 5.91889 5.67617   1
   7   9   4 11.3521  5.5373   2
   8   9   4 -4.5900  4.1925   2
   8   9   4 3.23020 6.18435   1
   8   9   4 -0.6132  5.1946   1
   9   9   4 8.62960 6.98170   1
   9   9   4 0.35459 4.64207   2
  10   9   4 10.9744  7.5548   1
  10   9   4 -2.6023  4.4317   2
   8 -10  -4 2.00797 4.22326   1
   7 -10  -4 -1.0446  3.6393   1
   7 -10  -4 -1.1945  3.4453   2
   6 -10  -4 6.78817 4.64422   1
   6 -10  -4 4.68491 4.09884   2
   5 -10  -4 -1.1578  2.9274   1
   5 -10  -4 4.44209 3.81390   2
  -5  10   4 -0.3902  3.6395   2
   4 -10  -4 3.65702 3.57510   2
   4 -10  -4 6.44097 4.02803   1
  -4  10   4 1.71794 4.01051   2
   3 -10  -4 37.6364  7.1697   1
   3 -10  -4 33.2337  6.5438   2
  -3  10   4 51.4122  9.2918   2
   2 -10  -4 4.49818 3.37263   1
   2 -10  -4 0.29932 2.61981   2
  -2  10   4 2.37533 3.92819   2
   1 -10  -4 -0.1318  2.2355   2
   1 -10  -4 1.39801 3.23283   1
  -1  10   4 4.40719 4.18896   2
  -1  10   4 6.67217 5.82246   1
   0 -10  -4 1.74543 2.87594   2
   0 -10  -4 5.72585 3.64918   1
   0  10   4 10.7706  4.9925   2
   0  10   4 5.76290 5.39162   1
  -1 -10  -4 1.95537 2.95505   2
  -1 -10  -4 -0.1571  2.7170   1
   1  10   4 0.20133 4.24276   1
   1  10   4 -0.9583  3.4031   2
  -2 -10  -4 11.4924  4.4373   1
  -2 -10  -4 -0.4507  2.6715   2
   2  10   4 0.91880 4.86197   1
   2  10   4 5.46261 4.60325   2
  -3 -10  -4 28.6550  6.4910   2
   3  10   4 39.9900  8.5639   2
   3  10   4 30.2944  8.9396   1
  -4 -10  -4 -1.7514  3.0435   2
   4  10   4 0.50778 5.00477   1
   4  10   4 5.25043 4.54569   2
  -5 -10  -4 66.9441 10.4334   2
   5  10   4 72.7514 11.7051   2
   5  10   4 75.7581 13.5008   1
  -6 -10  -4 8.67416 4.83355   2
   6  10   4 2.57596 5.58099   1
   6  10   4 3.27797 4.47546   2
   7  10   4 -4.8057  5.0058   1
   7  10   4 2.82918 4.58312   2
   8  10   4 5.19808 5.37710   2
   8  10   4 3.71881 6.00946   1
   8  10   4 -5.2928  5.3128   1
   9  10   4 3.06906 6.82927   1
   9  10   4 1.05653 7.15850   1
   7 -11  -4 1.65576 4.90726   1
   6 -11  -4 -5.3123  3.7055   2
   6 -11  -4 -5.4895  3.6730   1
   5 -11  -4 1.00508 4.07325   1
   5 -11  -4 2.88562 3.84435   2
  -5  11   4 -0.9755  4.7582   2
   4 -11  -4 10.6900  4.6387   2
   4 -11  -4 5.86882 4.49704   1
  -4  11   4 12.0683  5.8727   2
   3 -11  -4 9.07083 4.72428   1
   3 -11  -4 13.0782  4.4743   2
  -3  11   4 14.9973  6.1725   2
   2 -11  -4 11.2490  4.7038   2
   2 -11  -4 16.2800  5.2839   1
  -2  11   4 3.38246 4.79212   2
   1 -11  -4 16.0846  4.9539   1
   1 -11  -4 10.1300  4.2296   2
  -1  11   4 11.6264  5.7025   2
   0 -11  -4 3.86979 3.41829   2
   0 -11  -4 -1.5732  3.2111   1
   0  11   4 -1.1595  3.7425   2
   0  11   4 2.10223 5.57687   1
  -1 -11  -4 64.0454  9.8082   2
   1  11   4 64.4700 12.6436   1
   1  11   4 77.1635 12.0185   2
  -2 -11  -4 4.72941 4.10157   2
   2  11   4 19.1456  7.7779   1
   2  11   4 1.29020 4.09723   2
  -3 -11  -4 -0.5597  3.1426   2
   3  11   4 -5.4715  4.7241   1
   3  11   4 4.91674 4.64905   2
  -4 -11  -4 -2.0443  4.3963   2
   4  11   4 11.0850  5.9004   2
   4  11   4 -5.0304  5.3407   1
  -5 -11  -4 0.30512 4.38718   2
   5  11   4 -1.2429  5.8080   1
   5  11   4 10.1905  5.8285   2
   6  11   4 8.45576 6.73046   1
   6  11   4 9.91342 6.12217   2
   7  11   4 4.64246 7.40945   1
   7  11   4 -0.4364  4.6991   2
   8  11   4 12.0283  7.7248   1
   8  11   4 -2.8962  6.8131   1
   5 -12  -4 -1.7547  4.0298   1
  -5  12   4 6.59683 5.99525   2
   4 -12  -4 -0.0075  4.1711   1
   4 -12  -4 -0.6349  3.4390   2
  -4  12   4 0.50525 5.45226   2
   3 -12  -4 0.92051 4.22064   1
   3 -12  -4 6.28550 4.14197   2
  -3  12   4 0.25371 5.43602   2
   2 -12  -4 4.58888 4.71371   1
   2 -12  -4 3.21211 3.72159   2
  -2  12   4 6.98865 5.52753   2
   1 -12  -4 8.65028 4.89034   1
   1 -12  -4 2.72942 3.93112   2
  -1  12   4 11.9586  6.1647   2
   0 -12  -4 4.88215 4.45583   2
   0  12   4 10.4610  5.8258   2
  -1 -12  -4 7.25519 4.29846   2
   1  12   4 6.11646 6.07422   2
   1  12   4 -1.5179  6.3129   1
  -2 -12  -4 1.66310 4.03624   2
   2  12   4 -5.8860  4.0510   2
   2  12   4 4.09837 6.99245   1
  -3 -12  -4 1.21067 4.26619   2
   3  12   4 1.15499 5.09980   2
   3  12   4 0.03158 7.02240   1
  -4 -12  -4 23.7669  7.0204   2
   4  12   4 39.8719  9.4651   2
   4  12   4 24.3486  9.9252   1
  -5 -12  -4 7.44551 5.50085   2
   5  12   4 4.82107 5.82815   2
   5  12   4 3.74470 7.82423   1
   6  12   4 -0.3421  6.2874   1
  -3  13   4 5.79993 6.57557   2
  -2  13   4 -3.2139  5.4372   2
   1 -13  -4 6.75371 4.82294   2
  -1  13   4 4.80865 5.92331   2
   0 -13  -4 0.58121 4.09323   2
   0  13   4 4.48054 5.83682   2
  -1 -13  -4 -1.8190  3.6059   2
   1  13   4 4.37288 5.40181   2
  -2 -13  -4 -2.0471  4.7103   2
   2  13   4 -2.6937  6.9994   1
   2  13   4 -0.6525  5.4463   2
  -3 -13  -4 4.89647 5.50028   2
   3  13   4 6.10590 8.52990   1
  -4 -13  -4 4.07470 5.35098   2
   4  13   4 -1.0669  8.2085   1
   3  13  -5 3.67498 7.75422   1
   2  13  -5 0.35764 7.53528   1
   1  13  -5 -2.7478  6.8072   1
   0  13  -5 4.32306 7.91857   1
   0 -13   5 1.61359 4.22732   2
  -1  13  -5 -1.9906  7.6827   1
   1 -13   5 -2.0540  4.3653   2
   2 -13   5 1.72040 4.82203   2
   3 -13   5 0.85541 4.11928   2
   5  12  -5 0.51575 6.08546   2
   5  12  -5 -3.6372  6.3146   1
   4  12  -5 -0.2223  5.9429   1
   4  12  -5 2.11080 5.89137   2
   3  12  -5 6.32798 7.11302   1
   3  12  -5 0.09851 4.33584   2
   2  12  -5 -0.3856  4.9544   2
   2  12  -5 1.94065 6.31580   1
   1  12  -5 15.3746  8.4173   1
   1  12  -5 7.95711 5.70953   2
  -1 -12   5 2.93800 4.33791   2
   0  12  -5 -0.6915  4.8731   2
   0  12  -5 3.50080 6.49526   1
   0 -12   5 -1.1622  3.7013   2
  -1  12  -5 -1.1533  6.5606   1
  -1  12  -5 0.23089 4.67164   2
   1 -12   5 0.86359 3.70721   2
  -2  12  -5 4.90162 7.66685   1
  -2  12  -5 3.25929 6.06439   2
   2 -12   5 -1.8040  3.7468   2
  -3  12  -5 -2.2567  5.5283   2
   3 -12   5 -3.3976  3.3247   2
  -4  12  -5 -1.7174  6.3115   2
   4 -12   5 0.48978 4.47967   2
  -5  12  -5 2.54140 6.75368   2
  -6  12  -5 -4.8002  6.4064   2
   6  11  -5 -8.5962  5.0806   1
   6  11  -5 -1.8571  5.4737   2
   5  11  -5 3.13600 5.29928   2
   5  11  -5 2.97428 6.04606   1
   4  11  -5 2.85770 5.03077   2
   4  11  -5 10.5549  7.3039   1
   3  11  -5 -2.8268  4.0188   2
   3  11  -5 -9.5285  4.6624   1
   2  11  -5 8.03416 6.61757   1
   2  11  -5 9.03204 5.42410   2
  -2 -11   5 9.54265 4.40447   2
   1  11  -5 7.95109 5.78689   2
   1  11  -5 10.3948  6.9643   1
  -1 -11   5 2.76637 3.81719   2
   0  11  -5 -0.2989  5.3958   1
   0  11  -5 1.69023 5.00807   2
   0 -11   5 0.20007 3.33178   2
  -1  11  -5 9.43187 5.96992   2
  -1  11  -5 -8.2738  5.2481   1
   1 -11   5 11.0069  4.7170   2
  -2  11  -5 0.13869 4.37207   2
  -2  11  -5 -1.3915  5.6942   1
   2 -11   5 -2.8804  2.8081   2
  -3  11  -5 7.72652 7.28560   1
  -3  11  -5 14.9685  6.6970   2
   3 -11   5 3.75584 4.04822   2
  -4  11  -5 3.43896 5.11297   2
   4 -11   5 1.22398 3.61098   2
  -5  11  -5 3.67826 6.16820   2
   5 -11   5 0.18958 4.02394   2
   5 -11   5 -1.4564  3.9351   1
  -6  11  -5 11.3488  7.0307   2
   6 -11   5 1.54289 4.43888   1
   6 -11   5 2.26329 4.54814   2
  -7  11  -5 -0.2445  6.7694   2
   7 -11   5 -2.1136  4.5351   1
   8  10  -5 -0.2055  5.8645   1
   8  10  -5 -3.0756  4.2453   2
   7  10  -5 3.34852 5.22511   2
   7  10  -5 5.35000 5.30603   1
   6  10  -5 4.16888 5.44368   2
   6  10  -5 -0.1795  5.1178   1
   5  10  -5 5.50301 5.25665   2
   5  10  -5 5.26416 5.30797   1
   4  10  -5 8.44083 5.53051   2
   4  10  -5 10.1626  6.4260   1
   3  10  -5 19.6811  7.4624   1
   3  10  -5 12.2900  6.2084   2
  -3 -10   5 12.7357  4.3824   2
   2  10  -5 22.6645  7.5351   1
   2  10  -5 23.0767  7.1654   2
  -2 -10   5 28.7180  5.8573   2
   1  10  -5 18.7125  6.9867   1
   1  10  -5 5.25756 4.74797   2
  -1 -10   5 11.7501  3.8831   2
   0  10  -5 2.20651 4.37645   2
   0  10  -5 3.81740 5.33512   1
   0 -10   5 2.82390 3.30008   2
  -1  10  -5 0.79179 5.09441   1
  -1  10  -5 5.72048 4.82951   2
   1 -10   5 1.97839 2.70458   2
  -2  10  -5 14.8476  6.9753   1
  -2  10  -5 -0.9647  3.5367   2
   2 -10   5 5.75631 3.53884   2
   2 -10   5 9.38855 4.30651   1
  -3  10  -5 16.0773  7.5358   1
  -3  10  -5 5.66378 4.80356   2
   3 -10   5 19.3184  5.2433   2
   3 -10   5 7.07014 4.32543   1
  -4  10  -5 -0.8434  4.2695   2
  -4  10  -5 3.08889 5.84940   1
   4 -10   5 2.46532 3.36863   2
   4 -10   5 2.08780 3.49660   1
  -5  10  -5 -3.6465  4.0331   2
   5 -10   5 -4.3355  3.2182   1
   5 -10   5 0.86423 3.50072   2
  -6  10  -5 4.89440 5.94519   2
   6 -10   5 2.18159 3.69772   2
   6 -10   5 8.68850 4.94978   1
  -7  10  -5 9.57387 6.89236   2
   7 -10   5 13.6023  5.2496   2
   7 -10   5 20.8040  6.7286   1
  -8  10  -5 -1.6333  5.7723   2
   8 -10   5 -5.1901  4.3973   1
   8   9  -5 -2.3597  4.0224   2
   8   9  -5 2.77871 5.19225   1
   7   9  -5 -1.6951  4.3135   2
   7   9  -5 2.54065 4.79789   1
   6   9  -5 6.43670 4.67629   1
   6   9  -5 0.44009 4.05703   2
   5   9  -5 5.59440 4.88639   1
   5   9  -5 3.80564 4.40739   2
   4   9  -5 17.1861  6.0156   1
   4   9  -5 7.85923 4.66377   2
   3   9  -5 15.2371  5.9420   1
   3   9  -5 8.56549 4.59118   2
  -3  -9   5 8.81633 3.55617   2
   2   9  -5 15.3376  6.0989   1
   2   9  -5 10.9648  4.9659   2
  -2  -9   5 11.9531  3.7371   2
   1   9  -5 12.8936  6.0163   1
   1   9  -5 28.8833  6.9975   2
  -1  -9   5 17.9953  4.4184   2
   0   9  -5 15.9796  6.7661   1
   0   9  -5 14.9202  5.6270   2
   0  -9   5 25.8829  4.9421   2
   0  -9   5 26.5939  5.3732   1
  -1   9  -5 35.0446  8.4575   1
  -1   9  -5 17.5174  5.7746   2
   1  -9   5 22.9000  5.1327   1
   1  -9   5 13.4057  4.0041   2
  -2   9  -5 52.3261 10.4983   1
  -2   9  -5 41.0367  8.8602   2
   2  -9   5 47.5158  7.5234   1
   2  -9   5 41.5445  6.9309   2
  -3   9  -5 7.43063 4.57383   2
  -3   9  -5 9.89414 5.77818   1
   3  -9   5 8.63464 3.59669   2
   3  -9   5 6.77113 4.00818   1
  -4   9  -5 15.4087  5.6548   2
  -4   9  -5 14.7524  6.8733   1
   4  -9   5 5.76895 3.47832   2
   4  -9   5 11.8188  4.3495   1
  -5   9  -5 50.2536  9.9775   2
   5  -9   5 36.6523  7.5023   1
   5  -9   5 45.8183  7.8930   2
  -6   9  -5 0.01017 4.35266   2
   6  -9   5 -0.2114  3.6497   1
   6  -9   5 -1.4031  3.1641   2
  -7   9  -5 -1.6795  4.5028   2
   7  -9   5 0.23361 3.55458   2
   7  -9   5 2.55310 4.27433   1
  -8   9  -5 9.51826 6.49868   2
   8  -9   5 15.2173  6.2150   1
   8  -9   5 8.16154 5.27614   2
   9  -9   5 2.24452 5.33751   1
   9   8  -5 1.26028 4.94147   1
   8   8  -5 -0.4952  3.9782   2
   8   8  -5 0.58152 4.58766   1
   7   8  -5 7.53102 5.42830   1
   7   8  -5 11.1841  5.4849   2
   6   8  -5 7.96261 4.85026   1
   6   8  -5 13.0606  5.3321   2
   5   8  -5 5.02518 4.63859   1
   5   8  -5 -2.4586  3.1570   2
   4   8  -5 -0.3877  2.9232   1
   4   8  -5 -1.1059  3.0671   2
  -4  -8   5 0.16730 3.11705   2
  -4  -8   5 0.56094 2.22827   2
   3   8  -5 47.3491  8.0578   2
   3   8  -5 49.9748  8.6183   1
  -3  -8   5 30.1060  5.2628   2
   2   8  -5 65.4850 10.3019   1
   2   8  -5 59.4328  9.6242   2
  -2  -8   5 63.3428  7.6234   2
   1   8  -5 4.61897 3.87397   2
   1   8  -5 0.45323 3.12954   1
   1   8  -5 0.22695 3.46812   1
  -1  -8   5 0.41449 2.06539   1
  -1  -8   5 0.59391 1.89239   2
   0   8  -5 19.0930  5.9246   1
   0   8  -5 21.6440  5.8535   2
   0  -8   5 22.2311  4.4492   2
   0  -8   5 22.3417  4.6227   1
  -1   8  -5 13.7510  5.2454   1
  -1   8  -5 7.00417 4.17204   2
   1  -8   5 6.43599 2.89860   2
   1  -8   5 5.20467 2.87191   1
  -2   8  -5 -1.5657  3.4685   1
  -2   8  -5 0.60313 2.92754   2
   2  -8   5 2.37925 2.92008   1
   2  -8   5 -0.5612  1.8815   2
  -3   8  -5 9.78599 4.50561   2
  -3   8  -5 10.5840  5.1700   1
   3  -8   5 13.7931  4.0620   1
   3  -8   5 5.74573 2.95154   2
  -4   8  -5 3.10313 4.53991   1
  -4   8  -5 1.74414 3.27316   2
   4  -8   5 0.14956 2.55313   2
   4  -8   5 4.67842 3.28052   1
  -5   8  -5 37.9225  9.0060   1
  -5   8  -5 26.1351  7.0203   2
   5  -8   5 33.1502  6.1280   2
   5  -8   5 25.5062  6.1823   1
  -6   8  -5 76.9703 11.7573   2
   6  -8   5 61.2972  9.5639   1
   6  -8   5 52.9950  8.9925   2
  -7   8  -5 12.2148  5.8388   2
   7  -8   5 2.48659 3.92422   1
   7  -8   5 2.89034 3.53077   2
  -8   8  -5 4.07577 5.26218   2
   8  -8   5 -1.4724  3.6661   1
   8  -8   5 0.85968 3.20405   2
   9  -8   5 1.95189 3.93226   2
   9  -8   5 6.17020 4.95194   1
  10  -8   5 -5.5223  4.3513   1
  10   7  -5 4.04884 5.80397   1
   9   7  -5 4.37268 4.39631   1
   8   7  -5 2.08464 4.44051   1
   8   7  -5 21.1230  5.2715   2
   7   7  -5 53.3595  8.6416   2
   7   7  -5 57.6517  9.4172   1
   6   7  -5 3.55146 3.55833   1
   6   7  -5 7.11305 4.04777   2
   5   7  -5 -1.5615  3.1672   1
   5   7  -5 -1.8824  2.6980   2
   5   7  -5 2.85438 2.69074   2
   4   7  -5 111.973  12.883   2
   4   7  -5 97.3775 10.9393   1
   4   7  -5 107.581  10.878   2
   4   7  -5 113.663  13.449   1
  -4  -7   5 128.274   9.650   2
  -4  -7   5 123.344  10.726   2
   3   7  -5 -1.1028  2.8775   1
   3   7  -5 -0.3138  2.3641   1
   3   7  -5 1.53310 3.24021   2
   3   7  -5 0.15656 2.37703   2
  -3  -7   5 -1.5903  2.2891   1
  -3  -7   5 -0.9395  1.6890   2
  -3  -7   5 0.89587 2.60008   2
   2   7  -5 0.06347 2.80217   1
   2   7  -5 -2.1487  2.5382   2
   2   7  -5 -0.5259  2.1889   1
  -2  -7   5 -1.5942  1.5293   2
  -2  -7   5 -1.1961  1.8392   1
   1   7  -5 1.35281 2.93452   2
   1   7  -5 6.88683 3.03163   1
   1   7  -5 0.59645 2.92434   1
  -1  -7   5 -0.3940  1.4676   1
  -1  -7   5 0.60621 1.57847   2
   0   7  -5 30.6072  6.5899   1
   0   7  -5 38.9515  6.8730   2
   0   7  -5 38.1218  6.1012   1
   0  -7   5 29.4998  4.9763   1
   0  -7   5 24.5230  4.4870   2
  -1   7  -5 19.3767  5.1661   2
  -1   7  -5 10.3030  4.6357   1
   1  -7   5 13.6809  3.5044   1
   1  -7   5 20.1095  3.9126   2
  -2   7  -5 1.68846 2.68211   2
  -2   7  -5 -1.2769  2.9259   1
   2  -7   5 0.49267 1.94690   2
   2  -7   5 -1.1999  1.9243   1
  -3   7  -5 53.0713  8.6611   2
  -3   7  -5 35.1458  7.8308   1
   3  -7   5 65.3688  7.7870   2
   3  -7   5 37.1807  6.3783   1
  -4   7  -5 60.2586  9.7720   2
  -4   7  -5 58.9514 10.2447   1
   4  -7   5 48.9216  7.5579   2
   4  -7   5 67.9839  8.9120   1
  -5   7  -5 21.8920  6.0565   2
  -5   7  -5 34.2405  7.7388   1
   5  -7   5 15.3497  4.1604   2
   5  -7   5 11.8764  4.4355   1
  -6   7  -5 23.5742  7.2456   1
  -6   7  -5 19.2156  5.9916   2
   6  -7   5 14.7892  5.0369   1
   6  -7   5 18.2203  4.9857   2
  -7   7  -5 2.67713 4.36565   2
   7  -7   5 1.45999 3.24801   1
   7  -7   5 1.55420 3.31345   2
  -8   7  -5 17.1858  6.3463   2
   8  -7   5 7.66702 4.60731   1
   8  -7   5 2.85008 3.72828   2
  -9   7  -5 4.62852 5.37784   2
   9  -7   5 5.66680 4.91740   1
   9  -7   5 11.5325  5.4526   2
  10  -7   5 -4.0025  3.9821   1
  10  -7   5 -3.3648  3.8186   2
  11  -7   5 -0.4346  5.1264   1
  10   6  -5 2.62384 4.80298   1
  10   6  -5 9.77114 5.84496   1
   9   6  -5 3.27993 4.65520   1
   8   6  -5 3.41521 4.25835   1
   8   6  -5 -0.8982  3.0573   2
   7   6  -5 12.1837  4.3597   2
   7   6  -5 4.65699 3.51458   1
   6   6  -5 61.8003  8.0632   2
   6   6  -5 49.6418  7.8568   1
   6   6  -5 55.8430  6.4541   2
   6   6  -5 48.7269  6.3352   1
   5   6  -5 21.5631  4.0056   1
   5   6  -5 21.3676  4.7906   2
   5   6  -5 23.6284  4.0375   2
   5   6  -5 36.9411  6.2293   1
   4   6  -5 -0.2642  2.1548   2
   4   6  -5 0.21618 2.25539   1
   4   6  -5 0.44625 1.90048   2
   4   6  -5 0.65683 1.99298   1
  -4  -6   5 -0.7896  1.1171   2
  -4  -6   5 0.44692 1.40412   2
   3   6  -5 3.55835 2.20710   1
   3   6  -5 2.66183 2.17534   2
   3   6  -5 1.70871 2.47968   1
   3   6  -5 -1.2922  2.3054   2
  -3  -6   5 3.30546 2.26724   2
  -3  -6   5 4.23441 1.81770   2
  -3  -6   5 3.54893 2.04164   1
   2   6  -5 57.0329  8.3443   1
   2   6  -5 52.7944  6.7802   1
   2   6  -5 51.1124  7.8078   2
   2   6  -5 62.1058  6.8664   2
  -2  -6   5 62.4286  6.5737   1
  -2  -6   5 73.2704  7.9432   2
  -2  -6   5 56.7047  6.3256   2
   1   6  -5 6.25602 2.98110   1
   1   6  -5 2.30615 2.45076   2
   1   6  -5 1.49282 2.23717   1
   1   6  -5 4.41401 2.30444   2
  -1  -6   5 -1.0425  2.4219   2
  -1  -6   5 5.72600 2.08848   2
  -1  -6   5 2.99925 1.73377   1
   0   6  -5 129.067  13.293   2
   0   6  -5 115.265  13.043   1
   0   6  -5 101.781  11.188   1
   0   6  -5 112.453  10.958   2
   0  -6   5 127.769  11.302   1
   0  -6   5 116.059  10.624   2
   0  -6   5 102.648  11.879   2
  -1   6  -5 2.58608 2.71071   1
  -1   6  -5 5.50231 3.33135   2
  -1   6  -5 2.02791 3.19898   1
   1  -6   5 4.53394 2.47085   1
   1  -6   5 9.79756 2.86867   2
  -2   6  -5 126.921  14.603   2
  -2   6  -5 176.061  16.627   1
   2  -6   5 127.340  12.950   1
   2  -6   5 135.385  12.852   2
  -3   6  -5 108.645  13.131   2
  -3   6  -5 127.386  14.429   1
   3  -6   5 122.289  12.210   1
   3  -6   5 105.422  11.341   2
  -4   6  -5 18.8067  5.2943   2
  -4   6  -5 19.0841  5.5175   1
   4  -6   5 5.45682 2.81985   2
   4  -6   5 16.6150  4.2207   1
  -5   6  -5 242.783  23.297   2
  -5   6  -5 272.641  25.090   1
   5  -6   5 266.786  20.385   2
   5  -6   5 224.952  22.198   1
  -6   6  -5 5.58755 4.82970   1
  -6   6  -5 0.48876 3.22418   2
   6  -6   5 -1.3117  2.8159   1
   6  -6   5 -2.8239  2.2606   2
  -7   6  -5 17.0297  5.3464   2
   7  -6   5 11.6837  4.1617   2
   7  -6   5 15.8798  4.9753   1
  -8   6  -5 20.1875  6.1192   2
   8  -6   5 14.4997  5.0253   2
   8  -6   5 12.7903  5.2002   1
  -9   6  -5 -1.1031  4.5028   2
   9  -6   5 4.30104 3.91983   2
   9  -6   5 5.51902 4.64340   1
  10  -6   5 -0.5021  3.8258   2
  10  -6   5 4.35661 4.97487   1
  11  -6   5 3.47042 5.62499   1
  11  -6   5 -4.4001  3.8445   2
  11   5  -5 -8.9959  3.9368   1
  10   5  -5 3.12496 3.76429   1
   9   5  -5 1.06263 3.79269   1
   8   5  -5 1.01581 3.01485   2
   8   5  -5 -0.2927  2.7762   1
   7   5  -5 3.28842 2.90361   2
   7   5  -5 2.35716 3.00175   1
   7   5  -5 -0.2984  1.9418   1
   6   5  -5 1.22435 2.39004   1
   6   5  -5 -0.4979  2.0881   2
   6   5  -5 -0.8200  1.7480   2
   6   5  -5 1.42467 1.86272   1
   5   5  -5 1.92599 1.78488   1
   5   5  -5 1.00195 2.03048   2
   5   5  -5 1.53678 2.33030   1
   5   5  -5 1.76697 1.75871   2
   4   5  -5 110.427  11.681   1
   4   5  -5 97.0737 11.0135   2
   4   5  -5 119.345   9.493   2
   4   5  -5 127.901   9.848   1
   3   5  -5 18.5235  3.3111   1
   3   5  -5 27.9055  4.7079   2
   3   5  -5 32.3935  5.1972   1
   3   5  -5 19.5770  3.2873   2
  -3  -5   5 24.0827  3.3733   2
  -3  -5   5 19.3007  2.8876   2
   2   5  -5 50.5038  7.3894   1
   2   5  -5 58.4996  6.3150   2
   2   5  -5 54.7081  6.5459   1
   2   5  -5 75.6252  8.3859   2
  -2  -5   5 60.7287  6.1134   1
  -2  -5   5 68.8257  6.2347   2
  -2  -5   5 62.6347  6.8582   2
   1   5  -5 13.0408  3.0298   1
   1   5  -5 4.19451 2.81868   2
   1   5  -5 13.7297  3.8809   1
   1   5  -5 11.1881  2.7123   2
  -1  -5   5 14.3866  2.7651   1
  -1  -5   5 8.15766 3.10190   2
  -1  -5   5 11.1920  2.3796   2
   0   5  -5 379.340  29.005   1
   0   5  -5 403.930  29.356   2
   0   5  -5 396.694  30.226   1
   0   5  -5 400.515  27.996   2
   0  -5   5 382.296  27.584   2
   0  -5   5 410.468  28.703   1
   0  -5   5 396.467  28.839   2
  -1   5  -5 543.400  40.953   1
  -1   5  -5 603.201  41.028   2
  -1   5  -5 603.962  42.390   1
  -1   5  -5 547.625  39.412   2
   1  -5   5 571.392  40.600   1
   1  -5   5 561.561  39.131   2
   1  -5   5 566.048  40.468   2
  -2   5  -5 11.3975  3.2851   2
  -2   5  -5 9.80113 3.78381   1
  -2   5  -5 7.44986 3.13723   2
   2  -5   5 8.73040 3.57328   2
   2  -5   5 8.29005 2.69618   1
   2  -5   5 5.06180 2.17705   2
  -3   5  -5 210.833  18.807   2
  -3   5  -5 176.150  18.370   1
   3  -5   5 193.979  16.068   1
   3  -5   5 191.167  15.459   2
  -4   5  -5 229.616  20.681   1
  -4   5  -5 206.831  19.504   2
   4  -5   5 211.668  16.705   2
   4  -5   5 182.600  18.183   1
  -5   5  -5 17.8328  5.0471   2
  -5   5  -5 19.8837  5.6082   1
   5  -5   5 20.7991  4.9819   1
   5  -5   5 16.2646  4.0662   2
  -6   5  -5 3.87799 3.98166   1
  -6   5  -5 4.96504 3.75329   2
   6  -5   5 6.93122 3.46236   2
   6  -5   5 -2.1551  2.5494   1
  -7   5  -5 -3.4119  2.7382   2
  -7   5  -5 5.62423 4.51624   1
   7  -5   5 1.76989 3.67065   1
   7  -5   5 -1.8113  2.5205   2
  -8   5  -5 105.426  13.191   2
   8  -5   5 108.170  12.730   2
   8  -5   5 92.2566 13.0609   1
  -9   5  -5 -0.0749  4.1326   2
   9  -5   5 0.76754 3.55154   1
   9  -5   5 6.14859 4.20444   2
  10  -5   5 -1.3655  4.1850   2
  10  -5   5 3.16493 4.63896   1
  11  -5   5 3.69731 4.84311   2
  11  -5   5 4.95247 5.44411   1
  11   4  -5 22.2138  6.4283   1
  10   4  -5 5.73777 4.24012   1
   9   4  -5 1.01907 2.93550   1
   9   4  -5 2.87640 2.83425   1
   8   4  -5 2.08214 2.49703   2
   8   4  -5 0.16924 2.16962   1
   8   4  -5 -2.5866  2.7193   1
   7   4  -5 28.2748  4.1320   1
   7   4  -5 24.7480  4.4718   2
   7   4  -5 27.8150  3.9547   2
   7   4  -5 32.9519  4.9593   1
   6   4  -5 10.0791  2.3480   1
   6   4  -5 6.55676 3.11423   1
   6   4  -5 7.49529 2.23531   2
   6   4  -5 10.8191  2.9218   2
   5   4  -5 76.0243  7.7501   1
   5   4  -5 61.3226  6.2821   1
   5   4  -5 63.7969  6.1807   2
   5   4  -5 84.0049  7.7261   2
   4   4  -5 552.694  37.616   1
   4   4  -5 561.553  36.339   2
   4   4  -5 519.843  38.490   1
   4   4  -5 510.219  37.113   2
   3   4  -5 58.3726  5.6001   2
   3   4  -5 55.2879  6.7123   1
   3   4  -5 65.0101  5.9849   1
   3   4  -5 56.4821  6.5700   2
   2   4  -5 922.694  61.072   2
   2   4  -5 903.798  59.974   2
   2   4  -5 950.689  62.325   1
   2   4  -5 925.300  63.244   1
  -2  -4   5 850.656  59.523   2
  -2  -4   5 866.403  61.626   1
  -2  -4   5 926.486  60.090   2
   1   4  -5 41.7555  5.0080   1
   1   4  -5 38.0503  4.7604   2
   1   4  -5 45.0016  5.9712   1
   1   4  -5 32.4471  5.3099   2
  -1  -4   5 40.3529  5.2391   2
  -1  -4   5 49.9754  4.7323   2
  -1  -4   5 52.6963  4.9833   1
   0   4  -5 -0.5172  1.1052   2
   0   4  -5 -1.0820  1.4732   1
   0   4  -5 -0.1391  1.6321   2
   0   4  -5 1.58600 1.52681   1
   0  -4   5 2.38356 1.35236   2
   0  -4   5 0.50953 1.56759   2
   0  -4   5 0.31749 0.97568   1
  -1   4  -5 5.56495 2.53957   2
  -1   4  -5 2.61408 1.73109   2
  -1   4  -5 9.60010 3.07616   1
  -1   4  -5 3.60379 2.00758   1
  -1   4  -5 5.08447 2.49534   3
   1  -4   5 1.14427 1.31853   2
   1  -4   5 3.62329 1.84257   1
   1  -4   5 4.62464 2.34129   2
  -2   4  -5 -2.2347  1.7040   1
  -2   4  -5 -2.2167  1.4625   3
  -2   4  -5 3.10175 2.06756   2
  -2   4  -5 2.07151 1.93371   2
  -2   4  -5 -1.1953  1.9620   1
   2  -4   5 1.78590 2.03200   2
   2  -4   5 0.11511 1.53543   1
   2  -4   5 0.87037 1.49147   2
  -3   4  -5 37.5665  5.9688   1
  -3   4  -5 13.2488  3.6170   2
  -3   4  -5 22.6872  4.7373   3
  -3   4  -5 19.4294  4.3777   2
   3  -4   5 18.6873  3.7835   2
   3  -4   5 22.6671  4.4851   1
   3  -4   5 27.6054  5.2173   2
  -4   4  -5 450.934  31.482   1
  -4   4  -5 415.648  30.153   2
  -4   4  -5 354.810  29.183   2
  -4   4  -5 405.408  30.884   3
   4  -4   5 404.038  30.442   1
   4  -4   5 362.100  29.691   2
   4  -4   5 411.213  29.250   2
  -5   4  -5 164.293  17.342   1
  -5   4  -5 170.365  15.136   3
  -5   4  -5 184.619  17.389   2
   5  -4   5 212.604  18.675   1
   5  -4   5 161.831  16.939   1
   5  -4   5 174.952  16.308   2
  -6   4  -5 0.23170 3.35653   1
  -6   4  -5 14.0329  3.7019   3
  -6   4  -5 20.3721  5.0846   2
   6  -4   5 18.0966  5.5113   1
   6  -4   5 6.73511 3.90251   1
   6  -4   5 14.3599  3.8314   2
  -7   4  -5 84.2810 10.8224   2
  -7   4  -5 95.2522  9.9669   3
  -7   4  -5 45.3858  9.4431   1
   7  -4   5 93.4507 11.9060   1
   7  -4   5 87.9463 11.5452   1
   7  -4   5 89.7340 10.6503   2
  -8   4  -5 21.7451  6.0363   2
   8  -4   5 13.1602  4.5908   2
   8  -4   5 13.0120  5.0634   1
  -9   4  -5 4.47509 4.04620   2
   9  -4   5 0.85801 3.16623   2
   9  -4   5 3.25609 3.70591   1
  10  -4   5 4.30076 4.31311   2
  10  -4   5 5.63971 5.69016   1
  11  -4   5 -2.6427  4.3604   1
  11  -4   5 2.57489 4.36159   2
  12  -4   5 -2.3260  5.3429   1
  12  -4   5 -0.3940  5.4333   2
  11   3  -5 6.25535 4.54055   1
  10   3  -5 5.52189 4.37394   1
   9   3  -5 9.05419 3.85066   1
   9   3  -5 11.6911  2.9459   1
   8   3  -5 89.5257  9.7862   1
   8   3  -5 116.133   9.696   2
   8   3  -5 99.1582  9.3781   1
   7   3  -5 0.54399 1.63274   2
   7   3  -5 -1.1533  1.5152   1
   7   3  -5 0.16482 1.90943   1
   7   3  -5 1.52191 1.65929   2
   7   3  -5 -0.9280  2.4961   3
   6   3  -5 4.47475 1.67364   1
   6   3  -5 1.14242 1.56529   2
   6   3  -5 -1.1685  2.4766   3
   6   3  -5 2.63780 1.51615   2
   6   3  -5 1.64115 1.85276   1
   5   3  -5 116.520   8.063   1
   5   3  -5 88.8426  7.9974   2
   5   3  -5 90.1076  8.2936   1
   5   3  -5 107.751  11.254   3
   5   3  -5 104.997   7.709   2
   4   3  -5 4.01511 1.66613   2
   4   3  -5 2.13388 1.16872   2
   4   3  -5 3.09271 1.18534   1
   4   3  -5 1.61858 2.26353   3
   4   3  -5 -1.3544  1.4389   1
   3   3  -5 500.956  34.757   1
   3   3  -5 477.693  32.928   2
   3   3  -5 509.351  34.207   1
   3   3  -5 483.938  33.586   2
   3   3  -5 503.647  37.323   3
   2   3  -5 4.64427 1.68424   1
   2   3  -5 6.41976 2.69857   3
   2   3  -5 6.51505 1.98861   2
   2   3  -5 7.60326 1.49997   2
   2   3  -5 13.6514  2.0513   1
  -2  -3   5 7.11390 1.25158   2
  -2  -3   5 1.26529 0.65162   2
   1   3  -5 287.308  20.243   2
   1   3  -5 251.944  22.839   3
   1   3  -5 288.681  20.964   2
   1   3  -5 278.841  21.550   1
   1   3  -5 287.892  21.045   1
  -1  -3   5 320.361  20.044   2
  -1  -3   5 300.047  20.520   2
  -1  -3   5 301.484  20.684   1
   0   3  -5 0.96269 1.32717   2
   0   3  -5 0.53735 1.03604   1
   0   3  -5 -1.8828  1.0228   1
   0   3  -5 -0.2679  1.4990   3
   0   3  -5 3.06284 1.25840   2
   0  -3   5 1.09821 1.35588   2
   0  -3   5 3.46337 1.19861   2
   0  -3   5 0.44605 0.77723   1
  -1   3  -5 42.3995  5.7152   2
  -1   3  -5 48.9649  6.3494   3
  -1   3  -5 49.9407  5.4094   2
  -1   3  -5 46.5311  5.7968   1
  -1   3  -5 50.4409  6.1893   1
   1  -3   5 48.8234  5.2569   2
   1  -3   5 43.7291  5.6070   2
   1  -3   5 35.1821  4.9242   1
  -2   3  -5 223.851  17.316   1
  -2   3  -5 215.418  16.175   2
  -2   3  -5 191.697  16.732   1
  -2   3  -5 250.792  17.823   3
  -2   3  -5 198.940  16.544   2
   2  -3   5 202.227  16.461   2
   2  -3   5 210.870  16.651   1
   2  -3   5 214.479  16.048   2
  -3   3  -5 287.702  22.728   2
  -3   3  -5 317.039  23.355   2
  -3   3  -5 270.478  23.588   1
  -3   3  -5 327.323  24.121   3
   3  -3   5 331.788  23.418   2
   3  -3   5 292.341  22.606   2
   3  -3   5 320.787  23.952   1
   3  -3   5 328.598  23.932   1
  -4   3  -5 6.86541 2.94559   2
  -4   3  -5 9.34234 3.00956   3
  -4   3  -5 16.9501  3.9801   2
  -4   3  -5 4.04354 2.88294   1
   4  -3   5 13.6718  3.3703   2
   4  -3   5 9.96015 3.26703   1
   4  -3   5 11.8037  3.7689   1
   4  -3   5 18.6782  4.2004   2
  -5   3  -5 37.4747  6.3157   1
  -5   3  -5 30.1674  5.6340   2
  -5   3  -5 24.7938  5.2177   2
  -5   3  -5 30.0960  4.8844   3
   5  -3   5 19.0636  4.5856   2
   5  -3   5 39.3422  6.6968   1
   5  -3   5 25.7631  5.6111   1
   5  -3   5 23.4564  5.3284   2
  -6   3  -5 10.9621  3.2668   3
  -6   3  -5 19.9675  4.6772   2
  -6   3  -5 10.0660  4.3529   1
   6  -3   5 17.9697  4.4370   2
   6  -3   5 15.3985  4.5238   1
   6  -3   5 16.6237  4.9931   1
  -7   3  -5 0.31640 2.73624   2
  -7   3  -5 0.03641 3.02777   1
  -7   3  -5 -1.0513  2.3122   3
   7  -3   5 2.89535 3.10528   2
   7  -3   5 -1.3202  3.4353   1
   7  -3   5 -2.8220  2.2428   1
  -8   3  -5 125.357  14.134   2
   8  -3   5 132.902  15.736   1
   8  -3   5 142.459  14.983   2
  -9   3  -5 1.87477 3.59237   2
   9  -3   5 3.01938 4.23633   1
   9  -3   5 -0.0558  3.4053   2
  10  -3   5 3.57772 5.13653   1
  10  -3   5 10.8236  4.4004   2
  11  -3   5 10.9282  5.8177   2
  11  -3   5 0.38112 4.85747   1
  12  -3   5 -3.9446  4.9207   2
  12  -3   5 10.0040  6.2614   1
  11   2  -5 3.02385 4.08654   1
  10   2  -5 5.85756 4.02187   1
   9   2  -5 0.25397 2.82402   1
   9   2  -5 -2.6213  2.0633   2
   9   2  -5 1.52269 2.21128   1
   8   2  -5 7.76319 2.80562   1
   8   2  -5 4.19670 2.19186   2
   8   2  -5 7.35285 2.22244   1
   7   2  -5 1.09816 1.42234   1
   7   2  -5 0.06707 1.74719   1
   7   2  -5 0.46906 2.03118   3
   7   2  -5 3.42336 1.48411   2
   7   2  -5 3.10670 1.60107   2
   6   2  -5 31.5184  3.2659   2
   6   2  -5 36.1056  4.9126   3
   5   2  -5 707.582  51.407   3
   4   2  -5 902.497  64.967   3
   3   2  -5 46.6302  3.9609   2
   3   2  -5 53.1585  3.7379   2
   3   2  -5 46.9533  3.9698   1
   3   2  -5 58.8184  6.6169   3
   2   2  -5 70.2525  7.7309   3
   2   2  -5 64.8080  5.5857   1
   2   2  -5 67.5006  5.5302   2
   2   2  -5 78.1631  5.4549   1
   2   2  -5 66.1191  5.1573   2
   1   2  -5 47.9115  4.5217   1
   1   2  -5 48.8282  4.8635   1
   1   2  -5 43.8802  5.8067   3
   1   2  -5 41.8659  4.2062   2
   1   2  -5 47.2599  4.8076   2
  -1  -2   5 46.6872  3.7716   1
  -1  -2   5 47.6381  3.6700   2
  -1  -2   5 43.6672  4.1510   2
   0   2  -5 49.7403  5.7055   1
   0   2  -5 57.3874  6.5981   3
   0   2  -5 66.3832  5.7745   2
   0   2  -5 69.7270  6.1719   1
   0   2  -5 54.2865  5.7505   2
   0  -2   5 50.7055  5.2306   1
   0  -2   5 50.5600  5.4528   1
   0  -2   5 38.8710  5.9735   3
   0  -2   5 61.4244  5.2419   2
   0  -2   5 56.3722  5.5029   2
  -1   2  -5 4.06649 1.85757   2
  -1   2  -5 1.69024 1.57565   1
  -1   2  -5 7.54208 1.91338   2
  -1   2  -5 4.96780 1.86380   1
  -1   2  -5 4.86181 1.96854   3
   1  -2   5 7.83442 2.36004   3
   1  -2   5 4.96172 1.69445   2
   1  -2   5 7.88099 2.22583   2
   1  -2   5 4.98475 1.93981   1
   1  -2   5 10.5740  2.3628   1
  -2   2  -5 78.7721  7.9365   1
  -2   2  -5 49.4410  6.3754   3
  -2   2  -5 76.1937  7.3000   2
  -2   2  -5 53.9906  6.4241   2
  -2   2  -5 71.5546  7.3897   1
   2  -2   5 59.3376  6.7683   1
   2  -2   5 40.2394  5.7008   2
   2  -2   5 55.4257  6.5814   1
   2  -2   5 67.8307  6.9983   2
   2  -2   5 58.9853  6.7363   3
  -3   2  -5 110.323  11.535   2
  -3   2  -5 120.855  11.813   2
  -3   2  -5 151.916  11.628   1
  -3   2  -5 138.155  11.136   3
   3  -2   5 113.195  11.568   2
   3  -2   5 129.928  12.372   1
   3  -2   5 122.229  11.022   3
   3  -2   5 149.567  12.689   1
   3  -2   5 114.365  11.326   2
  -4   2  -5 611.793  45.384   2
  -4   2  -5 691.892  47.754   3
  -4   2  -5 673.812  47.226   1
  -4   2  -5 671.224  45.739   2
   4  -2   5 648.980  47.432   1
   4  -2   5 647.592  45.573   2
   4  -2   5 645.676  47.757   3
   4  -2   5 665.359  47.003   1
   4  -2   5 622.506  45.342   2
  -5   2  -5 469.613  35.975   3
  -5   2  -5 535.901  36.359   1
  -5   2  -5 434.056  34.604   2
  -5   2  -5 472.190  34.889   2
   5  -2   5 429.727  34.632   2
   5  -2   5 496.339  35.077   2
   5  -2   5 481.758  36.084   3
   5  -2   5 522.286  36.197   1
   5  -2   5 547.213  37.099   1
  -6   2  -5 51.0109  5.9981   3
  -6   2  -5 39.7415  6.4548   2
  -6   2  -5 42.5215  6.5712   2
  -6   2  -5 17.1643  5.0905   1
  -6   2  -5 42.1808  6.5592   2
   6  -2   5 50.7282  7.3513   2
   6  -2   5 36.1929  6.3045   1
   6  -2   5 35.7788  6.3979   2
   6  -2   5 43.3152  7.4538   1
  -7   2  -5 172.935  14.789   3
  -7   2  -5 155.333  16.409   2
  -7   2  -5 193.747  17.714   1
   7  -2   5 195.112  17.924   2
   7  -2   5 205.625  18.400   1
   7  -2   5 171.544  18.387   1
  -8   2  -5 3.21382 3.14778   2
  -8   2  -5 0.71629 2.39537   3
   8  -2   5 4.60690 4.43705   1
   8  -2   5 0.90224 3.07925   2
  -9   2  -5 -0.5094  3.2954   2
   9  -2   5 -5.5239  2.7886   2
   9  -2   5 5.19471 4.46990   1
  10  -2   5 31.9981  7.4231   2
  10  -2   5 23.9803  7.3917   1
  11  -2   5 7.37254 5.59095   2
  11  -2   5 13.1684  6.6858   1
  12  -2   5 -3.1249  4.6505   2
  12  -2   5 0.84378 5.66890   1
  11   1  -5 -3.2269  3.9701   1
  10   1  -5 -2.1335  2.9800   1
   9   1  -5 1.12174 2.31768   1
   9   1  -5 0.87543 2.22802   2
   9   1  -5 0.58994 2.88038   1
   8   1  -5 7.92168 2.60619   2
   8   1  -5 7.38827 2.29733   1
   8   1  -5 3.12602 2.13551   2
   8   1  -5 14.7771  3.3029   1
   7   1  -5 14.9590  2.4009   2
   7   1  -5 15.6467  2.7150   1
   7   1  -5 17.9304  2.8089   3
   7   1  -5 12.0421  2.4502   2
   6   1  -5 53.2091  5.9046   3
   5   1  -5 0.72584 1.73073   3
   4   1  -5 279.391  21.246   3
   3   1  -5 3.17411 1.51607   3
   2   1  -5 12.5605  1.2629   2
   2   1  -5 8.39159 2.12897   3
  -2  -1   5 6.43586 2.08736   3
   1   1  -5 116.875  10.921   3
   1   1  -5 147.522  10.032   1
   1   1  -5 129.447   9.918   1
   1   1  -5 141.961   9.586   2
   1   1  -5 135.618   9.689   2
  -1  -1   5 133.314   9.388   1
  -1  -1   5 136.964  11.285   3
  -1  -1   5 133.577   9.135   2
   0   1  -5 456.659  37.460   3
   0   1  -5 523.837  34.795   2
   0   1  -5 536.125  36.127   1
   0   1  -5 491.512  34.640   2
   0   1  -5 496.794  35.889   1
   0  -1   5 525.737  34.596   2
   0  -1   5 553.845  35.860   1
   0  -1   5 505.675  37.689   3
   0  -1   5 533.790  34.513   2
   0  -1   5 507.834  35.715   1
  -1   1  -5 300.825  22.139   2
  -1   1  -5 327.621  22.269   2
  -1   1  -5 335.555  23.364   1
  -1   1  -5 294.835  22.758   1
  -1   1  -5 302.905  23.727   3
   1  -1   5 322.968  23.882   3
   1  -1   5 312.773  22.957   1
   1  -1   5 284.721  22.616   1
   1  -1   5 334.867  22.156   2
   1  -1   5 347.765  22.203   2
  -2   1  -5 0.61915 1.04151   3
  -2   1  -5 1.12074 1.35262   1
  -2   1  -5 0.66294 1.11966   2
  -2   1  -5 2.83410 1.80154   1
  -2   1  -5 2.14813 1.31972   2
   2  -1   5 0.42215 1.09222   1
   2  -1   5 0.02496 1.12999   1
   2  -1   5 -0.9177  0.9160   3
   2  -1   5 1.68497 1.23842   2
   2  -1   5 -0.4595  1.0770   2
  -3   1  -5 -1.1324  1.6063   1
  -3   1  -5 -0.1314  1.3157   2
  -3   1  -5 0.37189 1.33179   2
  -3   1  -5 -0.4630  1.1370   1
  -3   1  -5 -0.6096  1.2034   3
   3  -1   5 -0.1926  1.1754   2
   3  -1   5 -0.2920  1.4293   1
   3  -1   5 -0.3137  1.1820   1
   3  -1   5 0.33432 1.32345   2
   3  -1   5 -0.2287  0.8756   3
  -4   1  -5 218.159  18.136   2
  -4   1  -5 242.487  18.742   1
  -4   1  -5 247.854  18.699   3
  -4   1  -5 221.754  18.239   2
  -4   1  -5 234.218  18.195   2
   4  -1   5 208.036  18.284   1
   4  -1   5 251.910  18.326   2
   4  -1   5 269.199  18.668   2
   4  -1   5 235.678  18.564   3
   4  -1   5 254.692  19.575   1
  -5   1  -5 106.610  11.139   2
  -5   1  -5 95.2101 10.9026   1
  -5   1  -5 122.074  11.529   2
  -5   1  -5 127.747  10.062   3
   5  -1   5 110.235  10.483   3
   5  -1   5 115.405  11.593   2
   5  -1   5 106.190  11.114   2
   5  -1   5 106.764  11.219   1
   5  -1   5 85.9038 11.4290   1
  -6   1  -5 53.6540  6.2844   3
  -6   1  -5 33.8437  5.8581   2
  -6   1  -5 48.4285  6.8081   2
   6  -1   5 32.6797  6.0150   2
   6  -1   5 52.5093  7.1265   1
   6  -1   5 33.2959  6.7323   1
   6  -1   5 47.1646  5.7480   3
   6  -1   5 40.9900  6.7002   2
  -7   1  -5 134.226  12.024   3
  -7   1  -5 165.476  14.606   2
  -7   1  -5 147.972  14.399   1
   7  -1   5 121.437  15.121   1
   7  -1   5 144.658  11.954   3
   7  -1   5 119.696  13.921   1
   7  -1   5 132.468  14.323   2
   7  -1   5 157.951  14.867   2
  -8   1  -5 1.76977 2.88729   2
  -8   1  -5 8.78213 4.19918   1
   8  -1   5 6.61253 4.15096   1
   8  -1   5 6.47687 3.43950   1
   8  -1   5 1.28694 2.84161   2
  -9   1  -5 16.8191  4.7084   2
   9  -1   5 27.3711  6.5660   2
   9  -1   5 11.4296  5.4010   1
  10  -1   5 11.6879  6.1364   1
  10  -1   5 7.62665 5.12622   2
  11  -1   5 2.89247 4.61401   2
  11  -1   5 2.72806 4.91647   1
  12  -1   5 7.18363 6.22477   1
  12  -1   5 9.46444 6.53898   2
  12   0  -5 -0.0095  4.4751   1
  11   0  -5 1.67551 3.85978   1
  10   0  -5 11.5297  4.2255   1
   9   0  -5 2.61473 2.67477   1
   9   0  -5 2.02874 2.48962   1
   9   0  -5 0.36954 2.22902   2
   8   0  -5 8.42379 2.96487   2
   8   0  -5 12.9991  3.1024   1
   8   0  -5 7.30282 2.49427   1
   7   0  -5 9.26803 2.30370   2
   7   0  -5 15.7112  2.7886   2
   7   0  -5 14.2996  2.6769   1
   7   0  -5 17.5432  3.0330   1
   6   0  -5 3.22406 1.56202   3
   6   0  -5 6.57332 1.62543   2
   6   0  -5 4.93523 1.51630   2
   5   0  -5 911.949  64.756   3
   4   0  -5 119.695   9.950   3
  -4   0   5 119.677   9.886   3
   3   0  -5 70.5291  6.9503   3
  -3   0   5 63.1264  6.7093   3
   2   0  -5 241.858  19.879   3
   2   0  -5 268.489  17.307   2
   2   0  -5 271.721  17.438   2
  -2   0   5 249.389  19.869   3
   1   0  -5 34.8702  3.7567   1
   1   0  -5 34.6192  3.2647   2
   1   0  -5 28.5752  4.2639   3
   1   0  -5 34.2372  3.5311   2
   1   0  -5 35.3565  3.3245   1
  -1   0   5 36.9385  4.6053   3
  -1   0   5 39.5519  2.7198   1
  -1   0   5 33.8562  2.6295   2
   0   0  -5 22.4138  2.9479   2
   0   0  -5 16.9521  2.5623   1
   0   0  -5 20.1962  3.1009   1
   0   0  -5 20.2312  3.3489   3
   0   0  -5 20.4508  2.7257   2
   0   0   5 24.3450  2.7441   1
   0   0   5 25.4182  3.1758   1
   0   0   5 24.3472  3.4968   3
   0   0   5 18.0770  2.6261   2
   0   0   5 22.6763  2.6532   2
  -1   0  -5 36.6618  4.6476   1
  -1   0  -5 30.2702  3.9220   2
[truncated: 739,892 more chars]
