# Supplementary material for: Rapid and reversible photoinduced switching of a rotaxane crystal
Source: Nat Commun. 2016 Nov 3;7:13321. doi: 10.1038/ncomms13321 (PMC5097158; doi:10.1038/ncomms13321)
Supplement: Supplementary Data 1 — CIFs for a rotaxane induced by 445-nm laser irradiation. [file ncomms13321-s2.zip › rotaxane 445laser/rotaxane45mW.cif]

 
data_140639_190_0m
 
_audit_creation_method            SHELXL-2014/6
_chemical_name_systematic         ?
_chemical_name_common             ?
_chemical_melting_point           ?
_chemical_formula_moiety          ?
_chemical_formula_sum
 'C43 H54 F6 Fe N O8 P' 
_chemical_formula_weight          913.69

loop_
 _atom_type_symbol
 _atom_type_description
 _atom_type_scat_dispersion_real
 _atom_type_scat_dispersion_imag
 _atom_type_scat_source
 'C'  'C'   0.0033   0.0016
 'International Tables Vol C Tables 4.2.6.8 and 6.1.1.4'
 'H'  'H'   0.0000   0.0000
 'International Tables Vol C Tables 4.2.6.8 and 6.1.1.4'
 'N'  'N'   0.0061   0.0033
 'International Tables Vol C Tables 4.2.6.8 and 6.1.1.4'
 'O'  'O'   0.0106   0.0060
 'International Tables Vol C Tables 4.2.6.8 and 6.1.1.4'
 'F'  'F'   0.0171   0.0103
 'International Tables Vol C Tables 4.2.6.8 and 6.1.1.4'
 'P'  'P'   0.1023   0.0942
 'International Tables Vol C Tables 4.2.6.8 and 6.1.1.4'
 'Fe'  'Fe'   0.3463   0.8444
 'International Tables Vol C Tables 4.2.6.8 and 6.1.1.4'
 
_space_group_crystal_system       triclinic
_space_group_IT_number            2
_space_group_name_H-M_alt         'P -1'
_space_group_name_Hall            '-P 1'
 
_shelx_space_group_comment
;
The symmetry employed for this shelxl refinement is uniquely defined
by the following loop, which should always be used as a source of
symmetry information in preference to the above space-group names.
They are only intended as comments.
;
 
loop_
 _space_group_symop_operation_xyz
 'x, y, z'
 '-x, -y, -z'
 
_cell_length_a                    10.3662(12)
_cell_length_b                    11.2263(15)
_cell_length_c                    19.458(2)
_cell_angle_alpha                 87.294(4)
_cell_angle_beta                  80.055(5)
_cell_angle_gamma                 88.745(4)
_cell_volume                      2227.7(5)
_cell_formula_units_Z             2
_cell_measurement_temperature     296(2)
_cell_measurement_reflns_used     2813
_cell_measurement_theta_min       2.5
_cell_measurement_theta_max       25
 
_exptl_crystal_description        tabullar
_exptl_crystal_colour             yellow
_exptl_crystal_density_meas       ?
_exptl_crystal_density_method     'not measured'
_exptl_crystal_density_diffrn     1.362          
_exptl_crystal_F_000              956
_exptl_transmission_factor_min    ?
_exptl_transmission_factor_max    ?
_exptl_crystal_size_max           0.35
_exptl_crystal_size_mid           0.30
_exptl_crystal_size_min           0.10
_exptl_absorpt_coefficient_mu     0.450
_shelx_estimated_absorpt_T_min    ?
_shelx_estimated_absorpt_T_max    ?
_exptl_absorpt_correction_type    multi-scan
_exptl_absorpt_correction_T_min   0.8497  
_exptl_absorpt_correction_T_max   0.9486
_exptl_absorpt_process_details    'SADABS V2014/4 (Bruker AXS Inc.)'
_exptl_special_details    
;
?
;
_diffrn_ambient_temperature       296(2)
_diffrn_radiation_wavelength      0.71073
_diffrn_radiation_type            MoK\a
_diffrn_source                    ?
_diffrn_measurement_device_type   'Bruker APEX-II CCD'
_diffrn_measurement_method        '\f and \w scans'
_diffrn_detector_area_resol_mean  8.3333
_diffrn_reflns_number             33265
_diffrn_reflns_av_unetI/netI      0.0880
_diffrn_reflns_av_R_equivalents   0.0726
_diffrn_reflns_limit_h_min        -11
_diffrn_reflns_limit_h_max        12
_diffrn_reflns_limit_k_min        -14
_diffrn_reflns_limit_k_max        13
_diffrn_reflns_limit_l_min        -24
_diffrn_reflns_limit_l_max        24
_diffrn_reflns_theta_min          1.063
_diffrn_reflns_theta_max          26.402
_diffrn_reflns_theta_full         25.242
_diffrn_measured_fraction_theta_max   0.973
_diffrn_measured_fraction_theta_full  0.987
_diffrn_reflns_Laue_measured_fraction_max    0.973
_diffrn_reflns_Laue_measured_fraction_full   0.987
_diffrn_reflns_point_group_measured_fraction_max   0.973
_diffrn_reflns_point_group_measured_fraction_full  0.987
_reflns_number_total              8884
_reflns_number_gt                 4400
_reflns_threshold_expression      'I > 2\s(I)'
_reflns_Friedel_coverage          0.000
_reflns_Friedel_fraction_max      .
_reflns_Friedel_fraction_full     .
 
_reflns_special_details
;
 Reflections were merged by SHELXL according to the crystal
 class for the calculation of statistics and refinement.
 
 _reflns_Friedel_fraction is defined as the number of unique
 Friedel pairs measured divided by the number that would be
 possible theoretically, ignoring centric projections and
 systematic absences.
;
 
_computing_data_collection        'APEX2 (Bruker AXS, 2010)'
_computing_cell_refinement        'SAINT V8.34A (Bruker AXS Inc., 2013)'
_computing_data_reduction         'SAINT V8.34A (Bruker AXS Inc., 2013)'
_computing_structure_solution     ?
_computing_structure_refinement   'SHELXL-2014/6 (Sheldrick, 2014)'
_computing_molecular_graphics     'SHELXTL (Sheldrick, 2008)'
_computing_publication_material   'SHELXTL'
_refine_special_details           ?
_refine_ls_structure_factor_coef  Fsqd
_refine_ls_matrix_type            full
_refine_ls_weighting_scheme       calc
_refine_ls_weighting_details
'w=1/[\s^2^(Fo^2^)+(0.1354P)^2^] where P=(Fo^2^+2Fc^2^)/3'
_atom_sites_solution_primary      ?
_atom_sites_solution_secondary    ?
_atom_sites_solution_hydrogens    geom
_refine_ls_hydrogen_treatment     constr
_refine_ls_extinction_method      none
_refine_ls_extinction_coef        .
_refine_ls_number_reflns          8884
_refine_ls_number_parameters      542
_refine_ls_number_restraints      0
_refine_ls_R_factor_all           0.1418
_refine_ls_R_factor_gt            0.0661
_refine_ls_wR_factor_ref          0.2432
_refine_ls_wR_factor_gt           0.1848
_refine_ls_goodness_of_fit_ref    0.968
_refine_ls_restrained_S_all       0.968
_refine_ls_shift/su_max           0.000
_refine_ls_shift/su_mean          0.000
 
loop_
 _atom_site_label
 _atom_site_type_symbol
 _atom_site_fract_x
 _atom_site_fract_y
 _atom_site_fract_z
 _atom_site_U_iso_or_equiv
 _atom_site_adp_type
 _atom_site_occupancy
 _atom_site_site_symmetry_order  
 _atom_site_calc_flag
 _atom_site_refinement_flags_posn
 _atom_site_refinement_flags_adp
 _atom_site_refinement_flags_occupancy
 _atom_site_disorder_assembly
 _atom_site_disorder_group
Fe1 Fe 0.31894(6) 0.36536(6) 0.43069(3) 0.0603(3) Uani 1 1 d . . . . .
N1 N 0.4081(3) 0.2643(3) 0.21247(15) 0.0537(9) Uani 1 1 d . . . . .
H1A H 0.3230 0.2607 0.2106 0.064 Uiso 1 1 calc R U . . .
H1B H 0.4377 0.3333 0.1921 0.064 Uiso 1 1 calc R U . . .
C1 C 0.4268(4) 0.2588(4) 0.28769(18) 0.0523(10) Uani 1 1 d . . . . .
H1C H 0.3850 0.1880 0.3111 0.063 Uiso 1 1 calc R U . . .
H1D H 0.5197 0.2522 0.2894 0.063 Uiso 1 1 calc R U . . .
C2 C 0.4789(5) 0.1640(4) 0.1741(2) 0.0623(12) Uani 1 1 d . . . . .
H2A H 0.4602 0.0903 0.2018 0.075 Uiso 1 1 calc R U . . .
H2B H 0.5724 0.1771 0.1682 0.075 Uiso 1 1 calc R U . . .
C3 C 0.4411(4) 0.1514(4) 0.1036(2) 0.0554(11) Uani 1 1 d . . . . .
C4 C 0.3647(5) 0.0591(4) 0.0925(2) 0.0676(12) Uani 1 1 d . . . . .
H4 H 0.3357 0.0037 0.1286 0.081 Uiso 1 1 calc R U . . .
C5 C 0.3303(5) 0.0478(5) 0.0274(3) 0.0728(13) Uani 1 1 d . . . . .
H5 H 0.2797 -0.0163 0.0201 0.087 Uiso 1 1 calc R U . . .
C6 C 0.3696(5) 0.1300(5) -0.0268(2) 0.0743(14) Uani 1 1 d . . . . .
C7 C 0.4453(6) 0.2234(5) -0.0149(3) 0.0834(15) Uani 1 1 d . . . . .
H7 H 0.4726 0.2800 -0.0506 0.100 Uiso 1 1 calc R U . . .
C8 C 0.4807(5) 0.2338(4) 0.0492(2) 0.0743(14) Uani 1 1 d . . . . .
H8 H 0.5323 0.2973 0.0564 0.089 Uiso 1 1 calc R U . . .
C9 C 0.3295(6) 0.1157(6) -0.0975(3) 0.108(2) Uani 1 1 d . . . . .
H9A H 0.3054 0.0345 -0.1013 0.163 Uiso 1 1 calc R U . . .
H9B H 0.4016 0.1359 -0.1339 0.163 Uiso 1 1 calc R U . . .
H9C H 0.2563 0.1675 -0.1019 0.163 Uiso 1 1 calc R U . . .
C10 C 0.3708(4) 0.3668(4) 0.32590(19) 0.0513(10) Uani 1 1 d . . . . .
C11 C 0.2376(5) 0.3992(4) 0.3438(2) 0.0627(12) Uani 1 1 d . . . . .
H11 H 0.1676 0.3594 0.3316 0.075 Uiso 1 1 calc R U . . .
C12 C 0.2282(5) 0.5016(4) 0.3830(2) 0.0733(14) Uani 1 1 d . . . . .
H12 H 0.1510 0.5414 0.4011 0.088 Uiso 1 1 calc R U . . .
C13 C 0.3528(6) 0.5334(4) 0.3903(2) 0.0781(15) Uani 1 1 d . . . . .
H13 H 0.4139 0.5940 0.3819 0.094 Uiso 1 1 calc R U . . .
C14 C 0.4452(5) 0.4500(4) 0.3540(2) 0.0646(12) Uani 1 1 d . . . . .
H14 H 0.5103 0.5070 0.3438 0.078 Uiso 1 1 calc R U . . .
C15 C 0.3621(8) 0.1989(5) 0.4653(3) 0.0953(19) Uani 1 1 d . . . . .
H15 H 0.3994 0.1383 0.4371 0.114 Uiso 1 1 calc R U . . .
C16 C 0.2272(7) 0.2221(6) 0.4855(3) 0.0972(18) Uani 1 1 d . . . . .
H16 H 0.1599 0.1790 0.4730 0.117 Uiso 1 1 calc R U . . .
C17 C 0.2117(7) 0.3199(7) 0.5270(3) 0.0984(19) Uani 1 1 d . . . . .
H17 H 0.1324 0.3538 0.5473 0.118 Uiso 1 1 calc R U . . .
C18 C 0.3376(7) 0.3591(6) 0.5332(2) 0.0962(19) Uani 1 1 d . . . . .
H18 H 0.3558 0.4237 0.5579 0.115 Uiso 1 1 calc R U . . .
C19 C 0.4304(6) 0.2832(7) 0.4953(3) 0.100(2) Uani 1 1 d . . . . .
H19 H 0.5209 0.2881 0.4909 0.120 Uiso 1 1 calc R U . . .
O1 O 0.1085(3) 0.1802(3) 0.20258(17) 0.0696(8) Uani 1 1 d . . . . .
O2 O 0.2259(3) 0.0385(3) 0.3067(2) 0.0958(12) Uani 1 1 d . . . . .
O4 O 0.6868(3) 0.0900(3) 0.34518(19) 0.0830(10) Uani 1 1 d . . . . .
O5 O 0.7635(3) 0.2880(3) 0.28078(17) 0.0695(9) Uani 1 1 d . . . . .
O6 O 0.6456(3) 0.4199(3) 0.17435(17) 0.0717(9) Uani 1 1 d . . . . .
O7 O 0.4165(3) 0.5165(3) 0.14603(16) 0.0684(9) Uani 1 1 d . . . . .
O8 O 0.1904(3) 0.3764(3) 0.13648(17) 0.0725(9) Uani 1 1 d . . . . .
C20 C 0.0874(5) 0.3310(6) 0.0356(3) 0.0972(18) Uani 1 1 d . . . . .
H20 H 0.1168 0.4008 0.0107 0.117 Uiso 1 1 calc R U . . .
C21 C 0.0115(7) 0.2498(9) 0.0073(4) 0.115(2) Uani 1 1 d . . . . .
H21 H -0.0102 0.2661 -0.0366 0.138 Uiso 1 1 calc R U . . .
C22 C -0.0296(7) 0.1488(8) 0.0436(5) 0.118(2) Uani 1 1 d . . . . .
H22 H -0.0792 0.0959 0.0240 0.142 Uiso 1 1 calc R U . . .
C23 C -0.0009(5) 0.1221(6) 0.1078(3) 0.0944(18) Uani 1 1 d . . . . .
H23 H -0.0310 0.0516 0.1316 0.113 Uiso 1 1 calc R U . . .
C24 C 0.0730(5) 0.1987(5) 0.1387(3) 0.0703(13) Uani 1 1 d . . . . .
C25 C 0.0484(5) 0.0798(4) 0.2447(3) 0.0775(14) Uani 1 1 d . . . . .
H25A H 0.0728 0.0064 0.2211 0.093 Uiso 1 1 calc R U . . .
H25B H -0.0463 0.0885 0.2516 0.093 Uiso 1 1 calc R U . . .
C26 C 0.0929(5) 0.0754(5) 0.3126(3) 0.0837(15) Uani 1 1 d . . . . .
H26A H 0.0822 0.1538 0.3319 0.100 Uiso 1 1 calc R U . . .
H26B H 0.0388 0.0204 0.3446 0.100 Uiso 1 1 calc R U . . .
C31 C 0.7522(5) 0.1645(5) 0.3815(3) 0.0696(13) Uani 1 1 d . . . . .
C32 C 0.7795(6) 0.1415(6) 0.4486(3) 0.0923(18) Uani 1 1 d . . . . .
H32 H 0.7519 0.0708 0.4730 0.111 Uiso 1 1 calc R U . . .
C33 C 0.8473(7) 0.2230(7) 0.4789(3) 0.104(2) Uani 1 1 d . . . . .
H33 H 0.8674 0.2059 0.5231 0.125 Uiso 1 1 calc R U . . .
C34 C 0.8844(6) 0.3269(6) 0.4450(3) 0.0955(18) Uani 1 1 d . . . . .
H34 H 0.9274 0.3824 0.4666 0.115 Uiso 1 1 calc R U . . .
C35 C 0.8593(5) 0.3520(5) 0.3786(3) 0.0760(14) Uani 1 1 d . . . . .
H35 H 0.8869 0.4237 0.3553 0.091 Uiso 1 1 calc R U . . .
C36 C 0.7938(4) 0.2720(4) 0.3463(2) 0.0637(12) Uani 1 1 d . . . . .
C37 C 0.8254(4) 0.3837(4) 0.2374(2) 0.0661(12) Uani 1 1 d . . . . .
H37A H 0.9199 0.3739 0.2308 0.079 Uiso 1 1 calc R U . . .
H37B H 0.8018 0.4593 0.2586 0.079 Uiso 1 1 calc R U . . .
C38 C 0.7792(5) 0.3805(5) 0.1691(2) 0.0733(13) Uani 1 1 d . . . . .
H38A H 0.8342 0.4312 0.1348 0.088 Uiso 1 1 calc R U . . .
H38B H 0.7875 0.2997 0.1532 0.088 Uiso 1 1 calc R U . . .
C39 C 0.6336(5) 0.5452(4) 0.1612(3) 0.0764(15) Uani 1 1 d . . . . .
H39A H 0.6615 0.5651 0.1119 0.092 Uiso 1 1 calc R U . . .
H39B H 0.6885 0.5874 0.1873 0.092 Uiso 1 1 calc R U . . .
C40 C 0.4940(5) 0.5809(4) 0.1830(2) 0.0712(13) Uani 1 1 d . . . . .
H40A H 0.4675 0.5645 0.2328 0.085 Uiso 1 1 calc R U . . .
H40B H 0.4829 0.6658 0.1734 0.085 Uiso 1 1 calc R U . . .
C41 C 0.2845(5) 0.5608(4) 0.1542(3) 0.0786(15) Uani 1 1 d . . . . .
H41A H 0.2837 0.6456 0.1421 0.094 Uiso 1 1 calc R U . . .
H41B H 0.2414 0.5484 0.2023 0.094 Uiso 1 1 calc R U . . .
C42 C 0.2147(5) 0.4952(5) 0.1070(3) 0.0854(16) Uani 1 1 d . . . . .
H42A H 0.1326 0.5355 0.1026 0.102 Uiso 1 1 calc R U . . .
H42B H 0.2680 0.4923 0.0609 0.102 Uiso 1 1 calc R U . . .
C43 C 0.1178(4) 0.3040(5) 0.1027(3) 0.0737(14) Uani 1 1 d . . . . .
P1 P 0.94671(13) 0.72681(12) 0.24619(7) 0.0722(4) Uani 1 1 d . . . . .
F1 F 0.8076(3) 0.6798(3) 0.28226(19) 0.1197(13) Uani 1 1 d . . . . .
F2 F 1.0861(3) 0.7722(3) 0.2112(2) 0.1267(13) Uani 1 1 d . . . . .
F3 F 0.8812(4) 0.8350(4) 0.2106(3) 0.1562(17) Uani 1 1 d . . . . .
F4 F 0.9466(4) 0.8096(4) 0.3084(2) 0.1458(16) Uani 1 1 d . . . . .
F5 F 1.0090(4) 0.6190(4) 0.2815(3) 0.1608(18) Uani 1 1 d . . . . .
F6 F 0.9430(4) 0.6463(4) 0.18268(19) 0.1431(16) Uani 1 1 d . . . . .
C27 C 0.2469(6) -0.0781(5) 0.3244(4) 0.0984(19) Uani 1 1 d . . . . .
H27A H 0.2089 -0.1266 0.2933 0.118 Uiso 1 1 calc R U . . .
H27B H 0.1995 -0.0946 0.3713 0.118 Uiso 1 1 calc R U . . .
O3 O 0.4695(4) -0.0504(4) 0.3260(4) 0.171(3) Uani 1 1 d . . . . .
C28 C 0.3788(7) -0.1159(5) 0.3226(4) 0.112(2) Uani 1 1 d . . . . .
H28A H 0.3776 -0.1756 0.3604 0.134 Uiso 1 1 calc R U . . .
H28B H 0.4036 -0.1575 0.2796 0.134 Uiso 1 1 calc R U . . .
C29 C 0.5996(6) -0.0938(5) 0.3232(4) 0.110(2) Uani 1 1 d . . . . .
H29A H 0.6480 -0.0821 0.2762 0.132 Uiso 1 1 calc R U . . .
H29B H 0.5987 -0.1786 0.3355 0.132 Uiso 1 1 calc R U . . .
C30 C 0.6631(5) -0.0303(5) 0.3719(3) 0.0916(18) Uani 1 1 d . . . . .
H30A H 0.6073 -0.0304 0.4173 0.110 Uiso 1 1 calc R U . . .
H30B H 0.7452 -0.0698 0.3771 0.110 Uiso 1 1 calc R U . . .
 
loop_
 _atom_site_aniso_label
 _atom_site_aniso_U_11
 _atom_site_aniso_U_22
 _atom_site_aniso_U_33
 _atom_site_aniso_U_23
 _atom_site_aniso_U_13
 _atom_site_aniso_U_12
Fe1 0.0724(5) 0.0685(5) 0.0406(4) -0.0061(3) -0.0111(3) 0.0064(3)
N1 0.064(2) 0.053(2) 0.0446(18) -0.0051(15) -0.0126(16) 0.0040(17)
C1 0.062(3) 0.057(3) 0.039(2) 0.0004(19) -0.0121(18) -0.003(2)
C2 0.078(3) 0.059(3) 0.050(2) -0.011(2) -0.013(2) 0.012(2)
C3 0.065(3) 0.054(3) 0.047(2) -0.013(2) -0.009(2) 0.011(2)
C4 0.076(3) 0.069(3) 0.058(3) -0.005(2) -0.011(2) -0.001(3)
C5 0.071(3) 0.074(3) 0.078(3) -0.019(3) -0.019(3) -0.002(3)
C6 0.084(4) 0.091(4) 0.051(3) -0.014(3) -0.018(2) 0.028(3)
C7 0.121(5) 0.074(4) 0.056(3) 0.002(3) -0.017(3) -0.005(3)
C8 0.106(4) 0.064(3) 0.055(3) -0.004(2) -0.017(3) -0.009(3)
C9 0.133(5) 0.131(6) 0.073(3) -0.034(3) -0.045(4) 0.029(4)
C10 0.060(3) 0.052(3) 0.042(2) 0.0010(18) -0.0091(19) -0.001(2)
C11 0.064(3) 0.075(3) 0.050(2) 0.001(2) -0.015(2) 0.000(2)
C12 0.089(4) 0.073(3) 0.058(3) -0.013(2) -0.012(3) 0.025(3)
C13 0.113(5) 0.058(3) 0.067(3) -0.003(2) -0.023(3) -0.009(3)
C14 0.087(3) 0.056(3) 0.053(3) 0.000(2) -0.015(2) -0.027(3)
C15 0.153(6) 0.082(4) 0.048(3) 0.008(3) -0.017(4) 0.026(4)
C16 0.109(5) 0.114(5) 0.065(3) 0.020(4) -0.009(3) -0.008(4)
C17 0.100(5) 0.137(6) 0.049(3) 0.006(3) 0.006(3) 0.021(4)
C18 0.130(6) 0.115(5) 0.048(3) -0.014(3) -0.027(3) 0.017(4)
C19 0.105(5) 0.143(6) 0.055(3) 0.011(4) -0.029(3) 0.033(4)
O1 0.064(2) 0.063(2) 0.085(2) -0.0083(17) -0.0191(17) -0.0027(16)
O2 0.069(2) 0.070(2) 0.146(3) 0.030(2) -0.020(2) -0.0114(19)
O4 0.079(2) 0.068(2) 0.102(3) 0.032(2) -0.025(2) -0.0109(18)
O5 0.067(2) 0.064(2) 0.079(2) 0.0192(17) -0.0233(16) -0.0085(16)
O6 0.062(2) 0.066(2) 0.087(2) 0.0173(17) -0.0202(17) -0.0064(16)
O7 0.0558(19) 0.065(2) 0.085(2) -0.0091(17) -0.0126(16) 0.0072(16)
O8 0.063(2) 0.073(2) 0.081(2) 0.0087(18) -0.0160(17) -0.0031(17)
C20 0.073(4) 0.134(6) 0.082(4) 0.003(4) -0.012(3) 0.017(4)
C21 0.092(5) 0.169(8) 0.096(5) -0.042(5) -0.043(4) 0.027(5)
C22 0.101(5) 0.126(7) 0.140(7) -0.048(5) -0.045(5) -0.001(5)
C23 0.079(4) 0.102(5) 0.112(5) -0.034(4) -0.037(3) 0.005(3)
C24 0.057(3) 0.076(4) 0.080(3) -0.016(3) -0.017(3) 0.005(3)
C25 0.060(3) 0.064(3) 0.105(4) 0.004(3) -0.005(3) -0.005(2)
C26 0.067(4) 0.077(4) 0.102(4) 0.011(3) -0.004(3) -0.006(3)
C31 0.054(3) 0.077(4) 0.076(3) 0.013(3) -0.008(2) 0.004(2)
C32 0.084(4) 0.106(5) 0.077(4) 0.033(3) 0.002(3) 0.004(3)
C33 0.108(5) 0.147(7) 0.058(3) 0.005(4) -0.018(3) -0.002(4)
C34 0.106(5) 0.116(5) 0.066(3) -0.009(3) -0.018(3) -0.005(4)
C35 0.076(3) 0.076(4) 0.077(3) -0.008(3) -0.016(3) -0.002(3)
C36 0.052(3) 0.069(3) 0.066(3) 0.007(3) -0.001(2) 0.010(2)
C37 0.055(3) 0.069(3) 0.073(3) 0.013(2) -0.011(2) -0.006(2)
C38 0.062(3) 0.084(4) 0.071(3) 0.015(3) -0.009(2) -0.001(3)
C39 0.071(4) 0.062(3) 0.101(4) 0.025(3) -0.034(3) -0.018(3)
C40 0.092(4) 0.056(3) 0.065(3) 0.003(2) -0.016(3) -0.001(3)
C41 0.063(3) 0.061(3) 0.106(4) 0.012(3) -0.002(3) 0.008(3)
C42 0.062(3) 0.093(4) 0.100(4) 0.024(3) -0.019(3) 0.004(3)
C43 0.050(3) 0.099(4) 0.073(3) -0.018(3) -0.013(2) 0.013(3)
P1 0.0664(9) 0.0624(8) 0.0878(9) -0.0110(7) -0.0106(7) -0.0043(7)
F1 0.087(2) 0.109(3) 0.154(3) -0.035(2) 0.018(2) -0.0323(19)
F2 0.084(2) 0.102(3) 0.182(4) -0.041(2) 0.022(2) -0.0245(19)
F3 0.137(3) 0.128(3) 0.202(5) 0.044(3) -0.041(3) 0.017(3)
F4 0.135(3) 0.158(4) 0.144(3) -0.082(3) 0.004(3) -0.051(3)
F5 0.137(3) 0.133(4) 0.212(5) 0.056(3) -0.048(3) 0.023(3)
F6 0.158(3) 0.149(4) 0.118(3) -0.059(3) 0.012(2) -0.063(3)
C27 0.084(4) 0.079(4) 0.141(5) 0.026(4) -0.048(4) -0.026(3)
O3 0.080(3) 0.058(3) 0.389(9) 0.037(4) -0.086(4) -0.011(2)
C28 0.107(5) 0.051(3) 0.184(7) 0.023(4) -0.050(5) -0.011(4)
C29 0.075(4) 0.056(3) 0.200(7) 0.029(4) -0.036(4) 0.001(3)
C30 0.064(3) 0.078(4) 0.123(5) 0.042(4) -0.005(3) -0.001(3)
 
_geom_special_details
;
 All esds (except the esd in the dihedral angle between two l.s. planes)
 are estimated using the full covariance matrix.  The cell esds are taken
 into account individually in the estimation of esds in distances, angles
 and torsion angles; correlations between esds in cell parameters are only
 used when they are defined by crystal symmetry.  An approximate (isotropic)
 treatment of cell esds is used for estimating esds involving l.s. planes.
;
 
loop_
 _geom_bond_atom_site_label_1
 _geom_bond_atom_site_label_2
 _geom_bond_distance
 _geom_bond_site_symmetry_2
 _geom_bond_publ_flag
Fe1 C10 2.016(4) . ?
Fe1 C14 2.022(4) . ?
Fe1 C13 2.023(5) . ?
Fe1 C15 2.023(5) . ?
Fe1 C19 2.027(5) . ?
Fe1 C11 2.033(4) . ?
Fe1 C18 2.034(5) . ?
Fe1 C16 2.045(6) . ?
Fe1 C12 2.047(5) . ?
Fe1 C17 2.055(5) . ?
N1 C2 1.489(5) . ?
N1 C1 1.508(4) . ?
N1 H1A 0.8900 . ?
N1 H1B 0.8900 . ?
C1 C10 1.505(6) . ?
C1 H1C 0.9700 . ?
C1 H1D 0.9700 . ?
C2 C3 1.505(5) . ?
C2 H2A 0.9700 . ?
C2 H2B 0.9700 . ?
C3 C4 1.366(6) . ?
C3 C8 1.385(6) . ?
C4 C5 1.385(6) . ?
C4 H4 0.9300 . ?
C5 C6 1.381(7) . ?
C5 H5 0.9300 . ?
C6 C7 1.375(7) . ?
C6 C9 1.519(6) . ?
C7 C8 1.371(6) . ?
C7 H7 0.9300 . ?
C8 H8 0.9300 . ?
C9 H9A 0.9600 . ?
C9 H9B 0.9600 . ?
C9 H9C 0.9600 . ?
C10 C11 1.409(6) . ?
C10 C14 1.411(6) . ?
C11 C12 1.402(6) . ?
C11 H11 0.9300 . ?
C12 C13 1.379(7) . ?
C12 H12 0.9300 . ?
C13 H13 0.9300 . ?
C14 H14 0.9300 . ?
C15 C19 1.400(8) . ?
C15 C16 1.408(8) . ?
C15 H15 0.9300 . ?
C16 C17 1.383(8) . ?
C16 H16 0.9300 . ?
C17 C18 1.413(8) . ?
C17 H17 0.9300 . ?
C18 C19 1.405(8) . ?
C18 H18 0.9300 . ?
C19 H19 0.9300 . ?
O1 C24 1.362(5) . ?
O1 C25 1.448(5) . ?
O2 C27 1.361(6) . ?
O2 C26 1.418(6) . ?
O4 C31 1.380(6) . ?
O4 C30 1.436(6) . ?
O5 C36 1.367(5) . ?
O5 C37 1.428(5) . ?
O6 C39 1.425(5) . ?
O6 C38 1.433(5) . ?
O7 C40 1.401(5) . ?
O7 C41 1.431(5) . ?
O8 C43 1.380(6) . ?
O8 C42 1.437(6) . ?
C20 C21 1.408(9) . ?
C20 C43 1.413(7) . ?
C20 H20 0.9300 . ?
C21 C22 1.345(10) . ?
C21 H21 0.9300 . ?
C22 C23 1.352(9) . ?
C22 H22 0.9300 . ?
C23 C24 1.386(7) . ?
C23 H23 0.9300 . ?
C24 C43 1.392(7) . ?
C25 C26 1.471(7) . ?
C25 H25A 0.9700 . ?
C25 H25B 0.9700 . ?
C26 H26A 0.9700 . ?
C26 H26B 0.9700 . ?
C31 C32 1.393(7) . ?
C31 C36 1.398(7) . ?
C32 C33 1.378(8) . ?
C32 H32 0.9300 . ?
C33 C34 1.342(8) . ?
C33 H33 0.9300 . ?
C34 C35 1.377(7) . ?
C34 H34 0.9300 . ?
C35 C36 1.375(7) . ?
C35 H35 0.9300 . ?
C37 C38 1.490(6) . ?
C37 H37A 0.9700 . ?
C37 H37B 0.9700 . ?
C38 H38A 0.9700 . ?
C38 H38B 0.9700 . ?
C39 C40 1.488(7) . ?
C39 H39A 0.9700 . ?
C39 H39B 0.9700 . ?
C40 H40A 0.9700 . ?
C40 H40B 0.9700 . ?
C41 C42 1.492(7) . ?
C41 H41A 0.9700 . ?
C41 H41B 0.9700 . ?
C42 H42A 0.9700 . ?
C42 H42B 0.9700 . ?
P1 F5 1.547(4) . ?
P1 F4 1.561(4) . ?
P1 F3 1.570(4) . ?
P1 F6 1.571(3) . ?
P1 F2 1.572(3) . ?
P1 F1 1.581(3) . ?
C27 C28 1.418(8) . ?
C27 H27A 0.9700 . ?
C27 H27B 0.9700 . ?
O3 C28 1.219(6) . ?
O3 C29 1.417(7) . ?
C28 H28A 0.9700 . ?
C28 H28B 0.9700 . ?
C29 C30 1.462(8) . ?
C29 H29A 0.9700 . ?
C29 H29B 0.9700 . ?
C30 H30A 0.9700 . ?
C30 H30B 0.9700 . ?
 
loop_
 _geom_angle_atom_site_label_1
 _geom_angle_atom_site_label_2
 _geom_angle_atom_site_label_3
 _geom_angle
 _geom_angle_site_symmetry_1
 _geom_angle_site_symmetry_3
 _geom_angle_publ_flag
C10 Fe1 C14 40.89(16) . . ?
C10 Fe1 C13 68.94(18) . . ?
C14 Fe1 C13 41.8(2) . . ?
C10 Fe1 C15 105.64(19) . . ?
C14 Fe1 C15 119.9(2) . . ?
C13 Fe1 C15 157.6(3) . . ?
C10 Fe1 C19 122.0(2) . . ?
C14 Fe1 C19 106.1(2) . . ?
C13 Fe1 C19 122.7(3) . . ?
C15 Fe1 C19 40.4(2) . . ?
C10 Fe1 C11 40.73(17) . . ?
C14 Fe1 C11 68.50(18) . . ?
C13 Fe1 C11 67.6(2) . . ?
C15 Fe1 C11 123.3(2) . . ?
C19 Fe1 C11 159.0(2) . . ?
C10 Fe1 C18 159.4(2) . . ?
C14 Fe1 C18 123.9(2) . . ?
C13 Fe1 C18 109.1(2) . . ?
C15 Fe1 C18 67.9(2) . . ?
C19 Fe1 C18 40.5(2) . . ?
C11 Fe1 C18 159.1(2) . . ?
C10 Fe1 C16 121.3(2) . . ?
C14 Fe1 C16 156.2(2) . . ?
C13 Fe1 C16 160.9(3) . . ?
C15 Fe1 C16 40.5(2) . . ?
C19 Fe1 C16 67.8(3) . . ?
C11 Fe1 C16 108.5(2) . . ?
C18 Fe1 C16 67.3(3) . . ?
C10 Fe1 C12 68.31(17) . . ?
C14 Fe1 C12 68.5(2) . . ?
C13 Fe1 C12 39.6(2) . . ?
C15 Fe1 C12 160.4(3) . . ?
C19 Fe1 C12 158.6(3) . . ?
C11 Fe1 C12 40.20(18) . . ?
C18 Fe1 C12 124.2(2) . . ?
C16 Fe1 C12 125.4(3) . . ?
C10 Fe1 C17 157.1(2) . . ?
C14 Fe1 C17 161.7(3) . . ?
C13 Fe1 C17 125.7(3) . . ?
C15 Fe1 C17 67.5(2) . . ?
C19 Fe1 C17 67.8(2) . . ?
C11 Fe1 C17 123.4(2) . . ?
C18 Fe1 C17 40.4(2) . . ?
C16 Fe1 C17 39.4(2) . . ?
C12 Fe1 C17 110.4(2) . . ?
C2 N1 C1 110.9(3) . . ?
C2 N1 H1A 109.5 . . ?
C1 N1 H1A 109.5 . . ?
C2 N1 H1B 109.5 . . ?
C1 N1 H1B 109.5 . . ?
H1A N1 H1B 108.0 . . ?
C10 C1 N1 112.5(3) . . ?
C10 C1 H1C 109.1 . . ?
N1 C1 H1C 109.1 . . ?
C10 C1 H1D 109.1 . . ?
N1 C1 H1D 109.1 . . ?
H1C C1 H1D 107.8 . . ?
N1 C2 C3 112.5(3) . . ?
N1 C2 H2A 109.1 . . ?
C3 C2 H2A 109.1 . . ?
N1 C2 H2B 109.1 . . ?
C3 C2 H2B 109.1 . . ?
H2A C2 H2B 107.8 . . ?
C4 C3 C8 118.7(4) . . ?
C4 C3 C2 120.3(4) . . ?
C8 C3 C2 120.9(4) . . ?
C3 C4 C5 120.1(5) . . ?
C3 C4 H4 120.0 . . ?
C5 C4 H4 120.0 . . ?
C6 C5 C4 121.3(5) . . ?
C6 C5 H5 119.4 . . ?
C4 C5 H5 119.4 . . ?
C7 C6 C5 118.2(4) . . ?
C7 C6 C9 121.8(5) . . ?
C5 C6 C9 120.0(5) . . ?
C8 C7 C6 120.6(5) . . ?
C8 C7 H7 119.7 . . ?
C6 C7 H7 119.7 . . ?
C7 C8 C3 121.2(5) . . ?
C7 C8 H8 119.4 . . ?
C3 C8 H8 119.4 . . ?
C6 C9 H9A 109.5 . . ?
C6 C9 H9B 109.5 . . ?
H9A C9 H9B 109.5 . . ?
C6 C9 H9C 109.5 . . ?
H9A C9 H9C 109.5 . . ?
H9B C9 H9C 109.5 . . ?
C11 C10 C14 108.1(4) . . ?
C11 C10 C1 127.2(4) . . ?
C14 C10 C1 124.7(4) . . ?
C11 C10 Fe1 70.3(2) . . ?
C14 C10 Fe1 69.8(2) . . ?
C1 C10 Fe1 122.7(3) . . ?
C12 C11 C10 108.5(4) . . ?
C12 C11 Fe1 70.4(3) . . ?
C10 C11 Fe1 69.0(2) . . ?
C12 C11 H11 125.8 . . ?
C10 C11 H11 125.8 . . ?
Fe1 C11 H11 126.4 . . ?
C13 C12 C11 108.5(4) . . ?
C13 C12 Fe1 69.3(3) . . ?
C11 C12 Fe1 69.4(3) . . ?
C13 C12 H12 125.8 . . ?
C11 C12 H12 125.8 . . ?
Fe1 C12 H12 127.2 . . ?
C12 C13 Fe1 71.1(3) . . ?
C12 C13 H13 144.4 . . ?
Fe1 C13 H13 144.4 . . ?
C10 C14 Fe1 69.3(2) . . ?
C10 C14 H14 145.3 . . ?
Fe1 C14 H14 145.3 . . ?
C19 C15 C16 108.0(5) . . ?
C19 C15 Fe1 69.9(3) . . ?
C16 C15 Fe1 70.6(3) . . ?
C19 C15 H15 126.0 . . ?
C16 C15 H15 126.0 . . ?
Fe1 C15 H15 125.1 . . ?
C17 C16 C15 108.5(6) . . ?
C17 C16 Fe1 70.7(4) . . ?
C15 C16 Fe1 68.9(3) . . ?
C17 C16 H16 125.8 . . ?
C15 C16 H16 125.8 . . ?
Fe1 C16 H16 126.2 . . ?
C16 C17 C18 107.9(6) . . ?
C16 C17 Fe1 69.9(3) . . ?
C18 C17 Fe1 69.0(3) . . ?
C16 C17 H17 126.0 . . ?
C18 C17 H17 126.0 . . ?
Fe1 C17 H17 126.7 . . ?
C19 C18 C17 107.9(6) . . ?
C19 C18 Fe1 69.5(3) . . ?
C17 C18 Fe1 70.6(3) . . ?
C19 C18 H18 126.0 . . ?
C17 C18 H18 126.0 . . ?
Fe1 C18 H18 125.5 . . ?
C15 C19 C18 107.7(6) . . ?
C15 C19 Fe1 69.6(3) . . ?
C18 C19 Fe1 70.0(3) . . ?
C15 C19 H19 126.1 . . ?
C18 C19 H19 126.1 . . ?
Fe1 C19 H19 125.8 . . ?
C24 O1 C25 115.9(4) . . ?
C27 O2 C26 115.7(4) . . ?
C31 O4 C30 118.6(4) . . ?
C36 O5 C37 117.3(3) . . ?
C39 O6 C38 112.6(3) . . ?
C40 O7 C41 112.4(4) . . ?
C43 O8 C42 116.9(4) . . ?
C21 C20 C43 118.4(6) . . ?
C21 C20 H20 120.8 . . ?
C43 C20 H20 120.8 . . ?
C22 C21 C20 120.2(7) . . ?
C22 C21 H21 119.9 . . ?
C20 C21 H21 119.9 . . ?
C21 C22 C23 121.8(7) . . ?
C21 C22 H22 119.1 . . ?
C23 C22 H22 119.1 . . ?
C22 C23 C24 120.7(7) . . ?
C22 C23 H23 119.6 . . ?
C24 C23 H23 119.6 . . ?
O1 C24 C23 125.6(5) . . ?
O1 C24 C43 115.2(4) . . ?
C23 C24 C43 119.2(5) . . ?
O1 C25 C26 108.9(4) . . ?
O1 C25 H25A 109.9 . . ?
C26 C25 H25A 109.9 . . ?
O1 C25 H25B 109.9 . . ?
C26 C25 H25B 109.9 . . ?
H25A C25 H25B 108.3 . . ?
O2 C26 C25 112.0(4) . . ?
O2 C26 H26A 109.2 . . ?
C25 C26 H26A 109.2 . . ?
O2 C26 H26B 109.2 . . ?
C25 C26 H26B 109.2 . . ?
H26A C26 H26B 107.9 . . ?
O4 C31 C32 126.0(5) . . ?
O4 C31 C36 115.4(4) . . ?
C32 C31 C36 118.6(5) . . ?
C33 C32 C31 120.3(5) . . ?
C33 C32 H32 119.8 . . ?
C31 C32 H32 119.8 . . ?
C34 C33 C32 120.5(6) . . ?
C34 C33 H33 119.8 . . ?
C32 C33 H33 119.8 . . ?
C33 C34 C35 120.5(6) . . ?
C33 C34 H34 119.7 . . ?
C35 C34 H34 119.7 . . ?
C36 C35 C34 120.6(5) . . ?
C36 C35 H35 119.7 . . ?
C34 C35 H35 119.7 . . ?
O5 C36 C35 125.4(4) . . ?
O5 C36 C31 115.2(4) . . ?
C35 C36 C31 119.5(5) . . ?
O5 C37 C38 107.0(4) . . ?
O5 C37 H37A 110.3 . . ?
C38 C37 H37A 110.3 . . ?
O5 C37 H37B 110.3 . . ?
C38 C37 H37B 110.3 . . ?
H37A C37 H37B 108.6 . . ?
O6 C38 C37 111.7(4) . . ?
O6 C38 H38A 109.3 . . ?
C37 C38 H38A 109.3 . . ?
O6 C38 H38B 109.3 . . ?
C37 C38 H38B 109.3 . . ?
H38A C38 H38B 107.9 . . ?
O6 C39 C40 108.4(4) . . ?
O6 C39 H39A 110.0 . . ?
C40 C39 H39A 110.0 . . ?
O6 C39 H39B 110.0 . . ?
C40 C39 H39B 110.0 . . ?
H39A C39 H39B 108.4 . . ?
O7 C40 C39 108.9(4) . . ?
O7 C40 H40A 109.9 . . ?
C39 C40 H40A 109.9 . . ?
O7 C40 H40B 109.9 . . ?
C39 C40 H40B 109.9 . . ?
H40A C40 H40B 108.3 . . ?
O7 C41 C42 108.0(4) . . ?
O7 C41 H41A 110.1 . . ?
C42 C41 H41A 110.1 . . ?
O7 C41 H41B 110.1 . . ?
C42 C41 H41B 110.1 . . ?
H41A C41 H41B 108.4 . . ?
O8 C42 C41 108.2(4) . . ?
O8 C42 H42A 110.1 . . ?
C41 C42 H42A 110.1 . . ?
O8 C42 H42B 110.1 . . ?
C41 C42 H42B 110.1 . . ?
H42A C42 H42B 108.4 . . ?
O8 C43 C24 116.2(4) . . ?
O8 C43 C20 124.2(5) . . ?
C24 C43 C20 119.6(5) . . ?
F5 P1 F4 94.4(3) . . ?
F5 P1 F3 179.0(2) . . ?
F4 P1 F3 85.9(3) . . ?
F5 P1 F6 87.4(3) . . ?
F4 P1 F6 178.0(3) . . ?
F3 P1 F6 92.2(3) . . ?
F5 P1 F2 90.8(2) . . ?
F4 P1 F2 90.5(2) . . ?
F3 P1 F2 90.2(2) . . ?
F6 P1 F2 90.2(2) . . ?
F5 P1 F1 88.3(2) . . ?
F4 P1 F1 89.27(19) . . ?
F3 P1 F1 90.7(2) . . ?
F6 P1 F1 90.06(19) . . ?
F2 P1 F1 179.1(3) . . ?
O2 C27 C28 116.9(5) . . ?
O2 C27 H27A 108.1 . . ?
C28 C27 H27A 108.1 . . ?
O2 C27 H27B 108.1 . . ?
C28 C27 H27B 108.1 . . ?
H27A C27 H27B 107.3 . . ?
C28 O3 C29 122.2(5) . . ?
O3 C28 C27 125.0(6) . . ?
O3 C28 H28A 106.1 . . ?
C27 C28 H28A 106.1 . . ?
O3 C28 H28B 106.1 . . ?
C27 C28 H28B 106.1 . . ?
H28A C28 H28B 106.3 . . ?
O3 C29 C30 109.6(6) . . ?
O3 C29 H29A 109.8 . . ?
C30 C29 H29A 109.8 . . ?
O3 C29 H29B 109.8 . . ?
C30 C29 H29B 109.8 . . ?
H29A C29 H29B 108.2 . . ?
O4 C30 C29 108.9(5) . . ?
O4 C30 H30A 109.9 . . ?
C29 C30 H30A 109.9 . . ?
O4 C30 H30B 109.9 . . ?
C29 C30 H30B 109.9 . . ?
H30A C30 H30B 108.3 . . ?
 
_refine_diff_density_max    0.556
_refine_diff_density_min   -0.494
_refine_diff_density_rms    0.111

_shelxl_version_number 2014/6

_shelx_res_file
;
TITL 140639_190_0m in P-1
CELL 0.71073  10.3662  11.2263  19.4583  87.294  80.055  88.745
ZERR    2.00   0.0012   0.0015   0.0024   0.004   0.005   0.004
LATT 1
SFAC C  H  N  O  F  P  Fe
UNIT 86  108  2  16  12  2  2
L.S. 4
ACTA
BOND $H
FMAP 2
PLAN 5
FREE C13  C14
TEMP 23.000
WGHT    0.135400
FVAR       0.40593
MOLE 1
FE1   7    0.318937    0.365362    0.430690    11.00000    0.07235    0.06849 =
         0.04063   -0.00607   -0.01115    0.00644
N1    3    0.408055    0.264299    0.212467    11.00000    0.06425    0.05346 =
         0.04461   -0.00513   -0.01257    0.00397
AFIX  23
H1A   2    0.323044    0.260678    0.210629    11.00000   -1.20000
H1B   2    0.437711    0.333332    0.192052    11.00000   -1.20000
AFIX   0
C1    1    0.426838    0.258840    0.287686    11.00000    0.06162    0.05720 =
         0.03929    0.00041   -0.01213   -0.00281
AFIX  23
H1C   2    0.385030    0.188001    0.311129    11.00000   -1.20000
H1D   2    0.519690    0.252220    0.289412    11.00000   -1.20000
AFIX   0
C2    1    0.478916    0.164034    0.174133    11.00000    0.07837    0.05906 =
         0.05044   -0.01074   -0.01281    0.01190
AFIX  23
H2A   2    0.460164    0.090324    0.201784    11.00000   -1.20000
H2B   2    0.572442    0.177136    0.168196    11.00000   -1.20000
AFIX   0
C3    1    0.441070    0.151425    0.103606    11.00000    0.06547    0.05378 =
         0.04724   -0.01294   -0.00927    0.01080
C4    1    0.364664    0.059058    0.092453    11.00000    0.07585    0.06923 =
         0.05787   -0.00497   -0.01129   -0.00056
AFIX  43
H4    2    0.335707    0.003667    0.128577    11.00000   -1.20000
AFIX   0
C5    1    0.330290    0.047830    0.027404    11.00000    0.07062    0.07367 =
         0.07779   -0.01913   -0.01875   -0.00230
AFIX  43
H5    2    0.279732   -0.016288    0.020102    11.00000   -1.20000
AFIX   0
C6    1    0.369643    0.130015   -0.026833    11.00000    0.08361    0.09075 =
         0.05065   -0.01410   -0.01839    0.02815
C7    1    0.445274    0.223436   -0.014856    11.00000    0.12074    0.07392 =
         0.05593    0.00196   -0.01730   -0.00504
AFIX  43
H7    2    0.472593    0.280050   -0.050555    11.00000   -1.20000
AFIX   0
C8    1    0.480733    0.233815    0.049249    11.00000    0.10557    0.06379 =
         0.05522   -0.00376   -0.01687   -0.00910
AFIX  43
H8    2    0.532334    0.297305    0.056363    11.00000   -1.20000
AFIX   0
C9    1    0.329524    0.115667   -0.097460    11.00000    0.13256    0.13127 =
         0.07288   -0.03373   -0.04508    0.02897
AFIX 137
H9A   2    0.305363    0.034483   -0.101260    11.00000   -1.50000
H9B   2    0.401602    0.135912   -0.133885    11.00000   -1.50000
H9C   2    0.256261    0.167541   -0.101856    11.00000   -1.50000
AFIX   0
C10   1    0.370846    0.366805    0.325900    11.00000    0.06000    0.05211 =
         0.04155    0.00100   -0.00912   -0.00138
C11   1    0.237582    0.399211    0.343787    11.00000    0.06443    0.07455 =
         0.05032    0.00094   -0.01465    0.00022
AFIX  43
H11   2    0.167645    0.359393    0.331623    11.00000   -1.20000
AFIX   0
C12   1    0.228205    0.501595    0.383011    11.00000    0.08858    0.07334 =
         0.05776   -0.01303   -0.01214    0.02517
AFIX  43
H12   2    0.151033    0.541368    0.401073    11.00000   -1.20000
AFIX   0
C13   1    0.352767    0.533385    0.390294    11.00000    0.11289    0.05795 =
         0.06654   -0.00305   -0.02298   -0.00917
AFIX  43
H13   2    0.413937    0.594029    0.381897    11.00000   -1.20000
AFIX   0
C14   1    0.445197    0.449979    0.353987    11.00000    0.08718    0.05567 =
         0.05286    0.00014   -0.01493   -0.02680
AFIX  43
H14   2    0.510300    0.506975    0.343797    11.00000   -1.20000
AFIX   0
C15   1    0.362147    0.198933    0.465331    11.00000    0.15336    0.08231 =
         0.04790    0.00812   -0.01727    0.02639
AFIX  43
H15   2    0.399378    0.138288    0.437094    11.00000   -1.20000
AFIX   0
C16   1    0.227203    0.222119    0.485484    11.00000    0.10872    0.11420 =
         0.06460    0.02003   -0.00919   -0.00798
AFIX  43
H16   2    0.159880    0.178999    0.472997    11.00000   -1.20000
AFIX   0
C17   1    0.211676    0.319870    0.526996    11.00000    0.10045    0.13654 =
         0.04938    0.00579    0.00645    0.02092
AFIX  43
H17   2    0.132359    0.353776    0.547262    11.00000   -1.20000
AFIX   0
C18   1    0.337581    0.359108    0.533172    11.00000    0.13036    0.11465 =
         0.04792   -0.01424   -0.02728    0.01698
AFIX  43
H18   2    0.355790    0.423740    0.557945    11.00000   -1.20000
AFIX   0
C19   1    0.430396    0.283224    0.495275    11.00000    0.10464    0.14275 =
         0.05492    0.01070   -0.02864    0.03327
AFIX  43
H19   2    0.520916    0.288114    0.490873    11.00000   -1.20000
AFIX   0
O1    4    0.108516    0.180186    0.202575    11.00000    0.06395    0.06312 =
         0.08468   -0.00827   -0.01911   -0.00265
O2    4    0.225925    0.038546    0.306674    11.00000    0.06863    0.07027 =
         0.14609    0.02965   -0.01952   -0.01140
O4    4    0.686822    0.090039    0.345177    11.00000    0.07884    0.06818 =
         0.10211    0.03212   -0.02476   -0.01095
O5    4    0.763474    0.287982    0.280782    11.00000    0.06739    0.06352 =
         0.07946    0.01922   -0.02328   -0.00853
O6    4    0.645597    0.419865    0.174355    11.00000    0.06249    0.06611 =
         0.08740    0.01731   -0.02023   -0.00636
O7    4    0.416490    0.516462    0.146034    11.00000    0.05585    0.06530 =
         0.08453   -0.00913   -0.01258    0.00717
O8    4    0.190364    0.376361    0.136476    11.00000    0.06329    0.07310 =
         0.08141    0.00871   -0.01603   -0.00310
C20   1    0.087395    0.331040    0.035610    11.00000    0.07318    0.13408 =
         0.08229    0.00311   -0.01202    0.01680
AFIX  43
H20   2    0.116819    0.400835    0.010737    11.00000   -1.20000
AFIX   0
C21   1    0.011530    0.249832    0.007304    11.00000    0.09176    0.16880 =
         0.09637   -0.04165   -0.04332    0.02660
AFIX  43
H21   2   -0.010191    0.266079   -0.036634    11.00000   -1.20000
AFIX   0
C22   1   -0.029634    0.148814    0.043615    11.00000    0.10124    0.12626 =
         0.14047   -0.04805   -0.04462   -0.00078
AFIX  43
H22   2   -0.079209    0.095877    0.024031    11.00000   -1.20000
AFIX   0
C23   1   -0.000910    0.122106    0.107831    11.00000    0.07880    0.10239 =
         0.11165   -0.03372   -0.03662    0.00505
AFIX  43
H23   2   -0.031049    0.051551    0.131576    11.00000   -1.20000
AFIX   0
C24   1    0.072956    0.198715    0.138663    11.00000    0.05735    0.07614 =
         0.08021   -0.01640   -0.01731    0.00489
C25   1    0.048355    0.079802    0.244690    11.00000    0.06001    0.06390 =
         0.10490    0.00357   -0.00508   -0.00496
AFIX  23
H25A  2    0.072781    0.006351    0.221117    11.00000   -1.20000
H25B  2   -0.046253    0.088465    0.251584    11.00000   -1.20000
AFIX   0
C26   1    0.092900    0.075368    0.312578    11.00000    0.06742    0.07712 =
         0.10188    0.01085   -0.00443   -0.00613
AFIX  23
H26A  2    0.082188    0.153754    0.331920    11.00000   -1.20000
H26B  2    0.038797    0.020400    0.344556    11.00000   -1.20000
AFIX   0
C31   1    0.752229    0.164462    0.381518    11.00000    0.05356    0.07689 =
         0.07556    0.01334   -0.00825    0.00417
C32   1    0.779537    0.141513    0.448566    11.00000    0.08440    0.10620 =
         0.07652    0.03328    0.00243    0.00435
AFIX  43
H32   2    0.751933    0.070834    0.473004    11.00000   -1.20000
AFIX   0
C33   1    0.847251    0.223026    0.478855    11.00000    0.10776    0.14739 =
         0.05806    0.00521   -0.01800   -0.00213
AFIX  43
H33   2    0.867370    0.205915    0.523061    11.00000   -1.20000
AFIX   0
C34   1    0.884381    0.326939    0.445019    11.00000    0.10603    0.11589 =
         0.06623   -0.00880   -0.01810   -0.00498
AFIX  43
H34   2    0.927374    0.382433    0.466615    11.00000   -1.20000
AFIX   0
C35   1    0.859304    0.352015    0.378573    11.00000    0.07622    0.07579 =
         0.07735   -0.00818   -0.01593   -0.00158
AFIX  43
H35   2    0.886944    0.423687    0.355339    11.00000   -1.20000
AFIX   0
C36   1    0.793753    0.271988    0.346291    11.00000    0.05180    0.06886 =
         0.06599    0.00698   -0.00143    0.00998
C37   1    0.825450    0.383691    0.237362    11.00000    0.05533    0.06904 =
         0.07262    0.01321   -0.01087   -0.00576
AFIX  23
H37A  2    0.919921    0.373872    0.230790    11.00000   -1.20000
H37B  2    0.801810    0.459344    0.258582    11.00000   -1.20000
AFIX   0
C38   1    0.779224    0.380487    0.169129    11.00000    0.06226    0.08381 =
         0.07126    0.01544   -0.00938   -0.00124
AFIX  23
H38A  2    0.834177    0.431156    0.134812    11.00000   -1.20000
H38B  2    0.787545    0.299683    0.153152    11.00000   -1.20000
AFIX   0
C39   1    0.633569    0.545232    0.161197    11.00000    0.07139    0.06223 =
         0.10053    0.02479   -0.03429   -0.01779
AFIX  23
H39A  2    0.661471    0.565104    0.111884    11.00000   -1.20000
H39B  2    0.688483    0.587398    0.187317    11.00000   -1.20000
AFIX   0
C40   1    0.493981    0.580937    0.183038    11.00000    0.09213    0.05642 =
         0.06532    0.00250   -0.01609   -0.00107
AFIX  23
H40A  2    0.467465    0.564528    0.232811    11.00000   -1.20000
H40B  2    0.482881    0.665761    0.173414    11.00000   -1.20000
AFIX   0
C41   1    0.284498    0.560804    0.154184    11.00000    0.06250    0.06081 =
         0.10619    0.01245   -0.00229    0.00812
AFIX  23
H41A  2    0.283656    0.645617    0.142132    11.00000   -1.20000
H41B  2    0.241418    0.548380    0.202284    11.00000   -1.20000
AFIX   0
C42   1    0.214746    0.495172    0.106975    11.00000    0.06181    0.09263 =
         0.10036    0.02376   -0.01862    0.00416
AFIX  23
H42A  2    0.132649    0.535467    0.102572    11.00000   -1.20000
H42B  2    0.268027    0.492320    0.060896    11.00000   -1.20000
AFIX   0
C43   1    0.117782    0.304012    0.102698    11.00000    0.05003    0.09929 =
         0.07326   -0.01837   -0.01270    0.01271
P1    6    0.946712    0.726806    0.246188    11.00000    0.06642    0.06243 =
         0.08781   -0.01100   -0.01060   -0.00433
F1    5    0.807590    0.679821    0.282263    11.00000    0.08702    0.10879 =
         0.15357   -0.03489    0.01818   -0.03227
F2    5    1.086055    0.772242    0.211160    11.00000    0.08441    0.10195 =
         0.18216   -0.04061    0.02195   -0.02451
F3    5    0.881170    0.834970    0.210564    11.00000    0.13737    0.12792 =
         0.20163    0.04358   -0.04082    0.01652
F4    5    0.946555    0.809643    0.308448    11.00000    0.13483    0.15770 =
         0.14447   -0.08155    0.00365   -0.05106
F5    5    1.008951    0.619018    0.281459    11.00000    0.13686    0.13298 =
         0.21192    0.05558   -0.04797    0.02252
F6    5    0.943024    0.646279    0.182677    11.00000    0.15772    0.14906 =
         0.11759   -0.05922    0.01235   -0.06251
C27   1    0.246871   -0.078140    0.324406    11.00000    0.08435    0.07861 =
         0.14074    0.02558   -0.04824   -0.02582
AFIX  23
H27A  2    0.208889   -0.126608    0.293275    11.00000   -1.20000
H27B  2    0.199465   -0.094644    0.371278    11.00000   -1.20000
AFIX   0
O3    4    0.469503   -0.050373    0.325997    11.00000    0.08032    0.05767 =
         0.38855    0.03684   -0.08553   -0.01084
C28   1    0.378836   -0.115915    0.322576    11.00000    0.10743    0.05078 =
         0.18396    0.02270   -0.05015   -0.01102
AFIX  23
H28A  2    0.377606   -0.175597    0.360384    11.00000   -1.20000
H28B  2    0.403577   -0.157545    0.279605    11.00000   -1.20000
AFIX   0
C29   1    0.599560   -0.093821    0.323213    11.00000    0.07476    0.05629 =
         0.20035    0.02885   -0.03646    0.00118
AFIX  23
H29A  2    0.648050   -0.082111    0.276156    11.00000   -1.20000
H29B  2    0.598750   -0.178579    0.335513    11.00000   -1.20000
AFIX   0
C30   1    0.663099   -0.030344    0.371879    11.00000    0.06444    0.07841 =
         0.12332    0.04246   -0.00452   -0.00056
AFIX  23
H30A  2    0.607263   -0.030400    0.417349    11.00000   -1.20000
H30B  2    0.745247   -0.069806    0.377105    11.00000   -1.20000
AFIX   0
HKLF 4

REM  140639_190_0m in P-1
REM R1 =  0.0661 for    4400 Fo > 4sig(Fo)  and  0.1418 for all    8884 data
REM    542 parameters refined using      0 restraints

END

WGHT      0.1354      0.0000

REM Highest difference peak  0.556,  deepest hole -0.494,  1-sigma level  0.111
Q1    1   0.4497 -0.0534  0.3532  11.00000  0.05    0.56
Q2    1   0.4710 -0.0923  0.2813  11.00000  0.05    0.46
Q3    1   0.8186  0.7429  0.2153  11.00000  0.05    0.38
Q4    1   0.4744  0.4582 -0.0025  11.00000  0.05    0.35
Q5    1   0.3166  0.1407 -0.0854  11.00000  0.05    0.32
;
_shelx_res_checksum   36977

_shelx_hkl_file
;
  -1   0   0 0.02991 0.16153   2
  -1   0   0 -0.1041  0.2164   1
  -1   0   0 0.22070 0.25542   1
  -1   0   0 0.05659 0.16503   2
   1   0   0 0.06681 0.21048   2
   1   0   0 -0.0762  0.2151   1
   1   0   0 0.09800 0.22029   1
   1   0   0 -0.0076  0.1653   2
  -2   0   0 41.9811  3.3823   1
  -2   0   0 40.7479  3.1071   2
  -2   0   0 41.7522  3.4586   1
  -2   0   0 43.4161  3.4409   1
   2   0   0 22.5033  3.4679   1
   2   0   0 47.8797  3.3865   2
   2   0   0 40.2936  3.4843   1
   2   0   0 36.5073  3.2132   2
  -3   0   0 355.083  26.134   1
  -3   0   0 341.759  24.249   2
  -3   0   0 342.872  26.056   1
   3   0   0 343.625  26.384   1
   3   0   0 352.817  24.648   2
   3   0   0 353.276  24.667   2
   3   0   0 398.441  26.784   1
  -4   0   0 18.4396  2.3136   1
  -4   0   0 21.3715  2.2081   2
   4   0   0 21.4803  2.8767   2
   4   0   0 17.5428  3.1041   1
   4   0   0 19.7673  2.8336   2
   4   0   0 21.5706  2.9762   2
   4   0   0 20.0641  2.9519   1
   5   0   0 18.3770  3.5782   1
   5   0   0 15.7277  2.9459   2
   5   0   0 16.7787  3.0614   2
   5   0   0 17.6744  3.1158   2
   5   0   0 15.1888  2.9327   1
   6   0   0 4.44024 2.09369   1
   6   0   0 2.90354 1.93832   2
   6   0   0 4.09936 2.04890   2
   6   0   0 4.88508 2.62749   1
   7   0   0 195.539  18.539   1
   7   0   0 207.723  16.770   2
   7   0   0 238.316  17.301   2
   7   0   0 211.186  17.743   1
   8   0   0 33.1110  5.6773   2
   8   0   0 26.2025  5.0352   2
   8   0   0 37.0830  5.8168   1
   8   0   0 22.3479  5.7276   1
   9   0   0 42.4908  6.9769   2
   9   0   0 56.4690  7.5175   1
   9   0   0 35.5687  7.7036   1
  10   0   0 0.14639 3.47845   2
  10   0   0 -2.0950  3.5074   1
  11   0   0 5.96717 4.88131   2
  11   0   0 12.9293  5.8052   1
  12   0   0 7.19501 5.08879   2
  12   0   0 2.82103 4.38611   1
  12  -1   0 6.46685 4.66718   2
  12  -1   0 3.47149 5.00274   1
  11  -1   0 0.92130 4.05142   2
  11  -1   0 4.83811 5.06617   1
  10  -1   0 3.94199 3.92149   1
  10  -1   0 -0.8248  3.8185   2
   9  -1   0 22.1570  5.4954   2
   9  -1   0 21.1143  6.0104   1
   9  -1   0 20.7387  4.8152   2
   8  -1   0 6.57591 3.31668   2
   8  -1   0 5.43487 3.03372   1
   8  -1   0 5.14118 3.36888   1
   8  -1   0 3.18139 2.96665   2
   7  -1   0 47.9970  6.5375   1
   7  -1   0 42.8266  6.1216   2
   7  -1   0 44.3431  6.2445   2
   7  -1   0 40.9475  7.0182   1
   6  -1   0 17.1909  4.1678   1
   6  -1   0 21.7694  4.1000   1
   6  -1   0 16.3805  3.4937   2
   6  -1   0 18.6649  3.5554   2
  -6   1   0 20.6152  2.4287   2
  -6   1   0 11.6954  2.1187   2
   5  -1   0 10.9235  2.6326   2
   5  -1   0 12.9373  2.5781   2
   5  -1   0 11.2973  3.0716   1
   5  -1   0 3.08789 1.98392   1
  -5   1   0 7.72559 1.67991   2
  -5   1   0 4.95115 1.61945   2
  -5   1   0 6.68264 2.07865   1
   4  -1   0 232.081  19.714   1
   4  -1   0 257.168  18.646   2
   4  -1   0 277.401  18.670   2
   4  -1   0 250.583  20.108   1
  -4   1   0 267.596  18.206   2
  -4   1   0 255.355  18.028   2
  -4   1   0 231.624  19.314   1
   3  -1   0 2628.01  176.69   2
   3  -1   0 2568.35  176.75   2
   3  -1   0 2536.19  189.63   1
   3  -1   0 2789.01  189.88   1
  -3   1   0 2660.98  176.50   2
  -3   1   0 2506.68  189.49   1
  -3   1   0 2612.38  176.53   2
  -3   1   0 2738.56  176.53   2
  -3   1   0 2515.12  189.41   1
   2  -1   0 -0.0402  0.7548   1
   2  -1   0 2.56324 1.20336   1
   2  -1   0 3.14832 1.12934   2
   2  -1   0 1.59187 0.90939   2
  -2   1   0 0.22786 0.71150   2
  -2   1   0 2.57389 1.11119   1
  -2   1   0 0.65758 0.95185   1
  -2   1   0 0.18855 0.70995   2
   0  -1   0 -1.4088  0.3180   1
   0  -1   0 -1.5985  0.1235   2
   0  -1   0 -1.6532  0.1696   1
   0  -1   0 -0.2124  0.4352   2
   0   1   0 -1.6148  0.1417   2
   0   1   0 -1.6858  0.2361   2
   0   1   0 -1.6183  0.1755   1
   0   1   0 -1.6141  0.3001   1
  -1  -1   0 779.601  56.729   1
  -2  -1   0 1300.26   87.95   2
  -2  -1   0 1293.31   94.27   1
  -2  -1   0 1298.08   94.39   1
  -2  -1   0 1235.32   87.88   2
   2   1   0 1359.81   88.05   2
   2   1   0 1337.21   94.68   1
   2   1   0 1299.32   88.08   2
   2   1   0 1308.95   94.42   1
  -3  -1   0 1298.22   86.11   2
  -3  -1   0 1291.50   92.38   1
  -3  -1   0 1218.24   92.28   1
   3   1   0 1218.34   92.63   1
   3   1   0 1391.91   93.12   1
   3   1   0 1239.03   86.44   2
   3   1   0 1288.00   86.43   2
  -4  -1   0 128.050   9.093   2
   4   1   0 125.422   9.825   2
   4   1   0 148.313  10.564   1
   4   1   0 110.827  10.646   1
   4   1   0 128.308   9.900   2
   5   1   0 104.442   8.536   3
   5   1   0 102.357   8.669   2
   5   1   0 92.7170  8.8749   1
   5   1   0 134.856  10.083   1
   5   1   0 98.2266  9.1029   2
   6   1   0 68.4579  6.0868   3
   6   1   0 78.8216  7.8960   1
   6   1   0 71.3872  7.4404   2
   6   1   0 78.1535  8.7577   1
   6   1   0 71.2896  7.3835   2
   7   1   0 74.1412  8.4854   2
   7   1   0 82.5408  8.7472   2
   7   1   0 92.8385  9.1916   1
   7   1   0 81.8035 10.0301   1
   8   1   0 21.2699  4.4007   2
   8   1   0 15.9777  3.9786   2
   8   1   0 32.9036  5.2845   1
   8   1   0 34.1452  5.4229   2
   8   1   0 16.5336  5.3074   1
   9   1   0 18.0481  4.4750   1
   9   1   0 10.6434  4.5866   2
   9   1   0 14.4555  5.3308   1
  10   1   0 9.62010 4.57274   2
  10   1   0 4.73575 4.11664   1
  11   1   0 8.63066 4.79317   2
  11   1   0 0.75220 3.90700   1
  12   1   0 -1.2518  4.9856   1
  12  -2   0 2.83108 4.25226   2
  12  -2   0 -3.0996  4.3501   1
  11  -2   0 -0.2229  3.7476   2
  11  -2   0 -0.7938  4.1457   1
  10  -2   0 -3.0063  3.3037   1
  10  -2   0 8.38051 4.07172   2
   9  -2   0 12.8439  5.0503   1
   9  -2   0 21.7958  5.2424   2
   8  -2   0 14.3285  4.1789   2
   8  -2   0 12.5021  4.5499   1
   8  -2   0 16.3328  4.5643   1
   8  -2   0 16.9982  4.6878   2
   7  -2   0 78.6132  9.8468   1
   7  -2   0 69.5771  8.4017   2
   7  -2   0 80.5845  8.8857   2
   7  -2   0 70.1638  9.0335   1
  -7   2   0 65.8898  6.6548   2
  -7   2   0 74.2806  6.6692   2
   6  -2   0 58.5836  6.8514   2
   6  -2   0 43.4331  6.6055   2
   6  -2   0 48.9937  7.2992   1
   6  -2   0 64.4841  7.7706   1
  -6   2   0 52.3822  6.2749   1
  -6   2   0 51.4427  5.6372   2
  -6   2   0 59.9727  6.0177   2
   5  -2   0 4.53968 2.49250   1
   5  -2   0 0.30671 1.57757   2
   5  -2   0 4.01377 2.23001   2
   5  -2   0 3.22496 2.24927   1
  -5   2   0 2.41470 2.13182   1
  -5   2   0 5.82929 2.00576   2
  -5   2   0 8.38529 2.28442   2
  -5   2   0 8.65927 2.17648   2
   4  -2   0 40.6169  4.9959   2
   4  -2   0 41.5195  5.5449   1
   4  -2   0 41.4580  5.5528   1
   4  -2   0 37.1575  5.1024   2
  -4   2   0 41.6273  4.8883   2
  -4   2   0 40.3606  4.0084   3
  -4   2   0 38.6401  4.7472   2
  -4   2   0 41.3371  5.2794   1
   3  -2   0 1457.76  104.19   1
   3  -2   0 1380.22   96.87   2
   3  -2   0 1417.30   97.35   2
   3  -2   0 1381.19  104.36   1
  -3   2   0 1425.92  104.22   1
  -3   2   0 1476.36   97.22   2
  -3   2   0 1427.79   96.97   2
   2  -2   0 398.982  28.109   1
   2  -2   0 366.076  26.512   2
   2  -2   0 363.998  28.371   1
   2  -2   0 366.338  25.981   2
  -2   2   0 366.331  26.065   2
  -2   2   0 379.777  28.070   1
  -2   2   0 349.010  26.318   2
   1  -2   0 2602.30  189.51   1
   1  -2   0 2485.35  176.00   2
   1  -2   0 2638.86  176.62   2
   1  -2   0 2617.91  188.97   1
  -1   2   0 2695.23  176.06   2
  -1   2   0 2576.54  189.47   1
  -1   2   0 2673.98  176.61   2
  -1   2   0 2616.13  189.01   1
   0  -2   0 1073.72   72.22   2
   0  -2   0 1034.65   77.46   1
   0  -2   0 1027.61   76.88   1
   0   2   0 1079.24   71.67   2
   0   2   0 1070.50   76.92   1
  -1  -2   0 826.246  57.922   1
  -1  -2   0 813.532  53.529   2
  -1  -2   0 787.727  53.952   2
   1   2   0 810.588  57.385   1
   1   2   0 668.599  53.798   2
   1   2   0 787.290  57.946   1
   1   2   0 805.250  53.504   2
  -2  -2   0 1472.76  101.94   2
  -2  -2   0 1473.38  109.38   1
  -2  -2   0 1544.54  109.17   1
  -2  -2   0 1542.80  101.77   2
   2   2   0 1505.60  102.10   2
   2   2   0 1524.75  101.74   2
   2   2   0 1466.90  109.55   1
   2   2   0 1498.73  109.14   1
  -3  -2   0 12.4571  1.9483   2
  -3  -2   0 14.6097  2.3584   1
  -3  -2   0 10.5737  1.9365   2
  -3  -2   0 12.9984  2.0562   1
   3   2   0 16.3175  2.7014   1
   3   2   0 14.4116  2.3222   1
   3   2   0 12.8607  2.2725   2
   3   2   0 18.1319  2.4113   2
  -4  -2   0 84.3670  6.2752   2
  -4  -2   0 77.4536  6.5207   1
  -4  -2   0 76.0150  6.2316   2
   4   2   0 81.8058  7.3476   2
   4   2   0 90.5439  7.3316   1
   4   2   0 74.4304  7.2650   2
   4   2   0 78.2692  8.1237   1
   5   2   0 13.0210  2.4969   2
   5   2   0 8.57364 2.27693   2
   5   2   0 7.63454 2.60976   1
   5   2   0 14.3690  2.8768   1
   5   2   0 10.2706  2.9310   1
   6   2   0 106.524  10.563   1
   6   2   0 89.7560  9.2749   1
   6   2   0 87.4845  8.7846   2
   6   2   0 87.7796  8.9004   2
   7   2   0 67.8724  7.1385   3
   7   2   0 59.8650  7.4406   2
   7   2   0 85.1858  9.6557   1
   7   2   0 59.1693  7.4591   2
   7   2   0 81.6550  8.4676   1
   8   2   0 7.27684 3.78567   1
   8   2   0 11.8600  3.4930   2
   8   2   0 12.1406  2.4673   3
   8   2   0 11.3336  3.6778   1
   8   2   0 12.6982  3.4226   2
   9   2   0 1.28971 2.60084   2
   9   2   0 -0.5843  2.9468   1
   9   2   0 8.11273 3.85595   1
  10   2   0 1.09560 2.92216   2
  10   2   0 2.80571 4.10830   1
  10   2   0 -0.1102  3.7179   2
  11   2   0 4.39456 4.53534   2
  11   2   0 -2.4955  4.4487   1
  12   2   0 1.30988 5.56960   1
  12  -3   0 4.34476 5.30161   1
  12  -3   0 -0.1576  4.5260   2
  11  -3   0 2.52611 4.43479   1
  11  -3   0 0.41454 4.06197   2
  10  -3   0 0.62326 3.87260   1
  10  -3   0 -0.6015  3.7922   2
   9  -3   0 -0.2484  3.2002   1
   9  -3   0 -2.1413  2.9439   2
   8  -3   0 158.556  15.709   1
   8  -3   0 128.013  14.016   2
   8  -3   0 127.276  13.335   2
   8  -3   0 123.638  14.617   1
  -8   3   0 143.495  10.878   2
  -8   3   0 121.198  10.542   2
   7  -3   0 18.9744  4.6972   1
   7  -3   0 13.6567  3.5393   2
   7  -3   0 22.0530  5.0913   2
   7  -3   0 12.6627  4.3188   1
  -7   3   0 11.4081  2.9657   2
  -7   3   0 8.67921 2.80730   2
   6  -3   0 162.786  15.125   1
   6  -3   0 153.361  13.601   2
   6  -3   0 150.503  14.968   1
   6  -3   0 137.893  14.016   2
  -6   3   0 141.706  12.013   2
  -6   3   0 130.688  13.638   1
  -6   3   0 144.357  11.428   3
  -6   3   0 147.201  12.244   2
   5  -3   0 241.095  19.212   2
   5  -3   0 243.039  18.584   2
   5  -3   0 249.136  20.165   1
   5  -3   0 266.158  20.711   1
  -5   3   0 234.678  18.548   2
  -5   3   0 251.423  18.649   2
  -5   3   0 243.250  19.896   1
  -5   3   0 219.397  18.464   3
   4  -3   0 104.253  10.653   1
   4  -3   0 81.6055  9.3455   1
   4  -3   0 78.2426  8.4915   2
   4  -3   0 94.9902  9.5813   2
  -4   3   0 100.885  10.053   1
  -4   3   0 94.5660  9.2521   2
  -4   3   0 86.7453  8.8341   2
   3  -3   0 27.4540  4.3158   1
   3  -3   0 23.2786  3.6743   2
   3  -3   0 40.0225  5.4960   1
   3  -3   0 32.8432  4.8511   2
  -3   3   0 25.2487  3.8705   2
  -3   3   0 42.7464  5.1310   2
   2  -3   0 560.612  40.270   1
   2  -3   0 487.259  36.490   2
   2  -3   0 564.227  39.455   1
   2  -3   0 524.663  37.489   2
  -2   3   0 494.094  36.636   2
  -2   3   0 527.589  39.492   1
  -2   3   0 521.797  37.372   2
  -2   3   0 533.391  40.103   1
   1  -3   0 234.415  15.646   2
   1  -3   0 193.739  17.348   1
   1  -3   0 237.225  16.855   1
   1  -3   0 197.924  16.250   2
  -1   3   0 221.020  15.588   2
  -1   3   0 217.448  16.763   1
  -1   3   0 185.848  16.135   2
  -1   3   0 200.944  17.444   1
   0  -3   0 89.0098  7.5728   1
   0  -3   0 87.5351  7.0579   2
   0  -3   0 83.5830  8.3335   2
   0  -3   0 95.4382  9.2692   1
   0   3   0 93.6339  9.2237   1
   0   3   0 89.8313  7.0843   2
   0   3   0 94.1247  7.6513   1
   0   3   0 83.1304  8.3759   2
  -1  -3   0 75.6957  5.5362   2
  -1  -3   0 70.4874  6.7681   2
  -1  -3   0 66.6195  5.7174   1
  -1  -3   0 61.4186  7.0262   1
   1   3   0 61.2163  5.6904   1
   1   3   0 53.6699  6.7962   1
   1   3   0 62.9631  6.6051   2
   1   3   0 61.2838  5.3085   2
  -2  -3   0 380.495  28.021   2
  -2  -3   0 379.015  29.990   1
  -2  -3   0 380.620  28.472   2
   2   3   0 410.005  30.891   1
   2   3   0 401.442  30.020   1
   2   3   0 394.947  28.724   2
   2   3   0 459.571  28.152   2
  -3  -3   0 244.374  17.807   2
  -3  -3   0 245.302  18.726   1
  -3  -3   0 233.075  17.554   2
   3   3   0 240.698  18.818   1
   3   3   0 233.427  17.532   2
   3   3   0 232.289  19.501   1
   3   3   0 274.633  18.313   2
  -4  -3   0 26.7591  3.0703   2
  -4  -3   0 19.3799  2.8626   1
  -4  -3   0 18.9467  2.8791   2
   4   3   0 19.4277  3.1066   2
   4   3   0 18.6420  3.1407   1
   4   3   0 18.8035  3.6346   1
   4   3   0 15.0119  3.0211   2
  -5  -3   0 68.8681  5.6183   2
  -5  -3   0 67.7091  5.9828   2
   5   3   0 73.9164  8.3218   1
   5   3   0 67.8419  7.5110   1
   5   3   0 60.1246  6.8338   2
   5   3   0 65.4372  7.1619   2
   6   3   0 98.1781  9.9168   2
   6   3   0 109.564  10.475   1
   6   3   0 97.0546 10.9470   1
   6   3   0 99.3280  9.7510   2
   6   3   0 102.769  11.281   1
   7   3   0 3.56449 2.20966   2
   7   3   0 0.39454 2.69282   1
   7   3   0 2.31864 1.91411   2
   7   3   0 -0.7448  1.9651   1
   8   3   0 3.09638 2.51804   1
   8   3   0 -2.0101  2.4569   2
   8   3   0 2.97187 2.43966   3
   8   3   0 1.13966 2.26647   2
   8   3   0 0.75499 3.09378   1
   9   3   0 7.63660 4.19591   1
   9   3   0 14.5364  3.9608   2
  10   3   0 2.22831 3.68566   1
  10   3   0 0.75543 2.97129   2
  11   3   0 5.41718 3.98553   2
  11   3   0 1.97770 4.21471   2
  11   3   0 0.53598 4.63899   1
  12   3   0 6.31561 6.51718   1
  12  -4   0 -0.4994  4.7817   2
  12  -4   0 -1.4276  4.9456   1
  11  -4   0 -3.1213  3.8276   2
  11  -4   0 -2.3891  4.1113   1
  10  -4   0 1.73700 3.35580   2
  10  -4   0 4.56135 4.56393   1
   9  -4   0 11.9594  4.4929   2
   9  -4   0 11.8974  4.7813   1
   8  -4   0 -2.0723  2.6295   2
   8  -4   0 2.27216 3.52581   1
  -8   4   0 3.62410 2.59607   2
  -8   4   0 1.40351 2.61775   2
   7  -4   0 3.90251 3.13853   1
   7  -4   0 4.03602 3.10690   2
   7  -4   0 -0.3773  3.4322   1
   7  -4   0 3.79868 4.00741   2
  -7   4   0 -0.4425  2.3011   2
  -7   4   0 3.70562 1.70791   3
  -7   4   0 -2.2590  2.5468   2
  -7   4   0 1.03927 3.34227   1
   6  -4   0 53.4366  7.9162   2
   6  -4   0 49.5403  7.7573   1
   6  -4   0 67.1027  9.1919   1
   6  -4   0 43.0662  6.5951   2
  -6   4   0 60.9930  6.2244   3
  -6   4   0 40.6242  6.4161   2
  -6   4   0 64.2856  8.1760   1
  -6   4   0 50.8901  7.0427   2
   5  -4   0 9.26989 3.26518   1
   5  -4   0 18.3332  4.8457   1
   5  -4   0 5.02728 3.19846   2
   5  -4   0 11.9378  3.0634   2
  -5   4   0 11.5545  3.2318   2
  -5   4   0 8.64682 3.39994   1
  -5   4   0 10.9940  3.2189   2
   4  -4   0 180.292  14.323   2
   4  -4   0 171.173  16.407   2
   4  -4   0 167.496  17.400   1
   4  -4   0 196.188  15.727   1
  -4   4   0 173.477  14.497   2
  -4   4   0 179.788  14.932   2
   3  -4   0 250.282  19.269   2
   3  -4   0 252.199  20.430   2
   3  -4   0 261.258  21.882   1
   3  -4   0 254.194  20.804   1
  -3   4   0 264.134  19.561   2
  -3   4   0 267.099  20.309   2
  -3   4   0 268.307  21.833   1
   2  -4   0 71.8509  7.6839   1
   2  -4   0 87.9654  9.4843   1
   2  -4   0 87.9453  9.0501   2
   2  -4   0 68.0095  7.0277   2
  -2   4   0 83.7343  7.5832   2
  -2   4   0 61.2773  8.4251   1
  -2   4   0 64.2552  7.9724   2
   1  -4   0 78.3804  8.7582   2
   1  -4   0 76.4815  7.4157   2
   1  -4   0 86.9184  8.3154   1
   1  -4   0 85.0208  9.6192   1
  -1   4   0 86.6185  8.3494   1
  -1   4   0 81.9654  8.7716   2
  -1   4   0 88.8352  9.6265   1
  -1   4   0 76.4377  7.4965   2
   0  -4   0 569.209  37.912   2
   0  -4   0 517.423  39.275   1
   0  -4   0 561.102  40.585   1
   0  -4   0 525.728  36.612   2
   0   4   0 518.274  40.401   1
   0   4   0 568.775  37.856   2
   0   4   0 477.445  36.516   2
   0   4   0 498.705  39.256   1
  -1  -4   0 361.352  25.594   2
  -1  -4   0 350.840  26.256   1
  -1  -4   0 328.650  24.479   2
   1   4   0 344.805  26.283   1
   1   4   0 336.231  27.403   1
   1   4   0 382.566  25.791   2
   1   4   0 324.406  24.432   2
  -2  -4   0 350.007  24.410   2
  -2  -4   0 343.777  25.105   2
   2   4   0 351.068  24.342   2
   2   4   0 325.740  27.065   1
   2   4   0 343.679  25.329   2
   2   4   0 327.632  25.977   1
  -3  -4   0 273.453  21.960   1
  -3  -4   0 264.464  20.518   2
  -3  -4   0 286.274  21.060   2
   3   4   0 289.244  20.497   2
   3   4   0 274.594  21.869   1
   3   4   0 282.008  22.983   1
   3   4   0 315.472  21.642   2
  -4  -4   0 3.14581 1.70560   2
  -4  -4   0 4.64592 1.95935   2
  -4  -4   0 5.95411 2.05057   1
   4   4   0 2.24051 1.76596   1
   4   4   0 5.48488 2.24396   2
   4   4   0 3.03568 2.16795   1
   4   4   0 3.71702 1.63455   2
  -5  -4   0 126.368   9.566   2
  -5  -4   0 122.938  10.047   1
  -5  -4   0 106.697   9.582   2
   5   4   0 117.629  11.422   2
   5   4   0 114.492  10.604   1
   5   4   0 116.111  10.686   2
   5   4   0 135.866  13.115   1
  -6  -4   0 508.475  36.098   2
   6   4   0 477.872  37.388   2
   6   4   0 562.810  41.691   1
   6   4   0 555.252  40.343   1
   6   4   0 548.226  38.134   2
   7   4   0 12.0139  4.1361   1
   7   4   0 14.2710  3.8224   1
   7   4   0 19.9992  3.9624   2
   7   4   0 15.3541  3.8527   2
   7   4   0 10.2096  4.0984   1
   8   4   0 7.27416 3.69201   1
   8   4   0 3.75004 3.23608   1
   8   4   0 2.60815 2.60117   2
   8   4   0 5.56413 3.17803   2
   9   4   0 -0.1466  3.4210   1
   9   4   0 -1.0537  2.4206   3
   9   4   0 1.62572 3.08038   2
  10   4   0 2.90853 4.13611   1
  10   4   0 1.36518 3.24458   2
  11   4   0 3.84039 4.36401   1
  11   4   0 1.75062 3.72022   2
  12   4   0 -2.7695  5.0905   1
  11  -5   0 -3.3536  4.5659   1
  11  -5   0 3.04202 4.25404   2
  10  -5   0 1.34431 4.50443   1
  10  -5   0 1.49462 3.58053   2
   9  -5   0 12.1221  5.5313   1
   9  -5   0 7.56091 4.30434   2
   8  -5   0 21.2468  5.1739   2
   8  -5   0 16.0856  5.3277   1
  -8   5   0 13.8289  4.2897   2
   7  -5   0 9.75765 4.08606   1
   7  -5   0 16.4064  4.3517   2
  -7   5   0 19.5130  4.5111   2
   6  -5   0 249.676  21.008   2
   6  -5   0 283.171  24.200   1
   6  -5   0 279.164  23.187   1
  -6   5   0 262.321  21.531   2
  -6   5   0 273.367  23.367   1
   5  -5   0 -0.7104  2.0405   1
   5  -5   0 4.38061 3.73351   1
   5  -5   0 8.62800 3.81313   2
   5  -5   0 0.31421 1.86417   2
  -5   5   0 0.49986 2.15926   2
  -5   5   0 -1.3644  2.5936   1
   4  -5   0 72.6010  9.5573   2
   4  -5   0 64.1285  7.6419   2
   4  -5   0 60.2720  9.6267   1
   4  -5   0 71.7769  8.5957   1
  -4   5   0 82.9024  8.7033   2
  -4   5   0 74.3257  8.8273   2
  -4   5   0 61.4492  9.0065   1
   3  -5   0 19.5643  3.4749   2
   3  -5   0 7.68730 3.52991   2
   3  -5   0 22.9150  5.4307   1
   3  -5   0 12.1553  3.2866   1
  -3   5   0 13.1602  3.2252   2
  -3   5   0 18.7181  4.0514   2
  -3   5   0 11.2228  3.8728   1
   2  -5   0 8.92482 2.63284   1
   2  -5   0 8.57066 2.27532   2
   2  -5   0 8.60443 3.70597   1
   2  -5   0 9.78410 3.11609   2
  -2   5   0 7.87547 2.30900   2
  -2   5   0 7.53078 2.83758   2
  -2   5   0 11.9953  3.5692   1
   1  -5   0 126.460  13.171   2
   1  -5   0 123.027  10.866   2
   1  -5   0 147.288  11.942   1
   1  -5   0 148.786  14.690   1
  -1   5   0 124.152  12.999   2
  -1   5   0 140.504  14.441   1
  -1   5   0 142.306  11.188   2
   0  -5   0 0.73527 1.15794   2
   0  -5   0 4.03752 2.42042   2
   0  -5   0 1.42637 1.55513   1
   0   5   0 1.19769 1.74010   1
   0   5   0 5.03125 2.53029   2
   0   5   0 5.25250 2.58675   1
   0   5   0 -1.1954  0.8803   2
  -1  -5   0 254.604  20.534   1
  -1  -5   0 239.833  20.266   2
  -1  -5   0 297.199  19.482   2
   1   5   0 230.385  19.013   2
   1   5   0 240.619  20.487   1
   1   5   0 287.603  22.445   1
   1   5   0 302.078  20.907   2
  -2  -5   0 -0.0522  1.1755   1
  -2  -5   0 -0.0606  1.1042   2
  -2  -5   0 -0.7236  1.7573   2
   2   5   0 2.00412 1.73437   1
   2   5   0 1.71696 1.32040   2
   2   5   0 -2.1389  1.4731   2
   2   5   0 1.24060 2.31854   1
  -3  -5   0 -0.0338  1.9207   2
  -3  -5   0 1.19983 1.67569   1
  -3  -5   0 0.85799 1.36940   2
   3   5   0 -2.4598  1.4548   2
   3   5   0 3.77998 1.85249   1
   3   5   0 2.49301 2.15622   1
   3   5   0 1.05225 1.44031   2
  -4  -5   0 34.7397  5.2938   1
  -4  -5   0 49.3444  5.5986   2
  -4  -5   0 46.9830  5.9680   2
   4   5   0 37.0746  6.4455   1
   4   5   0 38.8284  6.0103   2
   4   5   0 35.8128  4.9617   2
   4   5   0 40.3233  5.3538   1
  -5  -5   0 255.945  19.468   2
  -5  -5   0 265.984  20.713   1
  -5  -5   0 265.651  19.842   2
   5   5   0 287.940  20.916   2
   5   5   0 266.949  21.267   1
   5   5   0 238.625  22.354   1
   5   5   0 245.530  19.689   2
  -6  -5   0 1.16177 1.80110   2
  -6  -5   0 -0.3696  1.4140   2
   6   5   0 -1.8980  1.9422   2
   6   5   0 0.19910 1.91198   2
   6   5   0 2.07452 2.44504   1
   6   5   0 0.22442 2.57852   1
   7   5   0 4.00583 2.80967   2
   7   5   0 5.30413 2.93790   2
   7   5   0 8.00944 3.54133   1
   7   5   0 4.27195 3.63208   1
   8   5   0 9.38015 3.60655   2
   8   5   0 3.68329 3.10324   2
   8   5   0 6.64898 4.41891   1
   8   5   0 4.85281 4.26166   1
   9   5   0 0.70075 3.78128   1
   9   5   0 0.15626 2.79243   2
  10   5   0 -3.9983  3.2895   2
  10   5   0 1.63383 4.13417   1
  11   5   0 5.42801 5.70137   1
  11   5   0 4.25121 4.10522   2
  12   5   0 1.24736 5.35933   1
  11  -6   0 2.20591 4.79144   1
  11  -6   0 -1.3024  4.4776   2
  10  -6   0 3.91297 4.73004   1
  10  -6   0 6.83552 4.75295   2
   9  -6   0 3.08264 4.27392   1
   9  -6   0 -0.8514  3.3574   2
   8  -6   0 1.81957 3.64864   1
   8  -6   0 6.77571 3.68080   2
  -8   6   0 13.1091  4.4995   2
   7  -6   0 -1.0698  2.4118   2
   7  -6   0 5.83999 4.04543   1
  -7   6   0 8.93375 4.01232   2
   6  -6   0 -2.3852  2.1959   2
   6  -6   0 -3.8955  2.0286   1
  -6   6   0 1.34000 3.75312   1
  -6   6   0 0.82079 2.60032   2
   5  -6   0 61.9229  7.7902   2
   5  -6   0 77.2746 11.3549   1
   5  -6   0 84.6834  9.4670   1
  -5   6   0 58.8218  8.3882   2
  -5   6   0 31.1834  7.5182   1
   4  -6   0 35.5232  5.8546   1
   4  -6   0 27.3689  4.7312   2
   4  -6   0 33.4124  7.6465   1
  -4   6   0 29.7267  5.9642   2
  -4   6   0 26.9399  6.2707   1
   3  -6   0 268.793  23.419   1
   3  -6   0 256.904  21.604   2
   3  -6   0 330.034  25.915   1
  -3   6   0 330.089  25.435   1
  -3   6   0 280.792  23.146   2
   2  -6   0 317.759  24.540   2
   2  -6   0 321.865  26.331   2
   2  -6   0 343.953  26.588   1
  -2   6   0 318.172  26.001   2
  -2   6   0 350.763  28.272   1
   1  -6   0 770.707  57.007   1
   1  -6   0 796.069  55.095   2
   1  -6   0 748.365  53.068   2
  -1   6   0 758.855  58.769   1
  -1   6   0 691.108  52.954   2
  -1   6   0 805.778  54.929   2
   0  -6   0 3.09847 1.96618   1
   0  -6   0 2.91117 1.77832   2
   0  -6   0 7.04929 3.51646   2
   0   6   0 4.30894 2.73595   2
   0   6   0 6.76952 3.56044   1
   0   6   0 3.57880 1.94880   2
  -1  -6   0 167.394  16.108   2
  -1  -6   0 153.072  14.064   1
  -1  -6   0 181.333  13.530   2
   1   6   0 163.749  14.340   1
   1   6   0 158.547  13.318   2
   1   6   0 189.750  16.742   2
   1   6   0 173.893  17.505   1
  -2  -6   0 33.5730  5.5693   2
  -2  -6   0 14.9385  3.1858   2
  -2  -6   0 17.0243  3.5957   1
   2   6   0 24.9578  5.0454   2
   2   6   0 16.3963  4.6239   1
   2   6   0 20.2529  3.7950   1
   2   6   0 11.2396  2.9212   2
  -3  -6   0 19.7421  4.4703   2
  -3  -6   0 19.2085  3.6430   2
  -3  -6   0 22.2057  4.0679   1
   3   6   0 22.0710  4.7769   2
   3   6   0 14.9433  3.2130   2
   3   6   0 10.5254  4.1448   1
   3   6   0 26.1989  4.2318   1
  -4  -6   0 175.287  16.514   2
  -4  -6   0 179.262  15.687   1
  -4  -6   0 173.714  14.747   2
   4   6   0 188.256  15.693   1
   4   6   0 183.562  18.703   1
   4   6   0 183.780  17.197   2
   4   6   0 192.551  14.867   2
  -5  -6   0 10.0520  3.3684   2
  -5  -6   0 8.65127 3.09602   1
  -5  -6   0 10.6123  3.0326   2
   5   6   0 18.8921  4.3142   2
   5   6   0 5.35249 3.71750   1
   5   6   0 13.6660  3.4886   1
   5   6   0 12.5998  3.2877   2
  -6  -6   0 2.33576 2.38064   2
  -6  -6   0 4.02030 2.43378   2
   6   6   0 2.52173 2.64212   2
   6   6   0 -0.7635  3.1576   1
   6   6   0 4.41039 2.58589   1
   6   6   0 0.22516 2.49268   2
   7   6   0 0.65737 2.72043   2
   7   6   0 -3.8291  2.9299   1
   7   6   0 3.55799 3.24605   2
   8   6   0 10.7162  4.8930   1
   8   6   0 14.2767  4.6375   2
   9   6   0 11.1567  4.3127   2
   9   6   0 4.13940 4.69904   1
   9   6   0 5.59100 4.61558   1
  10   6   0 2.32316 4.37609   1
  10   6   0 4.74303 4.11395   2
  11   6   0 5.11631 5.47506   1
  11   6   0 -1.2902  3.8410   2
  10  -7   0 -3.2708  4.5312   1
  10  -7   0 1.36561 3.85756   2
   9  -7   0 -0.5838  4.1167   1
   9  -7   0 4.72062 3.73224   2
   8  -7   0 1.78622 3.12030   2
   8  -7   0 -0.8740  3.7803   1
   7  -7   0 -0.4852  2.5040   2
   7  -7   0 -1.8042  2.8163   1
  -7   7   0 0.97522 3.55323   2
   6  -7   0 9.27115 3.99826   1
   6  -7   0 7.47516 3.58493   2
  -6   7   0 10.9348  4.3701   2
   5  -7   0 0.08262 2.25367   2
   5  -7   0 2.09085 3.00425   1
  -5   7   0 2.08146 3.86455   1
  -5   7   0 1.66292 3.09839   2
   4  -7   0 12.4472  4.2046   1
   4  -7   0 23.3964  4.6343   2
  -4   7   0 17.9750  5.7835   1
  -4   7   0 13.7920  4.3709   2
   3  -7   0 33.9560  5.4282   2
   3  -7   0 32.8231  5.7787   1
  -3   7   0 31.7205  7.0802   1
  -3   7   0 17.5461  5.1198   2
   2  -7   0 216.916  17.554   2
   2  -7   0 222.641  18.964   1
  -2   7   0 238.135  21.170   2
  -2   7   0 204.695  22.158   1
   1  -7   0 24.4747  4.3001   2
   1  -7   0 24.4785  4.5750   1
  -1   7   0 8.97433 4.21664   2
  -1   7   0 13.0638  5.1101   1
   0  -7   0 110.323  10.832   2
   0  -7   0 114.830  11.798   1
   0   7   0 119.845  13.129   2
   0   7   0 112.620  14.200   1
  -1  -7   0 23.2442  4.1863   2
  -1  -7   0 25.0762  4.5426   1
   1   7   0 14.7083  5.2563   1
   1   7   0 31.7352  5.9660   2
  -2  -7   0 3.72795 2.17964   2
  -2  -7   0 2.92973 2.19447   1
   2   7   0 2.26627 2.61836   2
   2   7   0 -0.5921  2.2504   1
   2   7   0 0.93032 3.16300   1
  -3  -7   0 19.9853  4.0398   2
   3   7   0 20.4827  5.0235   2
   3   7   0 17.0929  4.1023   1
   3   7   0 14.4202  4.9668   1
  -4  -7   0 13.7353  3.8289   1
  -4  -7   0 9.79640 3.33443   2
   4   7   0 7.22354 3.47698   2
   4   7   0 13.0642  4.7292   1
   4   7   0 9.90525 3.47563   1
  -5  -7   0 69.3571  8.2413   2
   5   7   0 68.1790  9.3911   2
   5   7   0 62.8272 10.0940   1
   5   7   0 59.9643  8.0822   1
  -6  -7   0 18.1368  4.6124   2
  -6  -7   0 28.0308  4.7681   2
   6   7   0 16.2009  5.1221   2
   6   7   0 17.7640  5.7146   1
   7   7   0 1.57170 3.25197   2
   7   7   0 2.77450 4.06130   1
   8   7   0 39.7904  7.6017   2
   8   7   0 42.4408  8.9720   1
   9   7   0 0.40795 3.62466   2
   9   7   0 2.23588 5.21050   1
   9   7   0 -3.1526  3.6796   1
  10   7   0 7.41862 4.77374   2
  10   7   0 -5.1060  4.1581   1
  11   7   0 4.99223 5.71731   1
  11   7   0 -3.7475  4.5001   2
  10  -8   0 4.32722 5.38830   1
  10  -8   0 2.16770 4.26008   2
   9  -8   0 1.20867 3.93755   2
   9  -8   0 -2.3004  4.4739   1
   8  -8   0 8.85372 3.99577   2
   8  -8   0 6.90000 4.63540   1
   7  -8   0 -1.3515  3.2297   2
   7  -8   0 -0.0806  3.2263   1
  -7   8   0 -2.3701  3.6850   2
   6  -8   0 -1.8774  3.0391   1
   6  -8   0 1.70823 3.12847   2
  -6   8   0 -0.6898  3.7021   2
   5  -8   0 41.6592  7.3350   1
   5  -8   0 21.9565  5.3632   2
  -5   8   0 36.8015  7.4242   2
   4  -8   0 0.13877 2.78019   1
   4  -8   0 -3.5256  1.8896   2
  -4   8   0 -0.3247  2.7887   2
  -4   8   0 -1.7257  4.0477   1
   3  -8   0 119.329  12.732   2
   3  -8   0 122.102  13.672   1
  -3   8   0 129.724  16.561   1
  -3   8   0 167.521  16.253   2
   2  -8   0 3.73573 2.55918   2
   2  -8   0 2.41155 2.55056   1
  -2   8   0 3.10894 3.98586   1
  -2   8   0 2.82156 2.97544   2
   1  -8   0 1.76005 2.42573   1
   1  -8   0 4.97740 2.52859   2
  -1   8   0 3.85828 3.11452   2
  -1   8   0 0.72063 3.62833   1
   0  -8   0 40.8123  5.7704   2
   0  -8   0 35.2464  5.9299   1
   0   8   0 28.4219  6.8621   2
   0   8   0 31.4345  7.6267   1
  -1  -8   0 5.48237 2.59134   2
  -1  -8   0 3.27711 2.69025   1
   1   8   0 -0.0069  2.5034   2
   1   8   0 -4.2785  2.7668   1
  -2  -8   0 40.1655  5.9674   2
  -2  -8   0 25.7693  5.2484   1
   2   8   0 31.5311  7.3557   1
   2   8   0 30.3395  6.8340   2
  -3  -8   0 0.81757 2.51024   1
  -3  -8   0 -2.9167  1.8167   2
   3   8   0 2.48008 2.99310   2
   3   8   0 1.96550 3.02630   1
   3   8   0 4.69571 4.23016   1
  -4  -8   0 15.5687  3.8915   2
   4   8   0 1.06578 3.00083   2
   4   8   0 1.90890 3.98949   1
  -5  -8   0 7.24138 3.51280   2
   5   8   0 14.5917  6.1965   1
   5   8   0 8.08829 4.40413   2
  -6  -8   0 11.8600  4.0250   2
   6   8   0 18.8733  6.8433   1
   6   8   0 15.7079  5.1668   2
   7   8   0 2.94826 4.88829   1
   7   8   0 15.7097  5.4369   2
   8   8   0 5.70467 5.43474   1
   8   8   0 30.4975  6.8178   2
   9   8   0 2.35463 4.04618   2
   9   8   0 0.05150 4.55559   1
  10   8   0 -4.6494  4.0429   2
  10   8   0 -0.2232  5.0985   1
  10   8   0 1.53506 4.93647   1
   9  -9   0 3.19631 5.12007   1
   9  -9   0 6.63445 4.91295   2
   8  -9   0 -2.1773  4.3915   1
   8  -9   0 -0.7770  3.5804   2
   7  -9   0 17.8006  6.4717   1
   7  -9   0 32.3206  7.1605   2
  -7   9   0 36.0077  8.1253   2
   6  -9   0 -1.1111  2.9487   2
   6  -9   0 -0.8310  3.4077   1
  -6   9   0 1.42482 4.21666   2
   5  -9   0 18.2392  4.9285   2
   5  -9   0 12.7824  5.0309   1
  -5   9   0 24.3781  6.5958   2
   4  -9   0 3.02006 2.98857   2
   4  -9   0 -2.5445  2.6486   1
  -4   9   0 1.82927 3.99584   2
  -4   9   0 1.67134 5.02257   1
   3  -9   0 4.15508 3.26396   1
   3  -9   0 1.88303 2.63453   2
  -3   9   0 -2.0738  4.1486   1
  -3   9   0 2.30031 3.83145   2
   2  -9   0 70.4528  9.5415   1
   2  -9   0 60.8761  8.4204   2
  -2   9   0 66.7180 10.4931   2
  -2   9   0 74.7190 12.2551   1
   1  -9   0 6.84044 3.34672   1
   1  -9   0 10.8167  3.2845   2
  -1   9   0 4.18181 3.74618   2
  -1   9   0 10.6609  5.7664   1
   0  -9   0 81.7397 10.3657   2
   0  -9   0 106.394  11.741   1
   0   9   0 111.044  13.826   2
   0   9   0 98.0354 14.3369   1
  -1  -9   0 73.4448  9.2448   2
  -1  -9   0 77.2657  9.8196   1
   1   9   0 71.7824 11.1156   2
   1   9   0 89.0461 13.1076   1
  -2  -9   0 96.5770 11.2488   2
  -2  -9   0 100.436  12.042   1
   2   9   0 95.6440 14.2713   1
   2   9   0 137.292  15.224   2
  -3  -9   0 9.41219 3.86022   2
   3   9   0 13.9559  5.8687   1
   3   9   0 17.1986  5.6920   2
  -4  -9   0 36.7785  6.7267   2
   4   9   0 37.8964  8.0171   2
   4   9   0 57.2831 10.3057   1
  -5  -9   0 1.46390 3.43345   2
   5   9   0 4.21029 4.93891   1
   5   9   0 -1.7026  3.2197   2
   6   9   0 4.22723 5.34794   1
   6   9   0 15.1719  5.2291   2
   7   9   0 7.25861 4.64204   2
   7   9   0 -0.6074  4.6401   1
   8   9   0 6.52154 4.81710   2
   8   9   0 3.52399 5.53766   1
   9   9   0 -2.2684  4.4463   2
   9   9   0 3.47852 5.93760   1
   8 -10   0 0.13852 4.26421   1
   7 -10   0 3.04856 3.96679   2
   7 -10   0 6.78455 5.06943   1
  -7  10   0 11.2182  6.1184   2
   6 -10   0 3.63972 4.31925   1
   6 -10   0 -1.6165  3.3825   2
  -6  10   0 -1.1269  4.4223   2
   5 -10   0 1.88649 3.33273   2
   5 -10   0 5.08064 4.87546   1
  -5  10   0 6.15400 4.94532   2
   4 -10   0 25.9417  6.1738   1
   4 -10   0 27.4407  5.9402   2
  -4  10   0 20.2269  6.8720   2
   3 -10   0 55.5371  8.5922   2
   3 -10   0 54.3075  9.1222   1
  -3  10   0 60.8264 10.7565   2
  -3  10   0 91.3393 14.1513   1
   2 -10   0 2.33491 3.29703   1
   2 -10   0 2.17298 2.76835   2
  -2  10   0 0.02177 3.78901   2
  -2  10   0 5.72355 5.42276   1
   1 -10   0 -0.5165  2.4650   2
   1 -10   0 2.08229 3.10597   1
  -1  10   0 3.00488 4.86700   1
  -1  10   0 -4.2518  3.3316   2
   0 -10   0 5.76050 3.62850   1
   0 -10   0 24.0027  5.2773   2
   0  10   0 24.6610  7.6669   1
   0  10   0 10.6163  5.0866   2
  -1 -10   0 42.9823  7.4866   1
  -1 -10   0 46.4711  7.5041   2
   1  10   0 45.8874 10.0290   1
   1  10   0 34.1169  8.2064   2
  -2 -10   0 5.63914 3.52302   2
   2  10   0 -3.9098  3.4008   2
   2  10   0 2.55440 5.20661   1
  -3 -10   0 29.5643  6.3970   2
   3  10   0 48.6971  8.9593   2
   3  10   0 37.7334  9.6485   1
  -4 -10   0 72.7500  9.8015   2
   4  10   0 63.6242 12.0866   1
   4  10   0 62.3662 10.6090   2
  -5 -10   0 -0.5446  3.3691   2
   5  10   0 -2.7832  5.2950   1
   5  10   0 15.6852  5.7446   2
   6  10   0 -2.6676  3.4172   2
   6  10   0 -1.6200  4.5730   1
   7  10   0 0.60658 5.91580   1
   7  10   0 -0.8997  4.2157   2
   8  10   0 -0.6047  4.6040   2
   8  10   0 -4.5154  5.6302   1
   9  10   0 0.82165 6.25605   1
   9  10   0 -2.4676  4.7986   2
   7 -11   0 2.20486 4.99706   1
   6 -11   0 0.33447 4.23321   2
   6 -11   0 0.84948 4.47120   1
  -6  11   0 1.78688 5.46016   2
   5 -11   0 -0.2884  3.3198   2
   5 -11   0 16.8890  5.7641   1
  -5  11   0 9.36105 6.16150   2
   4 -11   0 -4.4068  3.2942   1
   4 -11   0 -1.6566  3.3233   2
  -4  11   0 4.39737 5.43871   2
   3 -11   0 5.29977 4.41471   1
   3 -11   0 2.37790 3.82419   2
  -3  11   0 4.40819 4.84079   2
   2 -11   0 1.11638 3.48050   1
   2 -11   0 2.52761 3.05211   2
  -2  11   0 -6.0904  3.4752   2
  -2  11   0 3.11326 5.95434   1
   1 -11   0 3.22076 3.90184   1
   1 -11   0 3.50973 3.46723   2
  -1  11   0 11.0841  7.4286   1
  -1  11   0 6.27365 5.24901   2
   0 -11   0 26.2040  5.8819   2
   0  11   0 28.9385  8.0949   2
   0  11   0 34.9403  9.5477   1
  -1 -11   0 -0.1445  3.1601   2
   1  11   0 11.0692  7.1094   1
   1  11   0 6.32860 4.74958   2
  -2 -11   0 7.91123 4.22526   2
   2  11   0 2.77586 5.73838   1
   2  11   0 1.45701 4.13994   2
  -3 -11   0 51.1582  8.3586   2
   3  11   0 34.7921 10.1339   1
   3  11   0 56.7033 10.2486   2
  -4 -11   0 11.8461  4.8896   2
   4  11   0 20.4435  6.8198   2
   4  11   0 7.50588 6.78420   1
   5  11   0 2.43261 4.36844   2
   5  11   0 5.88446 6.41177   1
   6  11   0 -0.5613  5.9006   1
   6  11   0 2.61190 4.21554   2
   7  11   0 8.00773 6.04646   2
   7  11   0 -2.6154  6.1896   1
   6 -12   0 3.06661 5.52555   1
  -6  12   0 2.61121 6.32786   2
   5 -12   0 -2.1712  4.4307   1
  -5  12   0 -0.4823  5.5589   2
   4 -12   0 8.17670 4.86716   2
   4 -12   0 3.41666 5.20675   1
  -4  12   0 20.0093  7.8780   2
   3 -12   0 -0.8509  3.8129   2
   3 -12   0 2.01333 4.28168   1
  -3  12   0 -3.4139  4.3256   2
   2 -12   0 2.08190 3.74800   2
  -2  12   0 -1.9127  4.5918   2
   1 -12   0 2.05228 3.95673   2
  -1  12   0 8.20755 6.68162   1
  -1  12   0 10.3671  6.2005   2
   0 -12   0 7.84457 4.69917   2
   0  12   0 8.38655 5.83262   2
   0  12   0 -0.8950  6.8764   1
  -1 -12   0 3.12668 4.06336   2
   1  12   0 6.93462 6.57765   1
   1  12   0 -0.9529  4.3586   2
  -2 -12   0 1.19607 3.88167   2
   2  12   0 10.0569  7.7438   1
   2  12   0 14.2147  6.2927   2
  -3 -12   0 11.8522  5.2545   2
   3  12   0 31.8606  7.9223   2
   3  12   0 20.1555  9.1789   1
   4  12   0 3.03143 6.74951   1
   4  12   0 -0.7285  4.5694   2
   5  12   0 6.78623 7.35877   1
   5  12   0 -0.9923  4.7160   2
   6  12   0 -4.7352  6.1127   1
  -4  13   0 0.47473 6.04983   2
  -3  13   0 0.91943 6.10338   2
   2 -13   0 4.58680 4.75856   2
  -2  13   0 7.89193 6.93196   2
   1 -13   0 0.13035 3.98523   2
  -1  13   0 2.56147 5.96855   2
   0 -13   0 0.02541 4.27204   2
   0  13   0 -4.4149  6.7868   1
   0  13   0 -1.7649  4.8580   2
  -1 -13   0 0.73477 4.36570   2
   1  13   0 5.76571 7.47708   1
   1  13   0 -4.8142  4.3941   2
  -2 -13   0 9.81255 5.65325   2
   2  13   0 4.61527 5.40370   2
   2  13   0 8.76774 7.69935   1
   3  13   0 -5.3897  6.2713   1
   4  13   0 6.23280 7.75275   1
   4  13  -1 -2.4745  7.1308   1
   3  13  -1 2.69802 7.70532   1
   2  13  -1 8.35856 5.51835   2
   2  13  -1 11.4104  8.2296   1
  -2 -13   1 9.03127 5.39083   2
   1  13  -1 3.17868 5.58590   2
   1  13  -1 0.99145 7.12553   1
  -1 -13   1 -0.9931  4.2216   2
   0  13  -1 -2.0637  6.7765   1
   0  13  -1 -2.5680  5.1559   2
   0 -13   1 -1.0510  3.8784   2
  -1  13  -1 3.22628 5.77998   2
   1 -13   1 -0.6647  4.0145   2
  -2  13  -1 1.12646 6.03743   2
   2 -13   1 0.93522 4.43310   2
  -3  13  -1 5.85888 6.31893   2
   3 -13   1 9.78396 5.21041   2
  -4  13  -1 -1.7706  6.0593   2
   6  12  -1 -1.0261  6.6439   1
   5  12  -1 -2.2877  4.7199   2
   5  12  -1 -1.9775  5.9048   1
   4  12  -1 -5.5097  5.4711   1
   4  12  -1 0.82741 4.53797   2
   3  12  -1 1.08595 4.68234   2
   3  12  -1 -3.1627  5.8800   1
  -3 -12   1 0.99833 4.00301   2
   2  12  -1 0.67067 6.27162   1
   2  12  -1 -0.5833  4.6333   2
  -2 -12   1 3.09716 4.09550   2
   1  12  -1 15.5519  8.2361   1
   1  12  -1 8.30216 5.76398   2
  -1 -12   1 0.46839 3.83320   2
   0  12  -1 9.49920 7.02648   1
   0  12  -1 -3.2213  4.3854   2
   0 -12   1 5.13489 3.95765   2
  -1  12  -1 19.5418  7.5942   2
  -1  12  -1 24.8986  9.1203   1
   1 -12   1 11.9304  5.3409   2
  -2  12  -1 -2.2797  4.4384   2
   2 -12   1 -2.0179  3.1464   2
  -3  12  -1 -1.3500  4.7966   2
   3 -12   1 5.59951 4.20405   2
  -4  12  -1 6.86955 6.22589   2
   4 -12   1 1.52171 5.01842   1
   4 -12   1 4.15095 4.15247   2
  -5  12  -1 9.76282 7.02222   2
   5 -12   1 -2.1499  4.6956   1
  -6  12  -1 1.64968 6.43249   2
   6 -12   1 1.75801 5.26606   1
   7  11  -1 -2.5790  5.7783   1
   7  11  -1 5.04805 5.14319   2
   6  11  -1 7.08162 5.40225   2
   6  11  -1 4.04551 6.36784   1
   5  11  -1 6.04935 4.93416   2
   5  11  -1 5.26227 6.09408   1
   4  11  -1 3.51551 5.80048   1
   4  11  -1 11.0094  5.4235   2
  -4 -11   1 -1.0267  3.8816   2
   3  11  -1 32.0913  8.2486   2
   3  11  -1 17.4826  7.7992   1
  -3 -11   1 24.2464  6.1444   2
   2  11  -1 36.8026  9.9287   1
   2  11  -1 24.1930  7.4799   2
  -2 -11   1 23.5188  5.7535   2
   1  11  -1 43.7578 10.3581   1
   1  11  -1 36.8179  8.6436   2
  -1 -11   1 28.0962  6.4196   2
   0  11  -1 30.0555  7.6527   2
   0  11  -1 15.0935  7.6918   1
   0 -11   1 16.9117  5.2450   2
  -1  11  -1 18.5378  7.8803   1
  -1  11  -1 9.07945 5.43821   2
   1 -11   1 17.2024  5.0976   2
  -2  11  -1 -0.8415  3.9676   2
  -2  11  -1 3.01000 5.82124   1
   2 -11   1 0.40360 3.49730   1
   2 -11   1 -0.2341  2.9902   2
  -3  11  -1 50.8093 10.1991   2
   3 -11   1 17.1998  6.0501   1
   3 -11   1 21.3474  5.7326   2
  -4  11  -1 -0.0305  4.9367   2
   4 -11   1 1.57263 4.15820   1
   4 -11   1 11.0049  4.7597   2
  -5  11  -1 7.62061 6.25532   2
   5 -11   1 6.43221 5.10140   1
   5 -11   1 1.02831 3.72558   2
  -6  11  -1 -3.7775  5.2313   2
   6 -11   1 2.77278 4.59614   1
   6 -11   1 4.26119 4.31903   2
   7 -11   1 7.95539 5.43105   1
   8  10  -1 -0.4773  4.7467   2
   8  10  -1 0.91696 5.47680   1
   7  10  -1 3.88161 4.59523   2
   7  10  -1 8.19378 6.45646   1
   6  10  -1 16.2945  7.3465   1
   6  10  -1 -1.5157  3.9760   2
   5  10  -1 9.39288 6.21255   1
   5  10  -1 5.78264 4.62070   2
   4  10  -1 2.86331 4.41012   2
   4  10  -1 7.49856 5.27350   1
  -4 -10   1 1.06306 3.20833   2
   3  10  -1 -1.8601  3.6875   2
   3  10  -1 0.99723 4.92335   1
  -3 -10   1 3.37141 3.07919   2
   2  10  -1 96.9758 14.9796   1
   2  10  -1 94.9668 13.3435   2
  -2 -10   1 92.7927 11.3031   2
   1  10  -1 4.40464 5.02799   1
   1  10  -1 4.54107 4.51799   2
  -1 -10   1 -2.2454  2.3707   2
   0  10  -1 6.31251 5.54791   1
   0  10  -1 4.97453 4.32770   2
   0 -10   1 2.78285 3.21914   1
   0 -10   1 16.6908  4.3901   2
  -1  10  -1 41.8496  8.2730   2
  -1  10  -1 28.2498  8.4832   1
   1 -10   1 32.0823  6.5662   1
   1 -10   1 33.7421  6.1775   2
  -2  10  -1 48.6329 10.1969   1
  -2  10  -1 48.7489  9.1441   2
   2 -10   1 26.4672  6.3551   1
   2 -10   1 17.5904  4.9780   2
  -3  10  -1 18.2274  6.0777   2
  -3  10  -1 11.1383  6.9360   1
   3 -10   1 16.7848  4.7622   2
   3 -10   1 14.0504  5.0294   1
  -4  10  -1 7.39151 4.69665   2
   4 -10   1 0.56469 3.98748   1
   4 -10   1 2.20964 3.18504   2
  -5  10  -1 4.21787 4.70773   2
   5 -10   1 0.43504 2.97397   2
   5 -10   1 -0.4197  3.5725   1
  -6  10  -1 5.99094 5.20556   2
   6 -10   1 7.21461 4.69328   1
   6 -10   1 18.0384  5.4689   2
  -7  10  -1 10.3331  6.1608   2
   7 -10   1 7.06533 4.52505   2
   7 -10   1 9.26217 5.36366   1
   8 -10   1 -2.1435  4.1581   1
   9   9  -1 6.26316 5.11380   2
   9   9  -1 -2.0172  5.2325   1
   8   9  -1 2.75902 5.01219   1
   8   9  -1 0.22041 4.24587   2
   7   9  -1 9.96149 5.49963   1
   7   9  -1 8.98513 5.20248   2
   6   9  -1 -0.9657  3.4515   2
   6   9  -1 0.89706 4.63753   1
   5   9  -1 9.52385 5.48119   1
   5   9  -1 9.84282 4.84262   2
  -5  -9   1 12.1482  4.4663   2
   4   9  -1 151.927  16.961   2
   4   9  -1 178.591  19.668   1
  -4  -9   1 133.098  14.514   2
   3   9  -1 16.1322  6.1186   1
   3   9  -1 12.9428  4.9611   2
  -3  -9   1 9.33723 3.48928   2
   2   9  -1 -5.2783  3.3063   1
   2   9  -1 -4.2835  2.9550   2
  -2  -9   1 -1.9665  2.5393   1
  -2  -9   1 0.56522 2.31622   2
   1   9  -1 17.5178  5.5303   2
   1   9  -1 5.69357 5.02429   1
  -1  -9   1 4.80975 2.83085   2
  -1  -9   1 0.83237 2.69502   1
   0   9  -1 2.74254 4.92865   1
   0   9  -1 3.34777 3.21434   2
   0  -9   1 -0.3361  2.4399   1
   0  -9   1 2.76553 2.50308   2
  -1   9  -1 59.3020 10.3574   1
  -1   9  -1 25.0978  6.4173   2
   1  -9   1 31.7085  5.7762   2
   1  -9   1 36.7311  6.5594   1
  -2   9  -1 28.7120  6.8383   2
  -2   9  -1 26.2033  7.5082   1
   2  -9   1 27.4066  5.5266   2
   2  -9   1 29.6054  5.9722   1
  -3   9  -1 7.24328 4.91430   1
  -3   9  -1 0.64293 3.30890   2
   3  -9   1 2.93989 2.90960   1
   3  -9   1 2.76377 2.68431   2
  -4   9  -1 10.6372  4.9497   2
  -4   9  -1 15.2750  6.4748   1
   4  -9   1 7.18334 3.55944   2
   4  -9   1 21.2546  5.5330   1
  -5   9  -1 0.62992 3.91068   2
   5  -9   1 -1.5038  2.7066   1
   5  -9   1 4.51228 3.38375   2
  -6   9  -1 1.54908 4.16223   2
   6  -9   1 -1.6585  3.7838   1
   6  -9   1 -0.9161  3.1157   2
  -7   9  -1 0.37394 4.38397   2
   7  -9   1 0.93739 3.82063   1
   7  -9   1 1.39654 3.52991   2
   8  -9   1 4.57337 4.29226   2
   8  -9   1 5.34252 4.95987   1
   9  -9   1 0.87368 4.97208   1
   9  -9   1 9.67535 4.92285   2
  10   8  -1 -0.9171  4.8604   1
  10   8  -1 1.53568 5.15109   1
  10   8  -1 -0.6533  4.1491   2
   9   8  -1 1.27303 4.15975   2
   9   8  -1 -1.1795  5.0517   1
   8   8  -1 8.25293 4.92714   2
   8   8  -1 1.72182 4.86453   1
   7   8  -1 4.28894 3.60459   2
   7   8  -1 -1.2493  4.4405   1
   6   8  -1 13.1039  5.3820   1
   6   8  -1 11.5735  4.9357   2
   5   8  -1 27.1145  7.3467   1
   5   8  -1 35.4025  7.1598   2
  -5  -8   1 34.4740  5.9068   2
   4   8  -1 3.69434 4.36932   1
   4   8  -1 4.71324 3.72272   2
  -4  -8   1 1.79727 2.62568   2
   3   8  -1 91.7386 11.8327   2
   3   8  -1 78.7526  9.9889   1
   3   8  -1 101.622  13.052   1
  -3  -8   1 91.7511  9.9135   2
  -3  -8   1 72.1035  9.6240   1
   2   8  -1 77.0454 10.3496   2
   2   8  -1 48.1600  9.4668   1
   2   8  -1 55.8423  8.1242   1
  -2  -8   1 56.7828  7.8550   1
  -2  -8   1 66.5173  7.9252   2
   1   8  -1 5.68955 4.15238   1
   1   8  -1 6.23138 3.68122   2
  -1  -8   1 1.59154 2.60686   1
  -1  -8   1 3.54531 2.34965   2
   0   8  -1 2.99262 3.12463   2
   0   8  -1 -0.6712  3.7217   1
   0  -8   1 -0.4629  2.0111   1
   0  -8   1 0.64683 1.92041   2
  -1   8  -1 13.5089  5.7190   1
  -1   8  -1 29.7820  6.5344   2
   1  -8   1 27.8347  4.7713   2
   1  -8   1 24.7469  4.9828   1
  -2   8  -1 12.7251  4.6571   2
  -2   8  -1 8.36160 4.41401   1
   2  -8   1 11.7367  3.7895   1
   2  -8   1 8.24731 3.16742   2
  -3   8  -1 83.7802 12.5357   1
  -3   8  -1 71.3581 10.5233   2
   3  -8   1 77.5756  9.2122   2
   3  -8   1 71.8149  9.5645   1
  -4   8  -1 20.2872  5.8426   2
  -4   8  -1 38.3142  8.8009   1
   4  -8   1 29.7311  5.5284   2
   4  -8   1 23.0926  5.6816   1
  -5   8  -1 187.209  19.402   2
   5  -8   1 197.968  17.930   2
   5  -8   1 165.749  18.371   1
  -6   8  -1 78.3907 10.9398   2
   6  -8   1 57.5880  9.1993   1
   6  -8   1 55.9430  8.5319   2
  -7   8  -1 0.94826 4.28000   2
   7  -8   1 1.20653 3.35993   2
   7  -8   1 1.63802 3.84410   1
   8  -8   1 -0.2885  4.2397   1
   8  -8   1 -0.9022  3.6569   2
   9  -8   1 2.09426 3.92639   2
   9  -8   1 4.40709 4.48184   1
  10  -8   1 3.69929 5.09423   1
  10  -8   1 -1.8494  4.1845   2
  11   7  -1 -5.6632  5.2516   1
  10   7  -1 0.20810 3.47308   2
  10   7  -1 1.29551 5.13300   1
   9   7  -1 -1.7295  3.1543   2
   9   7  -1 -2.8272  4.0037   1
   8   7  -1 44.4856  7.8884   2
   8   7  -1 42.0290  9.1125   1
   7   7  -1 0.55326 3.29879   2
   7   7  -1 -0.6262  3.4979   1
   6   7  -1 9.23184 4.81452   1
   6   7  -1 10.2753  4.1399   2
  -6  -7   1 12.1663  3.2455   2
  -6  -7   1 11.7338  3.5051   2
   5   7  -1 98.8618 11.0261   2
   5   7  -1 90.9998 11.6877   1
   5   7  -1 48.6767  8.0361   1
  -5  -7   1 86.7480  8.9712   2
  -5  -7   1 77.7133  8.9838   2
   4   7  -1 95.2008 11.1922   1
   4   7  -1 104.160  12.256   2
   4   7  -1 103.898  13.226   1
  -4  -7   1 111.128  11.752   2
  -4  -7   1 123.823  11.941   1
  -4  -7   1 104.980  10.957   2
   3   7  -1 44.7195  7.2901   2
   3   7  -1 27.5292  5.1623   1
   3   7  -1 34.0759  6.9184   1
  -3  -7   1 29.8473  5.0728   2
  -3  -7   1 41.6588  5.9919   1
   2   7  -1 0.72596 2.05847   1
   2   7  -1 0.49218 2.29658   2
   2   7  -1 1.73731 3.09383   1
  -2  -7   1 4.03451 2.22878   1
  -2  -7   1 -1.9841  1.2187   2
   1   7  -1 99.0633 13.6391   1
   1   7  -1 124.948  12.560   1
   1   7  -1 145.945  14.179   2
  -1  -7   1 110.811  11.671   1
  -1  -7   1 109.771  11.079   2
   0   7  -1 21.3608  5.2551   2
   0   7  -1 29.2547  6.6382   1
   0  -7   1 35.1445  5.1087   2
   0  -7   1 34.0989  5.4080   1
  -1   7  -1 271.939  21.753   2
  -1   7  -1 280.304  23.731   1
   1  -7   1 234.077  19.610   2
   1  -7   1 253.343  21.243   1
  -2   7  -1 13.1184  5.0408   1
  -2   7  -1 14.2359  4.4784   2
   2  -7   1 16.5232  4.0313   1
   2  -7   1 8.95075 2.93158   2
  -3   7  -1 138.828  15.383   2
  -3   7  -1 142.832  16.722   1
   3  -7   1 143.497  13.719   2
   3  -7   1 146.493  14.830   1
  -4   7  -1 89.5962 11.9944   1
  -4   7  -1 79.8789 10.5368   2
   4  -7   1 61.9807  8.3897   2
   4  -7   1 72.1363  9.5928   1
  -5   7  -1 36.2773  7.2012   2
  -5   7  -1 58.0849  9.6338   1
   5  -7   1 46.7252  7.7106   1
   5  -7   1 42.5847  6.6938   2
  -6   7  -1 47.2287  8.3275   2
   6  -7   1 38.5718  6.8673   2
   6  -7   1 47.6314  8.0537   1
  -7   7  -1 -0.8081  3.0001   2
   7  -7   1 4.13840 3.84430   1
   7  -7   1 -0.2949  2.7955   2
  -8   7  -1 3.27385 4.04693   2
   8  -7   1 3.27763 4.02310   1
   8  -7   1 3.57210 3.44187   2
   9  -7   1 0.05926 3.47819   2
   9  -7   1 -5.7267  3.6352   1
  10  -7   1 1.30588 4.70123   1
  10  -7   1 -1.4145  3.7915   2
  11  -7   1 -3.7041  4.5866   1
  11   6  -1 2.14487 5.09071   1
  10   6  -1 -2.5214  3.2454   2
  10   6  -1 3.36215 4.37266   1
   9   6  -1 4.03051 5.04550   1
   9   6  -1 11.6313  5.7030   1
   9   6  -1 4.05552 3.94325   2
   8   6  -1 25.3936  5.7101   2
   8   6  -1 22.4840  6.2941   1
   7   6  -1 5.96293 4.21136   1
   7   6  -1 -1.3368  2.8380   2
   7   6  -1 2.96703 2.91985   2
   6   6  -1 0.22488 2.23091   1
   6   6  -1 0.11832 2.82936   1
   6   6  -1 0.25017 2.52567   2
   6   6  -1 0.81389 2.27146   2
  -6  -6   1 1.19600 1.91144   2
  -6  -6   1 0.25315 1.59784   2
   5   6  -1 49.5553  7.6133   1
   5   6  -1 31.3271  5.0128   1
   5   6  -1 30.2219  5.6487   2
   5   6  -1 34.5943  4.9833   2
  -5  -6   1 33.0761  5.0158   2
  -5  -6   1 30.4364  4.6869   2
   4   6  -1 20.2687  3.6887   2
   4   6  -1 7.91586 3.87038   1
   4   6  -1 12.7777  3.9807   2
   4   6  -1 16.4467  3.6951   1
  -4  -6   1 31.0376  4.5846   2
  -4  -6   1 21.0041  4.2294   2
  -4  -6   1 22.2938  4.2390   1
   3   6  -1 60.6966  7.2552   1
   3   6  -1 58.9125  8.6556   1
   3   6  -1 81.9801  9.1001   2
   3   6  -1 48.0634  6.2198   2
  -3  -6   1 55.6410  6.6239   2
  -3  -6   1 47.5049  6.4994   1
  -3  -6   1 62.5931  7.7502   2
   2   6  -1 471.057  34.039   2
   2   6  -1 489.547  36.822   1
   2   6  -1 435.250  32.363   2
   2   6  -1 419.357  34.615   1
  -2  -6   1 445.220  33.752   2
  -2  -6   1 468.070  32.532   2
   1   6  -1 262.419  23.518   1
   1   6  -1 242.934  21.617   2
   1   6  -1 267.938  20.509   2
   1   6  -1 283.903  22.102   1
  -1  -6   1 264.525  21.901   2
  -1  -6   1 300.444  20.705   2
  -1  -6   1 274.110  21.896   1
   0   6  -1 48.1208  6.2131   2
   0   6  -1 64.9742  9.0004   1
   0   6  -1 54.9343  7.1812   1
   0   6  -1 59.2289  8.1734   2
   0  -6   1 63.9033  6.7729   2
   0  -6   1 53.7181  8.2376   2
   0  -6   1 59.7510  7.1721   1
  -1   6  -1 140.406  16.648   1
  -1   6  -1 139.104  15.252   2
  -1   6  -1 155.597  13.238   2
   1  -6   1 187.752  17.091   2
   1  -6   1 165.959  13.223   2
   1  -6   1 175.324  14.339   1
  -2   6  -1 106.974  13.261   1
  -2   6  -1 97.6820 12.0555   2
   2  -6   1 124.125  11.945   1
   2  -6   1 107.332  10.645   2
  -3   6  -1 18.4685  5.3260   1
  -3   6  -1 18.3429  4.7161   2
   3  -6   1 13.8487  3.7592   1
   3  -6   1 15.9112  3.5329   2
  -4   6  -1 361.379  31.000   1
  -4   6  -1 372.041  28.921   2
   4  -6   1 352.562  27.501   2
   4  -6   1 344.073  29.493   1
   4  -6   1 418.281  31.993   1
  -5   6  -1 98.8380 11.2565   2
  -5   6  -1 97.7501 12.1623   1
   5  -6   1 99.5164 12.9535   1
   5  -6   1 72.2943  9.7400   1
   5  -6   1 60.8596  8.5500   2
  -6   6  -1 54.4987  8.1478   2
   6  -6   1 65.9498 10.5863   1
   6  -6   1 45.1053  7.6866   1
   6  -6   1 30.9091  6.0984   2
  -7   6  -1 37.4462  6.9427   2
   7  -6   1 38.1763  6.5751   2
   7  -6   1 28.4804  6.5902   1
  -8   6  -1 3.89295 3.81461   2
   8  -6   1 -0.8450  3.6189   1
   8  -6   1 2.00188 3.16010   2
   9  -6   1 4.32419 3.59278   2
   9  -6   1 1.01344 3.98408   1
  10  -6   1 4.59188 4.54026   2
  10  -6   1 4.29537 4.71456   1
  11  -6   1 3.17011 4.90191   2
  11  -6   1 5.25366 5.33232   1
  11   5  -1 0.39959 5.08909   1
  10   5  -1 -1.0560  3.3009   1
  10   5  -1 1.41396 3.59834   2
   9   5  -1 10.2564  4.5527   1
   9   5  -1 -0.4066  2.9709   2
   8   5  -1 0.19657 3.15283   1
   8   5  -1 2.22371 2.80664   2
   7   5  -1 21.0988  4.2262   1
   7   5  -1 12.0419  3.6199   2
   7   5  -1 16.6001  4.9983   1
   7   5  -1 17.0114  4.1740   2
   6   5  -1 15.4767  3.3716   2
   6   5  -1 8.64435 3.16839   2
   6   5  -1 11.3838  4.3428   1
   6   5  -1 12.6361  3.3021   1
   5   5  -1 227.922  18.996   2
   5   5  -1 240.575  19.530   1
   5   5  -1 232.655  20.866   1
   5   5  -1 236.053  18.281   2
  -5  -5   1 256.967  17.825   2
  -5  -5   1 239.120  17.894   2
   4   5  -1 2.37291 2.05678   2
   4   5  -1 3.23310 1.79248   2
   4   5  -1 5.16640 2.08489   1
   4   5  -1 3.81694 2.66051   1
  -4  -5   1 2.27048 1.93073   1
  -4  -5   1 4.14369 1.93861   2
  -4  -5   1 2.62577 2.06299   2
   3   5  -1 117.943  11.417   2
   3   5  -1 103.900   8.945   2
   3   5  -1 113.183   9.743   1
   3   5  -1 105.058  11.957   1
  -3  -5   1 109.329  10.729   2
  -3  -5   1 100.046  10.195   1
  -3  -5   1 109.432   9.118   2
   2   5  -1 376.502  29.636   1
   2   5  -1 342.149  26.149   2
   2   5  -1 350.070  28.132   1
   2   5  -1 345.707  27.363   2
  -2  -5   1 370.508  26.331   2
  -2  -5   1 436.086  27.835   2
   1   5  -1 30.2175  4.9588   2
   1   5  -1 24.3180  4.8293   1
   1   5  -1 21.2512  3.3139   2
   1   5  -1 18.7617  3.4088   1
  -1  -5   1 16.2220  2.9657   2
  -1  -5   1 25.7186  4.5673   2
  -1  -5   1 19.4049  3.3558   1
   0   5  -1 127.029  10.942   1
   0   5  -1 115.597  13.034   1
   0   5  -1 126.310  10.165   2
   0   5  -1 91.3320 11.4845   2
   0  -5   1 129.986  10.103   2
   0  -5   1 116.443  12.227   2
   0  -5   1 133.800  10.952   1
  -1   5  -1 2.70770 1.53726   2
  -1   5  -1 4.68224 2.15260   1
  -1   5  -1 5.34411 2.82794   1
  -1   5  -1 6.41115 2.65233   2
   1  -5   1 6.49553 2.00128   2
   1  -5   1 5.98863 2.01419   1
   1  -5   1 1.83340 2.40202   2
  -2   5  -1 252.309  19.679   2
  -2   5  -1 291.776  22.779   1
  -2   5  -1 285.372  21.193   2
   2  -5   1 259.694  21.043   1
   2  -5   1 250.282  19.518   2
   2  -5   1 238.390  20.699   2
   2  -5   1 254.406  22.364   1
  -3   5  -1 132.601  14.884   1
  -3   5  -1 141.944  13.248   2
  -3   5  -1 130.546  13.774   2
   3  -5   1 142.137  13.817   1
   3  -5   1 131.793  14.208   2
   3  -5   1 144.802  11.919   2
   3  -5   1 166.752  16.188   1
  -4   5  -1 44.1087  6.3324   2
  -4   5  -1 47.5568  7.1274   2
  -4   5  -1 40.8890  7.2003   1
   4  -5   1 48.9668  7.5280   2
   4  -5   1 37.1139  5.4753   2
   4  -5   1 33.9202  7.1739   1
   4  -5   1 54.1866  6.9337   1
  -5   5  -1 -1.0975  2.0507   2
  -5   5  -1 0.53428 2.45238   1
   5  -5   1 -0.6331  2.3477   1
   5  -5   1 -2.1620  2.7530   1
   5  -5   1 5.23911 2.52826   2
  -6   5  -1 42.3179  7.4405   1
  -6   5  -1 36.2563  5.7958   3
  -6   5  -1 42.6052  6.7292   2
   6  -5   1 49.6375  8.4462   1
   6  -5   1 47.1072  7.4819   1
   6  -5   1 44.1940  6.5260   2
  -7   5  -1 11.6749  4.2297   2
  -7   5  -1 20.3008  3.9147   3
   7  -5   1 10.2045  3.6781   2
   7  -5   1 9.76037 4.25745   1
  -8   5  -1 -2.5896  2.7498   2
   8  -5   1 -4.4039  2.4143   2
   8  -5   1 -2.1415  3.2827   1
   9  -5   1 -1.5637  3.4613   1
   9  -5   1 -1.9748  3.0873   2
  10  -5   1 4.15701 4.28029   2
  10  -5   1 12.1085  5.7651   1
  11  -5   1 0.38765 4.40508   2
  11  -5   1 -5.0985  4.0727   1
  12   4  -1 1.22710 6.15939   1
  11   4  -1 -1.8882  4.4544   1
  10   4  -1 8.13343 5.26101   1
  10   4  -1 2.00442 3.50395   2
   9   4  -1 0.38451 2.92188   2
   9   4  -1 -0.7056  3.5053   1
   8   4  -1 -0.6927  2.6247   1
   8   4  -1 1.01129 2.69932   1
   8   4  -1 -0.1416  2.3757   2
   8   4  -1 2.59587 3.02251   1
   8   4  -1 -0.1587  2.5093   2
   7   4  -1 0.68617 2.68920   1
   7   4  -1 0.36961 2.27913   1
   7   4  -1 0.49616 2.03466   2
   7   4  -1 4.09617 2.44034   2
   6   4  -1 2.66476 2.35134   2
   6   4  -1 1.84488 3.05192   1
   6   4  -1 -1.6538  1.9790   1
   6   4  -1 -1.5238  1.7287   2
   5   4  -1 84.8937  8.6073   2
   5   4  -1 100.027   9.577   2
   5   4  -1 101.684   9.533   1
   5   4  -1 81.9403 10.1810   1
  -5  -4   1 97.9477  7.2998   2
   4   4  -1 300.918  22.243   2
   4   4  -1 313.698  21.547   2
   4   4  -1 297.948  23.005   1
   4   4  -1 290.293  23.903   1
  -4  -4   1 272.131  21.278   2
  -4  -4   1 284.561  22.518   1
  -4  -4   1 312.671  21.261   2
   3   4  -1 513.705  40.615   1
   3   4  -1 535.282  39.574   1
   3   4  -1 558.736  37.013   2
   3   4  -1 511.221  37.763   2
  -3  -4   1 551.029  37.056   2
  -3  -4   1 502.842  37.326   2
  -3  -4   1 519.365  39.562   1
   2   4  -1 95.3572  8.1355   1
   2   4  -1 99.4451  7.6022   2
   2   4  -1 86.0970  9.7176   1
   2   4  -1 82.1700  8.8503   2
  -2  -4   1 90.1541  8.0954   1
  -2  -4   1 101.533   9.278   2
  -2  -4   1 90.1803  7.5564   2
   1   4  -1 3.56246 1.75988   2
   1   4  -1 5.71958 1.62670   1
   1   4  -1 1.83256 1.02537   2
   1   4  -1 2.41571 1.91684   1
  -1  -4   1 2.69109 1.17677   2
  -1  -4   1 1.87973 1.23019   1
  -1  -4   1 3.99189 1.97337   2
   0   4  -1 276.905  21.338   1
   0   4  -1 285.648  19.987   2
   0   4  -1 237.050  18.591   2
   0   4  -1 249.763  20.036   1
   0  -4   1 254.704  18.635   2
   0  -4   1 237.725  20.935   1
   0  -4   1 257.484  19.771   2
   0  -4   1 268.154  20.063   1
  -1   4  -1 52.2529  5.1353   2
  -1   4  -1 35.2318  5.4941   2
  -1   4  -1 40.3766  5.2852   1
  -1   4  -1 39.2765  6.1010   1
   1  -4   1 39.5121  4.6743   2
   1  -4   1 46.1875  6.4635   1
   1  -4   1 61.0602  6.7826   2
   1  -4   1 38.5837  5.0074   1
  -2   4  -1 141.250  11.627   2
  -2   4  -1 138.203  14.340   1
  -2   4  -1 154.270  13.732   2
   2  -4   1 153.778  14.700   1
   2  -4   1 146.356  11.613   2
   2  -4   1 142.678  12.399   1
   2  -4   1 149.011  13.838   2
  -3   4  -1 266.371  20.630   1
  -3   4  -1 224.781  18.759   2
  -3   4  -1 225.176  18.177   2
   3  -4   1 245.094  20.487   1
   3  -4   1 228.617  19.019   2
   3  -4   1 226.329  17.989   2
   3  -4   1 257.833  19.662   1
  -4   4  -1 62.5602  7.6629   2
  -4   4  -1 51.0798  7.6868   1
  -4   4  -1 47.0739  6.5954   2
   4  -4   1 66.4213  8.6546   1
   4  -4   1 56.1620  6.6563   2
   4  -4   1 47.0660  7.2760   2
   4  -4   1 71.4857  8.0967   1
  -5   4  -1 137.982  13.436   2
  -5   4  -1 150.613  13.871   2
  -5   4  -1 122.988  14.172   1
   5  -4   1 146.906  15.177   1
   5  -4   1 135.516  14.285   1
   5  -4   1 142.834  13.183   2
   5  -4   1 140.259  14.161   2
  -6   4  -1 20.9324  4.6976   2
  -6   4  -1 29.1117  5.2804   2
  -6   4  -1 18.8705  3.5586   3
  -6   4  -1 23.6537  5.3466   1
   6  -4   1 27.0683  4.9348   2
   6  -4   1 35.5896  6.3814   2
   6  -4   1 25.9773  5.4486   1
   6  -4   1 21.9575  5.5555   1
  -7   4  -1 62.8663  8.6707   2
  -7   4  -1 66.4990  9.4599   1
  -7   4  -1 76.4066  7.5105   3
  -7   4  -1 79.0981  9.2506   2
   7  -4   1 78.4875 10.3864   1
   7  -4   1 74.4181  9.2009   2
   7  -4   1 79.9551 10.8517   1
  -8   4  -1 3.58317 2.94056   2
   8  -4   1 -1.3322  2.3434   2
   8  -4   1 0.76024 3.34825   1
   9  -4   1 25.5492  6.0119   2
   9  -4   1 20.7488  5.9102   1
  10  -4   1 1.61485 3.33937   2
  10  -4   1 2.87190 4.34046   1
  11  -4   1 -5.1323  3.4917   1
  11  -4   1 5.12268 4.31738   2
  12  -4   1 8.62723 5.42388   2
  12  -4   1 0.19472 5.25387   1
  12   3  -1 0.35731 6.01721   1
  11   3  -1 0.78072 4.07643   1
  11   3  -1 1.87301 4.10595   2
  11   3  -1 -2.0745  3.9285   2
  10   3  -1 -1.2880  3.9923   1
  10   3  -1 -4.0204  2.8234   2
   9   3  -1 1.85641 2.63681   2
   9   3  -1 4.94321 3.58029   1
   8   3  -1 13.9670  3.7414   2
   8   3  -1 13.2037  3.4666   2
   8   3  -1 15.6553  4.1239   1
   8   3  -1 12.4742  4.5084   1
   7   3  -1 44.5427  6.6685   1
   7   3  -1 34.8806  5.2847   2
   7   3  -1 36.4921  6.4404   1
   7   3  -1 48.1688  6.0867   1
   7   3  -1 44.2763  5.7062   2
   6   3  -1 89.3873  9.1559   1
   6   3  -1 98.5829  9.0604   2
   6   3  -1 88.1814  9.9161   1
   6   3  -1 83.5454  8.5725   2
   5   3  -1 14.2832  2.8706   2
   5   3  -1 13.6243  2.9652   1
   5   3  -1 20.0484  3.2311   2
   5   3  -1 23.2402  4.0720   1
   4   3  -1 67.4340  7.4750   1
   4   3  -1 59.1526  6.4970   1
   4   3  -1 67.4750  6.2967   2
   4   3  -1 68.9908  6.7606   2
  -4  -3   1 66.5881  5.2085   2
   3   3  -1 44.8388  5.0127   2
   3   3  -1 49.5060  4.5321   2
   3   3  -1 41.2590  4.5254   1
   3   3  -1 44.4645  5.3480   1
  -3  -3   1 36.2974  4.1713   1
  -3  -3   1 34.9556  4.1933   2
  -3  -3   1 43.5038  4.2169   2
   2   3  -1 241.545  18.803   1
   2   3  -1 241.591  19.585   1
   2   3  -1 246.718  18.270   2
   2   3  -1 244.609  17.601   2
  -2  -3   1 248.892  17.627   2
  -2  -3   1 266.123  18.181   2
  -2  -3   1 244.279  18.833   1
   1   3  -1 1342.58   99.71   1
   1   3  -1 1387.45   93.75   2
   1   3  -1 1375.52   92.93   2
   1   3  -1 1383.48  100.59   1
  -1  -3   1 1283.29  100.30   1
  -1  -3   1 1411.31   93.68   2
  -1  -3   1 1413.76   92.95   2
   0   3  -1 419.989  30.932   2
   0   3  -1 423.978  30.170   2
   0   3  -1 438.980  32.436   1
   0   3  -1 433.958  33.267   1
   0  -3   1 401.542  33.034   1
   0  -3   1 458.732  30.215   2
   0  -3   1 434.160  32.370   1
   0  -3   1 449.324  31.068   2
  -1   3  -1 2246.22  150.72   2
  -1   3  -1 2170.15  160.93   1
  -1   3  -1 2116.94  161.61   1
  -1   3  -1 2238.23  149.90   2
   1  -3   1 2213.78  150.72   2
   1  -3   1 2293.30  160.90   1
   1  -3   1 2302.16  149.89   2
   1  -3   1 2133.79  161.57   1
  -2   3  -1 33.4374  4.0182   1
  -2   3  -1 -0.8289  0.8101   2
  -2   3  -1 0.83558 1.45178   2
  -2   3  -1 -0.9154  1.2953   1
   2  -3   1 -0.8529  1.4420   1
   2  -3   1 0.04594 0.92543   2
   2  -3   1 0.44672 1.37128   2
   2  -3   1 1.77033 1.39147   1
  -3   3  -1 0.32356 1.26974   2
  -3   3  -1 2.02323 1.35817   2
  -3   3  -1 1.02748 1.75052   1
   3  -3   1 -0.5628  1.2636   2
   3  -3   1 2.44976 1.63021   1
   3  -3   1 0.02410 1.56857   1
   3  -3   1 0.40898 1.04455   2
  -4   3  -1 151.803  12.598   2
  -4   3  -1 138.803  13.494   2
   4  -3   1 142.783  14.801   1
   4  -3   1 159.939  14.227   2
   4  -3   1 142.967  12.315   2
   4  -3   1 181.660  13.880   1
  -5   3  -1 27.9070  4.7414   2
  -5   3  -1 34.3827  5.1346   2
  -5   3  -1 22.8004  4.7454   1
  -5   3  -1 26.7807  3.7292   3
   5  -3   1 31.7118  5.3467   2
   5  -3   1 34.3709  5.5881   1
   5  -3   1 27.8282  5.3003   1
   5  -3   1 38.3471  5.2208   2
  -6   3  -1 9.10425 3.09700   2
  -6   3  -1 12.6656  2.2899   3
  -6   3  -1 8.10499 2.98792   2
  -6   3  -1 8.99713 3.34689   1
   6  -3   1 17.2667  4.1886   2
   6  -3   1 10.4528  3.6015   1
   6  -3   1 8.61071 3.61750   1
   6  -3   1 7.34736 2.83603   2
  -7   3  -1 108.222  11.620   2
  -7   3  -1 144.103  12.467   2
  -7   3  -1 138.418  13.312   1
   7  -3   1 138.716  14.372   1
   7  -3   1 132.564  13.165   2
   7  -3   1 126.922  13.400   2
   7  -3   1 103.371  13.435   1
  -8   3  -1 9.19044 3.15305   2
  -8   3  -1 9.29589 3.14784   2
   8  -3   1 10.4405  4.6754   1
   8  -3   1 7.76029 3.43307   2
   8  -3   1 8.41640 4.48627   2
   8  -3   1 3.91128 3.64274   1
   9  -3   1 14.4740  4.5536   2
   9  -3   1 10.3480  4.5885   1
  10  -3   1 27.7902  7.2038   1
  10  -3   1 24.1180  6.1000   2
  11  -3   1 -0.1419  4.0482   1
  11  -3   1 -1.4843  3.8430   2
  12  -3   1 0.45994 4.14629   1
  12  -3   1 -3.9412  4.5291   2
  12   2  -1 3.23410 5.36904   1
  11   2  -1 0.09836 3.67751   2
  11   2  -1 1.96930 4.67438   1
  10   2  -1 -1.9934  4.0929   1
  10   2  -1 -0.5202  3.1109   2
  10   2  -1 2.15395 3.77025   2
   9   2  -1 0.75405 2.91889   1
   9   2  -1 6.13706 2.91913   2
   9   2  -1 2.17079 3.42382   1
   8   2  -1 6.16444 2.82176   2
   8   2  -1 7.96286 2.15019   3
   8   2  -1 4.74567 1.92851   3
   8   2  -1 6.12314 3.43026   1
   8   2  -1 11.2525  3.1819   1
   8   2  -1 7.90698 3.09074   2
   7   2  -1 6.69395 2.59172   1
   7   2  -1 5.05106 2.34610   2
   7   2  -1 6.89899 2.49714   2
   7   2  -1 2.71197 2.53043   1
   6   2  -1 170.585  13.905   2
   6   2  -1 169.217  15.526   1
   6   2  -1 213.298  15.095   1
   6   2  -1 171.806  13.954   2
   6   2  -1 178.517  15.418   1
   5   2  -1 585.143  40.714   2
   5   2  -1 609.600  43.548   1
   5   2  -1 572.874  40.593   2
   5   2  -1 566.148  43.969   1
   4   2  -1 7.27365 1.65052   2
   4   2  -1 5.32336 1.75658   1
   4   2  -1 4.20108 1.42456   2
   4   2  -1 1.96259 1.18867   1
   3   2  -1 82.0781  6.1741   2
   3   2  -1 78.7562  6.2852   1
   3   2  -1 59.5813  5.7207   2
   3   2  -1 75.6934  6.5239   1
   2   2  -1 3467.81  233.38   2
   2   2  -1 3544.00  250.55   1
   2   2  -1 3532.05  233.04   2
   2   2  -1 3430.73  250.10   1
  -2  -2   1 3234.66  250.08   1
  -2  -2   1 3430.91  233.10   2
  -2  -2   1 3629.13  232.99   2
  -2  -2   1 3456.29  249.98   1
   1   2  -1 0.61065 0.60438   1
   1   2  -1 0.17225 0.69624   2
   1   2  -1 0.33062 0.48019   2
   1   2  -1 -0.0268  0.7906   1
  -1  -2   1 -0.0274  0.3888   2
  -1  -2   1 -0.2902  0.6242   2
  -1  -2   1 -0.7640  0.8207   1
  -1  -2   1 0.60939 0.52831   1
   0   2  -1 5.13250 1.37449   2
   0   2  -1 3.02925 0.86782   2
   0   2  -1 4.37104 1.41898   1
   0   2  -1 5.23698 1.11475   1
   0  -2   1 5.89981 1.19479   1
   0  -2   1 7.83210 1.76346   1
   0  -2   1 5.23635 1.04413   2
   0  -2   1 6.92395 1.54014   2
  -1   2  -1 778.096  54.638   2
  -1   2  -1 763.087  59.084   1
  -1   2  -1 850.404  58.810   1
  -1   2  -1 795.103  55.168   2
   1  -2   1 852.031  58.722   1
   1  -2   1 769.810  55.113   2
   1  -2   1 777.022  59.097   1
   1  -2   1 804.951  54.631   2
  -2   2  -1 3176.52  227.65   1
  -2   2  -1 3073.84  227.40   1
  -2   2  -1 3223.67  212.20   2
  -2   2  -1 2984.74  211.72   2
   2  -2   1 3046.00  227.61   1
   2  -2   1 3161.45  227.33   1
   2  -2   1 3192.37  211.74   2
   2  -2   1 3260.82  212.24   2
  -3   2  -1 118.899   9.755   2
  -3   2  -1 101.781  10.287   2
   3  -2   1 126.182  10.558   1
   3  -2   1 114.001  10.544   1
   3  -2   1 117.486  10.742   2
   3  -2   1 133.344   9.812   2
  -4   2  -1 572.586  41.464   2
  -4   2  -1 586.305  44.543   1
  -4   2  -1 572.778  41.579   2
  -4   2  -1 573.344  43.270   3
   4  -2   1 624.747  41.993   2
   4  -2   1 581.804  44.709   1
   4  -2   1 591.986  41.525   2
   4  -2   1 623.455  44.899   1
  -5   2  -1 380.163  27.886   1
  -5   2  -1 332.448  26.162   3
  -5   2  -1 342.731  25.817   2
  -5   2  -1 349.502  25.809   2
  -5   2  -1 354.320  25.837   2
   5  -2   1 348.423  26.040   2
   5  -2   1 357.085  28.074   1
   5  -2   1 389.407  28.585   1
   5  -2   1 349.026  26.285   2
  -6   2  -1 182.801  13.897   2
  -6   2  -1 165.640  14.692   1
  -6   2  -1 161.374  13.480   2
   6  -2   1 172.898  16.987   1
   6  -2   1 174.406  15.559   2
   6  -2   1 171.553  14.292   2
   6  -2   1 176.957  15.383   1
  -7   2  -1 28.2227  4.0806   2
  -7   2  -1 22.5813  3.9213   2
   7  -2   1 26.1135  5.0122   2
   7  -2   1 22.3776  4.6738   2
   7  -2   1 27.6830  5.7824   1
   7  -2   1 23.6978  5.1436   1
  -8   2  -1 19.3864  3.6289   2
  -8   2  -1 19.8552  3.4178   2
   8  -2   1 37.6283  7.0659   1
   8  -2   1 36.1586  6.1337   2
   8  -2   1 27.7332  6.0126   2
   8  -2   1 33.5330  6.1550   1
   9  -2   1 17.3983  5.5047   1
   9  -2   1 22.1468  5.3645   2
  10  -2   1 11.0642  4.6236   2
  10  -2   1 2.64795 4.23394   1
  11  -2   1 -2.2378  4.1349   1
  11  -2   1 2.90921 4.27038   2
  12  -2   1 1.60046 5.12355   2
  12  -2   1 2.71518 4.55634   1
  12   1  -1 -0.9665  4.7668   1
  11   1  -1 5.64245 4.42508   2
  11   1  -1 7.24242 5.13510   1
  10   1  -1 2.38283 3.61216   2
  10   1  -1 1.48265 4.38197   1
   9   1  -1 54.8827  7.6767   1
   9   1  -1 54.5220  8.9281   1
   9   1  -1 62.9690  8.0788   2
   8   1  -1 9.49483 3.31476   2
   8   1  -1 3.41114 2.94284   1
   8   1  -1 6.76295 2.81873   1
   8   1  -1 9.07722 3.06129   2
   8   1  -1 12.1893  3.1940   2
   7   1  -1 63.9748  8.3940   1
   7   1  -1 68.8319  7.5986   1
   7   1  -1 63.8636  7.2905   2
   7   1  -1 78.1253  7.7065   2
   6   1  -1 304.459  22.353   1
   6   1  -1 273.010  20.944   2
   6   1  -1 256.549  20.764   2
   6   1  -1 286.799  21.310   3
   6   1  -1 299.245  22.910   1
   6   1  -1 291.658  21.376   3
   5   1  -1 10.5571  2.5395   1
   5   1  -1 20.1460  2.7815   2
   5   1  -1 10.8338  2.2155   2
   5   1  -1 18.8136  2.7302   1
   4   1  -1 0.55900 0.80210   2
   4   1  -1 -0.2998  0.8798   1
   4   1  -1 0.62128 1.15097   1
   4   1  -1 0.28106 0.84289   2
   3   1  -1 2.63880 0.94309   1
   3   1  -1 2.98888 0.94048   1
   3   1  -1 3.31032 0.84826   2
   3   1  -1 3.49240 0.92501   2
   2   1  -1 546.500  35.608   2
   2   1  -1 555.037  38.271   1
   2   1  -1 511.497  35.655   2
   2   1  -1 491.496  38.140   1
   0   1  -1 -0.8183  0.3267   1
   0   1  -1 -0.8154  0.2452   1
   0   1  -1 -0.8404  0.2268   2
   0  -1   1 -0.7594  0.1759   2
   0  -1   1 -0.6268  0.2186   1
   1  -1   1 237.901  18.108   1
  -2   1  -1 307.589  24.134   1
  -2   1  -1 308.799  22.385   2
  -2   1  -1 314.701  23.433   3
  -2   1  -1 342.218  22.575   2
   2  -1   1 313.562  24.077   1
   2  -1   1 312.478  22.409   2
   2  -1   1 310.382  22.514   2
   2  -1   1 329.110  24.227   1
  -3   1  -1 131.975  10.579   1
  -3   1  -1 115.023  10.603   1
  -3   1  -1 111.620   9.718   2
  -3   1  -1 126.698   9.637   3
  -3   1  -1 125.049   9.776   2
   3  -1   1 139.606  10.113   2
   3  -1   1 148.160  10.774   1
   3  -1   1 127.405   9.912   2
   3  -1   1 107.130  10.564   1
  -4   1  -1 178.986  13.479   3
  -4   1  -1 176.737  13.526   2
  -4   1  -1 185.819  14.665   1
  -4   1  -1 179.964  13.693   2
   4  -1   1 174.529  13.826   2
   4  -1   1 163.825  14.660   1
   4  -1   1 201.515  15.429   1
   4  -1   1 181.691  13.887   2
  -5   1  -1 15.5515  3.1212   1
  -5   1  -1 14.2995  2.6433   2
  -5   1  -1 17.7624  3.0786   2
   5  -1   1 10.4687  3.3213   1
   5  -1   1 23.4413  3.7936   2
   5  -1   1 15.1417  3.3070   1
   5  -1   1 16.1692  3.1933   2
  -6   1  -1 -0.4140  1.4621   2
  -6   1  -1 -0.3575  2.0436   1
  -6   1  -1 0.64013 1.26549   2
   6  -1   1 1.96206 2.01127   2
   6  -1   1 0.09499 1.68753   2
   6  -1   1 0.17394 1.81249   1
   6  -1   1 2.18569 2.19804   1
  -7   1  -1 -1.3859  1.2242   2
  -7   1  -1 -0.0493  1.4211   2
   7  -1   1 1.27686 2.28119   2
   7  -1   1 -0.2526  2.2953   1
   7  -1   1 0.16057 1.97467   2
   7  -1   1 -1.5945  2.1591   1
  -8   1  -1 6.07740 1.57959   2
   8  -1   1 10.5999  3.6433   2
   8  -1   1 0.77002 3.23750   1
   8  -1   1 12.4679  3.8377   2
   8  -1   1 13.7652  4.0866   1
   9  -1   1 38.8517  8.0320   1
   9  -1   1 47.1521  7.5591   2
   9  -1   1 54.0803  8.0880   2
  10  -1   1 4.43405 4.51399   1
  10  -1   1 3.73652 4.05339   2
  11  -1   1 1.85912 4.36119   2
  11  -1   1 5.94694 4.85148   1
  12  -1   1 5.60547 5.51159   1
  12  -1   1 4.59955 5.51488   2
  12   0  -1 11.0261  5.8231   1
  11   0  -1 8.65724 5.11676   1
  11   0  -1 10.0129  4.5516   2
  10   0  -1 5.85783 4.49379   1
  10   0  -1 -1.6851  2.9771   2
   9   0  -1 34.2812  6.6488   1
   9   0  -1 39.1051  6.1879   2
   9   0  -1 26.9734  5.5242   1
   8   0  -1 -0.4951  2.5277   2
   8   0  -1 -2.2723  2.0202   1
   8   0  -1 2.99458 2.65434   2
   8   0  -1 -2.9084  2.7385   1
   7   0  -1 29.8556  5.3693   1
   7   0  -1 31.3007  4.6134   2
   7   0  -1 20.9664  4.0581   2
   7   0  -1 24.1998  4.2967   1
   6   0  -1 233.380  19.467   1
   6   0  -1 239.127  17.790   2
   6   0  -1 231.875  17.864   2
   6   0  -1 240.002  18.881   1
   5   0  -1 85.9061  7.9371   1
   5   0  -1 80.0525  7.8824   2
   5   0  -1 94.5767  7.6838   2
   5   0  -1 107.119   8.689   1
   5   0  -1 90.4008  7.5885   2
   4   0  -1 92.6978  7.3453   1
   4   0  -1 84.2161  6.7902   2
   4   0  -1 87.8498  6.8704   2
   4   0  -1 76.9893  7.3941   1
   3   0  -1 197.396  16.276   1
   3   0  -1 233.593  16.475   1
   3   0  -1 227.486  15.261   2
   3   0  -1 213.068  15.247   2
   2   0  -1 611.774  44.924   3
   2   0  -1 630.451  41.886   2
  -1   0   1 -0.1114  0.1821   3
   0   0  -1 0.02093 0.11488   1
   0   0  -1 0.09733 0.10948   2
   0   0  -1 0.06877 0.09453   2
   0   0  -1 0.00336 0.11443   3
   0   0  -1 0.04505 0.13619   1
   0   0   1 0.00680 0.11148   1
   0   0   1 -0.1068  0.1270   1
   0   0   1 0.01951 0.11041   2
   0   0   1 0.00371 0.08638   3
   0   0   1 -0.0239  0.0844   2
  -1   0  -1 -4.4582  0.2261   2
  -1   0  -1 -4.2989  0.2913   1
   1   0   1 -4.3380  0.3699   1
   1   0   1 -4.0722  0.2846   2
   1   0   1 -4.6480  0.2379   1
   1   0   1 -4.2627  0.2353   2
   1   0   1 -4.4721  0.2154   2
   1   0   1 -4.5887  0.1750   3
  -2   0  -1 5462.33  357.48   2
  -2   0  -1 5199.84  383.62   1
  -2   0  -1 5535.13  357.50   2
  -2   0  -1 5635.91  383.83   1
  -2   0  -1 5332.01  382.77   3
   2   0   1 5319.51  357.54   2
   2   0   1 5047.47  383.63   1
   2   0   1 5042.84  382.75   3
  -3   0  -1 271.407  22.526   1
  -3   0  -1 302.407  21.113   2
  -3   0  -1 302.993  21.201   2
  -3   0  -1 303.176  22.814   1
   3   0   1 301.202  21.367   2
   3   0   1 301.090  22.066   3
   3   0   1 316.803  21.402   2
   3   0   1 315.617  23.212   1
   3   0   1 278.380  22.656   1
   3   0   1 302.073  21.354   2
  -4   0  -1 131.805   9.721   2
  -4   0  -1 121.792  10.415   1
  -4   0  -1 122.959   9.770   2
   4   0   1 120.246   9.684   3
   4   0   1 142.393  11.392   1
   4   0   1 138.350  10.316   2
   4   0   1 118.352  10.032   2
   4   0   1 134.055  10.747   1
   4   0   1 129.417  10.194   2
  -5   0  -1 52.5216  5.2152   2
  -5   0  -1 56.3489  5.4978   2
  -5   0  -1 59.7948  5.9091   1
   5   0   1 50.2333  6.8537   1
   5   0   1 47.2297  5.8327   2
   5   0   1 56.6046  6.4273   1
   5   0   1 47.0656  5.9563   2
   5   0   1 56.9346  4.5137   3
  -6   0  -1 101.786   8.105   2
  -6   0  -1 96.5132  8.2588   2
   6   0   1 101.449  11.492   1
   6   0   1 99.6683  9.9387   2
   6   0   1 110.920  10.671   1
   6   0   1 126.779  10.914   2
  -7   0  -1 37.0681  3.7213   2
   7   0   1 35.1468  5.5073   2
   7   0   1 40.6642  6.0623   1
   7   0   1 39.3673  6.6777   1
   7   0   1 47.8538  6.3130   2
   8   0   1 32.8080  7.0446   1
   8   0   1 42.4220  6.5811   2
   8   0   1 44.0119  6.3320   2
   8   0   1 33.7539  5.8751   1
   9   0   1 1.47178 3.27433   2
   9   0   1 3.24781 4.02448   1
   9   0   1 0.16092 3.43984   2
  10   0   1 0.15719 3.87296   1
  10   0   1 0.32316 3.26791   2
  11   0   1 4.27047 4.35401   2
  11   0   1 0.72396 4.66228   1
  12   0   1 5.42259 4.83992   2
  12   0   1 3.30360 5.56412   1
  12  -1  -1 -2.2303  4.4612   1
  11  -1  -1 4.44466 4.34145   2
  11  -1  -1 2.12993 3.57225   1
  10  -1  -1 38.4433  7.1762   2
  10  -1  -1 35.2945  7.4837   1
   9  -1  -1 3.26707 3.62280   1
   9  -1  -1 13.3489  3.9853   2
   9  -1  -1 11.1860  3.9387   1
   8  -1  -1 55.7585  7.7478   2
   8  -1  -1 64.3938  8.1741   2
   8  -1  -1 72.1330  9.2887   1
   8  -1  -1 64.5923  8.2590   1
   7  -1  -1 34.1330  4.9981   2
   7  -1  -1 30.0755  5.7924   1
   7  -1  -1 28.4844  5.0131   1
   7  -1  -1 32.4031  5.1357   2
   6  -1  -1 125.632  11.305   1
   6  -1  -1 130.226  11.608   2
   6  -1  -1 126.238  12.782   1
   6  -1  -1 124.525  11.458   2
   5  -1  -1 7.37919 2.34897   2
   5  -1  -1 11.4984  2.7464   1
   5  -1  -1 9.59306 2.28330   2
   5  -1  -1 7.85109 2.54055   1
   4  -1  -1 202.274  16.184   1
   4  -1  -1 196.415  15.005   2
   4  -1  -1 218.222  16.428   1
   4  -1  -1 209.195  15.188   2
  -4   1   1 198.245  14.188   2
   3  -1  -1 2528.20  176.37   2
   3  -1  -1 2657.25  189.48   1
   3  -1  -1 2554.62  189.42   1
   3  -1  -1 2616.37  176.54   2
  -3   1   1 2649.70  188.92   1
  -3   1   1 2687.82  188.99   1
  -3   1   1 2611.06  176.01   2
   2  -1  -1 5043.10  351.48   2
   2  -1  -1 5074.68  377.26   1
   2  -1  -1 5294.64  351.35   2
   2  -1  -1 5475.43  377.22   1
  -2   1   1 5194.51  351.25   2
  -2   1   1 5354.04  377.07   1
  -2   1   1 5304.23  351.31   2
  -2   1   1 5097.24  377.09   1
   1  -1  -1 329.683  25.691   2
  -1   1   1 417.592  25.579   2
  -1   1   1 314.955  27.520   1
  -1   1   1 411.346  27.492   1
   0  -1  -1 -2.1270  0.1890   1
   0  -1  -1 -2.0677  0.3884   1
   0  -1  -1 -2.2804  0.1597   2
   0   1   1 -2.5162  0.1864   2
   0   1   1 -2.2333  0.3548   1
   0   1   1 -2.0862  0.2325   1
  -2  -1  -1 274.069  21.554   1
  -2  -1  -1 281.682  21.836   1
  -2  -1  -1 273.331  20.180   2
  -2  -1  -1 304.952  20.228   2
   2   1   1 270.370  20.247   2
   2   1   1 313.318  22.096   1
   2   1   1 282.647  21.623   1
   2   1   1 296.712  21.946   1
   2   1   1 307.831  20.294   2
  -3  -1  -1 97.7547  7.4834   2
  -3  -1  -1 94.0800  7.4625   2
  -3  -1  -1 86.6805  7.8303   1
  -3  -1  -1 102.529   8.239   1
   3   1   1 96.9561  8.0542   1
   3   1   1 94.3496  8.4247   1
   3   1   1 94.8562  7.6170   2
   3   1   1 105.574   7.777   2
  -4  -1  -1 67.0070  5.4300   2
  -4  -1  -1 63.9141  6.1558   1
  -4  -1  -1 64.0996  5.7822   2
   4   1   1 60.5019  6.2606   2
   4   1   1 58.4764  6.0810   2
   4   1   1 64.2354  5.6802   3
   4   1   1 70.9164  6.7210   1
   4   1   1 53.8160  6.7974   1
  -5  -1  -1 185.961  15.557   1
  -5  -1  -1 201.896  14.601   2
  -5  -1  -1 202.096  14.728   2
   5   1   1 209.176  15.385   2
   5   1   1 191.430  15.530   3
   5   1   1 200.238  15.433   2
   5   1   1 221.985  16.441   1
   5   1   1 210.141  16.980   1
  -6  -1  -1 21.4609  2.9720   2
  -6  -1  -1 30.3420  3.3478   2
   6   1   1 32.2244  3.5711   3
   6   1   1 28.0655  5.2362   1
   6   1   1 25.8893  4.2679   2
   6   1   1 37.1172  4.9806   1
   6   1   1 29.8093  4.4376   2
   7   1   1 20.7564  4.3209   2
   7   1   1 24.6030  4.3950   2
   7   1   1 19.9900  4.1316   2
   7   1   1 30.2886  4.9349   1
   7   1   1 25.3723  5.3328   1
   7   1   1 22.7390  2.8939   3
   8   1   1 5.89291 2.72548   2
   8   1   1 0.39814 2.57758   2
   8   1   1 0.09904 2.34965   1
   8   1   1 1.18937 2.95636   1
   8   1   1 0.36589 2.32778   2
   9   1   1 83.7833 10.3938   2
   9   1   1 79.1498  9.9063   2
   9   1   1 95.9888 10.6659   1
   9   1   1 68.4518 11.4006   1
  10   1   1 4.54319 4.56930   1
  10   1   1 6.24241 3.95981   2
  11   1   1 -1.7344  3.9813   2
  11   1   1 -1.1105  4.6309   1
  12   1   1 -0.9513  4.8866   1
  12   1   1 -0.6786  4.2829   2
  12  -2  -1 -1.1504  4.8041   1
  12  -2  -1 12.6914  5.4879   2
  11  -2  -1 7.02424 4.47934   1
  11  -2  -1 -1.8955  3.9740   2
  10  -2  -1 8.94538 4.60678   1
  10  -2  -1 13.1528  4.4901   2
   9  -2  -1 8.21017 4.30098   1
   9  -2  -1 4.83622 3.63008   2
   8  -2  -1 18.0374  4.8799   1
   8  -2  -1 7.23104 4.08909   1
   8  -2  -1 26.8817  5.1519   2
   8  -2  -1 22.1508  4.5960   2
   7  -2  -1 72.5423  8.6877   1
   7  -2  -1 75.1781  8.5967   2
   7  -2  -1 59.5893  8.5302   1
   7  -2  -1 63.8129  7.8692   2
   6  -2  -1 51.5661  6.7298   1
   6  -2  -1 45.4523  5.7738   2
   6  -2  -1 46.4143  6.1923   2
   6  -2  -1 73.1865  7.7239   1
  -6   2   1 46.5193  4.3440   2
  -6   2   1 34.4184  4.1135   2
   5  -2  -1 452.974  32.564   2
   5  -2  -1 431.137  34.734   1
   5  -2  -1 455.727  32.244   2
   5  -2  -1 462.071  34.807   1
  -5   2   1 461.771  31.599   2
  -5   2   1 442.026  31.420   2
  -5   2   1 445.591  33.752   1
   4  -2  -1 424.682  30.417   2
   4  -2  -1 417.779  32.510   1
   4  -2  -1 441.756  32.405   1
   4  -2  -1 425.028  30.027   2
  -4   2   1 406.580  29.692   2
  -4   2   1 402.783  31.886   1
  -4   2   1 444.869  29.861   2
   3  -2  -1 981.818  68.374   2
   3  -2  -1 965.324  73.461   1
   3  -2  -1 1009.90   73.88   1
   3  -2  -1 1061.86   69.00   2
  -3   2   1 985.894  73.507   1
  -3   2   1 997.362  68.376   2
  -3   2   1 1011.45   68.52   2
   2  -2  -1 5072.19  354.65   1
   2  -2  -1 4957.96  330.31   2
   2  -2  -1 5025.66  355.14   1
   2  -2  -1 4903.55  330.83   2
  -2   2   1 5101.13  330.72   2
  -2   2   1 4900.12  330.33   2
  -2   2   1 4617.20  354.86   1
  -2   2   1 4720.64  354.61   1
   1  -2  -1 1187.12   87.21   1
   1  -2  -1 1263.35   86.68   1
   1  -2  -1 1251.65   81.32   2
   1  -2  -1 1122.19   80.65   2
  -1   2   1 1154.58   86.61   1
  -1   2   1 1181.42   80.66   2
  -1   2   1 1191.09   81.22   2
   0  -2  -1 142.063  11.768   1
   0  -2  -1 147.418  11.233   1
   0  -2  -1 140.142  10.941   2
   0   2   1 140.535  11.199   1
   0   2   1 157.671  10.520   2
   0   2   1 137.562  11.729   1
  -1  -2  -1 6315.98  416.53   2
  -1  -2  -1 6121.42  447.51   1
  -1  -2  -1 6010.73  447.03   1
  -1  -2  -1 5855.39  416.88   2
   1   2   1 6263.02  447.01   1
   1   2   1 6311.90  416.48   2
   1   2   1 6522.98  447.72   1
  -2  -2  -1 1103.15   72.82   2
  -2  -2  -1 1091.09   78.35   1
  -2  -2  -1 879.772  77.853   1
  -2  -2  -1 1078.72   73.00   2
   2   2   1 1176.37   78.78   1
   2   2   1 1128.42   72.78   2
   2   2   1 1061.38   73.03   2
   2   2   1 1064.73   78.00   1
  -3  -2  -1 530.450  40.378   1
  -3  -2  -1 542.316  37.915   2
  -3  -2  -1 582.683  37.877   2
   3   2   1 588.685  41.300   1
   3   2   1 519.230  40.545   1
   3   2   1 509.597  37.969   2
   3   2   1 552.679  37.928   2
  -4  -2  -1 427.362  30.377   2
  -4  -2  -1 429.973  32.416   1
  -4  -2  -1 430.272  30.449   2
   4   2   1 433.927  33.340   1
   4   2   1 440.630  33.514   1
   4   2   1 479.580  31.005   2
   4   2   1 414.758  30.660   2
   4   2   1 421.026  32.763   1
  -5  -2  -1 19.2033  2.7792   1
  -5  -2  -1 23.8107  2.9732   2
  -5  -2  -1 9.62341 2.12346   2
   5   2   1 13.2461  3.3497   1
   5   2   1 13.8319  2.8298   2
   5   2   1 9.67581 2.71941   1
   5   2   1 17.7381  3.0371   2
  -6  -2  -1 1.28378 1.21875   2
  -6  -2  -1 2.41743 1.32296   2
   6   2   1 3.34747 2.00495   3
   6   2   1 7.40723 3.05493   1
   6   2   1 1.50193 1.75918   2
   6   2   1 2.52876 2.04228   1
   6   2   1 0.83317 1.75234   2
   7   2   1 107.201  11.483   2
   7   2   1 123.989  13.469   1
   7   2   1 116.129  10.481   3
   7   2   1 130.843  12.152   2
   7   2   1 149.249  12.981   1
   8   2   1 15.5814  4.0669   2
   8   2   1 19.6378  3.0366   3
   8   2   1 11.7033  4.6192   1
   8   2   1 7.15338 3.45521   1
   8   2   1 9.41765 3.36998   2
   9   2   1 -2.8945  2.2352   2
   9   2   1 -0.0271  2.7613   2
   9   2   1 -4.8212  3.0655   1
  10   2   1 10.1113  5.0402   2
  10   2   1 5.10051 3.95190   2
  10   2   1 16.4894  5.9953   1
  11   2   1 3.28314 5.08522   2
  11   2   1 -3.0084  4.2714   1
  12   2   1 0.93641 6.05460   1
  12   2   1 5.36349 5.22518   2
  12  -3  -1 2.56593 5.03464   1
  12  -3  -1 1.94379 4.34366   2
  11  -3  -1 -2.2739  3.8014   2
  11  -3  -1 2.43985 4.20695   1
  10  -3  -1 4.64773 4.19444   2
  10  -3  -1 -4.7558  3.3582   1
   9  -3  -1 -1.6919  3.0211   2
   9  -3  -1 -0.2425  3.1679   1
   8  -3  -1 128.660  13.168   1
   8  -3  -1 87.7036 11.6919   1
   8  -3  -1 104.698  12.102   2
   8  -3  -1 96.7577 11.0044   2
   7  -3  -1 3.66616 2.74996   2
   7  -3  -1 5.27318 3.19958   2
   7  -3  -1 4.73377 3.16492   1
   7  -3  -1 3.74772 2.66971   1
  -7   3   1 5.29052 1.91358   2
  -7   3   1 3.35876 1.89566   2
   6  -3  -1 51.5951  7.2790   1
   6  -3  -1 41.2429  6.4790   2
   6  -3  -1 51.9211  6.9777   1
   6  -3  -1 37.2910  5.7223   2
  -6   3   1 44.7356  4.4248   3
  -6   3   1 43.5227  5.3094   2
  -6   3   1 47.0203  5.5041   2
  -6   3   1 48.1631  5.5068   2
  -6   3   1 45.3793  5.9196   1
   5  -3  -1 1.66370 2.31449   2
   5  -3  -1 1.52599 2.55515   2
   5  -3  -1 2.34797 2.38432   1
   5  -3  -1 1.12627 2.87785   1
  -5   3   1 -0.3969  1.9114   2
  -5   3   1 -1.1450  2.1349   1
  -5   3   1 3.72872 2.04157   2
   4  -3  -1 55.7476  7.0233   2
   4  -3  -1 49.1061  7.0640   1
   4  -3  -1 72.6385  7.5181   1
   4  -3  -1 52.3217  6.0742   2
  -4   3   1 72.6536  6.8967   2
  -4   3   1 55.9234  6.3575   2
  -4   3   1 58.5836  7.0040   1
   3  -3  -1 343.801  26.414   2
   3  -3  -1 334.720  28.213   1
   3  -3  -1 369.579  27.705   1
   3  -3  -1 379.258  25.740   2
  -3   3   1 402.320  25.995   2
  -3   3   1 332.777  26.024   2
  -3   3   1 342.467  27.975   1
   2  -3  -1 158.523  12.920   2
   2  -3  -1 185.143  12.361   2
   2  -3  -1 160.140  13.930   1
   2  -3  -1 152.534  13.002   1
  -2   3   1 158.936  12.184   2
  -2   3   1 150.633  12.702   2
   1  -3  -1 840.637  57.210   2
   1  -3  -1 800.220  57.989   2
   1  -3  -1 815.286  61.376   1
   1  -3  -1 831.615  62.262   1
  -1   3   1 856.567  58.021   2
  -1   3   1 927.477  62.484   1
  -1   3   1 823.107  61.398   1
  -1   3   1 807.947  57.191   2
   0  -3  -1 1223.84   81.18   2
   0  -3  -1 1119.77   81.85   2
   0  -3  -1 1251.63   87.15   1
   0  -3  -1 1162.61   87.94   1
   0   3   1 1186.57   88.01   1
   0   3   1 1195.63   87.08   1
   0   3   1 1188.13   81.13   2
   0   3   1 1204.51   82.03   2
  -1  -3  -1 125.767   9.815   2
  -1  -3  -1 124.305  10.417   2
  -1  -3  -1 129.635  11.267   1
  -1  -3  -1 126.900  10.479   1
   1   3   1 123.410   9.749   2
   1   3   1 129.312  10.488   1
   1   3   1 139.102  11.463   1
   1   3   1 149.870  10.789   2
  -2  -3  -1 266.327  19.518   2
  -2  -3  -1 283.730  19.132   2
  -2  -3  -1 234.319  20.755   1
   2   3   1 255.513  18.929   2
   2   3   1 270.773  19.602   2
   2   3   1 271.871  21.233   1
   2   3   1 265.811  20.319   1
  -3  -3  -1 48.1493  5.2475   2
  -3  -3  -1 54.5614  5.6350   2
  -3  -3  -1 44.5333  5.3665   1
   3   3   1 48.9748  5.0980   2
   3   3   1 47.3863  5.4285   1
   3   3   1 48.1583  5.5600   2
   3   3   1 51.1848  6.3952   1
  -4  -3  -1 -1.5301  1.1924   1
  -4  -3  -1 -1.3489  0.9877   2
  -4  -3  -1 -1.8153  1.1501   2
   4   3   1 -0.4793  1.2883   1
   4   3   1 -1.5786  0.9264   2
   4   3   1 -0.1182  1.1079   2
   4   3   1 0.84373 1.57634   1
  -5  -3  -1 221.522  17.771   1
  -5  -3  -1 242.505  16.950   2
  -5  -3  -1 232.178  16.831   2
   5   3   1 226.368  18.514   1
   5   3   1 243.097  19.511   1
   5   3   1 214.125  17.425   2
   5   3   1 208.880  17.229   2
  -6  -3  -1 89.0287  7.9811   2
  -6  -3  -1 85.7498  7.4309   2
   6   3   1 76.8679 10.3455   1
   6   3   1 113.162  10.008   2
   6   3   1 103.648   9.640   2
   6   3   1 108.152  10.213   1
   6   3   1 72.1098  9.9713   1
   7   3   1 33.5700  5.5170   1
   7   3   1 30.4980  6.0614   1
   7   3   1 29.2816  4.9239   2
   7   3   1 28.0773  4.9961   2
   8   3   1 86.8538 10.0016   2
   8   3   1 82.5511  9.1629   3
   8   3   1 71.5692 10.7351   1
   8   3   1 97.5529 10.2563   2
   8   3   1 95.7816 10.5260   1
   9   3   1 27.2091  4.3487   3
   9   3   1 23.9700  5.3212   2
   9   3   1 18.5311  5.7738   1
  10   3   1 3.63730 4.15505   1
  10   3   1 5.80174 3.60180   2
  11   3   1 0.79828 4.00630   2
  11   3   1 7.28475 5.47577   1
  11   3   1 1.41677 4.65003   2
  12   3   1 -0.2423  5.2216   2
  12   3   1 2.48707 6.75313   1
  12  -4  -1 2.31795 5.08188   1
  12  -4  -1 -2.8091  4.4148   2
  11  -4  -1 2.79389 3.90331   2
  11  -4  -1 -0.8716  4.5184   1
  10  -4  -1 0.67768 3.84336   1
  10  -4  -1 2.83872 3.82298   2
   9  -4  -1 2.10238 3.57144   1
   9  -4  -1 4.54848 3.66381   2
   8  -4  -1 4.85926 3.16955   2
   8  -4  -1 0.40863 3.15929   1
   7  -4  -1 52.9668  8.3090   1
   7  -4  -1 55.3637  8.5932   2
   7  -4  -1 56.1276  7.1096   2
   7  -4  -1 64.0745  8.6568   1
  -7   4   1 47.4987  5.1354   3
  -7   4   1 42.0257  6.0712   2
  -7   4   1 42.3276  4.9343   3
  -7   4   1 41.2684  5.9663   2
  -7   4   1 67.1173  7.0560   2
   6  -4  -1 -0.0791  2.1644   1
   6  -4  -1 2.37466 2.22689   2
   6  -4  -1 3.56852 3.12197   1
   6  -4  -1 3.06061 3.27133   2
  -6   4   1 4.46021 2.66646   2
  -6   4   1 2.42849 2.72760   1
  -6   4   1 4.54044 2.57785   2
   5  -4  -1 67.0784  8.5748   1
   5  -4  -1 45.3251  7.0723   2
   5  -4  -1 52.7131  7.0620   1
   5  -4  -1 40.6518  5.8532   2
  -5   4   1 39.3982  6.0096   2
  -5   4   1 54.5463  6.7078   2
  -5   4   1 57.5024  7.4312   1
   4  -4  -1 10.4601  3.5915   1
   4  -4  -1 20.5180  3.4588   2
   4  -4  -1 18.2734  3.6159   1
   4  -4  -1 12.4197  3.6079   2
  -4   4   1 11.1474  3.0358   2
  -4   4   1 15.1248  3.3316   2
  -4   4   1 9.87627 3.27474   1
   3  -4  -1 166.958  14.075   2
   3  -4  -1 190.221  15.428   2
   3  -4  -1 183.115  15.286   1
   3  -4  -1 197.087  16.519   1
  -3   4   1 175.270  14.314   2
  -3   4   1 199.480  15.131   2
   2  -4  -1 0.52386 1.65366   2
   2  -4  -1 0.01414 0.93036   2
   2  -4  -1 1.31939 1.27219   1
   2  -4  -1 2.54449 2.25980   1
  -2   4   1 1.91450 1.29777   2
  -2   4   1 2.96262 2.18037   1
  -2   4   1 3.18527 1.73533   2
   1  -4  -1 30.2130  4.9576   2
   1  -4  -1 36.8268  5.6775   1
   1  -4  -1 37.3427  4.6513   1
   1  -4  -1 41.8372  4.4466   2
  -1   4   1 39.6794  5.8162   1
  -1   4   1 34.3290  4.2974   2
  -1   4   1 35.7135  4.7257   1
  -1   4   1 38.1337  5.2765   2
   0  -4  -1 63.1417  7.3806   2
   0  -4  -1 75.4076  6.8636   1
   0  -4  -1 67.7039  8.0796   1
   0  -4  -1 64.4377  6.2388   2
   0   4   1 50.7101  7.2906   1
   0   4   1 60.2586  6.0561   2
   0   4   1 64.6698  7.3390   2
   0   4   1 61.8307  6.5967   1
  -1  -4  -1 533.303  39.382   1
  -1  -4  -1 514.828  36.759   2
  -1  -4  -1 511.396  37.695   2
   1   4   1 535.199  37.857   2
   1   4   1 498.326  39.361   1
   1   4   1 564.489  40.752   1
   1   4   1 533.088  36.725   2
  -2  -4  -1 31.1673  4.0360   2
  -2  -4  -1 39.1107  5.0510   2
  -2  -4  -1 32.3313  4.2686   1
   2   4   1 31.6994  3.9536   2
   2   4   1 38.1915  5.1411   2
   2   4   1 26.8374  3.9410   1
   2   4   1 22.8673  4.6513   1
  -3  -4  -1 58.5050  6.1880   2
  -3  -4  -1 51.4520  6.1889   1
  -3  -4  -1 49.1382  6.2204   2
   3   4   1 54.0078  6.0953   1
   3   4   1 51.0822  6.3536   2
   3   4   1 46.9969  6.9241   1
   3   4   1 57.9402  5.9411   2
  -4  -4  -1 9.12251 2.46507   2
  -4  -4  -1 12.2142  2.8025   1
  -4  -4  -1 13.9260  3.0147   2
   4   4   1 11.0783  2.9044   2
   4   4   1 7.93794 2.57019   1
   4   4   1 10.9097  3.4205   1
   4   4   1 10.2235  2.4353   2
  -5  -4  -1 41.1393  5.4944   2
  -5  -4  -1 45.2144  5.7199   1
  -5  -4  -1 53.5138  5.6890   2
   5   4   1 39.9469  6.7627   1
   5   4   1 43.3245  5.6494   2
   5   4   1 48.7891  6.1698   1
   5   4   1 43.1708  6.0184   2
  -6  -4  -1 54.5705  5.6178   2
  -6  -4  -1 38.3398  5.0846   2
   6   4   1 39.7111  7.1038   1
   6   4   1 53.1701  6.7818   2
   6   4   1 41.8328  6.1701   1
   6   4   1 50.3008  6.2957   2
  -7  -4  -1 29.0577  3.5523   2
   7   4   1 29.5695  5.2114   2
   7   4   1 32.5718  6.3803   1
   7   4   1 35.4076  5.6124   2
   7   4   1 28.0850  6.3109   1
   7   4   1 23.7474  5.1548   1
   8   4   1 17.8928  4.7348   1
   8   4   1 10.0105  3.8336   2
   8   4   1 19.5469  5.7002   1
   8   4   1 18.0197  4.3938   2
   9   4   1 -1.7155  2.6648   2
   9   4   1 3.41152 2.85216   3
   9   4   1 3.90877 4.02606   1
  10   4   1 4.86699 4.73620   1
  10   4   1 1.31543 3.04445   2
  11   4   1 0.64346 4.83742   1
  11   4   1 0.14273 3.97165   2
  12   4   1 -3.1316  5.2422   1
  11  -5  -1 -0.1979  4.2927   2
  11  -5  -1 3.33473 4.64963   1
  10  -5  -1 -2.2385  3.9241   1
  10  -5  -1 6.95299 4.35506   2
   9  -5  -1 3.66290 4.22457   1
   9  -5  -1 14.5060  4.6989   2
   8  -5  -1 16.3819  4.5814   2
   8  -5  -1 9.68790 4.22042   1
   7  -5  -1 51.8373  8.2236   1
   7  -5  -1 52.0630  7.3978   2
  -7   5   1 62.1257  7.8705   2
   6  -5  -1 2.94945 2.89916   1
   6  -5  -1 3.03513 2.62445   2
   6  -5  -1 2.13142 3.91909   1
  -6   5   1 1.36524 2.44992   2
  -6   5   1 -1.5584  3.0984   1
  -6   5   1 1.26894 2.67538   2
   5  -5  -1 113.281  12.548   2
   5  -5  -1 94.3899 12.3528   1
   5  -5  -1 97.0333 11.0859   1
   5  -5  -1 85.9107  9.8547   2
  -5   5   1 102.369  12.027   1
  -5   5   1 117.896  11.457   2
  -5   5   1 107.870  11.152   2
   4  -5  -1 383.632  28.163   1
   4  -5  -1 330.052  29.048   1
   4  -5  -1 354.387  26.027   2
   4  -5  -1 328.107  27.285   2
  -4   5   1 343.861  26.700   2
  -4   5   1 342.314  26.212   2
   3  -5  -1 345.029  26.717   1
   3  -5  -1 319.752  23.186   2
   3  -5  -1 296.592  24.823   1
   3  -5  -1 326.238  24.887   2
  -3   5   1 282.947  23.202   2
  -3   5   1 310.244  26.006   1
  -3   5   1 318.797  24.252   2
   2  -5  -1 31.0711  4.6836   1
   2  -5  -1 29.9633  5.6262   2
   2  -5  -1 34.9269  6.3103   1
   2  -5  -1 26.6234  4.1353   2
  -2   5   1 30.9851  5.1816   2
  -2   5   1 37.9828  4.7747   2
  -2   5   1 21.3445  5.1494   1
   1  -5  -1 67.1272  8.4718   2
   1  -5  -1 78.2790  7.5117   2
   1  -5  -1 59.4808  8.9269   1
   1  -5  -1 72.9224  7.8364   1
  -1   5   1 73.3475  9.3422   1
  -1   5   1 80.1354  7.5528   2
  -1   5   1 66.1329  8.3779   2
   0  -5  -1 48.1533  6.1670   1
   0  -5  -1 57.1784  6.0315   2
   0  -5  -1 48.4506  7.0683   2
   0   5   1 70.4537  7.0735   1
   0   5   1 74.8340  6.7224   2
   0   5   1 62.1826  8.2253   1
   0   5   1 39.3737  6.4064   2
  -1  -5  -1 263.242  21.828   1
  -1  -5  -1 305.824  22.051   2
  -1  -5  -1 288.908  20.627   2
   1   5   1 277.988  21.821   2
   1   5   1 262.027  21.900   1
   1   5   1 276.679  20.474   2
   1   5   1 293.835  23.619   1
  -2  -5  -1 116.618  11.485   2
  -2  -5  -1 115.510   9.396   2
  -2  -5  -1 104.433  10.587   1
   2   5   1 110.006   9.163   2
   2   5   1 110.205   9.808   1
   2   5   1 89.2494 11.6162   1
   2   5   1 121.428  11.676   2
  -3  -5  -1 -0.8058  1.1609   1
  -3  -5  -1 1.07153 1.65997   2
  -3  -5  -1 0.04141 1.72685   2
   3   5   1 -2.3921  1.7159   1
   3   5   1 2.21758 1.62518   2
   3   5   1 -1.5299  1.5506   2
   3   5   1 0.57388 1.47883   1
  -4  -5  -1 84.5311  9.2252   1
  -4  -5  -1 76.0204  8.5772   2
  -4  -5  -1 83.4718  9.2005   2
   4   5   1 93.5429 11.0194   1
   4   5   1 91.0364  9.2643   1
   4   5   1 102.032  10.043   2
   4   5   1 76.9078  8.3043   2
  -5  -5  -1 16.3758  3.4990   1
  -5  -5  -1 9.99174 2.84496   2
  -5  -5  -1 14.3540  3.5779   2
   5   5   1 14.0277  3.4941   1
   5   5   1 6.30776 2.80518   2
   5   5   1 8.87685 3.69025   1
   5   5   1 12.5660  3.0774   2
  -6  -5  -1 1.20048 2.07164   2
  -6  -5  -1 1.94764 1.91110   2
   6   5   1 2.89418 2.25601   2
   6   5   1 -0.2126  2.4791   1
   6   5   1 -1.3601  1.9381   1
   6   5   1 0.08493 2.16943   2
  -7  -5  -1 109.329   8.791   2
  -7  -5  -1 114.291   8.975   2
   7   5   1 83.5201 10.6996   1
   7   5   1 78.1001 11.9371   1
   7   5   1 107.712  11.709   2
   7   5   1 109.036  10.987   2
   8   5   1 5.62362 3.22464   2
   8   5   1 8.21412 4.36118   1
   8   5   1 4.32829 3.91130   1
   8   5   1 7.24408 3.65412   2
   9   5   1 6.76581 4.25525   1
   9   5   1 4.48077 3.07921   3
   9   5   1 0.70209 3.13048   2
  10   5   1 2.42635 3.55514   2
  10   5   1 0.77935 4.55522   1
  11   5   1 2.26949 5.35116   1
  11   5   1 0.48322 4.04019   2
  12   5   1 6.85431 6.64122   1
  11  -6  -1 -4.1302  3.9897   2
  11  -6  -1 -0.3013  4.4947   1
  10  -6  -1 -0.9407  3.1203   2
  10  -6  -1 0.09529 4.19516   1
   9  -6  -1 7.31532 4.05027   2
   9  -6  -1 0.09181 3.94245   1
   8  -6  -1 8.85257 3.92379   2
   8  -6  -1 12.3636  4.7318   1
   7  -6  -1 32.2620  6.3424   1
   7  -6  -1 26.3268  5.2877   2
  -7   6   1 19.9211  5.1365   2
   6  -6  -1 27.3432  5.1897   2
   6  -6  -1 29.8209  6.1499   1
  -6   6   1 28.9784  6.0581   2
   5  -6  -1 34.9489  7.6981   1
   5  -6  -1 31.7675  5.1796   2
   5  -6  -1 33.1375  5.8939   1
  -5   6   1 14.5133  4.7064   1
  -5   6   1 16.7408  4.6963   2
   4  -6  -1 0.31474 3.94786   1
   4  -6  -1 -2.6518  1.6243   2
   4  -6  -1 -2.1186  1.9504   1
  -4   6   1 -1.5037  2.1948   2
  -4   6   1 -3.0062  2.6516   1
   3  -6  -1 17.0247  3.5248   2
   3  -6  -1 7.41264 4.70819   1
   3  -6  -1 9.19519 3.24433   1
  -3   6   1 7.69468 3.29743   2
  -3   6   1 5.81816 3.47741   1
   2  -6  -1 339.586  25.376   2
   2  -6  -1 367.707  27.437   1
   2  -6  -1 340.033  27.254   2
  -2   6   1 303.658  25.267   2
  -2   6   1 371.630  29.302   1
  -2   6   1 342.428  26.892   2
   1  -6  -1 75.6595  9.8523   2
   1  -6  -1 69.6427  7.8457   2
   1  -6  -1 83.2421  8.7655   1
  -1   6   1 79.9703 10.6898   1
  -1   6   1 71.0856  7.9801   2
  -1   6   1 73.2175  9.4051   2
   0  -6  -1 211.501  20.285   2
   0  -6  -1 229.421  18.843   1
   0  -6  -1 209.691  17.360   2
   0   6   1 274.861  21.274   1
   0   6   1 244.190  19.362   2
   0   6   1 222.974  17.609   2
  -1  -6  -1 191.777  15.445   2
  -1  -6  -1 201.448  18.343   2
  -1  -6  -1 201.473  16.513   1
   1   6   1 173.317  15.155   2
   1   6   1 189.252  16.478   1
   1   6   1 256.747  17.882   2
   1   6   1 208.356  20.083   1
  -2  -6  -1 158.459  14.185   1
  -2  -6  -1 186.013  16.363   2
  -2  -6  -1 164.210  13.331   2
   2   6   1 187.496  18.081   1
   2   6   1 158.347  13.189   2
   2   6   1 164.590  15.938   2
   2   6   1 156.610  14.175   1
  -3  -6  -1 168.664  14.328   2
  -3  -6  -1 132.814  12.204   2
   3   6   1 122.790  12.429   1
   3   6   1 131.208  11.776   2
   3   6   1 116.352  14.212   1
   3   6   1 108.746  12.778   2
  -4  -6  -1 202.860  19.211   2
  -4  -6  -1 201.769  18.434   1
  -4  -6  -1 219.245  17.545   2
   4   6   1 229.569  18.520   1
   4   6   1 252.141  20.839   1
   4   6   1 223.918  18.504   2
   4   6   1 219.444  17.256   2
  -5  -6  -1 -0.3763  2.2525   1
  -5  -6  -1 -0.2638  1.8306   2
  -5  -6  -1 5.93678 3.05568   2
   5   6   1 2.48545 3.21429   1
   5   6   1 -0.8259  2.0467   1
   5   6   1 7.18681 3.03736   2
   5   6   1 3.82780 2.51869   2
  -6  -6  -1 34.0549  5.2829   2
  -6  -6  -1 40.3881  6.0101   2
   6   6   1 39.4639  6.7639   2
   6   6   1 42.8884  6.2817   1
   6   6   1 37.0173  5.8316   2
   6   6   1 19.7101  5.9877   1
  -7  -6  -1 8.01157 2.76266   2
  -7  -6  -1 12.2126  3.4259   2
   7   6   1 7.18279 4.88148   1
   7   6   1 7.90363 3.29716   2
   8   6   1 -1.0316  2.9725   2
   8   6   1 -0.3301  3.8642   1
   8   6   1 -0.1819  3.7236   1
   9   6   1 11.3389  4.5958   2
   9   6   1 -0.5812  4.1291   1
  10   6   1 3.88017 4.82380   1
  10   6   1 2.48021 3.99695   2
  11   6   1 -1.5937  3.7735   2
  11   6   1 0.48508 5.41174   1
  10  -7  -1 6.90126 5.09294   2
  10  -7  -1 4.64822 5.14113   1
   9  -7  -1 2.29916 3.90284   1
   9  -7  -1 -2.7868  3.3290   2
   8  -7  -1 -2.6950  3.3307   1
   8  -7  -1 -1.4938  2.7888   2
   7  -7  -1 3.80631 3.05732   2
   7  -7  -1 0.25702 3.42094   1
  -7   7   1 0.56408 3.22679   2
   6  -7  -1 -1.2390  2.6220   1
   6  -7  -1 4.00757 3.07924   2
  -6   7   1 1.48848 2.98081   2
   5  -7  -1 22.8782  5.2248   1
   5  -7  -1 28.2565  5.3383   2
  -5   7   1 23.3963  5.7437   2
  -5   7   1 12.4564  5.4069   1
   4  -7  -1 43.4329  6.3377   2
   4  -7  -1 44.0929  7.1654   1
  -4   7   1 38.0282  7.9772   1
  -4   7   1 45.5053  7.4732   2
   3  -7  -1 98.3748 10.3744   2
   3  -7  -1 103.072  11.341   1
  -3   7   1 101.955  12.243   2
  -3   7   1 83.7589 12.6508   1
   2  -7  -1 134.461  13.427   1
   2  -7  -1 115.454  12.093   2
  -2   7   1 138.734  14.641   2
  -2   7   1 138.601  15.773   1
   1  -7  -1 286.888  23.378   2
   1  -7  -1 305.823  25.257   1
  -1   7   1 333.408  27.581   1
  -1   7   1 337.654  25.707   2
   0  -7  -1 240.059  21.186   1
   0  -7  -1 278.748  20.149   2
   0   7   1 280.929  22.146   2
   0   7   1 231.238  24.563   1
  -1  -7  -1 1.48784 1.82727   2
  -1  -7  -1 1.07681 1.96508   1
   1   7   1 2.82268 3.35164   1
   1   7   1 3.83796 2.76852   2
  -2  -7  -1 63.2902  8.0325   2
  -2  -7  -1 73.0076  8.8128   1
   2   7   1 102.472  12.474   1
   2   7   1 71.4002  8.8455   1
   2   7   1 70.3988  9.7452   2
  -3  -7  -1 66.5059  8.2188   1
  -3  -7  -1 70.3141  8.0239   2
   3   7   1 73.3221 10.5404   1
   3   7   1 57.8639  8.7063   2
   3   7   1 53.1231  7.8171   1
  -4  -7  -1 4.26669 2.60909   2
  -4  -7  -1 5.06228 3.02601   1
   4   7   1 3.99501 2.68318   1
   4   7   1 6.73969 4.35258   1
   4   7   1 3.36851 3.29312   2
  -5  -7  -1 1.85489 2.55872   2
  -5  -7  -1 3.03114 2.95670   1
   5   7   1 4.60241 4.03592   1
   5   7   1 2.16500 2.71400   1
   5   7   1 3.44661 3.16154   2
  -6  -7  -1 196.085  17.153   2
   6   7   1 234.991  20.973   2
   6   7   1 229.477  23.413   1
   7   7   1 10.0274  5.2425   1
   7   7   1 15.9596  4.9667   2
   8   7   1 8.59905 5.47840   1
   8   7   1 11.7033  4.8149   2
   9   7   1 -0.9934  3.4442   2
   9   7   1 2.78866 4.72700   1
   9   7   1 -0.1524  4.7254   1
  10   7   1 2.92543 3.93931   2
  10   7   1 2.09094 5.14003   1
  11   7   1 4.27388 5.83397   1
  11   7   1 -0.8236  3.8025   2
  10  -8  -1 -1.7962  4.4585   1
  10  -8  -1 -4.0187  4.2959   2
   9  -8  -1 12.6086  5.5743   1
   9  -8  -1 2.84481 4.16359   2
   8  -8  -1 2.44700 3.73950   2
   8  -8  -1 2.87076 4.40711   1
   7  -8  -1 0.87852 3.40850   2
   7  -8  -1 0.42078 3.65474   1
  -7   8   1 2.52546 4.12364   2
   6  -8  -1 -0.9311  2.9248   2
   6  -8  -1 1.95831 3.40281   1
  -6   8   1 2.91700 3.79377   2
   5  -8  -1 -1.2830  2.3306   2
   5  -8  -1 9.52155 4.10747   1
  -5   8   1 -1.0877  3.1650   2
   4  -8  -1 -2.3747  2.1319   2
   4  -8  -1 -0.5004  2.4318   1
  -4   8   1 1.04896 3.43497   2
  -4   8   1 -2.6050  3.7016   1
   3  -8  -1 28.4894  5.1833   2
   3  -8  -1 23.2448  5.2529   1
  -3   8   1 23.2202  6.6828   1
  -3   8   1 24.7907  6.2353   2
   2  -8  -1 1.36504 2.16905   2
   2  -8  -1 3.26476 2.78138   1
  -2   8   1 2.57310 3.72979   1
  -2   8   1 -1.3291  2.4229   2
   1  -8  -1 143.863  14.609   2
   1  -8  -1 159.061  15.836   1
  -1   8   1 188.965  18.166   2
  -1   8   1 170.487  19.115   1
   0  -8  -1 41.2891  6.7645   1
   0  -8  -1 42.1291  6.4276   2
   0   8   1 72.6746  9.7643   2
   0   8   1 58.7555  9.7329   1
  -1  -8  -1 3.12228 2.52045   1
  -1  -8  -1 1.70885 2.16529   2
   1   8   1 -0.3399  2.7401   2
   1   8   1 -1.9447  3.0465   1
  -2  -8  -1 364.471  31.330   1
  -2  -8  -1 382.269  29.393   2
   2   8   1 419.787  34.306   1
   2   8   1 421.886  31.669   2
  -3  -8  -1 0.68032 2.60121   1
  -3  -8  -1 2.00757 2.34026   2
   3   8   1 -0.1768  3.0346   1
   3   8   1 -0.5197  3.4240   1
   3   8   1 0.78102 2.66413   2
  -4  -8  -1 52.7917  7.6550   1
  -4  -8  -1 38.5312  6.7483   2
   4   8   1 53.2120  8.6015   2
   4   8   1 40.5788  8.9084   1
  -5  -8  -1 2.33037 3.08549   2
   5   8   1 1.93363 4.34536   1
   5   8   1 3.39348 3.51315   2
  -6  -8  -1 -0.4138  2.8301   2
   6   8   1 1.91948 3.17280   2
   6   8   1 -3.2252  3.6039   1
   7   8   1 -0.3305  3.5357   2
   7   8   1 5.92263 4.91683   1
   8   8   1 6.39106 5.58899   1
   8   8   1 7.86404 4.53030   2
   9   8   1 -3.1450  4.7851   1
   9   8   1 6.51643 4.63450   2
   9   8   1 -10.943   4.291   1
  10   8   1 6.89285 6.40523   1
  10   8   1 5.64314 4.83992   2
   9  -9  -1 3.69184 4.21110   2
   9  -9  -1 2.93504 5.11855   1
   8  -9  -1 6.94649 3.99393   2
   8  -9  -1 9.92676 5.71058   1
   7  -9  -1 10.7521  4.5477   2
   7  -9  -1 0.48425 4.41458   1
  -7   9   1 8.79721 4.92552   2
   6  -9  -1 -2.5354  2.7941   2
   6  -9  -1 -3.0656  3.2543   1
  -6   9   1 0.92703 3.84405   2
   5  -9  -1 2.84293 2.87053   2
   5  -9  -1 2.57000 3.39421   1
  -5   9   1 3.54099 3.98115   2
   4  -9  -1 2.51865 3.48121   1
   4  -9  -1 4.43529 3.26426   2
  -4   9   1 6.26520 4.25122   2
   3  -9  -1 12.0480  3.8947   2
   3  -9  -1 14.8898  4.7031   1
  -3   9   1 17.5276  6.4693   1
  -3   9   1 10.5382  4.8699   2
   2  -9  -1 70.1407  9.8648   1
   2  -9  -1 61.4884  8.7297   2
  -2   9   1 81.2548 11.6234   2
  -2   9   1 93.4056 13.4678   1
   1  -9  -1 3.78743 2.76096   1
   1  -9  -1 -0.5935  2.0538   2
  -1   9   1 -1.3118  2.9394   2
  -1   9   1 6.49257 4.33120   1
   0  -9  -1 3.83210 3.10086   1
   0  -9  -1 -0.8040  2.1886   2
   0   9   1 -1.3635  2.7463   2
   0   9   1 0.54405 3.97789   1
  -1  -9  -1 51.5019  7.4195   2
  -1  -9  -1 38.7676  7.0164   1
   1   9   1 73.7701 10.3855   2
   1   9   1 53.1303 10.2548   1
  -2  -9  -1 14.1733  4.2633   2
  -2  -9  -1 16.7801  4.6219   1
   2   9   1 17.4719  5.6414   2
   2   9   1 18.1497  6.7762   1
  -3  -9  -1 3.71398 3.03834   2
   3   9   1 2.36301 3.51824   2
   3   9   1 11.3928  5.7943   1
  -4  -9  -1 1.49600 3.05814   2
   4   9   1 0.52269 4.33653   1
   4   9   1 3.19952 4.31447   2
  -5  -9  -1 45.7700  8.1378   2
   5   9   1 60.2482  9.9871   2
   5   9   1 72.7761 12.4927   1
   6   9   1 29.4670  6.7801   2
   6   9   1 23.9526  8.1632   1
   7   9   1 3.74654 5.28602   1
   7   9   1 1.35809 3.92443   2
   8   9   1 5.43424 5.44076   1
   8   9   1 3.18201 4.30009   2
   9   9   1 -6.0776  4.9922   1
   9   9   1 4.76652 4.78880   2
   9   9   1 -1.0265  5.3129   1
  10   9   1 5.03768 6.99232   1
   8 -10  -1 0.21099 4.70954   1
   7 -10  -1 1.07758 4.43772   1
   7 -10  -1 -2.6120  3.7595   2
   6 -10  -1 -2.8559  3.1462   2
   6 -10  -1 8.31915 4.91284   1
  -6  10   1 1.60999 4.74427   2
   5 -10  -1 9.29522 4.95082   1
   5 -10  -1 21.1211  5.5344   2
  -5  10   1 17.0027  6.6414   2
   4 -10  -1 -0.5908  3.2562   1
   4 -10  -1 -0.7452  2.5797   2
  -4  10   1 5.87981 4.45839   2
   3 -10  -1 2.43564 2.76150   2
   3 -10  -1 -1.5687  3.2777   1
  -3  10   1 2.39391 4.07188   2
  -3  10   1 1.92920 4.67578   1
   2 -10  -1 7.49844 4.04548   1
   2 -10  -1 11.8976  4.1575   2
  -2  10   1 13.4860  5.5444   2
  -2  10   1 11.9669  6.3685   1
   1 -10  -1 8.17121 3.92169   1
   1 -10  -1 6.60038 3.33810   2
  -1  10   1 15.2375  5.6840   2
  -1  10   1 6.73994 5.88463   1
   0 -10  -1 19.6069  5.1950   1
   0 -10  -1 22.1096  5.0944   2
   0  10   1 25.0898  7.5531   1
   0  10   1 19.7655  6.3860   2
  -1 -10  -1 2.62546 3.22466   1
  -1 -10  -1 -0.0503  2.6414   2
   1  10   1 -1.5250  3.5832   2
   1  10   1 13.6748  6.5242   1
  -2 -10  -1 28.7895  5.8729   2
   2  10   1 15.8716  5.9400   2
   2  10   1 38.2652  9.5339   1
  -3 -10  -1 29.1791  6.2510   2
   3  10   1 22.2779  8.1471   1
   3  10   1 39.0730  7.9291   2
  -4 -10  -1 17.2138  5.2832   2
   4  10   1 31.2253  7.3530   2
   4  10   1 13.8699  7.1880   1
  -5 -10  -1 -0.0592  3.5628   2
   5  10   1 -2.1118  3.8657   2
   5  10   1 -1.2259  5.4876   1
   6  10   1 2.08169 5.50704   1
   6  10   1 10.6445  5.6636   2
   7  10   1 1.07993 4.65689   2
   7  10   1 5.37420 6.26440   1
   8  10   1 -0.5251  4.6600   2
   8  10   1 -1.2166  5.9695   1
   9  10   1 -6.0163  4.4099   2
   9  10   1 -0.5513  6.3292   1
   7 -11  -1 -0.9126  5.0073   1
   6 -11  -1 15.3945  5.6051   1
   6 -11  -1 17.3089  5.8081   2
  -6  11   1 10.2571  6.3995   2
   5 -11  -1 -3.5405  3.2145   2
   5 -11  -1 -2.9470  3.5045   1
  -5  11   1 2.97917 5.37546   2
   4 -11  -1 3.57144 4.10615   1
   4 -11  -1 -1.5616  3.2415   2
  -4  11   1 -3.5129  4.2940   2
   3 -11  -1 8.41051 4.63638   1
   3 -11  -1 1.19020 3.27426   2
  -3  11   1 5.12313 4.81274   2
   2 -11  -1 -0.0309  3.7915   1
   2 -11  -1 2.41292 3.47524   2
  -2  11   1 2.23455 3.92586   2
  -2  11   1 0.19132 5.52152   1
   1 -11  -1 -4.3711  2.8741   1
   1 -11  -1 -1.8157  2.7318   2
  -1  11   1 -0.9375  5.3021   1
  -1  11   1 -4.6074  2.9336   2
   0 -11  -1 16.5234  5.1049   2
   0  11   1 14.6816  5.7420   2
   0  11   1 34.3402  9.6248   1
  -1 -11  -1 1.63512 3.30647   2
   1  11   1 -2.1951  3.7487   2
   1  11   1 7.56814 6.34977   1
  -2 -11  -1 23.0460  5.8379   2
   2  11   1 27.8059  7.4628   2
   2  11   1 14.9591  8.0464   1
  -3 -11  -1 2.42209 3.41213   2
   3  11   1 1.73778 5.94870   1
   3  11   1 1.88307 4.56722   2
  -4 -11  -1 4.10365 4.15565   2
   4  11   1 4.11354 6.14063   1
   4  11   1 1.72292 4.28810   2
   5  11   1 26.9299  9.4888   1
   5  11   1 21.6187  7.1513   2
   6  11   1 1.24884 5.00705   2
   6  11   1 6.55785 6.65352   1
   7  11   1 -2.1343  6.2553   1
   7  11   1 -3.0798  4.6106   2
   8  11   1 -0.8785  6.7452   1
   6 -12  -1 -3.3135  5.0728   1
  -6  12   1 21.4056  7.7522   2
   5 -12  -1 -2.9348  4.4374   1
  -5  12   1 -1.2085  5.4419   2
   4 -12  -1 1.87872 4.92574   1
   4 -12  -1 3.07000 4.42246   2
  -4  12   1 2.86102 5.51266   2
   3 -12  -1 3.27957 4.13412   1
   3 -12  -1 1.43099 3.62642   2
  -3  12   1 -4.3760  3.9712   2
   2 -12  -1 16.0006  5.6349   2
  -2  12   1 28.1361  7.8484   2
   1 -12  -1 10.2888  4.5946   2
  -1  12   1 15.2684  6.6708   2
  -1  12   1 15.9819  8.5424   1
   0 -12  -1 4.50473 4.30113   2
   0  12   1 -0.3627  4.2813   2
   0  12   1 6.83592 6.78149   1
  -1 -12  -1 8.36282 4.47842   2
   1  12   1 10.5848  5.8652   2
   1  12   1 3.83226 6.45270   1
  -2 -12  -1 5.51769 4.43460   2
   2  12   1 15.5384  8.0258   1
   2  12   1 5.01238 5.34984   2
  -3 -12  -1 1.40775 4.00561   2
   3  12   1 1.18066 4.87034   2
   3  12   1 2.89052 7.05693   1
  -4 -12  -1 5.43717 5.26469   2
   4  12   1 1.31658 6.52511   1
   4  12   1 2.51905 5.43931   2
   5  12   1 -5.8864  3.4704   2
   5  12   1 5.78568 7.60001   1
   6  12   1 -2.0587  6.9089   1
  -4  13   1 2.64661 6.23047   2
  -3  13   1 0.02509 5.61230   2
   2 -13  -1 4.48450 5.01715   2
  -2  13   1 -1.3964  4.9858   2
   1 -13  -1 -4.4543  3.5867   2
  -1  13   1 2.42081 5.78032   2
   0 -13  -1 3.29857 4.56997   2
   0  13   1 -3.4549  5.0032   2
  -1 -13  -1 -0.3490  4.0658   2
   1  13   1 -2.4223  4.9124   2
   1  13   1 0.17687 6.82965   1
  -2 -13  -1 4.81784 4.85382   2
   2  13   1 1.76734 7.07163   1
   2  13   1 -1.6079  5.0357   2
  -3 -13  -1 -1.6627  5.0021   2
   3  13   1 -0.6507  7.4846   1
   4  13   1 24.3168 10.6347   1
   0 -14  -1 0.68438 4.77716   2
   4  13  -2 2.81862 7.83728   1
   3  13  -2 0.21091 7.54666   1
   2  13  -2 -1.7927  6.6883   1
  -2 -13   2 2.93549 4.47660   2
   1  13  -2 -1.5656  4.7604   2
   1  13  -2 -4.9280  7.2781   1
  -1 -13   2 -1.3746  4.3303   2
   0  13  -2 20.6174  7.9189   2
   0  13  -2 3.67106 7.46711   1
   0 -13   2 14.1200  5.8896   2
  -1  13  -2 8.57295 6.67226   2
   1 -13   2 14.4233  5.6482   2
  -2  13  -2 7.54399 6.54684   2
   2 -13   2 4.90790 4.83700   2
  -3  13  -2 4.29549 6.43062   2
   3 -13   2 1.99606 4.18755   2
   6  12  -2 -4.2161  6.2611   1
   5  12  -2 5.23645 5.48977   2
   5  12  -2 10.6075  7.7598   1
   4  12  -2 4.34330 5.14920   2
   4  12  -2 8.07143 7.47204   1
   3  12  -2 2.44211 5.29512   2
   3  12  -2 8.76770 6.97022   1
  -3 -12   2 -1.9851  4.1403   2
   2  12  -2 -3.1388  5.8202   1
   2  12  -2 -0.6719  4.0753   2
  -2 -12   2 0.60570 4.02998   2
   1  12  -2 12.7083  7.4242   1
   1  12  -2 26.5594  8.1372   2
  -1 -12   2 24.5817  6.1213   2
   0  12  -2 14.1406  7.8891   1
   0  12  -2 19.3624  7.8614   2
   0 -12   2 12.2138  4.8665   2
  -1  12  -2 -2.3445  5.6050   1
  -1  12  -2 -4.0835  4.5212   2
   1 -12   2 -0.9817  3.4171   2
  -2  12  -2 6.14139 5.59962   2
   2 -12   2 10.4379  4.6669   2
   3 -12   2 32.4646  7.5447   2
  -4  12  -2 -1.3380  5.1921   2
   4 -12   2 -4.2524  3.5409   2
  -5  12  -2 1.83727 6.16287   2
   5 -12   2 -2.6027  4.5867   1
  -6  12  -2 -1.1729  6.3456   2
   6 -12   2 5.40405 5.76806   1
   7  11  -2 -2.1722  5.7804   1
   7  11  -2 4.19438 5.27692   2
   6  11  -2 -0.9277  4.5265   2
   6  11  -2 7.89676 7.36475   1
   5  11  -2 -0.4064  5.2277   1
   5  11  -2 -1.3126  3.9332   2
   4  11  -2 5.80102 5.30365   2
   4  11  -2 6.12714 6.10669   1
   3  11  -2 -2.5265  4.2177   2
   3  11  -2 0.24949 4.69655   1
  -3 -11   2 3.04789 3.85455   2
   2  11  -2 0.59197 4.81989   1
   2  11  -2 -1.4194  3.7987   2
  -2 -11   2 4.51861 3.89823   2
   1  11  -2 1.55686 4.33962   2
   1  11  -2 2.63481 5.31553   1
  -1 -11   2 1.31186 3.41106   2
   0  11  -2 20.2272  7.9396   1
   0  11  -2 7.02712 4.96535   2
   0 -11   2 5.17685 3.76135   2
  -1  11  -2 5.46662 6.59468   1
  -1  11  -2 5.77871 4.98786   2
   1 -11   2 8.98050 4.22627   2
  -2  11  -2 24.4502  8.9544   1
  -2  11  -2 24.7475  7.2828   2
   2 -11   2 17.1141  5.0606   2
   2 -11   2 34.9067  7.3318   1
  -3  11  -2 8.73591 6.00369   2
   3 -11   2 11.6761  5.5110   1
   3 -11   2 5.06772 3.83359   2
  -4  11  -2 6.65249 6.07016   2
   4 -11   2 2.01917 4.23850   1
   4 -11   2 -2.9971  2.5228   2
  -5  11  -2 12.5635  6.5228   2
   5 -11   2 5.72729 4.98851   1
   5 -11   2 9.99966 5.02423   2
  -6  11  -2 5.73641 5.90955   2
   6 -11   2 0.88919 3.80397   2
   6 -11   2 1.40973 4.86116   1
  -7  11  -2 1.22280 6.29596   2
   7 -11   2 3.84978 5.51135   1
   8  10  -2 -4.8591  5.3390   1
   8  10  -2 9.31480 5.69416   2
   7  10  -2 -0.6740  5.0564   1
   7  10  -2 0.75095 4.79020   2
   6  10  -2 5.90281 5.62010   1
   6  10  -2 1.43011 4.35847   2
   5  10  -2 2.94473 5.17306   1
   5  10  -2 4.84393 3.98607   2
   4  10  -2 8.31107 4.86227   2
   4  10  -2 8.19864 5.47139   1
  -4 -10   2 4.63852 3.64543   2
   3  10  -2 2.53899 4.50325   1
   3  10  -2 9.73394 4.87088   2
  -3 -10   2 3.90347 3.34306   2
   2  10  -2 0.92637 4.73188   1
   2  10  -2 -1.2914  3.9007   2
  -2 -10   2 1.72101 3.39096   2
   1  10  -2 2.28814 3.83710   2
   1  10  -2 -5.3874  3.5825   1
  -1 -10   2 -1.1578  2.5047   2
   0  10  -2 0.64727 3.29278   2
   0  10  -2 -1.4886  4.5103   1
   0 -10   2 6.43822 3.53012   2
   0 -10   2 -0.2353  3.1486   1
  -1  10  -2 12.5496  6.2123   1
  -1  10  -2 14.1730  5.6689   2
   1 -10   2 6.62468 4.05215   1
   1 -10   2 10.6586  3.8203   2
  -2  10  -2 8.31553 4.90023   2
  -2  10  -2 7.66285 5.89788   1
   2 -10   2 8.56982 4.08099   1
   2 -10   2 2.60753 3.20752   2
  -3  10  -2 20.3771  6.4766   2
  -3  10  -2 44.0960 10.0986   1
   3 -10   2 30.7758  6.6271   1
   3 -10   2 24.6786  5.8719   2
  -4  10  -2 6.77236 4.89221   2
   4 -10   2 5.36531 3.60388   2
   4 -10   2 1.64432 3.45770   1
  -5  10  -2 5.54443 5.18069   2
   5 -10   2 16.4331  4.9375   2
   5 -10   2 13.4394  5.2996   1
  -6  10  -2 1.16750 5.36960   2
   6 -10   2 9.09606 4.73436   1
   6 -10   2 2.32480 3.48784   2
  -7  10  -2 -9.0990  4.4156   2
   7 -10   2 4.62563 4.27006   2
   7 -10   2 4.25927 4.80286   1
   8 -10   2 1.00534 4.92993   1
   9   9  -2 1.93152 5.01855   2
   9   9  -2 3.57925 5.29353   1
   8   9  -2 -4.8859  3.5376   2
   8   9  -2 -2.3418  4.4849   1
   7   9  -2 10.7022  6.3501   1
   7   9  -2 6.42410 4.87345   2
   6   9  -2 0.60703 3.54551   2
   6   9  -2 1.25539 4.66873   1
   5   9  -2 8.06735 5.34376   1
   5   9  -2 22.6179  6.3130   2
   4   9  -2 37.5467  8.7690   1
   4   9  -2 39.1240  7.7400   2
  -4  -9   2 34.5616  6.1807   2
   3   9  -2 49.4735  8.9791   2
   3   9  -2 38.2848  8.7348   1
  -3  -9   2 52.7859  7.3463   2
   2   9  -2 30.2523  8.1239   1
   2   9  -2 54.3817  9.1066   2
  -2  -9   2 45.4589  6.7174   2
   1   9  -2 1.98094 3.38562   2
   1   9  -2 7.52579 4.70415   1
  -1  -9   2 5.57781 2.81868   2
  -1  -9   2 2.37690 2.54849   1
   0   9  -2 6.64186 4.85144   1
   0   9  -2 6.22323 4.06699   2
   0  -9   2 3.55577 2.75364   2
   0  -9   2 7.29311 3.24811   1
  -1   9  -2 16.6894  5.6389   2
  -1   9  -2 32.1398  7.9054   1
   1  -9   2 31.5250  6.1488   1
   1  -9   2 32.8671  5.7273   2
  -2   9  -2 -3.3712  3.8117   1
  -2   9  -2 0.48531 3.34709   2
   2  -9   2 1.17392 2.85217   1
   2  -9   2 9.66830 3.53873   2
  -3   9  -2 7.82427 5.54444   1
  -3   9  -2 9.79138 4.70122   2
   3  -9   2 12.3655  4.3660   1
   3  -9   2 4.97340 2.88449   2
  -4   9  -2 25.7502  6.4945   2
  -4   9  -2 22.1336  7.5309   1
   4  -9   2 23.0247  5.8609   1
   4  -9   2 34.9986  6.2424   2
  -5   9  -2 -1.2866  3.7678   2
   5  -9   2 5.67393 4.01377   2
   5  -9   2 -1.4074  3.3565   1
  -6   9  -2 1.94614 4.10890   2
   6  -9   2 -1.3368  3.7553   1
   6  -9   2 3.28389 3.57697   2
  -7   9  -2 -1.4763  3.9748   2
   7  -9   2 -0.5114  3.4320   2
   7  -9   2 3.74702 4.17855   1
   8  -9   2 -2.8317  3.4683   2
   8  -9   2 1.78610 4.24947   1
   9  -9   2 -4.8318  4.1497   1
  10   8  -2 2.28904 5.46443   2
  10   8  -2 -5.5858  4.3662   1
  10   8  -2 2.02566 5.76341   1
   9   8  -2 1.50883 5.12728   1
   9   8  -2 0.71031 4.28638   2
   8   8  -2 7.69241 4.69804   2
   8   8  -2 1.91513 4.55684   1
   7   8  -2 1.42167 4.48647   1
   7   8  -2 1.19779 3.63872   2
   6   8  -2 27.9522  7.1445   1
   6   8  -2 23.3921  5.8878   2
   5   8  -2 -1.1693  3.3125   2
   5   8  -2 7.94279 4.85264   1
  -5  -8   2 5.09865 3.02130   2
   4   8  -2 47.8827  8.1078   2
   4   8  -2 40.2540  8.1454   1
  -4  -8   2 42.4902  6.3214   2
   3   8  -2 45.9109  8.2040   2
   3   8  -2 38.4660  8.0570   1
   3   8  -2 45.3353  7.1127   1
  -3  -8   2 44.4652  6.6787   1
  -3  -8   2 44.0196  6.4996   2
   2   8  -2 2.91903 3.44579   1
   2   8  -2 9.28421 4.77888   1
   2   8  -2 9.30843 4.02839   2
  -2  -8   2 14.1500  3.5717   2
  -2  -8   2 8.56542 3.18408   1
   1   8  -2 57.2870  8.7406   2
   1   8  -2 44.0494  8.6730   1
  -1  -8   2 37.0688  6.0562   1
  -1  -8   2 33.1504  5.6630   2
   0   8  -2 103.671  12.441   2
   0   8  -2 107.007  13.879   1
   0  -8   2 80.1377  9.4507   2
   0  -8   2 89.4781 10.4915   1
  -1   8  -2 27.5064  7.1402   1
  -1   8  -2 20.2856  5.4961   2
   1  -8   2 29.2786  5.3570   1
   1  -8   2 22.5614  4.5192   2
  -2   8  -2 12.1240  5.0624   1
  -2   8  -2 9.37171 4.32359   2
   2  -8   2 7.13406 2.91372   2
   2  -8   2 10.3237  3.5126   1
  -3   8  -2 2.86226 4.13748   1
  -3   8  -2 5.76495 3.94189   2
   3  -8   2 2.76526 2.87478   1
   3  -8   2 2.36361 2.27693   2
  -4   8  -2 5.22257 4.52517   1
  -4   8  -2 -1.9070  2.5252   2
   4  -8   2 0.55279 2.89758   1
   4  -8   2 1.40833 2.31506   2
  -5   8  -2 135.029  16.163   2
  -5   8  -2 165.071  19.043   1
   5  -8   2 147.374  15.054   2
   5  -8   2 142.750  15.965   1
  -6   8  -2 15.0302  5.4908   2
   6  -8   2 13.2058  4.5160   2
   6  -8   2 18.0269  5.5757   1
  -7   8  -2 0.07148 3.49045   2
   7  -8   2 -0.2403  3.4149   1
   7  -8   2 3.24536 3.81004   2
  -8   8  -2 2.75210 4.47952   2
   8  -8   2 5.66688 4.45822   2
   8  -8   2 2.81194 4.53054   1
   9  -8   2 5.95996 4.10960   2
   9  -8   2 6.84221 5.21022   1
  10  -8   2 -1.0716  4.1487   2
  10  -8   2 3.25714 5.29532   1
  10   7  -2 -0.6390  3.7331   2
  10   7  -2 -0.4047  5.1026   1
  10   7  -2 -0.1476  5.0211   1
   9   7  -2 -0.9462  3.3654   2
   9   7  -2 3.14973 4.60321   1
   8   7  -2 15.0341  5.1745   2
   8   7  -2 31.2387  7.4882   1
   7   7  -2 4.87401 3.50379   2
   7   7  -2 -3.0803  3.1496   1
   6   7  -2 2.49701 3.59775   1
   6   7  -2 13.3704  4.4193   2
   5   7  -2 20.3591  4.0517   2
   5   7  -2 10.0596  3.4244   1
   5   7  -2 14.5715  4.6258   2
   5   7  -2 16.3096  5.3185   1
  -5  -7   2 23.2717  4.5015   2
  -5  -7   2 24.2249  4.0805   2
   4   7  -2 2.15963 2.07834   2
   4   7  -2 2.17917 2.80608   2
   4   7  -2 -1.6141  2.4694   1
   4   7  -2 -1.9939  2.1391   1
  -4  -7   2 2.19898 2.46906   1
  -4  -7   2 -1.0742  1.8141   2
  -4  -7   2 -0.3398  2.8143   2
   3   7  -2 83.2817 10.4050   2
   3   7  -2 90.8571  9.5843   1
   3   7  -2 81.2845 11.0993   1
   3   7  -2 69.0750  8.2738   2
  -3  -7   2 76.1382  8.5523   2
  -3  -7   2 89.3493  9.5252   1
   2   7  -2 32.9615  5.5200   1
   2   7  -2 42.6707  7.0444   2
   2   7  -2 28.6335  6.5501   1
  -2  -7   2 35.0265  5.0330   2
   1   7  -2 171.716  16.129   1
   1   7  -2 198.966  19.865   1
   1   7  -2 220.546  19.056   2
  -1  -7   2 178.765  15.935   1
  -1  -7   2 188.959  15.072   2
   0   7  -2 27.0324  6.2280   2
   0   7  -2 52.4829  8.9349   1
   0  -7   2 47.0293  6.5069   1
   0  -7   2 49.1457  6.1943   2
  -1   7  -2 26.1597  5.9063   2
  -1   7  -2 34.9489  7.3484   1
   1  -7   2 43.3706  6.0695   1
   1  -7   2 27.8294  4.6957   2
  -2   7  -2 27.7881  6.4948   1
  -2   7  -2 9.79943 4.19064   2
   2  -7   2 8.31013 3.11173   2
   2  -7   2 14.4411  4.0200   1
  -3   7  -2 73.1756 10.0374   2
  -3   7  -2 78.6700 11.0629   1
   3  -7   2 51.5012  7.9219   1
   3  -7   2 49.5112  7.2220   2
  -4   7  -2 15.3851  5.1006   2
  -4   7  -2 32.8124  7.2033   1
   4  -7   2 9.18962 3.98360   1
   4  -7   2 13.2532  3.9093   2
  -5   7  -2 2.43143 3.39751   2
  -5   7  -2 4.61628 4.63902   1
   5  -7   2 2.21109 2.74168   2
   5  -7   2 2.12369 2.99265   1
  -6   7  -2 12.3758  4.9207   2
   6  -7   2 18.9223  5.4106   1
   6  -7   2 11.7037  4.0124   2
  -7   7  -2 6.57585 4.23893   2
   7  -7   2 9.13282 4.86945   1
   7  -7   2 6.56252 3.35875   2
  -8   7  -2 10.8003  4.9552   2
   8  -7   2 16.4167  5.9351   1
   8  -7   2 13.5997  4.7834   2
   9  -7   2 4.66076 3.93163   2
   9  -7   2 0.08274 4.25112   1
  10  -7   2 2.28095 4.23410   1
  10  -7   2 -3.6538  3.5902   2
  11  -7   2 -1.9603  5.2591   1
  11   6  -2 -4.4284  4.9484   1
  10   6  -2 -0.9991  3.1972   2
  10   6  -2 -1.5208  4.2358   1
   9   6  -2 -2.2839  3.5784   1
   9   6  -2 1.67675 3.58123   1
   9   6  -2 4.42642 3.82964   2
   8   6  -2 10.6063  4.4398   2
   8   6  -2 12.0039  5.2376   1
   7   6  -2 91.6828 10.1636   2
   7   6  -2 106.352  13.330   1
   7   6  -2 117.919  11.975   2
   6   6  -2 4.60864 2.76941   1
   6   6  -2 9.79984 2.84978   2
   6   6  -2 8.80221 3.27869   2
   6   6  -2 9.35738 3.92459   1
   5   6  -2 28.4321  5.5670   2
   5   6  -2 33.5749  4.8201   2
   5   6  -2 30.0827  6.2450   1
   5   6  -2 31.0455  5.0112   1
  -5  -6   2 35.0122  4.4246   2
  -5  -6   2 34.2579  4.6056   2
   4   6  -2 49.0886  5.9779   1
   4   6  -2 37.2179  6.9102   1
   4   6  -2 42.8058  6.5527   2
   4   6  -2 30.8506  4.8377   2
  -4  -6   2 31.3931  5.2698   2
  -4  -6   2 48.8192  5.7885   2
  -4  -6   2 47.6249  5.9353   1
   3   6  -2 -0.5234  2.2702   1
   3   6  -2 0.20054 1.99415   1
   3   6  -2 0.69980 1.66732   2
   3   6  -2 1.86031 2.06797   2
  -3  -6   2 1.19873 1.54743   2
  -3  -6   2 0.20838 1.63463   1
  -3  -6   2 -0.3491  2.1880   2
   2   6  -2 96.7558 11.5784   2
   2   6  -2 122.341  10.773   2
   2   6  -2 104.451  12.790   1
   2   6  -2 117.626  11.438   1
  -2  -6   2 123.030  12.276   2
  -2  -6   2 124.963  10.874   2
   1   6  -2 19.6310  5.1010   1
   1   6  -2 33.7145  5.6861   2
   1   6  -2 28.2335  4.5493   1
   1   6  -2 23.0528  3.9129   2
  -1  -6   2 14.9283  4.2436   2
  -1  -6   2 29.1760  4.3702   1
  -1  -6   2 26.3911  4.0213   2
   0   6  -2 234.044  21.823   1
   0   6  -2 232.575  20.228   2
   0   6  -2 247.536  20.457   1
   0   6  -2 262.332  19.190   2
   0  -6   2 237.624  20.348   2
   0  -6   2 268.188  18.972   2
   0  -6   2 241.382  20.150   1
  -1   6  -2 1.32746 2.77523   1
  -1   6  -2 7.99502 3.45446   2
  -1   6  -2 3.27071 2.22792   2
   1  -6   2 1.83661 2.14353   1
   1  -6   2 2.00718 1.63960   2
   1  -6   2 9.61681 3.65618   2
  -2   6  -2 15.3507  4.6230   2
  -2   6  -2 26.1737  6.0977   1
   2  -6   2 42.9650  5.8597   1
   2  -6   2 30.8268  4.6865   2
  -3   6  -2 3.48415 2.86359   2
  -3   6  -2 -2.3429  2.6124   1
   3  -6   2 2.26704 2.16945   2
   3  -6   2 3.26471 2.53159   1
  -4   6  -2 245.211  22.302   2
  -4   6  -2 266.544  22.540   1
   4  -6   2 245.410  19.497   2
   4  -6   2 224.034  20.693   1
  -5   6  -2 0.64062 2.81206   2
  -5   6  -2 0.59119 3.34942   1
   5  -6   2 -1.7068  1.6504   2
   5  -6   2 -3.0260  2.0917   1
  -6   6  -2 30.4607  7.0041   1
   6  -6   2 8.82617 3.71175   2
   6  -6   2 17.7799  4.9954   1
   6  -6   2 26.0596  7.6774   1
  -7   6  -2 5.97808 4.13503   2
   7  -6   2 21.5273  5.2728   2
   7  -6   2 20.1742  5.5641   1
  -8   6  -2 2.28309 3.63384   2
   8  -6   2 -1.1152  3.0501   1
   8  -6   2 3.46928 3.41012   2
   9  -6   2 7.88631 5.20195   1
   9  -6   2 19.8369  5.8425   2
  10  -6   2 -3.1132  4.1639   1
  10  -6   2 3.54322 4.32140   2
  11  -6   2 -2.5496  4.3795   1
  11  -6   2 -0.9561  3.9798   2
  11   5  -2 19.6424  7.3913   1
  10   5  -2 19.1493  6.3753   1
  10   5  -2 11.2555  4.0351   2
   9   5  -2 4.25042 4.29894   1
   9   5  -2 1.25189 3.37905   2
   9   5  -2 -1.8207  3.8278   1
   8   5  -2 1.11100 2.69229   2
   8   5  -2 5.90006 3.80971   1
   7   5  -2 0.68503 2.22217   2
   7   5  -2 6.21537 2.87819   1
   7   5  -2 4.86335 3.15486   1
   7   5  -2 1.27875 2.47786   2
   6   5  -2 37.3752  5.6525   2
   6   5  -2 30.0859  4.9183   1
   6   5  -2 30.7782  4.7749   2
   6   5  -2 36.3799  6.3530   1
   5   5  -2 11.5709  2.7740   2
   5   5  -2 5.49569 3.23778   1
   5   5  -2 13.0407  3.0951   1
   5   5  -2 12.6477  3.5538   2
  -5  -5   2 11.8429  2.0153   2
   4   5  -2 15.9637  3.8637   1
   4   5  -2 6.71458 2.41918   1
   4   5  -2 7.05653 2.29646   2
   4   5  -2 15.3246  3.6070   2
  -4  -5   2 13.5339  2.5996   2
  -4  -5   2 9.55370 2.60243   2
  -4  -5   2 15.8049  2.9935   1
   3   5  -2 446.764  31.247   2
   3   5  -2 440.386  32.393   2
   3   5  -2 468.798  34.999   1
   3   5  -2 423.560  33.435   1
  -3  -5   2 420.472  31.697   2
  -3  -5   2 442.799  31.221   2
  -3  -5   2 443.208  33.372   1
   2   5  -2 126.149  10.354   2
   2   5  -2 109.209  10.893   1
   2   5  -2 130.371  12.684   2
   2   5  -2 129.371  13.514   1
  -2  -5   2 146.778  10.544   2
  -2  -5   2 129.661  11.026   1
  -2  -5   2 140.517  12.402   2
   1   5  -2 463.670  34.862   1
   1   5  -2 409.476  33.451   2
   1   5  -2 451.471  36.164   1
   1   5  -2 477.092  32.574   2
  -1  -5   2 469.602  34.718   1
  -1  -5   2 460.782  32.380   2
  -1  -5   2 449.086  33.507   2
   0   5  -2 45.0471  6.8559   1
   0   5  -2 38.8391  6.0521   2
   0   5  -2 41.9310  5.4994   1
   0   5  -2 34.8595  4.7313   2
   0  -5   2 41.3717  4.8938   2
   0  -5   2 49.8432  6.6053   2
   0  -5   2 38.7519  5.1607   1
  -1   5  -2 47.9459  7.2357   1
  -1   5  -2 33.7973  5.4788   1
  -1   5  -2 50.3599  6.5800   2
  -1   5  -2 40.1045  5.1802   2
   1  -5   2 49.4981  5.8443   1
   1  -5   2 37.4362  5.0635   2
   1  -5   2 43.6948  6.3428   2
  -2   5  -2 146.889  13.735   2
  -2   5  -2 221.430  17.069   1
  -2   5  -2 177.377  16.531   2
   2  -5   2 158.291  13.693   2
   2  -5   2 171.603  14.871   1
   2  -5   2 209.867  15.793   2
  -3   5  -2 163.487  17.945   1
  -3   5  -2 169.840  16.670   2
  -3   5  -2 177.837  14.773   2
   3  -5   2 167.561  14.273   2
   3  -5   2 191.837  17.553   2
   3  -5   2 197.021  18.761   1
   3  -5   2 192.284  15.739   1
  -4   5  -2 221.150  18.861   2
  -4   5  -2 225.101  21.970   1
   4  -5   2 217.081  19.259   1
   4  -5   2 253.745  20.947   1
   4  -5   2 220.090  17.892   2
   4  -5   2 222.281  20.789   2
  -5   5  -2 55.0562  7.6460   2
  -5   5  -2 44.4597  7.6210   1
   5  -5   2 30.8331  6.3637   1
   5  -5   2 52.3588  6.7281   2
   5  -5   2 37.8219  7.6243   1
  -6   5  -2 9.50626 3.25386   3
  -6   5  -2 4.70558 3.22851   2
  -6   5  -2 1.43635 3.10899   1
   6  -5   2 12.3937  4.3424   1
   6  -5   2 13.4108  5.5068   1
   6  -5   2 5.86293 3.00820   2
  -7   5  -2 11.7709  3.4974   3
  -7   5  -2 13.6166  4.6285   2
   7  -5   2 29.3512  6.4674   1
   7  -5   2 17.2593  4.4581   2
  -8   5  -2 21.0068  5.0698   2
   8  -5   2 18.9006  4.6929   2
   8  -5   2 6.03534 4.42714   1
   9  -5   2 -3.4084  3.4231   1
   9  -5   2 -5.8436  2.3892   2
  10  -5   2 6.14750 4.20470   2
  10  -5   2 1.10596 4.32464   1
  11  -5   2 1.79182 5.04355   1
  11  -5   2 2.37763 4.63758   2
  12   4  -2 2.20562 5.40416   1
  11   4  -2 4.35987 5.28799   1
  10   4  -2 1.03624 4.27666   1
  10   4  -2 -2.4617  2.6408   2
   9   4  -2 16.1034  4.4246   2
   9   4  -2 22.2274  5.6815   1
   8   4  -2 66.5246  7.3924   2
   8   4  -2 45.8950  6.6303   1
   8   4  -2 49.7271  8.0317   1
   8   4  -2 38.5111  7.2451   1
   7   4  -2 43.0719  6.6422   1
   7   4  -2 30.6042  4.8843   2
   7   4  -2 33.9818  5.1769   1
   7   4  -2 44.2987  5.8028   2
   6   4  -2 100.869  10.821   1
   6   4  -2 84.8621  8.7219   2
   6   4  -2 104.497   9.755   1
   6   4  -2 91.9614  9.4918   2
   5   4  -2 63.5495  6.7782   1
   5   4  -2 60.8251  6.9342   2
   5   4  -2 55.8541  6.1269   2
   5   4  -2 61.2107  7.6763   1
   4   4  -2 173.695  13.973   2
   4   4  -2 185.131  15.929   1
   4   4  -2 188.445  14.985   1
   4   4  -2 174.280  14.662   2
  -4  -4   2 190.663  13.441   2
  -4  -4   2 197.440  13.578   2
   3   4  -2 61.2041  7.1007   2
   3   4  -2 62.1428  6.2102   2
   3   4  -2 67.9534  6.7740   1
   3   4  -2 63.7959  7.7426   1
  -3  -4   2 62.2913  6.4516   2
  -3  -4   2 74.6573  6.3339   1
  -3  -4   2 73.5027  6.4689   2
   2   4  -2 24.6226  4.5402   1
   2   4  -2 23.7833  4.1191   2
   2   4  -2 24.8038  3.2897   2
   2   4  -2 36.3482  4.0632   1
  -2  -4   2 29.7977  3.7721   1
  -2  -4   2 31.4736  3.5987   2
  -2  -4   2 29.7378  4.2137   2
   1   4  -2 2.02467 1.20519   2
   1   4  -2 1.97426 1.82531   1
   1   4  -2 2.02130 1.25083   1
   1   4  -2 1.54185 1.43224   2
  -1  -4   2 -0.1445  0.6325   1
  -1  -4   2 3.17864 1.80074   2
  -1  -4   2 2.94742 1.17241   2
   0   4  -2 0.18638 1.15165   1
   0   4  -2 2.80383 1.73810   2
   0   4  -2 1.24103 1.04543   2
   0   4  -2 3.19202 1.91179   1
   0  -4   2 3.42186 1.55404   1
   0  -4   2 -0.4996  0.7461   2
   0  -4   2 3.20341 1.87566   2
  -1   4  -2 381.938  29.338   2
  -1   4  -2 384.610  31.627   1
  -1   4  -2 437.204  30.683   2
  -1   4  -2 414.631  32.697   1
   1  -4   2 427.356  30.554   2
   1  -4   2 440.273  32.781   1
   1  -4   2 397.385  29.346   2
   1  -4   2 448.467  31.701   1
  -2   4  -2 306.520  22.509   2
  -2   4  -2 291.618  21.483   2
  -2   4  -2 262.422  23.658   1
   2  -4   2 275.147  22.213   2
   2  -4   2 312.224  21.381   2
   2  -4   2 277.932  23.787   1
   2  -4   2 290.246  22.893   1
  -3   4  -2 444.471  31.669   2
  -3   4  -2 387.096  30.581   2
  -3   4  -2 429.995  33.777   1
   3  -4   2 464.083  31.845   2
   3  -4   2 386.031  33.491   1
   3  -4   2 425.447  32.926   1
   3  -4   2 432.098  30.582   2
  -4   4  -2 18.2158  4.5576   1
  -4   4  -2 20.3070  4.1701   2
  -4   4  -2 26.1810  4.8036   2
   4  -4   2 16.6302  3.4075   2
   4  -4   2 25.8291  5.3883   1
   4  -4   2 13.7691  3.9015   1
   4  -4   2 31.1725  5.4411   2
  -5   4  -2 116.076  11.002   3
  -5   4  -2 107.697  11.645   2
  -5   4  -2 113.159  11.810   2
   5  -4   2 105.486  12.707   1
   5  -4   2 98.5430 10.9884   2
   5  -4   2 120.037  12.607   1
   5  -4   2 101.542  11.995   2
  -6   4  -2 62.2542  7.8919   2
  -6   4  -2 49.4143  6.2627   3
  -6   4  -2 61.7814  8.6223   1
   6  -4   2 34.7809  7.1424   2
   6  -4   2 52.8731  8.0256   1
   6  -4   2 56.0126  7.5534   2
   6  -4   2 60.6175  8.9408   1
  -7   4  -2 9.63912 4.33633   1
  -7   4  -2 0.62867 1.94503   3
  -7   4  -2 2.08283 2.84032   2
   7  -4   2 3.85233 3.97322   1
   7  -4   2 1.35793 2.39887   2
   7  -4   2 0.43759 2.59607   1
  -8   4  -2 49.4767  7.2500   2
   8  -4   2 50.7011  7.7502   2
   8  -4   2 39.8283  7.9994   1
   9  -4   2 -4.6115  3.0255   1
   9  -4   2 0.02720 3.20338   2
  10  -4   2 1.59903 3.84103   1
  10  -4   2 12.0547  4.8927   2
  11  -4   2 13.0042  6.1477   1
  11  -4   2 4.60581 4.32722   2
  12  -4   2 4.47335 5.32244   1
  12  -4   2 2.75985 5.14408   2
  12   3  -2 7.95190 6.79708   1
  11   3  -2 1.68369 4.70662   1
  10   3  -2 -3.5058  2.4670   2
  10   3  -2 0.32146 4.13274   1
   9   3  -2 24.0143  4.8261   2
   9   3  -2 31.8425  5.6598   1
   9   3  -2 29.4457  6.5628   1
   8   3  -2 2.00127 2.91369   1
   8   3  -2 0.57183 2.00795   2
   8   3  -2 0.61475 2.29140   1
   8   3  -2 2.16338 2.49407   2
   7   3  -2 62.0843  7.2879   2
   7   3  -2 79.7583  7.9943   2
   7   3  -2 65.4377  8.5796   1
   7   3  -2 81.1862  8.2561   1
   6   3  -2 21.4706  3.6009   1
   6   3  -2 17.5715  3.3531   2
   6   3  -2 16.6051  3.1494   2
   6   3  -2 19.9107  4.0397   1
   5   3  -2 76.8568  7.8397   2
   5   3  -2 89.6453  9.1942   1
   5   3  -2 102.179   8.697   2
   5   3  -2 96.4080  8.2212   1
   4   3  -2 878.875  59.502   1
   4   3  -2 759.424  55.338   2
   4   3  -2 798.568  55.852   2
   4   3  -2 794.655  59.975   1
   3   3  -2 3.49644 1.14213   2
   3   3  -2 1.32747 1.09744   1
   3   3  -2 1.97021 1.37672   2
   3   3  -2 1.79795 1.41326   1
  -3  -3   2 7.29698 1.29333   2
  -3  -3   2 -0.2745  0.5980   2
   2   3  -2 439.060  31.382   1
   2   3  -2 412.787  32.077   1
   2   3  -2 402.648  29.847   2
   2   3  -2 445.382  29.274   2
  -2  -3   2 397.880  31.216   1
  -2  -3   2 418.445  29.534   2
  -2  -3   2 430.641  29.199   2
   1   3  -2 230.507  18.107   2
   1   3  -2 272.462  17.528   2
   1   3  -2 230.394  19.361   1
   1   3  -2 261.901  18.756   1
  -1  -3   2 230.741  18.558   1
  -1  -3   2 217.098  19.065   1
  -1  -3   2 266.865  17.452   2
  -1  -3   2 237.043  17.973   2
   0   3  -2 26.5345  3.8493   2
   0   3  -2 31.3987  3.6098   1
   0   3  -2 17.5969  3.6233   1
   0   3  -2 25.1255  3.1222   2
   0  -3   2 18.5531  3.6381   1
   0  -3   2 23.5417  3.6555   2
   0  -3   2 26.2449  3.2931   1
   0  -3   2 30.7608  3.2494   2
  -1   3  -2 86.7564  8.8816   2
  -1   3  -2 92.6224  9.6069   1
  -1   3  -2 90.3293  8.2989   1
  -1   3  -2 88.6571  7.5954   2
   1  -3   2 101.283   9.815   1
   1  -3   2 89.9732  8.1066   1
   1  -3   2 102.708   9.326   2
   1  -3   2 99.5902  7.6892   2
  -2   3  -2 112.679  10.977   2
  -2   3  -2 134.809   9.879   2
  -2   3  -2 114.832  11.812   1
  -2   3  -2 112.494  10.471   1
   2  -3   2 118.533   9.574   2
   2  -3   2 117.672  10.347   1
   2  -3   2 111.149  10.975   2
   2  -3   2 122.072  11.876   1
  -3   3  -2 13.6823  2.9032   2
  -3   3  -2 5.62275 2.56841   1
  -3   3  -2 13.5624  3.0817   2
   3  -3   2 13.6153  3.2874   2
   3  -3   2 20.3177  3.6809   1
   3  -3   2 21.3144  3.3027   2
   3  -3   2 14.8294  3.3399   1
  -4   3  -2 4.31199 2.30259   2
  -4   3  -2 8.81089 2.34565   3
  -4   3  -2 10.8959  3.3273   1
  -4   3  -2 8.13047 2.54424   2
   4  -3   2 3.07367 2.51499   1
   4  -3   2 5.64950 2.64789   2
   4  -3   2 9.58312 3.07876   1
   4  -3   2 7.27866 2.26349   2
  -5   3  -2 1.50034 2.19242   2
  -5   3  -2 4.53526 2.41717   2
  -5   3  -2 -0.6463  2.1435   1
  -5   3  -2 1.80538 1.54270   3
   5  -3   2 3.94822 2.12110   2
   5  -3   2 2.78503 2.58142   1
   5  -3   2 -0.4673  2.1642   1
   5  -3   2 2.51761 2.51182   2
  -6   3  -2 13.8467  3.6416   2
  -6   3  -2 5.61940 2.75136   2
  -6   3  -2 10.3536  2.3520   3
  -6   3  -2 4.24451 3.10041   1
   6  -3   2 7.75171 3.51361   2
   6  -3   2 8.47536 3.42326   1
   6  -3   2 10.9772  3.6362   1
   6  -3   2 1.77242 2.30548   2
  -7   3  -2 95.8063 10.4962   2
  -7   3  -2 92.5871  8.4082   3
  -7   3  -2 112.928  11.830   1
  -7   3  -2 105.476  10.689   2
  -7   3  -2 86.2254 10.0938   2
   7  -3   2 114.577  12.086   2
   7  -3   2 112.969  12.621   1
   7  -3   2 98.3333 10.9427   2
   7  -3   2 82.4036 11.5336   1
  -8   3  -2 7.16381 3.21841   2
  -8   3  -2 6.37185 3.42793   2
   8  -3   2 7.63928 3.74250   2
   8  -3   2 6.60002 3.76196   1
   9  -3   2 -3.4654  3.0859   2
   9  -3   2 5.76040 4.46760   1
  10  -3   2 1.62756 3.90999   1
  10  -3   2 1.98063 3.66147   2
  11  -3   2 -1.2894  4.4452   1
  11  -3   2 3.82750 4.86243   2
  12  -3   2 0.58086 4.98664   2
  12  -3   2 4.60535 5.39391   1
  12   2  -2 3.71073 5.72842   1
  11   2  -2 13.4962  5.6360   1
  10   2  -2 9.16178 3.41325   2
  10   2  -2 6.14711 4.32974   1
  10   2  -2 5.59182 3.64244   2
   9   2  -2 22.5162  5.9919   1
   9   2  -2 27.7713  5.0190   2
   9   2  -2 42.2908  5.9830   1
   8   2  -2 1.03085 1.59539   3
   8   2  -2 7.10292 2.77213   2
   8   2  -2 2.06401 2.86265   1
   8   2  -2 0.54980 1.80651   2
   8   2  -2 1.37462 2.26741   1
   7   2  -2 7.54604 2.79142   1
   7   2  -2 20.2298  3.1835   3
   7   2  -2 15.4455  3.0947   2
   7   2  -2 16.9819  3.2666   2
   7   2  -2 23.8359  4.3545   1
   6   2  -2 86.0759  9.4121   1
   6   2  -2 91.7674  8.4578   2
   6   2  -2 97.4412  8.4440   1
   6   2  -2 103.988   8.803   2
   5   2  -2 243.562  18.313   1
   5   2  -2 247.897  18.762   1
   5   2  -2 236.135  17.192   2
   5   2  -2 223.144  17.080   2
   4   2  -2 52.4439  4.8432   1
   4   2  -2 46.4358  4.9936   1
   4   2  -2 41.7007  4.4141   2
   4   2  -2 57.6079  4.9203   2
   3   2  -2 138.717  11.077   1
   3   2  -2 137.690  10.169   2
   3   2  -2 140.629  10.887   1
   3   2  -2 143.918  10.395   2
   2   2  -2 262.769  19.147   2
   2   2  -2 262.558  18.799   2
   2   2  -2 287.841  20.594   1
   2   2  -2 259.845  20.157   1
  -2  -2   2 285.163  18.633   2
   1   2  -2 34.3595  3.9665   1
   1   2  -2 35.9851  3.2526   1
   1   2  -2 32.3800  3.6400   2
   1   2  -2 34.1114  3.2109   2
  -1  -2   2 35.5791  3.1877   1
  -1  -2   2 40.2380  3.7383   2
  -1  -2   2 31.7066  3.6616   1
  -1  -2   2 35.8325  2.9887   2
   0   2  -2 532.594  37.755   1
   0   2  -2 496.628  35.614   2
   0   2  -2 486.951  35.093   2
   0   2  -2 509.464  38.200   1
   0  -2   2 537.296  35.136   2
   0  -2   2 504.914  35.591   2
   0  -2   2 507.379  38.089   1
  -1   2  -2 5.78869 1.82765   1
  -1   2  -2 11.0212  1.8341   2
  -1   2  -2 9.73784 2.01143   2
  -1   2  -2 10.1528  1.9454   1
   1  -2   2 6.65890 1.45788   2
   1  -2   2 2.36494 1.44435   1
   1  -2   2 7.02965 1.73606   2
   1  -2   2 15.6452  2.2867   1
  -2   2  -2 650.722  49.328   3
  -2   2  -2 649.172  49.935   1
  -2   2  -2 669.853  49.874   1
  -2   2  -2 661.331  46.299   2
  -2   2  -2 622.286  46.537   2
   2  -2   2 672.884  49.967   1
   2  -2   2 711.168  49.821   1
   2  -2   2 664.899  46.678   2
   2  -2   2 707.446  46.368   2
  -3   2  -2 430.384  32.138   1
  -3   2  -2 401.537  31.073   3
  -3   2  -2 406.581  29.935   2
  -3   2  -2 435.174  29.872   2
   3  -2   2 406.284  29.982   2
   3  -2   2 415.904  32.061   1
   3  -2   2 426.927  32.094   1
   3  -2   2 405.222  29.677   2
  -4   2  -2 329.505  25.875   3
  -4   2  -2 367.190  25.593   2
  -4   2  -2 337.489  25.303   2
   4  -2   2 351.556  27.465   1
   4  -2   2 352.880  25.338   2
   4  -2   2 343.109  27.227   1
   4  -2   2 338.173  25.478   2
  -5   2  -2 19.1967  3.6774   2
  -5   2  -2 20.0314  3.6371   2
  -5   2  -2 15.1213  3.8075   1
  -5   2  -2 14.2758  2.4482   3
   5  -2   2 8.97740 2.83767   2
   5  -2   2 16.5188  3.9363   1
   5  -2   2 9.48687 2.99459   2
   5  -2   2 5.36106 2.92077   1
  -6   2  -2 -1.5225  2.1751   1
  -6   2  -2 2.20792 1.84016   2
  -6   2  -2 1.86839 1.97559   2
  -6   2  -2 0.39441 1.17793   3
   6  -2   2 2.60591 2.40331   2
   6  -2   2 1.54969 2.51945   1
   6  -2   2 1.56186 2.53582   2
   6  -2   2 2.85036 2.58095   1
  -7   2  -2 25.8257  5.2260   1
  -7   2  -2 32.8368  4.7582   2
  -7   2  -2 21.1515  4.2179   2
   7  -2   2 26.1734  5.3761   2
   7  -2   2 25.3270  5.0957   2
   7  -2   2 26.9561  5.3427   1
   7  -2   2 12.5778  4.4754   1
  -8   2  -2 70.6749  7.6817   2
  -8   2  -2 63.6917  7.2070   2
   8  -2   2 47.7428  8.4308   2
   8  -2   2 81.7835  9.9957   1
   8  -2   2 73.3432  9.2395   2
   8  -2   2 47.8104  9.0171   1
   9  -2   2 -1.5961  3.0215   1
   9  -2   2 6.72562 4.15892   2
  10  -2   2 11.1450  5.3409   1
  10  -2   2 17.9210  5.5645   2
  11  -2   2 10.5013  4.6473   2
  11  -2   2 10.8545  5.4023   1
  12  -2   2 2.08721 4.44303   2
  12  -2   2 -0.8913  4.3478   1
  12   1  -2 -1.2214  5.0874   1
  11   1  -2 6.61847 5.11230   1
  10   1  -2 -1.8804  3.8074   1
  10   1  -2 3.10669 3.39854   2
   9   1  -2 -2.3506  3.3036   1
   9   1  -2 1.09987 2.74105   1
   9   1  -2 5.33310 3.18109   2
   8   1  -2 24.8787  4.2703   2
   8   1  -2 30.4653  4.7517   1
   8   1  -2 27.2228  4.5103   2
   8   1  -2 28.4456  4.6391   2
   8   1  -2 23.3097  5.1135   1
   7   1  -2 4.74844 2.21992   1
   7   1  -2 7.67707 2.57679   2
   7   1  -2 6.72035 2.38399   2
   7   1  -2 3.38383 2.63473   1
   6   1  -2 103.883  10.535   1
   6   1  -2 109.823   8.856   3
   6   1  -2 117.189   9.540   1
   6   1  -2 101.155   8.920   2
   6   1  -2 125.543   9.193   2
   5   1  -2 388.896  28.492   1
   5   1  -2 360.804  28.687   1
   5   1  -2 351.367  26.586   2
   5   1  -2 398.100  28.915   1
   5   1  -2 391.418  26.661   2
   5   1  -2 398.744  28.400   3
   4   1  -2 433.383  30.235   2
   4   1  -2 422.647  32.683   3
   4   1  -2 462.633  32.514   1
   4   1  -2 444.145  30.216   2
   3   1  -2 222.920  17.085   3
   1   1  -2 -0.7134  0.2866   2
   1   1  -2 -0.3650  0.2090   2
   1   1  -2 -0.4302  0.2429   1
   1   1  -2 -0.0120  0.3283   1
   1   1  -2 0.94937 0.72471   3
   0   1  -2 33.2452  3.6920   3
   0   1  -2 21.6728  2.7960   2
   0  -1   2 25.3032  3.0580   2
  -1   1  -2 -0.2026  0.4245   3
  -1   1  -2 0.12078 0.58698   1
  -1   1  -2 0.04800 0.51965   2
  -1   1  -2 0.69824 0.62022   2
  -1   1  -2 0.42506 0.69357   1
   1  -1   2 -0.0412  0.5559   1
   1  -1   2 -0.0547  0.4035   2
   1  -1   2 -0.1755  0.3894   3
   1  -1   2 0.81259 0.75758   2
   1  -1   2 -0.0600  0.5787   1
  -2   1  -2 601.509  45.591   1
  -2   1  -2 599.404  44.796   3
  -2   1  -2 585.995  42.355   2
  -2   1  -2 627.846  42.376   2
  -2   1  -2 595.698  45.357   1
   2  -1   2 647.743  42.412   2
   2  -1   2 634.248  42.439   2
   2  -1   2 608.475  45.575   1
   2  -1   2 588.611  45.325   1
   2  -1   2 625.614  44.891   3
  -3   1  -2 793.049  56.757   2
  -3   1  -2 757.159  56.744   2
  -3   1  -2 867.282  61.318   1
  -3   1  -2 786.672  59.983   3
   3  -1   2 797.014  60.021   3
   3  -1   2 890.887  61.427   1
   3  -1   2 887.214  57.024   2
   3  -1   2 789.427  60.844   1
   3  -1   2 872.799  56.974   2
  -4   1  -2 188.673  14.907   2
  -4   1  -2 185.883  14.770   2
  -4   1  -2 209.733  15.020   3
  -4   1  -2 186.393  14.819   2
  -4   1  -2 204.703  16.059   1
   4  -1   2 182.560  14.989   2
   4  -1   2 195.659  16.044   1
   4  -1   2 195.847  15.169   2
   4  -1   2 198.006  14.925   3
   4  -1   2 181.913  16.352   1
  -5   1  -2 768.854  55.836   3
  -5   1  -2 747.086  53.170   2
  -5   1  -2 764.742  57.182   1
  -5   1  -2 822.813  53.548   2
   5  -1   2 719.810  57.266   1
   5  -1   2 809.832  58.258   1
   5  -1   2 764.344  53.767   2
   5  -1   2 721.867  53.697   2
  -6   1  -2 20.2575  4.1114   1
  -6   1  -2 26.1225  4.0562   2
  -6   1  -2 24.9227  3.8219   2
   6  -1   2 21.8061  5.0131   1
   6  -1   2 17.0146  4.0468   1
   6  -1   2 20.3614  4.1892   2
   6  -1   2 18.2450  4.0019   2
  -7   1  -2 14.2975  3.7645   1
  -7   1  -2 18.3687  3.4163   2
  -7   1  -2 19.7050  3.3718   2
   7  -1   2 14.0427  4.4591   1
   7  -1   2 14.2187  3.9442   2
   7  -1   2 12.0208  3.8383   1
   7  -1   2 10.1377  3.6311   2
  -8   1  -2 1.90781 1.76606   2
  -8   1  -2 1.69775 2.00539   2
   8  -1   2 -3.1510  2.3614   2
   8  -1   2 -2.8967  2.7741   2
   8  -1   2 3.16444 3.57867   1
   8  -1   2 1.68729 2.99568   1
   9  -1   2 20.2719  5.9893   1
   9  -1   2 11.9661  4.9392   2
   9  -1   2 18.2811  5.2606   2
  10  -1   2 0.82592 3.93005   1
  10  -1   2 0.91512 3.68922   2
  11  -1   2 28.9675  7.7348   1
  11  -1   2 19.0885  6.0061   2
  12  -1   2 0.41094 4.94249   2
  12  -1   2 0.36365 5.07504   1
  12   0  -2 0.21676 5.21498   1
  11   0  -2 2.71480 4.13357   1
  11   0  -2 1.18778 3.96077   2
  10   0  -2 -0.8521  3.5507   1
  10   0  -2 1.38628 3.56025   2
   9   0  -2 7.90674 3.58107   2
   9   0  -2 6.39760 3.23130   1
   9   0  -2 0.45986 3.17443   1
   8   0  -2 7.90001 3.21692   2
   8   0  -2 11.1056  3.8956   1
   8   0  -2 7.98885 3.06490   2
   8   0  -2 8.52605 3.13089   1
   7   0  -2 5.44050 2.56290   2
   7   0  -2 8.33585 3.23682   1
   7   0  -2 14.0164  3.0502   1
   7   0  -2 7.94391 2.81040   2
   6   0  -2 109.998  10.449   1
   6   0  -2 108.130   9.122   1
   6   0  -2 86.7449  8.7507   2
   6   0  -2 106.914   9.349   2
   5   0  -2 1.55677 1.28026   2
   5   0  -2 3.34454 1.44382   1
   5   0  -2 1.50819 1.22422   2
   5   0  -2 2.97147 1.37642   2
   5   0  -2 0.58513 1.28391   1
   4   0  -2 274.785  19.137   2
   4   0  -2 286.391  19.213   2
   4   0  -2 277.912  20.652   1
   4   0  -2 259.121  20.476   1
   3   0  -2 368.646  27.020   3
   2   0  -2 33.1932  3.0613   3
  -2   0   2 35.3576  3.0810   3
   1   0  -2 672.279  49.091   3
   0   0  -2 -0.4355  0.2434   1
   0   0  -2 -0.0046  0.2140   2
   0   0  -2 0.26369 0.25401   1
   0   0  -2 -0.1704  0.1535   2
   0   0   2 -0.0914  0.3078   1
   0   0   2 -0.0976  0.1893   2
   0   0   2 0.04399 0.23889   3
  -1   0  -2 603.597  44.512   1
  -2   0  -2 3087.97  198.03   2
  -2   0  -2 3042.86  211.83   3
  -2   0  -2 2923.05  212.65   1
  -2   0  -2 3146.46  198.03   2
   2   0   2 2841.34  211.79   3
   2   0   2 2440.95  197.88   2
   2   0   2 2500.11  197.89   2
   2   0   2 3251.24  212.94   1
   2   0   2 2913.52  212.33   1
   2   0   2 3241.70  198.06   2
  -3   0  -2 58.7502  5.3057   3
  -3   0  -2 61.1671  5.9549   2
  -3   0  -2 54.9810  6.1668   1
  -3   0  -2 62.7284  6.5908   1
  -3   0  -2 69.1098  6.1877   2
   3   0   2 56.0852  6.0871   2
   3   0   2 77.4568  6.6371   2
   3   0   2 64.3267  6.1618   2
   3   0   2 81.5052  7.4990   1
   3   0   2 58.9160  5.2826   3
   3   0   2 54.2531  6.1577   1
  -4   0  -2 51.4785  5.5782   2
  -4   0  -2 61.6733  6.2436   1
  -4   0  -2 50.4526  5.6091   2
  -4   0  -2 55.4096  5.3023   3
   4   0   2 55.1645  6.9165   1
   4   0   2 66.0660  6.5260   1
   4   0   2 60.2072  6.3159   2
   4   0   2 48.0410  5.7612   2
   4   0   2 58.7103  6.3259   2
   4   0   2 50.7040  4.7870   3
  -5   0  -2 194.277  15.933   1
  -5   0  -2 201.269  14.865   2
  -5   0  -2 201.534  15.057   2
   5   0   2 203.001  15.617   2
   5   0   2 199.756  15.416   2
   5   0   2 190.356  16.980   1
   5   0   2 181.325  16.114   1
   5   0   2 196.149  15.019   3
  -6   0  -2 405.884  27.487   2
  -6   0  -2 361.055  27.553   2
  -6   0  -2 410.588  29.665   1
   6   0   2 364.259  28.248   2
   6   0   2 348.705  30.891   1
   6   0   2 357.816  28.408   2
   6   0   2 397.182  28.416   3
   6   0   2 389.872  30.149   1
  -7   0  -2 157.208  12.160   2
  -7   0  -2 161.635  11.895   2
   7   0   2 149.514  14.380   2
   7   0   2 113.647  15.180   1
   7   0   2 143.276  14.040   2
   7   0   2 157.250  13.825   1
  -8   0  -2 3.49022 1.82335   2
  -8   0  -2 7.28961 2.14142   2
   8   0   2 9.06069 4.49634   1
   8   0   2 6.92419 3.29572   2
   8   0   2 6.05080 3.25528   1
   8   0   2 9.12082 3.80867   2
   9   0   2 69.2113 10.8878   1
   9   0   2 65.6167  9.3155   2
   9   0   2 66.0762  9.3216   2
  10   0   2 -0.2750  4.1002   1
  10   0   2 2.06291 3.57932   2
  11   0   2 0.58926 4.32963   1
  11   0   2 3.49375 4.63400   2
  12   0   2 0.98099 5.41238   1
  12   0   2 -0.1965  5.2818   2
  12  -1  -2 1.17911 4.69108   1
  11  -1  -2 0.51263 4.09182   1
  11  -1  -2 3.53916 3.75027   2
  10  -1  -2 5.01672 4.03104   1
  10  -1  -2 2.36323 3.57865   2
   9  -1  -2 -1.3603  2.8161   1
   9  -1  -2 -0.9425  3.1367   1
   9  -1  -2 2.51123 2.89767   2
   8  -1  -2 75.5609  8.5193   2
   8  -1  -2 81.7421  8.8522   2
   8  -1  -2 87.3052 10.0326   1
   8  -1  -2 63.9705  8.5854   1
   7  -1  -2 36.3779  5.2174   2
   7  -1  -2 34.0491  5.7447   1
   7  -1  -2 32.9949  5.0884   2
   7  -1  -2 48.0801  6.0019   1
   6  -1  -2 3.07086 2.24128   1
   6  -1  -2 2.58044 1.84603   2
   6  -1  -2 2.72588 2.00466   2
   6  -1  -2 2.87592 1.92209   1
   5  -1  -2 88.2320  7.7448   2
   5  -1  -2 87.1016  7.7918   2
   5  -1  -2 90.2041  8.3968   1
   5  -1  -2 63.0804  7.8858   1
   4  -1  -2 427.507  28.528   2
   4  -1  -2 393.848  30.472   1
   4  -1  -2 367.944  30.350   1
   4  -1  -2 432.070  28.374   2
   3  -1  -2 50.2431  5.2125   1
   3  -1  -2 53.9730  4.9787   2
   3  -1  -2 64.7142  5.1132   1
   3  -1  -2 58.4493  4.5659   2
  -3   1   2 48.7526  4.4087   3
   2  -1  -2 7431.17  536.24   1
   2  -1  -2 7613.78  536.42   1
   2  -1  -2 7617.21  499.55   2
   2  -1  -2 7242.15  499.68   2
  -2   1   2 7563.89  535.98   1
  -2   1   2 7189.24  535.53   3
   1  -1  -2 297.396  20.357   2
   1  -1  -2 235.449  21.793   1
  -1   1   2 320.090  20.108   2
  -1   1   2 288.237  20.241   2
  -1   1   2 340.849  21.966   1
  -1   1   2 234.367  21.748   3
  -1   1   2 313.613  21.593   1
  -1   1   2 316.300  21.847   1
  -1  -1  -2 1704.13  120.84   1
  -1  -1  -2 1576.00  112.40   2
  -1  -1  -2 1776.22  120.98   1
   1   1   2 1510.59  120.44   1
   1   1   2 1763.41  112.38   2
  -2  -1  -2 1281.26   93.13   2
  -2  -1  -2 1387.55   93.19   2
  -2  -1  -2 1477.02  100.40   1
  -2  -1  -2 1478.83  100.29   1
   2   1   2 1412.38  100.37   1
   2   1   2 1367.14   93.18   2
   2   1   2 1330.28   93.27   2
   2   1   2 1322.58   99.78   3
   2   1   2 1321.12   99.87   1
  -3  -1  -2 976.202  64.232   2
  -3  -1  -2 948.258  64.152   2
  -3  -1  -2 841.383  68.573   1
  -3  -1  -2 924.351  69.096   1
   3   1   2 981.355  64.453   2
   3   1   2 928.746  68.568   3
   3   1   2 934.145  69.352   1
   3   1   2 952.179  64.247   2
   3   1   2 953.828  68.804   1
  -4  -1  -2 202.101  14.331   2
  -4  -1  -2 180.815  15.115   1
  -4  -1  -2 195.542  14.434   2
   4   1   2 189.014  15.376   1
   4   1   2 178.874  14.414   2
   4   1   2 181.061  14.579   2
   4   1   2 191.555  15.007   3
   4   1   2 206.327  16.124   1
  -5  -1  -2 347.933  24.496   2
  -5  -1  -2 329.311  24.318   2
  -5  -1  -2 343.903  26.134   1
   5   1   2 321.362  24.946   2
   5   1   2 348.586  26.576   1
   5   1   2 348.234  27.365   1
   5   1   2 337.710  25.800   3
   5   1   2 341.727  24.844   2
  -6  -1  -2 65.7955  6.5442   2
  -6  -1  -2 57.7662  6.0219   2
  -6  -1  -2 62.7576  6.6654   1
   6   1   2 56.0639  5.9938   3
   6   1   2 61.3219  7.0770   2
   6   1   2 47.3751  6.6280   2
   6   1   2 69.5482  7.7082   1
   6   1   2 58.0300  8.0683   1
  -7  -1  -2 21.1897  3.4340   2
  -7  -1  -2 21.3367  3.2686   2
   7   1   2 32.4934  4.9803   2
   7   1   2 14.6550  2.7549   3
   7   1   2 23.2725  4.4980   2
   7   1   2 27.4673  5.7624   1
   7   1   2 25.4726  4.7920   2
   7   1   2 22.3685  4.6524   1
  -8  -1  -2 89.8075  7.2183   2
   8   1   2 74.3115  9.9094   1
   8   1   2 92.4893  7.4920   3
   8   1   2 111.665  12.899   1
   8   1   2 88.3962 10.2111   2
   8   1   2 86.4894 10.2772   2
   8   1   2 82.3832 10.2976   2
   9   1   2 3.04302 4.27547   1
   9   1   2 6.59384 3.70927   2
   9   1   2 3.29634 3.68871   2
  10   1   2 12.4419  5.2734   1
  10   1   2 7.66248 4.97432   2
  11   1   2 8.19739 5.42153   2
  11   1   2 7.94139 5.44713   1
  12   1   2 -1.0186  4.9796   2
  12   1   2 -0.8646  5.3633   1
  12  -2  -2 5.07741 5.07529   1
  11  -2  -2 8.86641 3.98419   2
  11  -2  -2 0.21627 3.64758   1
  10  -2  -2 2.20641 3.48291   1
  10  -2  -2 5.33653 3.56571   2
   9  -2  -2 6.72477 3.22829   2
   9  -2  -2 8.98434 3.88515   1
   8  -2  -2 26.2086  4.9179   2
   8  -2  -2 17.7523  4.7151   2
   8  -2  -2 22.6827  5.0380   1
   8  -2  -2 33.1697  5.7408   1
   7  -2  -2 60.0789  7.1276   2
   7  -2  -2 38.2377  5.6658   2
   7  -2  -2 33.9219  6.1657   1
   7  -2  -2 54.3931  6.9341   1
   6  -2  -2 27.1008  4.7504   2
   6  -2  -2 38.7853  5.7470   1
   6  -2  -2 39.6703  5.1550   2
   6  -2  -2 40.2362  5.7619   1
   5  -2  -2 2.30375 2.09802   1
   5  -2  -2 -0.6451  1.9708   2
   5  -2  -2 1.77643 1.89579   2
   5  -2  -2 2.93957 2.23014   1
  -5   2   2 1.36267 0.92989   2
   4  -2  -2 172.521  15.089   1
   4  -2  -2 193.825  13.892   2
   4  -2  -2 183.910  14.234   2
   4  -2  -2 207.524  15.107   1
  -4   2   2 170.188  14.255   1
  -4   2   2 187.283  14.013   3
  -4   2   2 178.521  13.308   2
  -4   2   2 179.990  13.268   2
   3  -2  -2 51.8671  4.7115   2
   3  -2  -2 38.6620  4.7628   2
   3  -2  -2 37.8464  5.0924   1
   3  -2  -2 62.5543  5.4809   1
  -3   2   2 43.3060  4.7745   1
  -3   2   2 47.9471  4.5276   2
  -3   2   2 33.8778  4.1096   2
   2  -2  -2 2823.63  190.05   2
   2  -2  -2 2760.17  190.57   2
   2  -2  -2 2916.99  204.09   1
   2  -2  -2 2825.04  204.60   1
  -2   2   2 2870.25  190.11   2
  -2   2   2 2766.00  204.07   1
  -2   2   2 2806.78  204.43   1
  -2   2   2 2795.95  190.34   2
   1  -2  -2 4.85969 1.21070   1
   1  -2  -2 1.79660 0.71546   2
   1  -2  -2 3.86714 1.26160   2
   1  -2  -2 1.41794 1.13341   1
  -1   2   2 4.00526 0.96729   2
  -1   2   2 1.87512 0.94070   2
  -1   2   2 2.12553 0.86155   1
  -1   2   2 -0.2150  0.7270   1
   0  -2  -2 1469.26  103.05   1
   0  -2  -2 1362.10   95.98   2
   0  -2  -2 1379.07   96.47   2
   0  -2  -2 1442.63  103.70   1
   0   2   2 1458.40  103.04   1
   0   2   2 1488.44   96.00   2
   0   2   2 1306.35   96.38   2
   0   2   2 1440.47  103.79   1
  -1  -2  -2 4869.45  321.61   2
  -1  -2  -2 4618.40  345.71   1
  -1  -2  -2 4709.90  321.93   2
  -1  -2  -2 4671.96  345.14   1
   1   2   2 5168.62  346.03   1
   1   2   2 4884.16  321.57   2
   1   2   2 4906.17  322.02   2
   1   2   2 4453.66  345.07   1
  -2  -2  -2 142.389  11.806   1
  -2  -2  -2 139.635  10.657   2
  -2  -2  -2 132.562  10.713   2
   2   2   2 142.512  10.860   2
   2   2   2 142.605  10.609   2
   2   2   2 154.394  12.091   1
   2   2   2 127.507  11.205   1
  -3  -2  -2 10.6602  2.1020   2
  -3  -2  -2 7.67121 1.92345   2
  -3  -2  -2 10.7007  2.1736   1
   3   2   2 8.84345 2.11437   1
   3   2   2 9.20277 2.04696   2
   3   2   2 10.6615  2.6145   1
   3   2   2 10.6714  2.5898   1
   3   2   2 8.21719 2.04545   2
  -4  -2  -2 14.0758  2.7239   1
  -4  -2  -2 14.1766  2.5694   2
  -4  -2  -2 16.6634  2.7801   2
   4   2   2 18.1015  3.1405   2
   4   2   2 12.6693  2.6142   2
   4   2   2 12.8916  3.1313   1
   4   2   2 10.7041  2.4730   1
  -5  -2  -2 172.999  13.675   1
  -5  -2  -2 168.112  12.846   2
  -5  -2  -2 156.016  12.808   2
   5   2   2 162.378  13.350   2
   5   2   2 161.430  13.774   3
   5   2   2 172.996  13.352   2
   5   2   2 160.039  13.958   1
   5   2   2 169.925  14.870   1
  -6  -2  -2 99.9120  9.4688   2
  -6  -2  -2 125.915   9.201   2
  -6  -2  -2 107.060  10.164   1
   6   2   2 103.779  10.724   2
   6   2   2 116.113   9.866   3
   6   2   2 87.2141  9.9806   2
   6   2   2 93.5161 11.6788   1
   6   2   2 114.026  11.249   1
  -7  -2  -2 58.4731  5.7799   2
  -7  -2  -2 53.2456  5.6761   2
   7   2   2 53.3835  7.0456   2
   7   2   2 50.1931  6.2050   3
   7   2   2 52.9969  7.3267   1
   7   2   2 52.2773  7.0837   2
   7   2   2 52.5920  8.1393   1
   8   2   2 89.9032 10.9771   2
   8   2   2 109.925  11.475   2
   8   2   2 111.633  12.137   1
   8   2   2 118.418  13.815   1
   8   2   2 105.840   9.420   3
   9   2   2 0.56106 1.70230   3
   9   2   2 4.90445 3.97120   2
   9   2   2 5.96221 3.83916   2
   9   2   2 12.7762  4.3941   2
   9   2   2 -1.5923  3.6292   1
  10   2   2 -3.9883  3.5118   1
  10   2   2 -0.8451  3.9502   2
  11   2   2 3.12658 4.68069   2
  11   2   2 3.74323 5.11578   1
  12   2   2 0.85177 5.23593   2
  12   2   2 -2.1756  4.9953   1
  12  -3  -2 8.84179 5.39124   1
  11  -3  -2 3.86867 4.62622   1
  11  -3  -2 6.44278 4.64380   2
  10  -3  -2 1.73737 3.42213   2
  10  -3  -2 5.11781 4.42752   1
   9  -3  -2 14.5217  4.7629   1
   9  -3  -2 9.45280 4.01549   2
   8  -3  -2 -1.2898  3.2778   1
   8  -3  -2 1.16181 3.24347   2
   8  -3  -2 0.49335 3.31084   1
   8  -3  -2 0.06740 2.53876   2
   7  -3  -2 91.9925 10.8526   1
   7  -3  -2 93.8271 10.5787   1
   7  -3  -2 72.2365  8.8268   2
   7  -3  -2 90.9210 10.3293   2
   6  -3  -2 7.16014 3.15506   2
   6  -3  -2 9.41558 3.17726   1
   6  -3  -2 7.62851 2.39884   2
   6  -3  -2 14.1566  3.9792   1
  -6   3   2 3.90316 1.67574   2
  -6   3   2 6.68905 1.91970   2
   5  -3  -2 2317.82  168.38   2
   5  -3  -2 2487.93  180.82   1
   5  -3  -2 2356.39  180.18   1
   5  -3  -2 2482.16  167.74   2
  -5   3   2 2411.83  167.30   2
  -5   3   2 2670.43  167.42   2
  -5   3   2 2552.78  178.85   3
  -5   3   2 2455.40  179.64   1
   4  -3  -2 100.607  10.964   1
   4  -3  -2 119.359  10.800   2
   4  -3  -2 103.832   8.766   2
   4  -3  -2 102.395  10.259   1
  -4   3   2 106.493   9.588   2
  -4   3   2 100.504  10.172   1
  -4   3   2 106.712   9.566   2
   3  -3  -2 263.173  18.779   2
   3  -3  -2 254.828  19.535   2
   3  -3  -2 247.025  20.910   1
   3  -3  -2 272.971  20.315   1
  -3   3   2 256.360  20.638   1
  -3   3   2 254.651  18.860   2
  -3   3   2 250.699  19.159   2
   2  -3  -2 60.4330  5.4791   2
   2  -3  -2 49.5157  6.4576   1
   2  -3  -2 54.7059  6.2618   2
   2  -3  -2 53.4393  5.7427   1
  -2   3   2 49.8935  5.7900   2
  -2   3   2 55.3085  5.4160   2
   1  -3  -2 -0.5846  0.8261   1
   1  -3  -2 1.71759 0.88523   2
   1  -3  -2 -0.0469  1.1785   2
   1  -3  -2 0.64052 1.53020   1
  -1   3   2 0.97614 1.11237   2
  -1   3   2 0.53216 1.01317   1
  -1   3   2 3.02131 1.10713   2
  -1   3   2 -0.2793  1.2175   1
   0  -3  -2 2.07801 1.02227   2
   0  -3  -2 5.22434 1.41992   1
   0  -3  -2 8.66093 2.12897   2
   0  -3  -2 7.84379 2.31807   1
   0   3   2 6.29269 1.41540   2
   0   3   2 7.17228 1.58695   1
   0   3   2 8.58835 2.40591   1
   0   3   2 13.3102  2.5030   2
  -1  -3  -2 294.470  21.974   1
  -1  -3  -2 293.504  20.486   2
  -1  -3  -2 267.121  21.024   2
  -1  -3  -2 275.795  22.594   1
   1   3   2 269.659  20.331   2
   1   3   2 311.003  21.244   2
   1   3   2 288.639  21.849   1
   1   3   2 287.956  22.884   1
  -2  -3  -2 85.2759  7.5455   1
  -2  -3  -2 83.9437  8.8324   1
  -2  -3  -2 75.6184  7.9919   2
  -2  -3  -2 91.4520  7.2141   2
   2   3   2 76.5681  7.8900   2
   2   3   2 84.7465  7.4540   1
   2   3   2 81.9308  6.9676   2
   2   3   2 82.3381  9.0859   1
  -3  -3  -2 60.0825  6.5997   2
  -3  -3  -2 69.5686  6.7300   2
   3   3   2 61.2958  6.6464   1
   3   3   2 68.6406  6.5361   2
   3   3   2 66.6392  6.8556   2
   3   3   2 46.6738  7.0161   1
  -4  -3  -2 277.079  21.469   2
  -4  -3  -2 294.917  22.723   1
  -4  -3  -2 284.678  21.329   2
   4   3   2 294.628  22.935   1
   4   3   2 277.472  21.391   2
   4   3   2 325.539  22.020   2
   4   3   2 277.534  23.724   1
  -5  -3  -2 104.900   9.523   1
  -5  -3  -2 121.051   9.289   2
  -5  -3  -2 115.655  10.178   2
   5   3   2 89.8056 11.1762   1
   5   3   2 95.0580 10.0863   2
   5   3   2 107.656  10.234   2
   5   3   2 105.147  10.742   1
   5   3   2 97.2452 11.5087   1
  -6  -3  -2 3.85567 2.21533   1
  -6  -3  -2 1.43833 1.77089   2
  -6  -3  -2 4.73761 2.15814   2
   6   3   2 7.38368 2.52305   2
   6   3   2 3.22032 2.24781   2
   6   3   2 5.41422 2.98859   1
   6   3   2 6.69963 2.65629   1
  -7  -3  -2 2.92739 1.82404   2
  -7  -3  -2 2.43919 1.76645   2
   7   3   2 -0.2568  2.0689   2
   7   3   2 0.15347 2.10335   2
   7   3   2 0.14491 2.10338   3
   7   3   2 4.86393 2.64245   1
   7   3   2 0.80718 2.57933   1
   8   3   2 42.3666  6.7805   2
   8   3   2 42.5298  6.8133   2
   8   3   2 42.9165  7.7558   1
   8   3   2 40.0493  6.8240   1
   8   3   2 37.2222  5.6356   3
   9   3   2 0.70939 2.17446   3
   9   3   2 -0.5625  2.7170   2
   9   3   2 4.18816 4.18807   1
   9   3   2 2.55888 3.69223   2
  10   3   2 10.8596  4.2620   2
  10   3   2 13.4265  5.7588   1
  11   3   2 -3.5038  3.1122   2
  11   3   2 0.00863 4.50116   1
  11   3   2 3.98319 4.16168   2
  12   3   2 0.49108 4.97869   2
  12   3   2 3.28303 6.06951   1
  11  -4  -2 -2.7352  4.3668   1
  11  -4  -2 12.5603  5.0414   2
  10  -4  -2 15.8958  5.0197   2
  10  -4  -2 17.7502  5.7808   1
   9  -4  -2 1.16009 3.09300   2
   9  -4  -2 3.44509 4.22809   1
   8  -4  -2 2.74620 3.29721   1
   8  -4  -2 -1.0744  4.0062   2
   8  -4  -2 3.75403 3.13459   2
   7  -4  -2 1.97977 2.67021   2
   7  -4  -2 0.84245 3.58255   2
   7  -4  -2 1.24305 3.66889   1
   7  -4  -2 3.25997 3.11021   1
  -7   4   2 3.07590 1.99881   2
  -7   4   2 2.27742 1.57380   3
  -7   4   2 0.05757 2.08211   2
   6  -4  -2 3.00574 3.21304   2
   6  -4  -2 2.78441 2.39319   2
   6  -4  -2 -0.4382  3.1884   1
   6  -4  -2 1.93160 2.36199   1
  -6   4   2 1.83269 2.19800   2
  -6   4   2 6.48264 3.26846   1
  -6   4   2 4.83549 2.15743   2
   5  -4  -2 31.1774  4.6143   2
   5  -4  -2 21.4328  5.1897   1
   5  -4  -2 33.4389  5.1860   1
   5  -4  -2 20.5297  4.7505   2
  -5   4   2 26.1777  4.4527   2
  -5   4   2 25.8977  4.7280   1
  -5   4   2 19.3858  3.9439   2
   4  -4  -2 258.155  20.040   2
   4  -4  -2 285.611  22.981   1
   4  -4  -2 258.861  21.677   1
   4  -4  -2 279.422  21.417   2
  -4   4   2 249.949  20.188   2
  -4   4   2 267.806  22.227   1
  -4   4   2 304.714  20.978   2
   3  -4  -2 63.3595  6.9968   2
   3  -4  -2 71.5553  9.0465   1
   3  -4  -2 75.0993  8.5771   2
   3  -4  -2 70.1767  7.7540   1
  -3   4   2 72.9095  8.0994   2
  -3   4   2 87.2360  7.8414   2
   2  -4  -2 13.8953  2.6596   1
   2  -4  -2 6.10691 2.62519   1
   2  -4  -2 16.4506  2.6216   2
   2  -4  -2 7.34290 2.58617   2
  -2   4   2 2.14366 1.87200   2
  -2   4   2 10.8130  3.0338   1
  -2   4   2 18.8884  2.8478   2
   1  -4  -2 990.783  68.295   2
   1  -4  -2 959.605  67.110   2
   1  -4  -2 986.453  72.080   1
   1  -4  -2 983.556  73.306   1
  -1   4   2 943.265  67.056   2
  -1   4   2 983.995  68.223   2
  -1   4   2 1009.36   73.30   1
   0  -4  -2 47.6960  6.3905   2
   0  -4  -2 68.0949  7.8104   1
   0  -4  -2 56.2153  5.6457   2
   0  -4  -2 57.0824  6.1027   1
   0   4   2 49.3025  6.2955   2
   0   4   2 64.3628  6.3265   1
   0   4   2 57.1515  5.7034   2
   0   4   2 46.5993  6.7971   1
  -1  -4  -2 10.5442  2.2714   1
  -1  -4  -2 5.88318 1.80066   2
  -1  -4  -2 12.0494  2.8301   2
  -1  -4  -2 7.65440 2.89161   1
   1   4   2 9.42984 2.20033   1
   1   4   2 9.47772 2.53025   2
   1   4   2 8.35042 2.94422   1
   1   4   2 11.6473  2.1608   2
  -2  -4  -2 317.836  25.601   1
  -2  -4  -2 344.803  24.791   2
  -2  -4  -2 337.198  24.033   2
   2   4   2 340.693  25.566   1
   2   4   2 313.048  23.792   2
   2   4   2 343.481  24.846   2
   2   4   2 329.804  26.888   1
  -3  -4  -2 30.7529  4.9329   2
  -3  -4  -2 32.3759  4.6618   2
   3   4   2 39.0887  5.3655   2
   3   4   2 41.7601  5.1645   1
   3   4   2 38.4743  4.6604   2
   3   4   2 31.1435  5.5921   1
  -4  -4  -2 224.392  18.488   2
  -4  -4  -2 259.167  19.714   1
  -4  -4  -2 244.037  18.450   2
   4   4   2 241.614  20.789   1
   4   4   2 245.061  18.296   2
   4   4   2 224.295  18.736   2
   4   4   2 243.528  19.575   1
  -5  -4  -2 68.1218  7.4164   1
  -5  -4  -2 58.1295  6.8094   2
  -5  -4  -2 68.1124  7.2932   2
   5   4   2 52.2907  8.2304   1
   5   4   2 46.0369  6.4243   2
   5   4   2 89.5903  8.6875   2
   5   4   2 52.9138  6.9916   1
  -6  -4  -2 103.607  10.014   1
  -6  -4  -2 101.503   9.490   2
  -6  -4  -2 88.9093  9.3113   2
   6   4   2 90.0148 10.2947   1
   6   4   2 90.2383 11.4677   1
   6   4   2 89.9685 11.6461   1
   6   4   2 121.257  11.162   2
   6   4   2 82.4295  9.5895   2
  -7  -4  -2 1.01205 2.04041   2
  -7  -4  -2 -0.7116  1.9138   2
   7   4   2 0.76975 2.22356   2
   7   4   2 0.39210 2.55661   2
   7   4   2 0.29600 2.24885   1
   7   4   2 -1.6136  2.5187   1
   8   4   2 31.2489  7.1803   1
   8   4   2 35.8883  6.3203   2
   8   4   2 38.4583  6.7453   1
   8   4   2 31.2047  5.8195   3
   8   4   2 32.0180  6.1777   2
   9   4   2 2.85250 3.85947   1
   9   4   2 1.80816 3.20430   2
   9   4   2 1.09750 2.29366   3
  10   4   2 3.04125 3.43010   2
  10   4   2 -0.0272  4.1463   1
  11   4   2 1.94529 5.02610   1
  11   4   2 4.42742 4.12002   2
  12   4   2 2.89870 5.14278   2
  12   4   2 -2.2905  4.0572   2
  12   4   2 -1.3059  6.1646   1
  11  -5  -2 5.38391 4.55893   2
  11  -5  -2 4.96639 4.40967   1
  10  -5  -2 7.45121 4.66538   1
  10  -5  -2 5.54198 4.28223   2
   9  -5  -2 2.41038 4.13298   1
   9  -5  -2 1.11524 3.49706   2
   8  -5  -2 28.3367  6.6214   1
   8  -5  -2 40.1781  6.4880   2
   7  -5  -2 4.49308 3.45002   1
   7  -5  -2 -2.3253  2.4154   2
  -7   5   2 5.24651 2.84716   2
  -7   5   2 5.14278 2.37612   3
  -7   5   2 5.17211 3.09189   2
   6  -5  -2 90.3968  9.4546   2
   6  -5  -2 94.5652 11.4603   2
   6  -5  -2 79.4801 10.0349   1
   6  -5  -2 82.3036 11.5425   1
  -6   5   2 93.9945  9.8958   2
  -6   5   2 76.0609  9.8560   1
  -6   5   2 75.0875  8.9568   2
   5  -5  -2 109.840  11.498   2
   5  -5  -2 138.191  14.287   2
   5  -5  -2 124.874  12.881   1
   5  -5  -2 124.292  14.478   1
  -5   5   2 125.824  13.413   1
  -5   5   2 124.887  12.345   2
  -5   5   2 125.500  12.404   2
   4  -5  -2 25.7669  5.7462   1
   4  -5  -2 22.9401  5.4335   2
   4  -5  -2 19.5045  4.2325   1
   4  -5  -2 23.6311  4.0150   2
  -4   5   2 21.3756  4.2496   2
  -4   5   2 31.1884  5.6444   1
  -4   5   2 22.6815  4.4880   2
   3  -5  -2 21.7907  5.4312   1
   3  -5  -2 33.3673  4.4643   2
   3  -5  -2 38.2940  5.3520   1
   3  -5  -2 39.1317  6.3235   2
  -3   5   2 25.7118  5.3997   1
  -3   5   2 29.1306  4.6424   2
  -3   5   2 24.3229  4.8650   2
   2  -5  -2 411.636  30.004   2
   2  -5  -2 416.819  33.743   1
   2  -5  -2 423.288  32.275   1
   2  -5  -2 366.523  31.023   2
  -2   5   2 432.617  33.585   1
  -2   5   2 439.167  30.117   2
  -2   5   2 421.933  31.293   2
   1  -5  -2 188.920  14.413   2
   1  -5  -2 178.147  15.376   1
   1  -5  -2 197.643  18.616   1
   1  -5  -2 197.567  17.337   2
  -1   5   2 190.595  16.913   1
  -1   5   2 180.533  14.347   2
  -1   5   2 180.833  15.526   2
   0  -5  -2 1.00905 1.25920   2
   0  -5  -2 -1.1801  1.6342   2
   0  -5  -2 0.88003 1.28594   1
   0   5   2 0.40791 1.59337   2
   0   5   2 0.60672 1.14431   2
   0   5   2 1.66883 2.22881   1
  -1  -5  -2 82.1562  8.1082   2
  -1  -5  -2 74.4285  8.3605   1
  -1  -5  -2 88.1188  9.6453   2
   1   5   2 96.9937 10.8006   1
   1   5   2 87.1148  8.0255   2
   1   5   2 77.7522  8.4816   1
   1   5   2 80.9535  9.1706   2
  -2  -5  -2 240.795  19.742   1
  -2  -5  -2 246.911  18.544   2
  -2  -5  -2 241.178  19.390   2
   2   5   2 244.101  18.295   2
   2   5   2 245.402  19.647   1
   2   5   2 252.145  21.407   1
   2   5   2 240.030  19.445   2
  -3  -5  -2 186.094  14.971   2
  -3  -5  -2 195.929  16.019   1
  -3  -5  -2 191.733  15.662   2
   3   5   2 172.781  14.635   2
   3   5   2 197.579  18.915   1
   3   5   2 195.262  15.777   1
   3   5   2 188.790  15.760   2
  -4  -5  -2 113.157  10.816   2
  -4  -5  -2 112.763  11.111   2
  -4  -5  -2 117.646  11.457   1
   4   5   2 101.749  11.185   2
   4   5   2 117.947  11.209   1
   4   5   2 97.5086 12.2610   1
   4   5   2 90.0586  9.8928   2
  -5  -5  -2 25.3162  4.4680   1
  -5  -5  -2 17.2597  3.9666   2
  -5  -5  -2 15.3695  3.6108   2
   5   5   2 17.8973  3.7200   2
   5   5   2 15.8605  4.0469   2
   5   5   2 16.2372  3.7039   1
   5   5   2 12.7005  4.4235   1
  -6  -5  -2 16.3236  3.8076   2
  -6  -5  -2 26.0073  4.2458   2
  -6  -5  -2 20.5203  4.2272   1
   6   5   2 10.6230  3.6091   2
   6   5   2 14.9661  5.0713   1
   6   5   2 11.7245  3.7321   2
   6   5   2 16.2016  4.0180   1
  -7  -5  -2 22.7750  4.0038   2
  -7  -5  -2 10.0624  3.3523   2
   7   5   2 21.9362  4.7758   1
   7   5   2 15.9650  5.2263   1
   7   5   2 15.5070  4.2573   2
   7   5   2 24.8214  6.3554   1
   7   5   2 24.6110  5.0898   2
   8   5   2 6.73166 3.34853   2
   8   5   2 6.41655 4.26902   1
   9   5   2 16.1198  4.9647   2
   9   5   2 19.4008  5.1347   3
   9   5   2 13.4052  5.7825   1
  10   5   2 23.3459  5.9320   2
  10   5   2 11.6441  5.9733   1
  11   5   2 1.65098 5.24225   1
  11   5   2 -3.5703  4.2522   2
  12   5   2 3.26389 4.89691   2
  12   5   2 13.7457  7.3824   1
  11  -6  -2 13.8420  5.3753   2
  11  -6  -2 9.94204 5.88901   1
  10  -6  -2 4.09269 4.82320   1
  10  -6  -2 4.65179 4.31913   2
   9  -6  -2 0.44820 3.25713   2
   9  -6  -2 3.68210 4.26059   1
   8  -6  -2 4.59062 3.49629   2
   8  -6  -2 7.64366 4.37812   1
   7  -6  -2 11.6877  4.5124   1
   7  -6  -2 12.1841  3.9302   2
  -7   6   2 12.0655  3.9255   2
   6  -6  -2 3.80155 3.23344   1
   6  -6  -2 -2.6039  1.8707   2
  -6   6   2 -1.0199  2.4929   2
   5  -6  -2 1.72740 2.21473   2
   5  -6  -2 -0.0549  2.1986   1
   5  -6  -2 -2.5671  3.5567   1
  -5   6   2 6.63680 4.05534   1
  -5   6   2 0.73788 2.51211   2
   4  -6  -2 1.81839 2.04952   2
   4  -6  -2 0.51252 2.35478   1
   4  -6  -2 3.40161 4.17231   1
  -4   6   2 1.88568 2.91445   1
  -4   6   2 0.27509 2.01123   2
   3  -6  -2 414.607  33.791   2
   3  -6  -2 413.217  32.071   2
   3  -6  -2 450.846  36.487   1
   3  -6  -2 439.824  34.642   1
  -3   6   2 491.792  36.391   1
  -3   6   2 449.683  33.589   2
   2  -6  -2 20.5730  3.8056   2
   2  -6  -2 29.5296  6.6855   1
   2  -6  -2 14.5831  3.7316   1
   2  -6  -2 23.7175  5.4965   2
  -2   6   2 25.8887  5.1587   2
  -2   6   2 28.3424  5.8720   1
   1  -6  -2 80.9877  9.0587   1
   1  -6  -2 80.5461  8.4780   2
   1  -6  -2 99.8239 11.0453   2
  -1   6   2 85.5776 10.2398   2
  -1   6   2 92.8289 11.2726   1
  -1   6   2 71.2919  8.1398   2
   0  -6  -2 174.773  14.276   1
   0  -6  -2 159.112  15.971   2
   0  -6  -2 168.930  13.347   2
   0   6   2 145.383  13.113   2
   0   6   2 164.958  15.866   2
   0   6   2 170.102  17.437   1
  -1  -6  -2 81.4017  9.8292   2
  -1  -6  -2 59.9453  7.4834   2
  -1  -6  -2 79.6018  8.5520   1
   1   6   2 75.0019  7.9096   2
   1   6   2 71.5712  9.1480   2
   1   6   2 87.2247 10.9431   1
  -2  -6  -2 4.19688 2.10415   2
  -2  -6  -2 1.69200 2.81533   2
  -2  -6  -2 0.87649 1.73147   1
   2   6   2 4.64032 2.34673   1
   2   6   2 7.73582 3.16354   2
   2   6   2 -0.3821  2.1901   1
   2   6   2 4.37501 2.11204   2
  -3  -6  -2 47.8633  6.5016   2
  -3  -6  -2 61.8108  8.0683   2
  -3  -6  -2 62.1875  7.3220   1
   3   6   2 59.2695  7.2138   1
   3   6   2 37.1385  7.6207   1
   3   6   2 53.4657  6.4804   2
   3   6   2 48.2291  7.3293   2
  -4  -6  -2 2.06463 2.82253   2
  -4  -6  -2 2.63693 2.21669   2
  -4  -6  -2 0.63375 2.07115   1
   4   6   2 0.20432 1.94368   1
   4   6   2 1.90620 2.91708   1
   4   6   2 3.74437 2.56381   2
   4   6   2 7.05054 2.47377   2
  -5  -6  -2 28.7075  5.6753   2
  -5  -6  -2 23.2944  4.7762   2
  -5  -6  -2 39.1505  6.0083   1
   5   6   2 22.4860  4.6243   2
   5   6   2 43.9577  7.8808   1
   5   6   2 21.3236  4.5973   1
   5   6   2 31.6510  5.8966   2
  -6  -6  -2 3.47417 2.89045   1
  -6  -6  -2 1.86429 2.88125   2
  -6  -6  -2 1.33767 2.47717   2
   6   6   2 3.00856 3.05102   1
   6   6   2 5.95838 3.22039   2
   6   6   2 0.80583 3.03905   1
  -7  -6  -2 14.5786  3.8747   2
  -7  -6  -2 16.4609  4.3094   2
   7   6   2 9.94207 5.21977   1
   7   6   2 18.4613  4.8927   2
   8   6   2 -1.0374  2.7137   2
   8   6   2 4.91899 4.47246   1
   8   6   2 -2.5421  4.0603   1
   9   6   2 2.89858 3.77317   2
   9   6   2 0.09871 3.86861   1
   9   6   2 4.13355 4.06504   3
  10   6   2 -2.2954  4.4195   1
  10   6   2 5.25672 4.57686   2
  11   6   2 0.99053 5.04832   1
  11   6   2 2.70890 4.92945   2
  10  -7  -2 0.84527 3.83242   2
  10  -7  -2 3.58050 4.90052   1
   9  -7  -2 10.8944  5.0122   1
   9  -7  -2 1.13136 3.86216   2
   8  -7  -2 2.54570 3.34126   2
   8  -7  -2 12.2681  5.1591   1
   7  -7  -2 23.7464  5.4159   2
   7  -7  -2 11.8389  4.8653   1
  -7   7   2 24.1234  5.4388   2
   6  -7  -2 14.3687  4.3855   2
   6  -7  -2 31.7496  6.3403   1
  -6   7   2 36.8957  6.5753   2
   5  -7  -2 178.505  16.865   2
   5  -7  -2 173.456  18.058   1
  -5   7   2 203.988  18.554   2
   4  -7  -2 9.96785 3.27158   2
   4  -7  -2 13.7451  6.1593   1
   4  -7  -2 8.24008 3.40813   1
  -4   7   2 8.51778 3.79584   2
  -4   7   2 16.0154  5.1722   1
   3  -7  -2 92.9030 10.8880   1
   3  -7  -2 102.612  10.311   2
  -3   7   2 104.788  12.149   2
  -3   7   2 95.8227 12.7286   1
   2  -7  -2 4.36240 2.21114   2
   2  -7  -2 0.99870 2.12924   1
  -2   7   2 -3.1068  2.8855   1
  -2   7   2 0.40823 2.88599   2
   1  -7  -2 20.0564  4.2838   1
   1  -7  -2 20.4810  3.8682   2
  -1   7   2 20.5814  5.0371   2
  -1   7   2 32.1540  6.9198   1
   0  -7  -2 203.299  15.418   2
   0  -7  -2 189.906  16.251   1
   0   7   2 147.061  17.153   2
   0   7   2 185.905  19.840   1
  -1  -7  -2 42.7156  6.3665   1
  -1  -7  -2 46.4672  6.4710   2
   1   7   2 60.0363  8.4380   2
   1   7   2 52.6860  9.0298   1
  -2  -7  -2 139.529  13.697   1
  -2  -7  -2 122.489  12.458   2
   2   7   2 139.788  14.519   2
   2   7   2 132.030  15.617   1
  -3  -7  -2 0.77394 2.03176   2
  -3  -7  -2 3.62883 2.64038   1
   3   7   2 2.25076 2.48771   2
   3   7   2 0.25228 2.96630   1
   3   7   2 2.64578 2.62579   1
  -4  -7  -2 1.16007 2.34619   2
  -4  -7  -2 0.05018 2.03409   1
   4   7   2 3.47243 2.74478   1
   4   7   2 1.46816 2.62354   2
   4   7   2 3.29332 4.19218   1
  -5  -7  -2 13.2138  4.3009   1
  -5  -7  -2 16.1318  4.2492   2
   5   7   2 10.3457  5.2334   1
   5   7   2 7.22638 3.65664   2
   5   7   2 10.2153  3.7769   1
  -6  -7  -2 9.93169 3.73455   2
   6   7   2 8.48695 5.29306   1
   6   7   2 17.1616  5.2228   2
  -7  -7  -2 4.53261 3.18017   2
   7   7   2 11.5746  5.2600   1
   7   7   2 3.34467 3.19974   2
   8   7   2 -1.0960  4.5138   1
   8   7   2 4.85055 5.07620   1
   8   7   2 3.49148 3.59779   2
   9   7   2 -0.9885  4.2473   1
   9   7   2 5.01396 3.87955   2
  10   7   2 3.84036 5.43670   1
  10   7   2 2.05985 4.08431   2
  11   7   2 4.15072 5.41835   2
  11   7   2 4.22557 6.76953   1
  10  -8  -2 6.67227 5.14137   2
  10  -8  -2 0.17231 5.16759   1
   9  -8  -2 3.20450 4.23855   2
   9  -8  -2 -3.6297  4.4853   1
   8  -8  -2 5.09120 4.42930   1
   8  -8  -2 4.15961 3.49260   2
   7  -8  -2 11.3202  4.1994   2
   7  -8  -2 8.05653 4.89772   1
  -7   8   2 17.7467  5.2197   2
   6  -8  -2 5.29145 3.19778   2
   6  -8  -2 -0.4177  3.2969   1
  -6   8   2 1.11467 3.50405   2
   5  -8  -2 17.9711  5.1171   1
   5  -8  -2 8.26477 3.38966   2
  -5   8   2 0.62726 3.23233   2
   4  -8  -2 31.5413  5.5335   2
   4  -8  -2 40.2263  6.7161   1
  -4   8   2 19.3114  5.7407   2
  -4   8   2 22.1047  6.8476   1
   3  -8  -2 4.28116 3.12108   1
   3  -8  -2 3.63587 2.51750   2
  -3   8   2 8.59946 5.18649   1
  -3   8   2 12.8778  4.4453   2
   2  -8  -2 17.2601  4.5271   1
   2  -8  -2 23.4885  4.5041   2
  -2   8   2 23.1682  5.9019   2
  -2   8   2 14.9096  5.7174   1
   1  -8  -2 57.1888  7.2309   2
   1  -8  -2 52.0820  7.3736   1
  -1   8   2 38.3200  8.3626   1
  -1   8   2 63.2530  9.0417   2
   0  -8  -2 -2.0971  1.7023   2
   0  -8  -2 4.76597 2.82564   1
   0   8   2 1.70153 3.04907   2
   0   8   2 3.16657 3.45046   1
  -1  -8  -2 131.772  12.950   2
  -1  -8  -2 121.660  13.217   1
   1   8   2 124.733  14.404   2
   1   8   2 137.367  16.573   1
  -2  -8  -2 36.5596  6.0412   2
  -2  -8  -2 43.1398  6.8173   1
   2   8   2 50.0282  8.3371   2
   2   8   2 42.0274  8.4745   1
  -3  -8  -2 0.69850 2.37461   2
  -3  -8  -2 0.84608 2.43358   1
   3   8   2 -0.8156  2.3636   2
   3   8   2 10.4554  5.3980   1
  -4  -8  -2 305.598  26.023   2
   4   8   2 353.189  30.772   1
   4   8   2 367.276  28.113   2
  -5  -8  -2 7.96339 3.79721   2
   5   8   2 6.40397 4.84191   1
   5   8   2 6.70431 3.78479   2
  -6  -8  -2 0.41963 2.90373   2
   6   8   2 2.08711 4.53493   1
   6   8   2 2.63788 3.17634   2
   7   8   2 1.74192 3.94758   2
   7   8   2 6.45866 5.08114   1
   8   8   2 1.53803 5.12621   1
   8   8   2 7.39630 4.73911   2
   9   8   2 -0.9448  3.8340   2
   9   8   2 5.53602 5.69090   1
   9   8   2 -1.2808  4.7232   1
  10   8   2 1.01191 4.45020   2
  10   8   2 -0.2727  5.4584   1
   9  -9  -2 -2.0001  4.8863   1
   9  -9  -2 5.55306 4.44483   2
   8  -9  -2 3.96928 4.14585   2
   8  -9  -2 -0.8845  4.0856   1
   7  -9  -2 -1.1062  4.0514   1
   7  -9  -2 -0.2487  3.4893   2
   6  -9  -2 10.2639  4.8472   1
   6  -9  -2 7.80316 4.11365   2
  -6   9   2 19.3857  5.9117   2
   5  -9  -2 -3.0123  3.1138   1
   5  -9  -2 0.43193 2.85601   2
  -5   9   2 -0.5569  3.4392   2
   4  -9  -2 11.7769  4.4404   1
   4  -9  -2 9.79422 3.84276   2
  -4   9   2 5.43053 4.34407   2
   3  -9  -2 -1.7076  2.5141   1
   3  -9  -2 1.36357 2.66195   2
  -3   9   2 9.88502 5.71409   1
  -3   9   2 2.71050 3.77204   2
   2  -9  -2 9.54599 4.09796   1
   2  -9  -2 9.06785 3.54209   2
  -2   9   2 7.32921 4.34249   2
  -2   9   2 6.83123 5.32373   1
   1  -9  -2 25.3064  5.4037   1
   1  -9  -2 16.9334  4.3924   2
  -1   9   2 24.8217  6.3151   2
  -1   9   2 33.0764  8.1724   1
   0  -9  -2 127.855  15.249   1
   0  -9  -2 153.102  15.026   2
   0   9   2 197.567  20.951   1
   0   9   2 192.836  18.653   2
  -1  -9  -2 4.05037 2.63532   2
  -1  -9  -2 5.45710 3.14788   1
   1   9   2 8.64598 4.63183   2
   1   9   2 2.69360 4.59702   1
  -2  -9  -2 -0.4878  2.3952   2
  -2  -9  -2 -2.2926  2.7003   1
   2   9   2 -2.4010  2.9637   2
   2   9   2 0.28788 4.26790   1
  -3  -9  -2 11.9020  4.0754   2
  -3  -9  -2 11.4500  4.2969   1
   3   9   2 3.21228 4.25670   1
   3   9   2 -2.7927  2.7623   2
  -4  -9  -2 31.2464  6.0198   2
   4   9   2 37.5913  8.9035   1
   4   9   2 10.2808  5.0741   2
  -5  -9  -2 -0.6739  3.3006   2
   5   9   2 3.38423 4.03966   2
   5   9   2 -1.9863  4.4073   1
  -6  -9  -2 1.98594 3.80321   2
   6   9   2 -1.7034  3.3456   2
   6   9   2 -1.2666  3.6915   1
   7   9   2 16.8727  7.1827   1
   7   9   2 10.2181  4.7781   2
   8   9   2 7.33466 5.90000   1
   8   9   2 -2.3963  4.2842   2
   9   9   2 8.47827 5.18639   2
   9   9   2 9.71114 6.93693   1
   9   9   2 -4.2359  5.5834   1
  10   9   2 -2.7544  4.7098   2
  10   9   2 1.16154 6.02760   1
   8 -10  -2 7.39453 5.63736   1
   7 -10  -2 2.89092 4.53156   1
   7 -10  -2 -3.3985  3.6754   2
   6 -10  -2 8.39034 4.74845   1
   6 -10  -2 4.05169 3.84976   2
  -6  10   2 -0.1054  4.4992   2
   5 -10  -2 14.4523  5.3256   1
   5 -10  -2 10.0521  4.4498   2
  -5  10   2 18.9157  6.1163   2
   4 -10  -2 13.8914  5.2751   1
   4 -10  -2 21.7495  5.4356   2
  -4  10   2 13.4401  5.6276   2
   3 -10  -2 9.12786 4.46592   1
   3 -10  -2 5.31324 3.36596   2
  -3  10   2 4.47517 4.55338   2
   2 -10  -2 9.84466 4.33680   1
   2 -10  -2 16.8413  4.4955   2
  -2  10   2 19.6658  7.5980   1
  -2  10   2 15.3665  6.0237   2
   1 -10  -2 3.47477 3.03043   2
   1 -10  -2 6.10858 3.79403   1
  -1  10   2 6.01179 4.08534   2
  -1  10   2 2.70502 5.47276   1
   0 -10  -2 15.2777  4.7396   2
   0 -10  -2 28.2372  5.8671   1
   0  10   2 19.5406  7.2695   1
   0  10   2 11.6840  4.8205   2
  -1 -10  -2 -0.6598  2.6585   2
  -1 -10  -2 -0.6508  2.9964   1
   1  10   2 8.37330 4.31888   2
   1  10   2 7.40658 5.57055   1
  -2 -10  -2 10.4450  3.9489   2
   2  10   2 0.23801 4.49446   1
   2  10   2 8.12724 4.80176   2
  -3 -10  -2 234.659  21.574   2
   3  10   2 220.582  26.059   1
   3  10   2 237.384  23.809   2
  -4 -10  -2 6.96099 3.74985   2
   4  10   2 4.94989 5.75899   1
   4  10   2 8.28505 4.50057   2
  -5 -10  -2 4.50634 3.99450   2
   5  10   2 9.22382 5.09295   2
   5  10   2 -0.2776  5.3131   1
   6  10   2 21.2101  8.3196   1
   6  10   2 11.0852  5.4972   2
   7  10   2 3.09864 4.29678   2
   7  10   2 1.74957 6.22093   1
   8  10   2 4.74830 4.65895   2
   8  10   2 -4.6874  5.5827   1
   9  10   2 0.22097 6.46937   1
   9  10   2 4.11512 6.79943   1
   9  10   2 1.22756 4.88071   2
   7 -11  -2 0.69301 5.01681   1
   6 -11  -2 2.46547 4.99886   1
   6 -11  -2 18.7394  5.8720   2
  -6  11   2 22.3271  7.5334   2
   5 -11  -2 -2.4515  3.7747   1
   5 -11  -2 -2.8809  3.4581   2
  -5  11   2 0.20734 4.55550   2
   4 -11  -2 0.40265 3.72168   1
   4 -11  -2 9.42320 4.21895   2
  -4  11   2 1.25287 4.84038   2
   3 -11  -2 -0.1904  3.5063   1
   3 -11  -2 -0.2158  3.1932   2
  -3  11   2 2.80319 4.87900   2
   2 -11  -2 -0.3554  2.9592   2
   2 -11  -2 -1.8048  3.3840   1
  -2  11   2 -6.2174  3.4749   2
   1 -11  -2 6.66938 4.28875   1
   1 -11  -2 5.28197 3.76877   2
  -1  11   2 3.11343 6.04098   1
  -1  11   2 4.37238 4.82682   2
   0 -11  -2 19.4000  5.1685   2
   0 -11  -2 24.1682  5.8049   1
   0  11   2 25.7333  9.3711   1
   0  11   2 15.8801  6.2031   2
  -1 -11  -2 19.5748  5.6059   2
   1  11   2 31.1218  9.6502   1
   1  11   2 37.3433  8.9052   2
  -2 -11  -2 35.6818  7.1580   2
   2  11   2 41.7031 10.8208   1
   2  11   2 37.0952  8.3627   2
  -3 -11  -2 1.01819 3.46342   2
   3  11   2 -1.8309  3.9582   2
   3  11   2 0.84309 6.13054   1
  -4 -11  -2 7.03864 4.66091   2
   4  11   2 11.8295  6.2173   2
   4  11   2 4.58212 6.16347   1
  -5 -11  -2 3.45799 4.78437   2
   5  11   2 7.78942 6.90824   1
   5  11   2 4.10882 5.05224   2
   6  11   2 6.71791 4.87890   2
   6  11   2 3.03933 6.47977   1
   7  11   2 4.94058 6.58616   1
   7  11   2 4.97775 4.78920   2
   8  11   2 -0.8221  6.8700   1
   6 -12  -2 4.31720 5.32168   1
   5 -12  -2 2.48805 5.06592   1
  -5  12   2 2.02709 5.81888   2
   4 -12  -2 5.86745 4.55807   2
   4 -12  -2 10.9223  5.5936   1
  -4  12   2 4.78604 5.53032   2
   3 -12  -2 -0.5002  3.5542   2
   3 -12  -2 8.04835 5.13515   1
  -3  12   2 16.4978  6.8589   2
   2 -12  -2 25.8141  6.4153   2
   2 -12  -2 14.2734  5.8857   1
  -2  12   2 20.6518  7.2982   2
   1 -12  -2 -0.3767  3.2203   2
  -1  12   2 10.0949  5.5990   2
   0 -12  -2 4.42255 3.81699   2
   0  12   2 1.57424 4.29510   2
   0  12   2 8.68114 6.82430   1
  -1 -12  -2 3.95548 4.06669   2
   1  12   2 1.47851 6.22279   1
   1  12   2 -2.0870  3.8587   2
  -2 -12  -2 5.41637 4.41643   2
   2  12   2 10.9233  5.5642   2
   2  12   2 0.77931 6.69759   1
  -3 -12  -2 3.97353 4.72541   2
   3  12   2 5.71246 7.05506   1
   3  12   2 1.93178 4.49341   2
  -4 -12  -2 0.98640 4.26857   2
   4  12   2 -0.0618  7.0999   1
   4  12   2 2.43242 4.64644   2
   5  12   2 7.77859 7.55902   1
   5  12   2 2.89108 5.33440   2
   6  12   2 8.73083 7.87042   1
  -4  13   2 1.59880 5.96322   2
  -3  13   2 1.04384 5.90893   2
   2 -13  -2 5.27183 4.64206   2
  -2  13   2 7.61399 6.37040   2
   1 -13  -2 9.49137 5.04341   2
  -1  13   2 8.21521 6.27501   2
   0 -13  -2 -1.9083  3.9477   2
   0  13   2 0.31436 5.29915   2
  -1 -13  -2 2.08734 4.40165   2
   1  13   2 0.40392 5.11344   2
   1  13   2 -0.4137  7.3919   1
  -2 -13  -2 2.46050 4.87624   2
   2  13   2 -3.6661  4.6420   2
   2  13   2 1.64325 7.36236   1
  -3 -13  -2 -2.8038  4.3074   2
   3  13   2 6.30944 8.29298   1
   4  13   2 0.31659 7.59753   1
   5  13   2 9.88353 8.85862   1
   4  13  -3 -0.1377  7.1182   1
   3  13  -3 9.04891 8.51702   1
   2  13  -3 -1.1151  6.8959   1
   1  13  -3 -0.9155  6.6731   1
  -1 -13   3 -1.4497  4.2747   2
   0  13  -3 10.2161  8.2220   1
   0 -13   3 2.34236 4.71428   2
  -1  13  -3 2.25627 8.22150   1
  -1  13  -3 -5.0932  4.5655   2
   1 -13   3 1.78459 4.51966   2
   2 -13   3 -1.2050  3.9714   2
   3 -13   3 -4.6661  4.1050   2
   6  12  -3 0.32971 6.74670   1
   5  12  -3 -1.7717  6.2590   1
   5  12  -3 6.25779 5.67315   2
   4  12  -3 -6.8352  4.9137   1
   4  12  -3 -0.3644  4.7458   2
   3  12  -3 10.8239  7.4359   1
   3  12  -3 7.58899 5.70218   2
   2  12  -3 0.03568 5.52479   1
   2  12  -3 -4.6563  4.2041   2
  -2 -12   3 -0.7834  3.7314   2
   1  12  -3 6.20030 7.01899   1
   1  12  -3 5.13963 5.79425   2
  -1 -12   3 2.05613 3.78936   2
   0  12  -3 0.00554 4.54978   2
   0  12  -3 5.42952 6.98010   1
   0 -12   3 -2.1282  3.2680   2
  -1  12  -3 9.01809 7.50799   1
  -1  12  -3 23.1816  8.3394   2
   1 -12   3 12.1494  5.1134   2
  -2  12  -3 7.66356 7.70774   1
  -2  12  -3 4.70432 6.11797   2
   2 -12   3 14.3155  5.1166   2
  -3  12  -3 3.03005 5.17866   2
   3 -12   3 9.07514 4.80610   2
  -4  12  -3 -1.5181  5.8865   2
   4 -12   3 1.88658 4.39272   2
  -5  12  -3 -1.2011  5.3485   2
  -6  12  -3 1.94178 6.61866   2
   7  11  -3 12.0294  6.5372   2
   7  11  -3 -1.3625  6.6586   1
   6  11  -3 -0.9937  5.7473   1
   6  11  -3 -1.9317  4.3191   2
   5  11  -3 3.22259 5.84635   1
   5  11  -3 4.54347 5.26827   2
   4  11  -3 9.76818 6.46393   1
   4  11  -3 24.9730  7.6563   2
   3  11  -3 1.33074 4.94384   2
   3  11  -3 6.13135 6.16678   1
  -3 -11   3 -1.9540  3.2013   2
   2  11  -3 -0.7925  5.1047   1
   2  11  -3 -1.7923  4.0079   2
  -2 -11   3 -4.9833  2.8256   2
   1  11  -3 10.3667  6.9191   1
   1  11  -3 9.07544 5.45817   2
  -1 -11   3 4.96026 3.64944   2
   0  11  -3 -3.1748  3.7608   2
   0  11  -3 2.84183 5.83340   1
   0 -11   3 2.10076 3.33296   2
  -1  11  -3 -2.1844  5.0554   1
  -1  11  -3 7.09532 5.23416   2
   1 -11   3 6.79848 3.67266   2
  -2  11  -3 5.40641 6.82828   1
  -2  11  -3 2.25651 4.24423   2
   2 -11   3 1.85702 3.64471   2
  -3  11  -3 -0.3597  4.0958   2
  -3  11  -3 -0.2581  6.5097   1
   3 -11   3 1.17520 3.47076   2
   3 -11   3 1.55665 4.11765   1
  -4  11  -3 33.3501  9.0071   2
   4 -11   3 16.1560  6.1226   1
   4 -11   3 38.8897  7.4841   2
  -5  11  -3 -0.8814  4.6733   2
   5 -11   3 1.96475 3.71569   2
   5 -11   3 0.52688 4.43792   1
  -6  11  -3 2.43935 5.06354   2
   6 -11   3 -4.1704  3.7706   1
   6 -11   3 -2.6894  3.8179   2
  -7  11  -3 -2.5318  5.6857   2
   7 -11   3 -2.3769  4.4236   1
   8  10  -3 6.05347 7.12625   1
   8  10  -3 17.1153  6.2475   2
   7  10  -3 0.30436 4.77153   2
   7  10  -3 8.73398 6.64993   1
   6  10  -3 -0.0262  4.1817   2
   6  10  -3 4.92582 5.65346   1
   5  10  -3 2.78680 4.08046   2
   5  10  -3 7.29976 5.79017   1
   4  10  -3 24.8267  7.0191   2
   4  10  -3 23.1406  7.4726   1
  -4 -10   3 12.8544  4.4465   2
   3  10  -3 16.3488  5.7549   2
   3  10  -3 3.02321 4.89043   1
  -3 -10   3 1.29911 3.02793   2
   2  10  -3 3.55962 4.14383   2
   2  10  -3 0.15698 4.85371   1
  -2 -10   3 -2.1521  2.4469   2
   1  10  -3 25.3126  7.7452   1
   1  10  -3 10.7489  5.6891   2
  -1 -10   3 15.5736  4.5924   2
   0  10  -3 4.30524 5.28497   1
   0  10  -3 3.94692 4.31182   2
   0 -10   3 6.15487 3.29561   2
  -1  10  -3 26.4388  6.7893   2
  -1  10  -3 19.8977  7.3729   1
   1 -10   3 15.8479  4.9272   1
   1 -10   3 15.4560  4.6575   2
  -2  10  -3 3.77837 4.25455   2
  -2  10  -3 5.83587 5.72815   1
   2 -10   3 11.8651  4.5848   1
   2 -10   3 5.79811 3.53604   2
  -3  10  -3 5.52932 6.42655   1
  -3  10  -3 3.63481 4.35653   2
   3 -10   3 9.40950 3.84187   2
   3 -10   3 4.25961 3.69472   1
  -4  10  -3 28.8032  7.8326   2
   4 -10   3 12.1789  5.0497   1
   4 -10   3 11.6617  4.8224   2
  -5  10  -3 0.66555 4.54311   2
   5 -10   3 -3.4017  3.2939   1
   5 -10   3 0.08719 3.19452   2
  -6  10  -3 44.6662  9.3558   2
   6 -10   3 20.7293  5.9346   2
   6 -10   3 18.1744  6.6005   1
  -7  10  -3 26.4400  8.0988   2
   7 -10   3 11.4542  5.3770   2
   7 -10   3 31.8249  8.2355   1
   8 -10   3 5.37523 5.55185   1
   9   9  -3 -1.3867  5.3033   1
   9   9  -3 0.98083 4.22293   2
   8   9  -3 7.03828 4.46751   2
   8   9  -3 1.29488 5.00335   1
   7   9  -3 1.04022 4.04995   2
   7   9  -3 3.64038 5.01405   1
   6   9  -3 4.34043 4.25798   2
   6   9  -3 -0.4162  4.2112   1
   5   9  -3 10.8418  5.1195   2
   5   9  -3 15.2743  6.2157   1
   4   9  -3 6.13853 4.36024   2
   4   9  -3 16.7333  5.6721   1
  -4  -9   3 9.82939 3.77782   2
   3   9  -3 -0.4801  3.3706   2
   3   9  -3 -2.4718  3.6094   1
  -3  -9   3 -0.4447  2.4012   2
   2   9  -3 4.08304 3.63276   2
   2   9  -3 -2.4092  3.2053   1
  -2  -9   3 -1.7533  2.3245   2
   1   9  -3 37.2469  8.3315   1
   1   9  -3 20.7965  6.1372   2
  -1  -9   3 23.2984  5.1518   1
  -1  -9   3 18.8398  4.4999   2
   0   9  -3 28.7082  6.8425   2
   0   9  -3 9.54804 5.40851   1
   0  -9   3 10.2113  3.8044   1
   0  -9   3 18.6145  4.2891   2
  -1   9  -3 7.82556 5.35453   1
  -1   9  -3 7.79706 4.08733   2
   1  -9   3 14.6319  4.0284   2
   1  -9   3 20.9915  5.0654   1
  -2   9  -3 3.15498 4.38665   1
  -2   9  -3 15.2853  5.5818   2
   2  -9   3 9.33009 3.77601   1
   2  -9   3 10.0429  3.7066   2
  -3   9  -3 4.11121 5.22656   1
  -3   9  -3 4.72015 4.14308   2
   3  -9   3 9.18982 3.94215   1
   3  -9   3 -1.9846  1.8782   2
  -4   9  -3 -0.8724  4.9225   1
  -4   9  -3 -2.4018  3.2303   2
   4  -9   3 1.95562 2.58680   2
   4  -9   3 -0.6756  2.9888   1
  -5   9  -3 1.77339 4.02502   2
   5  -9   3 -3.5493  3.1253   1
   5  -9   3 3.41989 3.40814   2
  -6   9  -3 8.17509 5.19028   2
   6  -9   3 12.8919  4.7108   2
   6  -9   3 10.1574  4.9453   1
  -7   9  -3 2.51732 4.69545   2
   7  -9   3 2.80175 3.94724   2
   7  -9   3 2.85102 4.29289   1
  -8   9  -3 24.4497  7.8736   2
   8  -9   3 23.0476  6.9163   1
   8  -9   3 8.00267 5.06735   2
   9  -9   3 -0.6906  4.7941   1
  10   8  -3 6.60238 6.09646   1
   9   8  -3 20.3450  5.8922   2
   9   8  -3 12.6637  6.4939   1
   8   8  -3 5.66689 5.04461   1
   8   8  -3 10.8668  4.9994   2
   7   8  -3 0.04448 4.20809   1
   7   8  -3 -4.5839  3.3588   2
   6   8  -3 14.0211  4.7405   2
   6   8  -3 7.31856 4.89620   1
   5   8  -3 10.6683  4.7530   1
   5   8  -3 24.2736  5.9732   2
  -5  -8   3 12.3804  3.4045   2
   4   8  -3 9.21565 4.42988   2
   4   8  -3 14.5159  5.6599   1
  -4  -8   3 2.23569 2.46193   2
   3   8  -3 47.6152  7.8991   2
   3   8  -3 43.2215  8.5955   1
   3   8  -3 33.7471  6.2288   1
  -3  -8   3 36.3068  5.8076   2
   2   8  -3 132.125  16.392   1
   2   8  -3 118.005  14.520   2
   2   8  -3 128.008  14.162   1
  -2  -8   3 164.147  13.761   2
   1   8  -3 11.3820  5.0599   1
   1   8  -3 13.9576  4.6919   2
   1   8  -3 16.5290  4.7774   1
  -1  -8   3 18.7138  3.9815   1
  -1  -8   3 8.79253 3.22165   2
   0   8  -3 4.11138 3.31142   2
   0   8  -3 0.17648 3.16434   1
   0  -8   3 0.31562 1.78019   2
   0  -8   3 1.16981 2.17265   1
  -1   8  -3 3.71116 4.43546   1
  -1   8  -3 0.18748 3.00411   2
   1  -8   3 4.03184 2.34494   2
   1  -8   3 12.6171  3.6290   1
  -2   8  -3 17.6658  5.8384   1
  -2   8  -3 22.4469  6.1761   2
   2  -8   3 13.4178  3.9565   1
   2  -8   3 14.8097  4.0183   2
  -3   8  -3 1.29087 3.39854   2
  -3   8  -3 4.55511 4.31635   1
   3  -8   3 0.69061 2.42357   2
   3  -8   3 -1.6015  2.1422   1
  -4   8  -3 -1.3904  3.9121   1
  -4   8  -3 1.35198 3.45760   2
   4  -8   3 2.37378 3.24791   1
   4  -8   3 2.75722 2.69524   2
  -5   8  -3 17.5412  5.8372   2
  -5   8  -3 17.8507  7.1772   1
   5  -8   3 6.86240 3.56822   2
   5  -8   3 7.40289 3.96690   1
  -6   8  -3 -0.2757  3.6833   2
   6  -8   3 2.14429 3.95134   1
   6  -8   3 2.59461 3.35601   2
  -7   8  -3 14.8768  5.7089   2
   7  -8   3 14.0934  5.6754   1
   7  -8   3 13.5988  4.9507   2
  -8   8  -3 8.78967 5.41499   2
   8  -8   3 7.77705 5.42585   1
   8  -8   3 2.10624 4.04617   2
   9  -8   3 4.05218 4.07321   2
   9  -8   3 3.09289 4.77174   1
  10  -8   3 11.3929  6.5281   1
  10   7  -3 -3.0262  4.7259   1
  10   7  -3 6.11860 6.27656   1
   9   7  -3 16.0460  4.9846   2
   9   7  -3 8.75755 5.52657   1
   8   7  -3 3.94765 4.30474   2
   8   7  -3 5.39096 4.78485   1
   7   7  -3 4.40952 3.67286   2
   7   7  -3 2.58798 4.20060   1
   6   7  -3 7.65150 3.39896   2
   6   7  -3 7.08505 3.78256   2
   6   7  -3 11.6990  4.8233   1
   5   7  -3 86.8099 12.0257   1
   5   7  -3 87.7239 10.2503   1
   5   7  -3 96.8988 11.5794   2
   5   7  -3 96.0760  9.8756   2
  -5  -7   3 97.1554  8.9668   2
  -5  -7   3 92.5343  8.9740   2
   4   7  -3 12.9048  4.6008   1
   4   7  -3 2.02985 2.88897   2
   4   7  -3 2.76666 2.37787   2
   4   7  -3 3.83214 2.64697   1
  -4  -7   3 4.31821 3.12865   2
  -4  -7   3 3.19336 2.85222   1
  -4  -7   3 4.82065 2.52813   2
   3   7  -3 11.7868  3.6619   1
   3   7  -3 13.0755  4.5692   1
   3   7  -3 15.4679  4.5822   2
   3   7  -3 22.4180  4.2604   2
  -3  -7   3 20.8049  4.2008   1
  -3  -7   3 14.8202  4.3412   2
  -3  -7   3 23.8124  3.9267   2
   2   7  -3 52.0614  8.7024   1
   2   7  -3 52.8262  7.2719   1
   2   7  -3 71.8945  7.5711   2
   2   7  -3 57.3014  8.4613   2
  -2  -7   3 48.9684  6.8143   1
  -2  -7   3 60.1414  6.8721   2
   1   7  -3 10.9243  3.9836   2
   1   7  -3 10.4070  3.5476   1
   1   7  -3 8.35544 3.96020   1
  -1  -7   3 5.97973 2.56137   1
  -1  -7   3 13.5188  3.2986   2
   0   7  -3 44.7978  7.3750   2
   0   7  -3 44.1084  7.7796   1
   0  -7   3 34.1502  5.4500   1
   0  -7   3 27.9377  4.7720   2
  -1   7  -3 178.819  19.368   1
  -1   7  -3 213.110  19.084   2
   1  -7   3 175.403  15.567   1
   1  -7   3 162.051  14.342   2
  -2   7  -3 261.225  26.282   1
  -2   7  -3 313.165  23.534   2
   2  -7   3 255.308  20.953   2
   2  -7   3 259.267  22.461   1
  -3   7  -3 222.314  23.206   1
  -3   7  -3 183.577  20.348   2
   3  -7   3 230.665  18.136   2
   3  -7   3 228.603  19.444   1
  -4   7  -3 3.18368 4.26869   1
  -4   7  -3 0.73726 2.98421   2
   4  -7   3 0.79747 2.60334   1
   4  -7   3 6.35803 3.01903   2
  -5   7  -3 3.41129 3.42183   2
  -5   7  -3 4.80662 4.53674   1
   5  -7   3 8.04978 3.40802   2
   5  -7   3 3.96846 3.21574   1
  -6   7  -3 1.72086 3.71859   2
   6  -7   3 7.17988 3.38945   2
   6  -7   3 7.61331 4.23100   1
  -7   7  -3 17.9980  5.9123   2
   7  -7   3 9.63487 4.16440   2
   7  -7   3 26.2769  6.1856   1
  -8   7  -3 3.44630 4.25600   2
   8  -7   3 -1.8110  3.0674   2
   8  -7   3 -2.1700  3.3897   1
   9  -7   3 9.93227 4.95856   2
   9  -7   3 15.1364  5.9435   1
  10  -7   3 -1.8496  4.0695   2
  10  -7   3 4.28447 5.15955   1
  11  -7   3 2.48307 5.66038   1
  11   6  -3 2.59628 6.19649   1
  10   6  -3 -2.6809  4.0371   1
   9   6  -3 22.0737  6.4554   1
   9   6  -3 13.3489  4.6826   2
   8   6  -3 3.49528 3.37667   2
   8   6  -3 2.57068 3.75176   1
   7   6  -3 3.30759 2.98982   2
   7   6  -3 4.46589 3.92757   1
   6   6  -3 -1.6586  1.9029   2
   6   6  -3 -1.2783  2.3031   2
   6   6  -3 4.09625 2.44046   1
   6   6  -3 4.89519 3.27733   1
   5   6  -3 2.31324 2.13399   2
   5   6  -3 0.58156 2.16778   1
   5   6  -3 3.66119 2.75279   1
   5   6  -3 6.46833 2.85694   2
  -5  -6   3 3.01633 1.60441   2
  -5  -6   3 1.37341 1.29343   2
   4   6  -3 14.8260  3.5230   1
   4   6  -3 12.7201  3.0001   2
   4   6  -3 16.3421  4.0225   2
   4   6  -3 15.5032  4.1645   1
  -4  -6   3 14.9510  3.1463   2
  -4  -6   3 10.3992  2.9883   2
   3   6  -3 183.494  17.015   2
   3   6  -3 180.354  18.124   1
   3   6  -3 188.848  15.417   1
   3   6  -3 177.832  14.325   2
  -3  -6   3 186.049  15.050   2
  -3  -6   3 175.814  14.141   2
  -3  -6   3 181.419  15.112   1
   2   6  -3 153.678  13.949   2
   2   6  -3 140.167  10.879   2
   2   6  -3 116.960  12.157   1
   2   6  -3 134.606  14.289   1
  -2  -6   3 123.121  11.217   2
  -2  -6   3 111.590  10.951   1
  -2  -6   3 126.715  12.561   2
   1   6  -3 28.6862  4.7576   1
   1   6  -3 24.2658  4.1300   2
   1   6  -3 22.1536  5.4245   1
   1   6  -3 16.2186  4.5394   2
  -1  -6   3 31.9159  4.2566   2
  -1  -6   3 28.8064  4.4325   1
  -1  -6   3 34.1304  5.6208   2
   0   6  -3 -0.9394  1.6017   2
   0   6  -3 1.10042 2.36136   2
   0   6  -3 3.01209 2.97417   1
   0   6  -3 -1.8560  1.9598   1
   0  -6   3 1.77534 1.67410   2
   0  -6   3 0.19770 2.53534   2
   0  -6   3 -2.1751  1.3114   1
  -1   6  -3 67.8216  7.3110   2
  -1   6  -3 35.5145  6.9148   2
  -1   6  -3 49.8763  8.4657   1
   1  -6   3 72.7989  7.2803   2
   1  -6   3 49.8294  6.7480   1
   1  -6   3 51.7709  7.8705   2
  -2   6  -3 55.3111  9.0719   1
  -2   6  -3 64.3683  8.9273   2
   2  -6   3 57.7509  6.9924   2
   2  -6   3 49.4611  7.1435   1
  -3   6  -3 101.585  12.187   2
  -3   6  -3 123.843  14.191   1
   3  -6   3 92.5440 10.5007   2
   3  -6   3 109.809  11.795   1
  -4   6  -3 5.57739 4.60039   1
  -4   6  -3 4.84077 3.43684   2
   4  -6   3 13.8632  4.2274   1
   4  -6   3 9.35983 3.05016   2
  -5   6  -3 6.55422 3.64158   2
  -5   6  -3 2.63829 4.25102   1
   5  -6   3 14.5926  3.9905   2
   5  -6   3 7.45140 3.63938   1
  -6   6  -3 177.260  19.388   1
  -6   6  -3 181.106  17.906   2
   6  -6   3 171.795  18.169   1
   6  -6   3 158.431  16.188   2
  -7   6  -3 21.5034  5.6961   2
   7  -6   3 26.8394  6.4722   1
   7  -6   3 14.0483  4.6687   2
  -8   6  -3 -3.0508  3.1972   2
   8  -6   3 2.40821 3.20433   2
   8  -6   3 1.12034 3.66532   1
   9  -6   3 7.04486 4.58833   2
   9  -6   3 9.66428 5.93096   1
  10  -6   3 -0.6112  4.7812   1
  10  -6   3 2.36754 3.82013   2
  11  -6   3 -0.5489  5.2493   1
  11  -6   3 -3.8585  4.6857   2
  11   5  -3 -2.9707  4.7414   1
  10   5  -3 8.84514 5.42400   1
   9   5  -3 3.00158 4.09783   1
   9   5  -3 9.41645 4.02614   2
   9   5  -3 8.39251 4.47930   1
   8   5  -3 9.39342 3.51493   2
   8   5  -3 11.9310  4.3671   1
   7   5  -3 2.85302 2.30808   2
   7   5  -3 1.86600 2.45999   1
   7   5  -3 3.60849 3.22334   1
   7   5  -3 7.37608 3.23156   2
   6   5  -3 6.18340 2.25087   2
   6   5  -3 3.96547 2.27342   1
   6   5  -3 2.95258 2.63200   1
   6   5  -3 5.17333 2.82147   2
   5   5  -3 6.32958 2.31145   1
   5   5  -3 1.52039 1.83671   2
   5   5  -3 8.70847 3.55033   1
   5   5  -3 5.73036 2.73469   2
   4   5  -3 11.0404  2.6097   1
   4   5  -3 9.98627 3.06030   2
   4   5  -3 8.57369 2.18770   2
   4   5  -3 6.66810 3.17143   1
  -4  -5   3 6.97880 1.85199   2
   3   5  -3 110.911   9.826   1
   3   5  -3 98.5171 10.9030   2
   3   5  -3 119.301  12.070   1
   3   5  -3 117.879   9.224   2
  -3  -5   3 100.740   9.981   2
  -3  -5   3 114.355   9.563   1
  -3  -5   3 104.694   8.887   2
   2   5  -3 74.5169  9.4748   1
   2   5  -3 74.0118  7.4886   2
   2   5  -3 74.7724  7.9954   1
   2   5  -3 82.8256  9.0517   2
  -2  -5   3 86.7837  8.1404   1
  -2  -5   3 84.2190  7.6191   2
  -2  -5   3 76.3757  8.3448   2
   1   5  -3 49.8011  6.6551   2
   1   5  -3 46.2492  6.9513   1
   1   5  -3 48.4945  5.4737   2
   1   5  -3 39.6014  5.5549   1
  -1  -5   3 42.9409  5.0823   2
  -1  -5   3 49.0663  6.3615   2
   0   5  -3 1524.51  115.22   1
   0   5  -3 1697.78  116.90   1
   0   5  -3 1625.99  108.85   2
   0   5  -3 1387.01  107.14   2
   0  -5   3 1566.88  115.06   1
   0  -5   3 1650.20  108.64   2
   0  -5   3 1611.30  107.28   2
  -1   5  -3 83.6754  9.1643   1
  -1   5  -3 97.1983 10.3146   2
  -1   5  -3 77.0210  8.1686   2
  -1   5  -3 85.3676 10.5527   1
   1  -5   3 77.6111  8.1009   2
   1  -5   3 84.8025  9.6787   2
   1  -5   3 77.7413  8.6491   1
  -2   5  -3 761.086  57.295   2
  -2   5  -3 814.880  58.616   2
  -2   5  -3 812.833  62.777   1
   2  -5   3 811.705  61.402   1
   2  -5   3 843.156  57.267   2
   2  -5   3 875.721  58.836   2
  -3   5  -3 -0.1315  1.9836   2
  -3   5  -3 -0.3304  2.0612   2
  -3   5  -3 3.99025 3.02841   1
   3  -5   3 7.15556 2.49221   2
   3  -5   3 1.06389 2.12395   1
   3  -5   3 0.81671 2.55984   2
  -4   5  -3 29.4619  6.1103   2
  -4   5  -3 37.7853  7.0679   1
   4  -5   3 47.4603  6.9974   1
   4  -5   3 37.7833  7.3937   1
   4  -5   3 52.5085  6.5605   2
  -5   5  -3 120.978  13.365   2
  -5   5  -3 129.548  14.723   1
  -5   5  -3 119.229  12.603   3
   5  -5   3 140.879  15.420   1
   5  -5   3 122.423  13.685   1
   5  -5   3 106.194  12.031   2
  -6   5  -3 33.9672  5.8280   3
  -6   5  -3 33.2863  6.3897   2
  -6   5  -3 41.3251  8.0111   1
   6  -5   3 40.4905  7.9639   1
   6  -5   3 40.6702  7.2767   1
   6  -5   3 34.9471  6.1743   2
  -7   5  -3 4.04891 2.80447   3
  -7   5  -3 4.76988 3.25414   2
   7  -5   3 0.36383 2.71653   2
   7  -5   3 -5.8266  2.4499   1
  -8   5  -3 4.75928 3.81529   2
   8  -5   3 4.21622 3.47528   1
   8  -5   3 3.91726 3.71500   2
   9  -5   3 1.91639 4.04055   1
   9  -5   3 5.55995 4.03572   2
  10  -5   3 2.52621 4.72866   1
  10  -5   3 -3.5818  3.7469   2
  11  -5   3 1.64351 4.15012   2
  11  -5   3 -1.1303  4.9498   1
  11   4  -3 3.01509 4.89078   1
  10   4  -3 -2.2987  3.7667   1
   9   4  -3 49.2293  6.7662   2
   9   4  -3 34.7194  7.2410   1
   8   4  -3 1.08032 2.34871   2
   8   4  -3 1.16075 3.22810   1
   8   4  -3 -1.3060  2.1137   1
   7   4  -3 2.71367 2.31216   2
   7   4  -3 8.28298 2.66065   1
   7   4  -3 11.0244  2.7892   2
   7   4  -3 4.54919 3.28260   1
   6   4  -3 191.178  18.131   1
   6   4  -3 200.047  16.280   2
   6   4  -3 250.992  17.196   2
   6   4  -3 230.180  17.626   1
   5   4  -3 76.4302  7.8812   1
   5   4  -3 75.0380  8.7839   1
   5   4  -3 82.7861  7.5120   2
   5   4  -3 90.6589  8.6162   2
   4   4  -3 0.11080 1.24816   2
   4   4  -3 0.16943 1.34961   1
   4   4  -3 2.50244 1.63731   2
   4   4  -3 -0.6892  1.6161   1
   3   4  -3 20.1684  2.9834   2
   3   4  -3 24.9747  3.4527   1
   3   4  -3 19.0460  3.4739   2
   3   4  -3 19.2891  3.8659   1
  -3  -4   3 26.5150  3.2551   2
  -3  -4   3 26.6407  3.1874   1
  -3  -4   3 31.5790  3.2862   2
   2   4  -3 5.19690 1.51765   2
   2   4  -3 10.1111  2.8774   1
   2   4  -3 9.70788 2.59058   2
   2   4  -3 9.03060 2.04760   1
  -2  -4   3 7.08668 2.11075   2
  -2  -4   3 8.63451 1.79227   2
  -2  -4   3 9.41659 2.00239   1
   1   4  -3 0.45785 1.05838   1
   1   4  -3 -0.3356  0.8894   2
   1   4  -3 -0.3667  1.4375   1
   1   4  -3 1.85335 1.38184   2
  -1  -4   3 0.13168 0.84005   2
  -1  -4   3 0.01995 1.46855   2
  -1  -4   3 1.01067 1.03593   1
   0   4  -3 48.0089  6.6328   1
   0   4  -3 44.4843  5.5012   1
   0   4  -3 42.7149  5.9688   2
   0   4  -3 48.0137  5.2263   2
   0  -4   3 48.7902  6.0060   2
   0  -4   3 49.6954  5.1836   2
   0  -4   3 49.9278  5.5035   1
  -1   4  -3 1.33400 1.22632   2
  -1   4  -3 0.35808 1.41997   1
  -1   4  -3 4.45497 2.18350   2
  -1   4  -3 5.32229 2.45720   1
   1  -4   3 0.04357 0.95760   2
   1  -4   3 4.00584 2.02738   2
   1  -4   3 1.34903 1.33940   1
  -2   4  -3 34.1466  5.7991   1
  -2   4  -3 27.0180  5.0256   2
  -2   4  -3 28.9503  5.0865   1
  -2   4  -3 33.5405  4.6021   2
   2  -4   3 29.4684  4.2660   2
   2  -4   3 36.0678  5.7481   1
   2  -4   3 28.7733  4.8257   2
   2  -4   3 38.7958  5.1902   1
  -3   4  -3 -3.2039  1.3440   2
  -3   4  -3 1.16960 1.99998   1
  -3   4  -3 0.23453 1.68298   2
   3  -4   3 -1.0813  1.6299   1
   3  -4   3 -2.7996  1.8679   2
   3  -4   3 0.78238 1.51628   2
   3  -4   3 2.83736 2.57037   1
  -4   4  -3 54.5333  7.2917   2
  -4   4  -3 52.5413  7.4287   2
  -4   4  -3 69.8406  8.8889   1
  -4   4  -3 53.6626  6.8843   3
   4  -4   3 72.7374  8.7243   2
   4  -4   3 42.6849  6.1830   2
   4  -4   3 53.0626  8.0074   1
   4  -4   3 51.1112  7.5231   1
  -5   4  -3 544.005  40.293   1
  -5   4  -3 529.015  37.648   2
  -5   4  -3 501.110  38.320   3
  -5   4  -3 435.134  36.642   2
   5  -4   3 506.179  40.104   1
   5  -4   3 511.827  39.691   1
   5  -4   3 469.112  37.364   2
   5  -4   3 519.511  36.853   2
  -6   4  -3 27.9001  4.9582   3
  -6   4  -3 42.9751  6.8122   2
   6  -4   3 47.9604  7.3769   1
   6  -4   3 40.1306  7.4715   1
   6  -4   3 57.3383  7.4061   2
  -7   4  -3 0.68691 2.71863   2
  -7   4  -3 7.72292 4.39387   1
  -7   4  -3 1.81914 2.19554   3
   7  -4   3 8.92783 4.96551   1
   7  -4   3 4.44992 3.16200   2
   7  -4   3 11.6664  4.3230   1
  -8   4  -3 34.9091  6.4194   2
   8  -4   3 24.7406  6.3448   1
   8  -4   3 42.4171  7.0871   2
  -9   4  -3 3.89534 3.97322   2
   9  -4   3 9.20723 4.65063   1
   9  -4   3 3.87194 3.70702   2
  10  -4   3 0.15953 4.28483   1
  10  -4   3 4.74603 4.03730   2
  11  -4   3 3.60861 4.85138   1
  11  -4   3 -1.2846  3.9068   2
  12  -4   3 1.10176 5.36763   1
  12  -4   3 0.02384 5.24216   2
  12   3  -3 -3.0605  5.1937   1
  11   3  -3 2.31828 4.53334   1
  10   3  -3 2.77997 3.75911   1
   9   3  -3 13.3092  3.8997   1
   9   3  -3 10.0238  4.1684   1
   9   3  -3 5.54469 3.23560   2
   8   3  -3 30.0695  5.5151   1
   8   3  -3 22.3978  4.1781   2
   8   3  -3 22.3453  4.1670   1
   7   3  -3 228.209  17.970   1
   7   3  -3 223.986  18.330   3
   7   3  -3 208.277  16.818   2
   7   3  -3 236.911  18.883   1
   7   3  -3 213.487  16.818   2
   6   3  -3 4.13472 2.04753   1
   6   3  -3 2.32521 1.66553   2
   6   3  -3 8.60536 2.33097   2
   6   3  -3 2.76759 2.15458   1
   5   3  -3 3.28191 1.89195   2
   5   3  -3 7.10137 2.33807   1
   5   3  -3 8.93451 2.13565   1
   5   3  -3 5.44399 1.84440   2
   4   3  -3 318.742  24.333   1
   4   3  -3 315.430  23.133   2
   4   3  -3 318.308  22.720   2
   4   3  -3 341.967  24.977   1
   3   3  -3 25.1400  3.0253   2
   3   3  -3 27.1899  3.2632   1
   3   3  -3 42.9151  4.2498   2
   3   3  -3 31.1612  4.0428   1
   2   3  -3 28.6850  3.2989   1
   2   3  -3 31.0275  4.0470   1
   2   3  -3 21.6653  3.4362   2
   2   3  -3 23.0280  2.8328   2
  -2  -3   3 26.9535  3.0981   2
  -2  -3   3 31.5897  2.9998   2
  -2  -3   3 28.8083  3.0531   1
   1   3  -3 276.075  20.209   1
   1   3  -3 264.533  19.499   2
   1   3  -3 295.658  18.906   2
   1   3  -3 229.821  20.642   1
  -1  -3   3 278.752  18.692   2
  -1  -3   3 234.824  19.879   1
  -1  -3   3 270.839  19.250   2
   0   3  -3 213.369  14.828   2
   0   3  -3 210.144  15.572   2
   0   3  -3 213.442  16.692   1
   0   3  -3 210.731  15.950   1
   0  -3   3 173.113  16.155   1
   0  -3   3 180.500  15.660   1
   0  -3   3 212.856  14.766   2
   0  -3   3 206.235  15.440   2
  -1   3  -3 230.553  17.576   2
  -1   3  -3 224.083  18.216   1
  -1   3  -3 218.026  18.654   1
  -1   3  -3 248.375  17.000   2
   1  -3   3 241.955  17.629   2
   1  -3   3 220.877  16.681   2
   1  -3   3 218.033  18.518   1
   1  -3   3 223.209  17.970   1
  -2   3  -3 84.1275  8.4409   1
  -2   3  -3 65.1816  7.1230   2
  -2   3  -3 67.0755  8.2382   1
  -2   3  -3 87.5637  8.4895   2
   2  -3   3 70.8822  7.8475   1
   2  -3   3 59.8894  6.7811   2
   2  -3   3 71.4565  7.8223   2
   2  -3   3 74.9053  8.3654   1
  -3   3  -3 -1.4978  1.1266   2
  -3   3  -3 2.21654 2.09234   1
  -3   3  -3 2.02815 1.86173   2
  -3   3  -3 1.34198 1.51732   3
   3  -3   3 1.79914 1.76549   2
   3  -3   3 0.46741 1.59274   1
   3  -3   3 2.98628 1.70083   2
   3  -3   3 1.20418 1.86979   1
  -4   3  -3 308.853  21.010   2
  -4   3  -3 260.322  20.637   3
  -4   3  -3 287.822  22.135   1
  -4   3  -3 241.727  20.094   2
   4  -3   3 236.164  19.794   2
   4  -3   3 265.261  20.556   2
   4  -3   3 247.840  21.538   1
   4  -3   3 255.429  21.788   1
  -5   3  -3 52.8349  7.0300   2
  -5   3  -3 48.8864  6.7975   2
  -5   3  -3 63.9435  6.3633   3
  -5   3  -3 21.9424  5.7228   1
   5  -3   3 52.9827  7.3070   2
   5  -3   3 56.7045  7.5842   1
   5  -3   3 52.5149  6.8282   2
   5  -3   3 51.4670  7.6266   1
  -6   3  -3 84.6485 10.5738   1
  -6   3  -3 83.2909  8.6737   3
  -6   3  -3 85.2074  9.9699   2
  -6   3  -3 89.0159 10.2386   2
   6  -3   3 82.9351 10.9258   1
   6  -3   3 96.7168 11.3885   1
   6  -3   3 86.0214 10.4038   2
   6  -3   3 94.7755 10.3074   2
  -7   3  -3 54.3282  6.1504   3
  -7   3  -3 47.7365  7.9209   1
  -7   3  -3 55.6283  7.6306   2
   7  -3   3 49.3908  7.6449   2
   7  -3   3 54.5272  8.6015   1
   7  -3   3 55.7566  8.8280   1
  -8   3  -3 5.50477 3.41201   2
   8  -3   3 2.77823 2.94690   2
   8  -3   3 9.64607 4.33338   1
  -9   3  -3 56.9000  7.4937   2
   9  -3   3 30.0524  6.7492   2
   9  -3   3 33.2388  7.8933   1
  10  -3   3 6.13951 4.32883   2
  10  -3   3 4.13402 4.53487   1
  11  -3   3 -0.5993  4.1197   2
  11  -3   3 2.74118 4.35558   1
  12  -3   3 0.14618 5.06774   2
  12  -3   3 5.01719 5.55002   1
  12   2  -3 7.54586 5.65367   1
  11   2  -3 9.46833 4.73769   1
  10   2  -3 4.83357 3.13473   2
  10   2  -3 7.05029 3.72679   2
  10   2  -3 10.6542  4.4260   1
   9   2  -3 1.64912 2.59340   1
   9   2  -3 6.99438 3.05347   2
   9   2  -3 4.34602 3.08347   1
   8   2  -3 9.40561 2.67670   2
   8   2  -3 14.2568  4.1165   1
   8   2  -3 9.81830 3.06356   2
   8   2  -3 5.81584 2.79155   1
   7   2  -3 70.2616  7.4008   2
   7   2  -3 78.0837  7.6819   3
   7   2  -3 88.1946  7.7835   2
   7   2  -3 88.9518  8.0998   1
   7   2  -3 65.5461  8.2394   1
   6   2  -3 277.684  20.082   1
   6   2  -3 266.384  20.461   3
   6   2  -3 240.855  18.700   2
   6   2  -3 250.762  20.418   1
   6   2  -3 263.248  18.824   2
   5   2  -3 3.31005 1.27618   2
   5   2  -3 4.30863 1.41846   2
   5   2  -3 4.63064 1.97037   3
   5   2  -3 2.25177 1.55690   1
   5   2  -3 6.53327 1.59552   1
   4   2  -3 229.212  17.488   2
   4   2  -3 257.612  18.748   1
   4   2  -3 259.987  18.930   1
   4   2  -3 258.226  17.689   2
   3   2  -3 222.907  15.504   2
   3   2  -3 212.576  16.734   1
   3   2  -3 224.055  15.678   2
   3   2  -3 230.080  16.621   1
   2   2  -3 399.582  30.384   1
   2   2  -3 422.484  30.103   1
   2   2  -3 415.341  28.074   2
   2   2  -3 402.052  28.394   2
   1   2  -3 23.0109  2.9719   2
   1   2  -3 24.9598  2.6017   2
   1   2  -3 33.8505  3.4994   1
   1   2  -3 26.6756  2.8075   1
  -1  -2   3 22.3570  2.3753   2
  -1  -2   3 24.7942  2.8067   2
  -1  -2   3 24.5600  2.6107   1
  -1  -2   3 35.3163  3.1709   1
   0   2  -3 30.9745  3.6236   1
   0   2  -3 30.1686  3.2740   2
   0   2  -3 35.7762  4.1554   1
   0   2  -3 34.8085  3.9643   2
   0  -2   3 30.7221  3.6526   2
   0  -2   3 30.9110  3.2876   2
   0  -2   3 36.0511  4.0305   1
  -1   2  -3 258.665  18.442   2
  -1   2  -3 230.210  19.935   1
  -1   2  -3 238.505  18.741   2
  -1   2  -3 248.647  19.907   3
  -1   2  -3 256.381  19.864   1
   1  -2   3 297.554  19.979   1
   1  -2   3 257.086  18.734   2
   1  -2   3 236.671  19.899   1
   1  -2   3 271.910  18.422   2
  -2   2  -3 124.234  11.419   1
  -2   2  -3 132.321  10.593   2
  -2   2  -3 140.852  11.099   3
  -2   2  -3 134.120  11.471   1
  -2   2  -3 131.275  10.814   2
   2  -2   3 140.011  11.534   1
   2  -2   3 126.763  10.382   2
   2  -2   3 135.541  10.740   2
   2  -2   3 120.879  11.178   1
  -3   2  -3 187.113  15.540   2
  -3   2  -3 191.534  16.588   1
  -3   2  -3 184.156  15.761   3
  -3   2  -3 202.674  15.545   2
   3  -2   3 233.332  17.049   1
   3  -2   3 187.623  16.571   1
   3  -2   3 222.523  15.850   2
   3  -2   3 202.800  15.454   2
  -4   2  -3 138.879  12.743   2
  -4   2  -3 128.398  11.368   3
  -4   2  -3 138.749  13.514   1
  -4   2  -3 145.855  12.938   2
   4  -2   3 149.301  12.715   1
   4  -2   3 138.756  12.828   2
   4  -2   3 148.724  11.762   2
   4  -2   3 121.618  13.354   1
  -5   2  -3 30.6047  3.8041   3
  -5   2  -3 23.2103  4.3534   2
  -5   2  -3 30.2222  4.7672   2
  -5   2  -3 11.9095  3.6523   1
   5  -2   3 17.8085  4.5308   1
   5  -2   3 19.5972  4.0318   2
   5  -2   3 17.9645  4.1145   2
   5  -2   3 28.9481  4.9686   1
  -6   2  -3 21.5307  4.5640   1
  -6   2  -3 12.9681  3.4207   2
  -6   2  -3 10.6506  3.4483   2
  -6   2  -3 16.9478  2.8875   3
  -6   2  -3 11.7795  3.2837   2
   6  -2   3 19.4852  4.3524   2
   6  -2   3 17.2260  4.2887   1
   6  -2   3 23.1975  5.2805   1
   6  -2   3 13.2584  4.0018   2
  -7   2  -3 45.9849  6.5339   2
  -7   2  -3 51.9592  5.2729   3
  -7   2  -3 42.6129  7.0426   1
  -7   2  -3 47.1466  6.4851   2
   7  -2   3 46.7966  7.3032   2
   7  -2   3 48.3574  8.3462   1
   7  -2   3 36.8117  6.8626   2
   7  -2   3 46.3393  7.4379   1
  -8   2  -3 43.3190  6.6753   2
  -8   2  -3 56.1762  7.0815   2
   8  -2   3 56.0352  8.3622   2
   8  -2   3 38.5727  7.5964   1
   8  -2   3 63.6169  9.5637   1
  -9   2  -3 1.35475 2.62763   2
  -9   2  -3 2.81958 2.72097   2
   9  -2   3 2.64742 3.41814   2
   9  -2   3 -3.1245  3.1086   1
  10  -2   3 1.56990 4.29142   1
  10  -2   3 -1.4139  3.5126   2
  11  -2   3 2.18771 4.42732   2
  11  -2   3 -0.7877  4.3369   1
  12  -2   3 -0.0206  4.9298   1
  12  -2   3 2.56954 4.64890   2
  12   1  -3 -6.8623  4.3648   1
  11   1  -3 3.13912 3.87221   1
  10   1  -3 0.70667 2.91852   2
  10   1  -3 1.46172 3.70777   1
   9   1  -3 11.7765  4.1210   1
   9   1  -3 11.7782  3.7463   2
   9   1  -3 11.4184  3.5276   1
   8   1  -3 26.4462  3.9713   2
   8   1  -3 15.1976  4.2764   1
   8   1  -3 18.9674  3.8170   2
   8   1  -3 25.6469  4.2602   1
   8   1  -3 23.4727  3.8828   2
   7   1  -3 83.6819  8.1983   2
   7   1  -3 84.7310  8.2735   2
   7   1  -3 89.7270  8.7097   1
   7   1  -3 115.109  10.139   1
   6   1  -3 3.62768 1.46607   3
   6   1  -3 6.23085 1.67568   2
   6   1  -3 5.25007 2.18767   1
   6   1  -3 7.48954 1.84157   2
   6   1  -3 6.52938 1.80567   1
   5   1  -3 134.557   9.658   2
   5   1  -3 134.086  10.739   3
   5   1  -3 131.080   9.679   2
   4   1  -3 17.7760  2.6633   3
   3   1  -3 574.732  42.510   3
   2   1  -3 14.7035  2.3693   3
   1   1  -3 246.902  19.484   1
   1   1  -3 280.907  18.105   2
   1   1  -3 273.937  19.413   1
   1   1  -3 260.710  18.225   2
   1   1  -3 263.380  20.226   3
  -1  -1   3 258.983  20.233   3
   0   1  -3 9999.99  661.17   1
   0   1  -3 8949.25  660.54   3
   0  -1   3 8581.62  660.99   1
  -1   1  -3 1024.87   73.54   1
  -1   1  -3 981.881  68.525   2
  -1   1  -3 978.985  73.332   3
  -1   1  -3 1046.51   73.76   1
   1  -1   3 1009.58   68.58   2
   1  -1   3 1009.03   73.59   1
   1  -1   3 1005.06   68.49   2
   1  -1   3 984.732  73.455   1
  -2   1  -3 2.90075 1.24688   2
  -2   1  -3 2.67271 1.55406   1
  -2   1  -3 5.37747 1.77524   1
  -2   1  -3 2.91825 1.28568   2
  -2   1  -3 3.80259 1.30074   3
   2  -1   3 3.09935 1.29359   2
   2  -1   3 5.85985 1.44505   3
   2  -1   3 3.62332 1.65158   1
   2  -1   3 6.05600 1.76846   1
   2  -1   3 5.82393 1.60532   2
  -3   1  -3 238.985  17.676   2
  -3   1  -3 228.862  18.684   1
  -3   1  -3 216.243  17.984   3
  -3   1  -3 231.055  17.574   2
  -3   1  -3 238.191  19.239   1
   3  -1   3 249.738  17.753   2
   3  -1   3 238.574  18.093   3
   3  -1   3 239.414  17.709   2
   3  -1   3 233.165  18.727   1
   3  -1   3 238.788  19.209   1
  -4   1  -3 17.8415  2.8838   3
  -4   1  -3 16.1353  3.1744   2
  -4   1  -3 17.4795  3.2514   2
  -4   1  -3 19.4451  3.5576   2
   4  -1   3 22.7491  4.2672   1
   4  -1   3 18.9533  2.7934   3
   4  -1   3 13.5982  3.2355   1
   4  -1   3 18.8862  3.5125   2
   4  -1   3 24.2439  3.8695   2
  -5   1  -3 52.1687  6.5107   2
  -5   1  -3 60.3395  6.6803   2
  -5   1  -3 42.1761  6.3884   1
  -5   1  -3 50.7227  5.5474   3
   5  -1   3 46.7754  6.7171   1
   5  -1   3 67.2109  8.1826   1
   5  -1   3 55.3877  5.5792   3
   5  -1   3 45.7340  6.4276   2
   5  -1   3 69.1254  7.4906   2
  -6   1  -3 163.039  14.372   1
  -6   1  -3 160.921  13.276   2
  -6   1  -3 170.482  13.512   2
  -6   1  -3 158.461  12.850   3
   6  -1   3 158.393  12.805   3
   6  -1   3 157.971  14.974   2
   6  -1   3 161.686  14.504   1
   6  -1   3 168.155  16.861   1
   6  -1   3 156.592  14.901   2
  -7   1  -3 13.6865  3.3166   2
  -7   1  -3 6.56161 2.60603   2
  -7   1  -3 7.78383 3.39934   1
   7  -1   3 11.0759  3.7163   2
   7  -1   3 2.35601 2.25653   2
   7  -1   3 2.86695 3.09646   1
   7  -1   3 8.71562 3.54310   1
  -8   1  -3 79.4058  8.9048   2
  -8   1  -3 83.4911  8.6143   2
   8  -1   3 104.309  11.545   1
   8  -1   3 80.6723 10.3780   2
   8  -1   3 71.9211  9.8557   2
   8  -1   3 79.5022 11.5831   1
  -9   1  -3 2.21656 2.45779   2
   9  -1   3 2.57644 3.52365   1
   9  -1   3 2.35495 3.45457   2
  10  -1   3 2.03833 3.79938   2
  10  -1   3 -1.5282  3.5640   1
  11  -1   3 8.29553 5.53171   1
  11  -1   3 9.82202 5.51023   2
  12  -1   3 -6.4204  5.0602   1
  12  -1   3 2.25760 5.18211   2
  12   0  -3 3.32989 4.72795   1
  11   0  -3 4.64109 4.71875   1
  10   0  -3 1.49843 3.96933   1
  10   0  -3 0.73599 2.85881   2
   9   0  -3 2.71105 3.36490   1
   9   0  -3 2.40557 2.71309   1
   9   0  -3 1.32560 2.78713   2
   8   0  -3 2.35794 2.87195   1
   8   0  -3 0.55088 2.05708   1
   8   0  -3 1.19575 2.32510   2
   8   0  -3 0.48513 2.30668   2
   7   0  -3 78.6604  8.7584   1
   7   0  -3 115.230   9.312   2
   7   0  -3 96.7681 10.0484   1
   7   0  -3 88.6103  8.5014   2
   6   0  -3 0.41968 1.85086   1
   6   0  -3 3.22910 1.54706   2
   6   0  -3 0.89101 1.53028   1
   6   0  -3 2.49245 1.54786   2
   5   0  -3 26.0813  3.0996   1
   5   0  -3 18.8084  3.0047   1
   5   0  -3 27.0143  2.9638   2
   5   0  -3 25.4261  2.8244   2
   4   0  -3 426.075  31.413   3
   3   0  -3 20.4630  2.5139   3
  -3   0   3 19.4502  2.5108   3
   2   0  -3 0.51919 0.71662   3
  -2   0   3 3.11728 1.05437   3
   1   0  -3 547.416  36.206   2
   1   0  -3 505.483  39.455   3
   1   0  -3 543.801  36.127   2
  -1   0   3 537.292  39.505   3
   0   0  -3 1.70512 0.97785   1
   0   0  -3 10.5348  1.4478   2
   0   0  -3 14.0127  1.9171   3
   0   0   3 12.2772  1.7171   1
   0   0   3 13.9934  1.4521   2
   0   0   3 -1.0285  0.5493   3
   0   0   3 12.6408  1.4474   1
   0   0   3 3.11628 0.89636   2
  -1   0  -3 892.948  66.531   3
  -1   0  -3 839.224  66.819   1
  -1   0  -3 959.645  62.284   2
  -1   0  -3 952.204  62.259   2
   1   0   3 885.343  66.497   1
   1   0   3 934.658  62.082   2
   1   0   3 914.171  66.921   1
  -2   0  -3 17.1317  2.6020   1
  -2   0  -3 16.8162  2.5078   2
  -2   0  -3 13.6883  2.7780   1
  -2   0  -3 18.5221  2.6203   2
  -2   0  -3 13.0344  2.2031   3
   2   0   3 12.3972  2.1488   3
   2   0   3 13.3332  2.3751   1
   2   0   3 15.5385  2.4761   2
   2   0   3 14.5631  2.8535   1
   2   0   3 17.5205  2.5209   2
  -3   0  -3 184.312  14.264   3
  -3   0  -3 174.740  13.757   2
  -3   0  -3 173.263  14.981   1
  -3   0  -3 178.412  13.773   2
   3   0   3 182.348  14.601   1
   3   0   3 186.526  13.837   2
   3   0   3 172.673  14.145   3
   3   0   3 195.884  15.397   1
   3   0   3 180.757  13.961   2
  -4   0  -3 91.6430  7.6276   3
  -4   0  -3 92.9788  8.6121   2
  -4   0  -3 66.1567  8.3364   1
  -4   0  -3 97.1566  8.5681   2
   4   0   3 98.1500 10.2041   1
   4   0   3 87.7531  7.5410   3
   4   0   3 76.2675  8.2283   2
   4   0   3 84.1435  8.9010   1
   4   0   3 102.637   9.249   2
  -5   0  -3 133.891  11.087   2
  -5   0  -3 127.029  10.901   3
  -5   0  -3 144.326  11.153   2
  -5   0  -3 128.523  11.656   1
   5   0   3 133.209  12.178   2
   5   0   3 161.118  13.214   2
   5   0   3 129.609  11.798   1
   5   0   3 138.646  14.205   1
   5   0   3 126.261  10.804   3
  -6   0  -3 21.5786  4.1119   1
  -6   0  -3 17.8281  3.6170   2
  -6   0  -3 17.4262  3.5323   2
   6   0   3 23.6408  3.1123   3
   6   0   3 19.3664  4.7386   1
   6   0   3 14.6068  3.7175   2
   6   0   3 25.1755  4.5894   1
   6   0   3 16.7139  4.0746   2
  -7   0  -3 115.234  11.031   2
  -7   0  -3 121.361  11.530   2
  -7   0  -3 148.422  12.854   1
   7   0   3 103.050  11.908   2
   7   0   3 100.014  12.279   2
   7   0   3 145.914  15.266   1
   7   0   3 128.090  10.095   3
   7   0   3 128.530  13.063   1
  -8   0  -3 27.6759  4.5334   2
  -8   0  -3 24.6569  4.1424   2
   8   0   3 21.2398  5.0419   1
   8   0   3 23.6616  5.4339   2
   8   0   3 22.5299  6.0814   1
   8   0   3 24.3948  5.5916   2
  -9   0  -3 17.8419  3.5795   2
   9   0   3 21.5269  5.5076   2
   9   0   3 20.7196  6.2329   1
  10   0   3 8.12396 4.98779   2
  10   0   3 9.37079 5.59124   1
  11   0   3 -0.8245  3.9532   1
  11   0   3 0.20618 4.50623   2
  12   0   3 -2.9405  4.6756   1
  12   0   3 0.64133 4.79129   2
  12  -1  -3 5.66266 5.52808   1
  11  -1  -3 1.23838 4.13575   1
  10  -1  -3 4.93459 3.35488   2
  10  -1  -3 4.11225 4.02211   1
   9  -1  -3 1.51275 2.99242   2
   9  -1  -3 2.01935 3.28631   1
   9  -1  -3 4.15843 2.95232   1
   8  -1  -3 26.6353  4.6803   2
   8  -1  -3 25.4774  4.7977   1
   8  -1  -3 32.6141  5.7509   1
   8  -1  -3 35.7998  5.1511   2
   7  -1  -3 39.6582  5.2772   1
   7  -1  -3 31.9929  4.8680   2
   7  -1  -3 36.9319  5.0203   2
   7  -1  -3 28.3294  5.0375   1
   6  -1  -3 14.3727  2.7575   2
   6  -1  -3 12.1681  2.9015   1
   6  -1  -3 12.2187  2.9754   1
   6  -1  -3 9.94151 2.55401   2
   5  -1  -3 45.2822  4.7002   2
   5  -1  -3 44.2157  4.8811   1
   5  -1  -3 33.6475  4.1266   2
   5  -1  -3 33.1226  4.6391   1
   4  -1  -3 103.062   7.491   2
   4  -1  -3 75.8835  7.0951   2
   4  -1  -3 88.6287  7.8667   1
   4  -1  -3 100.500   7.991   1
  -4   1   3 98.5480  7.3655   3
   3  -1  -3 469.924  33.747   1
   3  -1  -3 445.029  33.801   1
   3  -1  -3 432.322  31.335   2
   3  -1  -3 463.485  31.507   2
  -3   1   3 478.668  33.764   3
   2  -1  -3 371.375  26.292   1
   2  -1  -3 369.535  26.583   1
   2  -1  -3 341.391  26.664   3
   2  -1  -3 349.446  24.624   2
   2  -1  -3 370.271  24.463   2
  -2   1   3 334.336  26.565   3
   1  -1  -3 9176.41  605.54   2
   1  -1  -3 8900.61  649.40   3
  -1   1   3 8985.30  649.37   3
   0  -1  -3 34.1798  3.5254   2
   0  -1  -3 31.0664  3.8566   3
   0  -1  -3 45.9933  4.3465   1
   0   1   3 27.0401  3.3094   2
   0   1   3 39.8279  3.0417   2
   0   1   3 33.2161  3.3625   1
  -1  -1  -3 0.72796 0.97953   1
  -1  -1  -3 3.04557 1.25205   3
  -1  -1  -3 -0.8921  0.3802   2
  -1  -1  -3 1.16210 0.84213   2
  -1  -1  -3 2.02569 0.91537   1
   1   1   3 3.67944 1.09585   1
   1   1   3 -0.2549  0.9315   1
   1   1   3 1.47792 0.83951   2
   1   1   3 1.35169 0.90934   3
   1   1   3 2.51250 0.92303   2
  -2  -1  -3 613.368  44.324   2
  -2  -1  -3 630.159  44.303   2
  -2  -1  -3 616.149  47.390   3
  -2  -1  -3 652.466  47.887   1
  -2  -1  -3 653.110  47.471   1
   2   1   3 666.167  44.362   2
   2   1   3 654.220  47.959   1
   2   1   3 630.364  47.387   1
   2   1   3 632.512  44.452   2
   2   1   3 655.030  47.449   3
  -3  -1  -3 75.4793  7.0107   2
  -3  -1  -3 72.7813  7.7806   1
  -3  -1  -3 57.0278  6.5624   2
   3   1   3 68.2252  7.0229   3
   3   1   3 65.1155  6.9559   2
   3   1   3 72.4617  7.9502   1
   3   1   3 76.9993  7.3869   1
   3   1   3 84.3978  7.2263   2
  -4  -1  -3 15.2495  3.0037   1
  -4  -1  -3 12.6234  2.6140   2
  -4  -1  -3 14.7547  2.6898   2
   4   1   3 17.2273  2.8451   3
   4   1   3 11.4700  2.6648   2
   4   1   3 19.8329  3.8861   1
   4   1   3 13.5480  2.8987   1
   4   1   3 14.4725  2.8944   2
  -5  -1  -3 167.843  12.576   2
  -5  -1  -3 153.510  12.591   2
  -5  -1  -3 156.392  13.277   1
   5   1   3 149.851  13.421   1
   5   1   3 143.545  12.652   2
   5   1   3 139.481  15.088   1
   5   1   3 159.853  13.016   2
   5   1   3 167.877  12.921   3
  -6  -1  -3 1.36018 1.65087   2
  -6  -1  -3 3.27376 2.31691   1
  -6  -1  -3 2.37986 1.81936   2
   6   1   3 3.53922 2.27238   2
   6   1   3 4.95656 2.38670   2
   6   1   3 7.57150 2.83076   2
   6   1   3 4.74714 1.70752   3
   6   1   3 0.92293 1.90103   1
   6   1   3 0.67456 2.39855   1
  -7  -1  -3 20.0132  4.0671   1
  -7  -1  -3 17.1229  3.4753   2
  -7  -1  -3 12.4650  3.0469   2
   7   1   3 19.1204  4.1706   2
   7   1   3 16.7406  4.2486   2
   7   1   3 10.1864  4.2440   1
   7   1   3 21.1851  4.2925   2
   7   1   3 13.0397  2.6899   3
   7   1   3 14.1525  3.8665   1
  -8  -1  -3 -0.4429  1.8705   2
  -8  -1  -3 -0.9896  1.7863   2
   8   1   3 2.40017 2.97356   2
   8   1   3 -0.3037  2.7526   1
   8   1   3 1.33699 3.48905   1
   8   1   3 2.19711 2.96449   2
   8   1   3 1.34404 1.58217   3
   9   1   3 7.52613 4.37678   2
   9   1   3 5.55618 4.95229   1
  10   1   3 19.0582  6.8856   1
  10   1   3 25.5027  6.5508   2
  11   1   3 5.82772 4.70912   2
  11   1   3 5.14479 5.16849   1
  12   1   3 -4.7747  4.8110   1
  12   1   3 0.12435 4.92298   2
  12  -2  -3 -1.8237  4.6101   1
  11  -2  -3 7.52230 4.69227   1
  11  -2  -3 5.00399 4.50606   2
  10  -2  -3 6.31843 4.00394   1
  10  -2  -3 3.99162 3.76183   2
   9  -2  -3 -0.3613  2.7468   2
   9  -2  -3 0.46961 2.96253   1
   8  -2  -3 13.2506  3.9242   2
   8  -2  -3 25.1715  5.2373   1
   8  -2  -3 14.1373  4.1528   2
   8  -2  -3 22.4228  4.8710   1
   7  -2  -3 19.8867  4.1997   1
   7  -2  -3 12.2882  3.6175   2
   7  -2  -3 18.7953  3.6083   2
   7  -2  -3 17.1955  3.9276   1
   6  -2  -3 35.0702  5.1681   1
   6  -2  -3 23.1172  4.4471   1
   6  -2  -3 36.3647  4.6686   2
   6  -2  -3 33.9548  5.0489   2
   5  -2  -3 777.938  54.243   2
   5  -2  -3 768.602  58.586   1
   5  -2  -3 747.829  54.609   2
   5  -2  -3 840.720  58.504   1
   4  -2  -3 267.912  18.059   2
   4  -2  -3 240.607  19.663   1
   4  -2  -3 245.194  18.374   2
   4  -2  -3 260.020  19.420   1
  -4   2   3 229.594  18.718   3
   3  -2  -3 18.9343  2.3655   2
   3  -2  -3 17.1440  2.7351   2
   3  -2  -3 17.9797  2.5390   1
   3  -2  -3 14.3541  2.7261   1
  -3   2   3 8.20657 1.96940   3
  -3   2   3 14.3491  1.9864   2
  -3   2   3 11.7594  1.8590   2
  -3   2   3 15.3418  2.2618   1
   2  -2  -3 328.593  21.614   2
   2  -2  -3 297.153  22.050   2
   2  -2  -3 323.904  23.215   1
   2  -2  -3 307.871  23.741   1
  -2   2   3 321.743  21.561   2
  -2   2   3 295.716  23.116   1
  -2   2   3 296.033  23.462   1
  -2   2   3 294.426  23.474   3
  -2   2   3 301.043  21.716   2
   1  -2  -3 48.0069  4.0075   2
   1  -2  -3 44.7291  5.2381   1
   1  -2  -3 48.4651  4.3135   1
   1  -2  -3 50.4009  4.9015   2
  -1   2   3 50.3735  4.7057   1
  -1   2   3 32.2691  4.7668   1
  -1   2   3 51.4844  4.8366   2
  -1   2   3 52.2187  5.4444   3
  -1   2   3 47.5675  4.2925   2
   0  -2  -3 1066.42   73.15   2
   0  -2  -3 1059.54   73.59   2
   0  -2  -3 1083.08   78.46   1
   0  -2  -3 1094.21   79.31   1
   0   2   3 1098.36   79.28   1
   0   2   3 1074.81   73.58   2
   0   2   3 1115.99   73.11   2
   0   2   3 1028.43   78.39   1
  -1  -2  -3 280.806  19.331   2
  -1  -2  -3 282.070  20.687   1
  -1  -2  -3 273.706  21.357   1
  -1  -2  -3 258.424  19.576   2
   1   2   3 259.127  20.557   1
   1   2   3 271.268  19.635   2
   1   2   3 289.875  19.320   2
   1   2   3 252.465  21.145   1
   1   2   3 256.349  21.281   1
  -2  -2  -3 5.05296 1.58972   2
  -2  -2  -3 8.04720 2.27351   1
  -2  -2  -3 3.89432 1.43103   2
  -2  -2  -3 10.0724  2.1193   1
   2   2   3 9.24298 2.01777   1
   2   2   3 7.67581 2.22474   1
   2   2   3 7.27800 2.16200   1
   2   2   3 7.30231 1.80142   2
   2   2   3 8.49093 1.75814   2
  -3  -2  -3 9.50151 2.18384   2
  -3  -2  -3 -0.4951  0.9180   1
  -3  -2  -3 4.72092 1.58962   2
   3   2   3 8.62058 2.02843   2
   3   2   3 10.2407  2.2356   1
   3   2   3 4.64928 1.66919   2
   3   2   3 4.51818 1.93894   1
   3   2   3 6.19651 1.91073   3
  -4  -2  -3 1.43506 1.26935   2
  -4  -2  -3 2.33930 1.45037   2
  -4  -2  -3 -0.3706  1.1940   1
   4   2   3 -0.5753  1.0418   2
   4   2   3 -0.8528  1.0177   2
   4   2   3 1.60455 1.60141   1
   4   2   3 -0.1765  1.1362   3
   4   2   3 0.00223 1.31190   1
  -5  -2  -3 159.696  13.094   2
  -5  -2  -3 167.576  13.997   1
  -5  -2  -3 164.614  13.198   2
   5   2   3 160.622  16.192   1
   5   2   3 168.106  14.254   1
   5   2   3 164.360  13.664   2
   5   2   3 162.056  13.987   3
   5   2   3 173.368  13.531   2
  -6  -2  -3 10.3624  2.5622   2
  -6  -2  -3 9.68575 2.84071   2
  -6  -2  -3 10.1676  2.9680   1
   6   2   3 7.75493 2.54125   3
   6   2   3 4.21424 2.29581   2
   6   2   3 11.0869  3.0655   2
   6   2   3 3.18786 2.77875   1
   6   2   3 8.42199 2.87586   1
  -7  -2  -3 -1.8911  1.7751   2
  -7  -2  -3 -1.3470  2.2634   1
  -7  -2  -3 1.20457 1.82116   2
   7   2   3 1.89379 2.43245   2
   7   2   3 1.71887 2.72887   1
   7   2   3 -0.6231  1.8431   2
   7   2   3 -0.0159  2.1989   1
   7   2   3 -0.3304  1.5712   3
  -8  -2  -3 70.9415  7.3438   2
  -8  -2  -3 75.0953  7.3181   2
   8   2   3 54.5745  9.7241   1
   8   2   3 69.8425  9.0650   2
   8   2   3 64.7565  8.9502   1
   8   2   3 80.1370  7.9169   3
   8   2   3 53.0845  8.3689   2
   9   2   3 62.7795  9.4706   2
   9   2   3 72.6828  7.3972   3
   9   2   3 68.7677  9.5431   2
   9   2   3 53.6666 10.3537   1
  10   2   3 0.38603 4.08132   2
  10   2   3 -1.5871  4.5755   1
  11   2   3 8.52428 5.42972   2
  11   2   3 16.8215  6.6969   1
  12   2   3 3.88410 6.21775   1
  12   2   3 1.86686 5.90375   2
  12  -3  -3 3.12495 4.70735   1
  11  -3  -3 -5.0190  3.1312   2
  11  -3  -3 -3.4298  3.2302   1
  10  -3  -3 1.41536 3.47968   2
  10  -3  -3 -0.4229  3.5744   1
   9  -3  -3 31.6796  5.6704   2
   9  -3  -3 18.4792  5.3183   1
   8  -3  -3 6.43265 3.93229   1
   8  -3  -3 11.9805  3.6290   2
   8  -3  -3 1.20456 3.49861   1
   8  -3  -3 7.40631 3.89150   2
   7  -3  -3 46.2157  6.8168   2
   7  -3  -3 33.2137  5.6207   2
   7  -3  -3 60.9569  8.1891   1
   7  -3  -3 41.7076  6.6158   1
   6  -3  -3 -3.1192  2.0123   1
   6  -3  -3 2.26700 2.43860   2
   6  -3  -3 4.86300 2.16388   2
   6  -3  -3 1.69932 2.53451   1
  -6   3   3 1.71465 1.14979   3
   5  -3  -3 34.9394  5.2918   2
   5  -3  -3 41.0722  4.8220   2
   5  -3  -3 40.6622  5.4632   1
   5  -3  -3 27.6742  5.2356   1
  -5   3   3 29.8765  3.6580   2
  -5   3   3 25.1644  3.3654   2
  -5   3   3 19.3582  3.5963   3
   4  -3  -3 2.50155 2.33934   1
   4  -3  -3 4.76350 2.24565   2
   4  -3  -3 1.60651 1.75712   1
   4  -3  -3 3.85981 1.70755   2
  -4   3   3 2.00687 1.85448   1
  -4   3   3 -0.8142  1.3231   3
  -4   3   3 2.02447 1.51589   2
  -4   3   3 -0.4969  1.2921   2
   3  -3  -3 574.912  41.119   2
   3  -3  -3 602.440  45.017   1
   3  -3  -3 624.195  44.279   1
   3  -3  -3 597.629  41.943   2
  -3   3   3 644.303  41.534   2
  -3   3   3 589.778  44.636   1
  -3   3   3 524.748  40.981   2
   2  -3  -3 3.06997 1.72576   2
   2  -3  -3 1.53997 1.14237   1
   2  -3  -3 7.29201 2.43442   1
   2  -3  -3 4.68116 1.39068   2
  -2   3   3 1.44606 1.20434   2
  -2   3   3 8.17935 2.27433   1
  -2   3   3 5.15433 1.48703   2
   1  -3  -3 1739.91  117.76   2
   1  -3  -3 1679.78  126.28   1
   1  -3  -3 1784.25  125.51   1
   1  -3  -3 1841.53  116.96   2
  -1   3   3 1648.11  126.36   1
  -1   3   3 1670.37  117.50   2
  -1   3   3 1704.00  125.43   1
  -1   3   3 1709.21  116.83   2
   0  -3  -3 109.962  12.066   1
   0  -3  -3 135.161  10.192   2
   0  -3  -3 137.145  10.920   1
   0  -3  -3 129.473  10.851   2
   0   3   3 134.581  10.153   2
   0   3   3 144.870  10.979   1
   0   3   3 144.499  10.956   2
   0   3   3 114.633  12.308   1
  -1  -3  -3 14.2256  3.0684   1
  -1  -3  -3 15.1072  2.5438   1
  -1  -3  -3 18.9483  2.6678   2
  -1  -3  -3 14.6195  2.8495   2
   1   3   3 17.5931  2.4925   2
   1   3   3 6.44149 2.45269   1
   1   3   3 9.72220 2.32957   2
   1   3   3 12.8435  2.3076   1
  -2  -3  -3 70.4063  7.2537   2
  -2  -3  -3 77.5404  8.2743   1
  -2  -3  -3 71.8355  6.9854   2
  -2  -3  -3 75.1906  7.3455   1
   2   3   3 70.7972  7.0995   1
   2   3   3 67.6861  6.6390   2
   2   3   3 54.4822  6.7458   2
   2   3   3 59.0666  7.7282   1
  -3  -3  -3 2.28936 1.49639   1
  -3  -3  -3 2.73844 1.58092   2
  -3  -3  -3 3.23187 1.78786   2
   3   3   3 4.04296 1.80176   2
   3   3   3 0.40690 1.75193   1
   3   3   3 10.0023  2.3314   1
   3   3   3 6.12473 1.84529   2
  -4  -3  -3 236.063  17.894   2
  -4  -3  -3 230.916  17.775   2
  -4  -3  -3 214.204  18.749   1
   4   3   3 238.440  19.049   1
   4   3   3 229.263  17.802   2
   4   3   3 266.767  20.255   1
   4   3   3 216.798  19.901   1
   4   3   3 239.534  18.153   2
  -5  -3  -3 5.36691 2.32000   1
  -5  -3  -3 7.10609 2.46184   2
  -5  -3  -3 7.75097 2.61721   2
   5   3   3 3.94233 2.26678   2
   5   3   3 6.77203 2.70014   1
   5   3   3 4.97264 2.32701   2
   5   3   3 7.51294 3.35873   1
  -6  -3  -3 145.224  12.137   2
  -6  -3  -3 136.254  12.826   2
  -6  -3  -3 132.953  12.607   1
   6   3   3 135.094  13.614   2
   6   3   3 187.379  16.750   1
   6   3   3 144.821  14.278   1
   6   3   3 154.402  14.371   3
   6   3   3 143.909  13.590   2
  -7  -3  -3 32.0513  4.7960   2
  -7  -3  -3 36.8892  5.1319   2
   7   3   3 28.1621  6.3808   1
   7   3   3 36.2780  5.8669   2
   7   3   3 32.9926  5.8402   2
   7   3   3 34.7598  5.9060   1
   7   3   3 29.4253  5.2225   3
  -8  -3  -3 12.6885  3.2055   2
  -8  -3  -3 13.6691  3.3626   2
   8   3   3 16.5142  5.6987   1
   8   3   3 11.1802  4.0258   2
   8   3   3 17.8400  4.8577   2
   8   3   3 21.8862  4.2381   3
   8   3   3 18.6702  5.0974   1
   9   3   3 -0.2843  2.7784   2
   9   3   3 8.32308 4.75051   1
   9   3   3 2.14190 2.36399   3
  10   3   3 9.69389 5.69655   1
  10   3   3 13.4247  4.7078   2
  10   3   3 6.17158 4.00864   2
  11   3   3 -0.1833  3.7140   2
  11   3   3 2.42254 4.85615   2
  11   3   3 3.01295 5.16751   1
  12   3   3 -4.1110  5.2809   1
  12   3   3 -3.1351  5.8072   2
  11  -4  -3 0.30316 4.02638   1
  11  -4  -3 -1.9002  3.3640   2
  10  -4  -3 6.52310 3.84087   2
  10  -4  -3 7.39112 4.44490   1
   9  -4  -3 55.2853  9.1575   1
   9  -4  -3 68.4576  8.5591   2
   8  -4  -3 3.33876 3.15146   2
   8  -4  -3 5.13285 4.71925   2
   8  -4  -3 6.70443 3.77964   1
   7  -4  -3 76.7831 10.1439   1
   7  -4  -3 57.1015  8.8696   2
   7  -4  -3 73.8585  8.2331   2
   7  -4  -3 54.3990  8.1978   1
  -7   4   3 63.0016  5.6657   2
   6  -4  -3 134.115  12.636   2
   6  -4  -3 159.663  14.659   2
   6  -4  -3 140.810  15.003   1
   6  -4  -3 137.456  13.813   1
  -6   4   3 133.291  10.915   2
  -6   4   3 133.132  11.439   3
  -6   4   3 133.338  11.087   2
   5  -4  -3 14.3992  4.2480   2
   5  -4  -3 30.6153  4.8622   1
   5  -4  -3 21.9191  3.5995   2
   5  -4  -3 14.0371  4.2034   1
  -5   4   3 14.6089  3.0486   2
  -5   4   3 7.42205 2.89717   3
  -5   4   3 17.9159  4.0224   1
  -5   4   3 20.3016  3.6347   2
   4  -4  -3 455.663  33.017   2
   4  -4  -3 411.542  35.148   1
   4  -4  -3 441.349  31.904   2
   4  -4  -3 469.184  34.385   1
  -4   4   3 452.694  34.722   1
  -4   4   3 440.745  32.069   2
  -4   4   3 435.952  31.887   2
   3  -4  -3 29.2089  5.7039   1
   3  -4  -3 43.2103  6.1271   2
   3  -4  -3 36.8300  5.1697   1
   3  -4  -3 43.5096  5.0095   2
  -3   4   3 40.9243  6.0046   1
  -3   4   3 59.7849  5.8564   2
  -3   4   3 41.3972  5.3576   2
   2  -4  -3 279.116  21.575   2
   2  -4  -3 276.276  20.527   2
   2  -4  -3 304.319  22.215   1
   2  -4  -3 274.299  23.107   1
  -2   4   3 269.733  21.207   2
  -2   4   3 280.777  20.477   2
   1  -4  -3 100.627  10.234   1
   1  -4  -3 91.2215  9.2093   2
   1  -4  -3 79.1416  8.1968   1
   1  -4  -3 81.0099  7.7344   2
  -1   4   3 81.7115  9.4582   1
  -1   4   3 82.5846  8.7297   2
  -1   4   3 82.8810  7.7171   2
   0  -4  -3 24.7677  4.5688   1
   0  -4  -3 13.8444  2.6407   2
   0  -4  -3 18.1707  3.0750   1
   0  -4  -3 26.6376  4.2627   2
   0   4   3 17.5788  3.8641   1
   0   4   3 22.7583  3.3805   1
   0   4   3 15.5224  3.2969   2
   0   4   3 23.5433  3.1801   2
  -1  -4  -3 36.1449  5.4371   2
  -1  -4  -3 50.8437  5.4736   1
  -1  -4  -3 29.6607  5.4986   1
  -1  -4  -3 41.6452  4.8204   2
   1   4   3 34.1907  5.2610   2
   1   4   3 38.1856  6.1118   1
   1   4   3 53.3455  5.2048   2
   1   4   3 43.9519  5.1814   1
  -2  -4  -3 189.254  16.645   1
  -2  -4  -3 202.112  15.701   2
  -2  -4  -3 219.782  16.620   2
   2   4   3 195.312  15.562   2
   2   4   3 223.056  18.371   1
   2   4   3 220.486  16.608   2
   2   4   3 209.795  16.673   1
  -3  -4  -3 88.9812  9.2178   2
  -3  -4  -3 81.6615  9.3320   2
  -3  -4  -3 101.316   9.963   1
   3   4   3 96.5451  9.8247   2
   3   4   3 95.7242  9.5574   1
   3   4   3 95.7301 10.9874   1
   3   4   3 90.2785  8.7874   2
  -4  -4  -3 487.079  37.539   2
  -4  -4  -3 494.753  37.362   2
   4   4   3 547.027  39.923   1
   4   4   3 541.774  37.271   2
   4   4   3 560.143  41.582   1
   4   4   3 496.378  37.755   2
  -5  -4  -3 1.22135 2.06485   1
  -5  -4  -3 1.10481 2.18366   2
  -5  -4  -3 -1.0841  1.3371   2
   5   4   3 -0.1108  1.8918   1
   5   4   3 -1.2049  2.0302   1
   5   4   3 -0.1334  2.4337   1
   5   4   3 1.05090 1.74567   2
   5   4   3 0.41315 1.57687   2
  -6  -4  -3 62.7533  7.7236   1
  -6  -4  -3 84.2730  8.3458   2
  -6  -4  -3 63.7522  7.4451   2
   6   4   3 62.9816  9.5287   1
   6   4   3 43.9393  8.1757   1
   6   4   3 61.8002  8.0081   1
   6   4   3 56.0469  7.4681   2
   6   4   3 70.1883  8.4086   2
  -7  -4  -3 27.3787  4.7032   2
  -7  -4  -3 23.4723  4.4291   2
   7   4   3 31.7482  5.5174   2
   7   4   3 32.2099  5.6392   3
   7   4   3 25.3508  5.3930   1
   7   4   3 21.5219  4.9025   2
   7   4   3 22.2323  5.8917   1
  -8  -4  -3 1.46368 2.37460   2
  -8  -4  -3 -1.0534  2.3724   2
   8   4   3 -0.9293  2.4318   3
   8   4   3 3.05305 3.35582   1
   8   4   3 0.93068 2.46461   2
   9   4   3 -2.0909  2.4627   3
   9   4   3 2.51657 3.12920   2
   9   4   3 -0.4017  3.8687   1
  10   4   3 5.57461 4.90606   1
  10   4   3 0.35633 3.25516   2
  11   4   3 3.08693 4.33854   2
  11   4   3 2.28908 4.98207   1
  12   4   3 5.62045 5.51607   1
  12   4   3 6.47798 6.40571   2
  12   4   3 -2.0137  5.1430   2
  11  -5  -3 0.35155 4.86637   1
  11  -5  -3 2.17080 4.25589   2
  10  -5  -3 4.67521 4.18340   1
  10  -5  -3 3.44394 3.54040   2
   9  -5  -3 7.66936 3.75121   2
   9  -5  -3 3.64942 4.22926   1
   8  -5  -3 -0.9544  3.3422   1
   8  -5  -3 -0.2189  2.7316   2
   7  -5  -3 192.985  16.410   2
   7  -5  -3 168.287  18.534   1
  -7   5   3 208.345  15.601   2
  -7   5   3 183.164  15.711   2
  -7   5   3 218.168  16.351   3
   6  -5  -3 69.2465  9.6251   2
   6  -5  -3 56.0349  7.7920   1
   6  -5  -3 50.3543  7.0793   2
   6  -5  -3 58.8171  9.4851   1
  -6   5   3 66.6088  7.4851   3
  -6   5   3 66.3300  7.6974   2
  -6   5   3 54.0460  6.8234   2
  -6   5   3 45.3225  7.4208   1
   5  -5  -3 0.99434 3.21485   2
   5  -5  -3 0.23380 1.70263   2
   5  -5  -3 4.48074 3.64657   1
   5  -5  -3 0.49963 2.38470   1
  -5   5   3 3.83928 2.43670   2
  -5   5   3 0.44034 2.01103   2
  -5   5   3 3.48865 3.13455   1
   4  -5  -3 79.0517  9.5768   1
   4  -5  -3 73.3908  8.6477   2
   4  -5  -3 107.392  12.177   1
   4  -5  -3 105.696  11.386   2
  -4   5   3 100.667  11.166   1
  -4   5   3 105.147  10.259   2
  -4   5   3 92.9816  9.5807   2
   3  -5  -3 82.8738  9.3295   1
   3  -5  -3 95.3433 10.5379   2
   3  -5  -3 101.183  11.578   1
   3  -5  -3 80.6771  8.6431   2
  -3   5   3 84.7852  9.4798   2
  -3   5   3 92.2628  9.0268   2
   2  -5  -3 41.4607  5.1737   2
   2  -5  -3 39.3514  6.9178   1
   2  -5  -3 50.8515  6.9576   2
   2  -5  -3 35.8806  5.2648   1
  -2   5   3 30.6056  5.4068   2
  -2   5   3 48.4894  5.4163   2
  -2   5   3 43.2203  6.7264   1
   1  -5  -3 42.1355  6.7395   1
   1  -5  -3 37.8512  5.0585   1
   1  -5  -3 38.9995  5.7995   2
   1  -5  -3 30.5567  4.2115   2
  -1   5   3 19.9649  3.7495   2
  -1   5   3 42.4940  5.8842   2
  -1   5   3 31.5008  5.9075   1
   0  -5  -3 12.8035  3.9995   1
   0  -5  -3 15.5678  2.9793   2
   0  -5  -3 12.9827  2.8600   1
   0  -5  -3 16.6751  3.9986   2
   0   5   3 11.5818  3.7085   1
   0   5   3 14.1403  2.7464   2
   0   5   3 10.0697  3.2530   2
  -1  -5  -3 164.215  12.843   2
  -1  -5  -3 163.549  13.621   1
  -1  -5  -3 157.243  14.900   2
   1   5   3 159.175  12.576   2
   1   5   3 166.444  16.477   1
   1   5   3 163.149  14.878   2
   1   5   3 147.020  13.491   1
  -2  -5  -3 66.1486  7.6321   1
  -2  -5  -3 71.7841  8.3509   2
  -2  -5  -3 67.0701  7.1861   2
   2   5   3 76.5577  8.6848   2
   2   5   3 53.9105  6.6212   2
   2   5   3 60.5327  7.2653   1
   2   5   3 73.1244  9.4704   1
  -3  -5  -3 0.70755 1.48969   2
  -3  -5  -3 2.98216 2.35147   2
  -3  -5  -3 0.35441 1.49500   1
   3   5   3 -0.1955  2.7033   1
   3   5   3 2.03413 1.75333   2
   3   5   3 0.85774 1.71010   1
   3   5   3 2.23749 2.21259   2
  -4  -5  -3 23.0013  4.2243   2
  -4  -5  -3 29.0200  5.1513   2
   4   5   3 22.4173  4.3703   1
   4   5   3 20.1989  3.8467   2
   4   5   3 17.4170  4.0546   2
   4   5   3 18.2152  5.0061   1
  -5  -5  -3 82.0025  8.7627   2
  -5  -5  -3 80.8572  9.0932   1
  -5  -5  -3 64.9570  8.3548   2
   5   5   3 72.0969  8.6454   1
   5   5   3 58.3923  9.3898   1
   5   5   3 59.3100  7.7602   2
   5   5   3 77.9590  9.2715   2
  -6  -5  -3 63.6089  8.1324   1
  -6  -5  -3 60.4462  7.8802   2
  -6  -5  -3 53.8421  7.3480   2
   6   5   3 75.7589  8.4858   2
   6   5   3 65.6913  8.4551   1
   6   5   3 59.0675  9.4885   1
   6   5   3 58.2622  8.2294   2
   6   5   3 57.5488  9.4201   1
  -7  -5  -3 0.57816 2.73836   2
  -7  -5  -3 4.70646 2.74388   2
   7   5   3 7.58811 3.36529   2
   7   5   3 3.79133 4.10287   1
   7   5   3 2.87073 2.82975   1
   7   5   3 -0.9061  2.7045   1
  -8  -5  -3 6.82871 3.13577   2
   8   5   3 4.95463 3.36769   2
   8   5   3 5.47900 4.20383   1
   8   5   3 7.09658 3.99128   3
   9   5   3 34.0900  8.0949   1
   9   5   3 35.5819  6.7630   3
   9   5   3 23.5024  6.1578   2
  10   5   3 4.90704 4.86295   1
  10   5   3 1.52894 4.02423   2
  11   5   3 2.71038 4.24449   2
  11   5   3 -1.3065  5.1788   1
  12   5   3 -1.1961  4.9683   2
  12   5   3 -3.7143  5.3860   1
  11  -6  -3 8.50786 5.43488   2
  11  -6  -3 8.88738 5.80201   1
  10  -6  -3 -2.3896  4.3255   1
  10  -6  -3 2.85769 3.94269   2
   9  -6  -3 17.3044  5.8908   1
   9  -6  -3 24.2781  5.7388   2
   8  -6  -3 2.91774 3.66934   1
   8  -6  -3 -1.0396  3.0613   2
   7  -6  -3 -3.0115  2.7695   1
   7  -6  -3 3.37871 2.88854   2
  -7   6   3 1.23436 2.73609   3
  -7   6   3 7.09799 3.09388   2
   6  -6  -3 7.92552 3.17173   2
   6  -6  -3 8.14405 3.72921   1
  -6   6   3 4.44957 2.96785   2
   5  -6  -3 44.6214  6.3228   2
   5  -6  -3 49.2427  8.9384   1
   5  -6  -3 38.5381  6.4184   1
  -5   6   3 31.6959  6.8545   1
  -5   6   3 37.5388  6.1741   2
   4  -6  -3 1.45036 3.37814   1
   4  -6  -3 -2.0472  1.5070   2
   4  -6  -3 1.41343 1.95209   1
  -4   6   3 -2.3315  2.5507   1
  -4   6   3 -0.6117  2.1153   2
   3  -6  -3 46.7009  6.3960   1
   3  -6  -3 49.3971  7.7983   2
   3  -6  -3 47.7051  8.3254   1
   3  -6  -3 27.4198  4.8922   2
  -3   6   3 50.9197  8.0061   1
  -3   6   3 46.8737  7.0020   2
   2  -6  -3 2.21610 3.07020   2
   2  -6  -3 0.13293 3.18365   1
   2  -6  -3 0.98168 1.62616   2
   2  -6  -3 1.81185 2.00446   1
  -2   6   3 1.41459 2.10746   2
  -2   6   3 6.94679 3.52102   1
   1  -6  -3 470.953  35.677   2
   1  -6  -3 474.253  36.375   1
   1  -6  -3 475.957  33.932   2
  -1   6   3 472.564  33.874   2
  -1   6   3 467.246  35.343   2
  -1   6   3 449.806  38.003   1
   0  -6  -3 392.996  28.221   2
   0  -6  -3 351.114  28.045   1
   0  -6  -3 345.162  26.179   2
   0   6   3 306.434  25.859   2
   0   6   3 416.075  30.615   1
   0   6   3 375.306  27.757   2
  -1  -6  -3 6.03596 2.25616   2
  -1  -6  -3 9.02150 2.70672   1
  -1  -6  -3 4.48018 3.08451   2
   1   6   3 1.19010 2.71819   1
   1   6   3 4.45113 2.83256   2
   1   6   3 6.37944 2.23177   2
  -2  -6  -3 71.1573  7.6013   2
  -2  -6  -3 59.0483  7.3633   1
  -2  -6  -3 67.5788  8.5900   2
   2   6   3 64.6736  8.3338   2
   2   6   3 44.0104  8.3021   1
   2   6   3 51.6837  6.4114   2
   2   6   3 50.0835  6.9923   1
  -3  -6  -3 65.4751  7.8943   2
  -3  -6  -3 67.5416  8.3846   1
   3   6   3 66.8670  7.7454   2
   3   6   3 58.5227  8.3782   2
   3   6   3 86.3212  8.9339   1
   3   6   3 64.8304 10.1261   1
  -4  -6  -3 4.77701 2.48643   2
  -4  -6  -3 3.49513 2.49302   1
   4   6   3 10.7176  3.3644   1
   4   6   3 2.78625 2.43751   2
   4   6   3 4.34453 3.29225   1
   4   6   3 9.80924 3.56883   2
  -5  -6  -3 42.5813  6.8481   1
  -5  -6  -3 49.8476  7.1028   2
   5   6   3 34.6922  7.7197   1
   5   6   3 54.9964  7.8507   2
   5   6   3 51.8902  7.1516   1
  -6  -6  -3 23.6075  5.0914   1
  -6  -6  -3 16.9371  4.3444   2
   6   6   3 22.4885  5.1245   1
   6   6   3 12.4227  5.3540   1
   6   6   3 22.9957  5.2100   2
  -7  -6  -3 2.07233 2.75264   2
   7   6   3 -1.1503  3.3629   1
   7   6   3 0.05712 2.90222   2
   7   6   3 3.39411 4.45090   1
   8   6   3 11.4064  5.0885   1
   8   6   3 9.92139 4.25832   2
   9   6   3 4.99302 4.27836   3
   9   6   3 6.03144 4.96983   1
   9   6   3 5.91778 3.92502   2
  10   6   3 27.0662  6.9165   2
  10   6   3 3.50493 5.64861   1
  11   6   3 -1.1539  4.9050   1
  11   6   3 0.39640 4.60867   2
  10  -7  -3 4.98588 4.96017   1
  10  -7  -3 -0.0944  3.9902   2
   9  -7  -3 2.13323 3.75122   2
   9  -7  -3 -4.5589  3.5254   1
   8  -7  -3 0.30944 3.77600   1
   8  -7  -3 -5.0714  2.8075   2
   7  -7  -3 2.88498 3.17140   2
   7  -7  -3 -0.8911  3.2138   1
   6  -7  -3 2.37476 3.50329   1
   6  -7  -3 1.29988 2.53054   2
  -6   7   3 11.1081  4.0258   2
   5  -7  -3 41.6327  6.0917   2
   5  -7  -3 26.1563  5.6115   1
  -5   7   3 9.43423 4.04606   2
   4  -7  -3 7.41210 5.64789   1
   4  -7  -3 -0.3708  2.3726   1
   4  -7  -3 1.99654 2.47384   2
  -4   7   3 4.00144 3.32564   2
  -4   7   3 1.68006 3.50714   1
   3  -7  -3 55.0101 10.0591   1
   3  -7  -3 60.7942  8.3383   1
   3  -7  -3 65.8770  7.8564   2
  -3   7   3 61.2027  8.8983   2
  -3   7   3 73.7909 10.5024   1
   2  -7  -3 26.7489  4.4944   2
   2  -7  -3 22.7410  4.7286   1
  -2   7   3 22.9610  5.2273   2
  -2   7   3 28.2280  6.4683   1
   1  -7  -3 1.77083 1.92738   2
   1  -7  -3 0.89203 1.99211   1
  -1   7   3 4.49431 2.97954   2
  -1   7   3 4.22208 3.90819   1
   0  -7  -3 0.39122 1.81158   2
   0  -7  -3 1.16396 2.12446   1
   0   7   3 -1.6315  2.5284   1
   0   7   3 0.74697 2.45240   2
  -1  -7  -3 200.116  16.055   2
  -1  -7  -3 196.728  17.083   1
   1   7   3 181.985  18.585   2
   1   7   3 211.254  21.454   1
  -2  -7  -3 186.180  16.199   1
  -2  -7  -3 181.758  15.132   2
   2   7   3 196.821  20.428   1
   2   7   3 159.841  17.300   2
  -3  -7  -3 7.09292 3.00735   1
  -3  -7  -3 22.4784  4.5507   2
   3   7   3 22.9206  6.4689   1
   3   7   3 18.0556  4.2361   1
   3   7   3 14.7382  4.6463   2
  -4  -7  -3 0.97829 2.43204   2
  -4  -7  -3 4.92093 3.05952   1
   4   7   3 5.56755 3.21789   1
   4   7   3 6.07057 3.26486   2
   4   7   3 14.2206  5.5109   1
  -5  -7  -3 20.8094  5.0255   2
  -5  -7  -3 31.4573  6.0889   1
   5   7   3 19.7690  6.4129   1
   5   7   3 36.9172  6.9353   2
   5   7   3 28.8139  5.6759   1
  -6  -7  -3 3.13999 2.86703   2
   6   7   3 2.19026 4.15745   1
   6   7   3 6.67533 3.84965   2
  -7  -7  -3 3.49426 3.25675   2
   7   7   3 3.34327 4.70401   1
   7   7   3 4.13254 3.49323   2
   8   7   3 28.7961  7.9739   1
   8   7   3 22.3639  6.3278   2
   8   7   3 21.1791  7.3577   1
   9   7   3 -4.1795  3.9338   1
   9   7   3 -0.5618  3.8049   3
   9   7   3 2.73425 4.10167   2
  10   7   3 0.29829 4.25903   2
  10   7   3 -3.3030  4.5636   1
  11   7   3 -1.7261  4.7513   2
  11   7   3 -2.6411  5.7521   1
  10  -8  -3 5.28715 5.49899   2
   9  -8  -3 3.18020 3.94902   2
   9  -8  -3 0.99677 4.74184   1
   8  -8  -3 1.38019 3.94291   1
   8  -8  -3 4.54108 3.69841   2
   7  -8  -3 17.4904  5.8673   1
   7  -8  -3 13.8510  4.5107   2
   6  -8  -3 12.3965  4.7599   1
   6  -8  -3 7.24714 3.80519   2
  -6   8   3 2.60896 3.69622   2
   5  -8  -3 15.8205  4.8819   1
   5  -8  -3 22.2238  5.1369   2
  -5   8   3 29.7201  6.2194   2
   4  -8  -3 12.6387  4.0060   2
   4  -8  -3 14.0393  4.4341   1
  -4   8   3 15.1219  5.5858   1
  -4   8   3 20.6722  5.4598   2
   3  -8  -3 59.0298  7.7114   2
   3  -8  -3 64.5752  8.6125   1
  -3   8   3 41.3957  8.1448   2
  -3   8   3 61.8995 10.2034   1
   2  -8  -3 41.0667  6.9601   1
   2  -8  -3 34.3128  5.7739   2
  -2   8   3 40.4632  8.4123   1
  -2   8   3 41.5016  7.6164   2
   1  -8  -3 0.90900 2.01343   2
   1  -8  -3 0.44549 2.14738   1
  -1   8   3 1.86198 3.03353   2
  -1   8   3 -1.2913  3.4656   1
   0  -8  -3 1.28819 2.65586   1
   0  -8  -3 -0.2259  1.7074   2
   0   8   3 0.01385 3.65598   1
   0   8   3 -1.8012  2.0139   2
  -1  -8  -3 143.204  14.700   1
  -1  -8  -3 140.738  13.799   2
   1   8   3 153.241  17.890   1
   1   8   3 141.212  15.742   2
  -2  -8  -3 1.99595 2.57700   1
  -2  -8  -3 3.26229 2.57798   2
   2   8   3 5.85956 3.82987   2
   2   8   3 1.36342 3.93641   1
  -3  -8  -3 63.1208  8.9203   2
  -3  -8  -3 69.6551  9.5879   1
   3   8   3 104.267  11.821   2
   3   8   3 75.8614 12.1861   1
  -4  -8  -3 180.146  17.569   2
  -4  -8  -3 169.184  18.194   1
   4   8   3 203.374  22.162   1
   4   8   3 189.811  19.316   2
  -5  -8  -3 -0.0659  2.8536   2
   5   8   3 5.80799 4.25882   1
   5   8   3 2.94753 3.66437   2
  -6  -8  -3 -1.8011  3.0108   2
   6   8   3 5.71715 3.66844   2
   6   8   3 0.50802 4.14220   1
  -7  -8  -3 4.88145 3.76734   2
   7   8   3 15.1256  5.3728   2
   7   8   3 -0.2912  4.9262   1
   8   8   3 33.6635  7.4544   2
   8   8   3 9.67012 6.63705   1
   8   8   3 20.6653  7.3665   1
   9   8   3 0.86097 4.06326   2
   9   8   3 -0.2700  4.9896   1
  10   8   3 8.56412 6.18764   1
  10   8   3 -3.2154  4.3818   2
   9  -9  -3 -2.7566  3.9951   2
   9  -9  -3 7.66251 5.31514   1
   8  -9  -3 -2.7523  4.0677   1
   8  -9  -3 5.78993 4.34848   2
   7  -9  -3 7.72780 4.24048   2
   7  -9  -3 7.99737 4.83565   1
   6  -9  -3 11.6535  4.7868   1
   6  -9  -3 16.6583  4.9357   2
  -6   9   3 6.42468 4.58157   2
   5  -9  -3 7.10200 3.66379   2
   5  -9  -3 14.1241  4.9871   1
  -5   9   3 7.20523 4.59516   2
   4  -9  -3 33.8452  7.1510   1
   4  -9  -3 40.1287  6.8792   2
  -4   9   3 63.0008  9.4781   2
   3  -9  -3 24.6411  5.3755   2
   3  -9  -3 48.5631  7.6711   1
  -3   9   3 37.1263  7.4684   2
  -3   9   3 38.3839  8.7488   1
   2  -9  -3 11.9699  4.1974   1
   2  -9  -3 6.67922 3.01376   2
  -2   9   3 7.66086 5.30518   1
  -2   9   3 9.16107 4.43628   2
   1  -9  -3 88.8284 10.7336   1
   1  -9  -3 72.3466  9.4370   2
  -1   9   3 92.9656 12.1261   2
  -1   9   3 84.6447 13.3373   1
   0  -9  -3 23.6594  5.0961   1
   0  -9  -3 15.8641  4.3940   2
   0   9   3 28.0868  7.5890   1
   0   9   3 16.7209  5.2733   2
  -1  -9  -3 1.30122 2.50958   2
  -1  -9  -3 -1.7441  2.3393   1
   1   9   3 -0.2750  2.7187   2
   1   9   3 1.33571 3.85267   1
  -2  -9  -3 22.7821  5.1536   2
  -2  -9  -3 24.4186  5.5403   1
   2   9   3 40.0243  8.8943   1
   2   9   3 21.9091  6.0530   2
  -3  -9  -3 2.76744 3.32899   1
  -3  -9  -3 2.52399 3.00919   2
   3   9   3 4.20874 4.90234   1
   3   9   3 6.51289 3.84861   2
  -4  -9  -3 3.69275 3.39272   2
   4   9   3 2.34212 3.29068   2
   4   9   3 -2.6245  4.3945   1
  -5  -9  -3 8.09683 4.07197   2
   5   9   3 23.9909  6.3213   2
   5   9   3 17.6643  6.8088   1
  -6  -9  -3 -3.7069  3.4062   2
   6   9   3 8.64342 4.75135   2
   6   9   3 0.15058 4.51588   1
   7   9   3 22.2327  6.9508   2
   7   9   3 25.7600  8.8069   1
   8   9   3 1.23364 4.59181   2
   8   9   3 -1.9015  5.1091   1
   8   9   3 -1.0716  4.9315   1
   9   9   3 4.58223 6.65864   1
   9   9   3 -2.0562  4.9964   2
   9   9   3 4.89642 6.67131   1
  10   9   3 4.97429 6.73268   1
  10   9   3 -1.6284  4.5560   2
   8 -10  -3 3.97840 4.93573   1
   7 -10  -3 2.98386 4.12901   2
   7 -10  -3 -0.7151  3.9730   1
   6 -10  -3 7.48205 4.81993   1
   6 -10  -3 1.34216 3.77298   2
  -6  10   3 8.49696 5.18550   2
   5 -10  -3 -0.1760  3.4720   1
   5 -10  -3 3.01235 3.51881   2
  -5  10   3 -2.3561  4.2459   2
   4 -10  -3 0.33528 3.48068   1
   4 -10  -3 -0.1683  2.8461   2
  -4  10   3 7.59089 5.13532   2
   3 -10  -3 22.1567  5.8076   1
   3 -10  -3 22.0026  5.2814   2
  -3  10   3 14.0481  5.6219   2
   2 -10  -3 0.29922 3.00825   1
   2 -10  -3 -0.8435  2.5048   2
  -2  10   3 1.78672 3.75962   2
  -2  10   3 1.43962 5.33648   1
   1 -10  -3 8.68050 4.23955   1
   1 -10  -3 20.6187  4.9105   2
  -1  10   3 34.1660  8.7015   1
  -1  10   3 24.8220  6.8900   2
   0 -10  -3 4.55821 3.55491   1
   0 -10  -3 2.86343 2.96907   2
   0  10   3 5.85667 5.44258   1
   0  10   3 8.38187 4.55990   2
  -1 -10  -3 5.02555 3.91765   1
  -1 -10  -3 8.28641 3.74864   2
   1  10   3 23.0343  7.7800   1
   1  10   3 10.5844  5.1430   2
  -2 -10  -3 39.7314  7.4595   1
  -2 -10  -3 34.6943  6.9200   2
   2  10   3 38.7063  8.2725   2
   2  10   3 47.0032 10.1024   1
  -3 -10  -3 83.2889 10.9315   2
   3  10   3 62.1489 13.2817   1
   3  10   3 103.250  13.483   2
  -4 -10  -3 6.69786 3.99108   2
   4  10   3 7.02436 6.32182   1
   4  10   3 7.45160 4.35625   2
  -5 -10  -3 6.86295 4.61140   2
   5  10   3 4.56197 4.61454   2
   5  10   3 4.19816 6.36469   1
  -6 -10  -3 11.2697  5.2144   2
   6  10   3 1.95523 4.56957   2
   6  10   3 -3.0622  5.1541   1
   7  10   3 0.24510 4.48432   2
   7  10   3 -2.7541  5.5701   1
   8  10   3 0.77358 4.51424   2
   8  10   3 1.59627 5.68202   1
   9  10   3 20.6214  8.6892   1
   9  10   3 1.62437 5.18733   2
   9  10   3 -1.9400  6.3280   1
   7 -11  -3 2.70893 5.06118   1
   6 -11  -3 4.33780 4.48041   1
   6 -11  -3 0.07684 3.61235   2
   5 -11  -3 -2.7444  3.4055   1
   5 -11  -3 0.01069 3.56578   2
  -5  11   3 2.33798 4.99803   2
   4 -11  -3 12.5621  5.2735   1
   4 -11  -3 5.93770 4.18049   2
  -4  11   3 -0.6436  4.5230   2
   3 -11  -3 0.48716 3.17931   2
   3 -11  -3 -0.9293  3.8787   1
  -3  11   3 -2.7028  3.8675   2
   2 -11  -3 -0.3726  3.4656   1
   2 -11  -3 9.19796 3.94396   2
  -2  11   3 -1.0854  3.4361   2
   1 -11  -3 -1.0651  3.4972   1
   1 -11  -3 -2.1182  2.8265   2
  -1  11   3 -3.3840  3.5859   2
  -1  11   3 3.98285 5.66126   1
   0 -11  -3 0.25879 3.19031   1
   0 -11  -3 1.49122 3.47533   2
   0  11   3 -0.9099  4.2759   2
   0  11   3 0.42296 5.38548   1
  -1 -11  -3 9.41127 4.32547   2
   1  11   3 8.23774 5.05175   2
   1  11   3 11.3855  7.1072   1
  -2 -11  -3 0.51434 3.40866   2
   2  11   3 -1.1161  3.6268   2
   2  11   3 -3.2569  5.4614   1
  -3 -11  -3 3.76307 3.97627   2
   3  11   3 2.38037 3.88718   2
   3  11   3 -2.1845  5.7735   1
  -4 -11  -3 9.71011 4.85500   2
   4  11   3 11.9844  8.2257   1
   4  11   3 17.1169  6.0647   2
  -5 -11  -3 3.95040 4.86829   2
   5  11   3 5.23662 4.90987   2
   5  11   3 -3.6359  5.7378   1
   6  11   3 6.93857 5.10138   2
   6  11   3 -2.3476  5.7311   1
   7  11   3 3.56109 6.92286   1
   7  11   3 3.15128 5.18228   2
   8  11   3 0.30335 6.50856   1
   6 -12  -3 -1.4094  5.4234   1
   5 -12  -3 1.35644 5.19878   1
  -5  12   3 -0.6974  5.5787   2
   4 -12  -3 3.40785 3.97839   2
   4 -12  -3 3.46133 4.47964   1
  -4  12   3 4.11637 5.24159   2
   3 -12  -3 -3.2673  3.3609   2
   3 -12  -3 2.99159 4.71626   1
  -3  12   3 2.24753 4.82213   2
   2 -12  -3 3.17215 4.27110   2
   2 -12  -3 -0.1009  3.7621   1
  -2  12   3 3.84787 5.22831   2
   1 -12  -3 12.1887  5.1855   2
  -1  12   3 8.99713 5.75066   2
   0 -12  -3 0.94216 3.30936   2
   0  12   3 10.0842  7.7859   1
   0  12   3 4.66815 5.32961   2
  -1 -12  -3 27.4377  6.5369   2
   1  12   3 18.8607  6.7021   2
   1  12   3 24.1324  9.1633   1
  -2 -12  -3 0.16489 4.01456   2
   2  12   3 9.79395 7.86009   1
   2  12   3 -0.0849  4.1579   2
  -3 -12  -3 1.04944 4.35119   2
   3  12   3 -1.4339  5.8187   1
   3  12   3 0.42722 4.06098   2
  -4 -12  -3 5.05857 5.11842   2
   4  12   3 3.86950 7.41358   1
   4  12   3 -0.9075  4.7577   2
   5  12   3 6.02772 7.70092   1
   5  12   3 1.45265 5.32654   2
   6  12   3 -0.2753  7.2685   1
   4 -13  -3 4.75358 6.04181   1
  -4  13   3 6.65301 7.22639   2
  -3  13   3 14.0349  7.7921   2
   2 -13  -3 7.46560 4.67589   2
  -2  13   3 -0.5444  5.1010   2
   1 -13  -3 2.89579 4.61327   2
  -1  13   3 1.67803 5.57986   2
   0 -13  -3 9.30214 5.34312   2
   0  13   3 5.80816 6.07621   2
  -1 -13  -3 6.01315 5.00762   2
   1  13   3 -1.6873  5.5549   2
  -2 -13  -3 -0.1094  4.6639   2
   2  13   3 5.08798 8.03031   1
   2  13   3 -0.9814  4.8978   2
  -3 -13  -3 4.00753 5.07241   2
   3  13   3 -3.0052  7.4299   1
   5  13   3 1.67644 8.06199   1
   3  13  -4 -0.2568  6.4861   1
   2  13  -4 5.40512 7.77681   1
   1  13  -4 1.37212 7.07082   1
  -1 -13   4 1.63789 4.56010   2
   0  13  -4 -2.9232  6.7374   1
   0 -13   4 2.67122 4.64121   2
  -1  13  -4 6.85383 8.21174   1
   1 -13   4 0.24969 4.40621   2
   2 -13   4 2.43387 4.39474   2
   3 -13   4 4.70081 5.02199   2
   5  12  -4 5.71206 7.16905   1
   5  12  -4 -3.4204  4.6653   2
   4  12  -4 -1.1401  5.8374   1
   4  12  -4 5.52063 6.18718   2
   3  12  -4 6.37967 6.55925   1
   3  12  -4 4.27656 5.17545   2
   2  12  -4 1.13201 5.18367   2
   2  12  -4 -2.8184  5.9965   1
  -2 -12   4 1.54958 3.99318   2
   1  12  -4 -1.0535  5.9144   1
   1  12  -4 10.2088  5.9387   2
  -1 -12   4 -4.4127  3.4215   2
   0  12  -4 -3.9569  5.6762   1
   0  12  -4 7.89799 6.16095   2
   0 -12   4 4.83900 4.46198   2
  -1  12  -4 2.30190 5.21407   2
  -1  12  -4 7.98715 7.84048   1
   1 -12   4 -5.9598  3.3550   2
  -2  12  -4 3.62870 6.88525   1
  -2  12  -4 15.1881  6.9056   2
   2 -12   4 2.16033 3.86815   2
  -3  12  -4 9.69515 6.00767   2
   3 -12   4 1.46066 3.86331   2
  -4  12  -4 9.85727 6.89437   2
   4 -12   4 6.87838 4.64670   2
  -5  12  -4 4.78278 6.37386   2
  -6  12  -4 -3.6861  5.7368   2
   7  11  -4 3.42375 4.94504   2
   7  11  -4 4.16685 6.33713   1
   6  11  -4 -2.0930  4.6831   2
   6  11  -4 -1.3098  5.8013   1
   5  11  -4 1.33382 5.49255   1
   5  11  -4 8.86737 5.72511   2
   4  11  -4 0.25908 5.36495   1
   4  11  -4 -0.9369  4.4376   2
   3  11  -4 0.23884 5.46956   1
   3  11  -4 1.16250 5.05657   2
   2  11  -4 17.2793  8.0058   1
   2  11  -4 26.6135  8.0154   2
  -2 -11   4 23.3047  5.5717   2
   1  11  -4 -2.1955  3.7036   2
   1  11  -4 -0.4894  5.2779   1
  -1 -11   4 -3.8192  2.6662   2
   0  11  -4 1.85221 4.49688   2
   0  11  -4 1.74263 6.22876   1
   0 -11   4 -2.4973  2.8916   2
  -1  11  -4 13.2941  7.2536   1
  -1  11  -4 15.2684  6.7077   2
   1 -11   4 15.6723  4.9223   2
  -2  11  -4 13.9217  7.2212   1
  -2  11  -4 6.87295 4.90016   2
   2 -11   4 8.41010 4.10767   2
  -3  11  -4 0.11623 4.55210   2
  -3  11  -4 0.40994 5.56759   1
   3 -11   4 -1.4650  3.3256   2
  -4  11  -4 9.74786 6.01343   2
   4 -11   4 6.59380 4.20264   2
   4 -11   4 3.36361 4.56725   1
  -5  11  -4 5.16749 5.90521   2
   5 -11   4 5.92667 4.54167   1
   5 -11   4 -2.1455  3.4008   2
  -6  11  -4 11.6600  6.6569   2
   6 -11   4 4.98047 5.32188   1
   6 -11   4 -2.5589  3.5902   2
  -7  11  -4 -1.2065  5.9845   2
   7 -11   4 -0.4953  4.8973   1
   8  10  -4 4.16113 5.55695   2
   8  10  -4 3.88909 6.19912   1
   7  10  -4 3.75653 4.96501   2
   7  10  -4 3.38304 5.53155   1
   6  10  -4 -0.7787  4.1833   2
   6  10  -4 -0.1112  4.5949   1
   5  10  -4 1.52992 4.23752   2
   5  10  -4 2.60474 4.56350   1
   4  10  -4 55.3877 10.9308   1
   4  10  -4 55.1903 10.1090   2
   3  10  -4 1.29905 3.96630   2
   3  10  -4 -2.9652  3.9128   1
  -3 -10   4 -1.4973  2.8994   2
   2  10  -4 1.29649 4.84061   1
   2  10  -4 1.76226 3.88156   2
  -2 -10   4 -1.9304  2.6349   2
   1  10  -4 -3.0048  4.4089   1
   1  10  -4 6.96901 5.21053   2
  -1 -10   4 -0.2580  2.7471   2
   0  10  -4 18.7068  6.0733   2
   0  10  -4 11.6547  6.2067   1
   0 -10   4 13.9920  4.2536   2
  -1  10  -4 5.22459 3.99863   2
  -1  10  -4 -4.8406  4.3652   1
   1 -10   4 -2.7045  2.7799   1
   1 -10   4 -2.0039  2.5848   2
  -2  10  -4 0.00774 5.30760   1
  -2  10  -4 -2.9175  3.5172   2
   2 -10   4 1.15584 3.08700   1
   2 -10   4 -0.4007  2.6716   2
  -3  10  -4 -4.0592  2.9438   2
  -3  10  -4 -1.4687  4.4309   1
   3 -10   4 3.24591 3.99214   1
   3 -10   4 0.05666 3.02194   2
  -4  10  -4 2.44307 6.10514   1
  -4  10  -4 0.39610 3.97124   2
   4 -10   4 5.28578 4.41329   1
   4 -10   4 2.78787 3.48121   2
  -5  10  -4 11.1316  6.0463   2
   5 -10   4 14.7925  5.1112   2
   5 -10   4 17.9889  6.1169   1
  -6  10  -4 4.85880 5.35747   2
   6 -10   4 5.48317 4.77378   1
   6 -10   4 3.39957 3.74189   2
  -7  10  -4 -3.3257  5.2925   2
   7 -10   4 2.36821 4.40297   2
   7 -10   4 -2.0629  4.4329   1
  -8  10  -4 10.4290  6.6932   2
   8 -10   4 -2.7933  4.6103   1
   9   9  -4 -0.6498  5.1195   2
   9   9  -4 2.82814 5.58943   1
   8   9  -4 1.27136 5.81460   1
   8   9  -4 -2.4384  4.2961   2
   7   9  -4 0.64631 4.11460   2
   7   9  -4 3.48363 4.60258   1
   6   9  -4 6.26826 4.58967   2
   6   9  -4 4.56229 5.37997   1
   5   9  -4 1.73430 4.27775   2
   5   9  -4 -0.6930  4.0262   1
   4   9  -4 2.41869 3.46932   2
   4   9  -4 1.40254 4.47897   1
  -4  -9   4 1.53389 2.91951   2
   3   9  -4 39.1626  8.9826   1
   3   9  -4 27.4587  6.8299   2
  -3  -9   4 24.3467  5.1990   2
   2   9  -4 1.48709 3.71480   2
   2   9  -4 5.58132 4.72724   1
  -2  -9   4 2.69371 2.67135   2
   1   9  -4 1.03044 4.31468   1
   1   9  -4 0.39546 3.38957   2
  -1  -9   4 0.52226 2.18189   2
   0   9  -4 7.26240 4.75862   1
   0   9  -4 1.76980 3.57094   2
   0  -9   4 4.40044 2.68151   2
   0  -9   4 5.97218 3.45747   1
  -1   9  -4 6.46522 4.70429   1
  -1   9  -4 7.05420 4.10899   2
   1  -9   4 5.70268 2.89984   2
   1  -9   4 -2.1126  2.2628   1
  -2   9  -4 2.42813 4.12203   2
  -2   9  -4 0.63151 4.30450   1
   2  -9   4 -1.4008  1.8529   2
   2  -9   4 2.11144 2.91969   1
  -3   9  -4 31.5845  7.1400   2
  -3   9  -4 36.7239  9.0334   1
   3  -9   4 38.5042  6.9059   1
   3  -9   4 17.1972  4.7955   2
  -4   9  -4 4.65426 5.39075   1
  -4   9  -4 -0.7221  3.5755   2
   4  -9   4 0.94226 2.97553   2
   4  -9   4 -0.9104  3.1391   1
  -5   9  -4 65.3530 10.9237   2
   5  -9   4 57.4375  9.4845   1
   5  -9   4 56.8122  8.7206   2
  -6   9  -4 1.95953 4.76223   2
   6  -9   4 25.6685  6.1542   2
   6  -9   4 11.0477  5.1862   1
  -7   9  -4 16.1568  6.3305   2
   7  -9   4 21.4641  6.8340   1
   7  -9   4 28.6008  6.4571   2
  -8   9  -4 5.44347 5.66711   2
   8  -9   4 6.18319 4.30651   2
   8  -9   4 10.1258  6.2019   1
   9  -9   4 -1.8609  4.7464   1
   9   8  -4 8.44681 5.90328   1
   9   8  -4 1.30474 4.47975   2
   8   8  -4 7.30570 5.25049   1
   8   8  -4 6.01091 4.32816   2
   7   8  -4 1.51913 4.40150   1
   7   8  -4 4.55759 3.94023   2
   6   8  -4 -1.1612  3.5381   1
   6   8  -4 1.66075 3.48040   2
   5   8  -4 0.48021 2.96328   2
   5   8  -4 0.92786 3.68088   1
   4   8  -4 23.8538  5.4345   2
   4   8  -4 19.8589  6.0155   1
  -4  -8   4 11.1028  3.4353   2
   3   8  -4 2.95925 3.93096   1
   3   8  -4 2.91281 2.93037   2
  -3  -8   4 8.62458 3.07782   2
   2   8  -4 1.25758 3.43917   1
   2   8  -4 2.56155 3.22744   1
   2   8  -4 0.57930 3.06918   2
  -2  -8   4 0.00479 2.09802   2
  -2  -8   4 5.39083 2.88694   1
   1   8  -4 4.19422 3.81181   1
   1   8  -4 6.56887 4.02261   2
   1   8  -4 11.7612  5.0161   1
  -1  -8   4 10.1677  3.2410   1
  -1  -8   4 0.86863 1.81239   2
   0   8  -4 4.82951 3.65765   2
   0   8  -4 4.83137 4.37633   1
   0  -8   4 5.04432 2.64862   2
   0  -8   4 4.58209 2.95829   1
  -1   8  -4 5.14868 3.51454   2
  -1   8  -4 3.90328 3.79384   1
   1  -8   4 3.03461 2.27415   2
   1  -8   4 9.24906 3.47285   1
  -2   8  -4 5.15939 3.65770   2
  -2   8  -4 4.16203 4.47221   1
   2  -8   4 2.87424 2.85225   1
   2  -8   4 0.30081 2.20459   2
  -3   8  -4 27.2091  7.5747   1
  -3   8  -4 21.1996  6.1879   2
   3  -8   4 20.4938  5.2919   1
   3  -8   4 30.3679  5.4433   2
  -4   8  -4 56.7770 10.6708   1
  -4   8  -4 46.1833  8.6865   2
   4  -8   4 43.8904  7.6776   1
   4  -8   4 45.7871  7.2045   2
  -5   8  -4 12.9887  5.2874   2
  -5   8  -4 12.1517  6.3576   1
   5  -8   4 8.43526 3.70147   2
   5  -8   4 7.96355 4.35352   1
  -6   8  -4 3.57744 4.36918   2
   6  -8   4 -1.4877  2.9683   2
   6  -8   4 3.76282 3.98144   1
  -7   8  -4 19.1062  6.7107   2
   7  -8   4 16.0113  5.0477   2
   7  -8   4 12.6893  5.3598   1
  -8   8  -4 4.99183 4.78253   2
   8  -8   4 4.07389 3.88299   2
   8  -8   4 0.98560 4.68391   1
   9  -8   4 7.59517 5.48181   1
   9  -8   4 2.51945 4.06714   2
  10  -8   4 10.6101  6.4358   1
  10   7  -4 -0.5864  5.2513   1
   9   7  -4 5.71716 3.91461   2
   9   7  -4 -0.9041  4.4494   1
   8   7  -4 1.82042 3.73438   1
   8   7  -4 -3.7659  3.3477   2
   7   7  -4 3.61235 3.85007   1
   7   7  -4 0.82513 3.29459   2
   6   7  -4 15.0674  4.8092   1
   6   7  -4 6.77873 3.80492   2
   5   7  -4 11.0941  3.5015   2
   5   7  -4 25.6291  5.3725   2
   5   7  -4 16.0352  4.2018   1
   5   7  -4 16.6977  5.3249   1
  -5  -7   4 13.9273  2.9229   2
  -5  -7   4 15.9286  2.7111   2
   4   7  -4 22.7585  5.7681   1
   4   7  -4 39.7700  6.5296   2
   4   7  -4 24.8224  4.6763   2
   4   7  -4 26.7331  5.0077   1
  -4  -7   4 31.7734  4.8276   2
  -4  -7   4 29.8583  4.4728   2
   3   7  -4 107.831  13.843   1
   3   7  -4 113.951  11.519   2
   3   7  -4 111.588  12.925   2
   3   7  -4 139.926  13.043   1
  -3  -7   4 137.637  11.703   2
  -3  -7   4 119.500  11.994   1
  -3  -7   4 119.417  12.274   2
   2   7  -4 272.677  20.592   2
   2   7  -4 279.158  22.289   2
   2   7  -4 298.289  24.166   1
   2   7  -4 255.843  21.923   1
  -2  -7   4 259.035  20.149   2
  -2  -7   4 245.134  21.300   1
   1   7  -4 5.92713 3.10597   1
   1   7  -4 0.40508 2.61543   2
   1   7  -4 2.02427 2.84332   1
  -1  -7   4 4.57646 2.48596   1
  -1  -7   4 -0.0355  1.4728   2
   0   7  -4 113.131  14.118   1
   0   7  -4 104.602  12.730   2
   0   7  -4 107.268  12.221   1
   0  -7   4 119.114  11.122   2
   0  -7   4 106.197  11.528   1
  -1   7  -4 1.69791 2.79899   2
  -1   7  -4 4.54912 3.77755   1
   1  -7   4 11.3896  3.4466   1
   1  -7   4 4.96050 2.46378   2
  -2   7  -4 7.04980 4.19708   1
  -2   7  -4 2.74908 3.06240   2
   2  -7   4 0.47310 2.56680   1
   2  -7   4 12.1778  3.3498   2
  -3   7  -4 -0.2024  3.6898   1
  -3   7  -4 0.90331 2.61186   2
   3  -7   4 1.45640 2.60051   1
   3  -7   4 3.61141 2.62517   2
  -4   7  -4 175.229  19.034   1
  -4   7  -4 160.725  17.035   2
   4  -7   4 131.276  14.295   2
   4  -7   4 142.675  15.582   1
  -5   7  -4 79.1222 11.8583   1
  -5   7  -4 64.0241  9.9708   2
   5  -7   4 52.0800  8.7053   1
   5  -7   4 65.3636  8.7883   2
  -6   7  -4 3.98635 3.66417   2
  -6   7  -4 7.10264 5.29251   1
   6  -7   4 -0.4955  2.4632   2
   6  -7   4 -0.8060  3.2820   1
  -7   7  -4 29.9343  6.9943   2
   7  -7   4 32.9966  7.3829   1
   7  -7   4 35.5000  6.7344   2
  -8   7  -4 0.28250 4.12405   2
   8  -7   4 1.61015 3.79806   2
   8  -7   4 4.64417 4.46576   1
   9  -7   4 0.00979 3.38355   2
   9  -7   4 -2.6224  4.3422   1
  10  -7   4 -0.3627  4.9175   1
  10  -7   4 8.78781 4.87371   2
  11  -7   4 -3.0248  5.3409   1
  11   6  -4 11.3050  5.5530   1
  10   6  -4 0.64912 4.59640   1
  10   6  -4 7.17063 5.68794   1
   9   6  -4 9.21821 5.03440   1
   9   6  -4 7.18229 3.67754   2
   8   6  -4 31.0107  6.1861   2
   8   6  -4 47.4079  8.4051   1
   7   6  -4 4.57447 2.98852   2
   7   6  -4 1.66777 3.13025   1
   6   6  -4 10.2679  3.8125   2
   6   6  -4 11.1510  3.0001   2
   6   6  -4 15.3356  4.5309   1
   6   6  -4 13.1053  3.4737   1
   5   6  -4 9.05462 2.75338   1
   5   6  -4 4.99983 2.28389   2
   5   6  -4 2.48304 2.97685   1
   5   6  -4 16.9472  3.9353   2
   4   6  -4 2.57937 2.81846   1
   4   6  -4 2.64380 2.17125   1
   4   6  -4 2.63582 2.02327   2
   4   6  -4 1.62670 2.24935   2
  -4  -6   4 0.85714 1.59448   2
  -4  -6   4 1.29964 1.86678   2
   3   6  -4 -0.0203  1.7948   2
   3   6  -4 0.43075 2.00775   2
   3   6  -4 0.61927 1.93798   1
   3   6  -4 1.85636 2.84153   1
  -3  -6   4 -0.9512  1.3321   2
  -3  -6   4 0.26533 1.93689   2
  -3  -6   4 1.25208 1.63505   1
   2   6  -4 3.26869 2.36632   1
   2   6  -4 2.56161 1.88849   2
   2   6  -4 -2.4301  1.7566   2
   2   6  -4 -1.5197  2.1989   1
  -2  -6   4 3.02040 1.81068   2
  -2  -6   4 1.78829 2.35575   2
  -2  -6   4 2.61841 1.82628   1
   1   6  -4 17.7046  3.4373   2
   1   6  -4 12.5292  3.8843   2
   1   6  -4 8.21183 3.79895   1
   1   6  -4 18.2676  3.9508   1
  -1  -6   4 13.5070  2.7941   2
  -1  -6   4 9.35038 3.53450   2
   0   6  -4 445.702  35.507   1
   0   6  -4 406.502  34.145   2
   0   6  -4 455.834  37.020   1
   0   6  -4 437.410  32.903   2
   0  -6   4 481.622  34.509   2
   0  -6   4 484.560  32.945   2
   0  -6   4 466.540  35.199   1
  -1   6  -4 14.8727  3.7823   2
  -1   6  -4 18.9307  5.2720   1
  -1   6  -4 46.5421  7.0241   2
   1  -6   4 18.4596  3.7577   2
   1  -6   4 21.4738  4.2306   1
  -2   6  -4 152.730  16.367   1
  -2   6  -4 143.789  14.925   2
   2  -6   4 124.810  12.412   2
   2  -6   4 130.565  13.497   1
  -3   6  -4 39.3982  7.2059   2
  -3   6  -4 53.9252  8.7965   1
   3  -6   4 38.8164  6.0183   2
   3  -6   4 44.3966  6.7804   1
  -4   6  -4 56.4966  8.9302   2
  -4   6  -4 72.1601 10.7820   1
   4  -6   4 53.6509  8.3069   1
   4  -6   4 74.9480  8.5805   2
  -5   6  -4 10.5239  4.2076   2
  -5   6  -4 11.3201  4.9105   1
   5  -6   4 0.67018 2.97583   1
   5  -6   4 -0.2694  2.4808   2
  -6   6  -4 26.6114  7.1929   1
  -6   6  -4 42.8052  7.7326   2
   6  -6   4 60.2028  8.7711   1
   6  -6   4 26.5440  5.8964   2
  -7   6  -4 19.4200  5.7088   2
   7  -6   4 10.3167  4.3214   2
   7  -6   4 13.0046  5.0021   1
  -8   6  -4 2.51163 4.13464   2
   8  -6   4 3.85177 4.26489   1
   8  -6   4 3.03059 3.66221   2
  -9   6  -4 -1.0327  3.9929   2
   9  -6   4 -0.3550  4.1971   1
   9  -6   4 2.00602 4.09167   2
  10  -6   4 6.41648 4.89460   2
  10  -6   4 6.33250 5.82148   1
  11  -6   4 1.35022 4.79304   2
  11  -6   4 10.7045  6.6680   1
  11   5  -4 4.99554 5.29673   1
  10   5  -4 8.11042 4.49857   1
   9   5  -4 39.9877  7.5634   1
   9   5  -4 38.8944  6.1040   2
   8   5  -4 -1.3177  3.4521   1
   8   5  -4 2.87984 2.71755   2
   7   5  -4 6.62017 3.58760   1
   7   5  -4 12.4761  3.0810   1
   7   5  -4 7.89623 3.11824   2
   6   5  -4 42.9597  6.5367   1
   6   5  -4 35.5459  4.7856   2
   6   5  -4 45.2169  6.0913   2
   6   5  -4 33.6840  4.9261   1
   5   5  -4 99.7006 10.2978   1
   5   5  -4 70.9841  7.6550   2
   5   5  -4 82.6334  9.0629   2
   5   5  -4 90.6614  8.6309   1
   4   5  -4 110.073  12.037   2
   4   5  -4 131.921  10.480   2
   4   5  -4 161.102  14.160   1
   4   5  -4 128.100  11.198   1
   3   5  -4 56.6632  6.6851   1
   3   5  -4 67.7593  6.6202   2
   3   5  -4 57.4614  7.4623   2
   3   5  -4 63.3634  8.2290   1
  -3  -5   4 60.6782  6.3420   2
  -3  -5   4 70.2236  6.3002   2
  -3  -5   4 65.6269  6.5102   1
   2   5  -4 200.614  15.164   2
   2   5  -4 192.604  16.184   2
   2   5  -4 203.135  17.502   1
   2   5  -4 204.952  16.274   1
  -2  -5   4 198.417  15.836   1
  -2  -5   4 198.914  14.851   2
  -2  -5   4 186.892  15.467   2
   1   5  -4 83.1950  8.6545   1
   1   5  -4 87.8893  8.1538   2
   1   5  -4 90.9203  9.7205   2
   1   5  -4 77.5440  9.8139   1
  -1  -5   4 102.436   8.313   2
  -1  -5   4 76.5732  8.8211   2
  -1  -5   4 68.0505  7.9636   1
   0   5  -4 573.989  45.368   1
   0   5  -4 606.848  46.711   1
   0   5  -4 593.121  42.226   2
   0   5  -4 571.692  43.453   2
   0  -5   4 635.205  42.165   2
   0  -5   4 594.146  45.080   1
   0  -5   4 615.145  43.397   2
  -1   5  -4 26.4186  4.6877   1
  -1   5  -4 7.03273 3.14907   2
  -1   5  -4 23.3701  4.9919   1
  -1   5  -4 18.2341  3.5081   2
   1  -5   4 9.00548 3.55167   2
   1  -5   4 25.8284  4.1378   1
   1  -5   4 21.8533  3.5195   2
  -2   5  -4 90.6096 10.0315   2
  -2   5  -4 100.861  12.312   1
  -2   5  -4 107.727  11.847   2
   2  -5   4 95.8082 11.4546   2
   2  -5   4 103.217  10.839   1
   2  -5   4 119.283  10.662   2
  -3   5  -4 207.719  18.748   1
  -3   5  -4 157.813  15.324   2
  -3   5  -4 163.740  16.444   2
   3  -5   4 169.127  13.851   2
   3  -5   4 145.600  15.731   1
   3  -5   4 171.762  16.642   2
  -4   5  -4 38.7312  6.9796   2
  -4   5  -4 55.0337  8.3921   1
   4  -5   4 42.3454  6.8543   1
   4  -5   4 38.8644  5.9308   2
  -5   5  -4 12.5691  4.4913   2
  -5   5  -4 6.99847 4.19610   1
   5  -5   4 4.76367 3.66565   1
   5  -5   4 10.2198  3.4076   2
  -6   5  -4 16.9687  4.8237   2
  -6   5  -4 7.36695 4.63864   1
   6  -5   4 14.5713  4.2615   2
   6  -5   4 22.1241  6.5960   1
   6  -5   4 12.4896  4.8406   1
  -7   5  -4 85.4657 10.6665   2
   7  -5   4 57.9417  8.8789   2
   7  -5   4 77.3097 10.9692   1
  -8   5  -4 -3.8806  2.7590   2
   8  -5   4 -3.7297  2.8914   2
   8  -5   4 -2.1764  3.3046   1
  -9   5  -4 1.61882 3.72225   2
   9  -5   4 4.69669 4.56448   1
   9  -5   4 2.53866 3.36802   2
  10  -5   4 13.9846  5.5791   2
  10  -5   4 28.4306  7.4207   1
  11  -5   4 0.30572 4.70114   1
  11  -5   4 1.06973 4.87642   2
  11   4  -4 -1.6396  3.8760   1
  10   4  -4 2.69745 4.03527   1
   9   4  -4 -0.8136  2.3264   2
   9   4  -4 -3.1168  2.9219   1
   8   4  -4 1.51264 2.46004   2
   8   4  -4 -1.5347  2.3199   1
   8   4  -4 -0.6806  2.6616   1
   7   4  -4 -0.6091  1.8291   2
   7   4  -4 4.08414 2.05745   1
   7   4  -4 1.48916 2.12937   2
   7   4  -4 -0.7384  2.5863   1
   6   4  -4 159.699  13.816   2
   6   4  -4 190.014  15.219   1
   6   4  -4 168.733  14.199   1
   6   4  -4 178.003  13.393   2
   5   4  -4 118.385  10.604   1
   5   4  -4 128.238  11.482   1
   5   4  -4 147.523  10.909   2
   5   4  -4 123.069  10.003   2
   4   4  -4 56.6145  5.8450   1
   4   4  -4 55.1527  6.3428   2
   4   4  -4 55.1295  5.4739   2
   4   4  -4 56.1292  6.7935   1
   3   4  -4 29.3803  4.5885   1
   3   4  -4 30.4245  3.9255   1
   3   4  -4 31.7293  3.6529   2
   3   4  -4 32.2979  4.4267   2
  -3  -4   4 23.3827  2.9313   2
  -3  -4   4 37.9923  3.3448   2
   2   4  -4 435.608  30.993   2
   2   4  -4 468.744  32.086   2
   2   4  -4 439.027  34.226   1
   2   4  -4 450.709  33.310   1
  -2  -4   4 439.161  31.233   2
  -2  -4   4 441.971  32.944   1
  -2  -4   4 427.472  30.731   2
   1   4  -4 75.4822  8.5955   2
   1   4  -4 90.8978  7.9149   1
   1   4  -4 97.4259  9.8422   1
   1   4  -4 79.4103  7.6807   2
  -1  -4   4 75.8708  8.1815   2
  -1  -4   4 97.7621  7.2516   2
  -1  -4   4 84.5320  7.5613   1
   0   4  -4 351.468  25.599   2
   0   4  -4 378.575  28.605   1
   0   4  -4 372.650  26.708   2
   0   4  -4 333.332  27.403   1
   0  -4   4 362.697  25.490   2
   0  -4   4 365.911  26.370   2
   0  -4   4 343.952  27.239   1
  -1   4  -4 92.3972 10.4866   2
  -1   4  -4 101.517  11.532   1
  -1   4  -4 98.2529  9.6557   2
  -1   4  -4 105.090  10.809   1
   1  -4   4 112.039   9.733   1
   1  -4   4 113.179   9.885   2
   1  -4   4 125.207  11.337   2
  -2   4  -4 248.313  19.588   1
  -2   4  -4 195.390  18.339   1
  -2   4  -4 234.180  18.174   2
  -2   4  -4 216.408  17.137   2
   2  -4   4 241.420  18.448   1
   2  -4   4 258.891  18.383   2
   2  -4   4 186.951  16.699   2
  -3   4  -4 214.536  16.911   2
  -3   4  -4 174.957  15.781   2
  -3   4  -4 216.795  17.185   3
  -3   4  -4 228.309  18.238   1
   3  -4   4 196.609  17.658   1
   3  -4   4 189.810  17.776   2
   3  -4   4 196.003  17.118   1
   3  -4   4 177.710  15.526   2
  -4   4  -4 106.284  11.176   2
  -4   4  -4 106.963  11.052   3
  -4   4  -4 86.5236 10.7248   2
  -4   4  -4 113.260  12.516   1
   4  -4   4 109.495  11.846   1
   4  -4   4 95.1695 10.3781   2
   4  -4   4 113.666  12.576   1
   4  -4   4 85.5301 10.7717   2
  -5   4  -4 133.273  13.577   3
  -5   4  -4 154.070  16.018   1
  -5   4  -4 135.138  14.460   2
   5  -4   4 141.930  15.064   1
   5  -4   4 158.884  16.314   1
   5  -4   4 136.982  13.804   2
  -6   4  -4 76.4005  9.6931   2
  -6   4  -4 78.7821  8.5090   3
  -6   4  -4 70.3804 10.2508   1
   6  -4   4 80.5395 10.8645   1
   6  -4   4 59.1537  9.1779   1
   6  -4   4 56.1925  8.3819   2
  -7   4  -4 36.7407  7.4624   1
  -7   4  -4 29.4973  6.4187   2
  -7   4  -4 52.7317  6.4645   3
   7  -4   4 39.9923  6.8629   2
   7  -4   4 29.9787  6.9301   1
   7  -4   4 48.4480  8.4773   1
  -8   4  -4 -0.8643  2.9393   2
   8  -4   4 3.95617 3.81803   1
   8  -4   4 5.87075 3.58793   2
  -9   4  -4 -1.3791  3.1708   2
   9  -4   4 1.13479 3.95343   1
   9  -4   4 3.40853 3.76647   2
  10  -4   4 5.68114 4.44839   2
  10  -4   4 17.9810  6.5229   1
  11  -4   4 3.38234 4.83616   2
  11  -4   4 3.60956 5.26602   1
  12  -4   4 -3.5573  4.5772   2
  12  -4   4 -3.4887  5.0237   1
  11   3  -4 -0.6943  4.4389   1
  10   3  -4 3.70169 3.69529   1
   9   3  -4 -0.5266  2.1331   2
   9   3  -4 3.18855 2.95914   1
   9   3  -4 0.29161 3.14002   1
   8   3  -4 1.39028 2.22322   2
   8   3  -4 0.46666 2.42988   1
   8   3  -4 3.83197 2.51681   1
   8   3  -4 0.74142 2.56688   1
   7   3  -4 0.61553 1.88348   2
   7   3  -4 0.45969 1.82969   1
   7   3  -4 -0.4977  1.7183   2
   7   3  -4 2.28987 2.59885   3
   7   3  -4 -0.9584  2.0388   1
   6   3  -4 -0.5247  1.3778   2
   6   3  -4 1.54287 1.79957   1
   6   3  -4 0.33219 1.46131   2
   6   3  -4 5.29493 2.35446   1
   6   3  -4 2.39710 2.47614   3
   5   3  -4 324.056  24.090   2
   5   3  -4 340.903  23.818   2
   5   3  -4 370.577  26.099   1
   5   3  -4 323.232  26.824   3
   5   3  -4 333.204  25.489   1
   4   3  -4 2.85916 1.54604   2
   4   3  -4 4.72766 1.92260   1
   4   3  -4 2.86670 1.27379   1
   4   3  -4 -0.1698  0.9546   2
   3   3  -4 478.813  32.388   2
   3   3  -4 446.915  34.020   1
   3   3  -4 447.332  31.727   2
   3   3  -4 477.633  34.675   1
   2   3  -4 276.717  22.023   1
   2   3  -4 282.026  21.444   1
   2   3  -4 287.547  20.663   2
   2   3  -4 289.039  20.003   2
  -2  -3   4 272.568  19.846   2
  -2  -3   4 289.169  21.055   1
  -2  -3   4 287.023  19.689   2
   1   3  -4 57.0949  6.8600   1
   1   3  -4 60.4207  6.5349   2
   1   3  -4 71.7391  5.9664   1
   1   3  -4 78.5624  5.6714   2
  -1  -3   4 45.9611  5.8514   2
  -1  -3   4 60.7506  5.6603   1
  -1  -3   4 71.7788  5.3842   2
   0   3  -4 79.7058  8.6458   2
   0   3  -4 93.7953  7.6510   2
   0   3  -4 96.7331  9.5838   1
   0   3  -4 100.175   8.375   1
   0  -3   4 97.0643  8.8702   2
   0  -3   4 93.8436  7.5302   2
  -1   3  -4 105.309   9.825   1
  -1   3  -4 115.351   9.229   2
  -1   3  -4 79.1520  9.7258   2
  -1   3  -4 124.235  11.445   3
  -1   3  -4 116.027  11.315   1
   1  -3   4 113.555  11.097   1
   1  -3   4 116.327   9.740   1
   1  -3   4 117.691  10.510   2
   1  -3   4 116.617   9.027   2
  -2   3  -4 0.98321 1.81842   1
  -2   3  -4 -2.3899  1.2019   1
  -2   3  -4 2.41180 1.72725   2
  -2   3  -4 1.28324 1.65615   3
  -2   3  -4 -0.0332  1.1995   2
   2  -3   4 -1.3029  1.0356   2
   2  -3   4 1.77705 1.28489   2
   2  -3   4 0.01908 1.25283   1
   2  -3   4 1.95175 1.93301   1
  -3   3  -4 330.324  28.598   2
  -3   3  -4 406.316  30.468   3
  -3   3  -4 473.583  31.878   1
  -3   3  -4 385.762  29.296   2
   3  -3   4 360.087  30.756   1
   3  -3   4 392.604  29.191   2
   3  -3   4 392.783  28.701   2
   3  -3   4 426.620  31.455   1
  -4   3  -4 213.674  19.570   1
  -4   3  -4 222.673  18.576   3
  -4   3  -4 248.597  18.802   2
  -4   3  -4 207.754  18.059   2
   4  -3   4 215.474  19.558   1
   4  -3   4 244.760  18.759   2
   4  -3   4 236.993  18.192   2
   4  -3   4 251.986  19.861   1
  -5   3  -4 57.3492  8.3210   1
  -5   3  -4 51.7350  7.6137   2
  -5   3  -4 57.4821  6.9032   3
  -5   3  -4 58.5258  7.8860   2
   5  -3   4 66.8786  8.7612   1
   5  -3   4 61.8437  8.1677   2
   5  -3   4 59.8826  7.6026   2
   5  -3   4 50.6183  7.9350   1
  -6   3  -4 457.585  35.686   3
  -6   3  -4 459.061  35.085   2
   6  -3   4 437.954  35.238   2
   6  -3   4 475.217  35.053   2
   6  -3   4 481.208  37.943   1
   6  -3   4 499.605  37.836   1
  -7   3  -4 2.97877 3.92780   1
  -7   3  -4 2.42203 2.45358   3
  -7   3  -4 4.17763 3.00186   2
   7  -3   4 4.15300 3.59216   1
   7  -3   4 2.48992 3.32700   1
   7  -3   4 6.68937 3.42723   2
  -8   3  -4 6.77960 3.67503   2
   8  -3   4 2.90024 3.02997   2
   8  -3   4 1.69547 3.16352   1
  -9   3  -4 8.43275 3.96140   2
   9  -3   4 7.67549 4.81074   1
   9  -3   4 13.1190  5.0589   2
  10  -3   4 -1.8565  4.2177   1
  10  -3   4 0.74207 3.90104   2
  11  -3   4 -0.8504  3.8584   2
  11  -3   4 -1.0830  4.3280   1
  12  -3   4 -5.7914  4.6303   1
  12  -3   4 -5.9687  4.9280   2
  12   2  -4 -1.1578  4.7744   1
  11   2  -4 -0.1435  4.2058   1
  10   2  -4 3.47918 3.41382   1
   9   2  -4 10.2513  4.0183   1
   9   2  -4 12.5835  3.1010   2
   9   2  -4 6.04297 3.17959   1
   8   2  -4 66.9551  6.7967   1
   8   2  -4 46.0412  6.9212   1
   8   2  -4 58.5918  6.3574   2
   7   2  -4 24.4616  3.8087   3
   7   2  -4 22.1884  3.2937   2
   7   2  -4 22.7200  3.4290   1
   7   2  -4 21.0439  3.7641   1
   7   2  -4 22.0283  3.2204   2
   6   2  -4 370.304  27.208   1
   6   2  -4 332.201  25.377   2
   6   2  -4 363.031  25.502   2
   6   2  -4 372.054  27.540   1
   6   2  -4 390.778  28.131   3
   5   2  -4 46.4480  4.1046   2
   5   2  -4 40.9626  3.9332   2
   5   2  -4 52.0268  5.9245   3
   4   2  -4 5.53867 2.23975   3
   3   2  -4 181.401  12.798   2
   3   2  -4 183.293  12.976   2
   3   2  -4 190.072  13.857   1
   3   2  -4 180.234  15.207   3
   2   2  -4 278.859  19.529   2
   2   2  -4 275.481  19.197   2
   2   2  -4 250.812  21.767   3
   2   2  -4 285.404  20.896   1
   2   2  -4 288.583  20.627   1
   1   2  -4 1110.74   75.66   2
   1   2  -4 1015.09   75.95   2
   1   2  -4 1127.28   81.22   1
   1   2  -4 1124.90   82.22   3
   1   2  -4 1132.01   81.55   1
  -1  -2   4 1145.34   80.96   1
  -1  -2   4 1106.47   75.70   2
  -1  -2   4 1102.07   81.13   1
  -1  -2   4 1174.77   75.46   2
   0   2  -4 4637.65  298.26   2
   0   2  -4 4430.34  297.82   2
   0   2  -4 4375.51  319.76   1
   0   2  -4 4271.97  319.95   1
   0   2  -4 4409.20  319.94   3
   0  -2   4 4717.40  297.69   2
   0  -2   4 4096.61  319.68   1
   0  -2   4 4459.43  298.07   2
  -1   2  -4 75.2609  9.3172   1
  -1   2  -4 81.5749  9.3434   3
  -1   2  -4 110.869   9.179   1
  -1   2  -4 109.796   8.718   2
  -1   2  -4 120.900   8.608   2
   1  -2   4 98.3769  9.7083   1
   1  -2   4 111.052   9.031   1
   1  -2   4 105.268   8.669   2
   1  -2   4 104.360   8.270   2
  -2   2  -4 93.1657  9.7286   1
  -2   2  -4 79.3255  9.0286   1
  -2   2  -4 84.8263  8.6621   2
  -2   2  -4 87.7964  8.8403   3
  -2   2  -4 89.9906  8.7249   2
   2  -2   4 101.637   8.859   2
   2  -2   4 95.7339  9.3632   1
   2  -2   4 88.4692  9.2095   1
   2  -2   4 100.650   8.496   3
   2  -2   4 84.9356  8.8058   2
  -3   2  -4 49.8060  5.8416   3
  -3   2  -4 51.4318  6.1424   2
  -3   2  -4 46.9003  6.5367   1
  -3   2  -4 43.9077  5.9921   2
   3  -2   4 51.0740  6.3550   2
   3  -2   4 46.4888  6.5136   1
   3  -2   4 54.5539  6.2240   2
   3  -2   4 49.7597  5.9667   3
   3  -2   4 61.1547  6.9152   1
  -4   2  -4 2.24214 1.88744   2
  -4   2  -4 1.79034 1.93790   2
  -4   2  -4 2.53731 2.16791   1
  -4   2  -4 4.48875 2.00389   3
   4  -2   4 4.93750 2.36220   2
   4  -2   4 -0.0175  1.6044   2
   4  -2   4 6.70542 2.63046   1
   4  -2   4 10.9085  3.2100   1
  -5   2  -4 381.019  29.066   2
  -5   2  -4 409.344  29.341   2
  -5   2  -4 391.515  29.793   3
  -5   2  -4 338.974  30.739   1
   5  -2   4 390.067  31.752   1
   5  -2   4 414.696  29.434   2
   5  -2   4 380.236  29.346   2
   5  -2   4 412.816  31.264   1
  -6   2  -4 122.737  11.033   3
  -6   2  -4 135.563  12.985   2
  -6   2  -4 98.1689 11.9108   2
  -6   2  -4 142.716  13.260   2
  -6   2  -4 134.847  13.859   1
   6  -2   4 117.385  13.617   1
   6  -2   4 153.266  14.088   2
   6  -2   4 129.404  13.201   2
   6  -2   4 144.952  15.085   1
  -7   2  -4 55.0566  7.3333   2
  -7   2  -4 37.8620  6.4348   2
  -7   2  -4 58.6392  6.1495   3
  -7   2  -4 53.0044  7.8368   1
   7  -2   4 53.6561  7.8030   2
   7  -2   4 33.2616  7.2725   1
   7  -2   4 38.2491  7.1999   2
   7  -2   4 42.9839  7.2907   1
  -8   2  -4 -1.4600  2.5490   2
  -8   2  -4 2.62295 1.95667   3
   8  -2   4 1.05501 3.15125   2
   8  -2   4 -0.4297  3.5005   1
   8  -2   4 -1.3153  3.2313   1
  -9   2  -4 13.8825  4.2823   2
   9  -2   4 19.2939  5.3089   2
   9  -2   4 15.3649  5.8260   1
  10  -2   4 7.06567 4.47089   2
  10  -2   4 3.82077 4.81404   1
  11  -2   4 5.58422 5.06028   1
  11  -2   4 0.81757 4.39032   2
  12  -2   4 1.88559 5.64595   1
  12  -2   4 10.8810  5.8691   2
  12   1  -4 -1.5749  4.5725   1
  11   1  -4 0.76640 3.73429   1
  10   1  -4 -2.4603  3.1238   1
   9   1  -4 5.50429 2.64769   1
   9   1  -4 7.78201 3.99307   1
   9   1  -4 11.9514  3.4402   2
   8   1  -4 0.23038 1.93617   1
   8   1  -4 0.93930 2.35844   1
   8   1  -4 0.03534 2.13388   2
   8   1  -4 -0.4478  1.5166   2
   8   1  -4 3.15725 2.09993   2
   7   1  -4 4.09753 1.74499   1
   7   1  -4 0.18424 1.52922   2
   7   1  -4 0.16368 2.03213   1
   7   1  -4 2.16001 1.51472   2
   6   1  -4 337.303  24.232   2
   6   1  -4 346.870  24.250   2
   6   1  -4 362.853  26.300   3
   5   1  -4 15.1865  2.7286   3
   4   1  -4 10.0123  2.1726   3
   3   1  -4 1031.65   75.57   3
   2   1  -4 10.1248  2.0916   3
  -2  -1   4 9.68160 2.12833   3
   1   1  -4 1.22468 0.56474   2
   1   1  -4 3.31307 1.37059   3
   1   1  -4 1.73124 0.70203   1
   1   1  -4 2.44655 0.81989   1
   1   1  -4 2.14677 0.70973   2
  -1  -1   4 2.62100 0.48105   2
  -1  -1   4 2.52265 1.30672   3
   0   1  -4 9.65381 1.70140   2
   0   1  -4 10.3365  2.0778   3
   0   1  -4 12.3467  2.0630   1
   0   1  -4 10.3201  1.8186   1
   0   1  -4 11.5165  1.8584   2
   0  -1   4 14.0428  1.9700   1
   0  -1   4 9.10302 1.71178   1
   0  -1   4 10.5055  1.7613   2
   0  -1   4 13.7189  1.7792   2
   0  -1   4 12.5377  2.2769   3
  -1   1  -4 224.850  16.459   2
  -1   1  -4 224.605  17.511   1
  -1   1  -4 232.271  17.576   3
  -1   1  -4 228.050  16.451   2
  -1   1  -4 205.038  17.620   1
   1  -1   4 223.587  17.626   1
   1  -1   4 226.283  17.406   1
   1  -1   4 226.817  16.344   2
   1  -1   4 219.332  17.540   3
   1  -1   4 226.008  16.387   2
  -2   1  -4 0.77004 1.53233   1
  -2   1  -4 4.21971 1.60071   2
  -2   1  -4 3.12985 1.53040   1
  -2   1  -4 7.89677 1.94090   2
  -2   1  -4 5.65261 1.61042   3
   2  -1   4 4.87796 1.55455   3
   2  -1   4 2.87500 1.31951   2
   2  -1   4 0.38926 0.89946   2
   2  -1   4 8.91909 2.06733   1
   2  -1   4 7.13465 2.14486   1
  -3   1  -4 17.3618  3.8156   1
  -3   1  -4 23.5614  3.6904   2
  -3   1  -4 19.3839  3.0950   3
  -3   1  -4 15.6357  3.0976   2
  -3   1  -4 22.2550  3.6915   1
   3  -1   4 18.4704  3.3070   2
   3  -1   4 14.5296  2.9976   2
   3  -1   4 17.3074  2.8659   3
   3  -1   4 21.5910  3.6155   1
   3  -1   4 14.3323  3.4212   1
  -4   1  -4 20.2824  4.0063   1
  -4   1  -4 27.5625  4.3354   2
  -4   1  -4 18.0687  3.7630   2
  -4   1  -4 21.4689  3.9674   2
  -4   1  -4 21.1198  3.4945   3
   4  -1   4 25.7219  4.3852   1
   4  -1   4 25.0853  4.8169   1
   4  -1   4 26.3416  4.3760   2
   4  -1   4 24.6454  3.5605   3
   4  -1   4 25.4254  4.2126   2
  -5   1  -4 24.3237  4.3278   2
  -5   1  -4 34.2628  5.0206   2
  -5   1  -4 19.6426  3.5033   3
   5  -1   4 31.1741  5.1443   2
   5  -1   4 25.5765  4.6087   2
   5  -1   4 30.7210  3.9704   3
   5  -1   4 33.6010  5.8794   1
   5  -1   4 21.3780  4.5994   1
  -6   1  -4 -0.0896  1.8766   2
  -6   1  -4 0.78761 1.57527   3
  -6   1  -4 -1.6557  1.7800   2
  -6   1  -4 0.75207 2.50157   1
   6  -1   4 0.71468 2.25007   2
   6  -1   4 -0.0589  2.6301   1
   6  -1   4 -1.1630  2.1960   1
   6  -1   4 -1.3475  1.2110   3
   6  -1   4 -1.1489  2.0297   2
  -7   1  -4 20.5173  3.5791   3
  -7   1  -4 23.2283  5.1400   1
  -7   1  -4 21.8887  4.4606   2
  -7   1  -4 23.2433  4.7457   2
   7  -1   4 22.9956  5.3104   2
   7  -1   4 27.6147  3.7655   3
   7  -1   4 34.5274  7.0217   1
   7  -1   4 38.6151  6.2777   2
   7  -1   4 33.1069  6.1068   1
  -8   1  -4 42.8452  6.3273   2
  -8   1  -4 43.6123  6.4593   2
  -8   1  -4 42.0387  7.2074   1
   8  -1   4 50.1928  7.8692   2
   8  -1   4 42.5622  8.1639   1
   8  -1   4 41.5641  7.1834   1
  -9   1  -4 3.34633 3.16622   2
   9  -1   4 8.04766 4.18888   2
   9  -1   4 12.9415  5.2900   1
  10  -1   4 6.54971 4.90169   1
  10  -1   4 2.71323 4.14473   2
  11  -1   4 8.10529 5.40220   1
  11  -1   4 5.28932 4.39301   2
  12  -1   4 3.71656 4.95551   2
  12  -1   4 -1.6267  5.1197   1
  12   0  -4 -3.6159  3.9254   1
  11   0  -4 -1.0711  3.8686   1
  10   0  -4 7.12449 4.03795   1
  10   0  -4 12.7233  3.9832   2
   9   0  -4 9.59632 3.33115   1
   9   0  -4 4.28523 3.26877   1
   9   0  -4 8.34488 3.16062   2
   8   0  -4 34.0121  4.7205   2
   8   0  -4 26.6540  4.3863   1
   8   0  -4 28.8323  4.4304   2
   8   0  -4 19.8261  4.3530   1
   7   0  -4 79.6291  7.7979   2
   7   0  -4 106.488   8.556   2
   7   0  -4 79.5281  8.2434   1
   7   0  -4 81.7672  8.7966   1
   6   0  -4 11.7856  2.2893   1
   6   0  -4 8.63953 2.11047   1
   6   0  -4 8.56368 2.07861   2
   6   0  -4 7.54114 1.85507   2
   5   0  -4 20.1410  2.7301   3
   4   0  -4 114.792   9.435   3
   3   0  -4 -0.0389  0.8786   3
  -3   0   4 0.92968 0.93632   3
   2   0  -4 1603.51  113.84   3
  -2   0   4 1529.49  113.76   3
   1   0  -4 1046.66   78.57   3
   1   0  -4 1075.02   72.54   2
   1   0  -4 1072.81   77.83   1
   1   0  -4 1084.79   72.71   2
   1   0  -4 1118.42   78.09   1
  -1   0   4 1048.27   78.58   3
   0   0  -4 2.56966 0.93239   2
   0   0  -4 2.00005 1.08648   1
   0   0  -4 1.43094 0.98585   3
   0   0  -4 2.92678 0.97288   1
   0   0  -4 4.08031 1.10504   2
   0   0   4 0.32107 0.63195   2
   0   0   4 1.70934 1.00883   1
   0   0   4 2.59009 0.93078   1
   0   0   4 3.08321 0.96279   2
   0   0   4 2.28280 1.17385   3
  -1   0  -4 900.661  62.608   2
  -1   0  -4 889.221  67.043   1
  -1   0  -4 990.312  67.681   1
  -1   0  -4 851.539  67.080   3
  -1   0  -4 941.467  62.779   2
   1   0   4 878.333  67.116   3
   1   0   4 1004.00   67.64   1
   1   0   4 969.943  62.606   2
   1   0   4 889.103  62.700   2
   1   0   4 859.585  66.936   1
  -2   0  -4 132.124  10.896   2
  -2   0  -4 124.941  11.362   1
  -2   0  -4 122.553  11.264   3
  -2   0  -4 161.140  12.290   1
  -2   0  -4 150.844  11.021   2
  -2   0  -4 157.004  11.114   2
   2   0   4 141.004  11.022   2
   2   0   4 153.368  10.981   2
   2   0   4 137.809  11.417   3
   2   0   4 133.747  11.974   1
   2   0   4 129.565  11.384   1
  -3   0  -4 67.4586  6.8775   2
  -3   0  -4 63.2017  6.6369   3
  -3   0  -4 68.2518  7.8291   1
  -3   0  -4 72.7553  7.2960   1
  -3   0  -4 69.4634  6.9643   2
   3   0   4 58.9542  7.5853   1
   3   0   4 67.6024  7.1374   1
   3   0   4 62.7269  6.5872   3
   3   0   4 53.3601  6.3879   2
   3   0   4 61.8182  6.9205   2
  -4   0  -4 373.334  26.870   2
  -4   0  -4 375.108  26.756   2
  -4   0  -4 346.495  27.789   3
   4   0   4 351.103  27.757   3
   4   0   4 357.606  26.700   2
   4   0   4 424.435  29.827   1
   4   0   4 379.000  27.095   2
   4   0   4 343.328  28.328   1
  -5   0  -4 5.03932 2.10893   2
  -5   0  -4 4.77033 1.87883   3
  -5   0  -4 6.73047 2.54881   1
  -5   0  -4 3.24528 2.06199   2
   5   0   4 3.92239 1.68681   3
   5   0   4 14.6654  3.9934   1
   5   0   4 5.07466 2.41238   1
   5   0   4 5.79130 2.49489   2
   5   0   4 2.61354 1.96433   2
  -6   0  -4 100.888  11.315   1
  -6   0  -4 101.884  10.621   2
  -6   0  -4 128.786  11.418   2
   6   0   4 139.127  14.154   1
   6   0   4 120.130  12.041   1
   6   0   4 103.116   9.520   3
   6   0   4 103.792  11.242   2
   6   0   4 111.572  11.698   2
  -7   0  -4 79.4290  8.6775   2
  -7   0  -4 65.2233  8.7558   1
  -7   0  -4 82.4018  9.0956   2
   7   0   4 84.4913 10.0246   2
   7   0   4 70.5712 10.6048   1
   7   0   4 81.9988  9.6830   2
   7   0   4 78.3970  7.7421   3
   7   0   4 82.6959  9.9051   1
  -8   0  -4 2.62248 3.59129   1
  -8   0  -4 4.35004 2.79523   2
  -8   0  -4 3.67543 2.79611   2
   8   0   4 1.24812 3.71796   1
   8   0   4 8.58983 4.16186   2
   8   0   4 9.78440 3.73741   2
   8   0   4 -0.7522  2.8931   1
   8   0   4 5.08268 1.97122   3
  -9   0  -4 138.390  13.057   2
  -9   0  -4 139.185  12.549   2
   9   0   4 163.732  16.311   2
   9   0   4 108.031  16.176   1
  10   0   4 -5.9311  3.7498   2
  10   0   4 0.14528 5.05582   1
  11   0   4 6.31312 4.73292   2
  11   0   4 0.42693 4.76281   1
  12   0   4 -2.7646  4.8705   1
  12   0   4 2.45941 4.95940   2
  12  -1  -4 2.55908 4.76011   1
  11  -1  -4 11.0073  4.4205   1
  10  -1  -4 8.43585 4.25321   1
  10  -1  -4 10.3394  3.6818   2
   9  -1  -4 2.58680 3.19152   1
   9  -1  -4 0.30214 2.75283   2
   9  -1  -4 -3.4011  2.4311   1
   8  -1  -4 2.28812 2.34942   2
   8  -1  -4 2.91520 2.38653   1
   8  -1  -4 0.95538 2.65373   1
   8  -1  -4 4.20569 2.61560   2
   7  -1  -4 14.8494  3.3967   2
   7  -1  -4 17.0389  3.8072   1
   7  -1  -4 20.8873  3.5876   2
   7  -1  -4 12.0128  3.1497   1
   6  -1  -4 17.9333  3.0974   2
   6  -1  -4 20.5528  3.2911   2
   6  -1  -4 14.4091  3.0707   1
   6  -1  -4 20.7972  3.6784   1
   5  -1  -4 76.0800  6.6247   2
   5  -1  -4 86.2686  6.9143   2
   5  -1  -4 81.1189  7.3566   1
   5  -1  -4 83.8315  7.2946   1
   4  -1  -4 148.611  10.917   2
   4  -1  -4 157.924  11.886   1
   4  -1  -4 151.787  11.784   1
   4  -1  -4 141.292  11.877   3
   4  -1  -4 155.958  11.093   2
  -4   1   4 145.407  11.795   3
   3  -1  -4 15.6641  2.2588   1
   3  -1  -4 14.3072  1.9603   2
   3  -1  -4 20.1023  2.8115   3
   3  -1  -4 18.4345  1.9996   2
   3  -1  -4 19.3260  2.2015   1
  -3   1   4 20.2788  2.7237   3
   2  -1  -4 1041.87   75.92   1
   2  -1  -4 1085.35   70.39   2
   2  -1  -4 1015.69   76.19   3
   2  -1  -4 1044.89   70.64   2
   2  -1  -4 1005.27   75.51   1
  -2   1   4 1056.79   76.20   3
   1  -1  -4 70.1812  5.6975   1
   1  -1  -4 67.4840  5.0649   1
   1  -1  -4 54.7384  4.6399   2
   1  -1  -4 61.0922  6.2217   3
   1  -1  -4 67.4734  5.1199   2
  -1   1   4 54.1696  4.5044   2
  -1   1   4 68.7423  4.9174   2
  -1   1   4 63.3539  6.2087   3
  -1   1   4 56.1564  4.7912   2
  -1   1   4 56.9958  4.8582   1
  -1   1   4 51.2285  5.1851   1
   0  -1  -4 828.425  67.824   3
   0  -1  -4 969.364  62.948   2
   0  -1  -4 887.154  63.188   2
   0  -1  -4 953.467  68.102   1
   0  -1  -4 963.655  67.505   1
   0   1   4 894.770  63.097   2
   0   1   4 875.369  67.861   3
   0   1   4 985.132  62.862   2
   0   1   4 946.134  67.386   1
  -1  -1  -4 1352.45   92.58   2
  -1  -1  -4 1381.38   99.32   1
  -1  -1  -4 1347.62   99.40   3
  -1  -1  -4 1366.56   92.78   2
  -1  -1  -4 1267.51   99.67   1
   1   1   4 1312.43   99.17   1
   1   1   4 1348.93   99.42   3
   1   1   4 1420.42   92.56   2
   1   1   4 1388.18   92.77   2
   1   1   4 1429.64   99.84   1
  -2  -1  -4 76.4513  7.7974   2
  -2  -1  -4 84.0970  8.9568   1
  -2  -1  -4 100.323   8.026   1
  -2  -1  -4 73.7079  7.8185   2
  -2  -1  -4 85.8035  7.8677   3
   2   1   4 97.8693  7.9235   1
   2   1   4 77.3390  8.8333   1
   2   1   4 87.0182  8.2002   2
   2   1   4 89.6278  7.9287   3
   2   1   4 83.9330  7.9199   2
  -3  -1  -4 108.685   9.722   1
  -3  -1  -4 116.035   9.756   3
  -3  -1  -4 110.402   9.286   2
  -3  -1  -4 105.175   9.869   2
  -3  -1  -4 106.207  11.085   1
   3   1   4 109.222   9.612   3
   3   1   4 108.496   9.119   2
   3   1   4 112.592   9.723   1
   3   1   4 116.412  11.496   1
   3   1   4 100.945   9.926   2
  -4  -1  -4 29.8707  4.4452   2
  -4  -1  -4 47.0803  5.2881   2
  -4  -1  -4 30.4774  4.5707   3
   4   1   4 40.2668  5.2301   2
   4   1   4 54.6886  6.6946   1
   4   1   4 27.4766  4.5829   1
   4   1   4 25.3129  4.1159   3
   4   1   4 42.3991  5.1455   2
  -5  -1  -4 26.2706  4.2025   2
  -5  -1  -4 21.8348  4.1687   1
  -5  -1  -4 33.7758  4.7880   2
   5   1   4 31.4544  5.6017   1
   5   1   4 25.9855  3.9662   3
   5   1   4 32.3016  4.9849   1
   5   1   4 19.9576  4.1476   2
   5   1   4 24.1325  4.3075   2
  -6  -1  -4 32.9489  4.9805   2
  -6  -1  -4 28.5502  5.0391   1
  -6  -1  -4 28.7380  4.7972   2
   6   1   4 37.4991  6.7617   1
   6   1   4 30.7866  5.1840   2
   6   1   4 32.7755  5.5410   1
   6   1   4 32.0565  4.6722   3
   6   1   4 39.7109  5.9472   2
   6   1   4 39.0150  5.8820   2
  -7  -1  -4 14.2382  4.0557   1
  -7  -1  -4 14.0226  3.5729   2
  -7  -1  -4 16.2832  3.6888   2
   7   1   4 22.0446  3.5505   3
   7   1   4 24.5709  4.8338   2
   7   1   4 17.6731  4.4083   2
   7   1   4 8.75656 4.20978   1
   7   1   4 21.7669  4.6616   2
   7   1   4 19.5050  4.3823   1
  -8  -1  -4 16.5084  3.8985   2
  -8  -1  -4 16.5452  3.7285   2
   8   1   4 14.0604  4.5353   1
   8   1   4 12.9384  5.2688   1
   8   1   4 13.8210  4.6173   2
   8   1   4 20.4380  5.0020   2
   8   1   4 16.7018  3.3519   3
  -9  -1  -4 13.6782  3.6947   2
  -9  -1  -4 14.5158  3.5931   2
   9   1   4 14.2605  2.9948   3
   9   1   4 15.3856  5.9948   1
   9   1   4 13.9231  5.1410   2
  10   1   4 -1.2609  3.7737   1
  10   1   4 -1.4691  4.0489   2
  11   1   4 9.82942 5.43347   2
  11   1   4 1.64639 5.09885   1
  12   1   4 5.68610 6.25603   1
  12   1   4 1.32275 5.31716   2
  12  -2  -4 0.63150 4.16443   1
  11  -2  -4 3.67769 4.22914   1
  10  -2  -4 0.79435 3.38893   1
  10  -2  -4 0.50375 2.97032   2
   9  -2  -4 6.39827 3.64022   1
   9  -2  -4 5.40610 3.10369   2
   8  -2  -4 14.9067  4.0962   1
   8  -2  -4 19.2080  4.3935   1
   8  -2  -4 14.8381  3.7727   2
   7  -2  -4 4.74253 2.77645   1
   7  -2  -4 5.87816 2.75585   2
   7  -2  -4 1.91413 2.57061   1
   7  -2  -4 4.56486 2.53728   2
   6  -2  -4 0.75522 2.10028   1
   6  -2  -4 1.41986 2.07848   1
   6  -2  -4 1.19096 1.79575   2
   6  -2  -4 1.21219 1.99232   2
   5  -2  -4 -0.4012  1.9149   1
   5  -2  -4 2.82919 1.95488   1
   5  -2  -4 -0.9138  1.4288   2
   5  -2  -4 0.88541 1.66499   2
  -5   2   4 0.21867 1.25710   3
   4  -2  -4 25.8305  4.1779   1
   4  -2  -4 31.3482  4.1124   1
   4  -2  -4 29.9386  4.0687   2
   4  -2  -4 36.7930  3.7935   2
  -4   2   4 32.3451  3.8754   3
   3  -2  -4 487.995  38.207   1
   3  -2  -4 473.448  35.521   2
   3  -2  -4 539.133  37.755   1
   3  -2  -4 566.136  35.232   2
  -3   2   4 485.549  37.934   3
  -3   2   4 492.963  34.694   2
   2  -2  -4 69.7951  5.6663   1
   2  -2  -4 70.5183  5.2766   2
   2  -2  -4 62.1390  6.0992   2
   2  -2  -4 54.3097  6.4470   1
  -2   2   4 66.7227  5.3163   2
  -2   2   4 65.9983  6.2703   1
  -2   2   4 55.8667  6.4054   3
  -2   2   4 58.3599  5.0312   2
   1  -2  -4 463.739  32.500   1
   1  -2  -4 453.696  30.246   2
   1  -2  -4 458.327  33.364   1
   1  -2  -4 394.537  30.634   2
  -1   2   4 423.961  33.087   3
  -1   2   4 410.964  30.534   2
  -1   2   4 453.734  33.058   1
  -1   2   4 415.415  32.321   1
  -1   2   4 456.394  30.186   2
   0  -2  -4 2865.44  192.37   2
   0  -2  -4 2832.77  206.79   1
   0  -2  -4 2848.56  205.91   1
   0  -2  -4 2816.76  191.86   2
   0   2   4 2815.94  205.80   1
   0   2   4 2823.28  206.34   3
   0   2   4 2792.29  206.58   1
   0   2   4 3013.02  191.85   2
   0   2   4 2789.97  192.28   2
  -1  -2  -4 788.078  55.053   2
  -1  -2  -4 762.766  59.375   1
  -1  -2  -4 789.265  58.651   1
  -1  -2  -4 794.434  54.746   2
   1   2   4 807.037  59.167   3
   1   2   4 833.505  55.149   2
   1   2   4 823.322  59.455   1
   1   2   4 774.986  58.542   1
   1   2   4 792.871  54.639   2
  -2  -2  -4 91.6194  8.5313   1
  -2  -2  -4 77.4294  7.7209   2
  -2  -2  -4 75.0847  7.7716   2
  -2  -2  -4 92.2760  9.2000   1
   2   2   4 84.6357  8.1797   2
   2   2   4 78.1632  8.4698   3
   2   2   4 73.6513  7.4657   2
   2   2   4 87.2902  8.2920   1
   2   2   4 81.0979  8.9213   1
  -3  -2  -4 68.1929  7.1912   2
  -3  -2  -4 74.3545  7.3335   2
  -3  -2  -4 58.7593  7.2484   1
   3   2   4 58.9517  7.0041   2
   3   2   4 95.5565  7.9658   2
   3   2   4 66.3860  7.4601   1
   3   2   4 72.2008  8.4829   1
   3   2   4 69.8761  7.6980   3
  -4  -2  -4 0.59649 1.31298   1
  -4  -2  -4 3.94013 1.81948   2
  -4  -2  -4 6.45786 2.08615   2
   4   2   4 8.14765 2.40663   2
   4   2   4 1.88716 1.57537   1
   4   2   4 2.90648 1.76937   2
   4   2   4 5.61787 2.00339   3
   4   2   4 3.74921 2.26254   1
  -5  -2  -4 31.9292  5.1685   2
  -5  -2  -4 49.4458  6.1514   1
  -5  -2  -4 35.9865  5.2489   2
   5   2   4 38.3860  5.7178   2
   5   2   4 47.5739  6.1419   1
   5   2   4 35.1569  5.4612   2
   5   2   4 46.6866  7.0878   1
   5   2   4 48.2277  5.9397   3
  -6  -2  -4 191.631  16.071   2
  -6  -2  -4 191.678  15.941   2
  -6  -2  -4 196.185  17.054   1
   6   2   4 214.377  16.895   2
   6   2   4 210.331  17.493   1
   6   2   4 213.215  17.037   3
   6   2   4 236.694  19.099   1
   6   2   4 173.562  16.144   2
  -7  -2  -4 5.78916 2.58991   2
  -7  -2  -4 8.50551 2.86554   2
  -7  -2  -4 8.57011 3.32309   1
   7   2   4 0.33247 2.73025   1
   7   2   4 4.88863 2.13780   3
   7   2   4 -2.7418  2.3122   2
   7   2   4 5.83816 2.93501   1
   7   2   4 2.86891 2.42109   2
  -8  -2  -4 216.007  18.817   2
  -8  -2  -4 248.222  18.866   2
   8   2   4 235.315  19.793   3
   8   2   4 253.437  20.656   2
   8   2   4 273.190  21.607   1
   8   2   4 254.353  20.577   2
   8   2   4 236.760  24.511   1
   8   2   4 241.406  21.637   2
  -9  -2  -4 54.3054  6.4765   2
   9   2   4 47.5978  6.1423   3
   9   2   4 42.4019  7.6572   2
   9   2   4 46.8558  8.1850   2
   9   2   4 39.9295  8.8453   1
  10   2   4 -2.9923  4.0566   1
  10   2   4 0.76233 4.15110   2
  11   2   4 3.76771 5.34280   1
  11   2   4 6.82510 5.17561   2
  12   2   4 8.20024 7.00150   1
  12   2   4 -2.4403  5.6095   2
  11  -3  -4 5.62843 4.62114   1
  10  -3  -4 11.1720  4.3019   2
  10  -3  -4 8.09296 4.69202   1
   9  -3  -4 12.7861  4.4070   2
   9  -3  -4 17.6304  5.3437   1
   8  -3  -4 34.5608  6.3066   1
   8  -3  -4 37.0761  6.3191   1
   8  -3  -4 24.6616  4.8139   2
   7  -3  -4 120.278  12.378   2
   7  -3  -4 129.159  11.649   2
   7  -3  -4 128.525  12.822   1
   7  -3  -4 108.253  12.734   1
   6  -3  -4 16.4337  4.2561   1
   6  -3  -4 22.2468  3.8647   2
   6  -3  -4 19.9744  4.2790   1
   6  -3  -4 19.8178  4.3149   2
  -6   3   4 14.4343  2.5034   3
   5  -3  -4 24.8991  4.1745   1
   5  -3  -4 25.5453  3.6923   2
   5  -3  -4 19.9604  4.0428   2
   5  -3  -4 20.7660  4.5987   1
  -5   3   4 24.8591  3.5553   3
   4  -3  -4 481.556  32.554   2
   4  -3  -4 491.790  34.062   1
   4  -3  -4 479.950  31.697   2
   4  -3  -4 426.887  34.641   1
  -4   3   4 417.557  33.443   1
  -4   3   4 416.603  33.522   1
  -4   3   4 458.365  31.275   2
  -4   3   4 433.070  33.779   3
  -4   3   4 435.302  31.138   2
   3  -3  -4 225.531  17.229   2
   3  -3  -4 228.681  18.525   1
   3  -3  -4 256.455  18.202   2
   3  -3  -4 234.141  19.390   1
  -3   3   4 231.968  18.848   1
  -3   3   4 240.648  17.236   2
  -3   3   4 257.173  19.077   3
  -3   3   4 227.112  17.336   2
   2  -3  -4 178.937  15.820   1
   2  -3  -4 198.680  15.122   1
   2  -3  -4 185.715  14.792   2
   2  -3  -4 191.890  14.037   2
  -2   3   4 199.811  15.898   1
  -2   3   4 192.104  14.460   2
  -2   3   4 177.779  15.618   3
  -2   3   4 189.882  13.929   2
   1  -3  -4 118.981   9.260   2
   1  -3  -4 122.153  10.062   2
   1  -3  -4 111.793   9.882   1
   1  -3  -4 114.638  11.534   1
  -1   3   4 139.311  10.084   2
  -1   3   4 116.305   9.212   2
   0  -3  -4 556.165  41.006   1
   0  -3  -4 543.384  37.232   2
   0  -3  -4 559.752  39.903   1
   0  -3  -4 494.925  37.719   2
   0   3   4 517.340  37.032   2
   0   3   4 545.722  41.025   1
   0   3   4 551.564  39.825   1
   0   3   4 497.954  37.692   2
  -1  -3  -4 52.7802  6.3600   2
  -1  -3  -4 75.0460  6.7839   1
  -1  -3  -4 61.6961  7.4602   1
  -1  -3  -4 54.2487  5.8542   2
   1   3   4 63.5021  6.3542   1
   1   3   4 53.3353  6.3188   2
   1   3   4 55.3967  5.7510   2
   1   3   4 57.6741  7.2133   1
  -2  -3  -4 411.002  32.528   2
  -2  -3  -4 476.256  34.753   1
  -2  -3  -4 419.201  35.317   1
  -2  -3  -4 465.490  32.450   2
   2   3   4 449.906  35.636   1
   2   3   4 452.563  32.200   2
   2   3   4 474.998  32.871   2
   2   3   4 465.774  35.557   1
   2   3   4 466.111  34.522   1
  -3  -3  -4 142.831  11.299   2
  -3  -3  -4 123.973  11.954   2
  -3  -3  -4 128.733  11.733   1
   3   3   4 140.701  11.065   2
   3   3   4 128.558  12.183   2
   3   3   4 135.216  11.679   1
   3   3   4 140.635  13.873   1
   3   3   4 128.045  13.698   1
  -4  -3  -4 1.27209 1.71401   1
  -4  -3  -4 6.64384 2.33808   2
  -4  -3  -4 8.63440 2.66275   2
   4   3   4 14.4319  3.2558   2
   4   3   4 8.81643 2.80052   1
   4   3   4 4.17683 2.25213   2
   4   3   4 8.40965 2.77416   3
   4   3   4 5.08047 2.97562   1
  -5  -3  -4 27.2763  4.6379   1
  -5  -3  -4 34.6161  4.9886   2
  -5  -3  -4 21.2443  4.1448   2
   5   3   4 19.8125  4.3387   2
   5   3   4 26.8355  5.7204   1
   5   3   4 18.1626  3.9991   2
   5   3   4 35.9047  5.3643   3
   5   3   4 24.0980  4.6778   1
  -6  -3  -4 -0.0639  1.9165   2
  -6  -3  -4 -0.7353  1.8907   2
  -6  -3  -4 1.32731 2.27612   1
   6   3   4 -0.0150  1.6823   2
   6   3   4 1.91619 2.59215   1
   6   3   4 -0.7295  2.1675   2
   6   3   4 -1.7724  2.7150   1
   6   3   4 0.18421 1.81529   3
  -7  -3  -4 57.9560  7.4603   1
  -7  -3  -4 54.2319  6.8306   2
  -7  -3  -4 55.4123  7.0082   2
   7   3   4 52.4329  7.1081   3
   7   3   4 69.2960  8.5330   1
   7   3   4 33.8732  7.5901   1
   7   3   4 53.2935  7.5312   2
   7   3   4 38.8499  6.7370   2
  -8  -3  -4 6.65400 3.24394   2
  -8  -3  -4 4.03822 2.54872   2
   8   3   4 6.03294 2.84121   3
   8   3   4 6.78849 3.84193   1
   8   3   4 3.65870 4.11696   1
   8   3   4 5.15159 2.96974   2
   9   3   4 6.06109 3.97680   2
   9   3   4 15.2216  5.8899   1
   9   3   4 6.01532 3.05857   3
  10   3   4 -2.6600  2.9495   2
  10   3   4 1.47219 4.20010   1
  10   3   4 -0.8728  3.4685   2
  11   3   4 8.78438 6.16229   1
  11   3   4 7.46193 4.50899   2
  11   3   4 5.01820 4.99788   2
  12   3   4 -0.6088  6.1167   1
  12   3   4 -1.0244  5.4513   2
  11  -4  -4 -4.3822  3.9031   1
  11  -4  -4 1.74823 4.16719   2
  10  -4  -4 1.83936 3.58978   2
  10  -4  -4 6.68574 4.24859   1
   9  -4  -4 15.2222  4.4281   2
   9  -4  -4 13.2713  4.6310   1
   8  -4  -4 15.6725  4.2223   2
   8  -4  -4 11.7651  4.0217   1
   7  -4  -4 367.456  28.965   1
   7  -4  -4 326.138  25.649   2
   7  -4  -4 334.424  27.884   1
   7  -4  -4 322.660  26.834   2
  -7   4   4 352.727  25.869   3
   6  -4  -4 0.78202 2.18777   2
   6  -4  -4 8.41974 3.74494   1
   6  -4  -4 2.78321 2.75584   1
   6  -4  -4 4.77988 3.56141   2
  -6   4   4 4.42271 1.51820   2
  -6   4   4 5.01945 2.21276   3
  -6   4   4 2.82187 1.71998   2
   5  -4  -4 3.43439 2.26379   1
   5  -4  -4 5.82047 2.33183   2
   5  -4  -4 0.51422 2.52137   1
   5  -4  -4 2.02437 2.77726   2
  -5   4   4 3.19798 1.98753   3
  -5   4   4 0.31857 1.47291   2
  -5   4   4 3.03862 1.83126   2
   4  -4  -4 185.117  15.257   1
   4  -4  -4 155.738  16.918   1
   4  -4  -4 155.227  15.883   2
   4  -4  -4 201.652  14.256   2
  -4   4   4 190.011  14.200   2
  -4   4   4 169.586  15.394   1
  -4   4   4 179.442  15.332   3
  -4   4   4 182.963  14.216   2
   3  -4  -4 16.5129  3.8020   1
   3  -4  -4 12.0468  3.1652   2
   3  -4  -4 4.38897 1.82513   2
   3  -4  -4 12.0399  2.7582   1
  -3   4   4 6.85824 2.12007   2
  -3   4   4 10.0230  2.9784   1
  -3   4   4 13.4818  2.8323   2
   2  -4  -4 0.63449 1.58158   2
   2  -4  -4 2.02154 1.52198   1
   2  -4  -4 -0.9890  0.9313   2
   2  -4  -4 1.18168 2.15307   1
  -2   4   4 0.05237 1.29342   2
  -2   4   4 -1.0707  0.9624   2
  -2   4   4 0.46153 1.43460   1
   1  -4  -4 101.897   7.897   2
   1  -4  -4 80.3245  9.9514   1
   1  -4  -4 71.8888  9.0107   2
   1  -4  -4 99.8012  8.4868   1
  -1   4   4 96.3114 10.4775   1
  -1   4   4 84.7157  9.0512   2
  -1   4   4 93.7390  7.7932   2
   0  -4  -4 158.347  11.399   2
   0  -4  -4 164.894  14.843   1
   0  -4  -4 141.801  11.918   1
   0  -4  -4 155.540  12.383   2
   0   4   4 130.932  12.645   2
   0   4   4 132.797  11.026   2
   0   4   4 112.452  13.530   1
  -1  -4  -4 157.395  13.500   2
  -1  -4  -4 184.297  15.852   1
  -1  -4  -4 177.458  14.638   1
  -1  -4  -4 191.024  14.632   2
   1   4   4 173.711  14.385   2
   1   4   4 179.089  15.962   1
   1   4   4 167.757  14.430   1
   1   4   4 190.831  13.696   2
  -2  -4  -4 140.023  12.848   2
  -2  -4  -4 121.631  10.951   2
  -2  -4  -4 137.754  11.873   1
   2   4   4 135.013  10.964   2
   2   4   4 156.784  12.068   2
   2   4   4 133.179  11.703   1
   2   4   4 130.887  13.996   1
  -3  -4  -4 4.36130 2.34998   2
  -3  -4  -4 4.16113 2.10487   2
  -3  -4  -4 6.74391 2.50615   1
   3   4   4 5.44000 2.08902   2
   3   4   4 7.51419 3.36069   1
   3   4   4 6.86401 2.60063   2
   3   4   4 9.20188 2.66379   1
  -4  -4  -4 11.5211  3.3692   2
  -4  -4  -4 10.2796  3.0010   2
  -4  -4  -4 9.70217 3.04822   1
   4   4   4 9.29260 2.94967   1
   4   4   4 5.15476 2.40666   2
   4   4   4 13.4278  3.1786   2
   4   4   4 5.85430 3.00213   1
   4   4   4 13.8286  4.1390   1
  -5  -4  -4 -0.8325  2.0378   1
  -5  -4  -4 3.27055 2.38478   2
  -5  -4  -4 2.10443 1.97965   2
   5   4   4 4.30854 2.73113   1
   5   4   4 3.91385 2.56866   2
   5   4   4 2.69617 2.91406   1
   5   4   4 4.06743 2.17561   2
   5   4   4 3.39324 2.10059   1
  -6  -4  -4 24.8436  5.0084   1
  -6  -4  -4 28.5007  5.0565   2
  -6  -4  -4 25.1550  4.8022   2
   6   4   4 30.9867  5.3957   2
   6   4   4 27.5555  6.2283   1
   6   4   4 21.2482  4.9994   3
   6   4   4 21.5284  4.7041   2
   6   4   4 23.0820  4.8886   1
  -7  -4  -4 129.589  12.589   2
  -7  -4  -4 128.441  12.670   2
  -7  -4  -4 133.934  13.230   1
   7   4   4 113.503  12.718   2
   7   4   4 128.149  13.677   2
   7   4   4 132.364  13.732   3
   7   4   4 131.375  13.815   1
   7   4   4 98.3966 14.2581   1
  -8  -4  -4 2.67164 3.15238   2
  -8  -4  -4 9.69819 3.54771   2
   8   4   4 4.86690 4.12434   1
   8   4   4 8.77383 3.70606   2
   8   4   4 19.1745  4.5569   3
   9   4   4 1.44479 3.08562   3
   9   4   4 -0.4792  3.4041   1
   9   4   4 1.13879 3.04392   2
  10   4   4 2.67649 3.95449   2
  10   4   4 8.73211 5.55452   1
  11   4   4 5.22271 4.90038   2
  11   4   4 0.32910 3.74338   2
  11   4   4 2.27568 5.17940   1
  12   4   4 7.02549 6.98343   1
  12   4   4 10.9274  6.0717   2
  12   4   4 6.37050 6.31775   2
  11  -5  -4 7.36912 4.19204   2
  11  -5  -4 11.1558  5.3871   1
  10  -5  -4 3.32489 3.95587   1
  10  -5  -4 0.75477 3.50919   2
   9  -5  -4 -0.3949  2.9919   2
   9  -5  -4 5.04891 3.99302   1
   8  -5  -4 74.0375  8.7640   2
   8  -5  -4 58.9895  8.9929   1
   7  -5  -4 88.6072 10.5906   1
   7  -5  -4 80.4288  9.4951   2
  -7   5   4 84.2442  8.9370   3
   6  -5  -4 11.8304  3.9323   1
   6  -5  -4 22.0344  4.1354   2
   6  -5  -4 25.5000  6.1830   2
   6  -5  -4 19.7790  5.5265   1
  -6   5   4 14.1612  3.4783   2
  -6   5   4 20.8108  4.0616   3
  -6   5   4 20.4046  3.8186   2
   5  -5  -4 132.292  13.982   1
   5  -5  -4 160.928  15.680   2
   5  -5  -4 163.097  16.596   1
   5  -5  -4 150.028  12.507   2
  -5   5   4 124.895  14.137   1
  -5   5   4 137.451  13.161   2
  -5   5   4 153.014  13.420   3
  -5   5   4 163.250  12.788   2
   4  -5  -4 142.746  12.607   1
   4  -5  -4 116.248  11.888   2
   4  -5  -4 149.365  14.458   2
   4  -5  -4 167.894  16.033   1
  -4   5   4 132.677  12.418   2
  -4   5   4 141.849  12.933   2
  -4   5   4 128.943  13.957   1
   3  -5  -4 31.3142  5.9256   1
   3  -5  -4 14.0262  3.3833   1
   3  -5  -4 42.3388  6.3515   2
   3  -5  -4 18.1007  3.3425   2
  -3   5   4 25.5260  3.9816   2
  -3   5   4 20.2202  4.1576   2
  -3   5   4 20.3745  4.8271   1
   2  -5  -4 5.21310 2.13523   1
   2  -5  -4 3.65721 2.91347   1
   2  -5  -4 4.75888 2.77767   2
   2  -5  -4 9.17444 2.27727   2
  -2   5   4 5.84091 2.42606   2
  -2   5   4 8.07691 2.28851   2
  -2   5   4 7.43776 3.12339   1
   1  -5  -4 73.7396  9.5745   1
   1  -5  -4 78.8135  7.4362   2
   1  -5  -4 60.4653  8.1843   2
   1  -5  -4 60.2318  7.4210   1
  -1   5   4 83.2445  9.8058   1
  -1   5   4 67.5210  7.1959   2
  -1   5   4 69.1988  8.2362   2
   0  -5  -4 551.430  44.060   1
   0  -5  -4 562.963  41.210   2
   0  -5  -4 601.304  45.806   1
   0  -5  -4 605.189  42.658   2
   0   5   4 588.557  46.060   1
   0   5   4 603.971  41.194   2
   0   5   4 590.378  42.408   2
  -1  -5  -4 -0.1743  1.2220   2
  -1  -5  -4 -0.7346  2.0745   2
  -1  -5  -4 -0.4466  1.3709   1
   1   5   4 -2.3396  1.8369   1
   1   5   4 0.88116 1.42489   2
   1   5   4 -1.1974  1.4737   2
  -2  -5  -4 659.367  47.504   1
  -2  -5  -4 652.226  45.473   2
  -2  -5  -4 601.203  44.142   2
   2   5   4 631.748  49.242   1
   2   5   4 609.093  47.119   1
   2   5   4 673.570  45.486   2
   2   5   4 568.978  43.883   2
  -3  -5  -4 5.19284 2.33694   2
  -3  -5  -4 1.98250 2.01652   1
  -3  -5  -4 3.94947 2.64642   2
   3   5   4 5.90150 2.44515   1
   3   5   4 9.13480 2.82962   2
   3   5   4 2.11564 1.63381   2
   3   5   4 3.81280 2.72052   1
  -4  -5  -4 32.9993  5.7282   2
  -4  -5  -4 37.3028  5.6463   2
  -4  -5  -4 25.0087  5.0136   1
   4   5   4 34.6742  5.4924   1
   4   5   4 35.8557  5.1526   2
   4   5   4 33.2684  6.7031   1
   4   5   4 33.7667  5.7923   2
  -5  -5  -4 2.09458 2.19048   2
  -5  -5  -4 -0.5062  2.4674   2
  -5  -5  -4 -0.4718  1.9521   1
   5   5   4 -0.6302  1.9122   2
   5   5   4 1.23591 2.34953   1
   5   5   4 0.92008 2.48976   1
   5   5   4 -1.0359  2.5360   1
   5   5   4 1.96052 2.33086   2
  -6  -5  -4 70.6720  8.6281   2
  -6  -5  -4 86.0468  9.5593   1
   6   5   4 78.7183  9.5368   2
   6   5   4 56.9796 10.1421   1
   6   5   4 59.0330  9.9191   1
   6   5   4 61.1493  8.6711   1
  -7  -5  -4 2.20779 2.81574   2
   7   5   4 2.83403 2.69835   2
   7   5   4 1.23395 3.51415   1
   7   5   4 1.39355 3.16430   1
   7   5   4 2.92895 3.13960   3
  -8  -5  -4 5.62194 3.14216   2
   8   5   4 2.02522 2.85483   3
   8   5   4 4.83390 4.22101   1
   8   5   4 -0.7872  2.9037   2
   9   5   4 -3.2815  2.7904   2
   9   5   4 -0.2582  3.3790   3
   9   5   4 0.87370 4.49383   1
  10   5   4 2.74913 3.83875   2
  10   5   4 2.16797 4.82530   1
  11   5   4 0.45153 5.24824   1
  11   5   4 14.5111  5.8164   2
  12   5   4 3.43866 6.26078   2
  12   5   4 -1.9013  5.0750   2
  12   5   4 2.39394 6.93556   1
  10  -6  -4 -1.7040  3.8649   1
  10  -6  -4 5.77949 4.33159   2
   9  -6  -4 15.6106  4.8776   2
   9  -6  -4 5.08226 4.46736   1
   8  -6  -4 3.52698 3.05591   2
   8  -6  -4 4.91102 4.17688   1
   7  -6  -4 6.62771 3.54176   2
   7  -6  -4 8.73747 4.40623   1
  -7   6   4 11.3437  3.6028   3
   6  -6  -4 3.85312 3.36461   1
   6  -6  -4 2.04279 2.70992   2
  -6   6   4 0.07303 2.66241   3
  -6   6   4 5.91832 3.01485   2
   5  -6  -4 35.5399  5.3473   2
   5  -6  -4 29.2508  5.6109   1
   5  -6  -4 39.1106  7.8315   1
  -5   6   4 27.9117  6.1851   1
  -5   6   4 26.2020  5.2110   2
   4  -6  -4 19.0950  4.2410   1
   4  -6  -4 13.0633  5.1769   1
   4  -6  -4 19.0316  3.8615   2
  -4   6   4 19.9335  4.4276   2
  -4   6   4 7.43999 4.16421   1
   3  -6  -4 -0.4392  2.9391   2
   3  -6  -4 -2.0802  1.7393   1
   3  -6  -4 -3.5525  3.1056   1
   3  -6  -4 2.47884 1.89221   2
  -3   6   4 0.17631 1.94687   2
  -3   6   4 -2.7653  2.1230   1
   2  -6  -4 69.5662  7.7531   2
   2  -6  -4 78.5513  8.7173   1
   2  -6  -4 72.6715  9.6687   2
   2  -6  -4 76.7138 10.8265   1
  -2   6   4 66.9848  8.5797   2
  -2   6   4 60.2739  9.3190   1
   1  -6  -4 115.081  10.861   1
   1  -6  -4 81.9652  9.2359   2
   1  -6  -4 119.853  13.312   1
   1  -6  -4 94.3170 11.3469   2
  -1   6   4 80.5252 11.6150   1
  -1   6   4 116.388  11.573   2
   0  -6  -4 2.60497 2.80759   2
   0  -6  -4 -1.2227  1.4402   1
   0  -6  -4 1.02431 1.47626   2
   0   6   4 3.95265 2.90357   1
   0   6   4 4.12369 2.16619   2
   0   6   4 2.14725 2.28252   2
  -1  -6  -4 75.3641  8.6898   1
  -1  -6  -4 76.5024  8.3131   2
   1   6   4 70.5850 10.5406   1
   1   6   4 69.6807  7.9115   2
   1   6   4 101.888  10.591   2
  -2  -6  -4 140.081  13.332   2
  -2  -6  -4 152.865  14.428   1
   2   6   4 151.223  16.753   1
   2   6   4 133.686  14.426   2
  -3  -6  -4 44.2091  6.6517   1
  -3  -6  -4 48.8452  6.5428   2
   3   6   4 38.3450  6.8372   2
   3   6   4 58.8821  8.9709   1
   3   6   4 45.0983  6.6746   1
  -4  -6  -4 43.6139  6.9462   2
  -4  -6  -4 58.1469  7.9150   1
   4   6   4 43.3362  7.1937   2
   4   6   4 56.2473  7.5109   1
   4   6   4 55.1310  9.2390   1
  -5  -6  -4 85.1139  9.8225   2
   5   6   4 79.5418 10.0217   2
   5   6   4 66.9339  9.1035   1
   5   6   4 67.2300 11.1475   1
  -6  -6  -4 154.239  14.924   2
  -6  -6  -4 162.967  15.829   1
   6   6   4 133.253  17.051   1
   6   6   4 155.114  15.790   2
   6   6   4 147.899  15.518   1
   6   6   4 134.376  17.279   1
  -7  -6  -4 51.9806  7.7286   2
   7   6   4 58.3858 10.6530   1
   7   6   4 60.2652 10.4569   1
   7   6   4 59.9772  9.1280   2
  -8  -6  -4 -5.0604  2.7749   2
   8   6   4 7.03467 4.04790   2
   8   6   4 3.84909 3.48819   3
   8   6   4 2.20387 4.45713   1
   9   6   4 7.02861 5.54175   1
   9   6   4 3.10303 4.46864   3
   9   6   4 -0.4539  3.3116   2
  10   6   4 -4.0732  4.4342   1
  10   6   4 -2.9829  4.2523   2
  11   6   4 0.45968 5.45745   1
  11   6   4 -1.3219  4.6370   2
  10  -7  -4 4.22852 5.12851   1
  10  -7  -4 7.67422 4.73905   2
   9  -7  -4 2.63437 3.79312   2
   9  -7  -4 2.73389 4.44084   1
   8  -7  -4 2.71883 4.04584   1
   8  -7  -4 0.37882 3.28582   2
   7  -7  -4 0.82387 3.45920   1
   7  -7  -4 0.15189 2.91663   2
  -7   7   4 -1.9310  2.9771   3
   6  -7  -4 24.7326  5.2727   2
   6  -7  -4 30.4728  6.3411   1
  -6   7   4 37.1156  6.4337   2
   5  -7  -4 26.5415  5.2169   2
   5  -7  -4 30.9106  6.1230   1
  -5   7   4 44.0474  7.0283   2
   4  -7  -4 19.4024  6.5342   1
   4  -7  -4 18.7029  4.6175   1
   4  -7  -4 19.8872  4.2668   2
  -4   7   4 13.8096  4.1037   2
  -4   7   4 1.39437 3.11381   1
   3  -7  -4 94.7259 12.7530   1
   3  -7  -4 68.9761  8.2471   2
   3  -7  -4 55.9620  8.4542   1
  -3   7   4 76.8367 10.7482   1
  -3   7   4 91.6985 10.3071   2
   2  -7  -4 3.86814 2.26551   2
   2  -7  -4 5.29578 2.93875   1
  -2   7   4 1.99962 2.66423   2
  -2   7   4 5.92839 3.86047   1
   1  -7  -4 214.115  17.336   2
   1  -7  -4 218.310  18.632   1
  -1   7   4 214.699  22.242   1
  -1   7   4 218.972  20.266   2
   0  -7  -4 1.57282 1.83616   2
   0  -7  -4 1.83436 2.27527   1
   0   7   4 -0.3202  2.9238   1
   0   7   4 0.74150 2.52801   2
  -1  -7  -4 0.53521 1.62530   2
  -1  -7  -4 -0.6169  1.9007   1
   1   7   4 -3.5720  2.4691   1
   1   7   4 -0.6623  2.2408   2
  -2  -7  -4 71.3178  8.5323   1
  -2  -7  -4 50.4441  7.1985   2
   2   7   4 51.5998  9.5000   1
   2   7   4 64.3348  8.9311   2
  -3  -7  -4 1.00551 1.98415   2
  -3  -7  -4 3.57286 2.62967   1
   3   7   4 -0.6320  2.8937   1
   3   7   4 3.19021 2.66573   2
  -4  -7  -4 1.40195 2.41134   2
  -4  -7  -4 0.10892 2.51939   1
   4   7   4 -3.0664  3.3120   1
   4   7   4 -2.6420  2.0713   2
   4   7   4 4.37563 3.16278   1
  -5  -7  -4 28.7895  5.8270   2
   5   7   4 18.6492  5.2400   1
   5   7   4 35.1940  8.2394   1
   5   7   4 39.7477  7.1447   2
  -6  -7  -4 -0.1810  2.5686   2
   6   7   4 -0.0172  3.9885   1
   6   7   4 -4.2984  1.9515   2
  -7  -7  -4 22.7503  5.2849   2
   7   7   4 14.5944  6.7633   1
   7   7   4 15.6318  5.1367   2
   7   7   4 14.1615  6.6104   1
   8   7   4 5.23965 3.99951   2
   8   7   4 -1.4723  3.9798   1
   9   7   4 -3.0867  3.0190   2
   9   7   4 2.40944 4.40525   3
   9   7   4 3.80448 5.55519   1
  10   7   4 3.71703 6.14382   1
  10   7   4 -0.3500  4.3781   2
  11   7   4 -9.1441  4.2473   2
  11   7   4 2.01128 6.20129   1
   9  -8  -4 1.38590 4.62359   1
   9  -8  -4 9.15363 4.71389   2
   8  -8  -4 8.37019 4.57624   2
   8  -8  -4 12.8973  5.6370   1
   7  -8  -4 4.69135 4.37984   1
   7  -8  -4 3.58616 3.42420   2
   6  -8  -4 1.65566 3.43848   1
   6  -8  -4 2.51698 2.92145   2
  -6   8   4 -0.2602  3.2688   2
   5  -8  -4 5.12082 3.05643   2
   5  -8  -4 9.61091 4.02021   1
  -5   8   4 3.44587 3.45388   2
   4  -8  -4 3.64572 2.89597   2
   4  -8  -4 3.94420 3.59166   1
  -4   8   4 14.0112  4.5656   2
   3  -8  -4 7.65632 3.67210   1
   3  -8  -4 2.92996 2.42493   2
  -3   8   4 10.8150  5.2044   1
  -3   8   4 29.3135  5.9236   2
   2  -8  -4 282.950  25.618   1
   2  -8  -4 311.404  24.132   2
  -2   8   4 353.917  26.253   2
  -2   8   4 304.689  29.959   1
   1  -8  -4 33.9250  5.6971   2
   1  -8  -4 38.9242  6.2988   1
  -1   8   4 45.9753  7.7816   2
  -1   8   4 37.9525  8.2753   1
   0  -8  -4 3.07788 2.34425   2
   0  -8  -4 0.01284 2.21061   1
   0   8   4 7.21784 4.63182   1
   0   8   4 1.73544 2.87358   2
  -1  -8  -4 13.4525  3.7523   2
  -1  -8  -4 22.6930  4.8716   1
   1   8   4 22.2249  6.7285   1
   1   8   4 19.4075  5.3563   2
  -2  -8  -4 -0.5564  2.1872   1
  -2  -8  -4 2.86863 2.57703   2
   2   8   4 1.26698 3.43240   1
   2   8   4 3.28801 3.04670   2
  -3  -8  -4 3.17470 2.84043   2
  -3  -8  -4 14.5730  4.3984   1
   3   8   4 12.7547  4.6199   2
   3   8   4 11.5305  5.4026   1
  -4  -8  -4 4.72351 3.35759   2
  -4  -8  -4 2.35709 3.45460   1
   4   8   4 10.1568  5.4649   1
   4   8   4 9.40808 4.36025   2
  -5  -8  -4 44.4659  7.9320   2
   5   8   4 64.9265  9.9568   2
   5   8   4 58.7654 10.9276   1
  -6  -8  -4 33.2770  6.3762   2
   6   8   4 29.8548  8.5583   1
   6   8   4 21.7844  5.9939   2
  -7  -8  -4 -3.7842  3.0778   2
   7   8   4 5.96867 5.37802   1
   7   8   4 1.56500 3.57787   2
   7   8   4 -0.1591  4.3052   1
   8   8   4 -3.7917  3.1795   2
   8   8   4 1.02277 5.27987   1
   8   8   4 -3.9207  4.5157   1
   9   8   4 3.23384 4.50032   2
   9   8   4 7.77891 6.25909   1
   9   8   4 13.7988  6.1314   3
  10   8   4 1.73572 4.96057   2
  10   8   4 0.09066 5.57864   1
   9  -9  -4 3.05773 4.46060   2
   9  -9  -4 9.30373 5.79547   1
   8  -9  -4 -0.9849  3.7159   2
   8  -9  -4 1.81872 4.27703   1
   7  -9  -4 10.0260  4.6434   2
   7  -9  -4 -1.5673  3.6325   1
   6  -9  -4 1.61705 3.18496   2
   6  -9  -4 1.52794 3.87481   1
  -6   9   4 17.5628  4.4702   2
   5  -9  -4 2.74406 3.33557   1
   5  -9  -4 -0.0792  2.9852   2
  -5   9   4 4.73664 4.17145   2
   4  -9  -4 6.73087 3.80677   1
   4  -9  -4 2.73357 3.20193   2
  -4   9   4 3.10828 3.81849   2
   3  -9  -4 3.94397 3.40723   1
   3  -9  -4 4.59410 3.27956   2
  -3   9   4 2.72916 3.51301   2
   2  -9  -4 57.5797  7.9567   2
   2  -9  -4 62.5173  8.7152   1
  -2   9   4 47.5528  8.6848   2
  -2   9   4 56.4789 10.8008   1
   1  -9  -4 42.6447  7.0298   1
   1  -9  -4 40.4306  6.5724   2
  -1   9   4 37.0112  7.5785   2
  -1   9   4 43.3699  9.6068   1
   0  -9  -4 1.27679 2.85537   1
   0  -9  -4 4.76707 2.75973   2
   0   9   4 -1.1883  3.6717   1
   0   9   4 -1.6138  2.7715   2
  -1  -9  -4 19.3103  4.9547   1
  -1  -9  -4 22.9061  5.1173   2
   1   9   4 17.9494  5.6472   2
   1   9   4 20.7410  7.0605   1
  -2  -9  -4 51.4746  7.9388   2
  -2  -9  -4 55.8994  8.5310   1
   2   9   4 72.3350 10.5622   2
   2   9   4 53.4348 10.8560   1
  -3  -9  -4 26.5382  5.8586   2
  -3  -9  -4 36.9413  7.0813   1
   3   9   4 33.6634  8.9777   1
   3   9   4 38.3679  7.6138   2
  -4  -9  -4 3.63857 3.38882   2
   4   9   4 10.2185  5.8609   1
   4   9   4 -4.5375  2.8392   2
  -5  -9  -4 8.70294 4.69831   2
   5   9   4 10.5543  4.9810   2
   5   9   4 0.79325 4.43087   1
  -6  -9  -4 9.58833 4.68080   2
   6   9   4 2.58612 4.20827   2
   6   9   4 12.6959  6.6046   1
   7   9   4 4.14032 4.54561   2
   7   9   4 4.39640 5.86560   1
   8   9   4 -3.4685  5.6856   1
   8   9   4 5.07113 4.81579   2
   8   9   4 -2.6978  5.2052   1
   9   9   4 -1.0778  3.9597   2
   9   9   4 -2.6350  5.7158   1
  10   9   4 6.16122 8.16450   1
  10   9   4 1.77707 4.98391   2
   8 -10  -4 2.19260 4.54522   1
   7 -10  -4 -0.4225  3.5857   2
   7 -10  -4 -1.0162  3.8942   1
   6 -10  -4 6.24426 4.38802   2
   6 -10  -4 1.38558 4.40386   1
   5 -10  -4 5.07548 4.31519   1
   5 -10  -4 -5.4572  2.8661   2
  -5  10   4 -0.0291  3.7352   2
   4 -10  -4 7.54760 4.25148   1
   4 -10  -4 5.18349 3.88643   2
  -4  10   4 4.17756 4.40323   2
   3 -10  -4 30.2455  6.2066   2
   3 -10  -4 32.3815  6.9165   1
  -3  10   4 57.0685  9.5315   2
   2 -10  -4 4.62411 3.26430   2
   2 -10  -4 5.78760 3.58260   1
  -2  10   4 0.08203 3.35093   2
   1 -10  -4 6.29195 3.68081   1
   1 -10  -4 0.71919 2.40303   2
  -1  10   4 3.87148 4.01669   2
  -1  10   4 0.59701 5.17547   1
   0 -10  -4 5.31086 3.82727   1
   0 -10  -4 3.73217 3.17182   2
   0  10   4 4.03648 4.04253   2
   0  10   4 14.2943  6.6630   1
  -1 -10  -4 -5.5688  2.3677   1
  -1 -10  -4 0.75565 2.68722   2
   1  10   4 4.43125 4.05790   2
   1  10   4 5.24212 5.15810   1
  -2 -10  -4 3.67388 3.63856   1
  -2 -10  -4 9.17617 4.01262   2
   2  10   4 11.2849  4.9996   2
   2  10   4 5.51903 5.74650   1
  -3 -10  -4 32.1451  6.7315   2
   3  10   4 29.2001  7.2712   2
   3  10   4 32.9145  9.9303   1
  -4 -10  -4 0.35806 3.17460   2
   4  10   4 -1.8570  3.6458   2
   4  10   4 5.05882 6.54779   1
  -5 -10  -4 50.8853  9.2227   2
   5  10   4 63.6429 13.1223   1
   5  10   4 63.1527 10.7318   2
  -6 -10  -4 5.06102 4.40124   2
   6  10   4 8.24638 4.88496   2
   6  10   4 -1.5065  6.0070   1
   7  10   4 -6.7356  3.6138   2
   7  10   4 2.71699 5.64430   1
   8  10   4 -1.5259  6.3090   1
   8  10   4 12.1671  7.6321   1
   8  10   4 5.63834 5.23399   2
   9  10   4 -2.9399  4.7939   2
   9  10   4 -0.3021  6.9875   1
   9  10   4 3.19194 6.62288   1
   7 -11  -4 2.28419 5.37036   1
   6 -11  -4 1.91621 4.37848   1
   6 -11  -4 3.80571 4.65236   2
   5 -11  -4 -1.9176  3.3793   2
   5 -11  -4 3.10908 4.63334   1
  -5  11   4 0.46257 4.82299   2
   4 -11  -4 -1.2876  3.8571   1
   4 -11  -4 1.82181 3.44945   2
  -4  11   4 4.09970 5.02097   2
   3 -11  -4 4.31986 4.35479   1
   3 -11  -4 0.56029 3.13874   2
  -3  11   4 6.05034 5.22593   2
   2 -11  -4 5.40877 3.96211   2
   2 -11  -4 4.64530 4.18168   1
  -2  11   4 18.4979  6.3938   2
   1 -11  -4 15.6214  5.1132   2
   1 -11  -4 16.9406  5.2811   1
  -1  11   4 12.9458  5.7755   2
   0 -11  -4 2.95954 3.41681   2
   0 -11  -4 2.56066 3.68795   1
   0  11   4 -0.1381  5.8228   1
   0  11   4 0.39734 4.18560   2
  -1 -11  -4 57.2557  9.1367   2
   1  11   4 52.4299  9.9273   2
   1  11   4 64.0639 13.0805   1
  -2 -11  -4 5.95971 4.24073   2
   2  11   4 13.1633  5.8195   2
   2  11   4 6.65756 6.44351   1
  -3 -11  -4 1.62916 3.46244   2
   3  11   4 3.47235 4.52159   2
   3  11   4 1.39008 5.55521   1
  -4 -11  -4 5.41299 4.51062   2
   4  11   4 3.30956 6.34778   1
   4  11   4 16.5389  6.3351   2
  -5 -11  -4 -0.0226  4.4463   2
   5  11   4 3.59611 6.37381   1
   5  11   4 -3.2582  4.3509   2
   6  11   4 -0.7918  5.7224   1
   6  11   4 2.66914 5.16825   2
   7  11   4 9.24093 7.72217   1
   7  11   4 -2.5466  4.6538   2
   8  11   4 7.53634 7.91510   1
   8  11   4 -1.7438  6.6155   1
   5 -12  -4 -0.4878  4.4747   1
  -5  12   4 2.33019 5.48997   2
   4 -12  -4 -0.4115  4.3094   1
   4 -12  -4 5.51861 4.40916   2
  -4  12   4 3.79837 6.04350   2
   3 -12  -4 0.53236 4.35321   1
   3 -12  -4 3.47948 3.96131   2
  -3  12   4 -4.1243  4.6098   2
   2 -12  -4 1.66127 3.44208   2
   2 -12  -4 3.55285 4.75628   1
  -2  12   4 -0.0580  4.8032   2
   1 -12  -4 3.19526 4.01750   2
   1 -12  -4 -0.3140  4.2508   1
  -1  12   4 1.08714 4.70238   2
   0 -12  -4 5.63199 4.12044   2
   0  12   4 7.76706 5.70660   2
  -1 -12  -4 3.83489 4.15590   2
   1  12   4 12.5378  7.9946   1
   1  12   4 9.58875 6.06294   2
  -2 -12  -4 -1.2333  3.8588   2
   2  12   4 -2.7483  6.0318   1
   2  12   4 -0.0844  4.5240   2
  -3 -12  -4 11.2172  5.2561   2
   3  12   4 6.39432 7.72158   1
   3  12   4 -1.5204  4.4409   2
  -4 -12  -4 31.3730  7.8968   2
   4  12   4 23.4097  7.5840   2
   4  12   4 15.8053  8.8840   1
  -5 -12  -4 0.46460 5.08575   2
   5  12   4 1.75293 5.32409   2
   5  12   4 10.4405  8.6597   1
   6  12   4 -4.5265  6.7078   1
  -3  13   4 6.79866 6.07819   2
  -2  13   4 -5.0691  5.2930   2
   1 -13  -4 -2.5461  3.8515   2
  -1  13   4 3.73246 5.56464   2
   0 -13  -4 2.70424 4.14373   2
   0  13   4 9.23479 6.43496   2
  -1 -13  -4 0.77702 4.21581   2
   1  13   4 2.34174 5.42754   2
  -2 -13  -4 1.87747 4.71187   2
   2  13   4 7.59446 8.81336   1
   2  13   4 4.91051 5.75517   2
  -3 -13  -4 7.72569 5.80819   2
   3  13   4 5.00077 8.80159   1
  -4 -13  -4 -0.5802  5.3191   2
   4  13   4 1.95135 8.14054   1
   3  13  -5 6.44383 7.81933   1
   2  13  -5 7.83910 8.14913   1
   1  13  -5 -4.1986  6.2497   1
   0  13  -5 1.00856 8.23285   1
   0 -13   5 0.25203 4.66707   2
  -1  13  -5 -3.7409  7.9451   1
   1 -13   5 2.07512 4.67684   2
   2 -13   5 1.98668 4.65750   2
   3 -13   5 2.20696 4.51585   2
   5  12  -5 1.77325 5.78487   2
   5  12  -5 -3.0643  5.9887   1
   4  12  -5 0.55994 5.40117   2
   4  12  -5 9.07439 6.50698   1
   3  12  -5 -4.6177  5.5102   1
   3  12  -5 3.35288 4.59713   2
   2  12  -5 0.35852 4.88212   2
   2  12  -5 1.83398 6.12047   1
   1  12  -5 1.24925 4.58815   2
   1  12  -5 5.49728 7.16201   1
  -1 -12   5 2.99712 4.33165   2
   0  12  -5 0.85415 4.40439   2
   0  12  -5 -4.6648  5.6902   1
   0 -12   5 5.09093 4.32369   2
  -1  12  -5 -6.4867  5.9705   1
  -1  12  -5 2.90310 4.83859   2
   1 -12   5 -1.8029  3.3897   2
  -2  12  -5 7.43834 7.55383   1
  -2  12  -5 -0.5648  5.0523   2
   2 -12   5 -2.1886  3.5290   2
  -3  12  -5 6.34052 6.21450   2
   3 -12   5 -3.4139  3.6036   2
  -4  12  -5 9.57283 7.23665   2
   4 -12   5 4.51833 4.42418   2
  -5  12  -5 -0.3493  6.0497   2
  -6  12  -5 0.11053 6.19733   2
   6  11  -5 -2.8364  5.1524   2
   6  11  -5 -3.7646  5.1243   1
   5  11  -5 3.83875 5.10044   2
   5  11  -5 1.79325 5.82298   1
   4  11  -5 5.70526 6.19135   1
   4  11  -5 7.00128 4.97318   2
   3  11  -5 -0.6504  3.9127   2
   3  11  -5 -0.1797  5.2141   1
   2  11  -5 8.23425 5.14507   2
   2  11  -5 0.32426 5.88727   1
  -2 -11   5 8.88858 4.15157   2
   1  11  -5 -1.3089  4.2020   2
   1  11  -5 8.05962 6.85301   1
  -1 -11   5 -0.9518  3.1082   2
   0  11  -5 5.42677 5.22073   2
   0  11  -5 19.4562  6.8401   1
   0 -11   5 -1.4225  2.9818   2
  -1  11  -5 15.2927  6.2730   2
  -1  11  -5 11.5666  7.1512   1
   1 -11   5 1.58007 3.47219   2
  -2  11  -5 1.79112 4.44098   2
  -2  11  -5 -2.1228  6.1823   1
   2 -11   5 -1.0263  2.8890   2
  -3  11  -5 12.4348  6.2679   2
  -3  11  -5 3.08907 6.35168   1
   3 -11   5 0.21964 3.51416   2
  -4  11  -5 -0.5786  4.2199   2
   4 -11   5 3.45748 3.96137   2
  -5  11  -5 -1.2214  4.9954   2
   5 -11   5 4.28865 4.77304   1
   5 -11   5 -2.7707  3.5437   2
  -6  11  -5 5.58861 6.29939   2
   6 -11   5 -0.9641  4.2934   2
   6 -11   5 -0.4420  4.5691   1
  -7  11  -5 0.25466 6.32241   2
   7 -11   5 -2.8810  4.9606   1
   8  10  -5 2.51151 6.34039   1
   8  10  -5 10.2185  5.2716   2
   7  10  -5 -3.5576  4.8233   1
   7  10  -5 6.69147 5.51990   2
   6  10  -5 1.55201 4.79008   2
   6  10  -5 -0.0032  5.0600   1
   5  10  -5 2.62457 4.72434   2
   5  10  -5 2.62133 4.76788   1
   4  10  -5 6.71326 5.48754   1
   4  10  -5 9.23944 5.72662   2
   3  10  -5 22.9744  6.7023   2
   3  10  -5 13.4616  6.8581   1
  -3 -10   5 13.9278  4.4410   2
   2  10  -5 14.8338  5.9940   2
   2  10  -5 20.4408  7.4320   1
  -2 -10   5 22.6016  5.1548   2
   1  10  -5 10.5731  5.0939   2
   1  10  -5 6.27374 5.58805   1
  -1 -10   5 9.77483 3.88000   2
   0  10  -5 14.3453  7.0134   1
   0  10  -5 4.97613 4.70312   2
   0 -10   5 2.38470 3.04028   2
  -1  10  -5 4.09447 5.46615   1
  -1  10  -5 7.33660 5.35398   2
   1 -10   5 -0.0981  2.5495   2
  -2  10  -5 6.28113 4.85333   2
  -2  10  -5 1.41320 5.06266   1
   2 -10   5 11.3236  4.1054   2
   2 -10   5 5.92919 4.06396   1
  -3  10  -5 27.9934  7.2621   2
  -3  10  -5 20.6423  8.4796   1
   3 -10   5 3.69905 3.61758   2
   3 -10   5 26.5518  6.2040   1
  -4  10  -5 -1.1129  5.2738   1
  -4  10  -5 2.36044 4.70488   2
   4 -10   5 0.11611 4.01177   1
   4 -10   5 -0.0444  2.9654   2
  -5  10  -5 4.28241 5.10380   2
   5 -10   5 -3.8896  2.8874   2
   5 -10   5 0.15866 4.02727   1
  -6  10  -5 0.41682 4.76944   2
   6 -10   5 0.21599 4.32748   1
   6 -10   5 1.19765 3.82327   2
  -7  10  -5 8.02125 5.93765   2
   7 -10   5 10.2614  5.9737   1
   7 -10   5 4.00341 4.59737   2
  -8  10  -5 -4.6547  5.1537   2
   8 -10   5 0.46075 5.08085   1
   8   9  -5 3.66509 5.67101   1
   8   9  -5 2.72016 4.27474   2
   7   9  -5 -1.0931  4.5260   1
   7   9  -5 3.74334 4.68742   2
   6   9  -5 11.3981  5.1710   1
   6   9  -5 1.25953 4.03684   2
   5   9  -5 1.85645 4.33817   1
   5   9  -5 0.84135 3.75412   2
   4   9  -5 9.40532 4.41621   2
   4   9  -5 3.48213 4.32006   1
   3   9  -5 4.33598 3.80022   2
   3   9  -5 15.3677  6.2103   1
  -3  -9   5 9.23789 3.55490   2
   2   9  -5 11.1361  4.9555   2
   2   9  -5 14.3739  6.0969   1
  -2  -9   5 9.29757 3.53510   2
   1   9  -5 28.1903  7.5612   1
   1   9  -5 16.2026  5.7655   2
  -1  -9   5 18.9453  4.5300   2
   0   9  -5 19.6269  5.9207   2
   0   9  -5 17.8239  6.3999   1
   0  -9   5 15.9550  4.5205   1
   0  -9   5 10.7678  3.6672   2
  -1   9  -5 26.9042  7.9630   1
  -1   9  -5 21.0577  6.4199   2
   1  -9   5 19.4116  4.7592   2
   1  -9   5 23.2250  5.2157   1
  -2   9  -5 37.4910  8.5997   2
  -2   9  -5 54.1345 10.4832   1
   2  -9   5 37.0174  6.5924   2
   2  -9   5 34.0698  6.6711   1
  -3   9  -5 5.35841 5.26719   1
  -3   9  -5 10.3996  4.9214   2
   3  -9   5 11.7260  4.5985   1
   3  -9   5 6.95158 3.30158   2
  -4   9  -5 11.3804  7.0340   1
  -4   9  -5 9.58362 5.20511   2
   4  -9   5 13.4626  4.3096   2
   4  -9   5 13.2411  5.0482   1
  -5   9  -5 30.5915  8.2489   2
   5  -9   5 34.2830  7.3639   1
   5  -9   5 42.6675  7.5146   2
  -6   9  -5 -0.1517  4.1681   2
   6  -9   5 -5.9487  3.1234   1
   6  -9   5 -2.6778  3.0120   2
  -7   9  -5 -3.2583  4.4198   2
   7  -9   5 2.10429 4.93573   1
   7  -9   5 2.65204 3.97617   2
  -8   9  -5 8.23512 6.23891   2
   8  -9   5 13.2303  5.7788   2
   8  -9   5 5.21568 5.76483   1
   9  -9   5 4.04737 5.71095   1
   9   8  -5 -3.3866  5.0984   1
   8   8  -5 2.14156 4.40120   2
   8   8  -5 2.29983 4.88399   1
   7   8  -5 2.23627 3.86628   2
   7   8  -5 15.1974  5.8056   1
   6   8  -5 23.5529  6.2392   2
   6   8  -5 16.5406  5.8884   1
   5   8  -5 -1.9438  2.8147   2
   5   8  -5 1.33831 3.92914   1
   4   8  -5 1.96431 3.12820   1
   4   8  -5 -1.1033  2.9399   2
  -4  -8   5 -0.8429  3.0518   2
  -4  -8   5 -2.1550  1.9259   2
   3   8  -5 43.4049  8.6577   1
   3   8  -5 39.4319  7.7640   2
  -3  -8   5 50.4960  6.4266   2
   2   8  -5 46.1792  8.2835   2
   2   8  -5 82.7370 11.2622   1
  -2  -8   5 48.2190  6.6883   2
   1   8  -5 -2.7632  2.4298   2
   1   8  -5 3.60265 4.06322   1
   1   8  -5 0.29105 3.12983   1
  -1  -8   5 1.78160 2.17313   2
  -1  -8   5 -1.8093  1.9282   1
   0   8  -5 19.9264  5.4527   2
   0   8  -5 9.73699 4.86521   1
   0  -8   5 24.9613  4.6894   2
   0  -8   5 21.4376  4.6617   1
  -1   8  -5 3.71029 3.85092   1
  -1   8  -5 10.4826  4.4716   2
   1  -8   5 4.11950 2.42179   2
   1  -8   5 3.85818 2.69044   1
  -2   8  -5 -2.3262  2.3596   2
  -2   8  -5 2.02027 4.53080   1
   2  -8   5 -0.7992  1.7588   2
   2  -8   5 4.56013 2.99855   1
  -3   8  -5 13.6658  4.8586   2
  -3   8  -5 7.70017 5.54949   1
   3  -8   5 10.5131  3.8917   1
   3  -8   5 5.05852 3.04490   2
  -4   8  -5 0.82973 4.08373   1
  -4   8  -5 2.43644 3.14386   2
   4  -8   5 7.70771 3.84744   1
   4  -8   5 2.87826 2.61140   2
  -5   8  -5 24.6022  7.5902   1
  -5   8  -5 33.6362  7.5539   2
   5  -8   5 15.3544  5.3148   1
   5  -8   5 19.0144  4.9296   2
  -6   8  -5 65.5466 10.6274   2
   6  -8   5 67.3073  9.7410   2
   6  -8   5 43.4996  8.6937   1
  -7   8  -5 4.45223 4.76452   2
   7  -8   5 10.9237  5.2974   1
   7  -8   5 2.01968 3.58736   2
  -8   8  -5 3.32656 4.42271   2
   8  -8   5 -3.5168  3.9880   1
   8  -8   5 3.29844 3.66926   2
   9  -8   5 -2.6637  4.6755   1
   9  -8   5 5.07075 4.33625   2
  10  -8   5 -0.3085  5.3949   1
  10   7  -5 -3.6044  5.2324   1
   9   7  -5 9.92234 5.24976   1
   8   7  -5 13.7672  4.9768   2
   8   7  -5 7.62230 4.97620   1
   7   7  -5 30.6551  6.3233   2
   7   7  -5 42.2859  8.1864   1
   6   7  -5 11.1073  4.2498   2
   6   7  -5 7.43375 4.04257   1
   5   7  -5 -2.1389  2.2716   2
   5   7  -5 3.65108 3.12172   2
   5   7  -5 2.63532 3.35705   1
   4   7  -5 90.5745  9.7304   2
   4   7  -5 97.6409 11.5693   2
   4   7  -5 103.161  10.899   1
   4   7  -5 86.9107 12.0269   1
  -4  -7   5 107.043   9.340   2
  -4  -7   5 95.8827  9.4831   2
   3   7  -5 -1.9655  2.4343   2
   3   7  -5 -1.4254  2.1807   1
   3   7  -5 -3.1858  2.0799   2
   3   7  -5 4.45833 3.49875   1
  -3  -7   5 -0.2368  2.2659   1
  -3  -7   5 -0.8281  1.6940   2
  -3  -7   5 -2.3166  2.2484   2
   2   7  -5 -2.1662  2.3423   2
   2   7  -5 -1.6321  2.1860   1
   2   7  -5 -4.1005  2.2675   1
  -2  -7   5 -1.2303  1.5763   2
  -2  -7   5 -1.8547  1.8453   1
   1   7  -5 0.80940 2.64065   2
   1   7  -5 3.04805 2.73205   1
   1   7  -5 6.24526 3.88640   1
  -1  -7   5 2.76894 1.97483   2
  -1  -7   5 1.40594 1.68791   1
   0   7  -5 41.5242  8.0124   1
   0   7  -5 47.5959  7.1462   1
   0   7  -5 36.9876  7.0139   2
   0  -7   5 33.4317  5.2960   2
   0  -7   5 38.0089  5.9476   1
  -1   7  -5 34.7397  6.3267   2
  -1   7  -5 30.3380  6.9893   1
   1  -7   5 19.2737  4.2117   1
   1  -7   5 13.2886  3.5556   2
  -2   7  -5 3.38136 3.05040   2
  -2   7  -5 3.33287 3.52682   1
   2  -7   5 4.29317 2.50802   2
   2  -7   5 -0.3220  2.1433   1
  -3   7  -5 52.6055  8.5136   2
  -3   7  -5 57.3750  9.6274   1
   3  -7   5 40.4940  6.9338   1
   3  -7   5 31.3768  5.8364   2
  -4   7  -5 53.8113  9.4189   2
  -4   7  -5 57.0842 10.2920   1
   4  -7   5 65.7712  8.5279   2
   4  -7   5 60.9728  8.9971   1
  -5   7  -5 20.2873  6.9004   1
  -5   7  -5 16.0338  5.5120   2
   5  -7   5 20.8811  5.4090   1
   5  -7   5 9.72888 3.60233   2
  -6   7  -5 15.6206  5.3744   2
  -6   7  -5 9.76951 6.18944   1
   6  -7   5 20.6600  5.3105   2
   6  -7   5 12.1315  4.9909   1
  -7   7  -5 -0.0012  3.4949   2
   7  -7   5 -1.6757  2.8363   2
   7  -7   5 5.51448 4.38701   1
  -8   7  -5 2.98685 4.54807   2
   8  -7   5 4.20075 4.73913   1
   8  -7   5 13.8675  5.0202   2
  -9   7  -5 4.28779 5.21411   2
   9  -7   5 0.10479 4.67624   1
   9  -7   5 5.88636 5.06347   2
  10  -7   5 2.41216 5.18657   1
  10  -7   5 3.33966 4.64343   2
  11  -7   5 3.85132 5.95367   1
  10   6  -5 10.6754  5.0988   1
  10   6  -5 1.51627 5.00125   1
   9   6  -5 5.52733 4.63117   1
   8   6  -5 4.72506 4.40824   1
   8   6  -5 0.17237 3.12344   2
   7   6  -5 7.17517 3.58429   2
   7   6  -5 2.19916 3.28437   1
   6   6  -5 58.9296  7.6857   2
   6   6  -5 61.5252  8.2906   1
   6   6  -5 37.5841  5.5492   2
   6   6  -5 42.9163  6.0559   1
   5   6  -5 24.8729  4.4336   1
   5   6  -5 27.1856  5.6378   1
   5   6  -5 20.4219  3.8723   2
   5   6  -5 31.4604  5.4230   2
   4   6  -5 4.79080 2.83540   1
   4   6  -5 5.41788 2.88421   2
   4   6  -5 -0.4167  1.6960   2
   4   6  -5 -1.8629  1.7567   1
  -4  -6   5 -1.0599  1.3193   2
  -4  -6   5 0.30609 1.22440   2
   3   6  -5 1.71372 1.99474   2
   3   6  -5 0.59804 2.00838   1
   3   6  -5 6.12364 3.04808   1
   3   6  -5 6.62058 3.09501   2
  -3  -6   5 -2.1251  1.6138   1
  -3  -6   5 0.94976 2.08565   2
  -3  -6   5 2.47125 1.62464   2
   2   6  -5 52.2004  8.1556   1
   2   6  -5 54.9201  6.6378   2
   2   6  -5 43.1474  7.2416   2
   2   6  -5 57.7812  7.2696   1
  -2  -6   5 71.0958  6.8483   2
  -2  -6   5 58.5283  6.6199   1
  -2  -6   5 60.3240  7.2387   2
   1   6  -5 2.34525 2.37633   2
   1   6  -5 6.12602 2.85027   1
   1   6  -5 0.78964 2.51989   1
   1   6  -5 4.66684 2.29856   2
  -1  -6   5 1.24901 1.69456   1
  -1  -6   5 3.37800 1.79223   2
  -1  -6   5 3.58451 2.58312   2
   0   6  -5 84.7997 11.8598   1
   0   6  -5 100.565  11.816   2
   0   6  -5 100.722  10.326   2
   0   6  -5 119.038  11.763   1
   0  -6   5 114.327  10.160   2
   0  -6   5 94.1040 11.1397   2
   0  -6   5 96.8547 10.4602   1
  -1   6  -5 -1.7097  2.5227   1
  -1   6  -5 5.40607 3.17072   1
  -1   6  -5 2.42384 2.70728   2
   1  -6   5 5.33260 2.44051   1
   1  -6   5 4.10466 2.16032   2
  -2   6  -5 170.826  16.469   1
  -2   6  -5 144.594  14.752   2
   2  -6   5 94.5503 12.0840   1
   2  -6   5 123.984  12.028   2
  -3   6  -5 110.242  14.134   1
  -3   6  -5 97.8314 12.5434   2
   3  -6   5 123.081  11.828   2
   3  -6   5 114.757  12.396   1
  -4   6  -5 8.65802 4.64761   1
  -4   6  -5 24.1550  5.6948   2
   4  -6   5 18.5954  4.6684   1
   4  -6   5 10.3961  3.5414   2
  -5   6  -5 221.394  21.428   2
  -5   6  -5 267.967  24.494   1
   5  -6   5 201.433  19.525   2
   5  -6   5 208.345  21.399   1
  -6   6  -5 -0.7530  3.8346   1
  -6   6  -5 0.62557 3.08858   2
   6  -6   5 2.92809 2.90136   2
   6  -6   5 -1.4288  3.0743   1
  -7   6  -5 11.0149  4.7901   2
   7  -6   5 29.2883  6.7690   1
   7  -6   5 10.1061  3.7182   2
  -8   6  -5 18.7467  5.8032   2
   8  -6   5 9.97541 5.29247   1
   8  -6   5 14.9859  4.9973   2
  -9   6  -5 2.78661 4.63541   2
   9  -6   5 0.17774 3.62956   2
   9  -6   5 0.38734 4.28342   1
  10  -6   5 0.76163 4.18968   2
  10  -6   5 -0.7032  5.1257   1
  11  -6   5 2.53937 6.30374   1
  11  -6   5 -1.7518  4.1873   2
  11   5  -5 -0.3170  4.6866   1
  10   5  -5 12.9596  5.0759   1
   9   5  -5 1.72806 4.07030   1
   8   5  -5 5.96285 3.07352   2
   8   5  -5 1.08183 3.27022   1
   7   5  -5 6.01304 3.12484   1
   7   5  -5 1.57943 2.57585   2
   7   5  -5 4.97801 2.21519   1
   6   5  -5 -1.1608  1.6923   1
   6   5  -5 3.61027 2.68485   1
   6   5  -5 -0.5755  2.1639   2
   6   5  -5 0.19903 1.79734   2
   5   5  -5 -0.5136  1.6647   1
   5   5  -5 6.23706 3.03701   1
   5   5  -5 1.03455 1.97567   2
   5   5  -5 2.14876 1.71530   2
   4   5  -5 98.5285 10.4785   2
   4   5  -5 89.8138 10.9800   1
   4   5  -5 107.524   8.919   2
   4   5  -5 117.981   9.635   1
   3   5  -5 17.9023  4.1935   1
   3   5  -5 29.1024  4.6786   2
   3   5  -5 16.4055  2.9803   2
   3   5  -5 17.8318  3.3453   1
  -3  -5   5 19.6381  2.7794   2
  -3  -5   5 18.1261  3.0369   2
   2   5  -5 64.8768  7.0984   1
   2   5  -5 75.3471  8.2596   2
   2   5  -5 51.8953  6.1305   2
   2   5  -5 61.1158  7.9468   1
  -2  -5   5 51.5518  6.0359   1
  -2  -5   5 64.9708  6.1000   2
  -2  -5   5 53.5886  6.4812   2
   1   5  -5 13.3962  3.6885   1
   1   5  -5 8.76946 2.37075   2
   1   5  -5 6.21276 2.45310   1
   1   5  -5 19.3446  4.1532   2
  -1  -5   5 13.7585  2.7391   1
  -1  -5   5 9.10005 2.25286   2
  -1  -5   5 3.00677 2.42960   2
   0   5  -5 384.062  29.544   1
   0   5  -5 364.523  26.286   2
   0   5  -5 403.173  27.845   2
   0   5  -5 317.008  28.048   1
   0  -5   5 380.182  27.154   2
   0  -5   5 326.876  27.642   1
   0  -5   5 364.907  25.989   2
  -1   5  -5 487.020  38.269   2
  -1   5  -5 456.187  41.144   1
  -1   5  -5 539.846  39.752   2
  -1   5  -5 609.011  42.965   1
   1  -5   5 560.389  39.509   2
   1  -5   5 576.903  41.156   1
   1  -5   5 555.207  38.251   2
  -2   5  -5 0.37585 2.00706   2
  -2   5  -5 7.04339 2.74224   2
  -2   5  -5 5.92753 3.51056   1
   2  -5   5 14.2410  3.0501   2
   2  -5   5 4.74001 2.41699   1
   2  -5   5 4.00813 3.08301   2
  -3   5  -5 178.923  17.595   2
  -3   5  -5 159.162  18.141   1
   3  -5   5 193.711  15.039   2
   3  -5   5 175.136  15.956   1
  -4   5  -5 233.579  21.631   1
  -4   5  -5 192.887  19.141   2
   4  -5   5 214.996  16.876   2
   4  -5   5 172.924  18.929   1
  -5   5  -5 24.4655  6.2052   1
  -5   5  -5 9.10197 3.97664   2
   5  -5   5 8.14544 3.80676   1
   5  -5   5 13.2576  3.7360   2
  -6   5  -5 2.89810 3.92334   1
  -6   5  -5 3.74164 3.34859   2
   6  -5   5 7.32775 3.34886   2
   6  -5   5 1.56084 3.04903   1
  -7   5  -5 5.24818 3.94041   2
   7  -5   5 1.26851 3.35717   1
   7  -5   5 2.07316 3.11031   2
  -8   5  -5 74.6503 10.7452   2
   8  -5   5 84.0544 10.9446   2
   8  -5   5 64.7238 11.1028   1
  -9   5  -5 -1.5428  3.5984   2
   9  -5   5 8.49086 4.48077   2
   9  -5   5 0.04680 4.03006   1
  10  -5   5 5.70187 4.67117   2
  10  -5   5 5.67204 5.12192   1
  11  -5   5 2.07967 4.60518   2
  11  -5   5 2.09366 5.28125   1
  11   4  -5 10.8051  5.7262   1
  10   4  -5 9.36848 4.77918   1
   9   4  -5 0.16876 3.10253   1
   9   4  -5 0.77491 3.04089   1
   8   4  -5 -0.0630  2.1624   2
   8   4  -5 0.59304 2.21865   1
   8   4  -5 -1.9988  2.7809   1
   7   4  -5 33.7372  4.3155   1
   7   4  -5 23.1107  3.6920   2
   7   4  -5 28.3079  4.7554   1
   7   4  -5 19.7481  4.0261   2
   6   4  -5 2.91524 2.70265   1
   6   4  -5 5.63728 2.41569   2
   6   4  -5 3.88611 1.89240   2
   6   4  -5 7.63342 2.13935   1
   5   4  -5 50.3123  5.5481   1
   5   4  -5 72.0162  6.7188   2
   5   4  -5 54.0637  6.5919   1
   5   4  -5 49.1809  5.2361   2
   4   4  -5 501.065  37.081   1
   4   4  -5 478.795  34.516   2
   4   4  -5 520.970  38.032   1
   4   4  -5 490.064  35.351   2
   3   4  -5 47.9647  6.3392   1
   3   4  -5 43.3724  5.8016   2
   3   4  -5 57.2313  5.2906   2
   3   4  -5 51.4798  5.4987   1
   2   4  -5 874.018  65.490   1
   2   4  -5 867.676  61.073   2
   2   4  -5 886.528  64.638   1
   2   4  -5 895.193  60.192   2
  -2  -4   5 848.214  59.727   2
  -2  -4   5 906.038  60.234   2
  -2  -4   5 858.485  64.030   1
   1   4  -5 40.8951  5.1702   1
   1   4  -5 46.7776  4.9746   2
   1   4  -5 27.8046  4.9552   2
   1   4  -5 44.2458  6.2908   1
  -1  -4   5 43.3987  4.5884   2
  -1  -4   5 48.4421  5.0781   1
  -1  -4   5 39.7918  5.2137   2
   0   4  -5 0.04712 1.75244   1
   0   4  -5 4.64510 2.29546   2
   0   4  -5 1.28106 1.39898   2
   0   4  -5 2.23035 1.62050   1
   0  -4   5 0.52489 1.07895   1
   0  -4   5 -1.5001  1.3234   2
   0  -4   5 -1.0134  0.9223   2
  -1   4  -5 2.26715 1.79406   2
  -1   4  -5 3.61221 2.31418   1
  -1   4  -5 2.74450 2.17151   3
  -1   4  -5 4.29125 2.59580   1
  -1   4  -5 5.02749 2.48536   2
   1  -4   5 6.54793 1.99388   2
   1  -4   5 5.51718 2.35802   2
   1  -4   5 6.15789 2.17337   1
  -2   4  -5 1.33897 1.64541   2
  -2   4  -5 3.05043 2.04464   2
  -2   4  -5 0.15696 2.14625   1
  -2   4  -5 -1.7036  1.9818   1
  -2   4  -5 -0.2719  1.8875   3
   2  -4   5 1.99281 1.66498   2
   2  -4   5 0.69052 1.83785   1
   2  -4   5 -0.6351  1.6753   2
  -3   4  -5 12.9369  3.5039   2
  -3   4  -5 34.6146  5.9365   1
  -3   4  -5 25.4027  4.8150   2
  -3   4  -5 26.4426  4.7345   3
   3  -4   5 19.6643  4.3326   1
   3  -4   5 14.6393  3.6144   2
   3  -4   5 23.0581  4.8294   2
  -4   4  -5 390.386  29.522   2
  -4   4  -5 337.421  28.634   2
  -4   4  -5 389.086  31.493   1
  -4   4  -5 388.464  30.269   3
   4  -4   5 405.494  31.070   1
   4  -4   5 371.236  29.347   2
   4  -4   5 380.346  28.618   2
  -5   4  -5 151.609  16.529   2
  -5   4  -5 187.602  18.631   1
  -5   4  -5 174.823  15.344   3
   5  -4   5 167.766  17.697   1
   5  -4   5 153.975  15.841   2
   5  -4   5 222.305  19.569   1
  -6   4  -5 10.9833  3.9309   2
  -6   4  -5 17.2956  4.0484   3
  -6   4  -5 15.7588  5.0140   1
   6  -4   5 16.0549  4.8545   1
   6  -4   5 5.06041 4.48807   1
   6  -4   5 6.16328 3.07025   2
  -7   4  -5 35.3466  8.6236   1
  -7   4  -5 64.1531  9.4557   2
  -7   4  -5 76.0007  8.9852   3
   7  -4   5 93.8117 10.5874   2
   7  -4   5 93.9688 11.8379   1
   7  -4   5 99.0066 12.5037   1
  -8   4  -5 7.60917 4.20231   2
   8  -4   5 8.74303 4.72295   1
   8  -4   5 13.5621  4.7123   2
  -9   4  -5 0.10433 3.56416   2
   9  -4   5 -0.1188  3.2840   2
   9  -4   5 -1.6456  3.8741   1
  10  -4   5 -1.6901  3.7316   2
  10  -4   5 -0.8453  4.1355   1
  11  -4   5 1.80946 4.62861   2
  11  -4   5 4.77796 5.42541   1
  12  -4   5 2.83652 5.37147   2
  12  -4   5 0.62640 5.44142   1
  11   3  -5 5.91231 4.94097   1
  10   3  -5 3.75151 4.15263   1
   9   3  -5 24.7138  4.2292   1
   9   3  -5 15.9202  4.4675   1
   8   3  -5 93.9494  9.2295   1
   8   3  -5 93.9051  9.9655   1
   8   3  -5 86.8210  8.6918   2
   7   3  -5 1.14751 2.51968   3
   7   3  -5 -1.5439  1.7413   1
   7   3  -5 3.10308 1.89026   2
   7   3  -5 -0.8897  1.3679   2
   7   3  -5 0.01927 1.88292   1
   6   3  -5 1.11882 1.59294   2
   6   3  -5 3.36574 1.86930   1
   6   3  -5 2.70590 1.63909   1
   6   3  -5 1.48762 2.58203   3
   6   3  -5 5.98838 1.75463   2
   5   3  -5 95.1225  7.5061   2
   5   3  -5 101.517   8.085   1
   5   3  -5 93.3754 10.4480   3
   5   3  -5 105.978   7.974   2
   5   3  -5 83.0595  8.6942   1
   4   3  -5 -0.1915  1.4642   1
   4   3  -5 5.08578 1.28586   2
   4   3  -5 -0.5409  2.0429   3
   4   3  -5 5.04924 1.74180   2
   4   3  -5 1.24777 1.07476   1
   3   3  -5 474.356  35.639   1
   3   3  -5 446.709  32.666   2
   3   3  -5 486.765  33.329   2
   3   3  -5 475.748  36.873   3
   3   3  -5 494.847  35.165   1
   2   3  -5 13.3973  3.3152   3
   2   3  -5 7.66327 2.18126   2
   2   3  -5 11.4268  1.8495   2
   2   3  -5 8.38745 1.91983   1
   2   3  -5 5.34445 1.93592   1
  -2  -3   5 13.1098  1.6702   2
   1   3  -5 275.846  22.563   1
   1   3  -5 290.842  22.111   1
   1   3  -5 287.715  21.255   2
   1   3  -5 258.317  23.103   3
   1   3  -5 274.054  20.483   2
  -1  -3   5 286.253  21.699   1
  -1  -3   5 297.153  20.775   2
  -1  -3   5 315.955  20.337   2
   0   3  -5 0.93053 1.21326   1
   0   3  -5 1.65590 1.40796   2
   0   3  -5 1.69531 1.69190   3
   0   3  -5 3.51758 1.46724   2
   0   3  -5 0.52931 1.49957   1
   0  -3   5 1.50143 1.39902   2
   0  -3   5 4.43493 1.33683   2
   0  -3   5 -0.2327  0.8211   1
  -1   3  -5 35.9338  5.7131   3
  -1   3  -5 40.0087  5.8092   1
  -1   3  -5 49.0929  5.9299   2
  -1   3  -5 39.4554  4.9793   2
  -1   3  -5 41.7387  5.5480   1
   1  -3   5 43.4469  5.6281   2
   1  -3   5 50.1137  5.6777   1
   1  -3   5 39.6502  4.7881   2
  -2   3  -5 189.760  16.066   2
  -2   3  -5 213.167  16.868   2
  -2   3  -5 221.812  17.595   3
  -2   3  -5 232.346  18.071   1
  -2   3  -5 193.462  17.507   1
   2  -3   5 223.485  16.849   2
   2  -3   5 202.367  16.078   2
   2  -3   5 203.852  17.386   1
  -3   3  -5 276.810  21.920   2
  -3   3  -5 285.884  23.311   1
  -3   3  -5 269.808  21.467   2
  -3   3  -5 274.782  22.510   3
   3  -3   5 271.847  22.950   1
   3  -3   5 287.736  23.213   1
   3  -3   5 321.666  22.301   2
   3  -3   5 264.488  21.249   2
  -4   3  -5 10.7306  3.0401   3
  -4   3  -5 7.99896 3.06509   2
  -4   3  -5 10.9101  3.3647   2
  -4   3  -5 8.64680 3.54345   1
   4  -3   5 7.51946 2.89095   1
   4  -3   5 8.75459 3.37621   1
   4  -3   5 23.9243  4.2892   2
   4  -3   5 10.4169  3.3341   2
  -5   3  -5 25.1645  5.4876   1
  -5   3  -5 33.2660  5.7822   2
  -5   3  -5 24.7100  5.2186   2
  -5   3  -5 28.4823  4.6094   3
   5  -3   5 7.21270 3.92459   1
   5  -3   5 25.8581  5.5647   1
   5  -3   5 9.66014 3.50165   2
   5  -3   5 34.8467  6.0032   2
  -6   3  -5 10.8027  3.2863   3
  -6   3  -5 8.88302 4.13867   1
  -6   3  -5 13.8077  4.0337   2
   6  -3   5 17.3355  4.9880   1
   6  -3   5 14.0442  4.0545   2
   6  -3   5 26.7011  5.8995   1
  -7   3  -5 -1.1187  2.1121   3
  -7   3  -5 -1.4528  2.3880   2
  -7   3  -5 -0.3449  2.8981   1
   7  -3   5 -0.2059  2.7634   1
   7  -3   5 -0.7127  2.5812   2
   7  -3   5 2.25370 3.63955   1
  -8   3  -5 145.704  14.794   2
   8  -3   5 113.148  15.416   1
   8  -3   5 129.530  14.546   2
  -9   3  -5 1.09551 3.39119   2
   9  -3   5 5.91010 4.89134   1
   9  -3   5 6.33022 4.02112   2
  10  -3   5 9.63921 4.05137   2
  10  -3   5 1.17448 4.81427   1
  11  -3   5 11.7982  6.5095   1
  11  -3   5 6.82771 5.19188   2
  12  -3   5 -0.4781  5.2796   1
  12  -3   5 -4.5956  4.9993   2
  11   2  -5 6.12265 4.87648   1
  10   2  -5 1.39483 3.75234   1
   9   2  -5 2.43719 2.95090   1
   9   2  -5 2.93286 2.46357   1
   9   2  -5 1.80188 2.36701   2
   8   2  -5 7.47071 2.39482   1
   8   2  -5 2.38693 2.55492   1
   8   2  -5 5.45428 2.16596   2
   7   2  -5 1.97321 1.48968   2
   7   2  -5 2.67270 1.52659   2
   7   2  -5 1.58569 2.15841   3
   7   2  -5 2.47696 1.91009   1
   6   2  -5 24.0750  4.0529   3
   5   2  -5 626.554  47.137   3
   4   2  -5 777.960  58.052   3
   3   2  -5 50.6841  6.1706   3
   3   2  -5 46.0561  3.6265   2
   3   2  -5 48.2372  3.9042   2
   2   2  -5 64.1836  7.2638   3
   2   2  -5 64.1685  5.2887   2
   2   2  -5 59.4707  4.9110   2
   2   2  -5 62.2978  5.2781   1
   2   2  -5 71.1246  5.6147   1
   1   2  -5 44.3880  4.5725   1
   1   2  -5 41.2506  4.7802   1
   1   2  -5 41.4633  4.5750   2
   1   2  -5 46.7195  4.2463   2
   1   2  -5 39.7145  5.5323   3
  -1  -2   5 51.0244  4.2853   2
  -1  -2   5 43.9059  3.5767   2
  -1  -2   5 42.5252  3.8076   1
   0   2  -5 59.3859  6.3742   1
   0   2  -5 52.2107  6.2659   1
   0   2  -5 67.3170  6.0661   2
   0   2  -5 46.6354  6.5683   3
   0   2  -5 68.5423  6.4798   2
   0  -2   5 56.8623  6.8691   3
   0  -2   5 61.9876  6.0127   2
   0  -2   5 71.3247  5.2954   2
   0  -2   5 64.0089  6.1052   1
   0  -2   5 52.3553  6.0178   1
  -1   2  -5 5.09329 2.03637   3
  -1   2  -5 1.83314 1.55270   2
  -1   2  -5 9.23261 2.06969   2
  -1   2  -5 10.0939  2.5236   1
  -1   2  -5 3.52479 1.80287   1
   1  -2   5 4.75457 1.68674   2
   1  -2   5 11.3204  2.4102   2
   1  -2   5 7.80215 2.24295   1
   1  -2   5 4.25752 1.83626   3
   1  -2   5 6.78066 2.05280   1
  -2   2  -5 63.5988  7.1352   1
  -2   2  -5 63.9466  7.4544   1
  -2   2  -5 53.5171  6.3092   3
  -2   2  -5 51.5878  6.1853   2
  -2   2  -5 50.2997  6.0846   2
   2  -2   5 55.9629  6.3863   2
   2  -2   5 47.2139  5.7446   2
   2  -2   5 48.2615  6.3517   1
   2  -2   5 48.5316  6.3320   1
   2  -2   5 53.8122  6.4586   3
  -3   2  -5 116.134  10.373   3
  -3   2  -5 132.824  11.652   2
  -3   2  -5 128.874  12.264   1
  -3   2  -5 104.863  10.948   2
   3  -2   5 115.828  11.260   2
   3  -2   5 123.428  10.570   3
   3  -2   5 114.044  12.062   1
   3  -2   5 133.541  12.265   1
   3  -2   5 88.4621 10.2428   2
  -4   2  -5 621.345  48.246   1
  -4   2  -5 639.544  45.278   2
  -4   2  -5 643.987  45.205   2
  -4   2  -5 638.348  47.281   3
   4  -2   5 627.396  48.152   1
   4  -2   5 619.037  48.625   1
   4  -2   5 610.938  44.976   2
   4  -2   5 664.173  47.438   3
   4  -2   5 575.680  44.979   2
  -5   2  -5 500.489  36.803   1
  -5   2  -5 450.217  34.268   2
  -5   2  -5 450.350  35.334   3
  -5   2  -5 463.846  34.388   2
   5  -2   5 467.112  37.279   1
   5  -2   5 453.218  35.324   3
   5  -2   5 491.968  36.744   1
   5  -2   5 401.202  33.981   2
   5  -2   5 490.906  34.585   2
  -6   2  -5 32.8537  5.9105   2
  -6   2  -5 28.5182  5.4795   2
  -6   2  -5 37.2600  5.2539   3
  -6   2  -5 31.7791  5.9463   2
  -6   2  -5 14.8164  4.8117   1
   6  -2   5 38.8358  6.4461   2
   6  -2   5 62.5316  8.8200   1
   6  -2   5 39.8672  6.6340   1
   6  -2   5 34.2137  6.2025   2
  -7   2  -5 179.417  16.689   2
  -7   2  -5 155.365  17.197   1
  -7   2  -5 186.313  14.759   3
   7  -2   5 171.156  18.719   1
   7  -2   5 180.825  18.192   1
   7  -2   5 141.547  16.415   2
  -8   2  -5 1.79473 2.74487   2
  -8   2  -5 -0.5729  2.3733   3
   8  -2   5 0.04754 2.88385   2
   8  -2   5 8.80736 4.98663   1
  -9   2  -5 1.50606 3.23475   2
   9  -2   5 6.06509 4.66064   1
   9  -2   5 1.00660 3.49449   2
  10  -2   5 25.7174  6.8429   2
  10  -2   5 31.9933  8.2822   1
  11  -2   5 1.48871 5.31935   1
  11  -2   5 10.2356  5.5848   2
  12  -2   5 2.26696 5.99973   1
  12  -2   5 -2.9677  4.9947   2
  11   1  -5 1.64273 3.87340   1
  10   1  -5 2.65313 3.33643   1
   9   1  -5 2.05523 2.43543   1
   9   1  -5 7.96470 2.51220   2
   9   1  -5 0.39666 2.95933   1
   8   1  -5 6.98318 2.26539   2
   8   1  -5 7.14631 2.33603   1
   8   1  -5 7.00141 2.69894   1
   8   1  -5 6.61812 2.55691   2
   7   1  -5 11.8878  2.3462   2
   7   1  -5 13.3149  2.7355   1
   7   1  -5 16.2783  2.7001   3
   7   1  -5 13.7814  2.2801   2
   6   1  -5 50.7632  5.6303   3
   5   1  -5 3.70114 1.89510   3
   4   1  -5 259.011  20.339   3
   3   1  -5 2.99497 1.50936   3
   2   1  -5 10.7849  2.3562   3
   2   1  -5 10.9662  1.2116   2
  -2  -1   5 6.64708 2.08499   3
   1   1  -5 132.133  11.022   3
   1   1  -5 125.370  10.134   1
   1   1  -5 141.273  10.218   1
   1   1  -5 127.534   9.433   2
   1   1  -5 126.496   9.536   2
  -1  -1   5 122.086   9.601   1
  -1  -1   5 138.558   9.065   2
  -1  -1   5 116.367  10.880   3
   0   1  -5 456.364  37.112   1
   0   1  -5 540.201  37.520   1
   0   1  -5 496.793  34.751   2
   0   1  -5 438.271  37.481   3
   0   1  -5 494.963  34.806   2
   0  -1   5 524.911  34.659   2
   0  -1   5 547.645  34.610   2
   0  -1   5 502.444  37.037   1
   0  -1   5 467.724  37.611   3
   0  -1   5 506.336  37.078   1
  -1   1  -5 293.595  23.469   1
  -1   1  -5 327.150  21.881   2
  -1   1  -5 290.987  23.222   3
  -1   1  -5 303.830  21.737   2
  -1   1  -5 275.386  23.017   1
   1  -1   5 312.894  21.637   2
   1  -1   5 310.848  21.607   2
   1  -1   5 304.200  23.313   1
   1  -1   5 289.997  22.978   1
   1  -1   5 285.683  23.191   3
  -2   1  -5 0.86726 1.06070   3
  -2   1  -5 0.72041 1.12897   1
  -2   1  -5 2.47722 1.81129   1
  -2   1  -5 1.21829 1.18970   2
  -2   1  -5 2.39499 1.53383   2
   2  -1   5 1.33764 1.34341   1
   2  -1   5 3.34563 1.49907   2
   2  -1   5 2.10022 1.35658   2
   2  -1   5 -0.1762  1.0664   3
   2  -1   5 3.05050 1.67851   1
  -3   1  -5 -0.2913  1.1441   1
  -3   1  -5 2.00900 1.56721   2
  -3   1  -5 -0.0931  2.0156   1
  -3   1  -5 0.53428 1.22879   2
  -3   1  -5 0.14482 1.16340   3
   3  -1   5 -0.7320  1.2787   1
   3  -1   5 0.67330 1.27466   2
   3  -1   5 0.66165 1.63180   1
   3  -1   5 2.37745 1.33449   3
   3  -1   5 0.64885 1.23231   2
  -4   1  -5 209.773  16.977   2
  -4   1  -5 232.534  17.371   2
  -4   1  -5 221.447  17.518   3
  -4   1  -5 211.011  17.130   2
  -4   1  -5 233.836  18.304   1
   4  -1   5 201.085  18.585   1
   4  -1   5 202.480  17.001   2
   4  -1   5 214.723  17.092   2
   4  -1   5 209.442  17.958   1
   4  -1   5 209.562  17.287   3
  -5   1  -5 124.781  11.771   2
  -5   1  -5 106.252  10.785   3
  -5   1  -5 102.382  11.227   2
  -5   1  -5 113.445  12.128   1
   5  -1   5 120.352  13.310   1
   5  -1   5 105.039  11.890   1
   5  -1   5 117.920  10.152   3
   5  -1   5 119.520  11.933   2
   5  -1   5 112.921  11.661   2
  -6   1  -5 49.9581  6.8294   2
  -6   1  -5 35.2993  6.0464   2
  -6   1  -5 56.6864  6.3833   3
   6  -1   5 42.7537  5.4712   3
   6  -1   5 39.1429  6.5914   2
   6  -1   5 42.3842  6.6530   2
   6  -1   5 37.3415  7.5407   1
   6  -1   5 44.0708  6.8307   1
  -7   1  -5 118.258  11.367   3
  -7   1  -5 152.183  13.866   2
  -7   1  -5 143.088  14.397   1
   7  -1   5 127.247  13.802   2
   7  -1   5 141.857  14.355   2
   7  -1   5 111.804  14.897   1
   7  -1   5 127.466  11.328   3
   7  -1   5 153.158  15.030   1
  -8   1  -5 2.75550 3.92104   1
  -8   1  -5 2.57155 2.88742   2
   8  -1   5 7.94224 3.78650   2
   8  -1   5 6.39706 4.49980   1
   8  -1   5 5.75674 3.58925   1
  -9   1  -5 20.1343  4.7426   2
   9  -1   5 13.2575  5.8251   1
   9  -1   5 19.1350  6.0909   2
  10  -1   5 12.6034  5.9315   1
  10  -1   5 7.06811 5.03014   2
  11  -1   5 3.13252 4.97595   2
  11  -1   5 5.85806 5.44031   1
  12  -1   5 9.74904 6.71756   1
  12  -1   5 2.43793 5.84434   2
  12   0  -5 3.07293 4.68038   1
  11   0  -5 0.97591 3.82542   1
  10   0  -5 5.13791 3.85619   1
   9   0  -5 -0.5662  2.3146   1
   9   0  -5 4.02151 2.71825   1
   9   0  -5 2.27677 2.37012   2
   8   0  -5 6.88039 2.66909   1
   8   0  -5 9.86675 2.91511   2
   8   0  -5 7.56274 2.57008   1
   7   0  -5 7.74677 2.57782   1
   7   0  -5 11.1982  2.3534   2
   7   0  -5 11.3052  2.4618   1
   7   0  -5 12.6077  2.5586   2
   6   0  -5 1.82834 1.27991   2
   6   0  -5 4.77216 1.49622   2
   6   0  -5 3.26729 1.52100   3
   5   0  -5 869.103  63.796   3
   4   0  -5 116.751   9.675   3
  -4   0   5 109.353   9.559   3
   3   0  -5 54.4540  6.2809   3
  -3   0   5 69.2923  6.6741   3
   2   0  -5 238.740  20.002   3
   2   0  -5 269.106  17.526   2
  -2   0   5 246.816  20.014   3
   1   0  -5 32.3683  3.1133   2
   1   0  -5 31.8483  3.2317   1
   1   0  -5 39.4453  4.5468   3
   1   0  -5 38.4559  3.5455   2
   1   0  -5 36.6193  3.8398   1
  -1   0   5 30.2394  2.4765   2
  -1   0   5 32.3264  4.2389   3
   0   0  -5 17.1456  3.1732   3
   0   0  -5 17.9447  2.7419   1
   0   0  -5 27.0482  3.0689   2
   0   0  -5 33.7689  3.9285   1
   0   0  -5 22.5262  2.9803   2
   0   0   5 21.3836  2.6524   2
   0   0   5 28.7148  3.4549   1
   0   0   5 17.7707  3.1644   3
   0   0   5 23.6638  2.9295   2
   0   0   5 22.8994  2.8327   1
  -1   0  -5 26.6446  3.7147   1
  -1   0  -5 33.3791  4.0153   2
  -1   0  -5 26.5627  3.5882   2
  -1   0  -5 27.2202  4.0429   3
  -1   0  -5 36.4812  4.7916   1
[truncated: 738,275 more chars]
