# Supplementary material for: Rapid and reversible photoinduced switching of a rotaxane crystal
Source: Nat Commun. 2016 Nov 3;7:13321. doi: 10.1038/ncomms13321 (PMC5097158; doi:10.1038/ncomms13321)
Supplement: Supplementary Data 1 — CIFs for a rotaxane induced by 445-nm laser irradiation. [file ncomms13321-s2.zip › rotaxane 445laser/rotaxane56mW.cif]

 
data_140639_200_0m
 
_audit_creation_method            SHELXL-2014/6
_chemical_name_systematic         ?
_chemical_name_common             ?
_chemical_melting_point           ?
_chemical_formula_moiety          ?
_chemical_formula_sum
 'C43 H54 F6 Fe N O8 P' 
_chemical_formula_weight          913.69

loop_
 _atom_type_symbol
 _atom_type_description
 _atom_type_scat_dispersion_real
 _atom_type_scat_dispersion_imag
 _atom_type_scat_source
 'C'  'C'   0.0033   0.0016
 'International Tables Vol C Tables 4.2.6.8 and 6.1.1.4'
 'H'  'H'   0.0000   0.0000
 'International Tables Vol C Tables 4.2.6.8 and 6.1.1.4'
 'N'  'N'   0.0061   0.0033
 'International Tables Vol C Tables 4.2.6.8 and 6.1.1.4'
 'O'  'O'   0.0106   0.0060
 'International Tables Vol C Tables 4.2.6.8 and 6.1.1.4'
 'F'  'F'   0.0171   0.0103
 'International Tables Vol C Tables 4.2.6.8 and 6.1.1.4'
 'P'  'P'   0.1023   0.0942
 'International Tables Vol C Tables 4.2.6.8 and 6.1.1.4'
 'Fe'  'Fe'   0.3463   0.8444
 'International Tables Vol C Tables 4.2.6.8 and 6.1.1.4'
 
_space_group_crystal_system       triclinic
_space_group_IT_number            2
_space_group_name_H-M_alt         'P -1'
_space_group_name_Hall            '-P 1'
 
_shelx_space_group_comment
;
The symmetry employed for this shelxl refinement is uniquely defined
by the following loop, which should always be used as a source of
symmetry information in preference to the above space-group names.
They are only intended as comments.
;
 
loop_
 _space_group_symop_operation_xyz
 'x, y, z'
 '-x, -y, -z'
 
_cell_length_a                    10.3758(15)
_cell_length_b                    11.2462(19)
_cell_length_c                    19.467(3)
_cell_angle_alpha                 87.299(6)
_cell_angle_beta                  80.198(6)
_cell_angle_gamma                 88.715(5)
_cell_volume                      2235.7(6)
_cell_formula_units_Z             2
_cell_measurement_temperature     296(2)
_cell_measurement_reflns_used     2813
_cell_measurement_theta_min       2.5
_cell_measurement_theta_max       25
 
_exptl_crystal_description        tabullar
_exptl_crystal_colour             yellow
_exptl_crystal_density_meas       ?
_exptl_crystal_density_method     'not measured'
_exptl_crystal_density_diffrn     1.357          
_exptl_crystal_F_000              956
_exptl_transmission_factor_min    ?
_exptl_transmission_factor_max    ?
_exptl_crystal_size_max           0.35
_exptl_crystal_size_mid           0.30
_exptl_crystal_size_min           0.10
_exptl_absorpt_coefficient_mu     0.449
_shelx_estimated_absorpt_T_min    ?
_shelx_estimated_absorpt_T_max    ?
_exptl_absorpt_correction_type    multi-scan
_exptl_absorpt_correction_T_min   0.8497  
_exptl_absorpt_correction_T_max   0.9486
_exptl_absorpt_process_details    'SADABS V2014/4 (Bruker AXS Inc.)'
_exptl_special_details    
;
?
;
_diffrn_ambient_temperature       296(2)
_diffrn_radiation_wavelength      0.71073
_diffrn_radiation_type            MoK\a
_diffrn_source                    ?
_diffrn_measurement_device_type   'Bruker APEX-II CCD'
_diffrn_measurement_method        '\f and \w scans'
_diffrn_detector_area_resol_mean  8.3333
_diffrn_reflns_number             33261
_diffrn_reflns_av_unetI/netI      0.0958
_diffrn_reflns_av_R_equivalents   0.0783
_diffrn_reflns_limit_h_min        -11
_diffrn_reflns_limit_h_max        12
_diffrn_reflns_limit_k_min        -14
_diffrn_reflns_limit_k_max        13
_diffrn_reflns_limit_l_min        -24
_diffrn_reflns_limit_l_max        24
_diffrn_reflns_theta_min          1.062
_diffrn_reflns_theta_max          26.407
_diffrn_reflns_theta_full         25.242
_diffrn_measured_fraction_theta_max   0.969
_diffrn_measured_fraction_theta_full  0.985
_diffrn_reflns_Laue_measured_fraction_max    0.969
_diffrn_reflns_Laue_measured_fraction_full   0.985
_diffrn_reflns_point_group_measured_fraction_max   0.969
_diffrn_reflns_point_group_measured_fraction_full  0.985
_reflns_number_total              8891
_reflns_number_gt                 4318
_reflns_threshold_expression      'I > 2\s(I)'
_reflns_Friedel_coverage          0.000
_reflns_Friedel_fraction_max      .
_reflns_Friedel_fraction_full     .
 
_reflns_special_details
;
 Reflections were merged by SHELXL according to the crystal
 class for the calculation of statistics and refinement.
 
 _reflns_Friedel_fraction is defined as the number of unique
 Friedel pairs measured divided by the number that would be
 possible theoretically, ignoring centric projections and
 systematic absences.
;
 
_computing_data_collection        'APEX2 (Bruker AXS, 2010)'
_computing_cell_refinement        'SAINT V8.34A (Bruker AXS Inc., 2013)'
_computing_data_reduction         'SAINT V8.34A (Bruker AXS Inc., 2013)'
_computing_structure_solution     ?
_computing_structure_refinement   'SHELXL-2014/6 (Sheldrick, 2014)'
_computing_molecular_graphics     'SHELXTL (Sheldrick, 2008)'
_computing_publication_material   'SHELXTL'
_refine_special_details           ?
_refine_ls_structure_factor_coef  Fsqd
_refine_ls_matrix_type            full
_refine_ls_weighting_scheme       calc
_refine_ls_weighting_details
'w=1/[\s^2^(Fo^2^)+(0.1266P)^2^] where P=(Fo^2^+2Fc^2^)/3'
_atom_sites_solution_primary      ?
_atom_sites_solution_secondary    ?
_atom_sites_solution_hydrogens    geom
_refine_ls_hydrogen_treatment     constr
_refine_ls_extinction_method      none
_refine_ls_extinction_coef        .
_refine_ls_number_reflns          8891
_refine_ls_number_parameters      542
_refine_ls_number_restraints      0
_refine_ls_R_factor_all           0.1445
_refine_ls_R_factor_gt            0.0653
_refine_ls_wR_factor_ref          0.2374
_refine_ls_wR_factor_gt           0.1765
_refine_ls_goodness_of_fit_ref    0.964
_refine_ls_restrained_S_all       0.964
_refine_ls_shift/su_max           0.001
_refine_ls_shift/su_mean          0.000
 
loop_
 _atom_site_label
 _atom_site_type_symbol
 _atom_site_fract_x
 _atom_site_fract_y
 _atom_site_fract_z
 _atom_site_U_iso_or_equiv
 _atom_site_adp_type
 _atom_site_occupancy
 _atom_site_site_symmetry_order  
 _atom_site_calc_flag
 _atom_site_refinement_flags_posn
 _atom_site_refinement_flags_adp
 _atom_site_refinement_flags_occupancy
 _atom_site_disorder_assembly
 _atom_site_disorder_group
Fe1 Fe 0.31908(6) 0.36503(6) 0.43063(3) 0.0626(3) Uani 1 1 d . . . . .
N1 N 0.4081(3) 0.2642(3) 0.21290(15) 0.0543(8) Uani 1 1 d . . . . .
H1A H 0.3232 0.2605 0.2112 0.065 Uiso 1 1 calc R U . . .
H1B H 0.4375 0.3330 0.1924 0.065 Uiso 1 1 calc R U . . .
C1 C 0.4276(4) 0.2592(4) 0.28795(18) 0.0556(10) Uani 1 1 d . . . . .
H1C H 0.3868 0.1882 0.3115 0.067 Uiso 1 1 calc R U . . .
H1D H 0.5204 0.2536 0.2896 0.067 Uiso 1 1 calc R U . . .
C2 C 0.4790(4) 0.1636(4) 0.1745(2) 0.0624(11) Uani 1 1 d . . . . .
H2A H 0.4599 0.0900 0.2020 0.075 Uiso 1 1 calc R U . . .
H2B H 0.5724 0.1763 0.1688 0.075 Uiso 1 1 calc R U . . .
C3 C 0.4413(4) 0.1516(4) 0.1039(2) 0.0577(11) Uani 1 1 d . . . . .
C4 C 0.3656(5) 0.0593(4) 0.0920(2) 0.0693(13) Uani 1 1 d . . . . .
H4 H 0.3373 0.0033 0.1278 0.083 Uiso 1 1 calc R U . . .
C5 C 0.3308(5) 0.0483(5) 0.0271(3) 0.0764(14) Uani 1 1 d . . . . .
H5 H 0.2804 -0.0159 0.0200 0.092 Uiso 1 1 calc R U . . .
C6 C 0.3680(5) 0.1287(5) -0.0268(2) 0.0755(14) Uani 1 1 d . . . . .
C7 C 0.4442(6) 0.2224(5) -0.0146(2) 0.0868(16) Uani 1 1 d . . . . .
H7 H 0.4714 0.2790 -0.0502 0.104 Uiso 1 1 calc R U . . .
C8 C 0.4802(5) 0.2326(4) 0.0496(2) 0.0781(14) Uani 1 1 d . . . . .
H8 H 0.5320 0.2959 0.0565 0.094 Uiso 1 1 calc R U . . .
C9 C 0.3285(6) 0.1160(6) -0.0974(3) 0.113(2) Uani 1 1 d . . . . .
H9A H 0.2932 0.0383 -0.0994 0.170 Uiso 1 1 calc R U . . .
H9B H 0.4038 0.1260 -0.1333 0.170 Uiso 1 1 calc R U . . .
H9C H 0.2636 0.1755 -0.1043 0.170 Uiso 1 1 calc R U . . .
C10 C 0.3709(4) 0.3659(4) 0.32550(19) 0.0521(10) Uani 1 1 d . . . . .
C11 C 0.2377(5) 0.3981(4) 0.3436(2) 0.0641(12) Uani 1 1 d . . . . .
H11 H 0.1680 0.3579 0.3315 0.077 Uiso 1 1 calc R U . . .
C12 C 0.2272(6) 0.5008(4) 0.3829(2) 0.0763(14) Uani 1 1 d . . . . .
H12 H 0.1499 0.5397 0.4016 0.092 Uiso 1 1 calc R U . . .
C13 C 0.3532(6) 0.5339(4) 0.3887(2) 0.0820(15) Uani 1 1 d . . . . .
H13 H 0.3744 0.5994 0.4117 0.098 Uiso 1 1 calc R U . . .
C14 C 0.4441(5) 0.4515(4) 0.3538(2) 0.0659(12) Uani 1 1 d . . . . .
H14 H 0.5346 0.4531 0.3501 0.079 Uiso 1 1 calc R U . . .
C15 C 0.3632(8) 0.1993(5) 0.4654(3) 0.0973(19) Uani 1 1 d . . . . .
H15 H 0.4005 0.1386 0.4374 0.117 Uiso 1 1 calc R U . . .
C16 C 0.2280(7) 0.2222(6) 0.4851(3) 0.0998(18) Uani 1 1 d . . . . .
H16 H 0.1608 0.1795 0.4722 0.120 Uiso 1 1 calc R U . . .
C17 C 0.2128(7) 0.3197(7) 0.5272(3) 0.101(2) Uani 1 1 d . . . . .
H17 H 0.1337 0.3531 0.5480 0.121 Uiso 1 1 calc R U . . .
C18 C 0.3385(7) 0.3590(6) 0.5328(2) 0.0994(19) Uani 1 1 d . . . . .
H18 H 0.3569 0.4239 0.5572 0.119 Uiso 1 1 calc R U . . .
C19 C 0.4311(6) 0.2831(7) 0.4951(3) 0.1000(19) Uani 1 1 d . . . . .
H19 H 0.5215 0.2880 0.4907 0.120 Uiso 1 1 calc R U . . .
O1 O 0.1091(3) 0.1800(3) 0.20256(18) 0.0733(9) Uani 1 1 d . . . . .
O2 O 0.2257(3) 0.0380(3) 0.3067(2) 0.0991(12) Uani 1 1 d . . . . .
O4 O 0.6872(3) 0.0899(3) 0.34488(19) 0.0847(10) Uani 1 1 d . . . . .
O5 O 0.7638(3) 0.2871(3) 0.28059(17) 0.0724(9) Uani 1 1 d . . . . .
O6 O 0.6453(3) 0.4193(3) 0.17431(16) 0.0735(9) Uani 1 1 d . . . . .
O7 O 0.4158(3) 0.5163(3) 0.14610(16) 0.0711(9) Uani 1 1 d . . . . .
O8 O 0.1903(3) 0.3760(3) 0.13657(17) 0.0745(9) Uani 1 1 d . . . . .
C20 C 0.0868(6) 0.3316(6) 0.0365(3) 0.1000(18) Uani 1 1 d . . . . .
H20 H 0.1155 0.4018 0.0121 0.120 Uiso 1 1 calc R U . . .
C21 C 0.0112(7) 0.2509(9) 0.0069(4) 0.121(2) Uani 1 1 d . . . . .
H21 H -0.0100 0.2675 -0.0372 0.145 Uiso 1 1 calc R U . . .
C22 C -0.0299(7) 0.1493(8) 0.0434(5) 0.127(3) Uani 1 1 d . . . . .
H22 H -0.0794 0.0963 0.0239 0.153 Uiso 1 1 calc R U . . .
C23 C -0.0005(5) 0.1230(6) 0.1077(4) 0.0983(18) Uani 1 1 d . . . . .
H23 H -0.0301 0.0525 0.1315 0.118 Uiso 1 1 calc R U . . .
C24 C 0.0731(5) 0.1999(5) 0.1385(3) 0.0730(13) Uani 1 1 d . . . . .
C25 C 0.0492(5) 0.0792(4) 0.2446(3) 0.0804(15) Uani 1 1 d . . . . .
H25A H 0.0745 0.0059 0.2212 0.097 Uiso 1 1 calc R U . . .
H25B H -0.0453 0.0872 0.2511 0.097 Uiso 1 1 calc R U . . .
C26 C 0.0934(5) 0.0757(5) 0.3130(3) 0.0865(16) Uani 1 1 d . . . . .
H26A H 0.0836 0.1543 0.3318 0.104 Uiso 1 1 calc R U . . .
H26B H 0.0391 0.0215 0.3452 0.104 Uiso 1 1 calc R U . . .
C31 C 0.7523(5) 0.1635(5) 0.3819(3) 0.0743(13) Uani 1 1 d . . . . .
C32 C 0.7801(5) 0.1409(6) 0.4485(3) 0.0928(18) Uani 1 1 d . . . . .
H32 H 0.7533 0.0703 0.4730 0.111 Uiso 1 1 calc R U . . .
C33 C 0.8482(7) 0.2237(8) 0.4786(3) 0.110(2) Uani 1 1 d . . . . .
H33 H 0.8686 0.2070 0.5227 0.132 Uiso 1 1 calc R U . . .
C34 C 0.8849(6) 0.3272(6) 0.4448(3) 0.1007(18) Uani 1 1 d . . . . .
H34 H 0.9279 0.3826 0.4663 0.121 Uiso 1 1 calc R U . . .
C35 C 0.8597(5) 0.3520(5) 0.3790(3) 0.0792(14) Uani 1 1 d . . . . .
H35 H 0.8868 0.4236 0.3558 0.095 Uiso 1 1 calc R U . . .
C36 C 0.7940(4) 0.2715(4) 0.3465(2) 0.0653(12) Uani 1 1 d . . . . .
C37 C 0.8256(4) 0.3838(4) 0.2376(2) 0.0664(12) Uani 1 1 d . . . . .
H37A H 0.9199 0.3744 0.2311 0.080 Uiso 1 1 calc R U . . .
H37B H 0.8014 0.4590 0.2591 0.080 Uiso 1 1 calc R U . . .
C38 C 0.7792(5) 0.3810(5) 0.1689(2) 0.0747(13) Uani 1 1 d . . . . .
H38A H 0.8334 0.4324 0.1349 0.090 Uiso 1 1 calc R U . . .
H38B H 0.7883 0.3007 0.1525 0.090 Uiso 1 1 calc R U . . .
C39 C 0.6324(5) 0.5444(4) 0.1613(3) 0.0809(15) Uani 1 1 d . . . . .
H39A H 0.6595 0.5641 0.1120 0.097 Uiso 1 1 calc R U . . .
H39B H 0.6879 0.5865 0.1870 0.097 Uiso 1 1 calc R U . . .
C40 C 0.4939(5) 0.5811(4) 0.1834(3) 0.0760(14) Uani 1 1 d . . . . .
H40A H 0.4677 0.5649 0.2331 0.091 Uiso 1 1 calc R U . . .
H40B H 0.4833 0.6658 0.1736 0.091 Uiso 1 1 calc R U . . .
C41 C 0.2846(5) 0.5592(4) 0.1542(3) 0.0827(15) Uani 1 1 d . . . . .
H41A H 0.2831 0.6440 0.1425 0.099 Uiso 1 1 calc R U . . .
H41B H 0.2420 0.5463 0.2023 0.099 Uiso 1 1 calc R U . . .
C42 C 0.2157(5) 0.4951(5) 0.1077(3) 0.0896(16) Uani 1 1 d . . . . .
H42A H 0.1339 0.5358 0.1033 0.108 Uiso 1 1 calc R U . . .
H42B H 0.2688 0.4924 0.0617 0.108 Uiso 1 1 calc R U . . .
C43 C 0.1180(4) 0.3052(5) 0.1025(3) 0.0754(14) Uani 1 1 d . . . . .
P1 P 0.94694(13) 0.72635(12) 0.24609(7) 0.0747(4) Uani 1 1 d . . . . .
F1 F 0.8078(3) 0.6798(3) 0.28165(19) 0.1235(13) Uani 1 1 d . . . . .
F2 F 1.0858(3) 0.7716(3) 0.2117(2) 0.1347(14) Uani 1 1 d . . . . .
F3 F 0.8818(4) 0.8337(4) 0.2105(3) 0.1613(17) Uani 1 1 d . . . . .
F4 F 0.9473(4) 0.8083(4) 0.3086(2) 0.1510(17) Uani 1 1 d . . . . .
F5 F 1.0085(4) 0.6190(4) 0.2819(3) 0.1693(19) Uani 1 1 d . . . . .
F6 F 0.9420(4) 0.6470(4) 0.1830(2) 0.1494(16) Uani 1 1 d . . . . .
C27 C 0.2481(6) -0.0785(5) 0.3243(3) 0.1011(19) Uani 1 1 d . . . . .
H27A H 0.2101 -0.1270 0.2932 0.121 Uiso 1 1 calc R U . . .
H27B H 0.2011 -0.0952 0.3711 0.121 Uiso 1 1 calc R U . . .
O3 O 0.4710(5) -0.0508(4) 0.3246(4) 0.177(3) Uani 1 1 d . . . . .
C28 C 0.3780(7) -0.1158(5) 0.3225(4) 0.118(2) Uani 1 1 d . . . . .
H28A H 0.3768 -0.1740 0.3610 0.142 Uiso 1 1 calc R U . . .
H28B H 0.4014 -0.1592 0.2802 0.142 Uiso 1 1 calc R U . . .
C29 C 0.5991(6) -0.0935(5) 0.3234(4) 0.110(2) Uani 1 1 d . . . . .
H29A H 0.6483 -0.0830 0.2765 0.132 Uiso 1 1 calc R U . . .
H29B H 0.5977 -0.1779 0.3362 0.132 Uiso 1 1 calc R U . . .
C30 C 0.6628(5) -0.0299(5) 0.3718(3) 0.0927(18) Uani 1 1 d . . . . .
H30A H 0.6071 -0.0294 0.4171 0.111 Uiso 1 1 calc R U . . .
H30B H 0.7447 -0.0696 0.3772 0.111 Uiso 1 1 calc R U . . .
 
loop_
 _atom_site_aniso_label
 _atom_site_aniso_U_11
 _atom_site_aniso_U_22
 _atom_site_aniso_U_33
 _atom_site_aniso_U_23
 _atom_site_aniso_U_13
 _atom_site_aniso_U_12
Fe1 0.0749(5) 0.0714(5) 0.0423(4) -0.0065(3) -0.0120(3) 0.0071(3)
N1 0.067(2) 0.052(2) 0.0447(18) -0.0026(15) -0.0121(16) 0.0025(17)
C1 0.067(3) 0.062(3) 0.039(2) -0.0016(19) -0.0116(19) -0.005(2)
C2 0.079(3) 0.058(3) 0.052(2) -0.010(2) -0.017(2) 0.013(2)
C3 0.067(3) 0.057(3) 0.048(2) -0.009(2) -0.008(2) 0.012(2)
C4 0.076(3) 0.072(3) 0.058(3) -0.005(2) -0.006(2) -0.002(3)
C5 0.069(3) 0.085(4) 0.077(3) -0.016(3) -0.015(3) -0.007(3)
C6 0.088(4) 0.089(4) 0.052(3) -0.019(3) -0.019(3) 0.027(3)
C7 0.131(5) 0.079(4) 0.051(3) 0.007(3) -0.020(3) 0.001(3)
C8 0.108(4) 0.067(3) 0.060(3) -0.002(3) -0.017(3) -0.007(3)
C9 0.139(5) 0.138(6) 0.075(4) -0.033(4) -0.046(4) 0.028(4)
C10 0.064(3) 0.051(2) 0.043(2) -0.0014(18) -0.0127(19) 0.000(2)
C11 0.068(3) 0.072(3) 0.055(3) -0.004(2) -0.018(2) 0.002(2)
C12 0.091(4) 0.075(3) 0.065(3) -0.011(3) -0.021(3) 0.026(3)
C13 0.131(5) 0.059(3) 0.063(3) -0.013(2) -0.033(3) 0.002(3)
C14 0.080(3) 0.064(3) 0.056(3) -0.004(2) -0.015(2) -0.015(3)
C15 0.154(6) 0.083(4) 0.055(3) 0.009(3) -0.023(4) 0.025(4)
C16 0.113(5) 0.108(5) 0.075(4) 0.023(4) -0.013(4) -0.010(4)
C17 0.107(5) 0.135(6) 0.050(3) 0.010(3) 0.008(3) 0.021(4)
C18 0.136(6) 0.119(5) 0.048(3) -0.013(3) -0.028(3) 0.014(4)
C19 0.105(4) 0.140(6) 0.057(3) 0.009(3) -0.026(3) 0.033(4)
O1 0.067(2) 0.066(2) 0.090(2) -0.0059(18) -0.0191(18) -0.0051(16)
O2 0.071(2) 0.074(3) 0.150(3) 0.032(2) -0.019(2) -0.0092(19)
O4 0.078(2) 0.071(2) 0.105(3) 0.031(2) -0.025(2) -0.0117(18)
O5 0.065(2) 0.070(2) 0.084(2) 0.0179(17) -0.0213(16) -0.0072(16)
O6 0.067(2) 0.066(2) 0.088(2) 0.0213(17) -0.0218(17) -0.0075(16)
O7 0.063(2) 0.065(2) 0.086(2) -0.0085(17) -0.0140(16) 0.0093(16)
O8 0.063(2) 0.077(2) 0.085(2) 0.0067(18) -0.0185(17) -0.0013(17)
C20 0.079(4) 0.132(5) 0.087(4) -0.002(4) -0.013(3) 0.017(4)
C21 0.097(5) 0.181(8) 0.096(5) -0.046(5) -0.045(4) 0.022(5)
C22 0.106(5) 0.139(7) 0.152(8) -0.055(6) -0.051(5) 0.005(5)
C23 0.080(4) 0.101(5) 0.123(5) -0.036(4) -0.036(4) 0.007(3)
C24 0.057(3) 0.074(4) 0.091(4) -0.015(3) -0.021(3) 0.005(3)
C25 0.063(3) 0.062(3) 0.115(4) -0.002(3) -0.014(3) -0.006(3)
C26 0.066(4) 0.081(4) 0.110(4) 0.009(3) -0.009(3) -0.009(3)
C31 0.058(3) 0.084(4) 0.078(3) 0.013(3) -0.010(3) 0.003(3)
C32 0.082(4) 0.114(5) 0.075(4) 0.039(3) -0.005(3) 0.000(3)
C33 0.107(5) 0.162(7) 0.063(4) 0.006(4) -0.023(3) 0.006(5)
C34 0.106(5) 0.126(6) 0.072(4) -0.004(4) -0.020(3) -0.008(4)
C35 0.081(4) 0.078(4) 0.081(4) -0.006(3) -0.018(3) 0.002(3)
C36 0.056(3) 0.072(3) 0.064(3) 0.007(3) -0.002(2) 0.006(2)
C37 0.051(3) 0.068(3) 0.078(3) 0.011(2) -0.009(2) -0.002(2)
C38 0.063(3) 0.080(3) 0.079(3) 0.016(3) -0.009(2) 0.000(3)
C39 0.077(4) 0.069(3) 0.102(4) 0.028(3) -0.035(3) -0.021(3)
C40 0.097(4) 0.059(3) 0.072(3) 0.006(2) -0.016(3) -0.003(3)
C41 0.063(3) 0.063(3) 0.117(4) 0.008(3) -0.004(3) 0.010(3)
C42 0.070(3) 0.089(4) 0.110(4) 0.023(3) -0.025(3) 0.011(3)
C43 0.052(3) 0.100(4) 0.076(3) -0.018(3) -0.014(2) 0.014(3)
P1 0.0712(9) 0.0636(8) 0.0897(10) -0.0113(7) -0.0120(7) -0.0042(7)
F1 0.088(2) 0.112(3) 0.161(3) -0.040(2) 0.020(2) -0.0310(19)
F2 0.086(2) 0.107(3) 0.197(4) -0.049(2) 0.029(2) -0.0301(19)
F3 0.147(4) 0.128(3) 0.208(5) 0.043(3) -0.043(3) 0.017(3)
F4 0.134(3) 0.164(4) 0.154(3) -0.086(3) 0.008(3) -0.055(3)
F5 0.141(3) 0.147(4) 0.220(5) 0.064(4) -0.053(3) 0.018(3)
F6 0.164(4) 0.150(4) 0.129(3) -0.061(3) 0.012(3) -0.064(3)
C27 0.080(4) 0.082(4) 0.148(5) 0.030(4) -0.046(4) -0.020(3)
O3 0.083(3) 0.062(3) 0.396(9) 0.034(4) -0.080(4) -0.006(2)
C28 0.111(5) 0.057(4) 0.191(7) 0.030(4) -0.047(5) -0.015(4)
C29 0.078(4) 0.057(3) 0.196(7) 0.024(4) -0.035(4) 0.010(3)
C30 0.074(4) 0.072(4) 0.125(5) 0.037(3) -0.006(3) 0.000(3)
 
_geom_special_details
;
 All esds (except the esd in the dihedral angle between two l.s. planes)
 are estimated using the full covariance matrix.  The cell esds are taken
 into account individually in the estimation of esds in distances, angles
 and torsion angles; correlations between esds in cell parameters are only
 used when they are defined by crystal symmetry.  An approximate (isotropic)
 treatment of cell esds is used for estimating esds involving l.s. planes.
;
 
loop_
 _geom_bond_atom_site_label_1
 _geom_bond_atom_site_label_2
 _geom_bond_distance
 _geom_bond_site_symmetry_2
 _geom_bond_publ_flag
Fe1 C15 2.022(5) . ?
Fe1 C10 2.025(4) . ?
Fe1 C19 2.028(5) . ?
Fe1 C18 2.030(5) . ?
Fe1 C14 2.031(4) . ?
Fe1 C11 2.034(4) . ?
Fe1 C16 2.041(6) . ?
Fe1 C13 2.045(5) . ?
Fe1 C12 2.052(5) . ?
Fe1 C17 2.059(5) . ?
N1 C2 1.495(5) . ?
N1 C1 1.507(4) . ?
N1 H1A 0.8900 . ?
N1 H1B 0.8900 . ?
C1 C10 1.492(5) . ?
C1 H1C 0.9700 . ?
C1 H1D 0.9700 . ?
C2 C3 1.505(5) . ?
C2 H2A 0.9700 . ?
C2 H2B 0.9700 . ?
C3 C4 1.367(6) . ?
C3 C8 1.376(6) . ?
C4 C5 1.384(6) . ?
C4 H4 0.9300 . ?
C5 C6 1.362(7) . ?
C5 H5 0.9300 . ?
C6 C7 1.384(7) . ?
C6 C9 1.514(6) . ?
C7 C8 1.374(6) . ?
C7 H7 0.9300 . ?
C8 H8 0.9300 . ?
C9 H9A 0.9600 . ?
C9 H9B 0.9600 . ?
C9 H9C 0.9600 . ?
C10 C11 1.411(6) . ?
C10 C14 1.425(6) . ?
C11 C12 1.408(6) . ?
C11 H11 0.9300 . ?
C12 C13 1.392(7) . ?
C12 H12 0.9300 . ?
C13 C14 1.418(7) . ?
C13 H13 0.9300 . ?
C14 H14 0.9300 . ?
C15 C19 1.392(8) . ?
C15 C16 1.411(8) . ?
C15 H15 0.9300 . ?
C16 C17 1.390(8) . ?
C16 H16 0.9300 . ?
C17 C18 1.410(8) . ?
C17 H17 0.9300 . ?
C18 C19 1.404(8) . ?
C18 H18 0.9300 . ?
C19 H19 0.9300 . ?
O1 C24 1.369(5) . ?
O1 C25 1.454(5) . ?
O2 C27 1.363(6) . ?
O2 C26 1.414(6) . ?
O4 C31 1.381(6) . ?
O4 C30 1.434(6) . ?
O5 C36 1.375(5) . ?
O5 C37 1.435(5) . ?
O6 C39 1.425(5) . ?
O6 C38 1.433(5) . ?
O7 C40 1.411(5) . ?
O7 C41 1.420(5) . ?
O8 C43 1.372(6) . ?
O8 C42 1.440(6) . ?
C20 C43 1.394(7) . ?
C20 C21 1.417(9) . ?
C20 H20 0.9300 . ?
C21 C22 1.354(10) . ?
C21 H21 0.9300 . ?
C22 C23 1.356(9) . ?
C22 H22 0.9300 . ?
C23 C24 1.387(7) . ?
C23 H23 0.9300 . ?
C24 C43 1.395(7) . ?
C25 C26 1.478(6) . ?
C25 H25A 0.9700 . ?
C25 H25B 0.9700 . ?
C26 H26A 0.9700 . ?
C26 H26B 0.9700 . ?
C31 C32 1.387(7) . ?
C31 C36 1.407(7) . ?
C32 C33 1.389(8) . ?
C32 H32 0.9300 . ?
C33 C34 1.340(8) . ?
C33 H33 0.9300 . ?
C34 C35 1.366(7) . ?
C34 H34 0.9300 . ?
C35 C36 1.382(7) . ?
C35 H35 0.9300 . ?
C37 C38 1.498(6) . ?
C37 H37A 0.9700 . ?
C37 H37B 0.9700 . ?
C38 H38A 0.9700 . ?
C38 H38B 0.9700 . ?
C39 C40 1.483(7) . ?
C39 H39A 0.9700 . ?
C39 H39B 0.9700 . ?
C40 H40A 0.9700 . ?
C40 H40B 0.9700 . ?
C41 C42 1.469(7) . ?
C41 H41A 0.9700 . ?
C41 H41B 0.9700 . ?
C42 H42A 0.9700 . ?
C42 H42B 0.9700 . ?
P1 F5 1.546(4) . ?
P1 F4 1.561(3) . ?
P1 F6 1.561(4) . ?
P1 F3 1.561(4) . ?
P1 F2 1.567(3) . ?
P1 F1 1.580(3) . ?
C27 C28 1.398(8) . ?
C27 H27A 0.9700 . ?
C27 H27B 0.9700 . ?
O3 C28 1.231(6) . ?
O3 C29 1.400(7) . ?
C28 H28A 0.9700 . ?
C28 H28B 0.9700 . ?
C29 C30 1.461(8) . ?
C29 H29A 0.9700 . ?
C29 H29B 0.9700 . ?
C30 H30A 0.9700 . ?
C30 H30B 0.9700 . ?
 
loop_
 _geom_angle_atom_site_label_1
 _geom_angle_atom_site_label_2
 _geom_angle_atom_site_label_3
 _geom_angle
 _geom_angle_site_symmetry_1
 _geom_angle_site_symmetry_3
 _geom_angle_publ_flag
C15 Fe1 C10 105.56(19) . . ?
C15 Fe1 C19 40.2(2) . . ?
C10 Fe1 C19 121.8(2) . . ?
C15 Fe1 C18 67.7(2) . . ?
C10 Fe1 C18 159.2(2) . . ?
C19 Fe1 C18 40.5(2) . . ?
C15 Fe1 C14 120.4(2) . . ?
C10 Fe1 C14 41.14(16) . . ?
C19 Fe1 C14 106.4(2) . . ?
C18 Fe1 C14 123.8(2) . . ?
C15 Fe1 C11 123.3(2) . . ?
C10 Fe1 C11 40.68(17) . . ?
C19 Fe1 C11 158.7(2) . . ?
C18 Fe1 C11 159.4(2) . . ?
C14 Fe1 C11 68.26(18) . . ?
C15 Fe1 C16 40.6(2) . . ?
C10 Fe1 C16 121.1(2) . . ?
C19 Fe1 C16 67.9(3) . . ?
C18 Fe1 C16 67.5(3) . . ?
C14 Fe1 C16 156.7(3) . . ?
C11 Fe1 C16 108.3(2) . . ?
C15 Fe1 C13 157.3(3) . . ?
C10 Fe1 C13 68.43(17) . . ?
C19 Fe1 C13 123.0(3) . . ?
C18 Fe1 C13 109.7(2) . . ?
C14 Fe1 C13 40.7(2) . . ?
C11 Fe1 C13 67.27(19) . . ?
C16 Fe1 C13 161.2(3) . . ?
C15 Fe1 C12 160.4(3) . . ?
C10 Fe1 C12 68.50(17) . . ?
C19 Fe1 C12 158.8(3) . . ?
C18 Fe1 C12 124.3(2) . . ?
C14 Fe1 C12 68.2(2) . . ?
C11 Fe1 C12 40.30(18) . . ?
C16 Fe1 C12 125.2(3) . . ?
C13 Fe1 C12 39.7(2) . . ?
C15 Fe1 C17 67.4(2) . . ?
C10 Fe1 C17 157.3(3) . . ?
C19 Fe1 C17 67.8(2) . . ?
C18 Fe1 C17 40.3(2) . . ?
C14 Fe1 C17 161.2(3) . . ?
C11 Fe1 C17 123.7(2) . . ?
C16 Fe1 C17 39.6(2) . . ?
C13 Fe1 C17 126.3(3) . . ?
C12 Fe1 C17 110.4(2) . . ?
C2 N1 C1 110.9(3) . . ?
C2 N1 H1A 109.5 . . ?
C1 N1 H1A 109.5 . . ?
C2 N1 H1B 109.5 . . ?
C1 N1 H1B 109.5 . . ?
H1A N1 H1B 108.0 . . ?
C10 C1 N1 112.2(3) . . ?
C10 C1 H1C 109.2 . . ?
N1 C1 H1C 109.2 . . ?
C10 C1 H1D 109.2 . . ?
N1 C1 H1D 109.2 . . ?
H1C C1 H1D 107.9 . . ?
N1 C2 C3 112.4(3) . . ?
N1 C2 H2A 109.1 . . ?
C3 C2 H2A 109.1 . . ?
N1 C2 H2B 109.1 . . ?
C3 C2 H2B 109.1 . . ?
H2A C2 H2B 107.9 . . ?
C4 C3 C8 117.8(4) . . ?
C4 C3 C2 120.6(4) . . ?
C8 C3 C2 121.7(4) . . ?
C3 C4 C5 120.5(5) . . ?
C3 C4 H4 119.7 . . ?
C5 C4 H4 119.7 . . ?
C6 C5 C4 122.0(5) . . ?
C6 C5 H5 119.0 . . ?
C4 C5 H5 119.0 . . ?
C5 C6 C7 117.4(4) . . ?
C5 C6 C9 121.4(5) . . ?
C7 C6 C9 121.2(5) . . ?
C8 C7 C6 120.7(5) . . ?
C8 C7 H7 119.7 . . ?
C6 C7 H7 119.7 . . ?
C7 C8 C3 121.6(5) . . ?
C7 C8 H8 119.2 . . ?
C3 C8 H8 119.2 . . ?
C6 C9 H9A 109.5 . . ?
C6 C9 H9B 109.5 . . ?
H9A C9 H9B 109.5 . . ?
C6 C9 H9C 109.5 . . ?
H9A C9 H9C 109.5 . . ?
H9B C9 H9C 109.5 . . ?
C11 C10 C14 107.1(4) . . ?
C11 C10 C1 127.7(4) . . ?
C14 C10 C1 125.1(4) . . ?
C11 C10 Fe1 70.0(2) . . ?
C14 C10 Fe1 69.7(2) . . ?
C1 C10 Fe1 122.6(3) . . ?
C12 C11 C10 109.0(4) . . ?
C12 C11 Fe1 70.5(3) . . ?
C10 C11 Fe1 69.3(2) . . ?
C12 C11 H11 125.5 . . ?
C10 C11 H11 125.5 . . ?
Fe1 C11 H11 126.2 . . ?
C13 C12 C11 107.6(4) . . ?
C13 C12 Fe1 69.9(3) . . ?
C11 C12 Fe1 69.2(3) . . ?
C13 C12 H12 126.2 . . ?
C11 C12 H12 126.2 . . ?
Fe1 C12 H12 126.3 . . ?
C12 C13 C14 109.0(4) . . ?
C12 C13 Fe1 70.4(3) . . ?
C14 C13 Fe1 69.1(3) . . ?
C12 C13 H13 125.5 . . ?
C14 C13 H13 125.5 . . ?
Fe1 C13 H13 126.6 . . ?
C13 C14 C10 107.3(4) . . ?
C13 C14 Fe1 70.2(3) . . ?
C10 C14 Fe1 69.2(2) . . ?
C13 C14 H14 126.4 . . ?
C10 C14 H14 126.4 . . ?
Fe1 C14 H14 125.8 . . ?
C19 C15 C16 108.4(5) . . ?
C19 C15 Fe1 70.1(3) . . ?
C16 C15 Fe1 70.4(3) . . ?
C19 C15 H15 125.8 . . ?
C16 C15 H15 125.8 . . ?
Fe1 C15 H15 125.3 . . ?
C17 C16 C15 108.0(6) . . ?
C17 C16 Fe1 70.9(3) . . ?
C15 C16 Fe1 69.0(3) . . ?
C17 C16 H16 126.0 . . ?
C15 C16 H16 126.0 . . ?
Fe1 C16 H16 125.7 . . ?
C16 C17 C18 107.8(6) . . ?
C16 C17 Fe1 69.5(3) . . ?
C18 C17 Fe1 68.7(3) . . ?
C16 C17 H17 126.1 . . ?
C18 C17 H17 126.1 . . ?
Fe1 C17 H17 127.2 . . ?
C19 C18 C17 108.1(6) . . ?
C19 C18 Fe1 69.7(3) . . ?
C17 C18 Fe1 70.9(3) . . ?
C19 C18 H18 125.9 . . ?
C17 C18 H18 125.9 . . ?
Fe1 C18 H18 125.0 . . ?
C15 C19 C18 107.7(6) . . ?
C15 C19 Fe1 69.7(3) . . ?
C18 C19 Fe1 69.8(3) . . ?
C15 C19 H19 126.2 . . ?
C18 C19 H19 126.2 . . ?
Fe1 C19 H19 125.9 . . ?
C24 O1 C25 116.2(4) . . ?
C27 O2 C26 116.7(4) . . ?
C31 O4 C30 118.0(4) . . ?
C36 O5 C37 116.9(3) . . ?
C39 O6 C38 112.4(3) . . ?
C40 O7 C41 112.7(4) . . ?
C43 O8 C42 117.0(4) . . ?
C43 C20 C21 119.7(6) . . ?
C43 C20 H20 120.2 . . ?
C21 C20 H20 120.2 . . ?
C22 C21 C20 119.2(7) . . ?
C22 C21 H21 120.4 . . ?
C20 C21 H21 120.4 . . ?
C21 C22 C23 121.5(7) . . ?
C21 C22 H22 119.2 . . ?
C23 C22 H22 119.2 . . ?
C22 C23 C24 120.9(7) . . ?
C22 C23 H23 119.6 . . ?
C24 C23 H23 119.6 . . ?
O1 C24 C23 125.0(5) . . ?
O1 C24 C43 115.6(4) . . ?
C23 C24 C43 119.4(5) . . ?
O1 C25 C26 108.7(4) . . ?
O1 C25 H25A 110.0 . . ?
C26 C25 H25A 110.0 . . ?
O1 C25 H25B 110.0 . . ?
C26 C25 H25B 110.0 . . ?
H25A C25 H25B 108.3 . . ?
O2 C26 C25 111.1(4) . . ?
O2 C26 H26A 109.4 . . ?
C25 C26 H26A 109.4 . . ?
O2 C26 H26B 109.4 . . ?
C25 C26 H26B 109.4 . . ?
H26A C26 H26B 108.0 . . ?
O4 C31 C32 126.8(5) . . ?
O4 C31 C36 114.9(4) . . ?
C32 C31 C36 118.3(5) . . ?
C31 C32 C33 120.0(5) . . ?
C31 C32 H32 120.0 . . ?
C33 C32 H32 120.0 . . ?
C34 C33 C32 120.9(6) . . ?
C34 C33 H33 119.5 . . ?
C32 C33 H33 119.5 . . ?
C33 C34 C35 120.5(6) . . ?
C33 C34 H34 119.7 . . ?
C35 C34 H34 119.7 . . ?
C34 C35 C36 120.5(5) . . ?
C34 C35 H35 119.7 . . ?
C36 C35 H35 119.7 . . ?
O5 C36 C35 125.4(4) . . ?
O5 C36 C31 115.0(4) . . ?
C35 C36 C31 119.6(5) . . ?
O5 C37 C38 106.8(4) . . ?
O5 C37 H37A 110.4 . . ?
C38 C37 H37A 110.4 . . ?
O5 C37 H37B 110.4 . . ?
C38 C37 H37B 110.4 . . ?
H37A C37 H37B 108.6 . . ?
O6 C38 C37 111.6(4) . . ?
O6 C38 H38A 109.3 . . ?
C37 C38 H38A 109.3 . . ?
O6 C38 H38B 109.3 . . ?
C37 C38 H38B 109.3 . . ?
H38A C38 H38B 108.0 . . ?
O6 C39 C40 109.2(4) . . ?
O6 C39 H39A 109.8 . . ?
C40 C39 H39A 109.8 . . ?
O6 C39 H39B 109.8 . . ?
C40 C39 H39B 109.8 . . ?
H39A C39 H39B 108.3 . . ?
O7 C40 C39 108.3(4) . . ?
O7 C40 H40A 110.0 . . ?
C39 C40 H40A 110.0 . . ?
O7 C40 H40B 110.0 . . ?
C39 C40 H40B 110.0 . . ?
H40A C40 H40B 108.4 . . ?
O7 C41 C42 108.5(4) . . ?
O7 C41 H41A 110.0 . . ?
C42 C41 H41A 110.0 . . ?
O7 C41 H41B 110.0 . . ?
C42 C41 H41B 110.0 . . ?
H41A C41 H41B 108.4 . . ?
O8 C42 C41 108.8(4) . . ?
O8 C42 H42A 109.9 . . ?
C41 C42 H42A 109.9 . . ?
O8 C42 H42B 109.9 . . ?
C41 C42 H42B 109.9 . . ?
H42A C42 H42B 108.3 . . ?
O8 C43 C20 125.1(6) . . ?
O8 C43 C24 115.7(4) . . ?
C20 C43 C24 119.2(5) . . ?
F5 P1 F4 93.7(3) . . ?
F5 P1 F6 88.2(3) . . ?
F4 P1 F6 177.9(3) . . ?
F5 P1 F3 178.8(2) . . ?
F4 P1 F3 86.5(3) . . ?
F6 P1 F3 91.7(3) . . ?
F5 P1 F2 90.9(2) . . ?
F4 P1 F2 90.29(19) . . ?
F6 P1 F2 90.7(2) . . ?
F3 P1 F2 90.3(2) . . ?
F5 P1 F1 88.3(2) . . ?
F4 P1 F1 89.40(19) . . ?
F6 P1 F1 89.60(19) . . ?
F3 P1 F1 90.5(2) . . ?
F2 P1 F1 179.2(3) . . ?
O2 C27 C28 117.5(5) . . ?
O2 C27 H27A 107.9 . . ?
C28 C27 H27A 107.9 . . ?
O2 C27 H27B 107.9 . . ?
C28 C27 H27B 107.9 . . ?
H27A C27 H27B 107.2 . . ?
C28 O3 C29 123.3(5) . . ?
O3 C28 C27 125.8(6) . . ?
O3 C28 H28A 105.9 . . ?
C27 C28 H28A 105.9 . . ?
O3 C28 H28B 105.9 . . ?
C27 C28 H28B 105.9 . . ?
H28A C28 H28B 106.2 . . ?
O3 C29 C30 110.5(6) . . ?
O3 C29 H29A 109.6 . . ?
C30 C29 H29A 109.6 . . ?
O3 C29 H29B 109.6 . . ?
C30 C29 H29B 109.6 . . ?
H29A C29 H29B 108.1 . . ?
O4 C30 C29 109.1(5) . . ?
O4 C30 H30A 109.9 . . ?
C29 C30 H30A 109.9 . . ?
O4 C30 H30B 109.9 . . ?
C29 C30 H30B 109.9 . . ?
H30A C30 H30B 108.3 . . ?
 
_refine_diff_density_max    0.562
_refine_diff_density_min   -0.438
_refine_diff_density_rms    0.110

_shelxl_version_number 2014/6

_shelx_res_file
;
TITL 140639_200_0m in P-1
CELL 0.71073  10.3758  11.2462  19.4675  87.299  80.198  88.715
ZERR    2.00   0.0015   0.0019   0.0030   0.006   0.006   0.005
LATT 1
SFAC C  H  N  O  F  P  Fe
UNIT 86  108  2  16  12  2  2
L.S. 4
ACTA
BOND $H
FMAP 2
PLAN 5
TEMP 23.000
WGHT    0.126600
FVAR       0.40168
MOLE 1
FE1   7    0.319081    0.365026    0.430634    11.00000    0.07490    0.07145 =
         0.04226   -0.00648   -0.01201    0.00713
N1    3    0.408149    0.264178    0.212900    11.00000    0.06705    0.05208 =
         0.04474   -0.00261   -0.01210    0.00253
AFIX  23
H1A   2    0.323169    0.260463    0.211186    11.00000   -1.20000
H1B   2    0.437510    0.333022    0.192357    11.00000   -1.20000
AFIX   0
C1    1    0.427593    0.259207    0.287955    11.00000    0.06683    0.06197 =
         0.03896   -0.00157   -0.01162   -0.00456
AFIX  23
H1C   2    0.386798    0.188236    0.311497    11.00000   -1.20000
H1D   2    0.520444    0.253594    0.289619    11.00000   -1.20000
AFIX   0
C2    1    0.478987    0.163571    0.174520    11.00000    0.07912    0.05810 =
         0.05203   -0.00974   -0.01678    0.01313
AFIX  23
H2A   2    0.459909    0.089961    0.202038    11.00000   -1.20000
H2B   2    0.572430    0.176303    0.168809    11.00000   -1.20000
AFIX   0
C3    1    0.441262    0.151551    0.103909    11.00000    0.06692    0.05735 =
         0.04818   -0.00911   -0.00752    0.01163
C4    1    0.365613    0.059251    0.092001    11.00000    0.07577    0.07222 =
         0.05821   -0.00533   -0.00589   -0.00157
AFIX  43
H4    2    0.337323    0.003348    0.127819    11.00000   -1.20000
AFIX   0
C5    1    0.330781    0.048312    0.027091    11.00000    0.06897    0.08521 =
         0.07738   -0.01558   -0.01481   -0.00741
AFIX  43
H5    2    0.280387   -0.015919    0.020026    11.00000   -1.20000
AFIX   0
C6    1    0.368032    0.128721   -0.026769    11.00000    0.08801    0.08919 =
         0.05216   -0.01861   -0.01944    0.02742
C7    1    0.444243    0.222395   -0.014575    11.00000    0.13051    0.07906 =
         0.05131    0.00667   -0.01985    0.00134
AFIX  43
H7    2    0.471400    0.278972   -0.050190    11.00000   -1.20000
AFIX   0
C8    1    0.480162    0.232622    0.049602    11.00000    0.10771    0.06744 =
         0.06049   -0.00245   -0.01708   -0.00746
AFIX  43
H8    2    0.532040    0.295893    0.056502    11.00000   -1.20000
AFIX   0
C9    1    0.328549    0.115970   -0.097385    11.00000    0.13872    0.13818 =
         0.07453   -0.03337   -0.04607    0.02818
AFIX 137
H9A   2    0.293168    0.038311   -0.099404    11.00000   -1.50000
H9B   2    0.403808    0.126027   -0.133281    11.00000   -1.50000
H9C   2    0.263630    0.175483   -0.104256    11.00000   -1.50000
AFIX   0
C10   1    0.370949    0.365938    0.325503    11.00000    0.06356    0.05087 =
         0.04295   -0.00144   -0.01270    0.00018
C11   1    0.237696    0.398100    0.343599    11.00000    0.06773    0.07234 =
         0.05505   -0.00354   -0.01837    0.00199
AFIX  43
H11   2    0.168029    0.357889    0.331518    11.00000   -1.20000
AFIX   0
C12   1    0.227167    0.500848    0.382881    11.00000    0.09112    0.07495 =
         0.06487   -0.01139   -0.02057    0.02581
AFIX  43
H12   2    0.149950    0.539658    0.401579    11.00000   -1.20000
AFIX   0
C13   1    0.353243    0.533869    0.388682    11.00000    0.13084    0.05887 =
         0.06299   -0.01251   -0.03325    0.00167
AFIX  43
H13   2    0.374444    0.599398    0.411732    11.00000   -1.20000
AFIX   0
C14   1    0.444112    0.451533    0.353799    11.00000    0.07971    0.06385 =
         0.05628   -0.00439   -0.01520   -0.01539
AFIX  43
H14   2    0.534622    0.453080    0.350071    11.00000   -1.20000
AFIX   0
C15   1    0.363168    0.199294    0.465428    11.00000    0.15370    0.08271 =
         0.05484    0.00898   -0.02300    0.02535
AFIX  43
H15   2    0.400533    0.138585    0.437424    11.00000   -1.20000
AFIX   0
C16   1    0.227985    0.222155    0.485110    11.00000    0.11283    0.10828 =
         0.07510    0.02296   -0.01271   -0.01003
AFIX  43
H16   2    0.160847    0.179465    0.472201    11.00000   -1.20000
AFIX   0
C17   1    0.212777    0.319679    0.527179    11.00000    0.10722    0.13509 =
         0.05018    0.01036    0.00775    0.02116
AFIX  43
H17   2    0.133726    0.353067    0.547957    11.00000   -1.20000
AFIX   0
C18   1    0.338486    0.358987    0.532753    11.00000    0.13631    0.11853 =
         0.04772   -0.01339   -0.02769    0.01399
AFIX  43
H18   2    0.356886    0.423907    0.557151    11.00000   -1.20000
AFIX   0
C19   1    0.431095    0.283127    0.495083    11.00000    0.10519    0.13988 =
         0.05655    0.00894   -0.02615    0.03265
AFIX  43
H19   2    0.521502    0.287997    0.490725    11.00000   -1.20000
AFIX   0
O1    4    0.109131    0.180027    0.202556    11.00000    0.06652    0.06573 =
         0.09017   -0.00594   -0.01913   -0.00508
O2    4    0.225741    0.037992    0.306686    11.00000    0.07100    0.07374 =
         0.14952    0.03238   -0.01882   -0.00925
O4    4    0.687161    0.089885    0.344876    11.00000    0.07817    0.07148 =
         0.10496    0.03107   -0.02501   -0.01172
O5    4    0.763768    0.287072    0.280592    11.00000    0.06516    0.06957 =
         0.08371    0.01789   -0.02132   -0.00725
O6    4    0.645278    0.419293    0.174313    11.00000    0.06729    0.06640 =
         0.08788    0.02132   -0.02179   -0.00755
O7    4    0.415816    0.516300    0.146096    11.00000    0.06289    0.06531 =
         0.08565   -0.00852   -0.01396    0.00928
O8    4    0.190317    0.375998    0.136573    11.00000    0.06306    0.07713 =
         0.08458    0.00665   -0.01848   -0.00134
C20   1    0.086808    0.331574    0.036541    11.00000    0.07918    0.13210 =
         0.08732   -0.00249   -0.01312    0.01700
AFIX  43
H20   2    0.115505    0.401771    0.012119    11.00000   -1.20000
AFIX   0
C21   1    0.011199    0.250895    0.006856    11.00000    0.09724    0.18149 =
         0.09647   -0.04626   -0.04536    0.02208
AFIX  43
H21   2   -0.009958    0.267519   -0.037172    11.00000   -1.20000
AFIX   0
C22   1   -0.029886    0.149300    0.043355    11.00000    0.10623    0.13852 =
         0.15208   -0.05479   -0.05052    0.00456
AFIX  43
H22   2   -0.079408    0.096304    0.023851    11.00000   -1.20000
AFIX   0
C23   1   -0.000501    0.123029    0.107689    11.00000    0.08040    0.10086 =
         0.12290   -0.03552   -0.03616    0.00699
AFIX  43
H23   2   -0.030104    0.052547    0.131469    11.00000   -1.20000
AFIX   0
C24   1    0.073087    0.199856    0.138474    11.00000    0.05721    0.07448 =
         0.09109   -0.01548   -0.02080    0.00540
C25   1    0.049239    0.079198    0.244605    11.00000    0.06344    0.06209 =
         0.11537   -0.00230   -0.01359   -0.00639
AFIX  23
H25A  2    0.074504    0.005892    0.221207    11.00000   -1.20000
H25B  2   -0.045285    0.087242    0.251132    11.00000   -1.20000
AFIX   0
C26   1    0.093440    0.075697    0.312976    11.00000    0.06624    0.08064 =
         0.10961    0.00931   -0.00912   -0.00889
AFIX  23
H26A  2    0.083623    0.154324    0.331835    11.00000   -1.20000
H26B  2    0.039137    0.021544    0.345199    11.00000   -1.20000
AFIX   0
C31   1    0.752270    0.163503    0.381866    11.00000    0.05817    0.08434 =
         0.07794    0.01349   -0.00979    0.00250
C32   1    0.780133    0.140872    0.448472    11.00000    0.08220    0.11426 =
         0.07479    0.03892   -0.00490    0.00019
AFIX  43
H32   2    0.753266    0.070281    0.473004    11.00000   -1.20000
AFIX   0
C33   1    0.848191    0.223666    0.478555    11.00000    0.10682    0.16165 =
         0.06281    0.00556   -0.02308    0.00576
AFIX  43
H33   2    0.868552    0.206994    0.522749    11.00000   -1.20000
AFIX   0
C34   1    0.884901    0.327192    0.444790    11.00000    0.10636    0.12570 =
         0.07191   -0.00356   -0.02010   -0.00807
AFIX  43
H34   2    0.927932    0.382619    0.466345    11.00000   -1.20000
AFIX   0
C35   1    0.859650    0.351988    0.378983    11.00000    0.08066    0.07758 =
         0.08073   -0.00551   -0.01783    0.00215
AFIX  43
H35   2    0.886841    0.423631    0.355808    11.00000   -1.20000
AFIX   0
C36   1    0.794013    0.271482    0.346536    11.00000    0.05625    0.07200 =
         0.06355    0.00750   -0.00241    0.00618
C37   1    0.825557    0.383804    0.237585    11.00000    0.05071    0.06815 =
         0.07829    0.01060   -0.00902   -0.00201
AFIX  23
H37A  2    0.919946    0.374374    0.231142    11.00000   -1.20000
H37B  2    0.801442    0.458982    0.259090    11.00000   -1.20000
AFIX   0
C38   1    0.779175    0.381040    0.168922    11.00000    0.06303    0.07956 =
         0.07875    0.01559   -0.00916    0.00010
AFIX  23
H38A  2    0.833426    0.432447    0.134920    11.00000   -1.20000
H38B  2    0.788346    0.300656    0.152546    11.00000   -1.20000
AFIX   0
C39   1    0.632369    0.544378    0.161284    11.00000    0.07661    0.06874 =
         0.10196    0.02810   -0.03474   -0.02128
AFIX  23
H39A  2    0.659462    0.564082    0.111962    11.00000   -1.20000
H39B  2    0.687948    0.586454    0.187039    11.00000   -1.20000
AFIX   0
C40   1    0.493913    0.581122    0.183365    11.00000    0.09665    0.05897 =
         0.07221    0.00641   -0.01609   -0.00280
AFIX  23
H40A  2    0.467735    0.564921    0.233112    11.00000   -1.20000
H40B  2    0.483266    0.665822    0.173625    11.00000   -1.20000
AFIX   0
C41   1    0.284619    0.559211    0.154206    11.00000    0.06321    0.06265 =
         0.11650    0.00774   -0.00355    0.00976
AFIX  23
H41A  2    0.283078    0.643964    0.142480    11.00000   -1.20000
H41B  2    0.241984    0.546263    0.202252    11.00000   -1.20000
AFIX   0
C42   1    0.215664    0.495076    0.107703    11.00000    0.06955    0.08910 =
         0.11050    0.02334   -0.02504    0.01105
AFIX  23
H42A  2    0.133903    0.535824    0.103269    11.00000   -1.20000
H42B  2    0.268797    0.492408    0.061689    11.00000   -1.20000
AFIX   0
C43   1    0.117967    0.305219    0.102526    11.00000    0.05193    0.09990 =
         0.07601   -0.01759   -0.01382    0.01388
P1    6    0.946937    0.726352    0.246095    11.00000    0.07116    0.06358 =
         0.08973   -0.01125   -0.01196   -0.00418
F1    5    0.807820    0.679834    0.281650    11.00000    0.08767    0.11216 =
         0.16089   -0.04011    0.01970   -0.03096
F2    5    1.085814    0.771630    0.211666    11.00000    0.08633    0.10747 =
         0.19720   -0.04924    0.02856   -0.03013
F3    5    0.881818    0.833659    0.210479    11.00000    0.14685    0.12769 =
         0.20812    0.04253   -0.04283    0.01699
F4    5    0.947330    0.808260    0.308587    11.00000    0.13397    0.16409 =
         0.15355   -0.08604    0.00840   -0.05538
F5    5    1.008538    0.618991    0.281906    11.00000    0.14145    0.14696 =
         0.21966    0.06360   -0.05331    0.01817
F6    5    0.941952    0.647025    0.182954    11.00000    0.16438    0.15003 =
         0.12870   -0.06058    0.01244   -0.06393
C27   1    0.248103   -0.078489    0.324298    11.00000    0.07995    0.08195 =
         0.14821    0.02997   -0.04556   -0.02020
AFIX  23
H27A  2    0.210137   -0.127037    0.293232    11.00000   -1.20000
H27B  2    0.201104   -0.095172    0.371133    11.00000   -1.20000
AFIX   0
O3    4    0.470971   -0.050793    0.324622    11.00000    0.08324    0.06239 =
         0.39593    0.03389   -0.07969   -0.00600
C28   1    0.377990   -0.115788    0.322503    11.00000    0.11120    0.05725 =
         0.19109    0.03044   -0.04700   -0.01530
AFIX  23
H28A  2    0.376815   -0.174005    0.360979    11.00000   -1.20000
H28B  2    0.401395   -0.159227    0.280182    11.00000   -1.20000
AFIX   0
C29   1    0.599111   -0.093465    0.323360    11.00000    0.07770    0.05733 =
         0.19572    0.02365   -0.03520    0.00967
AFIX  23
H29A  2    0.648324   -0.082973    0.276497    11.00000   -1.20000
H29B  2    0.597745   -0.177870    0.336220    11.00000   -1.20000
AFIX   0
C30   1    0.662829   -0.029884    0.371779    11.00000    0.07392    0.07167 =
         0.12481    0.03672   -0.00639    0.00032
AFIX  23
H30A  2    0.607083   -0.029367    0.417143    11.00000   -1.20000
H30B  2    0.744672   -0.069568    0.377244    11.00000   -1.20000
AFIX   0
HKLF 4

REM  140639_200_0m in P-1
REM R1 =  0.0653 for    4318 Fo > 4sig(Fo)  and  0.1445 for all    8891 data
REM    542 parameters refined using      0 restraints

END

WGHT      0.1266      0.0000

REM Highest difference peak  0.562,  deepest hole -0.438,  1-sigma level  0.110
Q1    1   0.4582 -0.0566  0.3520  11.00000  0.05    0.56
Q2    1   0.8234  0.7474  0.2145  11.00000  0.05    0.42
Q3    1   0.4657 -0.0883  0.2816  11.00000  0.05    0.40
Q4    1   0.9833  0.8232  0.1678  11.00000  0.05    0.34
Q5    1   0.7746  0.0261  0.4522  11.00000  0.05    0.32
;
_shelx_res_checksum   74550

_shelx_hkl_file
;
  -1   0   0 -0.1028  0.1565   2
  -1   0   0 -0.0097  0.1555   2
  -1   0   0 0.06169 0.20911   1
  -1   0   0 0.08417 0.23457   1
   1   0   0 -0.1084  0.1412   2
   1   0   0 -0.0080  0.2102   2
   1   0   0 -0.2641  0.1909   1
   1   0   0 -0.2357  0.1692   1
  -2   0   0 42.9010  4.0152   1
  -2   0   0 40.9894  3.7207   2
  -2   0   0 44.1361  3.9867   1
  -2   0   0 40.7360  4.0317   1
   2   0   0 38.0442  4.0243   1
   2   0   0 49.5562  3.9554   2
   2   0   0 36.6398  4.0014   2
   2   0   0 22.6915  4.0590   1
  -3   0   0 337.906  31.406   1
  -3   0   0 363.257  31.494   1
  -3   0   0 354.981  29.641   2
   3   0   0 329.929  29.887   2
   3   0   0 319.447  29.883   2
   3   0   0 377.793  31.936   1
   3   0   0 326.495  31.612   1
  -4   0   0 19.1520  2.2850   1
  -4   0   0 19.0954  2.1234   2
  -4   0   0 7.61877 1.80335   2
   4   0   0 18.4152  2.7717   2
   4   0   0 19.6202  2.8847   1
   4   0   0 24.4358  3.4454   1
   4   0   0 16.9538  2.5960   2
   4   0   0 27.5343  3.1904   2
   5   0   0 13.3903  2.8740   2
   5   0   0 22.2195  3.9447   1
   5   0   0 14.0719  2.8974   2
   5   0   0 15.9891  2.9840   1
   5   0   0 22.2519  3.4161   2
   6   0   0 6.13949 2.90356   1
   6   0   0 2.35908 1.90693   2
   6   0   0 5.89134 2.22429   2
   6   0   0 4.48632 1.97852   1
   7   0   0 205.598  18.359   2
   7   0   0 181.650  20.709   1
   7   0   0 186.563  18.886   1
   7   0   0 185.399  18.079   2
   8   0   0 36.6590  5.4367   1
   8   0   0 14.9109  4.3433   2
   8   0   0 31.0856  5.4160   2
   8   0   0 13.3210  4.9333   1
   9   0   0 39.9172  6.9674   2
   9   0   0 36.3786  7.7477   1
   9   0   0 49.6941  7.1153   1
  10   0   0 -1.7667  3.6663   1
  10   0   0 -0.4166  3.6875   2
  11   0   0 4.81495 4.84716   1
  11   0   0 2.30292 4.71447   2
  12   0   0 -0.2148  4.4993   2
  12   0   0 -2.8215  4.0602   1
  12  -1   0 -1.1759  4.2795   1
  12  -1   0 -1.4008  4.0854   2
  11  -1   0 -1.6890  4.1742   2
  11  -1   0 -0.6148  4.5799   1
  10  -1   0 0.85890 3.77044   1
  10  -1   0 8.04610 4.52027   2
   9  -1   0 16.2554  4.9212   2
   9  -1   0 14.8052  5.4931   1
   9  -1   0 13.8678  4.8557   2
   8  -1   0 -1.3103  2.5859   1
   8  -1   0 2.20085 2.91132   2
   8  -1   0 5.72254 3.35313   2
   8  -1   0 9.87295 3.43877   1
   7  -1   0 46.3031  7.2756   1
   7  -1   0 39.8346  6.2709   2
   7  -1   0 44.0012  6.3006   2
   7  -1   0 37.5672  6.0938   1
   6  -1   0 17.1059  3.4914   2
   6  -1   0 28.9752  4.3121   1
   6  -1   0 19.0169  4.2950   1
   6  -1   0 20.4987  3.8240   2
  -6   1   0 10.5577  2.1572   2
  -6   1   0 15.7542  2.3049   2
   5  -1   0 5.85898 2.23458   1
   5  -1   0 9.85571 2.53670   2
   5  -1   0 10.1385  2.3664   2
   5  -1   0 14.9358  3.3588   1
  -5   1   0 7.14965 2.07114   1
  -5   1   0 9.02771 1.95688   2
  -5   1   0 5.70556 1.66702   2
   4  -1   0 231.073  22.804   1
   4  -1   0 252.000  21.697   2
   4  -1   0 277.217  23.343   1
   4  -1   0 231.562  21.633   2
  -4   1   0 226.708  22.503   1
  -4   1   0 238.000  21.226   2
  -4   1   0 239.766  21.328   2
   3  -1   0 2407.48  214.06   2
   3  -1   0 2444.48  226.82   1
   3  -1   0 2560.99  227.01   1
   3  -1   0 2561.21  214.15   2
  -3   1   0 2494.50  226.79   1
  -3   1   0 2562.00  213.95   2
  -3   1   0 2519.81  213.96   2
  -3   1   0 2517.33  213.93   2
  -3   1   0 2528.11  226.67   1
   2  -1   0 7.59804 1.51281   1
   2  -1   0 0.17448 0.67258   2
   2  -1   0 -0.2508  0.8111   2
   2  -1   0 0.43847 0.90297   1
  -2   1   0 0.49296 0.74824   2
  -2   1   0 2.38223 1.05545   1
  -2   1   0 -0.1418  0.8291   1
  -2   1   0 0.33088 0.83954   2
   0  -1   0 -0.5861  0.4030   2
   0  -1   0 -1.4473  0.1828   1
   0  -1   0 -1.6061  0.2816   1
   0  -1   0 -1.6087  0.1444   2
   0   1   0 -1.5772  0.1959   1
   0   1   0 -1.6262  0.1383   2
   0   1   0 -1.4473  0.2482   2
   0   1   0 -1.4072  0.3194   1
  -1  -1   0 674.653  61.204   1
  -2  -1   0 1149.47  106.22   2
  -2  -1   0 1250.15  106.28   2
  -2  -1   0 1221.59  112.60   1
  -2  -1   0 1253.26  112.51   1
   2   1   0 1225.57  106.37   2
   2   1   0 1340.38  112.84   1
   2   1   0 1240.04  112.61   1
   2   1   0 1305.91  106.37   2
  -3  -1   0 1230.60  110.59   1
  -3  -1   0 1203.67  110.53   1
  -3  -1   0 1253.21  104.41   2
   3   1   0 1198.70  110.79   1
   3   1   0 1188.00  104.65   2
   3   1   0 1280.86  111.10   1
   3   1   0 1221.93  104.65   2
  -4  -1   0 118.092  10.503   2
   4   1   0 130.882  11.211   2
   4   1   0 125.871  11.657   1
   4   1   0 112.800  11.903   1
   4   1   0 110.984  11.023   2
   5   1   0 112.540  11.264   1
   5   1   0 99.7449 10.2616   2
   5   1   0 99.9487 10.6323   1
   5   1   0 104.135  10.332   3
   5   1   0 120.385  10.439   2
   6   1   0 67.6722  6.9020   3
   6   1   0 55.6835  8.5106   1
   6   1   0 81.9418  8.2709   2
   6   1   0 70.1815  8.0069   2
   6   1   0 72.7373  8.2079   1
   7   1   0 62.9870  9.7056   1
   7   1   0 88.4207  9.5703   1
   7   1   0 86.7070  9.3581   2
   7   1   0 71.3039  8.9404   2
   8   1   0 20.9194  5.6258   1
   8   1   0 26.0750  4.7789   1
   8   1   0 26.0479  5.1301   2
   8   1   0 16.0192  4.0256   2
   8   1   0 25.0663  4.7211   2
   9   1   0 14.5141  3.9247   1
   9   1   0 14.7641  4.4343   2
   9   1   0 6.73689 4.56755   1
  10   1   0 5.65388 4.08874   2
  10   1   0 8.09985 4.42439   1
  11   1   0 -0.7267  3.7972   1
  11   1   0 -5.5339  4.0856   2
  12   1   0 2.32349 5.13828   1
  12  -2   0 4.19610 5.05740   2
  12  -2   0 4.17042 5.00149   1
  11  -2   0 2.53192 3.78306   2
  11  -2   0 4.29659 3.79660   1
  10  -2   0 2.78337 3.72066   1
  10  -2   0 6.96330 4.46912   2
   9  -2   0 11.9330  4.8731   1
   9  -2   0 11.2678  4.3592   2
   8  -2   0 16.4377  4.5840   2
   8  -2   0 13.2014  4.1017   2
   8  -2   0 13.8418  4.7554   1
   8  -2   0 17.2113  4.4653   1
   7  -2   0 67.5526  9.3086   1
   7  -2   0 72.2822  9.9040   1
   7  -2   0 81.4350  9.4486   2
   7  -2   0 56.1660  8.5019   2
  -7   2   0 68.4489  7.2773   2
  -7   2   0 71.5249  7.4653   2
   6  -2   0 52.7624  7.7590   1
   6  -2   0 47.5595  6.9407   2
   6  -2   0 64.9248  7.9823   1
   6  -2   0 41.7858  6.6699   2
  -6   2   0 48.7109  6.0272   2
  -6   2   0 61.9943  6.9867   1
  -6   2   0 50.2680  6.1602   2
   5  -2   0 5.08095 2.43056   1
   5  -2   0 3.75421 2.07565   2
   5  -2   0 1.35286 2.00750   1
   5  -2   0 5.29496 2.41160   2
  -5   2   0 3.97900 1.84158   2
  -5   2   0 5.98141 1.99257   2
  -5   2   0 6.05796 2.36255   1
  -5   2   0 5.61417 1.96785   2
   4  -2   0 48.5048  5.9012   1
   4  -2   0 36.0470  5.4194   1
   4  -2   0 28.8853  4.7975   2
   4  -2   0 33.1022  4.8163   2
  -4   2   0 37.2705  4.1101   3
  -4   2   0 32.9881  4.6526   2
  -4   2   0 40.8043  5.3070   1
  -4   2   0 32.1826  4.6585   2
   3  -2   0 1368.80  122.91   1
   3  -2   0 1432.50  115.94   2
   3  -2   0 1323.85  116.15   2
   3  -2   0 1316.81  123.00   1
  -3   2   0 1332.83  122.87   1
  -3   2   0 1410.41  116.08   2
  -3   2   0 1279.06  115.86   2
   2  -2   0 365.659  30.890   2
   2  -2   0 320.254  32.516   1
   2  -2   0 357.203  32.290   1
   2  -2   0 362.521  30.450   2
  -2   2   0 359.633  32.376   1
  -2   2   0 341.640  30.466   2
  -2   2   0 327.023  30.658   2
   1  -2   0 2425.23  219.20   2
   1  -2   0 2623.34  219.67   2
   1  -2   0 2625.87  232.34   1
   1  -2   0 2481.96  232.66   1
  -1   2   0 2722.17  219.27   2
  -1   2   0 2576.71  219.62   2
  -1   2   0 2527.59  232.67   1
  -1   2   0 2613.06  232.33   1
   0  -2   0 1030.32   89.77   2
   0  -2   0 1024.69   94.70   1
   0  -2   0 1012.78   95.08   1
   0   2   0 1071.17   89.41   2
   0   2   0 1083.57   94.74   1
  -1  -2   0 784.605  65.065   2
  -1  -2   0 789.892  69.279   1
  -1  -2   0 782.350  65.390   2
   1   2   0 787.068  65.055   2
   1   2   0 800.959  68.912   1
   1   2   0 647.358  65.266   2
   1   2   0 712.104  69.256   1
  -2  -2   0 1384.77  125.48   2
  -2  -2   0 1385.89  132.95   1
  -2  -2   0 1520.51  125.42   2
  -2  -2   0 1433.25  132.78   1
   2   2   0 1531.06  133.18   1
   2   2   0 1518.11  125.41   2
   2   2   0 1511.83  132.84   1
   2   2   0 1470.21  125.64   2
  -3  -2   0 9.90797 1.90748   2
  -3  -2   0 15.4147  2.4023   1
  -3  -2   0 13.8623  2.1168   1
  -3  -2   0 10.1645  1.9704   2
   3   2   0 11.9871  2.2050   1
   3   2   0 12.7212  2.2235   2
   3   2   0 16.1719  2.3753   2
   3   2   0 10.9126  2.3604   1
  -4  -2   0 77.1449  7.0310   2
  -4  -2   0 70.0727  7.2706   1
  -4  -2   0 77.5562  7.0589   2
   4   2   0 81.6441  8.0568   2
   4   2   0 66.4113  8.0386   1
   4   2   0 78.3828  7.9722   2
   4   2   0 79.1833  8.7102   1
   5   2   0 13.9710  2.6130   2
   5   2   0 5.62098 1.96599   2
   5   2   0 5.43842 2.06043   1
   5   2   0 7.37415 2.45198   1
   6   2   0 91.7303  9.7096   2
   6   2   0 88.4759  9.9729   1
   6   2   0 86.4680 10.6781   1
   6   2   0 82.0059  9.5738   2
   7   2   0 67.5073  7.5900   3
   7   2   0 60.1052  7.9046   2
   7   2   0 77.5275  9.5606   1
   7   2   0 56.9437  7.7972   2
   7   2   0 64.1850  8.2073   1
   8   2   0 17.1052  3.8685   1
   8   2   0 6.65915 2.95852   2
   8   2   0 10.6438  4.1625   1
   8   2   0 9.20168 3.11495   2
   8   2   0 10.3067  2.2009   3
   9   2   0 4.39118 3.84883   1
   9   2   0 3.25194 3.14857   1
   9   2   0 3.14871 2.69803   2
  10   2   0 8.32082 4.38532   1
  10   2   0 -1.6085  3.7931   2
  10   2   0 5.29092 3.65180   2
  11   2   0 0.03658 4.56469   1
  11   2   0 0.89819 4.52329   2
  12   2   0 0.59861 5.35742   1
  12  -3   0 0.22801 5.17489   2
  12  -3   0 1.08513 5.31496   1
  11  -3   0 0.19269 4.50277   1
  11  -3   0 6.05353 5.06641   2
  10  -3   0 10.3665  4.8709   2
  10  -3   0 1.55916 3.94950   1
   9  -3   0 0.21490 3.47543   1
   9  -3   0 1.12319 3.37689   2
   8  -3   0 110.985  14.863   1
   8  -3   0 102.566  14.134   2
   8  -3   0 136.612  14.654   2
   8  -3   0 136.456  15.866   1
  -8   3   0 117.450  11.790   2
  -8   3   0 134.813  12.042   2
   7  -3   0 12.2768  3.6810   2
   7  -3   0 19.0991  4.7161   1
   7  -3   0 11.9240  4.0719   2
   7  -3   0 8.90571 3.87525   1
  -7   3   0 12.9626  3.0943   2
  -7   3   0 11.8084  3.0091   2
   6  -3   0 126.548  15.528   1
   6  -3   0 153.875  15.074   2
   6  -3   0 140.626  15.276   2
   6  -3   0 171.796  16.574   1
  -6   3   0 145.836  13.665   2
  -6   3   0 124.432  13.941   2
  -6   3   0 129.395  13.023   3
  -6   3   0 138.661  15.082   1
   5  -3   0 245.781  22.706   2
   5  -3   0 270.140  22.441   2
   5  -3   0 283.767  24.096   1
   5  -3   0 215.392  23.725   1
  -5   3   0 227.995  22.421   3
  -5   3   0 235.499  22.159   2
  -5   3   0 235.808  23.468   1
  -5   3   0 225.182  22.117   2
   4  -3   0 88.1591 10.1060   2
   4  -3   0 66.1612  9.6416   1
   4  -3   0 92.7270  9.6957   2
   4  -3   0 86.9773 10.5848   1
  -4   3   0 96.8482 10.5846   1
  -4   3   0 83.8159  9.5436   2
  -4   3   0 91.2759  9.8303   2
   3  -3   0 25.3251  4.3964   2
   3  -3   0 20.4860  3.8770   1
   3  -3   0 34.3407  5.0791   1
   3  -3   0 22.0294  3.6491   2
  -3   3   0 24.9408  3.8699   2
  -3   3   0 29.8007  4.3752   2
   2  -3   0 508.002  44.171   2
   2  -3   0 505.019  43.454   2
   2  -3   0 549.066  46.203   1
   2  -3   0 492.632  46.673   1
  -2   3   0 487.238  46.611   1
  -2   3   0 472.268  43.488   2
  -2   3   0 466.463  46.125   1
  -2   3   0 520.860  44.079   2
   1  -3   0 189.583  19.455   2
   1  -3   0 241.524  20.264   1
   1  -3   0 259.809  19.155   2
   1  -3   0 200.566  20.644   1
  -1   3   0 198.641  20.666   1
  -1   3   0 209.801  18.952   2
  -1   3   0 213.645  20.156   1
  -1   3   0 170.678  19.301   2
   0  -3   0 104.017   9.396   2
   0  -3   0 79.5870 10.1474   1
   0  -3   0 91.2063  8.6638   2
   0  -3   0 100.232   9.218   1
   0   3   0 91.8547  8.6851   2
   0   3   0 89.4706 10.3640   1
   0   3   0 92.2563  9.8443   2
   0   3   0 87.5095  9.1455   1
  -1  -3   0 85.6349  6.7961   2
  -1  -3   0 53.9991  7.7142   1
  -1  -3   0 66.0287  6.9324   1
  -1  -3   0 65.3696  7.5256   2
   1   3   0 64.7068  8.0571   1
   1   3   0 67.7500  6.9492   1
   1   3   0 59.4591  7.4416   2
   1   3   0 71.0455  6.6078   2
  -2  -3   0 368.802  33.964   2
  -2  -3   0 392.461  33.675   2
  -2  -3   0 361.108  35.558   1
   2   3   0 404.238  36.246   1
   2   3   0 374.342  35.549   1
   2   3   0 385.776  34.167   2
   2   3   0 419.048  33.697   2
  -3  -3   0 238.258  20.828   1
  -3  -3   0 219.945  19.755   2
  -3  -3   0 230.268  19.954   2
   3   3   0 200.745  19.661   2
   3   3   0 217.547  21.434   1
   3   3   0 204.656  20.818   1
   3   3   0 238.867  20.224   2
  -4  -3   0 17.5427  2.7435   1
  -4  -3   0 15.3796  2.5667   2
  -4  -3   0 17.4296  2.7525   2
   4   3   0 18.2545  3.1252   1
   4   3   0 18.9246  3.5681   1
   4   3   0 11.3610  2.6184   2
   4   3   0 24.1356  3.5389   2
  -5  -3   0 62.5694  6.0751   2
  -5  -3   0 49.5061  5.8369   2
   5   3   0 51.8226  7.4716   1
   5   3   0 71.1795  7.4323   2
   5   3   0 46.2619  6.6375   2
   5   3   0 73.7210  7.4874   1
   6   3   0 93.3424 11.7256   1
   6   3   0 112.711  11.513   1
   6   3   0 101.819  10.982   2
   6   3   0 91.1791 11.7342   1
   6   3   0 94.2101 10.6878   2
   7   3   0 -0.7601  1.9454   1
   7   3   0 2.20588 2.28908   2
   7   3   0 2.13629 2.10866   2
   7   3   0 0.92339 2.70663   1
   8   3   0 -3.3753  2.3061   1
   8   3   0 1.01146 2.41479   1
   8   3   0 1.69802 2.01274   3
   8   3   0 3.98696 2.92916   2
   8   3   0 3.12750 2.20937   2
   9   3   0 10.7301  4.3304   1
   9   3   0 10.1126  3.5808   2
  10   3   0 -2.0553  3.3172   1
  10   3   0 1.97699 3.02695   2
  11   3   0 3.15495 3.53218   2
  11   3   0 7.10110 5.04458   1
  11   3   0 0.94094 4.26517   2
  12   3   0 -5.3159  5.5743   1
  12  -4   0 2.96598 4.94508   1
  12  -4   0 10.2965  6.0480   2
  11  -4   0 -4.7258  4.1915   1
  11  -4   0 2.56360 4.24184   2
  10  -4   0 -5.3057  3.3849   2
  10  -4   0 -0.4911  3.8680   1
   9  -4   0 7.57321 4.57284   1
   9  -4   0 18.6844  5.4445   2
   8  -4   0 2.17149 3.39198   1
   8  -4   0 0.61246 3.13360   2
  -8   4   0 5.63570 2.79564   2
  -8   4   0 4.27479 2.70615   2
   7  -4   0 4.99586 3.12175   2
   7  -4   0 1.80165 3.40258   1
   7  -4   0 2.99205 3.01035   1
   7  -4   0 7.80223 4.03155   2
  -7   4   0 0.38100 2.44310   2
  -7   4   0 -2.2131  3.0704   1
  -7   4   0 2.17217 2.74383   2
  -7   4   0 -0.1069  1.3941   3
   6  -4   0 60.4654  7.5282   2
   6  -4   0 41.9155  7.3623   1
   6  -4   0 49.7006  8.2398   1
   6  -4   0 53.9609  7.9749   2
  -6   4   0 34.3193  6.8883   1
  -6   4   0 51.8490  7.0421   2
  -6   4   0 50.5159  6.1188   3
  -6   4   0 46.2156  7.0470   2
   5  -4   0 7.43408 2.92767   1
   5  -4   0 12.2872  3.3070   2
   5  -4   0 13.0827  4.0517   1
   5  -4   0 12.6535  3.8873   2
  -5   4   0 6.86868 2.91052   2
  -5   4   0 10.4657  3.7334   1
  -5   4   0 12.8121  3.4429   2
   4  -4   0 190.420  17.048   1
   4  -4   0 157.952  18.381   1
   4  -4   0 163.150  17.543   2
   4  -4   0 150.924  15.675   2
  -4   4   0 154.432  16.900   2
  -4   4   0 171.067  16.064   2
   3  -4   0 270.116  25.307   1
   3  -4   0 256.840  24.408   1
   3  -4   0 241.532  22.854   2
   3  -4   0 248.499  23.828   2
  -3   4   0 263.324  23.710   2
  -3   4   0 231.316  22.952   2
  -3   4   0 271.532  25.216   1
   2  -4   0 69.0063  9.4474   1
   2  -4   0 69.0512  7.9794   2
   2  -4   0 83.5815  8.7594   1
   2  -4   0 80.3497  9.3676   2
  -2   4   0 71.5655  8.0774   2
  -2   4   0 68.8787  8.7283   2
  -2   4   0 72.4910  9.4735   1
   1  -4   0 89.7547  9.1254   2
   1  -4   0 74.4509  9.7809   2
   1  -4   0 92.7365  9.1466   1
   1  -4   0 80.1223 10.4824   1
  -1   4   0 80.5190  8.9609   2
  -1   4   0 81.1727 10.4548   1
  -1   4   0 90.4045  9.7848   1
  -1   4   0 99.7825 10.3554   2
   0  -4   0 483.509  45.088   1
   0  -4   0 478.368  41.815   2
   0  -4   0 492.632  42.650   2
   0  -4   0 474.608  44.252   1
   0   4   0 536.317  45.372   1
   0   4   0 497.352  42.656   2
   0   4   0 458.134  41.752   2
   0   4   0 446.736  44.231   1
  -1  -4   0 303.939  27.147   2
  -1  -4   0 303.371  28.693   1
  -1  -4   0 331.764  28.000   2
   1   4   0 335.733  28.080   2
   1   4   0 273.632  27.038   2
   1   4   0 293.775  28.680   1
   1   4   0 346.053  29.862   1
  -2  -4   0 323.130  28.066   2
  -2  -4   0 343.722  28.704   2
   2   4   0 311.837  29.592   1
   2   4   0 293.757  30.309   1
   2   4   0 342.642  28.879   2
   2   4   0 297.335  27.916   2
  -3  -4   0 241.959  23.455   2
  -3  -4   0 263.261  24.800   1
  -3  -4   0 267.556  23.866   2
   3   4   0 316.818  24.453   2
   3   4   0 256.809  24.760   1
   3   4   0 255.359  25.602   1
   3   4   0 252.827  23.418   2
  -4  -4   0 0.62339 1.46931   2
  -4  -4   0 6.09951 1.94924   1
  -4  -4   0 0.13421 1.63066   2
   4   4   0 4.82889 2.40094   1
   4   4   0 5.69494 1.90046   2
   4   4   0 3.25850 2.02579   2
   4   4   0 3.97816 1.90381   1
  -5  -4   0 110.682  10.265   2
  -5  -4   0 105.325  10.432   2
  -5  -4   0 100.187  10.623   1
   5   4   0 130.496  12.290   2
   5   4   0 95.6388 11.0633   2
   5   4   0 111.278  11.899   1
   5   4   0 106.899  12.790   1
  -6  -4   0 467.070  41.219   2
   6   4   0 454.393  45.521   1
   6   4   0 499.177  42.718   2
   6   4   0 459.333  42.272   2
   6   4   0 511.680  44.857   1
   7   4   0 14.2529  4.1620   1
   7   4   0 9.22599 3.17318   1
   7   4   0 8.66074 3.57307   1
   7   4   0 19.3099  4.1018   2
   7   4   0 9.50472 3.39734   2
   8   4   0 0.95435 2.41727   2
   8   4   0 -0.0043  2.6778   2
   8   4   0 3.71219 2.97951   1
   8   4   0 1.48399 2.95044   1
   9   4   0 1.76751 3.61529   1
   9   4   0 3.22344 3.00591   2
   9   4   0 1.46834 2.38659   3
  10   4   0 17.5235  4.8967   2
  10   4   0 -0.0632  3.8788   1
  11   4   0 -1.5064  4.0817   1
  11   4   0 2.60799 3.66792   2
  12   4   0 -1.8206  5.4806   1
  11  -5   0 -3.8503  4.1111   1
  11  -5   0 1.64838 4.28322   2
  10  -5   0 -1.7259  3.8363   1
  10  -5   0 -1.6070  3.7934   2
   9  -5   0 8.04868 4.38023   2
   9  -5   0 8.86959 5.05108   1
   8  -5   0 21.3027  5.0125   2
   8  -5   0 12.0764  4.9493   1
  -8   5   0 15.9157  4.5059   2
   7  -5   0 21.6701  5.0181   2
   7  -5   0 14.1019  4.9745   1
  -7   5   0 19.5603  4.5096   2
   6  -5   0 271.314  26.499   1
   6  -5   0 201.337  21.694   2
   6  -5   0 236.711  23.454   1
  -6   5   0 243.529  22.325   2
  -6   5   0 217.107  23.504   1
   5  -5   0 -1.1317  1.7759   2
   5  -5   0 4.48445 3.65270   2
   5  -5   0 2.94818 2.35135   1
   5  -5   0 2.54618 3.16634   1
  -5   5   0 1.88284 2.50163   2
  -5   5   0 -0.4773  2.3514   1
   4  -5   0 61.5576  9.5031   2
   4  -5   0 72.4366  9.2082   1
   4  -5   0 76.9020 10.6085   1
   4  -5   0 75.5147  8.6702   2
  -4   5   0 81.2818  9.6118   2
  -4   5   0 54.2945  9.2201   1
  -4   5   0 66.2076  8.7128   2
   3  -5   0 8.29139 2.68695   2
   3  -5   0 21.9389  4.0371   1
   3  -5   0 18.9046  5.0426   1
   3  -5   0 16.5140  4.4936   2
  -3   5   0 19.8113  4.6163   1
  -3   5   0 13.5155  3.2870   2
  -3   5   0 11.4437  3.5165   2
   2  -5   0 12.3677  2.7995   2
   2  -5   0 12.7619  3.0031   1
   2  -5   0 9.67384 3.37090   2
   2  -5   0 4.85979 3.26164   1
  -2   5   0 11.7771  3.2145   2
  -2   5   0 13.0113  3.7496   1
  -2   5   0 11.1103  2.7239   2
   1  -5   0 125.073  12.830   2
   1  -5   0 141.435  13.714   1
   1  -5   0 135.237  15.771   1
   1  -5   0 126.202  14.797   2
  -1   5   0 140.548  15.937   1
  -1   5   0 135.609  14.777   2
  -1   5   0 139.055  13.050   2
   0  -5   0 2.52598 2.20490   2
   0  -5   0 0.17578 1.17769   2
   0  -5   0 2.32416 1.61090   1
   0   5   0 0.14475 1.72619   1
   0   5   0 2.58189 2.13690   2
   0   5   0 -0.7338  1.6409   1
   0   5   0 0.69278 1.25700   2
  -1  -5   0 251.465  23.527   2
  -1  -5   0 252.586  23.881   1
  -1  -5   0 247.321  22.585   2
   1   5   0 272.350  23.744   2
   1   5   0 243.425  23.901   1
   1   5   0 232.965  22.524   2
   1   5   0 266.440  25.208   1
  -2  -5   0 -1.0609  1.7577   2
  -2  -5   0 -0.1816  1.0380   2
  -2  -5   0 1.76723 1.39954   1
   2   5   0 1.32751 1.49441   1
   2   5   0 -0.4827  1.1584   2
   2   5   0 0.97011 2.27165   1
   2   5   0 0.34234 1.74090   2
  -3  -5   0 0.62599 1.56894   1
  -3  -5   0 1.42510 1.52411   2
  -3  -5   0 -0.5187  1.7651   2
   3   5   0 2.87546 1.76321   1
   3   5   0 2.80040 2.27391   2
   3   5   0 1.56463 2.36734   1
   3   5   0 2.22058 1.53950   2
  -4  -5   0 33.3161  5.5759   2
  -4  -5   0 45.9513  5.6848   2
  -4  -5   0 32.4168  5.4379   1
   4   5   0 47.0891  5.9347   1
   4   5   0 46.8340  5.7284   2
   4   5   0 44.5624  7.0322   1
   4   5   0 31.1291  5.8380   2
  -5  -5   0 238.987  21.768   1
  -5  -5   0 247.260  21.129   2
  -5  -5   0 197.965  20.535   2
   5   5   0 224.749  22.162   1
   5   5   0 220.400  20.934   2
   5   5   0 242.026  21.735   2
   5   5   0 216.554  23.106   1
  -6  -5   0 0.68454 1.81693   2
  -6  -5   0 0.43404 1.53518   2
   6   5   0 -0.2780  2.2748   2
   6   5   0 1.62145 2.57706   1
   6   5   0 1.90525 2.41499   1
   6   5   0 3.76833 2.31876   2
   7   5   0 4.81638 3.02509   1
   7   5   0 5.61119 2.82944   2
   7   5   0 1.28817 2.56465   2
   7   5   0 3.86043 3.09894   1
   8   5   0 7.27890 3.64240   2
   8   5   0 4.28647 3.29273   2
   8   5   0 5.08917 3.88619   1
   8   5   0 7.52858 4.40757   1
   9   5   0 7.84416 3.66301   2
   9   5   0 7.33777 4.61126   1
  10   5   0 2.13338 3.64458   2
  10   5   0 -0.2235  4.1816   1
  11   5   0 3.90018 3.78527   2
  11   5   0 0.82516 4.90519   1
  12   5   0 0.30213 5.59413   1
  11  -6   0 -0.0514  4.8013   1
  11  -6   0 0.55306 5.01891   2
  10  -6   0 7.66421 5.38553   1
  10  -6   0 6.93648 5.31131   2
   9  -6   0 1.47567 3.88440   1
   9  -6   0 0.89280 3.62210   2
   8  -6   0 7.40806 4.19205   1
   8  -6   0 7.95032 4.22985   2
  -8   6   0 11.2000  4.2831   2
   7  -6   0 3.75758 2.98056   2
   7  -6   0 5.45872 3.86533   1
  -7   6   0 5.82858 3.64525   2
   6  -6   0 0.92432 3.00197   1
   6  -6   0 2.75756 2.77211   2
  -6   6   0 -0.2506  3.6744   1
  -6   6   0 5.08477 3.37264   2
   5  -6   0 62.4046  8.0827   2
   5  -6   0 69.7637  9.2025   1
   5  -6   0 67.1967 10.7898   1
  -5   6   0 69.4356  9.0801   2
  -5   6   0 29.9042  7.6775   1
   4  -6   0 27.0100  7.0303   1
   4  -6   0 28.3336  5.3067   1
   4  -6   0 24.3414  4.8047   2
  -4   6   0 32.7945  6.7210   1
  -4   6   0 27.4891  5.6238   2
   3  -6   0 296.102  25.725   2
   3  -6   0 249.000  27.005   1
   3  -6   0 301.724  28.848   1
  -3   6   0 284.985  26.720   2
  -3   6   0 265.268  28.134   1
   2  -6   0 325.181  30.801   1
   2  -6   0 347.629  30.725   2
   2  -6   0 332.945  29.128   2
  -2   6   0 307.653  30.042   2
  -2   6   0 280.453  31.620   1
   1  -6   0 711.365  65.000   1
   1  -6   0 656.151  61.214   2
   1  -6   0 754.296  62.905   2
  -1   6   0 640.343  61.229   2
  -1   6   0 729.066  66.403   1
  -1   6   0 769.057  62.737   2
   0  -6   0 2.30880 1.63038   2
   0  -6   0 5.22878 3.21052   2
   0  -6   0 1.33755 1.83484   1
   0   6   0 8.62571 3.60993   1
   0   6   0 4.69892 2.05721   2
   0   6   0 -0.7209  1.9483   2
  -1  -6   0 179.815  16.197   2
  -1  -6   0 179.084  17.038   1
  -1  -6   0 157.377  18.091   2
   1   6   0 138.944  18.802   1
   1   6   0 172.374  16.141   2
   1   6   0 199.144  18.949   2
   1   6   0 157.557  16.995   1
  -2  -6   0 14.1176  3.1434   2
  -2  -6   0 20.9105  4.5960   2
  -2  -6   0 15.4063  3.5460   1
   2   6   0 11.6599  2.9168   2
   2   6   0 25.0878  5.0008   2
   2   6   0 17.4313  3.5553   1
   2   6   0 16.5954  4.5367   1
  -3  -6   0 19.4678  4.4315   2
  -3  -6   0 11.7749  3.2103   1
  -3  -6   0 11.5224  2.9798   2
   3   6   0 21.0897  4.6858   2
   3   6   0 21.1171  4.8567   1
   3   6   0 12.5583  3.2052   1
   3   6   0 16.4958  3.3278   2
  -4  -6   0 172.665  17.599   2
  -4  -6   0 169.063  16.021   2
  -4  -6   0 161.539  16.628   1
   4   6   0 164.909  15.984   2
   4   6   0 165.119  16.689   1
   4   6   0 136.005  17.216   2
   4   6   0 190.748  19.831   1
  -5  -6   0 5.21016 2.96368   2
  -5  -6   0 7.11771 2.84580   1
  -5  -6   0 14.6902  3.2877   2
   5   6   0 1.38725 2.79159   1
   5   6   0 9.81968 3.45942   2
   5   6   0 8.99037 2.97417   2
   5   6   0 6.30798 2.79226   1
  -6  -6   0 2.52847 2.12060   2
  -6  -6   0 3.32208 2.72638   2
   6   6   0 -1.8483  2.3628   2
   6   6   0 2.06002 2.35499   1
   6   6   0 2.56342 2.79386   2
   6   6   0 2.18684 3.08699   1
   7   6   0 -3.1463  2.6289   2
   7   6   0 0.24757 2.58844   2
   7   6   0 -1.6421  2.9562   1
   8   6   0 9.12143 3.79995   2
   8   6   0 5.92010 4.17254   1
   9   6   0 3.18136 4.40207   1
   9   6   0 10.9180  4.2423   2
   9   6   0 9.63762 4.72419   1
  10   6   0 3.10517 4.32783   1
  10   6   0 0.54105 3.59509   2
  11   6   0 -1.9140  3.7395   2
  11   6   0 -4.3727  4.1143   1
  10  -7   0 1.74407 4.63013   1
  10  -7   0 7.55046 5.10577   2
   9  -7   0 0.34092 4.07666   1
   9  -7   0 4.88113 4.31792   2
   8  -7   0 -2.2045  3.4363   1
   8  -7   0 3.70268 3.62542   2
   7  -7   0 -1.8374  2.8481   2
   7  -7   0 0.58927 3.41451   1
  -7   7   0 -0.2666  3.3834   2
   6  -7   0 7.57507 4.03303   1
   6  -7   0 10.6918  3.9537   2
  -6   7   0 7.03076 3.80930   2
   5  -7   0 4.73189 3.28439   1
   5  -7   0 0.80282 2.52780   2
  -5   7   0 0.99264 3.72695   1
  -5   7   0 5.91497 3.74634   2
   4  -7   0 15.8036  4.0856   2
   4  -7   0 16.3286  4.3669   1
  -4   7   0 18.2627  5.5157   1
  -4   7   0 13.1876  4.3468   2
   3  -7   0 21.0942  4.4751   2
   3  -7   0 24.9141  4.9113   1
  -3   7   0 36.9688  7.1693   1
  -3   7   0 13.3611  4.6531   2
   2  -7   0 217.695  20.664   2
   2  -7   0 218.097  21.911   1
  -2   7   0 239.324  23.646   2
  -2   7   0 196.586  24.409   1
   1  -7   0 25.8830  4.5633   1
   1  -7   0 24.6885  4.4280   2
  -1   7   0 6.53419 3.79725   2
  -1   7   0 18.1751  5.4850   1
   0  -7   0 99.2870 11.3525   2
   0  -7   0 98.1177 11.8719   1
   0   7   0 105.143  14.071   1
   0   7   0 109.963  13.191   2
  -1  -7   0 23.8273  4.6736   1
  -1  -7   0 24.4341  4.5051   2
   1   7   0 37.4465  6.5931   2
   1   7   0 30.5553  6.7346   1
  -2  -7   0 -0.2471  1.8258   1
  -2  -7   0 2.25473 2.02849   2
   2   7   0 10.9178  3.7869   2
   2   7   0 -2.3426  2.2730   1
   2   7   0 0.81567 2.97919   1
  -3  -7   0 18.2216  3.9290   2
   3   7   0 21.2574  5.1352   2
   3   7   0 17.7899  4.0208   1
   3   7   0 18.1461  5.1591   1
  -4  -7   0 17.6672  3.9139   2
  -4  -7   0 10.4212  3.5251   1
   4   7   0 13.0126  4.4423   1
   4   7   0 16.3708  3.9720   1
   4   7   0 3.47785 3.11994   2
  -5  -7   0 60.7072  7.8722   2
   5   7   0 44.4351  7.4995   1
   5   7   0 84.7400 10.1873   2
   5   7   0 51.7164  9.5740   1
  -6  -7   0 20.4087  4.1336   2
  -6  -7   0 12.0580  4.3453   2
   6   7   0 29.3948  6.6200   1
   6   7   0 9.04609 4.23650   2
   7   7   0 5.12554 4.38844   1
   7   7   0 0.45961 2.96756   2
   8   7   0 35.8281  8.0970   1
   8   7   0 46.4713  7.9675   2
   9   7   0 -0.3514  3.9347   1
   9   7   0 0.18331 3.88985   1
   9   7   0 -5.1497  3.2639   2
  10   7   0 -4.3311  3.5340   2
  10   7   0 -2.7768  4.4680   1
  11   7   0 -1.3551  5.2857   1
  11   7   0 3.97791 4.60914   2
  10  -8   0 0.41530 4.75369   1
  10  -8   0 5.60447 5.25523   2
   9  -8   0 6.63675 4.99562   2
   9  -8   0 -2.8221  4.3536   1
   8  -8   0 6.15008 4.28050   2
   8  -8   0 1.34978 4.30101   1
   7  -8   0 -1.7972  3.1798   2
   7  -8   0 -3.2906  3.1285   1
  -7   8   0 -0.2294  3.8721   2
   6  -8   0 0.70008 3.31080   1
   6  -8   0 -0.7571  2.9901   2
  -6   8   0 -0.8901  3.5704   2
   5  -8   0 50.3068  8.5354   1
   5  -8   0 59.1622  8.1931   2
  -5   8   0 36.3984  8.0380   2
   4  -8   0 -1.4443  2.0748   2
   4  -8   0 -1.4558  2.8662   1
  -4   8   0 1.95976 3.09890   2
  -4   8   0 4.22658 4.40227   1
   3  -8   0 109.677  12.805   2
   3  -8   0 101.666  13.482   1
  -3   8   0 126.418  16.280   1
  -3   8   0 115.617  14.565   2
   2  -8   0 0.72400 2.28172   1
   2  -8   0 0.01287 2.06649   2
  -2   8   0 -1.5139  3.0831   1
  -2   8   0 3.71074 3.18590   2
   1  -8   0 10.0560  3.1301   2
   1  -8   0 3.12142 2.54299   1
  -1   8   0 2.35709 3.66788   1
  -1   8   0 6.32449 3.57197   2
   0  -8   0 29.2633  5.1883   2
   0  -8   0 26.9679  5.2634   1
   0   8   0 48.3723  7.9915   2
   0   8   0 23.7563  6.5680   1
  -1  -8   0 -0.2185  2.0008   1
  -1  -8   0 1.32347 1.84991   2
   1   8   0 0.90907 3.28528   1
   1   8   0 2.68245 3.04082   2
  -2  -8   0 43.7730  6.4155   2
  -2  -8   0 39.3324  6.3763   1
   2   8   0 25.5055  6.5398   2
   2   8   0 37.6586  8.0978   1
  -3  -8   0 -0.5756  2.3131   2
  -3  -8   0 -0.4043  2.2722   1
   3   8   0 -2.7300  3.2338   1
   3   8   0 2.98397 3.09799   2
   3   8   0 -1.7576  2.9326   1
  -4  -8   0 9.41463 3.44209   2
   4   8   0 -0.4172  3.0672   2
   4   8   0 -0.0258  3.8597   1
  -5  -8   0 12.6020  4.0167   2
   5   8   0 4.64609 4.50834   1
   5   8   0 16.4244  5.0408   2
  -6  -8   0 14.0877  4.0477   2
   6   8   0 11.7124  5.3494   1
   6   8   0 9.84652 4.68539   2
   7   8   0 5.14185 4.13857   2
   7   8   0 -0.3998  4.1404   1
   8   8   0 9.66431 5.66564   1
   8   8   0 22.5625  6.0757   2
   9   8   0 -1.6119  4.2195   1
   9   8   0 0.29596 3.66664   2
  10   8   0 1.29843 4.48416   2
  10   8   0 -4.8760  4.2573   1
  10   8   0 -1.1330  4.6088   1
   9  -9   0 -3.6847  4.3455   1
   9  -9   0 4.78197 5.59509   2
   8  -9   0 2.68388 4.21005   2
   8  -9   0 7.20839 5.21987   1
   7  -9   0 30.9602  7.4393   1
   7  -9   0 20.0027  6.0588   2
  -7   9   0 22.6264  7.1656   2
   6  -9   0 -1.2502  3.3101   2
   6  -9   0 2.85720 4.14237   1
  -6   9   0 0.68999 4.24852   2
   5  -9   0 13.4603  4.4035   2
   5  -9   0 15.8420  5.2952   1
  -5   9   0 19.2918  6.2536   2
   4  -9   0 1.38496 2.91100   2
   4  -9   0 1.78884 2.96098   1
  -4   9   0 -0.7621  4.6999   1
  -4   9   0 0.85694 3.68798   2
   3  -9   0 1.25446 2.80279   2
   3  -9   0 2.46783 3.10894   1
  -3   9   0 3.12338 4.43532   1
  -3   9   0 5.51017 4.11687   2
   2  -9   0 64.9580  9.2393   2
   2  -9   0 55.9537  9.3930   1
  -2   9   0 84.2434 12.8428   1
  -2   9   0 81.2032 11.6394   2
   1  -9   0 11.5786  3.6642   1
   1  -9   0 10.6817  3.5630   2
  -1   9   0 0.46626 4.29972   1
  -1   9   0 8.04331 4.23739   2
   0  -9   0 79.0143 10.2182   2
   0  -9   0 73.5118 10.4226   1
   0   9   0 97.3836 13.9568   1
   0   9   0 72.3488 11.7434   2
  -1  -9   0 85.7503 10.8132   1
  -1  -9   0 81.7416 10.2574   2
   1   9   0 54.0797 10.5901   2
   1   9   0 93.2971 13.4974   1
  -2  -9   0 82.4691 11.3578   1
  -2  -9   0 81.6602 10.9188   2
   2   9   0 106.813  13.649   2
   2   9   0 86.1223 13.7840   1
  -3  -9   0 4.77864 3.25927   2
   3   9   0 10.9517  5.5874   1
   3   9   0 13.2577  5.0937   2
  -4  -9   0 24.3012  5.8390   2
   4   9   0 44.9877  8.3419   2
   4   9   0 46.4501  9.2877   1
  -5  -9   0 0.94004 2.98805   2
   5   9   0 -1.9502  4.1617   1
   5   9   0 0.82788 3.54499   2
   6   9   0 5.50453 5.07760   1
   6   9   0 3.96894 4.06854   2
   7   9   0 -0.2315  4.1592   1
   7   9   0 -1.0141  3.8298   2
   8   9   0 -3.1241  4.4528   1
   8   9   0 1.70018 4.39044   2
   9   9   0 1.71160 4.12152   2
   9   9   0 1.29238 4.94979   1
   8 -10   0 -1.5027  4.3644   2
   8 -10   0 -3.3207  4.1510   1
   7 -10   0 2.65994 4.38524   1
   7 -10   0 6.44674 4.61899   2
  -7  10   0 13.0386  6.0560   2
   6 -10   0 2.65675 4.09017   1
   6 -10   0 2.32975 4.09246   2
  -6  10   0 5.79869 5.09399   2
   5 -10   0 5.82837 4.45052   1
   5 -10   0 7.83609 4.14345   2
  -5  10   0 10.4148  5.3534   2
   4 -10   0 12.2436  4.6895   2
   4 -10   0 15.0672  5.2552   1
  -4  10   0 30.3643  7.7115   2
   3 -10   0 45.8168  8.3114   1
   3 -10   0 46.7705  8.1098   2
  -3  10   0 51.0098  9.5349   2
  -3  10   0 42.6115  9.9582   1
   2 -10   0 -0.2522  2.6737   2
   2 -10   0 -0.5741  2.9904   1
  -2  10   0 2.57122 3.76141   2
  -2  10   0 -3.2831  4.0730   1
   1 -10   0 -1.2923  2.4546   2
   1 -10   0 -2.3451  2.5632   1
  -1  10   0 -3.7296  3.9817   1
  -1  10   0 3.25632 3.89725   2
   0 -10   0 11.1713  4.0652   2
   0 -10   0 12.3934  4.2062   1
   0  10   0 12.1191  5.2082   2
   0  10   0 20.3710  7.2458   1
  -1 -10   0 51.9812  7.8855   2
  -1 -10   0 38.5372  7.3458   1
   1  10   0 39.5011  9.4716   1
   1  10   0 38.2874  8.7386   2
  -2 -10   0 -4.9816  2.4162   2
   2  10   0 6.82425 4.31618   2
   2  10   0 0.79999 4.71118   1
  -3 -10   0 34.3406  6.8053   2
   3  10   0 37.1354  8.2706   2
   3  10   0 39.4646  9.1952   1
  -4 -10   0 51.5433  8.6485   2
   4  10   0 50.1535  9.6020   2
   4  10   0 53.7544 10.9558   1
  -5 -10   0 -0.4723  3.3784   2
   5  10   0 4.71190 4.30134   2
   5  10   0 7.23689 5.81011   1
   6  10   0 -0.1695  3.9281   1
   6  10   0 3.17183 4.14921   2
   7  10   0 6.84537 5.59316   1
   7  10   0 4.73910 4.76523   2
   8  10   0 1.10813 4.79501   2
   8  10   0 -3.7332  4.9428   1
   9  10   0 4.79156 5.71136   1
   9  10   0 5.16205 5.39563   2
   7 -11   0 2.69995 5.15482   1
   6 -11   0 -2.9659  3.9245   2
   6 -11   0 -0.6821  4.2062   1
  -6  11   0 0.38675 5.27033   2
   5 -11   0 4.55607 4.58728   1
   5 -11   0 6.17448 4.61909   2
  -5  11   0 22.5657  7.4530   2
   4 -11   0 0.90421 3.43957   2
   4 -11   0 2.14186 3.85738   1
  -4  11   0 -0.0312  4.5173   2
   3 -11   0 5.79356 4.10407   2
   3 -11   0 7.69590 4.24732   1
  -3  11   0 7.81731 5.40797   2
   2 -11   0 -0.1640  3.1528   1
   2 -11   0 -0.4289  2.6653   2
  -2  11   0 2.45263 4.41791   2
  -2  11   0 8.92543 6.93941   1
   1 -11   0 2.02444 3.49709   1
   1 -11   0 -3.0744  2.5886   2
  -1  11   0 -4.5590  5.5548   1
  -1  11   0 -0.6006  4.1704   2
   0 -11   0 33.4117  6.7912   2
   0  11   0 43.2502  9.3118   2
   0  11   0 30.8232  9.3199   1
  -1 -11   0 0.54409 3.33460   2
   1  11   0 7.78022 4.88433   2
   1  11   0 3.74080 6.12023   1
  -2 -11   0 1.92700 3.66010   2
   2  11   0 2.46863 4.43458   2
   2  11   0 5.29691 5.73161   1
  -3 -11   0 43.6159  8.3404   2
   3  11   0 46.3192 10.8791   1
   3  11   0 56.0101 10.4508   2
  -4 -11   0 14.3934  5.2044   2
   4  11   0 13.6471  6.0454   2
   4  11   0 11.4295  7.2861   1
   5  11   0 1.48476 4.08817   2
   5  11   0 2.58627 5.17490   1
   6  11   0 -0.6295  5.7366   1
   6  11   0 0.38275 4.40675   2
   7  11   0 0.88140 5.33299   2
   7  11   0 15.2648  7.8165   1
   8  11   0 0.59186 5.78101   1
   6 -12   0 1.34654 5.35419   1
  -6  12   0 -3.4298  5.7305   2
   5 -12   0 -0.3235  4.5465   1
  -5  12   0 2.37139 5.74845   2
   4 -12   0 11.7162  5.3442   2
   4 -12   0 9.10505 5.51332   1
  -4  12   0 4.46897 5.66170   2
   3 -12   0 5.43452 4.40231   2
   3 -12   0 6.14810 4.63155   1
  -3  12   0 -0.8959  4.6119   2
   2 -12   0 -2.8060  3.0938   2
  -2  12   0 -2.7016  4.4796   2
   1 -12   0 2.23568 3.71987   2
  -1  12   0 6.66830 5.36586   2
  -1  12   0 -2.2194  4.9452   1
   0 -12   0 9.02569 4.77025   2
   0  12   0 7.44625 6.72704   1
   0  12   0 4.56049 5.09820   2
  -1 -12   0 -0.6256  3.3215   2
   1  12   0 -2.6321  4.1905   2
   1  12   0 1.61163 5.98707   1
  -2 -12   0 -0.2975  3.6512   2
   2  12   0 10.1164  5.9683   2
   2  12   0 6.36857 7.21540   1
  -3 -12   0 10.4569  4.8984   2
   3  12   0 20.0841  6.8858   2
   3  12   0 32.1522  9.8916   1
   4  12   0 2.29717 4.87521   2
   4  12   0 -1.5187  5.9462   1
   5  12   0 15.0949  7.6971   1
   5  12   0 -1.3135  4.6653   2
   6  12   0 1.17725 6.60552   1
  -4  13   0 -2.4378  5.4485   2
  -3  13   0 1.08134 6.34822   2
   2 -13   0 2.37057 4.61739   2
  -2  13   0 2.67949 6.17230   2
   1 -13   0 2.48707 4.49692   2
  -1  13   0 -1.4968  5.6661   2
   0 -13   0 2.05233 4.37545   2
   0  13   0 1.99604 5.42180   2
   0  13   0 -0.3772  7.1412   1
  -1 -13   0 -4.1450  4.0256   2
   1  13   0 -0.5836  6.5242   1
   1  13   0 2.83448 5.73033   2
  -2 -13   0 11.2690  5.5269   2
   2  13   0 -3.0867  5.7821   1
   2  13   0 6.22237 5.84250   2
  -3 -13   0 6.96402 5.45690   2
   3  13   0 0.14143 6.33020   1
   4  13   0 18.5782  9.3256   1
   0 -14   0 -1.6165  5.1949   2
  -1 -14   0 -6.3262  4.6114   2
   4  13  -1 6.97699 7.23208   1
   3  13  -1 -0.6843  6.7148   1
   2  13  -1 -0.9474  7.1785   1
  -2 -13   1 4.91322 5.03034   2
   1  13  -1 1.94180 6.70273   1
   1  13  -1 -1.8785  5.0810   2
  -1 -13   1 -3.6650  4.0137   2
   0  13  -1 -2.8639  4.9482   2
   0  13  -1 13.9636  8.1754   1
   0 -13   1 4.15218 4.34286   2
  -1  13  -1 0.74148 5.33714   2
   1 -13   1 9.59268 4.87632   2
  -2  13  -1 2.77667 6.44325   2
   2 -13   1 -3.2960  3.9343   2
  -3  13  -1 6.40385 6.62642   2
   3 -13   1 3.04648 4.44002   2
  -4  13  -1 -1.0888  6.4876   2
   6  12  -1 -2.6353  5.6923   1
   5  12  -1 2.44433 5.88163   1
   5  12  -1 5.52758 4.89291   2
   4  12  -1 3.87042 6.50111   1
   4  12  -1 1.13334 4.82035   2
   3  12  -1 1.54102 4.69493   2
   3  12  -1 4.17457 6.40196   1
  -3 -12   1 -1.3679  4.1836   2
   2  12  -1 1.60713 4.45387   2
   2  12  -1 4.03131 6.35772   1
  -2 -12   1 -1.1081  3.8724   2
   1  12  -1 7.10329 7.12852   1
   1  12  -1 2.48023 5.09695   2
  -1 -12   1 3.24012 3.82227   2
   0  12  -1 6.19898 5.58093   2
   0  12  -1 5.95880 6.81360   1
   0 -12   1 3.63323 3.66342   2
  -1  12  -1 15.7681  8.3360   1
  -1  12  -1 18.2375  7.2615   2
   1 -12   1 23.6692  6.6103   2
  -2  12  -1 -2.9816  4.3154   2
   2 -12   1 -0.9921  3.2296   2
  -3  12  -1 1.61258 5.37665   2
   3 -12   1 0.95303 4.04204   2
  -4  12  -1 0.18159 5.46008   2
   4 -12   1 -3.1089  3.6904   2
   4 -12   1 -0.2491  4.2678   1
  -5  12  -1 5.06151 6.17446   2
   5 -12   1 7.43804 6.13573   1
   5 -12   1 6.81364 4.54535   2
  -6  12  -1 1.79630 6.55045   2
   6 -12   1 2.57402 5.22951   1
   7  11  -1 3.57541 5.07672   2
   7  11  -1 -1.7591  5.0605   1
   6  11  -1 9.20587 6.20327   1
   6  11  -1 15.5792  6.4827   2
   5  11  -1 -2.2918  5.2323   1
   5  11  -1 5.26166 5.28950   2
   4  11  -1 0.28508 3.89589   2
   4  11  -1 1.51635 5.84777   1
  -4 -11   1 0.29740 3.89812   2
   3  11  -1 41.0045 10.1594   1
   3  11  -1 30.0202  7.9332   2
  -3 -11   1 20.7584  5.9783   2
   2  11  -1 38.5511  8.6511   2
   2  11  -1 27.1491  8.8689   1
  -2 -11   1 22.5420  6.0999   2
   1  11  -1 26.0606  9.0330   1
   1  11  -1 45.8429  9.1944   2
  -1 -11   1 41.7810  7.5964   2
   0  11  -1 18.4048  7.6297   1
   0  11  -1 18.9866  6.3201   2
   0 -11   1 19.2663  5.2668   2
  -1  11  -1 29.7581  7.8177   2
  -1  11  -1 19.7065  7.0450   1
   1 -11   1 6.22560 3.99177   2
  -2  11  -1 3.94961 5.91959   1
  -2  11  -1 -2.9172  4.0688   2
   2 -11   1 5.26427 3.85942   1
   2 -11   1 -0.1250  2.9979   2
  -3  11  -1 50.8153 10.2204   2
   3 -11   1 33.6872  7.0189   2
   3 -11   1 23.6116  6.5908   1
  -4  11  -1 9.77245 6.02191   2
   4 -11   1 10.7962  5.2422   1
   4 -11   1 14.0896  5.1944   2
  -5  11  -1 5.97288 5.77507   2
   5 -11   1 9.50721 5.30254   1
   5 -11   1 7.33768 4.55928   2
  -6  11  -1 5.01456 5.47959   2
   6 -11   1 1.65330 4.42823   2
   6 -11   1 -1.2933  3.9707   1
   7 -11   1 -6.4009  3.8912   1
   8  10  -1 1.24153 5.05752   1
   8  10  -1 -1.7635  4.4373   2
   7  10  -1 4.24136 5.28096   1
   7  10  -1 8.87940 5.23046   2
   6  10  -1 9.22096 4.96538   2
   6  10  -1 -2.3868  4.5699   1
   5  10  -1 0.57322 3.67180   2
   5  10  -1 -0.8998  4.8458   1
   4  10  -1 -1.4537  3.8147   1
   4  10  -1 -2.6953  3.6388   2
  -4 -10   1 5.08672 3.59176   2
   3  10  -1 -2.8520  4.3071   1
   3  10  -1 3.35609 4.20977   2
  -3 -10   1 2.65076 3.12514   2
   2  10  -1 83.6175 12.0210   2
   2  10  -1 53.0842 11.6941   1
  -2 -10   1 65.5349  9.6183   2
   1  10  -1 6.44611 4.48099   2
   1  10  -1 -1.5673  4.1714   1
  -1 -10   1 -1.2041  2.6825   2
   0  10  -1 3.42233 5.07091   1
   0  10  -1 6.27129 4.62618   2
   0 -10   1 6.29012 3.49705   2
   0 -10   1 4.97369 3.40906   1
  -1  10  -1 33.1412  7.4420   2
  -1  10  -1 29.8220  8.3311   1
   1 -10   1 32.0829  6.4889   1
   1 -10   1 19.1007  5.1689   2
  -2  10  -1 22.9319  6.6415   2
  -2  10  -1 19.9210  7.7336   1
   2 -10   1 23.8839  5.5057   2
   2 -10   1 26.3147  6.0161   1
  -3  10  -1 23.0734  6.6098   2
  -3  10  -1 5.79198 6.05436   1
   3 -10   1 14.3093  5.2169   1
   3 -10   1 26.2674  5.7828   2
  -4  10  -1 1.92338 3.85456   2
   4 -10   1 0.95251 3.01755   2
   4 -10   1 -0.5050  3.6166   1
  -5  10  -1 3.08868 4.77879   2
   5 -10   1 -1.3047  3.3054   2
   5 -10   1 -0.6185  3.3840   1
  -6  10  -1 0.02008 4.37451   2
   6 -10   1 5.52923 4.39169   1
   6 -10   1 4.53693 3.97384   2
  -7  10  -1 14.4042  6.3284   2
   7 -10   1 4.49981 4.50693   2
   7 -10   1 5.80482 4.89274   1
   8 -10   1 5.07577 5.37404   1
   9   9  -1 2.67213 4.78452   2
   9   9  -1 -0.2602  5.1582   1
   8   9  -1 -5.5492  3.8126   2
   8   9  -1 -4.4553  4.2062   1
   7   9  -1 7.20981 5.43648   1
   7   9  -1 10.7740  4.9543   2
   6   9  -1 0.68346 4.50713   1
   6   9  -1 3.20086 3.45983   2
   5   9  -1 22.1635  6.4748   1
   5   9  -1 4.97371 4.28866   2
  -5  -9   1 8.10492 4.08746   2
   4   9  -1 154.845  18.971   2
   4   9  -1 172.272  21.056   1
  -4  -9   1 152.897  17.336   2
   3   9  -1 10.6922  4.8474   2
   3   9  -1 11.7277  5.4618   1
  -3  -9   1 13.1038  4.1848   2
   2   9  -1 -3.0446  3.3042   1
   2   9  -1 3.30389 3.60701   2
  -2  -9   1 -1.2525  2.0731   2
  -2  -9   1 -0.8912  2.5944   1
   1   9  -1 -0.3961  3.7378   1
   1   9  -1 4.64227 3.95514   2
  -1  -9   1 6.41710 3.17958   1
  -1  -9   1 1.20788 2.35268   2
   0   9  -1 0.41598 3.29004   2
   0   9  -1 1.02382 4.01809   1
   0  -9   1 5.93475 2.96519   2
   0  -9   1 0.26992 2.29485   1
  -1   9  -1 24.8722  7.4385   1
  -1   9  -1 39.8783  7.8904   2
   1  -9   1 35.1924  6.4729   1
   1  -9   1 33.7707  6.2175   2
  -2   9  -1 21.5654  6.8382   1
  -2   9  -1 19.2998  5.8180   2
   2  -9   1 14.4052  4.1536   2
   2  -9   1 16.4327  4.4362   1
  -3   9  -1 -3.2930  2.9195   2
  -3   9  -1 2.76083 4.29384   1
   3  -9   1 -3.2201  2.4431   1
   3  -9   1 0.67360 2.93304   2
  -4   9  -1 6.60422 4.51970   2
  -4   9  -1 19.4297  6.4218   1
   4  -9   1 14.4855  5.1171   1
   4  -9   1 14.6092  4.2381   2
  -5   9  -1 -2.9861  3.5772   2
   5  -9   1 0.60724 3.03687   1
   5  -9   1 -1.6380  2.6995   2
  -6   9  -1 4.68373 4.93656   2
   6  -9   1 2.76135 3.43596   2
   6  -9   1 3.78453 4.40524   1
  -7   9  -1 3.98240 4.44270   2
   7  -9   1 5.53749 4.25275   2
   7  -9   1 2.48892 4.15210   1
   8  -9   1 1.61366 4.15983   2
   8  -9   1 -2.8590  3.7837   1
   9  -9   1 3.95771 5.44076   1
   9  -9   1 2.70689 4.17456   2
  10   8  -1 1.61508 4.20229   2
  10   8  -1 -0.5615  5.2790   1
  10   8  -1 -1.4061  4.8242   1
   9   8  -1 -1.8168  4.3969   1
   9   8  -1 -0.4059  3.7197   2
   8   8  -1 8.89550 5.31404   1
   8   8  -1 8.46752 4.68615   2
   7   8  -1 -1.2419  3.8361   1
   7   8  -1 1.49898 3.51092   2
   6   8  -1 5.19299 4.00415   2
   6   8  -1 16.2643  5.8423   1
   5   8  -1 29.3159  6.4711   2
   5   8  -1 35.2477  7.5329   1
  -5  -8   1 17.1769  4.5530   2
   4   8  -1 0.80501 3.08540   2
   4   8  -1 0.83031 3.54828   1
  -4  -8   1 -1.7647  2.1939   2
   3   8  -1 108.784  12.440   2
   3   8  -1 85.6215 12.2687   1
   3   8  -1 71.7366  9.9739   1
  -3  -8   1 54.0734  9.2244   1
  -3  -8   1 84.2073  9.8523   2
   2   8  -1 53.6309  8.6316   2
   2   8  -1 44.3021  7.3973   1
   2   8  -1 56.1731  9.4235   1
  -2  -8   1 36.5696  6.3953   2
  -2  -8   1 46.7414  7.0152   1
   1   8  -1 1.94336 3.17284   2
   1   8  -1 2.19848 3.78786   1
  -1  -8   1 7.21797 2.84134   2
  -1  -8   1 5.04274 2.94189   1
   0   8  -1 1.03735 2.70587   2
   0   8  -1 -0.6242  3.4644   1
   0  -8   1 1.09637 1.94789   2
   0  -8   1 -0.0705  2.1046   1
  -1   8  -1 25.4347  6.5656   1
  -1   8  -1 23.1233  5.9214   2
   1  -8   1 30.9303  5.1207   2
   1  -8   1 15.0628  4.1566   1
  -2   8  -1 6.40325 3.42888   2
  -2   8  -1 10.4025  4.7727   1
   2  -8   1 0.98277 2.46021   1
   2  -8   1 5.15284 2.82012   2
  -3   8  -1 78.4444 12.3767   1
  -3   8  -1 70.2172 10.9109   2
   3  -8   1 71.3974 10.0606   1
   3  -8   1 68.4642  9.3280   2
  -4   8  -1 24.1497  6.3511   2
  -4   8  -1 32.7659  7.6596   1
   4  -8   1 25.5367  5.9674   1
   4  -8   1 30.7929  5.8116   2
  -5   8  -1 175.754  19.056   2
   5  -8   1 134.767  16.579   2
  -6   8  -1 59.0705  9.8758   2
   6  -8   1 43.6231  8.6632   1
   6  -8   1 73.7995  9.6188   2
  -7   8  -1 -1.1324  3.7975   2
   7  -8   1 -3.6957  3.2501   2
   7  -8   1 2.20824 3.78635   1
   8  -8   1 12.2433  5.9220   1
   8  -8   1 7.94166 4.78907   2
   9  -8   1 1.56248 4.60744   1
   9  -8   1 -4.1897  3.7826   2
  10  -8   1 -0.7401  4.7454   1
  10  -8   1 2.83219 4.54703   2
  11   7  -1 10.6575  6.1561   1
  10   7  -1 -3.7552  4.7249   1
  10   7  -1 -6.4021  3.4013   2
   9   7  -1 1.08990 3.90508   1
   9   7  -1 1.22062 3.32580   2
   8   7  -1 31.2383  6.7588   2
   8   7  -1 26.2967  7.0943   1
   7   7  -1 9.41075 4.37900   2
   7   7  -1 4.56807 3.91362   1
   6   7  -1 10.5918  4.6864   1
   6   7  -1 12.4474  4.1234   2
  -6  -7   1 7.26465 2.93879   2
  -6  -7   1 10.1362  3.3408   2
   5   7  -1 62.0487  8.5858   1
   5   7  -1 52.7267  9.6621   1
   5   7  -1 74.5955 10.0220   2
  -5  -7   1 74.5384  9.0753   2
  -5  -7   1 63.2496  8.3120   2
   4   7  -1 107.420  12.622   1
   4   7  -1 107.783  13.415   2
   4   7  -1 104.617  11.846   2
   4   7  -1 113.567  14.556   1
  -4  -7   1 109.004  12.717   2
  -4  -7   1 110.022  12.166   2
  -4  -7   1 100.355  12.393   1
   3   7  -1 30.2981  6.3467   1
   3   7  -1 28.9675  5.1039   1
   3   7  -1 22.0437  5.5766   2
  -3  -7   1 28.6122  4.9485   2
  -3  -7   1 25.1643  4.9122   1
   2   7  -1 5.22384 2.98741   2
   2   7  -1 5.67700 3.30961   1
   2   7  -1 2.96576 2.39506   1
  -2  -7   1 -2.7340  1.4288   1
  -2  -7   1 -1.4128  1.4117   2
   1   7  -1 128.370  14.339   2
   1   7  -1 110.707  13.027   1
   1   7  -1 117.930  14.878   1
  -1  -7   1 112.311  12.662   1
  -1  -7   1 92.8333 11.7103   2
   0   7  -1 16.9942  4.6789   2
   0   7  -1 22.1610  5.7850   1
   0  -7   1 21.6541  4.3882   1
   0  -7   1 27.7149  4.5493   2
  -1   7  -1 219.342  25.484   1
  -1   7  -1 229.016  24.034   2
   1  -7   1 230.603  21.449   2
   1  -7   1 227.238  22.754   1
  -2   7  -1 14.9767  4.6462   2
  -2   7  -1 15.1514  5.0426   1
   2  -7   1 13.1219  3.5830   2
   2  -7   1 16.1101  4.0213   1
  -3   7  -1 109.875  14.315   2
  -3   7  -1 103.928  15.114   1
   3  -7   1 145.905  13.845   2
   3  -7   1 107.385  13.732   1
  -4   7  -1 66.0875 10.5850   1
  -4   7  -1 88.6485 10.8121   2
   4  -7   1 52.1419  8.7450   1
   4  -7   1 58.1489  8.4865   2
  -5   7  -1 40.0543  8.4097   1
  -5   7  -1 37.5031  7.3513   2
   5  -7   1 47.4795  7.1912   2
   5  -7   1 42.7879  7.3177   1
  -6   7  -1 39.6363  7.8181   2
   6  -7   1 56.2019  8.2027   2
   6  -7   1 35.2931  7.5273   1
  -7   7  -1 0.23885 3.46983   2
   7  -7   1 2.25135 3.81066   1
   7  -7   1 0.17044 2.98381   2
  -8   7  -1 1.50990 4.03822   2
   8  -7   1 10.2265  4.4667   2
   8  -7   1 3.38520 4.11743   1
   9  -7   1 -0.7921  3.8302   1
   9  -7   1 -0.8807  3.3652   2
  10  -7   1 2.07896 4.91058   1
  10  -7   1 1.98776 4.18022   2
  11  -7   1 4.62766 5.27337   1
  11   6  -1 -1.0328  4.3657   1
  10   6  -1 3.45942 3.83657   2
  10   6  -1 7.13176 4.81071   1
   9   6  -1 8.52986 4.19990   2
   9   6  -1 9.50241 4.92205   1
   9   6  -1 6.40502 4.67593   1
   8   6  -1 23.3784  5.5286   2
   8   6  -1 19.9014  6.0301   1
   7   6  -1 0.68319 2.98705   2
   7   6  -1 5.08845 3.49316   1
   7   6  -1 4.29344 3.15276   2
   6   6  -1 0.03405 2.47372   2
   6   6  -1 2.54230 2.46764   1
   6   6  -1 3.18624 2.86304   1
   6   6  -1 -2.8242  2.2151   2
  -6  -6   1 0.91824 1.68427   2
  -6  -6   1 -2.4224  1.7800   2
   5   6  -1 28.6455  5.9527   1
   5   6  -1 28.7126  5.4736   2
   5   6  -1 24.4225  4.4878   2
   5   6  -1 24.4177  4.5418   1
  -5  -6   1 25.0246  4.4762   2
  -5  -6   1 30.9303  4.4945   2
   4   6  -1 21.2219  5.0779   1
   4   6  -1 19.8091  4.5933   2
   4   6  -1 20.5762  4.0363   1
   4   6  -1 16.7847  3.6023   2
  -4  -6   1 20.6681  4.4586   2
  -4  -6   1 27.8000  4.4089   1
  -4  -6   1 17.7803  3.7514   2
   3   6  -1 64.9081  8.5252   2
   3   6  -1 53.2803  7.1711   1
   3   6  -1 48.2128  6.5936   2
   3   6  -1 53.0366  8.4221   1
  -3  -6   1 51.6187  6.8888   2
  -3  -6   1 48.6380  6.9534   1
  -3  -6   1 74.0435  8.4996   2
   2   6  -1 442.616  38.584   2
   2   6  -1 424.025  37.382   2
   2   6  -1 465.256  41.151   1
   2   6  -1 391.177  39.443   1
  -2  -6   1 390.389  38.207   2
  -2  -6   1 427.275  37.398   2
   1   6  -1 280.846  25.693   2
   1   6  -1 301.514  27.307   1
   1   6  -1 270.439  28.326   1
   1   6  -1 261.657  26.618   2
  -1  -6   1 302.452  25.805   2
  -1  -6   1 281.018  27.085   1
  -1  -6   1 263.106  26.698   2
   0   6  -1 60.3885  7.4699   2
   0   6  -1 63.5014  8.8415   2
   0   6  -1 68.8928  9.7040   1
   0   6  -1 50.5214  7.6891   1
   0  -6   1 51.8346  8.5234   2
   0  -6   1 68.1454  7.6821   2
   0  -6   1 65.5543  7.9526   1
  -1   6  -1 118.077  17.746   1
  -1   6  -1 168.811  15.476   2
  -1   6  -1 151.133  17.269   2
   1  -6   1 176.929  18.357   2
   1  -6   1 167.981  15.436   2
   1  -6   1 160.400  16.230   1
  -2   6  -1 95.4746 12.7203   2
  -2   6  -1 106.837  13.943   1
   2  -6   1 108.695  12.373   1
   2  -6   1 104.859  11.601   2
  -3   6  -1 21.6868  4.8820   2
  -3   6  -1 14.2597  4.8234   1
   3  -6   1 18.6082  3.8508   2
   3  -6   1 20.2729  4.3861   1
  -4   6  -1 341.467  30.790   2
  -4   6  -1 359.900  32.956   1
   4  -6   1 267.309  29.355   2
   4  -6   1 303.289  31.419   1
   4  -6   1 391.373  33.473   1
  -5   6  -1 71.3523 11.1160   2
  -5   6  -1 97.8161 12.9850   1
   5  -6   1 101.830  12.127   1
   5  -6   1 112.418  14.183   1
   5  -6   1 75.8558 10.5204   2
  -6   6  -1 51.4836  8.0309   2
   6  -6   1 45.1820  9.0099   1
   6  -6   1 35.7980  6.4896   2
   6  -6   1 40.3429  7.5650   1
  -7   6  -1 30.4487  6.2839   2
   7  -6   1 36.3052  7.1818   1
   7  -6   1 23.8738  5.8589   2
  -8   6  -1 4.07535 3.69087   2
   8  -6   1 1.89501 3.55939   2
   8  -6   1 -0.4622  3.2944   1
   9  -6   1 2.71908 3.98909   1
   9  -6   1 0.63043 3.31667   2
  10  -6   1 0.82569 4.31505   1
  10  -6   1 4.76253 4.36257   2
  11  -6   1 -3.2652  3.9559   1
  11  -6   1 7.56035 5.09338   2
  11   5  -1 0.00471 5.10189   1
  10   5  -1 3.44718 4.21271   1
  10   5  -1 -1.9345  3.3933   2
   9   5  -1 0.16115 3.38863   1
   9   5  -1 0.42958 2.88051   2
   8   5  -1 -0.7469  3.0178   1
   8   5  -1 2.71396 2.72681   2
   7   5  -1 13.1607  3.5989   2
   7   5  -1 14.2279  3.7881   2
   7   5  -1 14.3577  3.6468   1
   7   5  -1 10.4610  4.0193   1
   6   5  -1 5.11746 2.85565   2
   6   5  -1 5.41440 3.51347   1
   6   5  -1 14.1085  3.1479   2
   6   5  -1 18.2829  3.6653   1
   5   5  -1 267.321  24.354   1
   5   5  -1 246.030  21.844   2
   5   5  -1 237.871  22.442   2
   5   5  -1 234.546  22.930   1
  -5  -5   1 252.767  21.338   2
  -5  -5   1 200.314  21.215   2
   4   5  -1 2.13161 1.74554   2
   4   5  -1 2.80654 1.89930   1
   4   5  -1 0.94671 1.80215   2
   4   5  -1 -0.5284  2.1367   1
  -4  -5   1 2.01584 1.74939   1
  -4  -5   1 4.35821 2.16353   2
  -4  -5   1 2.91390 1.72339   2
   3   5  -1 103.381  13.196   1
   3   5  -1 108.379  11.409   1
   3   5  -1 112.592  10.870   2
   3   5  -1 121.886  12.798   2
  -3  -5   1 128.970  12.576   2
  -3  -5   1 101.973  11.302   1
  -3  -5   1 115.244  11.565   2
   2   5  -1 375.596  34.541   1
   2   5  -1 356.384  33.329   1
   2   5  -1 356.085  32.417   2
   2   5  -1 344.763  31.453   2
  -2  -5   1 336.008  31.447   2
  -2  -5   1 378.179  32.424   2
   1   5  -1 20.9795  4.0027   2
   1   5  -1 11.6292  2.6999   2
   1   5  -1 13.8301  3.0564   1
   1   5  -1 23.3298  4.5651   1
  -1  -5   1 13.2220  2.8117   2
  -1  -5   1 17.3614  3.1374   1
  -1  -5   1 29.1862  4.6306   2
   0   5  -1 118.174  13.907   2
   0   5  -1 128.967  12.277   2
   0   5  -1 113.515  14.606   1
   0   5  -1 132.616  13.070   1
   0  -5   1 137.635  12.328   2
   0  -5   1 120.536  12.830   1
   0  -5   1 130.338  14.234   2
  -1   5  -1 5.08660 2.58531   2
  -1   5  -1 3.46400 1.97597   1
  -1   5  -1 4.42454 2.45057   1
  -1   5  -1 4.85282 1.86667   2
   1  -5   1 4.92938 1.90836   1
   1  -5   1 3.67676 1.74286   2
   1  -5   1 4.25795 2.68787   2
  -2   5  -1 220.307  22.101   2
  -2   5  -1 258.934  24.706   1
  -2   5  -1 244.369  23.111   2
   2  -5   1 234.327  22.134   2
   2  -5   1 234.093  24.430   1
   2  -5   1 218.765  23.033   2
   2  -5   1 280.311  23.726   1
  -3   5  -1 135.725  14.439   2
  -3   5  -1 127.682  16.058   1
  -3   5  -1 143.195  15.435   2
   3  -5   1 133.859  15.062   1
   3  -5   1 123.901  15.262   2
   3  -5   1 152.908  16.861   1
   3  -5   1 137.899  14.250   2
  -4   5  -1 57.9157  7.9387   2
  -4   5  -1 44.4927  7.7074   1
  -4   5  -1 41.1824  6.8058   2
   4  -5   1 46.1235  7.1008   1
   4  -5   1 43.7084  8.0615   1
   4  -5   1 49.5614  6.6637   2
   4  -5   1 58.8269  8.5087   2
  -5   5  -1 0.89232 2.27559   2
  -5   5  -1 0.91207 2.55613   1
   5  -5   1 4.89230 2.70979   1
   5  -5   1 -4.6599  2.5077   1
   5  -5   1 0.70781 2.19707   2
  -6   5  -1 51.8513  6.7654   3
  -6   5  -1 30.7904  6.5629   2
  -6   5  -1 41.6095  7.9032   1
   6  -5   1 53.7403  7.4684   2
   6  -5   1 40.3468  8.2074   1
   6  -5   1 51.6535  8.0180   1
  -7   5  -1 7.28025 2.93552   3
  -7   5  -1 18.1093  4.5382   2
   7  -5   1 9.89014 4.12089   1
   7  -5   1 17.0370  4.3713   2
  -8   5  -1 0.31487 3.05379   2
   8  -5   1 2.82726 3.51499   1
   8  -5   1 -3.3868  3.1224   2
   9  -5   1 -0.6323  3.3891   1
   9  -5   1 -2.5394  3.3192   2
  10  -5   1 1.95983 4.28225   2
  10  -5   1 8.26538 4.67244   1
  11  -5   1 3.39341 4.80234   1
  11  -5   1 -0.5436  4.8245   2
  12   4  -1 4.66447 6.90931   1
  11   4  -1 1.71847 4.91175   1
  10   4  -1 6.69094 5.16978   1
  10   4  -1 13.8182  4.5481   2
   9   4  -1 0.61101 2.78838   2
   9   4  -1 1.37292 3.44503   1
   8   4  -1 -1.4456  2.5342   2
   8   4  -1 -0.4521  2.4831   2
   8   4  -1 -2.2572  2.2528   1
   8   4  -1 2.56234 2.68256   1
   8   4  -1 2.11635 2.60034   1
   7   4  -1 -3.3038  2.2178   1
   7   4  -1 1.09111 2.20147   2
   7   4  -1 0.18421 1.87884   2
   7   4  -1 1.57274 2.34572   1
   6   4  -1 2.86419 2.33482   2
   6   4  -1 3.47036 2.83563   1
   6   4  -1 -1.0393  1.8133   2
   6   4  -1 1.63668 2.09229   1
   5   4  -1 73.2173  8.9345   2
   5   4  -1 81.1225  9.5522   1
   5   4  -1 86.5260 10.6389   1
   5   4  -1 79.9037  9.4941   2
  -5  -4   1 91.8675  7.9589   2
   4   4  -1 278.909  26.200   1
   4   4  -1 294.890  27.073   1
   4   4  -1 268.232  24.732   2
   4   4  -1 272.495  25.267   2
  -4  -4   1 282.177  25.837   1
  -4  -4   1 291.416  24.571   2
  -4  -4   1 254.123  24.630   2
   3   4  -1 495.830  46.525   1
   3   4  -1 516.490  43.995   2
   3   4  -1 485.348  44.557   2
   3   4  -1 544.155  47.462   1
  -3  -4   1 523.113  44.062   2
  -3  -4   1 482.093  46.436   1
  -3  -4   1 496.042  44.293   2
   2   4  -1 103.259   9.528   1
   2   4  -1 87.5577  8.8722   2
   2   4  -1 83.0564 10.0392   2
   2   4  -1 71.7867 10.3740   1
  -2  -4   1 106.408   9.099   2
  -2  -4   1 98.0838 10.2892   2
  -2  -4   1 91.1718  9.4622   1
   1   4  -1 0.18758 1.12581   1
   1   4  -1 2.74600 1.23236   2
   1   4  -1 2.29274 1.60388   2
   1   4  -1 0.52571 1.57740   1
  -1  -4   1 2.41089 1.14718   2
  -1  -4   1 5.04768 1.51120   1
  -1  -4   1 5.04127 1.97733   2
   0   4  -1 267.245  23.984   1
   0   4  -1 247.430  23.028   1
   0   4  -1 240.793  22.451   2
   0   4  -1 234.581  21.687   2
   0  -4   1 254.796  21.705   2
   0  -4   1 215.858  22.842   1
   0  -4   1 252.519  23.842   1
   0  -4   1 237.087  22.460   2
  -1   4  -1 35.4569  4.6814   2
  -1   4  -1 50.4680  6.6143   1
  -1   4  -1 27.9227  5.1300   2
  -1   4  -1 46.2737  5.5099   1
   1  -4   1 32.1158  5.5221   2
   1  -4   1 36.6698  5.0894   1
   1  -4   1 38.1542  6.0679   1
   1  -4   1 42.4566  4.9081   2
  -2   4  -1 131.561  15.183   1
  -2   4  -1 121.005  12.819   2
  -2   4  -1 133.457  14.425   2
   2  -4   1 132.385  13.692   1
   2  -4   1 139.840  15.377   1
   2  -4   1 149.872  14.913   2
   2  -4   1 147.154  12.988   2
  -3   4  -1 209.049  21.064   2
  -3   4  -1 234.815  21.777   2
  -3   4  -1 236.205  23.007   1
   3  -4   1 225.207  22.343   1
   3  -4   1 236.740  21.929   2
   3  -4   1 219.166  20.988   2
   3  -4   1 257.398  23.310   1
  -4   4  -1 31.5879  5.8823   2
  -4   4  -1 39.8872  6.3628   2
  -4   4  -1 56.6726  7.7559   1
   4  -4   1 55.6040  7.8642   1
   4  -4   1 52.2456  7.2686   2
   4  -4   1 38.7688  5.9157   2
   4  -4   1 54.8418  7.0630   1
  -5   4  -1 130.664  14.363   2
  -5   4  -1 99.7898 14.6483   1
  -5   4  -1 126.881  14.271   2
   5  -4   1 147.959  15.939   1
   5  -4   1 145.560  14.349   2
   5  -4   1 125.209  15.003   1
   5  -4   1 144.389  15.315   2
  -6   4  -1 23.6473  5.1860   1
  -6   4  -1 21.4272  4.7446   2
  -6   4  -1 26.0525  3.9848   3
  -6   4  -1 16.1031  4.2212   2
   6  -4   1 17.7227  4.7313   1
   6  -4   1 21.0275  4.4355   2
   6  -4   1 25.1953  5.4809   2
   6  -4   1 25.5451  5.6833   1
  -7   4  -1 84.3866 10.1636   2
  -7   4  -1 77.8049 10.0548   2
  -7   4  -1 80.7705 10.7420   1
  -7   4  -1 81.1487  8.7079   3
   7  -4   1 68.7433 10.8162   1
   7  -4   1 60.3818 10.3616   1
   7  -4   1 86.7730 10.4654   2
  -8   4  -1 1.50756 2.89885   2
   8  -4   1 -2.1772  2.3709   2
   8  -4   1 9.36182 4.39190   1
   9  -4   1 16.5817  5.5243   2
   9  -4   1 26.8757  6.7719   1
  10  -4   1 9.16611 4.58140   2
  10  -4   1 4.33652 4.75364   1
  11  -4   1 4.90906 5.01617   1
  11  -4   1 5.96382 5.04042   2
  12  -4   1 -2.0222  4.7327   1
  12  -4   1 -0.0782  4.9722   2
  12   3  -1 9.28307 6.64609   1
  11   3  -1 1.46987 3.98426   2
  11   3  -1 -1.6719  4.4858   1
  11   3  -1 0.53449 4.30516   2
  10   3  -1 2.31579 3.95787   1
  10   3  -1 -0.2346  2.9177   2
   9   3  -1 5.57177 2.95786   2
   9   3  -1 5.93390 3.98572   1
   8   3  -1 13.3741  3.8225   1
   8   3  -1 21.2307  4.3005   2
   8   3  -1 9.67488 3.28406   2
   8   3  -1 15.8205  4.5655   1
   7   3  -1 39.5547  5.6599   2
   7   3  -1 39.4275  5.6483   2
   7   3  -1 29.6391  5.9590   1
   7   3  -1 43.2430  5.9313   1
   7   3  -1 40.7769  6.4441   1
   6   3  -1 70.8606  8.3171   1
   6   3  -1 64.9598  7.9935   2
   6   3  -1 55.2230  8.4216   1
   6   3  -1 88.9881  8.5602   2
   5   3  -1 12.6849  2.8293   2
   5   3  -1 13.5221  3.2788   1
   5   3  -1 14.8668  2.9534   1
   5   3  -1 21.2547  3.2622   2
   4   3  -1 60.2845  6.5378   2
   4   3  -1 62.3896  7.4775   1
   4   3  -1 57.7704  6.7885   2
   4   3  -1 58.1386  6.8037   1
  -4  -3   1 58.5664  5.6449   2
   3   3  -1 37.7842  4.5470   2
   3   3  -1 35.1163  5.2237   1
   3   3  -1 37.5159  4.7967   1
   3   3  -1 39.2921  5.1013   2
  -3  -3   1 44.2657  4.6311   2
  -3  -3   1 42.6676  4.6738   1
  -3  -3   1 39.1312  4.6519   2
   2   3  -1 248.746  22.339   1
   2   3  -1 208.910  20.847   2
   2   3  -1 239.185  20.489   2
   2   3  -1 245.637  21.687   1
  -2  -3   1 229.093  20.477   2
  -2  -3   1 234.127  20.840   2
  -2  -3   1 219.018  21.613   1
   1   3  -1 1325.13  114.00   2
   1   3  -1 1358.51  120.81   1
   1   3  -1 1323.42  120.15   1
   1   3  -1 1297.78  113.42   2
  -1  -3   1 1239.76  120.58   1
  -1  -3   1 1381.75  113.45   2
  -1  -3   1 1363.96  113.98   2
   0   3  -1 409.109  38.396   1
   0   3  -1 421.902  39.001   1
   0   3  -1 424.961  36.274   2
   0   3  -1 411.794  36.800   2
   0  -3   1 428.049  36.249   2
   0  -3   1 410.376  38.361   1
   0  -3   1 414.494  36.839   2
   0  -3   1 409.906  38.930   1
  -1   3  -1 2120.85  183.13   2
  -1   3  -1 2062.65  193.43   1
  -1   3  -1 2235.75  182.59   2
  -1   3  -1 2046.24  193.93   1
   1  -3   1 2227.08  193.45   1
   1  -3   1 2115.77  183.16   2
   1  -3   1 2101.09  193.94   1
   1  -3   1 2184.74  182.54   2
  -2   3  -1 -0.4563  1.2789   2
  -2   3  -1 0.89810 1.48646   1
  -2   3  -1 2.83341 1.39749   2
  -2   3  -1 22.8802  3.3322   1
   2  -3   1 0.23146 0.95527   2
   2  -3   1 -0.0553  1.0565   1
   2  -3   1 0.83969 1.49964   2
   2  -3   1 0.73194 1.75056   1
  -3   3  -1 0.90993 1.61375   1
  -3   3  -1 0.52727 1.23232   2
  -3   3  -1 -0.3051  1.4205   2
   3  -3   1 1.40880 1.26775   2
   3  -3   1 -0.8186  1.3406   2
   3  -3   1 0.18815 1.40006   1
   3  -3   1 -0.7481  1.0072   1
  -4   3  -1 152.665  14.402   2
  -4   3  -1 148.084  14.407   2
   4  -3   1 145.538  14.121   2
   4  -3   1 129.757  15.117   2
   4  -3   1 157.797  15.311   1
   4  -3   1 137.458  16.064   1
  -5   3  -1 23.8501  3.8027   3
  -5   3  -1 27.7691  4.9255   2
  -5   3  -1 32.7075  5.4628   1
  -5   3  -1 18.6000  4.2482   2
   5  -3   1 27.8517  5.2208   2
   5  -3   1 40.4252  5.3529   2
   5  -3   1 24.3204  5.0421   1
   5  -3   1 41.4241  6.1017   1
  -6   3  -1 11.8511  3.2408   2
  -6   3  -1 17.0472  4.0082   1
  -6   3  -1 10.5381  3.2656   2
  -6   3  -1 11.6115  2.2167   3
   6  -3   1 1.06464 2.51574   2
   6  -3   1 11.9367  3.9695   1
   6  -3   1 10.1474  3.6693   2
   6  -3   1 8.76271 3.44797   1
  -7   3  -1 126.088  13.869   1
  -7   3  -1 138.106  13.200   2
  -7   3  -1 99.9819 12.3676   2
   7  -3   1 116.832  13.901   2
   7  -3   1 109.925  13.509   2
   7  -3   1 129.102  14.612   1
   7  -3   1 103.624  14.298   1
  -8   3  -1 12.3560  3.5091   2
  -8   3  -1 6.73147 2.86781   2
   8  -3   1 8.74003 4.17046   1
   8  -3   1 6.21441 4.22165   2
   8  -3   1 8.06455 3.62094   2
   8  -3   1 7.60106 4.12752   1
   9  -3   1 23.8124  5.6508   2
   9  -3   1 10.7343  5.1553   1
  10  -3   1 24.3477  6.4168   2
  10  -3   1 18.4743  6.0159   1
  11  -3   1 -1.8975  3.8328   2
  11  -3   1 6.55798 4.86598   1
  12  -3   1 -0.8629  5.5835   2
  12  -3   1 4.35249 4.83484   1
  12   2  -1 2.40879 5.17571   1
  11   2  -1 6.41501 4.90909   1
  11   2  -1 5.33216 4.09485   2
  10   2  -1 -0.0410  3.8098   2
  10   2  -1 4.73878 4.63384   1
  10   2  -1 -2.6758  2.9547   2
   9   2  -1 4.65190 4.16128   1
   9   2  -1 1.13680 2.71193   1
   9   2  -1 2.30068 2.58049   2
   8   2  -1 8.86253 3.66402   1
   8   2  -1 7.93753 2.11207   3
   8   2  -1 9.91716 3.00665   1
   8   2  -1 5.94596 1.89158   3
   8   2  -1 11.6073  3.4184   2
   8   2  -1 10.4965  3.1421   2
   7   2  -1 7.87665 2.53310   2
   7   2  -1 3.52054 2.13269   1
   7   2  -1 5.42194 2.37405   2
   7   2  -1 0.60856 2.42042   1
   6   2  -1 151.352  15.257   2
   6   2  -1 155.540  16.595   1
   6   2  -1 184.407  16.175   1
   6   2  -1 145.778  16.372   1
   6   2  -1 179.067  15.477   2
   5   2  -1 536.600  47.929   2
   5   2  -1 582.454  50.753   1
   5   2  -1 553.471  51.120   1
   5   2  -1 534.848  47.980   2
   4   2  -1 3.92346 1.32667   1
   4   2  -1 5.53094 1.59643   2
   4   2  -1 3.47407 1.54773   1
   4   2  -1 4.75766 1.42560   2
   3   2  -1 78.0974  6.9451   1
   3   2  -1 52.9135  6.6459   2
   3   2  -1 70.4661  6.7164   2
   3   2  -1 70.6276  7.1157   1
   2   2  -1 3232.22  303.38   1
   2   2  -1 3389.07  286.61   2
   2   2  -1 3402.78  286.36   2
   2   2  -1 3424.58  303.72   1
  -2  -2   1 3158.96  303.37   1
  -2  -2   1 3614.45  286.34   2
  -2  -2   1 3361.99  303.29   1
  -2  -2   1 3355.20  286.40   2
   1   2  -1 1.00733 0.55843   2
   1   2  -1 -0.6318  0.5527   2
   1   2  -1 0.40452 0.83626   1
   1   2  -1 0.29140 0.49053   1
  -1  -2   1 0.98459 0.89513   1
  -1  -2   1 0.20276 0.47917   2
  -1  -2   1 -0.2643  0.4094   1
  -1  -2   1 2.20574 0.90496   2
   0   2  -1 3.78310 0.96319   2
   0   2  -1 4.93101 1.10382   1
   0   2  -1 5.48231 1.42091   1
   0   2  -1 1.24573 0.96568   2
   0  -2   1 8.47517 1.61913   2
   0  -2   1 5.68022 1.47493   1
   0  -2   1 5.44566 1.07491   2
   0  -2   1 4.61077 1.06330   1
  -1   2  -1 746.749  72.149   1
  -1   2  -1 785.795  68.185   2
  -1   2  -1 749.131  67.759   2
  -1   2  -1 864.317  71.912   1
   1  -2   1 780.147  68.153   2
   1  -2   1 738.398  72.099   1
   1  -2   1 797.131  67.774   2
   1  -2   1 845.398  71.880   1
  -2   2  -1 3017.47  255.56   2
  -2   2  -1 3054.25  270.74   1
  -2   2  -1 2911.20  270.53   1
  -2   2  -1 2841.89  255.21   2
   2  -2   1 3044.63  255.56   2
   2  -2   1 3066.99  255.25   2
   2  -2   1 2830.20  270.64   1
   2  -2   1 3199.22  270.57   1
  -3   2  -1 114.387  11.172   2
  -3   2  -1 109.655  11.245   2
   3  -2   1 120.237  11.178   2
   3  -2   1 111.277  11.878   1
   3  -2   1 112.768  11.956   2
   3  -2   1 124.152  11.983   1
  -4   2  -1 551.033  49.980   3
  -4   2  -1 551.733  48.151   2
  -4   2  -1 533.220  50.857   1
  -4   2  -1 523.649  47.997   2
   4  -2   1 571.714  51.200   1
   4  -2   1 598.037  48.251   2
   4  -2   1 561.739  51.052   1
   4  -2   1 498.676  48.145   2
  -5   2  -1 321.940  30.920   3
  -5   2  -1 328.423  30.258   2
  -5   2  -1 382.074  32.255   1
  -5   2  -1 333.121  30.299   2
  -5   2  -1 334.685  30.278   2
   5  -2   1 345.760  32.606   1
   5  -2   1 366.961  30.686   2
   5  -2   1 322.060  32.202   1
   5  -2   1 323.857  30.575   2
  -6   2  -1 161.749  16.479   1
  -6   2  -1 174.864  15.694   2
  -6   2  -1 172.996  15.511   2
   6  -2   1 153.350  16.750   1
   6  -2   1 153.766  16.804   2
   6  -2   1 155.657  16.880   2
   6  -2   1 156.546  18.187   1
  -7   2  -1 21.7149  3.8806   2
  -7   2  -1 27.3444  4.2738   2
   7  -2   1 25.7219  5.1349   2
   7  -2   1 19.9486  4.8381   1
   7  -2   1 29.3794  5.9225   1
   7  -2   1 29.4474  5.3531   2
  -8   2  -1 24.0639  3.9927   2
  -8   2  -1 24.3730  3.8427   2
   8  -2   1 36.2074  6.1321   1
   8  -2   1 25.8205  5.6922   2
   8  -2   1 16.8827  5.5471   1
   8  -2   1 28.0997  5.7228   2
   9  -2   1 15.6364  4.8768   2
   9  -2   1 20.0227  5.6181   1
  10  -2   1 5.05856 4.37734   1
  10  -2   1 2.12333 3.74736   2
  11  -2   1 7.56363 5.11936   2
  11  -2   1 -1.6531  3.9866   1
  12  -2   1 5.79470 5.12774   1
  12  -2   1 4.16663 6.12036   2
  12   1  -1 -0.0576  4.7325   1
  11   1  -1 1.65339 3.86819   2
  11   1  -1 -3.7490  4.5753   1
  10   1  -1 -0.8613  3.3459   2
  10   1  -1 1.73500 4.13527   1
   9   1  -1 64.6710  8.5474   2
   9   1  -1 53.0012  9.1747   1
   9   1  -1 53.8794  7.8889   1
   8   1  -1 12.2118  4.0957   1
   8   1  -1 6.02855 2.56146   1
   8   1  -1 10.8836  2.9652   2
   8   1  -1 7.60309 3.17457   2
   8   1  -1 8.53130 3.17426   2
   7   1  -1 57.4692  6.8749   2
   7   1  -1 55.2617  6.9023   2
   7   1  -1 43.8672  7.3807   1
   7   1  -1 60.9131  7.1856   1
   6   1  -1 244.982  23.347   2
   6   1  -1 267.927  24.007   3
   6   1  -1 267.882  23.501   2
   6   1  -1 263.151  24.636   1
   6   1  -1 248.997  25.091   1
   5   1  -1 7.52676 2.15340   2
   5   1  -1 13.4892  2.6846   1
   5   1  -1 11.0316  2.2530   2
   5   1  -1 20.8556  2.7887   1
   4   1  -1 0.53152 0.85562   1
   4   1  -1 1.31672 0.94460   2
   4   1  -1 0.40503 0.82255   2
   4   1  -1 1.26486 1.02627   1
   3   1  -1 2.67812 0.84997   2
   3   1  -1 1.66770 0.86489   1
   3   1  -1 2.76284 0.81846   1
   3   1  -1 2.28546 0.77407   2
   2   1  -1 554.189  44.670   2
   2   1  -1 551.949  47.358   1
   2   1  -1 487.050  47.258   1
   2   1  -1 500.658  44.687   2
   0   1  -1 -0.6703  0.3104   1
   0   1  -1 -0.7461  0.2443   2
   0   1  -1 -0.4395  0.2807   1
   0  -1   1 -0.6898  0.1893   2
   0  -1   1 -0.7502  0.2170   1
   1  -1   1 235.913  21.977   1
  -2   1  -1 283.132  26.602   2
  -2   1  -1 297.363  27.763   3
  -2   1  -1 319.544  26.741   2
  -2   1  -1 293.197  28.314   1
   2  -1   1 325.093  28.420   1
   2  -1   1 297.623  26.648   2
   2  -1   1 293.721  26.692   2
   2  -1   1 324.819  28.300   1
  -3   1  -1 120.816  11.183   2
  -3   1  -1 130.740  11.148   3
  -3   1  -1 104.328  11.038   2
  -3   1  -1 124.975  11.811   1
  -3   1  -1 116.498  11.985   1
   3  -1   1 102.636  11.927   1
   3  -1   1 119.057  11.239   2
   3  -1   1 111.830  11.177   2
   3  -1   1 122.556  11.814   1
  -4   1  -1 170.291  16.150   2
  -4   1  -1 179.321  17.101   1
  -4   1  -1 172.360  16.213   3
  -4   1  -1 179.308  16.073   2
   4  -1   1 172.887  16.325   2
   4  -1   1 158.102  17.076   1
   4  -1   1 197.047  17.761   1
   4  -1   1 189.153  16.424   2
  -5   1  -1 11.0549  2.5428   2
  -5   1  -1 15.4292  2.9170   2
  -5   1  -1 18.4916  3.3420   1
   5  -1   1 17.7275  4.0200   1
   5  -1   1 12.9181  3.1041   2
   5  -1   1 17.0659  3.3397   2
   5  -1   1 16.4915  3.3805   1
  -6   1  -1 1.78692 2.05687   1
  -6   1  -1 -0.0485  1.2329   2
  -6   1  -1 -1.6723  1.3781   2
   6  -1   1 -1.1889  1.5463   1
   6  -1   1 -0.8848  1.7626   2
   6  -1   1 -1.5606  1.9621   1
   6  -1   1 -0.5917  1.8113   2
  -7   1  -1 1.39885 1.46900   2
  -7   1  -1 0.02551 1.39656   2
   7  -1   1 -0.1284  2.0167   2
   7  -1   1 1.29880 2.25212   2
   7  -1   1 1.22191 2.40654   1
   7  -1   1 0.92185 2.08224   1
   8  -1   1 4.16364 3.06528   2
   8  -1   1 4.18587 3.54624   1
   8  -1   1 12.8742  3.7055   1
   8  -1   1 5.68866 3.29862   2
   9  -1   1 57.9504  8.4533   2
   9  -1   1 43.1924  8.3499   1
   9  -1   1 34.0244  7.0978   2
  10  -1   1 1.54849 3.96471   1
  10  -1   1 1.52735 4.48396   2
  11  -1   1 -0.1669  4.2774   2
  11  -1   1 -1.6518  4.4983   1
  12  -1   1 -1.1675  5.2503   2
  12  -1   1 1.74473 5.22373   1
  12   0  -1 -3.6485  4.8346   1
  11   0  -1 12.0457  4.9648   2
  11   0  -1 16.2765  5.8521   1
  10   0  -1 0.67790 3.37417   2
  10   0  -1 7.58988 4.59724   1
   9   0  -1 26.9314  6.3082   1
   9   0  -1 32.0693  5.8220   2
   9   0  -1 35.3478  5.8086   1
   8   0  -1 0.28674 2.94446   1
   8   0  -1 3.61160 2.80348   2
   8   0  -1 1.79430 2.65562   2
   8   0  -1 0.74737 2.02890   1
   7   0  -1 24.5116  4.2860   2
   7   0  -1 22.7547  4.9503   1
   7   0  -1 35.6629  5.0132   2
   7   0  -1 25.6197  4.3678   1
   6   0  -1 206.175  20.453   1
   6   0  -1 214.157  21.108   1
   6   0  -1 227.091  19.674   2
   6   0  -1 206.694  19.591   2
   5   0  -1 75.9592  8.8314   1
   5   0  -1 90.3208  8.6442   2
   5   0  -1 87.8120  8.5809   2
   5   0  -1 96.1808 10.1005   1
   5   0  -1 93.9158  8.6415   2
   4   0  -1 79.9709  7.7147   2
   4   0  -1 88.8576  8.4692   1
   4   0  -1 84.9912  7.7928   2
   4   0  -1 75.3915  8.1261   1
   3   0  -1 211.917  18.170   2
   3   0  -1 195.357  19.209   1
   3   0  -1 215.745  19.351   1
   3   0  -1 210.756  18.197   2
   2   0  -1 582.461  52.575   3
  -1   0   1 -0.0884  0.1903   3
   0   0  -1 -0.0303  0.1120   1
   0   0  -1 0.07245 0.11435   2
   0   0  -1 -0.0004  0.1281   1
   0   0  -1 0.03883 0.11893   3
   0   0  -1 -0.0613  0.0723   2
   0   0   1 0.00734 0.09931   3
   0   0   1 -0.0635  0.0823   2
   0   0   1 0.04205 0.10758   1
   0   0   1 0.07804 0.15991   1
   0   0   1 0.01197 0.09902   2
  -1   0  -1 -4.4503  0.2296   2
  -1   0  -1 -4.3183  0.2460   1
   1   0   1 -4.2909  0.1893   3
   1   0   1 -4.2951  0.2436   1
   1   0   1 -3.4797  0.3767   2
   1   0   1 -4.3891  0.2074   2
   1   0   1 -4.1721  0.2476   2
   1   0   1 -3.9247  0.4158   1
  -2   0  -1 5333.08  443.32   2
  -2   0  -1 5326.38  469.08   3
  -2   0  -1 5440.30  469.85   1
  -2   0  -1 5159.59  469.68   1
  -2   0  -1 5334.90  443.35   2
   2   0   1 5419.99  443.39   2
   2   0   1 4829.93  469.04   3
   2   0   1 4894.17  469.67   1
  -3   0  -1 282.690  25.665   2
  -3   0  -1 269.700  27.079   1
  -3   0  -1 284.028  27.279   1
  -3   0  -1 297.539  25.646   2
   3   0   1 310.310  25.856   2
   3   0   1 309.156  27.653   1
   3   0   1 321.491  25.912   2
   3   0   1 295.633  25.830   2
   3   0   1 290.762  26.729   3
   3   0   1 276.167  27.186   1
  -4   0  -1 119.835  11.814   1
  -4   0  -1 113.021  11.071   2
  -4   0  -1 125.547  11.236   2
   4   0   1 125.188  11.528   2
   4   0   1 136.607  11.651   2
   4   0   1 108.838  11.348   2
   4   0   1 108.292  12.903   1
   4   0   1 121.397  11.260   3
   4   0   1 123.838  12.027   1
  -5   0  -1 48.9696  5.9030   1
  -5   0  -1 45.8196  5.5574   2
  -5   0  -1 50.5402  5.4928   2
   5   0   1 52.0167  6.4523   1
   5   0   1 44.7272  6.8838   1
   5   0   1 57.7548  6.4486   2
   5   0   1 46.6827  6.2169   2
  -6   0  -1 106.930   9.805   2
  -6   0  -1 104.269   9.970   2
   6   0   1 92.3528 11.1432   2
   6   0   1 108.410  11.859   1
   6   0   1 124.347  13.337   1
   6   0   1 94.3154 11.3502   2
  -7   0  -1 30.4245  3.6289   2
   7   0   1 28.5277  5.1704   2
   7   0   1 35.9896  5.5642   1
   7   0   1 38.8324  5.8146   2
   7   0   1 33.3895  6.4242   1
   8   0   1 21.4535  6.3168   1
   8   0   1 39.5765  6.4205   2
   8   0   1 33.0201  5.8382   2
   8   0   1 41.2026  6.1386   1
   9   0   1 -3.9662  3.4325   1
   9   0   1 -0.5067  3.1652   2
   9   0   1 2.31271 3.52487   2
  10   0   1 -1.6027  3.5134   2
  10   0   1 -1.9675  3.4062   1
  11   0   1 3.14636 4.60320   2
  11   0   1 9.96330 5.27248   1
  12   0   1 2.00677 5.37484   1
  12   0   1 5.95836 5.41217   2
  12  -1  -1 -0.2587  4.5267   1
  11  -1  -1 -0.0977  4.3796   2
  11  -1  -1 -2.4766  3.2483   1
  10  -1  -1 60.7402  8.2761   2
  10  -1  -1 26.3980  7.1320   1
   9  -1  -1 10.7977  3.7298   1
   9  -1  -1 4.89972 3.60403   2
   9  -1  -1 3.29786 3.73630   1
   8  -1  -1 45.8461  8.4993   1
   8  -1  -1 68.6245  8.3746   1
   8  -1  -1 51.7504  7.9451   2
   8  -1  -1 70.9225  8.5313   2
   7  -1  -1 31.5802  5.4882   2
   7  -1  -1 33.5453  5.4824   1
   7  -1  -1 34.5531  5.2801   2
   7  -1  -1 36.8956  6.1557   1
   6  -1  -1 118.617  12.320   2
   6  -1  -1 120.562  13.459   1
   6  -1  -1 111.036  12.039   2
   6  -1  -1 113.889  12.025   1
   5  -1  -1 13.9184  2.6810   2
   5  -1  -1 11.3173  2.8810   1
   5  -1  -1 12.0972  2.7148   1
   5  -1  -1 6.20614 2.28173   2
   4  -1  -1 207.886  19.982   1
   4  -1  -1 215.683  19.848   1
   4  -1  -1 211.666  18.762   2
   4  -1  -1 201.590  18.678   2
  -4   1   1 204.082  18.028   2
   3  -1  -1 2478.12  228.97   1
   3  -1  -1 2588.13  229.06   1
   3  -1  -1 2564.67  216.16   2
   3  -1  -1 2547.27  216.07   2
  -3   1   1 2541.27  215.74   2
  -3   1   1 2489.13  228.65   1
  -3   1   1 2545.76  228.61   1
   2  -1  -1 5368.09  439.96   2
   2  -1  -1 5017.85  440.04   2
   2  -1  -1 5020.62  466.25   1
   2  -1  -1 5429.28  466.23   1
  -2   1   1 5073.37  466.09   1
  -2   1   1 5242.71  466.15   1
  -2   1   1 4993.38  439.86   2
  -2   1   1 5263.48  439.91   2
   1  -1  -1 313.596  30.667   2
  -1   1   1 399.642  30.583   2
  -1   1   1 367.685  32.393   1
  -1   1   1 319.662  32.493   1
   0  -1  -1 -2.0634  0.3650   1
   0  -1  -1 -2.0425  0.1891   2
   0  -1  -1 -2.0989  0.1821   1
   0   1   1 -1.9939  0.3589   1
   0   1   1 -1.6674  0.2766   1
   0   1   1 -1.9689  0.2604   2
  -2  -1  -1 275.302  25.650   1
  -2  -1  -1 287.958  24.104   2
  -2  -1  -1 262.114  24.077   2
  -2  -1  -1 264.548  25.422   1
   2   1   1 276.214  24.110   2
   2   1   1 258.143  24.122   2
   2   1   1 277.867  25.486   1
   2   1   1 295.238  25.821   1
   2   1   1 295.555  25.755   1
  -3  -1  -1 85.1915  8.9798   1
  -3  -1  -1 85.7630  8.5678   2
  -3  -1  -1 92.2790  8.6329   2
  -3  -1  -1 94.3555  9.2600   1
   3   1   1 99.2022  9.5398   1
   3   1   1 94.3676  8.7647   2
   3   1   1 96.1749  9.1622   1
   3   1   1 93.5647  8.8011   2
  -4  -1  -1 62.0113  7.2379   1
  -4  -1  -1 69.6765  6.6960   2
  -4  -1  -1 69.6938  6.6556   2
   4   1   1 63.7362  7.2972   2
   4   1   1 67.4665  6.9514   3
   4   1   1 79.0830  7.8801   1
   4   1   1 60.1660  7.9710   1
   4   1   1 69.8210  7.3776   2
  -5  -1  -1 189.738  17.931   1
  -5  -1  -1 192.545  16.973   2
  -5  -1  -1 185.414  17.032   2
   5   1   1 198.908  19.023   1
   5   1   1 184.534  18.371   1
   5   1   1 184.630  17.872   3
   5   1   1 200.111  17.650   2
   5   1   1 187.287  17.510   2
  -6  -1  -1 27.1950  3.4303   2
  -6  -1  -1 27.2218  3.3407   2
   6   1   1 24.7295  4.2896   2
   6   1   1 27.6524  3.5800   3
   6   1   1 25.5058  5.0433   1
   6   1   1 28.7463  4.5664   1
   6   1   1 27.0089  4.4470   2
   7   1   1 25.0019  5.3269   1
   7   1   1 23.3934  4.3562   2
   7   1   1 18.4192  3.9153   1
   7   1   1 22.5803  2.9848   3
   7   1   1 19.7576  4.0631   2
   7   1   1 22.3565  4.4674   2
   8   1   1 2.59135 3.25157   1
   8   1   1 -1.6013  2.2076   2
   8   1   1 -0.0649  2.5004   2
   8   1   1 4.49612 2.59115   1
   8   1   1 -0.6985  2.2445   2
   9   1   1 62.1809  9.7978   2
   9   1   1 92.4935 10.5368   1
   9   1   1 54.5198 11.0540   1
   9   1   1 91.7042 10.7153   2
  10   1   1 6.25867 4.12435   2
  10   1   1 8.10196 4.93735   1
  11   1   1 0.74496 4.36743   2
  11   1   1 -1.5028  4.3073   1
  12   1   1 6.75065 5.01626   2
  12   1   1 3.27923 5.30068   1
  12  -2  -1 5.71723 5.13010   2
  12  -2  -1 0.16769 5.00693   1
  11  -2  -1 2.84090 4.55412   2
  11  -2  -1 4.92337 4.16280   1
  10  -2  -1 2.25064 3.95559   2
  10  -2  -1 4.28171 3.82772   1
   9  -2  -1 -4.1693  3.0101   2
   9  -2  -1 1.46089 3.32571   1
   8  -2  -1 12.8015  4.1060   1
   8  -2  -1 10.8968  3.8724   2
   8  -2  -1 16.5274  4.3798   2
   8  -2  -1 17.4654  4.6994   1
   7  -2  -1 48.8834  8.2645   1
   7  -2  -1 67.6176  8.4516   2
   7  -2  -1 56.2714  7.9688   2
   7  -2  -1 79.3437  9.0335   1
   6  -2  -1 57.9869  6.7924   2
   6  -2  -1 41.0085  6.5325   1
   6  -2  -1 52.9236  6.7590   2
   6  -2  -1 67.2587  7.8610   1
  -6   2   1 50.7060  5.0877   2
  -6   2   1 37.1347  4.9180   2
   5  -2  -1 463.717  39.702   1
   5  -2  -1 414.623  39.551   1
   5  -2  -1 398.481  37.119   2
   5  -2  -1 434.863  37.462   2
  -5   2   1 432.165  36.699   2
  -5   2   1 385.146  38.710   1
  -5   2   1 425.117  36.583   2
   4  -2  -1 405.021  37.449   1
   4  -2  -1 397.927  35.384   2
   4  -2  -1 358.433  35.005   2
   4  -2  -1 396.236  37.313   1
  -4   2   1 382.854  34.841   2
  -4   2   1 395.551  36.943   1
  -4   2   1 457.361  35.050   2
   3  -2  -1 991.479  82.698   2
   3  -2  -1 956.551  87.316   1
   3  -2  -1 945.966  82.290   2
   3  -2  -1 977.327  87.540   1
  -3   2   1 950.854  82.360   2
  -3   2   1 920.440  87.228   1
  -3   2   1 968.167  82.307   2
   2  -2  -1 4629.43  427.06   1
   2  -2  -1 4862.34  427.48   1
   2  -2  -1 4857.94  403.05   2
   2  -2  -1 4750.90  403.44   2
  -2   2   1 4710.30  427.14   1
  -2   2   1 4501.00  427.28   1
  -2   2   1 4641.33  403.04   2
  -2   2   1 4964.20  403.35   2
   1  -2  -1 1194.33  104.15   1
   1  -2  -1 1063.23   97.81   2
   1  -2  -1 1166.88  103.68   1
   1  -2  -1 1198.95   98.30   2
  -1   2   1 1099.18   97.80   2
  -1   2   1 1188.78   98.24   2
  -1   2   1 1129.97  103.67   1
   0  -2  -1 154.331  14.358   1
   0  -2  -1 139.432  13.433   2
   0  -2  -1 145.649  13.844   1
   0   2   1 141.808  14.255   1
   0   2   1 158.374  13.118   2
   0   2   1 143.721  13.854   1
  -1  -2  -1 6264.06  557.06   1
  -1  -2  -1 5694.59  525.68   2
  -1  -2  -1 5978.07  556.70   1
  -1  -2  -1 6396.68  525.46   2
   1   2   1 6281.16  557.18   1
   1   2   1 6214.04  556.68   1
   1   2   1 6437.90  525.43   2
  -2  -2  -1 969.565  91.107   2
  -2  -2  -1 1102.74   91.09   2
  -2  -2  -1 1100.79   96.66   1
   2   2   1 978.057  91.141   2
   2   2   1 1146.09   96.90   1
   2   2   1 1050.11   96.37   1
   2   2   1 1098.33   91.02   2
  -3  -2  -1 564.357  44.904   2
  -3  -2  -1 498.393  47.313   1
  -3  -2  -1 512.784  44.896   2
   3   2   1 496.946  44.902   2
   3   2   1 518.188  47.936   1
   3   2   1 507.953  45.001   2
   3   2   1 521.628  47.506   1
  -4  -2  -1 409.182  36.043   2
  -4  -2  -1 418.330  36.019   2
  -4  -2  -1 400.819  37.964   1
   4   2   1 391.527  36.230   2
   4   2   1 396.293  38.216   1
   4   2   1 447.777  36.444   2
   4   2   1 419.850  38.700   1
   4   2   1 427.885  38.857   1
  -5  -2  -1 16.8199  2.6460   2
  -5  -2  -1 15.9406  2.6320   1
  -5  -2  -1 9.61061 2.32166   2
   5   2   1 18.1322  3.1943   1
   5   2   1 19.2818  3.1900   2
   5   2   1 12.6417  3.3349   1
   5   2   1 12.9383  2.8084   2
  -6  -2  -1 2.59760 1.36397   2
  -6  -2  -1 4.30390 1.46899   2
   6   2   1 3.52904 2.06546   2
   6   2   1 2.82402 1.73536   3
   6   2   1 3.55604 1.98899   1
   6   2   1 3.04529 2.57610   1
   6   2   1 6.68479 2.34795   2
   7   2   1 112.311  11.162   3
   7   2   1 126.122  12.895   1
   7   2   1 100.402  11.997   2
   7   2   1 106.981  12.149   2
   7   2   1 95.3709 13.2136   1
   8   2   1 12.1765  3.9560   2
   8   2   1 14.0231  2.7584   3
   8   2   1 12.7585  3.8618   1
   8   2   1 15.8105  4.0682   2
   8   2   1 11.0142  4.4096   1
   9   2   1 2.57699 4.15381   1
   9   2   1 1.52841 2.90102   2
   9   2   1 0.60922 2.41676   2
  10   2   1 5.53500 4.42670   2
  10   2   1 7.77893 4.28725   2
  10   2   1 7.76940 4.71933   1
  11   2   1 6.81950 5.33773   1
  11   2   1 1.20753 4.70738   2
  12   2   1 1.00759 5.80952   1
  12   2   1 10.1446  5.7738   2
  12  -3  -1 5.47685 4.98590   2
  12  -3  -1 -1.3392  4.1481   1
  11  -3  -1 7.40278 4.68959   1
  11  -3  -1 4.01589 4.42804   2
  10  -3  -1 0.87825 3.43103   2
  10  -3  -1 2.27464 4.06646   1
   9  -3  -1 0.62407 3.34028   1
   9  -3  -1 -4.0541  3.2715   2
   8  -3  -1 76.1278 10.9874   2
   8  -3  -1 82.8793 10.6205   2
   8  -3  -1 83.2035 11.6508   1
   8  -3  -1 94.5668 11.7045   1
   7  -3  -1 6.41371 3.15677   1
   7  -3  -1 2.10226 2.56086   2
   7  -3  -1 2.34214 2.91607   2
   7  -3  -1 3.89597 2.97807   1
  -7   3   1 4.62187 2.00728   2
  -7   3   1 2.65464 1.76098   2
   6  -3  -1 39.6970  6.9407   1
   6  -3  -1 47.3342  7.2903   1
   6  -3  -1 65.7968  7.2111   2
   6  -3  -1 45.3211  6.9081   2
  -6   3   1 41.4582  5.7017   2
  -6   3   1 41.5903  6.2082   1
  -6   3   1 51.2584  6.0086   2
  -6   3   1 42.2352  5.7398   2
   5  -3  -1 -0.7188  2.2766   2
   5  -3  -1 -1.7063  2.2811   2
   5  -3  -1 -1.2146  2.3576   1
   5  -3  -1 -0.2788  2.2894   1
  -5   3   1 -1.8938  1.7368   2
  -5   3   1 -2.0298  1.6455   2
  -5   3   1 2.36120 2.39753   1
   4  -3  -1 68.7107  7.6269   1
   4  -3  -1 44.9728  7.4983   1
   4  -3  -1 59.1843  6.9197   2
   4  -3  -1 64.8270  7.8851   2
  -4   3   1 65.4882  7.2369   2
  -4   3   1 62.1300  7.5836   1
  -4   3   1 48.3249  6.7268   2
   3  -3  -1 345.567  30.470   2
   3  -3  -1 330.077  31.044   2
   3  -3  -1 390.957  32.518   1
   3  -3  -1 320.364  32.769   1
  -3   3   1 330.461  30.786   2
  -3   3   1 331.247  32.631   1
  -3   3   1 358.807  30.637   2
   2  -3  -1 141.867  15.748   1
   2  -3  -1 173.739  15.404   1
   2  -3  -1 171.113  14.476   2
   2  -3  -1 151.668  14.946   2
  -2   3   1 142.084  14.743   2
  -2   3   1 156.005  14.392   2
   1  -3  -1 798.735  68.675   2
   1  -3  -1 794.255  68.054   2
   1  -3  -1 793.815  72.103   1
   1  -3  -1 804.570  72.774   1
  -1   3   1 812.706  68.633   2
  -1   3   1 763.055  72.095   1
  -1   3   1 832.225  72.785   1
  -1   3   1 747.346  68.005   2
   0  -3  -1 1214.40   99.68   2
   0  -3  -1 1096.88  106.15   1
   0  -3  -1 1188.66  105.58   1
   0  -3  -1 1134.01  100.22   2
   0   3   1 1098.02  100.19   2
   0   3   1 1201.95  105.58   1
   0   3   1 1157.45  106.20   1
   0   3   1 1190.31   99.66   2
  -1  -3  -1 120.286  11.078   2
  -1  -3  -1 107.487  11.025   1
  -1  -3  -1 114.315  10.519   2
  -1  -3  -1 122.471  11.829   1
   1   3   1 123.584  11.138   2
   1   3   1 110.225  11.043   1
   1   3   1 102.383  10.380   2
   1   3   1 121.088  11.848   1
  -2  -3  -1 276.609  23.005   2
  -2  -3  -1 225.929  24.147   1
  -2  -3  -1 254.016  22.540   2
   2   3   1 251.479  22.485   2
   2   3   1 259.464  23.801   1
   2   3   1 248.850  24.455   1
   2   3   1 259.922  22.982   2
  -3  -3  -1 53.8179  5.9845   2
  -3  -3  -1 49.1185  5.9299   1
  -3  -3  -1 42.8925  5.7432   2
   3   3   1 43.2667  5.5723   2
   3   3   1 47.7388  5.9927   2
   3   3   1 56.2531  6.2120   1
   3   3   1 53.0173  6.7945   1
  -4  -3  -1 -0.7571  1.1624   1
  -4  -3  -1 -0.1571  1.1104   2
  -4  -3  -1 1.65159 1.37773   2
   4   3   1 0.32386 1.58954   1
   4   3   1 0.24362 1.28876   2
   4   3   1 -0.5608  1.0367   2
   4   3   1 -0.4020  1.1389   1
  -5  -3  -1 215.366  19.344   2
  -5  -3  -1 207.866  20.200   1
  -5  -3  -1 212.007  19.262   2
   5   3   1 219.013  20.737   1
   5   3   1 213.961  21.411   1
   5   3   1 221.775  19.897   2
   5   3   1 201.841  19.662   2
  -6  -3  -1 104.544   8.811   2
  -6  -3  -1 81.1157  8.9486   2
   6   3   1 98.9104 10.8131   1
   6   3   1 91.0804 10.2637   2
   6   3   1 68.4110 10.7985   1
   6   3   1 86.2575 11.2308   1
   6   3   1 83.6297 10.0377   2
   7   3   1 29.7259  5.9382   1
   7   3   1 19.9462  4.5264   2
   7   3   1 36.8553  5.5905   2
   7   3   1 30.3741  5.2428   1
   8   3   1 77.5552 11.5986   1
   8   3   1 82.5983 10.3374   2
   8   3   1 70.9193  9.8893   2
   8   3   1 90.3624 10.6739   1
   8   3   1 82.0081  9.7303   3
   9   3   1 23.6975  5.0752   2
   9   3   1 18.7933  3.7126   3
   9   3   1 13.7696  5.2704   1
  10   3   1 7.29383 4.33222   1
  10   3   1 -1.7209  2.9147   2
  11   3   1 -1.9279  4.6357   1
  11   3   1 -0.0432  4.0015   2
  11   3   1 1.57849 4.91724   2
  12   3   1 2.07416 5.67039   2
  12   3   1 1.71958 6.33246   1
  12  -4  -1 5.15326 5.10751   1
  12  -4  -1 2.13862 4.41817   2
  11  -4  -1 4.90083 4.91254   1
  11  -4  -1 5.38233 4.70113   2
  10  -4  -1 4.64757 4.71696   2
  10  -4  -1 -2.9453  3.1518   1
   9  -4  -1 -0.7813  3.3591   1
   9  -4  -1 -0.4518  3.2812   2
   8  -4  -1 0.24978 2.98437   2
   8  -4  -1 -0.6205  2.6707   1
   7  -4  -1 37.5374  7.3937   1
   7  -4  -1 46.7603  7.4024   1
   7  -4  -1 40.6332  7.4248   2
   7  -4  -1 53.3944  7.1146   2
  -7   4   1 52.4975  6.3565   2
  -7   4   1 39.4333  5.0741   3
  -7   4   1 49.9881  6.4596   2
  -7   4   1 38.1136  4.9731   3
  -7   4   1 44.2419  6.1617   2
   6  -4  -1 4.80233 3.43355   2
   6  -4  -1 6.58400 3.43715   1
   6  -4  -1 -0.3781  2.3392   1
   6  -4  -1 6.97261 2.81191   2
  -6   4   1 0.65204 2.68977   1
  -6   4   1 3.40258 2.36855   2
  -6   4   1 1.44509 2.18432   2
   5  -4  -1 38.9804  6.3229   1
   5  -4  -1 37.2581  6.6504   2
   5  -4  -1 37.1653  5.6658   2
   5  -4  -1 65.9567  8.4532   1
  -5   4   1 36.4212  5.9391   2
  -5   4   1 47.0380  6.3035   2
  -5   4   1 40.7375  6.5585   1
   4  -4  -1 12.2973  3.7512   2
   4  -4  -1 22.2549  3.8958   1
   4  -4  -1 6.66004 3.40882   1
   4  -4  -1 19.8166  3.4456   2
  -4   4   1 19.0707  4.0690   1
  -4   4   1 10.2788  3.0900   2
  -4   4   1 13.1984  3.2928   2
   3  -4  -1 185.048  18.609   2
   3  -4  -1 197.591  18.656   1
   3  -4  -1 176.839  17.603   1
   3  -4  -1 184.638  16.640   2
  -3   4   1 165.834  16.570   2
  -3   4   1 165.106  16.980   2
   2  -4  -1 0.88757 1.07131   2
   2  -4  -1 -1.1481  1.0070   1
   2  -4  -1 0.92901 1.69232   2
   2  -4  -1 2.15570 2.11289   1
  -2   4   1 -0.2985  1.3420   2
  -2   4   1 2.84698 1.98774   1
  -2   4   1 -0.0375  1.0507   2
   1  -4  -1 36.6583  5.8667   1
   1  -4  -1 37.8116  4.6335   2
   1  -4  -1 35.6904  4.8164   1
   1  -4  -1 34.3085  5.4698   2
  -1   4   1 38.4049  4.7003   2
  -1   4   1 38.2559  5.4836   2
  -1   4   1 35.1903  4.9813   1
  -1   4   1 33.5097  5.5974   1
   0  -4  -1 62.9518  7.2163   1
   0  -4  -1 57.3081  8.0893   1
   0  -4  -1 63.7303  6.9073   2
   0  -4  -1 59.6659  7.6841   2
   0   4   1 60.6910  7.2637   1
   0   4   1 71.8600  7.0475   2
   0   4   1 58.9290  7.6671   2
   0   4   1 59.7193  8.1926   1
  -1  -4  -1 493.916  46.744   1
  -1  -4  -1 522.135  44.985   2
  -1  -4  -1 519.613  44.241   2
   1   4   1 514.231  44.168   2
   1   4   1 456.806  46.659   1
   1   4   1 526.622  47.715   1
   1   4   1 542.837  45.098   2
  -2  -4  -1 28.5900  4.7366   2
  -2  -4  -1 30.8373  4.4778   1
  -2  -4  -1 34.3189  4.4548   2
   2   4   1 38.2237  5.2672   2
   2   4   1 26.8147  4.2814   1
   2   4   1 44.8669  6.0810   1
   2   4   1 27.7624  4.0471   2
  -3  -4  -1 42.4384  5.9247   2
  -3  -4  -1 42.8140  6.2460   2
  -3  -4  -1 51.2201  6.3975   1
   3   4   1 44.7922  7.0391   1
   3   4   1 50.4403  6.2411   1
   3   4   1 55.4061  6.1824   2
   3   4   1 60.7768  6.9878   2
  -4  -4  -1 12.0729  2.7155   1
  -4  -4  -1 10.1562  2.4468   2
  -4  -4  -1 11.5640  2.8699   2
   4   4   1 4.76648 2.01660   2
   4   4   1 3.71963 2.38360   1
   4   4   1 7.25669 2.48513   2
   4   4   1 14.2531  2.9470   1
  -5  -4  -1 37.3312  5.5337   2
  -5  -4  -1 42.3658  5.5255   2
  -5  -4  -1 53.6698  6.1111   1
   5   4   1 41.2691  6.2052   1
   5   4   1 43.0497  6.9868   1
   5   4   1 46.2329  6.1576   2
   5   4   1 39.0888  6.0226   2
  -6  -4  -1 40.4354  4.9746   2
  -6  -4  -1 44.1130  5.2900   2
   6   4   1 19.4262  5.4292   1
   6   4   1 39.4558  5.9586   2
   6   4   1 33.6769  5.5358   1
   6   4   1 41.9478  5.9089   2
  -7  -4  -1 27.1801  3.5610   2
   7   4   1 30.1013  5.2206   2
   7   4   1 33.1946  5.6718   1
   7   4   1 23.4577  4.9363   2
   7   4   1 21.2476  5.2740   1
   7   4   1 14.5306  4.8173   1
   8   4   1 14.7139  4.0629   2
   8   4   1 15.7168  4.3528   1
   8   4   1 11.9038  4.2495   2
   8   4   1 14.6218  5.0600   1
   9   4   1 1.37158 3.42024   1
   9   4   1 2.21832 2.59924   3
   9   4   1 2.46073 3.17146   2
  10   4   1 3.15042 3.20312   2
  10   4   1 2.99922 4.23972   1
  11   4   1 3.58783 4.30431   2
  11   4   1 -5.2338  4.5912   1
  12   4   1 9.97705 6.47095   1
  11  -5  -1 4.43873 5.08806   2
  11  -5  -1 1.25094 3.99196   1
  10  -5  -1 2.14208 4.30505   2
  10  -5  -1 3.19113 4.31351   1
   9  -5  -1 10.1057  4.1527   2
   9  -5  -1 9.39716 4.73817   1
   8  -5  -1 14.5510  4.4786   2
   8  -5  -1 8.46948 4.42487   1
   7  -5  -1 78.4557  9.1776   2
   7  -5  -1 43.7533  8.0745   1
  -7   5   1 53.0057  7.7967   2
   6  -5  -1 3.51764 2.87185   1
   6  -5  -1 8.24535 3.05713   2
   6  -5  -1 0.43147 3.48402   1
  -6   5   1 0.14755 2.55291   2
  -6   5   1 0.53997 2.46823   2
  -6   5   1 -0.2390  3.1944   1
   5  -5  -1 114.972  12.379   1
   5  -5  -1 78.4892 10.6024   2
   5  -5  -1 106.717  13.485   1
   5  -5  -1 99.0465 12.5805   2
  -5   5   1 119.963  12.202   2
  -5   5   1 80.8854 11.1728   2
  -5   5   1 97.1181 12.3971   1
   4  -5  -1 291.517  32.130   1
   4  -5  -1 324.400  31.445   1
   4  -5  -1 319.083  30.724   2
   4  -5  -1 366.162  29.833   2
  -4   5   1 322.867  30.132   2
  -4   5   1 318.923  29.777   2
   3  -5  -1 332.607  28.009   2
   3  -5  -1 342.451  29.598   1
   3  -5  -1 282.327  26.357   2
   3  -5  -1 285.697  27.993   1
  -3   5   1 306.269  28.949   1
  -3   5   1 239.040  26.294   2
  -3   5   1 293.800  27.195   2
   2  -5  -1 29.6221  4.6754   2
   2  -5  -1 39.2234  5.3537   1
   2  -5  -1 29.6318  6.0474   1
   2  -5  -1 31.1345  5.7710   2
  -2   5   1 31.2996  5.9400   1
  -2   5   1 34.5651  5.7323   2
  -2   5   1 32.1958  4.7959   2
   1  -5  -1 55.9059  8.8279   1
   1  -5  -1 64.4829  7.3660   2
   1  -5  -1 67.8541  7.9112   1
   1  -5  -1 54.4969  8.1058   2
  -1   5   1 66.8340  8.4632   2
  -1   5   1 69.6988  7.5991   2
  -1   5   1 54.4057  8.5868   1
   0  -5  -1 67.7613  7.5952   1
   0  -5  -1 39.2496  7.3983   2
   0  -5  -1 56.9559  6.9375   2
   0   5   1 62.9319  7.1107   2
   0   5   1 77.4668  9.3615   1
   0   5   1 52.4101  7.7428   2
   0   5   1 74.0417  7.9256   1
  -1  -5  -1 286.305  23.963   2
  -1  -5  -1 294.730  25.048   2
  -1  -5  -1 256.886  25.160   1
   1   5   1 306.814  25.183   2
   1   5   1 222.009  25.041   1
   1   5   1 253.638  23.735   2
   1   5   1 268.056  26.326   1
  -2  -5  -1 108.143  11.962   1
  -2  -5  -1 117.219  12.563   2
  -2  -5  -1 119.603  10.861   2
   2   5   1 102.862  11.715   1
   2   5   1 103.941  12.252   2
   2   5   1 92.1505 12.8816   1
   2   5   1 109.153  10.656   2
  -3  -5  -1 0.57093 1.26410   1
  -3  -5  -1 1.26917 1.85986   2
  -3  -5  -1 1.60224 1.63905   2
   3   5   1 -0.5236  1.2431   2
   3   5   1 1.25140 2.02785   2
   3   5   1 1.67285 2.35204   1
   3   5   1 2.13785 1.67167   1
  -4  -5  -1 84.9419  9.6762   1
  -4  -5  -1 77.6242  9.1414   2
  -4  -5  -1 86.7330  9.7859   2
   4   5   1 96.6895 10.3713   2
   4   5   1 63.1527  8.5983   2
   4   5   1 67.1306 10.3832   1
   4   5   1 85.7647  9.5799   1
  -5  -5  -1 16.9002  3.4440   2
  -5  -5  -1 12.9816  3.5187   2
  -5  -5  -1 12.8204  3.2052   1
   5   5   1 8.92495 3.03217   1
   5   5   1 15.6581  3.7724   2
   5   5   1 11.0942  3.8706   1
   5   5   1 11.3517  3.1102   2
  -6  -5  -1 -1.8295  1.9953   2
  -6  -5  -1 0.93053 1.75357   2
   6   5   1 1.28751 2.41170   2
   6   5   1 -4.4607  1.6932   2
   6   5   1 -1.0197  2.0753   1
   6   5   1 -1.0198  2.0850   1
  -7  -5  -1 79.8034  8.9223   2
  -7  -5  -1 89.9174  9.2612   2
   7   5   1 104.293  11.358   1
   7   5   1 62.2003 11.1778   1
   7   5   1 87.2834 10.4811   2
   7   5   1 91.4332 11.1050   2
   8   5   1 1.95615 3.40571   1
   8   5   1 -0.7469  2.9127   1
   8   5   1 5.00872 3.62634   2
   8   5   1 6.05248 3.35110   2
   9   5   1 0.65620 3.13903   1
   9   5   1 2.77111 2.74459   3
   9   5   1 0.25352 3.04442   2
  10   5   1 1.93227 3.41573   2
  10   5   1 -0.0463  4.0667   1
  11   5   1 -3.5810  4.8346   1
  11   5   1 0.84704 4.38023   2
  12   5   1 -2.1459  6.0636   1
  11  -6  -1 -2.2095  4.1560   1
  11  -6  -1 -1.7735  4.1970   2
  10  -6  -1 -1.2186  3.9838   1
  10  -6  -1 -0.8963  3.6154   2
   9  -6  -1 4.13602 4.12435   1
   9  -6  -1 3.23842 3.44345   2
   8  -6  -1 22.4813  5.7919   1
   8  -6  -1 13.0315  4.4925   2
   7  -6  -1 15.5994  5.2529   1
   7  -6  -1 34.5613  6.1797   2
  -7   6   1 28.3568  5.7166   2
   6  -6  -1 21.5224  5.5942   1
   6  -6  -1 23.6107  5.2088   2
  -6   6   1 26.9715  5.5877   2
   5  -6  -1 30.4535  5.2650   2
   5  -6  -1 24.7406  6.5394   1
   5  -6  -1 35.2763  6.1495   1
  -5   6   1 8.32419 4.10079   1
  -5   6   1 30.6843  5.7730   2
   4  -6  -1 1.54289 3.90527   1
   4  -6  -1 1.23821 2.18301   1
   4  -6  -1 3.35252 2.17790   2
  -4   6   1 -0.6000  2.1693   2
  -4   6   1 -2.0747  2.5565   1
   3  -6  -1 9.61221 4.77642   1
   3  -6  -1 26.3479  4.2645   2
   3  -6  -1 19.3997  4.0610   1
  -3   6   1 9.66215 3.93802   1
  -3   6   1 2.04510 2.61072   2
   2  -6  -1 321.145  29.858   2
   2  -6  -1 331.306  31.752   1
   2  -6  -1 302.727  31.104   2
  -2   6   1 367.985  33.244   1
  -2   6   1 304.724  29.869   2
  -2   6   1 375.858  31.369   2
   1  -6  -1 99.8415 11.1265   2
   1  -6  -1 59.5522  8.1405   2
   1  -6  -1 67.2258  8.7422   1
  -1   6   1 69.3542 10.3054   1
  -1   6   1 65.5964  8.4084   2
  -1   6   1 91.6617 10.4191   2
   0  -6  -1 197.314  22.440   2
   0  -6  -1 208.479  20.281   2
   0  -6  -1 232.601  21.616   1
   0   6   1 214.531  20.359   2
   0   6   1 209.201  22.634   2
   0   6   1 252.853  23.210   1
  -1  -6  -1 180.150  17.112   2
  -1  -6  -1 197.541  19.640   2
  -1  -6  -1 164.503  17.901   1
   1   6   1 165.491  16.953   2
   1   6   1 172.539  17.988   1
   1   6   1 211.436  18.655   2
   1   6   1 220.082  19.955   1
  -2  -6  -1 135.625  14.160   2
  -2  -6  -1 173.214  16.930   2
  -2  -6  -1 142.181  15.008   1
   2   6   1 136.370  14.164   2
   2   6   1 178.480  18.402   1
   2   6   1 176.349  16.964   2
   2   6   1 142.441  15.014   1
  -3  -6  -1 141.459  15.307   2
  -3  -6  -1 145.079  14.387   2
   3   6   1 117.824  14.313   1
   3   6   1 125.158  13.786   2
   3   6   1 156.543  15.837   2
   3   6   1 137.884  16.668   1
  -4  -6  -1 194.016  19.491   1
  -4  -6  -1 187.551  20.036   2
  -4  -6  -1 198.186  18.673   2
   4   6   1 219.361  19.646   2
   4   6   1 193.107  19.449   1
   4   6   1 192.672  18.423   2
   4   6   1 168.560  21.503   1
  -5  -6  -1 1.42396 2.20805   1
  -5  -6  -1 3.73489 2.79710   2
  -5  -6  -1 3.03238 2.25451   2
   5   6   1 4.23068 3.12184   1
   5   6   1 0.59215 2.20945   2
   5   6   1 3.68262 2.57541   2
   5   6   1 0.36711 1.99258   1
  -6  -6  -1 32.6402  5.2600   2
  -6  -6  -1 33.3265  5.6906   2
   6   6   1 30.8170  6.0171   2
   6   6   1 32.2933  5.6028   2
   6   6   1 31.9767  5.7412   1
   6   6   1 22.7228  6.1809   1
  -7  -6  -1 7.87739 2.84292   2
  -7  -6  -1 9.48608 3.41574   2
   7   6   1 4.67607 3.85139   1
   7   6   1 13.6939  4.2380   2
   8   6   1 4.99075 4.16953   1
   8   6   1 -2.1631  3.1209   1
   8   6   1 0.10346 2.88020   2
   9   6   1 1.04329 3.60479   2
   9   6   1 -5.5271  3.6633   1
  10   6   1 -0.2189  4.1710   1
  10   6   1 8.13075 4.11703   2
  11   6   1 -0.4886  4.8555   1
  11   6   1 4.50439 4.28585   2
  10  -7  -1 -0.9734  4.4778   1
  10  -7  -1 2.44933 4.78010   2
   9  -7  -1 3.84746 4.18574   2
   9  -7  -1 -1.3275  4.0369   1
   8  -7  -1 -3.8493  3.5159   1
   8  -7  -1 -2.0441  2.8385   2
   7  -7  -1 3.31503 3.09787   2
   7  -7  -1 1.59322 3.56486   1
  -7   7   1 5.00178 3.57516   2
   6  -7  -1 3.47377 3.24465   1
   6  -7  -1 -2.3701  2.6212   2
  -6   7   1 2.07060 3.25371   2
   5  -7  -1 19.3940  5.0818   1
   5  -7  -1 20.6773  4.9870   2
  -5   7   1 26.8479  6.4610   1
  -5   7   1 27.1935  6.1228   2
   4  -7  -1 33.7444  6.2443   1
   4  -7  -1 36.2565  5.9229   2
  -4   7   1 41.2883  7.1618   2
  -4   7   1 22.8991  6.1644   1
   3  -7  -1 88.3361 10.5352   2
   3  -7  -1 79.2111 10.8762   1
  -3   7   1 90.2784 12.7853   1
  -3   7   1 95.1815 12.1216   2
   2  -7  -1 134.623  15.711   1
   2  -7  -1 126.574  14.701   2
  -2   7   1 159.134  18.044   1
  -2   7   1 152.351  16.741   2
   1  -7  -1 304.495  29.278   1
   1  -7  -1 283.295  27.518   2
  -1   7   1 295.408  30.653   1
  -1   7   1 328.977  29.309   2
   0  -7  -1 221.854  21.552   2
   0  -7  -1 244.303  22.967   1
   0   7   1 201.182  25.194   1
   0   7   1 247.608  23.210   2
  -1  -7  -1 0.54636 1.67759   2
  -1  -7  -1 0.48690 1.81274   1
   1   7   1 5.84405 3.82792   1
   1   7   1 4.81582 3.11428   2
  -2  -7  -1 64.3916  8.3384   2
  -2  -7  -1 72.0479  9.0182   1
   2   7   1 59.9478  8.6783   1
   2   7   1 68.4216  9.7745   2
   2   7   1 63.3911 10.4802   1
  -3  -7  -1 59.5151  7.9427   2
  -3  -7  -1 63.9096  8.2772   1
   3   7   1 76.4717 10.6954   1
   3   7   1 50.8058  8.4926   2
   3   7   1 48.4187  7.8170   1
  -4  -7  -1 2.82928 2.52281   2
  -4  -7  -1 3.26996 2.71381   1
   4   7   1 2.36391 2.62655   1
   4   7   1 11.0000  4.5305   1
   4   7   1 8.22451 3.68519   2
  -5  -7  -1 5.82027 2.85303   2
  -5  -7  -1 6.50354 3.22009   1
   5   7   1 -0.2052  2.4909   2
   5   7   1 8.84770 3.23055   1
   5   7   1 2.01131 3.65753   1
  -6  -7  -1 209.921  20.416   2
   6   7   1 194.807  24.672   1
   6   7   1 237.464  23.492   2
   7   7   1 9.19645 4.29348   2
   7   7   1 6.60449 4.71270   1
   8   7   1 5.29470 4.55043   1
   8   7   1 9.29857 4.52897   2
   9   7   1 -4.1337  3.7046   1
   9   7   1 4.74677 4.86687   1
   9   7   1 0.16052 3.52839   2
  10   7   1 -1.9944  3.4448   2
  10   7   1 -2.2551  4.8404   1
  11   7   1 2.78427 5.64362   1
  11   7   1 1.12760 4.19118   2
  10  -8  -1 -4.2335  4.4752   2
  10  -8  -1 3.25166 4.88909   1
   9  -8  -1 12.4022  5.5785   2
   9  -8  -1 8.33537 5.04652   1
   8  -8  -1 2.04113 4.05616   2
   8  -8  -1 -0.7428  3.6583   1
   7  -8  -1 -1.3842  3.3647   1
   7  -8  -1 -1.0926  3.3007   2
  -7   8   1 -1.8835  3.6202   2
   6  -8  -1 -1.1935  3.1646   1
   6  -8  -1 -1.7886  2.8184   2
  -6   8   1 3.67034 3.90611   2
   5  -8  -1 -0.4263  2.7115   2
   5  -8  -1 1.54399 3.42194   1
  -5   8   1 6.75805 3.95843   2
   4  -8  -1 -0.1894  2.7108   1
   4  -8  -1 -1.2020  2.3835   2
  -4   8   1 0.02334 3.81642   1
  -4   8   1 2.76542 3.39207   2
   3  -8  -1 24.6884  5.0094   2
   3  -8  -1 21.3161  4.9553   1
  -3   8   1 21.2416  5.7753   2
  -3   8   1 15.7386  5.8503   1
   2  -8  -1 1.05739 2.32565   1
   2  -8  -1 1.54020 2.20016   2
  -2   8   1 -0.6106  2.7961   2
  -2   8   1 -0.8571  3.0387   1
   1  -8  -1 155.322  18.577   1
   1  -8  -1 178.730  17.056   2
  -1   8   1 155.429  19.382   2
  -1   8   1 208.581  22.190   1
   0  -8  -1 38.7078  6.5365   2
   0  -8  -1 44.9732  7.0192   1
   0   8   1 47.0582  8.1520   2
   0   8   1 52.0149  9.3471   1
  -1  -8  -1 1.34985 2.14694   2
  -1  -8  -1 3.37012 2.59934   1
   1   8   1 3.42762 3.81894   1
   1   8   1 2.43424 3.16336   2
  -2  -8  -1 320.348  33.741   1
  -2  -8  -1 357.801  32.175   2
   2   8   1 362.348  33.637   2
   2   8   1 370.287  36.044   1
  -3  -8  -1 -4.5600  2.0097   1
  -3  -8  -1 5.21762 2.78144   2
   3   8   1 -1.6413  2.8395   2
   3   8   1 -2.9038  3.0376   1
   3   8   1 -1.1447  2.9709   1
  -4  -8  -1 31.6394  6.0718   1
  -4  -8  -1 27.1031  5.5917   2
   4   8   1 27.6602  6.5364   2
   4   8   1 34.4277  8.0672   1
  -5  -8  -1 2.26158 2.83825   2
   5   8   1 3.61119 3.56115   2
   5   8   1 3.73429 4.12558   1
  -6  -8  -1 0.05475 2.87312   2
   6   8   1 0.43688 4.14532   1
   6   8   1 -0.4055  3.1648   2
   7   8   1 2.30834 4.20914   1
   7   8   1 -2.4159  3.1271   2
   8   8   1 7.63606 4.47214   2
   8   8   1 1.44028 4.42410   1
   9   8   1 4.28071 5.10950   1
   9   8   1 0.28197 3.92873   2
   9   8   1 0.01785 5.12020   1
  10   8   1 -1.4946  5.1598   1
  10   8   1 5.34108 4.67243   2
   9  -9  -1 3.08956 5.60606   1
   9  -9  -1 4.55864 4.56258   2
   8  -9  -1 1.80298 4.01070   2
   8  -9  -1 7.86341 4.71093   1
   7  -9  -1 7.53085 5.34119   1
   7  -9  -1 6.86662 4.78079   2
  -7   9   1 9.84131 5.61024   2
   6  -9  -1 4.62277 4.18497   1
   6  -9  -1 4.08574 3.84903   2
  -6   9   1 0.32756 3.60825   2
   5  -9  -1 -1.9703  2.5093   2
   5  -9  -1 3.86190 3.61691   1
  -5   9   1 -1.4382  3.5441   2
   4  -9  -1 -0.6789  2.6932   1
   4  -9  -1 4.00046 3.43404   2
  -4   9   1 -0.0868  3.3270   2
   3  -9  -1 15.1554  4.6910   1
   3  -9  -1 15.8936  4.4413   2
  -3   9   1 11.9671  5.9044   1
  -3   9   1 15.1764  5.2176   2
   2  -9  -1 54.3023  8.3562   2
   2  -9  -1 57.5523  8.9721   1
  -2   9   1 69.8808 10.7882   2
  -2   9   1 67.4787 11.7682   1
   1  -9  -1 2.09507 2.38973   1
   1  -9  -1 7.58157 2.44139   2
  -1   9   1 0.20036 3.95054   1
  -1   9   1 -1.3506  2.8199   2
   0  -9  -1 2.58373 2.63662   2
   0  -9  -1 0.72851 2.57566   1
   0   9   1 3.01508 4.34974   1
   0   9   1 1.70213 3.24715   2
  -1  -9  -1 48.2275  7.6639   2
  -1  -9  -1 51.5486  7.9625   1
   1   9   1 39.4563  9.2321   1
   1   9   1 62.6477  9.6764   2
  -2  -9  -1 17.0505  4.4429   2
  -2  -9  -1 22.1375  5.0862   1
   2   9   1 22.9667  6.2569   2
   2   9   1 7.90393 5.59132   1
  -3  -9  -1 3.28772 3.01797   2
   3   9   1 8.37347 4.19610   2
   3   9   1 12.9785  6.0124   1
  -4  -9  -1 -0.4776  2.7606   2
   4   9   1 0.38739 3.53579   2
   4   9   1 6.72297 5.37232   1
  -5  -9  -1 62.4043  9.2195   2
   5   9   1 66.1767 11.8291   1
   5   9   1 52.6938 10.0138   2
  -6  -9  -1 25.5289  5.7533   2
   6   9   1 18.6379  7.2393   1
   6   9   1 22.9330  6.5018   2
   7   9   1 7.28150 5.43847   1
   7   9   1 -3.3179  3.4896   2
   8   9   1 1.09784 4.06099   2
   8   9   1 -3.8196  4.1461   1
   9   9   1 2.04324 5.28109   1
   9   9   1 1.56544 5.06495   1
   9   9   1 4.73783 4.51335   2
  10   9   1 0.26549 5.83286   1
  10   9   1 -1.3834  4.4002   2
   8 -10  -1 -1.5969  4.5339   1
   7 -10  -1 0.41225 4.54923   1
   7 -10  -1 4.83524 4.29410   2
   6 -10  -1 3.33594 3.67787   2
   6 -10  -1 10.3789  5.1182   1
  -6  10   1 -1.7734  4.2233   2
   5 -10  -1 11.8609  5.1230   2
   5 -10  -1 5.21585 4.26070   1
  -5  10   1 9.90756 5.53714   2
   4 -10  -1 -1.2296  2.7743   2
   4 -10  -1 -3.0449  2.8849   1
  -4  10   1 2.17881 4.68725   2
   3 -10  -1 4.46220 3.72913   1
   3 -10  -1 -0.8126  2.4797   2
  -3  10   1 -0.2738  3.7638   2
  -3  10   1 -1.8100  4.7931   1
   2 -10  -1 8.75823 3.62835   2
   2 -10  -1 1.27734 2.90269   1
  -2  10   1 12.1333  6.3475   1
  -2  10   1 10.7022  5.0965   2
   1 -10  -1 4.15508 3.31360   1
   1 -10  -1 5.79415 3.23649   2
  -1  10   1 10.5514  6.1346   1
  -1  10   1 10.1160  5.1115   2
   0 -10  -1 21.9064  5.1365   2
   0 -10  -1 20.0465  5.3541   1
   0  10   1 23.3477  7.4461   1
   0  10   1 28.5282  7.0383   2
  -1 -10  -1 1.16433 3.10691   1
  -1 -10  -1 3.83168 2.98983   2
   1  10   1 0.24479 3.51993   2
   1  10   1 3.23119 4.51713   1
  -2 -10  -1 33.4789  6.7090   2
   2  10   1 39.6217  9.9772   1
   2  10   1 51.7506  9.2951   2
  -3 -10  -1 10.9795  4.4620   2
   3  10   1 21.1951  7.6924   1
   3  10   1 20.7979  6.2992   2
  -4 -10  -1 17.0301  5.1579   2
   4  10   1 32.0674  8.8469   1
   4  10   1 21.2368  6.5848   2
  -5 -10  -1 -2.7438  3.2645   2
   5  10   1 1.02818 4.99241   1
   5  10   1 -2.6289  3.8177   2
   6  10   1 -1.8897  3.8434   2
   6  10   1 8.97218 6.42531   1
   7  10   1 0.72227 5.28799   1
   7  10   1 0.41865 4.52642   2
   8  10   1 5.20933 5.61782   2
   8  10   1 -1.2258  5.0809   1
   9  10   1 2.32169 5.66204   1
   9  10   1 -1.1081  4.7125   2
   7 -11  -1 5.65837 5.08244   1
   6 -11  -1 5.62307 4.67535   1
   6 -11  -1 8.21048 5.11839   2
  -6  11   1 17.5601  6.9654   2
   5 -11  -1 0.04647 3.70883   2
   5 -11  -1 1.07831 3.83704   1
  -5  11   1 5.91817 5.27221   2
   4 -11  -1 7.37493 4.41974   2
   4 -11  -1 6.98892 4.58796   1
  -4  11   1 1.13188 4.77586   2
   3 -11  -1 1.52790 3.51273   2
   3 -11  -1 2.85592 4.13334   1
  -3  11   1 2.40095 4.58995   2
   2 -11  -1 7.18058 4.14360   1
   2 -11  -1 4.00265 3.53030   2
  -2  11   1 -0.7959  5.1946   1
  -2  11   1 -3.5853  4.0362   2
   1 -11  -1 3.23960 3.55979   1
   1 -11  -1 -2.1403  2.8381   2
  -1  11   1 -1.3232  5.2944   1
  -1  11   1 4.85477 4.58823   2
   0 -11  -1 7.26712 3.71496   2
   0  11   1 5.55768 6.01613   1
   0  11   1 30.7146  7.6167   2
  -1 -11  -1 -2.7480  2.9897   2
   1  11   1 -1.7279  3.6581   2
   1  11   1 -0.8413  5.1003   1
  -2 -11  -1 16.7350  5.2755   2
   2  11   1 22.7897  6.7110   2
   2  11   1 13.3355  7.4529   1
  -3 -11  -1 1.73751 3.48592   2
   3  11   1 2.70645 4.63284   2
   3  11   1 1.94767 5.55107   1
  -4 -11  -1 -1.8251  3.7399   2
   4  11   1 -4.5223  4.5696   1
   4  11   1 3.01984 4.68245   2
   5  11   1 28.3702  7.8444   2
   5  11   1 26.7771  9.0944   1
   6  11   1 -1.7070  4.7673   2
   6  11   1 6.38680 6.08702   1
   7  11   1 -4.8595  5.2269   1
   7  11   1 -1.9115  4.7749   2
   8  11   1 1.08135 6.18775   1
   6 -12  -1 1.90424 5.36064   1
  -6  12   1 1.95591 6.06155   2
   5 -12  -1 -0.0393  4.2482   1
  -5  12   1 4.20383 5.71705   2
   4 -12  -1 2.54304 4.33766   2
   4 -12  -1 2.12553 4.66784   1
  -4  12   1 2.62530 5.80257   2
   3 -12  -1 -4.3448  3.0473   2
   3 -12  -1 1.77617 3.90343   1
  -3  12   1 1.09218 5.07226   2
   2 -12  -1 17.7190  5.4055   2
  -2  12   1 11.9595  6.0484   2
   1 -12  -1 2.40358 3.86238   2
  -1  12   1 0.98446 6.27283   1
  -1  12   1 11.9657  6.3526   2
   0 -12  -1 1.02368 3.91239   2
   0  12   1 2.77861 4.76553   2
   0  12   1 4.64988 6.10208   1
  -1 -12  -1 2.50670 4.09373   2
   1  12   1 6.51536 6.11229   1
   1  12   1 1.97110 4.68264   2
  -2 -12  -1 5.27016 4.46866   2
   2  12   1 14.5881  6.7334   2
   2  12   1 10.8425  7.6260   1
  -3 -12  -1 3.51636 4.57885   2
   3  12   1 13.0515  6.2702   2
   3  12   1 2.94184 7.01216   1
  -4 -12  -1 5.18637 4.95387   2
   4  12   1 5.72579 6.70944   1
   4  12   1 7.91185 5.19395   2
   5  12   1 12.6714  8.0203   1
   5  12   1 7.45826 5.24612   2
   6  12   1 -0.3565  6.5377   1
  -4  13   1 14.6381  7.6605   2
  -3  13   1 2.56557 6.35851   2
   2 -13  -1 2.14112 4.57640   2
  -2  13   1 -0.8040  5.9045   2
   1 -13  -1 -1.4362  3.7363   2
  -1  13   1 -4.5712  4.9004   2
   0 -13  -1 1.13786 4.22284   2
   0  13   1 4.41859 5.54889   2
  -1 -13  -1 2.59277 4.34874   2
   1  13   1 5.37285 5.91553   2
   1  13   1 0.79703 6.84893   1
  -2 -13  -1 -0.0726  4.6054   2
   2  13   1 4.22679 5.25824   2
   2  13   1 -0.9019  6.9946   1
  -3 -13  -1 -2.6577  4.8913   2
   3  13   1 1.51621 6.73101   1
   4  13   1 12.0967  8.1712   1
   0 -14  -1 5.28788 5.52747   2
  -1 -14  -1 1.81652 5.62191   2
   4  13  -2 0.07691 6.71193   1
   3  13  -2 8.29142 8.28580   1
   2  13  -2 -6.1482  5.4641   1
  -2 -13   2 2.33504 4.50459   2
   1  13  -2 -2.6441  6.8350   1
   1  13  -2 -4.1538  5.3567   2
  -1 -13   2 -1.0979  4.2924   2
   0  13  -2 1.55502 7.12185   1
   0  13  -2 0.64758 5.27638   2
   0 -13   2 5.02090 4.93520   2
  -1  13  -2 7.96895 6.58945   2
   1 -13   2 9.63734 5.16184   2
  -2  13  -2 4.65137 6.39118   2
   2 -13   2 4.40970 4.66222   2
  -3  13  -2 2.18699 6.29266   2
   3 -13   2 2.00233 4.32499   2
   6  12  -2 -3.4734  5.7257   1
   5  12  -2 13.8276  6.6075   2
   5  12  -2 7.11509 6.73376   1
   4  12  -2 2.19173 5.81920   1
   4  12  -2 1.75039 5.44279   2
   3  12  -2 2.34757 6.09153   1
   3  12  -2 -3.0941  4.6408   2
  -3 -12   2 2.13252 4.61948   2
   2  12  -2 3.48996 4.94326   2
   2  12  -2 3.82545 6.07629   1
  -2 -12   2 -1.6957  3.6079   2
   1  12  -2 22.6925  7.2460   2
   1  12  -2 6.35719 7.28422   1
  -1 -12   2 21.4806  6.2547   2
   0  12  -2 27.1217  7.7326   2
   0  12  -2 8.18611 6.93665   1
   0 -12   2 8.92711 4.70370   2
  -1  12  -2 2.05126 5.93939   1
  -1  12  -2 2.58077 5.32772   2
   1 -12   2 6.69473 4.49333   2
  -2  12  -2 8.32475 6.09999   2
   2 -12   2 2.80985 3.44847   2
  -3  12  -2 4.36370 5.97359   2
   3 -12   2 26.0242  6.8627   2
  -4  12  -2 -0.5415  5.4711   2
   4 -12   2 3.78827 4.52688   2
  -5  12  -2 5.99521 6.81958   2
   5 -12   2 3.82455 5.49751   1
   5 -12   2 -1.2911  4.1650   2
  -6  12  -2 6.00032 7.00982   2
   6 -12   2 -0.4060  5.3660   1
   7  11  -2 1.03817 5.23912   1
   7  11  -2 -2.8879  4.8531   2
   6  11  -2 0.42345 5.85673   1
   6  11  -2 4.71677 5.20373   2
   5  11  -2 6.86610 5.20181   2
   5  11  -2 3.45076 5.72149   1
   4  11  -2 8.98368 6.19775   1
   4  11  -2 1.06588 4.71722   2
   3  11  -2 19.3719  7.1719   1
   3  11  -2 18.7611  6.9749   2
  -3 -11   2 8.45585 4.49990   2
   2  11  -2 -0.2890  5.1140   1
   2  11  -2 2.21441 4.37237   2
  -2 -11   2 -3.4101  2.8330   2
   1  11  -2 10.1373  5.5169   2
   1  11  -2 6.85582 5.63532   1
  -1 -11   2 1.43870 3.74604   2
   0  11  -2 8.10390 4.86215   2
   0  11  -2 9.55032 6.54956   1
   0 -11   2 6.33065 4.05492   2
  -1  11  -2 3.11306 5.62541   1
  -1  11  -2 9.91073 4.99987   2
   1 -11   2 0.39153 3.14909   2
  -2  11  -2 15.1734  7.9079   1
  -2  11  -2 30.1283  7.7059   2
   2 -11   2 17.1118  5.6431   1
   2 -11   2 25.7906  6.1018   2
  -3  11  -2 3.26407 4.93008   2
   3 -11   2 10.4552  4.8049   2
   3 -11   2 7.76180 4.75827   1
  -4  11  -2 5.08918 5.54067   2
   4 -11   2 1.58903 3.92168   1
   4 -11   2 1.42284 3.47774   2
  -5  11  -2 0.62347 5.34836   2
   5 -11   2 6.48648 4.63664   2
   5 -11   2 13.3064  5.6646   1
  -6  11  -2 -1.9602  6.1046   2
   6 -11   2 2.55133 4.07233   2
   6 -11   2 0.73796 4.81191   1
  -7  11  -2 12.4689  7.1500   2
   7 -11   2 -2.1047  4.9700   1
   8  10  -2 1.77493 5.30807   1
   8  10  -2 -3.4146  4.5010   2
   7  10  -2 3.61046 5.20527   2
   7  10  -2 -0.3791  5.0006   1
   6  10  -2 -0.7369  4.8555   1
   6  10  -2 -2.9456  4.1288   2
   5  10  -2 7.33517 4.27478   2
   5  10  -2 -0.2445  4.4511   1
   4  10  -2 11.6565  6.4235   1
   4  10  -2 5.84320 4.44041   2
  -4 -10   2 11.6993  4.2316   2
   3  10  -2 10.0564  5.3754   2
   3  10  -2 6.74857 5.61075   1
  -3 -10   2 4.23493 3.52924   2
   2  10  -2 -5.4344  3.3899   2
   2  10  -2 4.79159 4.80169   1
  -2 -10   2 0.96956 3.03563   2
   1  10  -2 -1.1861  3.0508   2
   1  10  -2 0.95800 4.50915   1
  -1 -10   2 -1.6070  2.6582   2
   0  10  -2 2.17385 4.24150   1
   0  10  -2 0.71050 3.79309   2
   0 -10   2 -0.6686  2.6758   2
   0 -10   2 0.64766 2.99043   1
  -1  10  -2 8.84836 6.00009   1
  -1  10  -2 15.0151  5.6024   2
   1 -10   2 7.16159 3.60741   2
   1 -10   2 4.92090 3.76658   1
  -2  10  -2 10.3678  6.0576   1
  -2  10  -2 7.79101 4.58579   2
   2 -10   2 5.96601 3.63054   1
   2 -10   2 4.82781 3.11279   2
  -3  10  -2 42.1570  8.8530   2
  -3  10  -2 64.2025 11.5737   1
   3 -10   2 30.7121  7.0257   1
   3 -10   2 26.8353  6.6733   2
  -4  10  -2 5.17717 4.62346   2
   4 -10   2 2.03685 3.12399   2
   4 -10   2 7.65924 4.32094   1
  -5  10  -2 -1.5736  4.2410   2
   5 -10   2 12.6552  5.2224   1
   5 -10   2 2.26105 3.67324   2
  -6  10  -2 2.36835 5.08218   2
   6 -10   2 0.88391 3.80181   2
   6 -10   2 8.21429 5.06427   1
  -7  10  -2 9.75394 6.15131   2
   7 -10   2 0.49091 4.13600   2
   7 -10   2 1.92394 4.12510   1
   8 -10   2 0.69405 4.68450   1
   9   9  -2 2.27642 4.68641   2
   9   9  -2 5.14934 4.99874   1
   8   9  -2 2.15375 3.99811   2
   8   9  -2 -2.3646  4.3590   1
   7   9  -2 7.73607 4.97822   2
   7   9  -2 8.96371 5.63448   1
   6   9  -2 -0.0566  3.6271   2
   6   9  -2 -2.2556  4.0036   1
   5   9  -2 9.01069 5.14149   1
   5   9  -2 3.67739 3.81279   2
   4   9  -2 28.2262  7.2960   1
   4   9  -2 8.37190 4.69773   2
  -4  -9   2 16.2317  4.4103   2
   3   9  -2 59.3735 10.5050   1
   3   9  -2 49.4816  9.3102   2
  -3  -9   2 53.1368  8.1209   2
   2   9  -2 40.2481  8.8262   1
   2   9  -2 44.6115  8.6616   2
  -2  -9   2 38.6353  6.6276   2
   1   9  -2 17.0585  5.5373   2
   1   9  -2 7.48433 4.55430   1
  -1  -9   2 14.2431  4.0611   2
  -1  -9   2 16.8867  4.4685   1
   0   9  -2 5.41569 4.05732   2
   0   9  -2 3.69366 4.28620   1
   0  -9   2 13.1391  3.6560   2
   0  -9   2 6.44170 3.03949   1
  -1   9  -2 21.3488  6.0946   2
  -1   9  -2 19.5909  6.7299   1
   1  -9   2 17.0055  4.4081   2
   1  -9   2 14.0609  4.3764   1
  -2   9  -2 3.20826 4.07270   1
  -2   9  -2 2.39559 3.47553   2
   2  -9   2 2.86195 3.11186   1
   2  -9   2 4.23981 2.97995   2
  -3   9  -2 10.7915  4.8225   2
  -3   9  -2 17.1527  6.4389   1
   3  -9   2 9.06354 3.56121   2
   3  -9   2 9.58011 3.94137   1
  -4   9  -2 39.0329  8.7774   1
  -4   9  -2 13.3839  5.4926   2
   4  -9   2 22.4954  5.6239   1
   4  -9   2 28.0490  5.5455   2
  -5   9  -2 0.15071 3.98812   2
   5  -9   2 3.04008 3.71741   1
   5  -9   2 1.54701 3.18304   2
  -6   9  -2 -3.9094  3.5867   2
   6  -9   2 0.00771 3.40698   1
   6  -9   2 -0.5921  3.2841   2
  -7   9  -2 -2.7012  3.9921   2
   7  -9   2 1.66781 3.70314   2
   7  -9   2 -1.7677  4.0313   1
   8  -9   2 2.62631 4.46848   2
   8  -9   2 -0.0555  4.0879   1
   9  -9   2 4.62006 5.10398   2
   9  -9   2 7.62930 5.35960   1
  10   8  -2 3.02128 4.84781   2
  10   8  -2 3.42442 4.97434   1
  10   8  -2 -1.4306  4.7625   1
   9   8  -2 1.57118 4.76916   1
   9   8  -2 7.91634 5.04286   2
   8   8  -2 4.02988 4.41308   2
   8   8  -2 1.27041 3.92960   1
   7   8  -2 -1.2655  3.4782   2
   7   8  -2 -1.8401  3.7237   1
   6   8  -2 29.0694  7.0418   1
   6   8  -2 25.1579  5.9593   2
   5   8  -2 1.17817 4.01463   1
   5   8  -2 1.63291 3.45805   2
  -5  -8   2 4.20335 2.74585   2
   4   8  -2 28.8633  6.6761   1
   4   8  -2 38.8010  7.0131   2
  -4  -8   2 18.4241  4.5280   2
   3   8  -2 63.4554  9.6744   2
   3   8  -2 36.1875  8.3772   1
   3   8  -2 49.8162  7.8562   1
  -3  -8   2 58.9411  7.8175   2
  -3  -8   2 55.8512  7.9777   1
   2   8  -2 4.21600 4.24666   1
   2   8  -2 8.16649 3.71323   1
   2   8  -2 1.25944 3.08013   2
  -2  -8   2 9.72610 3.33448   2
  -2  -8   2 8.81264 3.31084   1
   1   8  -2 49.7616  8.1457   2
   1   8  -2 26.0402  7.2264   1
  -1  -8   2 40.3926  6.2584   2
  -1  -8   2 45.5760  6.6924   1
   0   8  -2 103.065  12.857   2
   0   8  -2 102.310  13.889   1
   0  -8   2 83.8589 10.9935   1
   0  -8   2 80.7200 10.4584   2
  -1   8  -2 23.6500  6.6956   1
  -1   8  -2 29.5273  6.4427   2
   1  -8   2 24.5986  4.9611   2
   1  -8   2 26.7861  5.1908   1
  -2   8  -2 7.33701 4.03875   2
  -2   8  -2 5.90947 4.30702   1
   2  -8   2 8.58553 3.27748   2
   2  -8   2 7.49791 3.28328   1
  -3   8  -2 2.85486 4.23220   1
  -3   8  -2 -0.0211  3.2257   2
   3  -8   2 3.95909 3.02102   1
   3  -8   2 1.37692 2.42347   2
  -4   8  -2 1.55596 4.22939   1
  -4   8  -2 -2.6963  3.0208   2
   4  -8   2 0.48214 2.42594   2
   4  -8   2 0.44670 2.64596   1
  -5   8  -2 133.553  18.457   1
  -5   8  -2 121.955  16.664   2
   5  -8   2 142.879  16.008   2
   5  -8   2 144.703  17.048   1
  -6   8  -2 15.1650  5.6185   2
   6  -8   2 17.0370  5.1674   2
   6  -8   2 15.0890  5.2941   1
  -7   8  -2 0.56519 3.91618   2
   7  -8   2 1.06973 3.74556   1
   7  -8   2 0.08903 3.31812   2
  -8   8  -2 20.3073  6.6002   2
   8  -8   2 3.57946 4.50183   2
   8  -8   2 7.19883 5.07772   1
   9  -8   2 6.02785 5.53748   1
   9  -8   2 -0.0703  3.6591   2
  10  -8   2 -3.4004  4.9884   1
  10  -8   2 2.18615 4.72655   2
  10   7  -2 6.90139 4.56279   2
  10   7  -2 1.05490 4.64448   1
  10   7  -2 6.23369 5.38352   1
   9   7  -2 2.68503 4.00744   2
   9   7  -2 -0.3639  4.2936   1
   8   7  -2 14.3218  5.8931   1
   8   7  -2 16.7509  5.2478   2
   7   7  -2 3.52509 3.79654   1
   7   7  -2 0.47902 3.18064   2
   6   7  -2 14.4948  4.4649   2
   6   7  -2 1.48642 2.90583   2
   6   7  -2 9.53160 4.30102   1
   5   7  -2 8.72700 3.35880   1
   5   7  -2 23.4563  5.4534   2
   5   7  -2 14.2696  4.8797   1
   5   7  -2 16.9782  4.0133   2
  -5  -7   2 14.2226  3.9234   2
  -5  -7   2 19.9557  3.9134   2
   4   7  -2 11.6640  3.6570   1
   4   7  -2 0.85357 2.62658   2
   4   7  -2 3.33948 2.36010   2
   4   7  -2 -0.1509  2.8755   1
  -4  -7   2 -0.6393  2.2068   1
  -4  -7   2 -0.4135  1.7995   2
  -4  -7   2 0.07852 2.85858   2
   3   7  -2 76.8608 10.7165   2
   3   7  -2 79.2881 10.1548   1
   3   7  -2 82.8121  9.6881   2
   3   7  -2 69.8400 11.2098   1
  -3  -7   2 89.2388  9.8083   2
  -3  -7   2 83.3973 10.1752   1
   2   7  -2 45.6405  7.6656   1
   2   7  -2 41.3925  6.8604   2
   2   7  -2 25.3772  5.1553   1
  -2  -7   2 28.8116  4.9436   2
   1   7  -2 155.457  18.497   2
   1   7  -2 156.618  18.186   1
   1   7  -2 184.830  20.538   1
  -1  -7   2 187.217  17.413   1
  -1  -7   2 161.459  16.314   2
   0   7  -2 35.3081  6.8774   2
   0   7  -2 41.9422  7.9871   1
   0  -7   2 37.3607  6.1316   1
   0  -7   2 59.8172  6.8745   2
  -1   7  -2 26.3949  5.7065   2
  -1   7  -2 23.3110  6.4902   1
   1  -7   2 29.8439  5.2928   1
   1  -7   2 32.7426  5.2458   2
  -2   7  -2 9.23573 4.34216   1
  -2   7  -2 12.2382  4.4834   2
   2  -7   2 8.59320 3.02262   2
   2  -7   2 8.03909 3.24129   1
  -3   7  -2 82.7148 11.1307   1
  -3   7  -2 65.7006  9.4643   2
   3  -7   2 36.6755  6.6149   2
   3  -7   2 42.2532  7.3974   1
  -4   7  -2 14.2578  4.8905   2
  -4   7  -2 7.89955 4.58096   1
   4  -7   2 17.6434  4.5292   1
   4  -7   2 15.5007  4.0523   2
  -5   7  -2 8.94890 4.44645   1
  -5   7  -2 6.33406 3.67461   2
   5  -7   2 7.24221 3.24191   2
   5  -7   2 1.08822 3.06926   1
  -6   7  -2 28.0294  6.4505   2
   6  -7   2 15.4083  4.7692   2
   6  -7   2 13.3008  5.0263   1
  -7   7  -2 10.5430  4.5458   2
   7  -7   2 6.79489 4.50903   1
   7  -7   2 4.91490 3.35370   2
  -8   7  -2 8.87600 4.68479   2
   8  -7   2 9.06829 4.92748   1
   8  -7   2 25.6240  5.7915   2
   9  -7   2 -1.0050  3.9160   1
   9  -7   2 -0.7559  3.6549   2
  10  -7   2 5.06753 4.39806   2
  10  -7   2 6.25100 5.15177   1
  11  -7   2 -2.9657  5.5512   1
  11   6  -2 -1.3196  5.2334   1
  10   6  -2 4.00152 4.45796   1
  10   6  -2 2.62289 3.41474   2
   9   6  -2 0.07428 3.45004   1
   9   6  -2 8.50477 4.31201   2
   8   6  -2 9.13069 4.80539   1
   8   6  -2 14.3381  4.6615   2
   7   6  -2 94.6445 12.8308   1
   7   6  -2 80.1572 10.6069   2
   7   6  -2 110.284  12.003   2
   6   6  -2 6.04018 3.75007   1
   6   6  -2 11.2586  3.0477   2
   6   6  -2 14.7380  3.5184   1
   6   6  -2 4.22790 2.92753   2
   5   6  -2 24.8667  4.4918   2
   5   6  -2 25.1089  4.5450   1
   5   6  -2 32.8199  5.7892   2
   5   6  -2 26.3292  5.5482   1
  -5  -6   2 22.2329  3.9489   2
  -5  -6   2 30.4113  4.0890   2
   4   6  -2 38.9638  5.2833   2
   4   6  -2 36.2339  5.4935   1
   4   6  -2 54.7087  7.8311   1
   4   6  -2 34.9191  6.1213   2
  -4  -6   2 40.8431  5.4274   1
  -4  -6   2 36.2475  5.5656   2
  -4  -6   2 25.0740  4.7704   2
   3   6  -2 0.58651 1.75446   1
   3   6  -2 2.02342 2.23903   1
   3   6  -2 2.54352 2.21287   2
   3   6  -2 0.97832 1.70002   2
  -3  -6   2 -0.4765  1.5436   1
  -3  -6   2 1.16337 1.68097   2
  -3  -6   2 -0.4669  2.1751   2
   2   6  -2 122.781  12.449   2
   2   6  -2 105.465  12.888   1
   2   6  -2 116.839  13.707   2
   2   6  -2 104.737  14.276   1
  -2  -6   2 132.375  13.830   2
  -2  -6   2 128.133  11.861   2
   1   6  -2 27.6108  4.6305   1
   1   6  -2 24.9186  4.9743   2
   1   6  -2 28.6639  5.8098   1
   1   6  -2 27.4465  4.3266   2
  -1  -6   2 23.7181  5.0202   2
  -1  -6   2 24.7359  4.1097   2
  -1  -6   2 19.3651  3.9127   1
   0   6  -2 217.451  23.771   1
   0   6  -2 257.396  25.280   1
   0   6  -2 260.147  23.797   2
   0   6  -2 232.016  22.519   2
   0  -6   2 232.104  23.504   2
   0  -6   2 246.822  23.700   1
   0  -6   2 270.478  22.606   2
  -1   6  -2 4.46481 2.92911   2
  -1   6  -2 4.33955 3.17893   1
  -1   6  -2 -0.2955  1.7416   2
   1  -6   2 0.48809 1.53687   2
   1  -6   2 3.49886 2.93427   2
   1  -6   2 4.59137 2.46294   1
  -2   6  -2 22.9457  6.0601   1
  -2   6  -2 36.7249  6.5513   2
   2  -6   2 40.4396  5.7219   2
   2  -6   2 42.4467  6.2438   1
  -3   6  -2 -0.7746  2.9696   1
  -3   6  -2 0.47694 2.46286   2
   3  -6   2 4.67316 2.70561   1
   3  -6   2 1.65935 1.84347   2
  -4   6  -2 236.649  25.104   2
  -4   6  -2 240.645  26.717   1
   4  -6   2 254.140  24.527   1
   4  -6   2 230.904  22.845   2
  -5   6  -2 1.42210 3.40873   1
  -5   6  -2 -1.4603  2.3414   2
   5  -6   2 -1.0560  1.8627   2
   5  -6   2 3.49367 2.83510   1
  -6   6  -2 39.8332  7.8087   1
  -6   6  -2 27.2166  6.0044   2
   6  -6   2 15.9258  6.5581   1
   6  -6   2 12.5988  4.6137   1
   6  -6   2 12.3112  4.3560   2
  -7   6  -2 13.3099  4.4710   2
   7  -6   2 13.4214  4.7395   1
   7  -6   2 11.9898  4.6325   2
  -8   6  -2 -0.4675  3.3643   2
   8  -6   2 -0.0775  3.4184   1
   8  -6   2 5.89296 3.59394   2
   9  -6   2 26.0764  6.4511   2
   9  -6   2 10.3304  5.4341   1
  10  -6   2 -4.4976  3.7967   1
  10  -6   2 -2.1114  3.9170   2
  11  -6   2 3.59615 5.28823   1
  11  -6   2 2.17687 5.01900   2
  11   5  -2 18.2154  6.5913   1
  10   5  -2 2.41505 4.58445   1
  10   5  -2 18.8386  4.6405   2
   9   5  -2 3.40959 3.86362   1
   9   5  -2 0.43606 3.55762   1
   9   5  -2 5.40334 3.39322   2
   8   5  -2 1.37458 2.72158   1
   8   5  -2 1.21306 2.63971   2
   7   5  -2 0.24555 2.71028   1
   7   5  -2 2.06548 2.43054   2
   7   5  -2 -1.3857  2.3018   1
   7   5  -2 4.48951 2.71550   2
   6   5  -2 29.1976  4.7503   2
   6   5  -2 36.4944  5.3441   1
   6   5  -2 31.5424  5.4260   2
   6   5  -2 28.9429  5.9247   1
   5   5  -2 13.8621  3.1804   1
   5   5  -2 7.97908 2.61281   2
   5   5  -2 7.34557 2.91088   2
   5   5  -2 5.19993 3.06127   1
  -5  -5   2 11.0961  2.0464   2
   4   5  -2 12.1868  2.8093   1
   4   5  -2 17.1615  4.0363   1
   4   5  -2 10.5609  3.1071   2
   4   5  -2 6.42283 2.19130   2
  -4  -5   2 6.85547 2.20953   2
  -4  -5   2 18.1649  2.9514   1
  -4  -5   2 9.98346 2.57131   2
   3   5  -2 424.934  40.372   1
   3   5  -2 419.493  38.947   2
   3   5  -2 468.016  41.568   1
   3   5  -2 432.072  38.146   2
  -3  -5   2 416.084  40.247   1
  -3  -5   2 452.817  38.168   2
  -3  -5   2 434.143  38.558   2
   2   5  -2 105.828  12.143   1
   2   5  -2 130.177  13.563   2
   2   5  -2 112.065  11.570   2
   2   5  -2 133.564  14.507   1
  -2  -5   2 129.625  11.690   2
  -2  -5   2 120.055  12.146   1
  -2  -5   2 134.994  13.298   2
   1   5  -2 437.214  37.726   2
   1   5  -2 390.037  38.428   2
   1   5  -2 472.772  41.170   1
   1   5  -2 395.575  39.847   1
  -1  -5   2 437.059  39.840   1
  -1  -5   2 435.474  37.643   2
  -1  -5   2 434.906  38.525   2
   0   5  -2 41.8495  5.1707   2
   0   5  -2 30.4000  5.5719   2
   0   5  -2 31.5266  5.9009   1
   0   5  -2 34.0329  5.2595   1
   0  -5   2 28.0253  5.3619   2
   0  -5   2 47.1750  5.2847   2
   0  -5   2 35.4298  5.1100   1
  -1   5  -2 27.2455  4.6752   2
  -1   5  -2 29.8302  6.0190   1
  -1   5  -2 38.5088  5.6709   1
  -1   5  -2 34.3012  5.7815   2
   1  -5   2 40.2340  6.2736   2
   1  -5   2 43.7416  5.3415   2
   1  -5   2 42.0943  5.5640   1
  -2   5  -2 134.713  14.998   2
  -2   5  -2 204.180  17.000   1
  -2   5  -2 196.513  17.340   2
   2  -5   2 128.917  14.068   2
   2  -5   2 127.539  14.915   1
   2  -5   2 171.242  16.918   2
  -3   5  -2 160.108  16.578   2
  -3   5  -2 188.424  19.920   1
  -3   5  -2 151.817  18.014   2
   3  -5   2 168.732  17.503   1
   3  -5   2 177.388  16.534   2
   3  -5   2 179.581  18.843   2
   3  -5   2 185.568  20.025   1
  -4   5  -2 215.631  20.595   2
  -4   5  -2 233.771  22.026   1
   4  -5   2 226.743  22.412   2
   4  -5   2 212.210  23.256   1
   4  -5   2 201.959  20.941   1
   4  -5   2 178.087  19.461   2
  -5   5  -2 29.2705  5.9612   2
  -5   5  -2 42.0130  7.3473   1
   5  -5   2 45.1962  7.7388   1
   5  -5   2 36.2500  6.2869   1
   5  -5   2 26.0895  5.3002   2
  -6   5  -2 2.17967 3.02359   1
  -6   5  -2 6.05026 3.30995   2
  -6   5  -2 7.44841 2.92219   3
   6  -5   2 2.15820 2.73174   2
   6  -5   2 1.79734 2.68357   1
   6  -5   2 6.60958 4.41444   1
  -7   5  -2 16.7439  4.0107   3
  -7   5  -2 25.6614  5.5081   2
   7  -5   2 30.0823  5.6495   2
   7  -5   2 23.6907  5.5959   1
  -8   5  -2 13.0728  4.5310   2
   8  -5   2 11.5486  4.5977   2
   8  -5   2 8.62161 4.51439   1
   9  -5   2 0.17474 3.63895   1
   9  -5   2 7.59025 3.56324   2
  10  -5   2 -2.6372  3.9436   1
  10  -5   2 0.80756 4.15545   2
  11  -5   2 0.81835 4.73530   1
  11  -5   2 -2.4209  4.5808   2
  12   4  -2 1.19689 5.35933   1
  11   4  -2 3.34720 5.16012   1
  10   4  -2 4.42007 4.40125   1
  10   4  -2 -0.3955  2.8508   2
   9   4  -2 18.6436  5.3928   1
   9   4  -2 20.1220  4.7617   2
   8   4  -2 35.6289  5.7460   2
   8   4  -2 28.8005  6.1533   1
   8   4  -2 27.5871  6.0018   1
   8   4  -2 41.0646  6.0522   1
   7   4  -2 31.3782  4.9779   2
   7   4  -2 26.7238  4.5621   2
   7   4  -2 29.6059  4.8624   1
   7   4  -2 21.7732  5.0675   1
   6   4  -2 80.8254 10.2304   2
   6   4  -2 117.022  10.419   1
   6   4  -2 84.0604 11.2244   1
   6   4  -2 87.2897 10.0305   2
   5   4  -2 61.2600  7.0137   1
   5   4  -2 54.4439  6.4772   2
   5   4  -2 62.9220  7.2773   2
   5   4  -2 43.2390  7.2005   1
   4   4  -2 157.649  16.364   2
   4   4  -2 155.859  15.848   2
   4   4  -2 182.180  17.602   1
   4   4  -2 178.573  16.829   1
  -4  -4   2 190.974  15.505   2
  -4  -4   2 170.476  15.507   2
   3   4  -2 61.9274  7.2900   2
   3   4  -2 54.7788  7.6177   1
   3   4  -2 58.3916  6.7562   1
   3   4  -2 54.3449  6.3674   2
  -3  -4   2 67.8984  6.7611   1
  -3  -4   2 56.9014  6.3910   2
  -3  -4   2 54.4418  6.5435   2
   2   4  -2 15.1532  3.7924   2
   2   4  -2 30.0309  4.0411   1
   2   4  -2 36.2000  5.2705   1
   2   4  -2 27.1445  3.7097   2
  -2  -4   2 31.1017  4.0023   1
  -2  -4   2 36.5684  4.0022   2
  -2  -4   2 30.8671  4.3714   2
   1   4  -2 2.78296 1.29317   1
   1   4  -2 2.30814 1.14276   2
   1   4  -2 5.06089 2.41241   1
   1   4  -2 2.28698 1.66741   2
  -1  -4   2 1.68425 0.98388   2
  -1  -4   2 0.44394 0.77500   1
  -1  -4   2 0.95532 1.41337   2
   0   4  -2 -1.6950  0.8712   1
   0   4  -2 1.47837 1.76270   1
   0   4  -2 1.65489 1.15474   2
   0   4  -2 -0.6352  1.3370   2
   0  -4   2 0.51078 0.94975   2
   0  -4   2 0.24236 1.06223   1
   0  -4   2 1.36244 1.55218   2
  -1   4  -2 314.249  35.516   1
  -1   4  -2 436.513  36.750   1
  -1   4  -2 414.013  34.650   2
  -1   4  -2 382.674  33.687   2
   1  -4   2 387.608  36.436   1
   1  -4   2 400.694  34.553   2
   1  -4   2 426.989  35.813   1
   1  -4   2 340.181  33.541   2
  -2   4  -2 278.843  27.375   1
  -2   4  -2 247.170  25.686   2
  -2   4  -2 281.991  25.263   2
   2  -4   2 287.743  26.710   1
   2  -4   2 302.926  26.090   2
   2  -4   2 274.465  27.366   1
   2  -4   2 278.049  25.088   2
  -3   4  -2 419.827  36.209   2
  -3   4  -2 397.978  35.544   2
  -3   4  -2 420.497  38.260   1
   3  -4   2 403.971  36.166   2
   3  -4   2 435.839  37.671   1
   3  -4   2 373.800  38.025   1
   3  -4   2 342.668  35.130   2
  -4   4  -2 30.2766  5.4651   1
  -4   4  -2 19.4534  4.2130   2
  -4   4  -2 21.9985  4.4979   2
   4  -4   2 25.6177  5.2366   2
   4  -4   2 22.6577  4.1426   2
   4  -4   2 18.1946  4.7696   1
   4  -4   2 18.0431  4.2253   1
  -5   4  -2 114.625  12.442   2
  -5   4  -2 117.864  10.988   3
  -5   4  -2 98.8149 12.0342   2
   5  -4   2 78.6033 11.9037   2
   5  -4   2 88.7925 11.5487   2
   5  -4   2 95.5096 12.4876   1
   5  -4   2 105.626  13.200   1
  -6   4  -2 73.8045  9.4480   1
  -6   4  -2 65.2621  8.5283   2
  -6   4  -2 50.0343  6.8144   3
   6  -4   2 43.3907  8.2623   1
   6  -4   2 54.4399  8.7288   2
   6  -4   2 47.4632  8.2554   1
   6  -4   2 57.8830  8.1180   2
  -7   4  -2 0.14878 2.50348   2
  -7   4  -2 2.62967 3.60928   1
  -7   4  -2 3.98980 2.12620   3
   7  -4   2 -2.0495  2.6815   1
   7  -4   2 6.04682 3.72336   1
   7  -4   2 4.11360 2.95793   2
  -8   4  -2 78.8375  9.2767   2
   8  -4   2 51.2158  8.5186   2
   8  -4   2 40.1247  8.8394   1
   9  -4   2 -2.8002  3.7023   1
   9  -4   2 0.14814 3.51072   2
  10  -4   2 0.61527 4.04343   2
  10  -4   2 -2.0773  4.3027   1
  11  -4   2 4.54834 4.69673   2
  11  -4   2 11.4196  6.1447   1
  12  -4   2 1.46353 4.85298   1
  12  -4   2 -5.9389  5.0242   2
  12   3  -2 7.77265 6.40911   1
  11   3  -2 9.43430 5.59740   1
  10   3  -2 3.68183 4.08462   1
  10   3  -2 3.31814 3.11387   2
   9   3  -2 16.2444  4.1635   2
   9   3  -2 26.3783  5.0261   1
   9   3  -2 10.4324  4.7068   1
   8   3  -2 2.02000 2.26951   1
   8   3  -2 4.01726 3.00345   1
   8   3  -2 -0.5644  2.2490   2
   8   3  -2 0.27754 1.87408   2
   7   3  -2 79.3357  8.8989   1
   7   3  -2 79.2262  8.6244   2
   7   3  -2 59.3699  8.9489   1
   7   3  -2 69.8311  8.3188   2
   6   3  -2 21.5188  3.7768   1
   6   3  -2 21.3413  4.0942   1
   6   3  -2 22.9888  3.6601   2
   6   3  -2 15.0940  3.3229   2
   5   3  -2 101.573   9.241   2
   5   3  -2 86.6393  8.7112   1
   5   3  -2 71.8577  9.3385   1
   5   3  -2 74.6112  8.5280   2
   4   3  -2 700.172  65.447   2
   4   3  -2 774.630  65.846   2
   4   3  -2 779.104  69.389   1
   4   3  -2 798.710  69.824   1
   3   3  -2 -0.5640  0.8732   1
   3   3  -2 0.95421 1.32016   2
   3   3  -2 -0.2359  0.8129   2
   3   3  -2 1.59332 1.32736   1
  -3  -3   2 3.36479 0.99000   2
  -3  -3   2 0.84113 0.67532   2
   2   3  -2 432.448  37.068   1
   2   3  -2 422.665  34.987   2
   2   3  -2 405.218  37.556   1
   2   3  -2 377.543  35.386   2
  -2  -3   2 386.090  36.924   1
  -2  -3   2 388.404  35.148   2
  -2  -3   2 405.717  34.928   2
   1   3  -2 221.533  21.577   2
   1   3  -2 273.413  21.194   2
   1   3  -2 270.326  22.431   1
   1   3  -2 199.867  22.683   1
  -1  -3   2 217.528  22.213   1
  -1  -3   2 202.403  22.559   1
  -1  -3   2 234.069  21.495   2
  -1  -3   2 286.395  21.184   2
   0   3  -2 27.1936  4.0189   2
   0   3  -2 21.1726  3.8980   1
   0   3  -2 17.2784  2.9740   2
   0   3  -2 27.0688  3.5832   1
   0  -3   2 25.6844  4.1073   1
   0  -3   2 23.3739  3.3490   1
   0  -3   2 29.8518  3.3758   2
   0  -3   2 22.8544  3.6835   2
  -1   3  -2 78.4872  9.3511   2
  -1   3  -2 93.1611 10.1944   1
  -1   3  -2 89.1988  9.5166   1
  -1   3  -2 81.9159  8.3265   2
   1  -3   2 89.8409  8.3694   2
   1  -3   2 93.5556 10.1102   1
   1  -3   2 78.0562  8.7681   1
   1  -3   2 92.2948  9.6299   2
  -2   3  -2 108.611  12.958   2
  -2   3  -2 107.884  13.675   1
  -2   3  -2 125.794  12.022   2
  -2   3  -2 129.747  12.915   1
   2  -3   2 130.354  12.725   1
   2  -3   2 128.386  13.957   1
   2  -3   2 145.267  12.114   2
   2  -3   2 116.690  12.992   2
  -3   3  -2 13.8888  3.6261   1
  -3   3  -2 10.0294  3.0699   2
  -3   3  -2 19.2831  3.4621   2
   3  -3   2 15.6343  3.6182   1
   3  -3   2 22.2853  3.8550   1
   3  -3   2 20.9463  3.8996   2
   3  -3   2 18.6817  3.3195   2
  -4   3  -2 11.4969  2.9739   2
  -4   3  -2 5.89080 1.95617   3
  -4   3  -2 5.32511 2.35036   2
  -4   3  -2 4.43367 2.43851   1
   4  -3   2 6.32703 2.81723   2
   4  -3   2 8.84491 2.54336   2
   4  -3   2 4.73172 2.55802   1
   4  -3   2 3.75715 2.35873   1
  -5   3  -2 -0.3834  1.9166   2
  -5   3  -2 1.90531 2.15685   1
  -5   3  -2 -0.3983  1.7202   2
  -5   3  -2 1.82443 1.52932   3
   5  -3   2 3.77217 2.50506   1
   5  -3   2 3.57478 2.64026   1
   5  -3   2 1.64812 2.10650   2
   5  -3   2 -0.2418  2.2592   2
  -6   3  -2 6.91131 3.00996   2
  -6   3  -2 8.34142 2.11896   3
  -6   3  -2 4.22050 3.02546   1
  -6   3  -2 5.06897 2.82498   2
   6  -3   2 3.33306 2.85378   1
   6  -3   2 13.1597  3.9007   1
   6  -3   2 11.0112  3.6359   2
   6  -3   2 4.98127 2.78692   2
  -7   3  -2 81.1638 10.3722   2
  -7   3  -2 100.459  10.885   2
  -7   3  -2 101.918  11.707   1
  -7   3  -2 86.8858  8.9234   3
  -7   3  -2 71.8539 10.0898   2
   7  -3   2 83.4976 11.6247   1
   7  -3   2 73.1015 11.5828   1
   7  -3   2 108.206  11.740   2
   7  -3   2 82.8753 11.3077   2
  -8   3  -2 6.60965 3.16365   2
  -8   3  -2 7.01624 3.21426   2
   8  -3   2 9.42058 4.85465   1
   8  -3   2 3.35871 3.22959   2
   9  -3   2 -1.5047  3.5295   2
   9  -3   2 -0.4345  3.4763   1
  10  -3   2 0.05319 4.06328   1
  10  -3   2 4.93201 4.17860   2
  11  -3   2 -1.5254  4.8116   1
  11  -3   2 -2.5648  4.4662   2
  12  -3   2 8.27162 6.05947   2
  12  -3   2 0.73345 4.95086   1
  12   2  -2 -1.8977  5.2179   1
  11   2  -2 -1.0374  4.4468   1
  10   2  -2 0.22465 2.76143   2
  10   2  -2 0.32607 4.01282   1
  10   2  -2 2.44036 3.42438   2
   9   2  -2 22.6269  5.7411   1
   9   2  -2 31.6907  5.3588   1
   9   2  -2 23.5064  4.6078   2
   8   2  -2 3.37621 2.20594   2
   8   2  -2 2.03173 2.17535   1
   8   2  -2 1.27833 1.43091   3
   8   2  -2 2.45862 2.72979   1
   8   2  -2 1.34333 2.35025   2
   7   2  -2 14.1243  2.7587   3
   7   2  -2 12.6369  2.9263   2
   7   2  -2 6.18417 3.14749   1
   7   2  -2 17.1591  3.1547   1
   7   2  -2 9.54396 2.71522   2
   6   2  -2 65.9171  8.2537   2
   6   2  -2 92.1826  8.7509   2
   6   2  -2 64.4443  8.9821   1
   6   2  -2 96.9029  8.6114   1
   5   2  -2 202.477  20.183   1
   5   2  -2 219.520  19.947   1
   5   2  -2 215.896  18.959   2
   5   2  -2 207.147  18.904   2
   4   2  -2 43.1787  4.9816   1
   4   2  -2 37.4211  4.4828   2
   4   2  -2 45.5466  4.7761   2
   4   2  -2 42.5052  4.7491   1
   3   2  -2 119.674  11.717   1
   3   2  -2 117.167  11.885   1
   3   2  -2 136.451  11.203   2
   3   2  -2 123.864  11.269   2
   2   2  -2 263.347  23.251   1
   2   2  -2 258.790  22.956   1
   2   2  -2 245.262  21.659   2
   2   2  -2 245.548  21.919   2
  -2  -2   2 240.818  21.507   2
   1   2  -2 38.5380  3.6631   2
   1   2  -2 28.6938  4.2545   1
   1   2  -2 28.2186  4.0489   2
   1   2  -2 41.6213  3.9020   1
  -1  -2   2 38.1437  4.1476   2
  -1  -2   2 39.5264  3.6365   2
  -1  -2   2 31.5244  4.1338   1
  -1  -2   2 37.1578  3.7938   1
   0   2  -2 458.606  42.488   2
   0   2  -2 498.127  44.725   1
   0   2  -2 470.720  42.158   2
   0   2  -2 504.253  45.060   1
   0  -2   2 493.940  42.521   2
   0  -2   2 492.326  44.955   1
   0  -2   2 504.993  42.170   2
  -1   2  -2 9.89991 2.10591   2
  -1   2  -2 9.38132 1.95944   1
  -1   2  -2 10.4541  2.2657   1
  -1   2  -2 12.1393  2.0138   2
   1  -2   2 12.7152  1.9516   2
   1  -2   2 5.46688 1.86828   1
   1  -2   2 8.39087 1.99918   2
   1  -2   2 12.7632  2.1053   1
  -2   2  -2 627.664  60.785   3
  -2   2  -2 658.575  61.272   1
  -2   2  -2 659.489  61.200   1
  -2   2  -2 655.078  57.663   2
  -2   2  -2 619.192  57.829   2
   2  -2   2 728.902  58.046   2
   2  -2   2 742.629  61.299   1
   2  -2   2 686.424  57.668   2
   2  -2   2 628.605  61.185   1
  -3   2  -2 394.529  34.884   2
  -3   2  -2 401.331  35.024   2
  -3   2  -2 432.597  37.139   1
  -3   2  -2 373.711  36.260   3
   3  -2   2 400.069  34.869   2
   3  -2   2 381.122  36.994   1
   3  -2   2 405.508  37.014   1
   3  -2   2 369.794  34.922   2
  -4   2  -2 327.484  30.561   3
  -4   2  -2 313.858  29.695   2
  -4   2  -2 354.201  29.971   2
   4  -2   2 349.205  29.855   2
   4  -2   2 338.644  31.769   1
   4  -2   2 322.092  31.474   1
   4  -2   2 312.663  29.811   2
  -5   2  -2 19.3769  3.6427   2
  -5   2  -2 12.2626  3.3735   1
  -5   2  -2 8.00528 2.68738   2
  -5   2  -2 17.7636  2.5781   3
   5  -2   2 22.3471  4.1261   1
   5  -2   2 11.1324  3.2036   2
   5  -2   2 2.15659 2.41423   1
   5  -2   2 9.12648 2.99318   2
  -6   2  -2 0.68684 1.71792   2
  -6   2  -2 5.22385 2.29045   2
  -6   2  -2 1.07936 1.18712   3
  -6   2  -2 1.68265 2.45982   1
   6  -2   2 4.05175 2.72719   1
   6  -2   2 0.34297 2.14519   2
   6  -2   2 0.70345 2.34276   1
   6  -2   2 4.92720 2.67872   2
  -7   2  -2 26.4009  5.0543   1
  -7   2  -2 17.7560  3.9042   2
  -7   2  -2 19.0215  4.0860   2
   7  -2   2 20.2517  4.6467   1
   7  -2   2 25.3434  5.2487   2
   7  -2   2 17.2600  4.6741   2
  -8   2  -2 57.5465  6.9767   2
  -8   2  -2 70.9273  7.8371   2
   8  -2   2 42.1177  8.0856   2
   8  -2   2 43.5917  8.6476   1
   8  -2   2 41.1376  7.5539   2
   8  -2   2 64.9784  8.9841   1
   9  -2   2 7.02987 4.13411   2
   9  -2   2 4.06540 4.07860   1
  10  -2   2 11.6602  5.0510   1
  10  -2   2 16.1138  5.6477   2
  11  -2   2 6.78263 4.49203   1
  11  -2   2 -3.7967  3.7027   2
  12  -2   2 0.53821 5.00718   1
  12  -2   2 -1.8200  4.9159   2
  12   1  -2 4.26162 5.15229   1
  11   1  -2 4.08310 5.21534   1
  10   1  -2 4.99459 3.70011   2
  10   1  -2 0.89991 4.20129   1
   9   1  -2 1.86080 3.19013   2
   9   1  -2 3.56132 3.92164   1
   9   1  -2 3.69966 2.71166   1
   8   1  -2 28.3296  5.3540   1
   8   1  -2 19.8493  4.3174   2
   8   1  -2 31.7608  4.6702   1
   8   1  -2 24.5066  4.6710   2
   8   1  -2 23.9295  4.3483   2
   7   1  -2 6.01380 2.16137   2
   7   1  -2 2.65227 2.12772   2
   7   1  -2 4.11587 2.84186   1
   7   1  -2 5.22428 2.07226   1
   6   1  -2 94.1486  9.5041   2
   6   1  -2 103.479   9.467   3
   6   1  -2 88.4939  9.4368   2
   6   1  -2 101.422   9.953   1
   6   1  -2 99.6919 10.9811   1
   5   1  -2 343.460  33.008   1
   5   1  -2 339.114  30.966   2
   5   1  -2 376.592  32.786   1
   5   1  -2 355.253  30.990   2
   5   1  -2 364.228  32.682   3
   5   1  -2 352.874  32.958   1
   4   1  -2 410.972  35.081   2
   4   1  -2 408.206  37.377   3
   4   1  -2 403.895  35.101   2
   1   1  -2 -0.2372  0.3165   2
   1   1  -2 -0.3594  0.2425   1
   1   1  -2 0.06694 0.32240   1
   1   1  -2 0.33908 0.60269   3
   1   1  -2 0.02526 0.27051   2
   0   1  -2 26.1887  3.6087   3
   0   1  -2 17.5641  2.9308   2
   0  -1   2 21.6949  3.1562   2
   0  -1   2 27.5545  3.4029   1
  -1   1  -2 -0.3682  0.4508   2
  -1   1  -2 1.12140 0.84002   1
  -1   1  -2 0.65534 0.64215   1
  -1   1  -2 1.00311 0.65402   2
  -1   1  -2 0.07919 0.39839   3
   1  -1   2 0.31536 0.64097   1
   1  -1   2 0.27241 0.39651   3
   1  -1   2 -0.4323  0.3420   2
   1  -1   2 0.05060 0.54894   1
   1  -1   2 2.11436 0.88056   2
  -2   1  -2 572.820  53.730   3
  -2   1  -2 616.635  51.227   2
  -2   1  -2 550.502  54.099   1
  -2   1  -2 544.442  51.128   2
  -2   1  -2 600.082  54.384   1
   2  -1   2 597.537  53.798   3
   2  -1   2 623.343  51.239   2
   2  -1   2 590.830  54.159   1
   2  -1   2 607.176  54.386   1
   2  -1   2 617.185  51.272   2
  -3   1  -2 811.104  69.945   2
  -3   1  -2 837.331  74.341   1
  -3   1  -2 750.853  73.315   3
  -3   1  -2 831.737  69.932   2
   3  -1   2 873.664  74.459   1
   3  -1   2 776.367  73.956   1
   3  -1   2 792.129  73.363   3
   3  -1   2 813.424  69.993   2
   3  -1   2 830.465  70.011   2
  -4   1  -2 183.178  18.473   1
  -4   1  -2 195.107  17.747   3
  -4   1  -2 185.427  17.499   2
  -4   1  -2 191.503  17.471   2
  -4   1  -2 185.718  17.453   2
   4  -1   2 175.015  18.819   1
   4  -1   2 201.216  18.616   1
   4  -1   2 192.527  17.695   2
   4  -1   2 183.793  17.616   2
   4  -1   2 191.167  17.701   3
  -5   1  -2 790.990  63.159   2
  -5   1  -2 685.699  62.804   2
  -5   1  -2 735.709  66.681   1
  -5   1  -2 735.221  65.688   3
   5  -1   2 701.527  63.249   2
   5  -1   2 737.476  67.438   1
   5  -1   2 745.881  63.390   2
   5  -1   2 659.243  66.656   1
  -6   1  -2 21.0666  3.6427   2
  -6   1  -2 13.1348  3.3253   2
  -6   1  -2 24.4912  4.4239   1
   6  -1   2 24.5789  4.4279   1
   6  -1   2 15.8514  3.7937   2
   6  -1   2 15.2778  3.8984   2
   6  -1   2 24.8928  5.2563   1
  -7   1  -2 18.2767  3.5646   2
  -7   1  -2 13.9934  3.2144   2
  -7   1  -2 14.3097  3.8175   1
   7  -1   2 21.9530  4.5814   2
   7  -1   2 18.9244  4.3562   2
   7  -1   2 12.1606  4.4810   1
   7  -1   2 16.3086  4.0536   1
  -8   1  -2 0.98689 1.84034   2
  -8   1  -2 2.21260 2.02027   2
   8  -1   2 -1.4501  2.8520   1
   8  -1   2 -0.6734  2.5867   1
   8  -1   2 1.75114 3.03735   2
   8  -1   2 -0.6951  2.9030   2
   9  -1   2 9.50268 4.60902   2
   9  -1   2 26.5346  5.8478   2
   9  -1   2 18.0050  5.9868   1
  10  -1   2 -1.5543  3.8695   1
  10  -1   2 2.27880 3.91417   2
  11  -1   2 20.0878  5.8016   2
  11  -1   2 12.1447  5.7568   1
  12  -1   2 -3.6143  4.7778   1
  12  -1   2 -4.8392  4.6078   2
  12   0  -2 0.34696 4.92106   1
  11   0  -2 1.37855 4.20841   1
  11   0  -2 0.73374 3.91898   2
  10   0  -2 1.96474 3.40622   1
  10   0  -2 0.05038 3.59102   2
   9   0  -2 7.42130 3.06026   1
   9   0  -2 6.59139 3.95528   1
   9   0  -2 8.35442 3.55075   2
   8   0  -2 9.99852 3.24067   2
   8   0  -2 4.09865 2.47735   1
   8   0  -2 8.23594 3.41858   1
   8   0  -2 5.44734 2.97898   2
   7   0  -2 9.85908 2.83266   2
   7   0  -2 6.65882 2.49373   2
   7   0  -2 6.33467 2.32584   1
   7   0  -2 5.05357 2.72927   1
   6   0  -2 92.1175 10.8188   1
   6   0  -2 104.500  10.103   2
   6   0  -2 96.2389  9.7747   1
   6   0  -2 87.3437  9.6489   2
   5   0  -2 2.50945 1.37451   2
   5   0  -2 1.56474 1.21884   1
   5   0  -2 0.72821 1.06383   2
   5   0  -2 0.86005 1.37464   1
   5   0  -2 0.72298 1.09551   2
   4   0  -2 271.494  23.116   2
   4   0  -2 261.738  23.064   2
   4   0  -2 239.502  24.385   1
   4   0  -2 294.141  24.616   1
   3   0  -2 351.236  31.959   3
   2   0  -2 33.7574  3.5697   3
  -2   0   2 35.2246  3.5728   3
   1   0  -2 690.948  62.763   3
   0   0  -2 -0.0254  0.1700   2
   0   0  -2 -0.0456  0.2051   1
   0   0  -2 0.02926 0.22488   2
   0   0  -2 -0.1780  0.2812   1
   0   0   2 -0.1924  0.2879   1
   0   0   2 0.09840 0.23261   2
   0   0   2 -0.0706  0.2064   3
  -1   0  -2 618.391  56.463   1
  -2   0  -2 2817.12  242.41   2
  -2   0  -2 2993.48  242.45   2
  -2   0  -2 2938.33  257.04   1
  -2   0  -2 2966.93  256.39   3
   2   0   2 2434.22  242.37   2
   2   0   2 2386.21  242.36   2
   2   0   2 2756.22  256.36   3
   2   0   2 3306.35  257.29   1
   2   0   2 3060.59  242.49   2
   2   0   2 2839.92  256.75   1
  -3   0  -2 62.9929  7.0044   1
  -3   0  -2 63.3504  6.7263   2
  -3   0  -2 66.8083  7.3885   1
  -3   0  -2 60.1955  6.1822   3
  -3   0  -2 54.4466  6.4929   2
   3   0   2 60.9325  6.7323   2
   3   0   2 55.4146  6.8488   1
   3   0   2 61.1627  6.8462   2
   3   0   2 77.7062  7.9727   1
   3   0   2 59.5577  6.1587   3
   3   0   2 61.1085  6.8517   2
  -4   0  -2 54.4366  6.0947   2
  -4   0  -2 42.4002  5.5756   3
  -4   0  -2 50.9272  6.1393   2
  -4   0  -2 68.8172  6.7973   1
   4   0   2 46.4790  6.2674   2
   4   0   2 56.9381  7.3450   1
   4   0   2 45.1325  6.1155   2
   4   0   2 53.8104  5.4111   3
   4   0   2 64.0157  6.7963   2
   4   0   2 57.3798  6.6098   1
  -5   0  -2 182.904  16.808   2
  -5   0  -2 183.526  17.690   1
  -5   0  -2 164.985  16.603   2
   5   0   2 155.436  16.889   2
   5   0   2 182.840  17.904   1
   5   0   2 167.451  18.436   1
   5   0   2 190.632  17.286   2
   5   0   2 203.551  17.035   3
  -6   0  -2 370.567  32.074   2
  -6   0  -2 369.785  32.269   2
  -6   0  -2 352.241  33.994   1
   6   0   2 361.312  35.336   1
   6   0   2 402.420  34.616   1
   6   0   2 352.547  32.851   2
   6   0   2 351.389  32.709   2
   6   0   2 350.404  33.160   3
  -7   0  -2 140.817  13.091   2
  -7   0  -2 138.593  13.321   2
   7   0   2 156.638  15.792   1
   7   0   2 121.315  16.363   1
   7   0   2 130.073  14.833   2
   7   0   2 137.787  15.176   2
  -8   0  -2 4.39902 1.97331   2
  -8   0  -2 4.00492 1.86258   2
   8   0   2 12.1482  4.0397   2
   8   0   2 3.66212 2.77661   1
   8   0   2 8.54464 4.16695   1
   8   0   2 6.34638 3.14900   2
   9   0   2 69.8210 10.0402   2
   9   0   2 71.7053 11.5152   1
   9   0   2 65.4254  9.8754   2
  10   0   2 5.01141 4.73894   1
  10   0   2 7.93181 4.30922   2
  11   0   2 -0.1518  4.6854   2
  11   0   2 0.77964 4.07305   1
  12   0   2 4.02251 5.56479   2
  12   0   2 1.69516 5.40253   1
  12  -1  -2 5.12659 4.97247   1
  11  -1  -2 6.38254 4.33604   1
  11  -1  -2 0.03577 3.68505   2
  10  -1  -2 -2.2542  3.3331   1
  10  -1  -2 4.18849 3.79865   2
   9  -1  -2 -0.4109  2.8137   2
   9  -1  -2 -2.3279  2.5276   1
   9  -1  -2 2.19570 3.10632   1
   8  -1  -2 71.3661  9.5484   1
   8  -1  -2 74.7608  9.4498   2
   8  -1  -2 88.5470  9.9303   2
   8  -1  -2 79.7505 10.5743   1
   7  -1  -2 19.5783  5.1119   1
   7  -1  -2 31.4408  4.9920   1
   7  -1  -2 41.2590  5.5042   2
   7  -1  -2 39.8524  5.3872   2
   6  -1  -2 2.60540 2.24563   1
   6  -1  -2 6.61660 2.27113   2
   6  -1  -2 0.62968 1.67938   1
   6  -1  -2 4.01095 2.00575   2
   5  -1  -2 60.2885  8.5610   1
   5  -1  -2 84.9875  8.3806   2
   5  -1  -2 85.5841  8.8410   1
   5  -1  -2 77.4446  8.2425   2
   4  -1  -2 418.546  34.312   2
   4  -1  -2 378.520  36.280   1
   4  -1  -2 413.162  36.464   1
   4  -1  -2 363.330  34.265   2
   3  -1  -2 55.5272  6.0413   2
   3  -1  -2 76.1026  6.3272   1
   3  -1  -2 62.7919  5.7428   2
   3  -1  -2 62.1951  6.1641   1
  -3   1   2 50.0868  5.6650   3
   2  -1  -2 7678.65  622.69   2
   2  -1  -2 6957.95  622.77   2
   2  -1  -2 7703.91  659.84   1
   2  -1  -2 7446.09  659.95   1
  -2   1   2 7246.48  659.62   1
  -2   1   2 6949.59  659.29   3
   1  -1  -2 287.246  26.913   2
   1  -1  -2 254.994  28.525   1
  -1   1   2 330.701  28.365   1
  -1   1   2 324.859  28.544   1
  -1   1   2 363.579  26.779   2
  -1   1   2 332.603  28.601   1
  -1   1   2 278.281  26.834   2
  -1  -1  -2 1622.73  146.09   1
  -1  -1  -2 1729.01  146.22   1
  -1  -1  -2 1525.39  137.75   2
   1   1   2 1742.55  137.76   2
   1   1   2 1469.31  145.80   1
  -2  -1  -2 1379.84  121.55   1
  -2  -1  -2 1351.42  114.58   2
  -2  -1  -2 1240.51  114.53   2
  -2  -1  -2 1440.55  121.68   1
   2   1   2 1365.42  114.59   2
   2   1   2 1260.32  114.60   2
   2   1   2 1412.47  121.71   1
   2   1   2 1345.49  121.28   3
   2   1   2 1280.65  121.26   1
  -3  -1  -2 871.056  82.540   1
  -3  -1  -2 960.659  77.835   2
  -3  -1  -2 922.158  77.759   2
  -3  -1  -2 814.436  82.156   1
   3   1   2 908.769  82.304   1
   3   1   2 927.536  77.849   2
   3   1   2 901.659  82.205   3
   3   1   2 928.512  77.919   2
   3   1   2 910.551  82.786   1
  -4  -1  -2 171.457  16.539   2
  -4  -1  -2 163.066  17.368   1
  -4  -1  -2 175.113  16.628   2
   4   1   2 182.983  18.155   1
   4   1   2 201.145  17.014   2
   4   1   2 187.037  17.656   1
   4   1   2 195.381  16.882   2
   4   1   2 187.655  17.368   3
  -5  -1  -2 296.859  28.318   2
  -5  -1  -2 335.275  28.552   2
  -5  -1  -2 317.899  30.031   1
   5   1   2 354.498  31.229   1
   5   1   2 334.902  28.964   2
   5   1   2 330.623  28.812   2
   5   1   2 309.142  30.288   1
   5   1   2 306.165  29.756   3
  -6  -1  -2 54.5127  6.3692   2
  -6  -1  -2 50.1824  6.4542   1
  -6  -1  -2 47.0879  5.9654   2
   6   1   2 49.3541  6.7994   2
   6   1   2 64.0320  7.2705   2
   6   1   2 45.7534  7.7611   1
   6   1   2 54.3667  6.1009   3
   6   1   2 50.3950  7.0599   1
  -7  -1  -2 22.1676  3.5323   2
  -7  -1  -2 23.3603  3.7331   2
   7   1   2 27.0647  4.8516   2
   7   1   2 22.6808  3.3550   3
   7   1   2 41.7726  5.8802   2
   7   1   2 15.2131  4.0453   2
   7   1   2 21.2762  5.6247   1
   7   1   2 25.6630  4.7201   1
  -8  -1  -2 77.3729  7.8584   2
   8   1   2 80.3895 10.4553   1
   8   1   2 78.6478 11.8490   1
   8   1   2 80.7354 10.5805   2
   8   1   2 78.9619 10.3317   2
   8   1   2 86.9994  8.1261   3
   8   1   2 76.3922 10.3492   2
   9   1   2 4.70037 3.84325   2
   9   1   2 1.19072 3.03697   2
   9   1   2 -5.0718  3.1608   1
  10   1   2 19.4087  6.1568   2
  10   1   2 8.44190 4.99843   1
  11   1   2 2.35846 5.15130   2
  11   1   2 6.54027 5.75350   1
  12   1   2 -9.8904  4.6357   1
  12   1   2 6.01454 6.13671   2
  12  -2  -2 -0.6103  4.1908   1
  11  -2  -2 4.45391 3.89107   2
  11  -2  -2 -2.0768  3.0559   1
  10  -2  -2 2.14511 3.55373   2
  10  -2  -2 1.36661 3.44792   1
   9  -2  -2 5.66087 3.40750   2
   9  -2  -2 7.69552 3.96520   1
   8  -2  -2 17.6657  4.7807   1
   8  -2  -2 18.0190  4.4128   2
   8  -2  -2 18.3331  4.4515   1
   8  -2  -2 16.1482  4.2378   2
   7  -2  -2 25.5233  5.7367   1
   7  -2  -2 47.6842  6.4034   1
   7  -2  -2 40.1063  6.0579   2
   7  -2  -2 35.9054  5.6509   2
   6  -2  -2 32.8409  5.0636   2
   6  -2  -2 39.1311  5.7564   1
   6  -2  -2 27.6936  5.0301   1
   6  -2  -2 27.0636  4.5826   2
   5  -2  -2 4.61564 2.43619   1
   5  -2  -2 0.59325 1.98458   2
   5  -2  -2 0.74285 1.96672   1
   5  -2  -2 0.25792 1.83743   2
  -5   2   2 0.36825 0.91513   2
   4  -2  -2 158.753  15.797   2
   4  -2  -2 187.210  17.188   1
   4  -2  -2 156.831  16.819   1
   4  -2  -2 178.812  16.246   2
  -4   2   2 157.119  16.352   1
  -4   2   2 177.029  15.516   2
  -4   2   2 178.810  15.488   2
  -4   2   2 190.499  16.256   3
   3  -2  -2 38.3699  5.3223   2
   3  -2  -2 42.0704  5.7676   1
   3  -2  -2 54.8095  5.7612   1
   3  -2  -2 55.8192  5.3503   2
  -3   2   2 45.7798  5.4572   1
  -3   2   2 46.4937  5.1077   2
  -3   2   2 40.0063  4.9523   2
   2  -2  -2 2742.48  232.40   2
   2  -2  -2 2829.60  245.88   1
   2  -2  -2 2738.99  246.27   1
   2  -2  -2 2654.97  231.98   2
  -2   2   2 2768.22  232.23   2
  -2   2   2 2684.43  246.13   1
  -2   2   2 2720.90  245.89   1
  -2   2   2 2660.90  231.99   2
   1  -2  -2 2.67097 1.20149   1
   1  -2  -2 0.85923 0.84791   2
   1  -2  -2 2.44952 0.91834   1
   1  -2  -2 2.72600 0.87474   2
  -1   2   2 -0.4966  0.6171   1
  -1   2   2 2.43744 0.91688   1
  -1   2   2 1.81566 0.97674   2
  -1   2   2 2.43676 0.86813   2
   0  -2  -2 1398.11  124.26   1
   0  -2  -2 1332.99  117.63   2
   0  -2  -2 1399.12  124.78   1
   0  -2  -2 1286.20  117.26   2
   0   2   2 1285.94  117.57   2
   0   2   2 1390.91  124.23   1
   0   2   2 1466.26  124.85   1
   0   2   2 1438.79  117.28   2
  -1  -2  -2 4390.22  395.16   2
  -1  -2  -2 4642.21  418.45   1
  -1  -2  -2 4168.46  418.80   1
  -1  -2  -2 4874.32  394.98   2
   1   2   2 4791.69  394.93   2
   1   2   2 5109.82  419.09   1
   1   2   2 4414.38  418.39   1
   1   2   2 4772.10  395.26   2
  -2  -2  -2 130.752  12.028   2
  -2  -2  -2 119.870  12.050   2
  -2  -2  -2 125.863  12.963   1
   2   2   2 136.344  12.010   2
   2   2   2 129.102  12.147   2
   2   2   2 123.121  12.586   1
   2   2   2 148.217  13.266   1
  -3  -2  -2 9.83911 2.06984   1
  -3  -2  -2 7.45230 1.92357   2
  -3  -2  -2 9.71853 2.06971   2
   3   2   2 7.01878 2.21891   1
   3   2   2 11.5258  2.2399   1
   3   2   2 14.5139  2.4542   2
   3   2   2 10.0812  2.2152   2
   3   2   2 8.08320 2.34159   1
  -4  -2  -2 9.97767 2.35194   2
  -4  -2  -2 13.4446  2.6939   1
  -4  -2  -2 9.59035 2.25430   2
   4   2   2 14.3421  2.7586   1
   4   2   2 19.8018  3.2327   2
   4   2   2 20.5927  3.7578   1
   4   2   2 13.6880  2.6827   2
  -5  -2  -2 141.585  14.537   2
  -5  -2  -2 173.966  14.810   2
  -5  -2  -2 155.043  15.389   1
   5   2   2 165.774  16.488   1
   5   2   2 146.253  14.879   2
   5   2   2 167.284  15.185   2
   5   2   2 152.089  15.671   1
   5   2   2 159.350  15.592   3
  -6  -2  -2 99.8445 10.2430   2
  -6  -2  -2 95.8689 10.1979   2
  -6  -2  -2 99.1100 10.6858   1
   6   2   2 120.980  11.876   1
   6   2   2 89.3610 10.7783   3
   6   2   2 101.338  11.237   2
   6   2   2 95.0830 10.8552   2
   6   2   2 87.3458 12.0340   1
  -7  -2  -2 54.7424  6.2538   2
  -7  -2  -2 52.4408  6.1425   2
   7   2   2 59.7163  7.8306   1
   7   2   2 51.2742  8.3234   1
   7   2   2 47.2438  6.4885   3
   7   2   2 47.0140  7.0781   2
   7   2   2 54.4695  7.4360   2
   8   2   2 105.286  12.381   1
   8   2   2 82.9884 12.9653   1
   8   2   2 102.906  11.923   2
   8   2   2 93.2460 11.7041   2
   8   2   2 99.4165 10.1283   3
   9   2   2 -0.4636  3.0623   2
   9   2   2 2.52434 3.97820   1
   9   2   2 3.60379 3.85192   2
   9   2   2 0.91917 3.60650   2
   9   2   2 2.98196 1.85235   3
  10   2   2 -0.7565  4.2788   1
  10   2   2 -0.6063  3.8775   2
  11   2   2 0.39586 4.48917   2
  11   2   2 -4.1794  4.6598   1
  12   2   2 -4.6810  5.3563   2
  12   2   2 0.06714 5.63000   1
  12  -3  -2 4.73081 5.13908   1
  11  -3  -2 -1.7340  3.9461   1
  11  -3  -2 14.1866  5.1480   2
  10  -3  -2 -2.5632  3.5564   1
  10  -3  -2 -1.3156  3.6362   2
   9  -3  -2 11.1088  4.4597   2
   9  -3  -2 12.8577  4.6281   1
   8  -3  -2 -1.5445  2.6544   2
   8  -3  -2 -3.8236  2.9417   2
   8  -3  -2 1.11137 2.96533   1
   8  -3  -2 0.71665 3.18328   1
   7  -3  -2 96.4602 10.6663   2
   7  -3  -2 67.3246 10.2782   1
   7  -3  -2 79.7276 10.6895   1
   7  -3  -2 81.0744  9.7733   2
   6  -3  -2 7.19828 2.64911   2
   6  -3  -2 8.56397 3.12644   2
   6  -3  -2 3.04712 2.89190   1
   6  -3  -2 6.94796 3.04796   1
  -6   3   2 6.70837 1.91818   2
  -6   3   2 13.0663  2.3072   2
   5  -3  -2 2307.19  197.15   2
   5  -3  -2 2203.59  197.64   2
   5  -3  -2 2319.05  209.44   1
   5  -3  -2 2244.72  208.98   1
  -5   3   2 2276.44  208.58   1
  -5   3   2 2285.25  196.83   2
  -5   3   2 2423.84  196.86   2
  -5   3   2 2348.65  208.00   3
   4  -3  -2 111.558  11.385   2
   4  -3  -2 105.544  11.816   1
   4  -3  -2 99.9582 10.2802   2
   4  -3  -2 95.3532 10.9171   1
  -4   3   2 102.363  10.409   2
  -4   3   2 103.624   9.854   2
  -4   3   2 81.0964 10.6559   1
   3  -3  -2 265.884  24.160   1
   3  -3  -2 285.028  22.787   2
   3  -3  -2 218.267  23.098   2
   3  -3  -2 239.763  24.592   1
  -3   3   2 249.121  24.419   1
  -3   3   2 244.256  22.954   2
  -3   3   2 265.939  22.838   2
   2  -3  -2 58.0286  6.3400   1
   2  -3  -2 42.9569  6.7190   1
   2  -3  -2 49.7071  5.7623   2
   2  -3  -2 68.8249  7.1623   2
  -2   3   2 54.7339  5.9501   2
  -2   3   2 49.1157  6.2552   2
   1  -3  -2 -0.7773  0.7801   1
   1  -3  -2 -1.6545  1.1643   1
   1  -3  -2 0.14642 1.18042   2
   1  -3  -2 1.75993 1.00617   2
  -1   3   2 -1.0960  0.8158   2
  -1   3   2 0.92100 1.42187   1
  -1   3   2 1.93298 1.01875   2
  -1   3   2 0.76172 1.01403   1
   0  -3  -2 10.2585  2.2048   2
   0  -3  -2 9.02902 2.42089   1
   0  -3  -2 5.61723 1.35703   2
   0  -3  -2 5.08544 1.36950   1
   0   3   2 7.79824 1.94275   2
   0   3   2 4.11213 1.24285   2
   0   3   2 3.38951 1.34751   1
   0   3   2 8.32298 2.24585   1
  -1  -3  -2 268.452  26.151   1
  -1  -3  -2 277.773  24.727   2
  -1  -3  -2 274.638  24.173   2
  -1  -3  -2 268.745  25.578   1
   1   3   2 295.860  24.777   2
   1   3   2 259.023  25.495   1
   1   3   2 268.803  24.121   2
   1   3   2 285.322  26.402   1
  -2  -3  -2 87.8314  9.3141   2
  -2  -3  -2 81.8211  8.6607   1
  -2  -3  -2 87.2809  8.8506   2
  -2  -3  -2 74.2625  9.5706   1
   2   3   2 88.1442  8.2378   2
   2   3   2 89.6047  8.7172   1
   2   3   2 78.8888  9.0449   2
   2   3   2 76.2020  9.7675   1
  -3  -3  -2 53.3226  6.7372   2
  -3  -3  -2 55.2190  6.6852   2
   3   3   2 61.2655  7.0278   2
   3   3   2 52.7246  7.4403   1
   3   3   2 54.9713  6.5192   2
   3   3   2 59.0124  6.9061   1
  -4  -3  -2 276.806  25.677   2
  -4  -3  -2 301.339  25.924   2
  -4  -3  -2 265.360  26.915   1
   4   3   2 332.229  26.287   2
   4   3   2 255.280  25.677   2
   4   3   2 287.612  27.919   1
   4   3   2 298.581  27.282   1
  -5  -3  -2 103.756  10.471   2
  -5  -3  -2 83.5020 10.2035   2
  -5  -3  -2 100.315  10.172   1
   5   3   2 115.782  12.401   1
   5   3   2 97.3709 10.7125   2
   5   3   2 75.4347 11.3704   1
   5   3   2 100.390  10.929   2
   5   3   2 100.513  11.118   1
  -6  -3  -2 2.03564 1.96898   2
  -6  -3  -2 5.15082 2.17706   2
  -6  -3  -2 5.85107 2.31006   1
   6   3   2 4.01775 2.19523   2
   6   3   2 5.31961 2.53039   1
   6   3   2 4.33855 2.39592   2
   6   3   2 8.62491 3.14367   1
  -7  -3  -2 4.41120 1.98804   2
  -7  -3  -2 0.37842 1.87121   2
   7   3   2 4.81281 3.21254   1
   7   3   2 -1.2320  1.9888   2
   7   3   2 4.01459 2.35163   3
   7   3   2 2.70085 2.38596   1
   7   3   2 3.47762 2.69724   2
   8   3   2 39.5104  5.8026   3
   8   3   2 29.8443  6.3218   1
   8   3   2 48.8632  7.4396   2
   8   3   2 41.1355  6.6861   2
   8   3   2 39.0314  7.5824   1
   9   3   2 -0.6218  3.9068   2
   9   3   2 -0.8548  1.8977   3
   9   3   2 1.41186 2.88367   2
   9   3   2 -2.1758  3.4707   1
  10   3   2 8.45848 4.23352   2
  10   3   2 7.02255 5.02570   1
  11   3   2 3.22275 4.64750   2
  11   3   2 5.28624 5.22096   1
  11   3   2 -0.7347  3.4123   2
  12   3   2 0.14791 5.42903   2
  12   3   2 -5.6469  5.3069   1
  11  -4  -2 -1.6498  4.3107   1
  11  -4  -2 6.92369 4.99771   2
  10  -4  -2 6.83095 4.11034   1
  10  -4  -2 15.8077  5.3476   2
   9  -4  -2 2.75175 3.73397   2
   9  -4  -2 1.79391 3.40864   1
   8  -4  -2 4.29268 3.28935   2
   8  -4  -2 0.13160 3.07225   1
   8  -4  -2 0.51854 4.40749   2
   7  -4  -2 4.99790 4.09077   2
   7  -4  -2 1.82602 2.56571   2
   7  -4  -2 -4.1646  3.0103   1
   7  -4  -2 1.83635 2.57255   1
  -7   4   2 0.94471 1.33220   3
  -7   4   2 1.57981 1.85643   2
  -7   4   2 7.08610 2.40570   2
   6  -4  -2 -0.6486  1.9436   2
   6  -4  -2 3.61133 3.23374   2
   6  -4  -2 1.20114 2.22976   1
   6  -4  -2 2.81177 3.02970   1
  -6   4   2 2.12392 3.05055   1
  -6   4   2 8.10619 2.44688   2
  -6   4   2 2.50701 2.39114   2
   5  -4  -2 32.5940  6.1630   1
   5  -4  -2 28.1238  5.4997   2
   5  -4  -2 35.3148  5.0385   2
   5  -4  -2 25.3334  4.8852   1
  -5   4   2 28.2177  5.0421   1
  -5   4   2 28.6355  4.8272   2
  -5   4   2 23.6917  4.4687   2
   4  -4  -2 227.016  22.822   2
   4  -4  -2 255.332  23.854   2
   4  -4  -2 289.437  25.547   1
   4  -4  -2 228.269  24.278   1
  -4   4   2 293.066  23.584   2
  -4   4   2 266.600  24.874   1
  -4   4   2 232.541  22.935   2
   3  -4  -2 65.7659  7.7270   2
   3  -4  -2 69.7949  9.3229   1
   3  -4  -2 64.0129  8.5879   2
   3  -4  -2 71.1884  8.4031   1
  -3   4   2 69.6110  8.4430   2
  -3   4   2 75.8117  8.1379   2
   2  -4  -2 8.50951 2.95186   1
   2  -4  -2 11.7373  2.5692   1
   2  -4  -2 8.31617 2.71777   2
   2  -4  -2 15.4479  2.6368   2
  -2   4   2 18.6269  2.8174   2
  -2   4   2 5.91844 2.45033   2
  -2   4   2 8.72035 2.94324   1
   1  -4  -2 907.107  80.404   2
   1  -4  -2 943.995  84.411   1
   1  -4  -2 936.127  79.638   2
   1  -4  -2 922.000  85.257   1
  -1   4   2 921.122  85.217   1
  -1   4   2 893.908  79.558   2
  -1   4   2 939.215  80.399   2
   0  -4  -2 52.4495  5.9040   2
   0  -4  -2 46.2691  6.1044   1
   0  -4  -2 50.9547  6.8039   2
   0  -4  -2 46.2799  7.0712   1
   0   4   2 45.4083  6.4181   2
   0   4   2 59.1041  7.6084   1
   0   4   2 55.1791  5.9950   2
   0   4   2 54.9067  6.3480   1
  -1  -4  -2 8.57444 2.90727   1
  -1  -4  -2 10.1170  2.6848   2
  -1  -4  -2 7.98162 2.00282   1
  -1  -4  -2 9.02237 2.12360   2
   1   4   2 8.62484 2.17242   1
   1   4   2 13.8524  2.9354   2
   1   4   2 5.93907 2.65629   1
   1   4   2 11.9048  2.1753   2
  -2  -4  -2 328.898  29.455   2
  -2  -4  -2 328.067  30.523   1
  -2  -4  -2 330.125  28.912   2
   2   4   2 365.362  31.760   1
   2   4   2 298.201  28.691   2
   2   4   2 329.227  29.481   2
   2   4   2 311.898  30.406   1
  -3  -4  -2 37.1131  5.2347   2
  -3  -4  -2 24.5978  4.3080   2
   3   4   2 24.2520  4.5952   2
   3   4   2 34.2641  5.8092   1
   3   4   2 34.7108  4.5918   2
   3   4   2 31.8536  4.6661   1
  -4  -4  -2 221.251  22.172   1
  -4  -4  -2 235.553  21.251   2
  -4  -4  -2 203.659  21.194   2
   4   4   2 233.976  22.358   1
   4   4   2 237.188  21.640   2
   4   4   2 252.545  21.300   2
   4   4   2 221.943  23.183   1
  -5  -4  -2 62.8359  7.0276   2
  -5  -4  -2 60.2685  6.8673   1
  -5  -4  -2 46.0018  6.2107   2
   5   4   2 51.4513  6.8041   1
   5   4   2 32.9900  6.8755   1
   5   4   2 57.4754  7.2149   2
   5   4   2 33.4403  5.7992   2
  -6  -4  -2 85.1961  9.7725   2
  -6  -4  -2 95.8616 10.2134   1
  -6  -4  -2 100.907  10.004   2
   6   4   2 77.1328 10.1867   2
   6   4   2 95.1630 10.8406   1
   6   4   2 64.9226 10.8477   1
   6   4   2 69.4593 10.9640   1
   6   4   2 100.237  10.674   2
  -7  -4  -2 1.92130 1.87283   2
  -7  -4  -2 -0.5938  1.9515   2
   7   4   2 1.63242 2.21207   2
   7   4   2 -0.2003  2.4559   2
   7   4   2 -1.4206  1.9013   1
   7   4   2 -2.5187  2.6489   1
  -8  -4  -2 29.7669  4.0203   2
  -8  -4  -2 32.5896  4.1667   2
   8   4   2 23.7662  5.3301   2
   8   4   2 24.2402  5.1868   3
   8   4   2 35.3615  7.3758   1
   8   4   2 30.4125  6.0774   2
   8   4   2 33.3833  6.1954   1
   9   4   2 -0.6822  1.9544   3
   9   4   2 1.37315 3.38992   1
   9   4   2 5.88329 3.57873   2
  10   4   2 2.96089 4.36771   1
  10   4   2 8.05253 3.77879   2
  11   4   2 2.51782 4.17698   2
  11   4   2 4.42256 5.18417   1
  12   4   2 3.77250 5.05716   2
  12   4   2 1.65708 6.45192   1
  12   4   2 4.98726 5.67427   2
  11  -5  -2 -0.9688  4.4574   2
  11  -5  -2 -1.6214  4.0305   1
  10  -5  -2 11.3317  4.7835   1
  10  -5  -2 9.52360 4.54445   2
   9  -5  -2 1.47190 3.39403   1
   9  -5  -2 -3.8584  3.0669   2
   8  -5  -2 25.0377  5.6997   2
   8  -5  -2 26.2792  6.2130   1
   7  -5  -2 1.06893 2.93116   2
   7  -5  -2 -5.0117  2.2620   1
  -7   5   2 -1.0303  2.7401   2
  -7   5   2 3.23270 2.14668   3
  -7   5   2 3.58610 2.60861   2
   6  -5  -2 98.9348 10.8224   2
   6  -5  -2 90.6044 12.7359   1
   6  -5  -2 77.3494 11.0906   1
   6  -5  -2 85.5510 12.1350   2
  -6   5   2 77.5527 11.2038   1
  -6   5   2 102.283  11.068   2
  -6   5   2 101.285  11.260   2
   5  -5  -2 106.255  12.180   2
   5  -5  -2 93.6092 12.7211   1
   5  -5  -2 117.173  14.026   2
   5  -5  -2 113.376  14.393   1
  -5   5   2 110.638  13.508   1
  -5   5   2 120.740  12.843   2
  -5   5   2 121.409  12.882   2
   4  -5  -2 9.04777 4.14466   2
   4  -5  -2 26.7744  4.6354   1
   4  -5  -2 23.2837  4.0399   2
   4  -5  -2 26.1479  5.7789   1
  -4   5   2 21.3096  4.2982   2
  -4   5   2 24.3311  4.4983   2
  -4   5   2 20.9319  4.9619   1
   3  -5  -2 27.7556  6.1533   1
   3  -5  -2 40.7082  5.6346   1
   3  -5  -2 37.2721  5.0389   2
   3  -5  -2 27.8684  5.7237   2
  -3   5   2 19.7831  4.7802   2
  -3   5   2 45.1429  5.5469   2
  -3   5   2 36.2203  6.2444   1
   2  -5  -2 384.755  40.137   1
   2  -5  -2 403.281  37.999   2
   2  -5  -2 461.824  39.445   1
   2  -5  -2 435.676  37.087   2
  -2   5   2 397.517  36.906   2
  -2   5   2 418.865  37.911   2
  -2   5   2 410.431  40.132   1
   1  -5  -2 190.726  18.293   2
   1  -5  -2 174.665  19.087   1
   1  -5  -2 156.037  15.666   2
   1  -5  -2 169.869  16.691   1
  -1   5   2 175.047  17.778   2
  -1   5   2 163.240  15.707   2
  -1   5   2 167.416  18.783   1
   0  -5  -2 0.57240 1.34916   1
   0  -5  -2 -1.6378  1.7056   2
   0  -5  -2 -0.8486  1.0672   2
   0   5   2 -1.0132  1.7165   1
   0   5   2 -1.7112  1.2511   2
   0   5   2 -0.3420  1.0339   2
  -1  -5  -2 79.4133  9.5371   1
  -1  -5  -2 75.2630  9.9913   2
  -1  -5  -2 92.5729  9.4615   2
   1   5   2 98.9429 11.5605   1
   1   5   2 69.2186  9.7144   2
   1   5   2 83.0977  9.0667   2
   1   5   2 90.6339  9.7474   1
  -2  -5  -2 244.869  21.993   2
  -2  -5  -2 258.776  22.850   2
  -2  -5  -2 236.077  23.170   1
   2   5   2 231.644  23.022   1
   2   5   2 235.891  21.779   2
   2   5   2 211.257  22.468   2
   2   5   2 272.523  24.762   1
  -3  -5  -2 164.531  16.947   2
  -3  -5  -2 194.110  18.120   1
  -3  -5  -2 198.416  17.857   2
   3   5   2 188.808  20.384   1
   3   5   2 187.546  17.842   2
   3   5   2 163.676  16.809   2
   3   5   2 179.810  17.869   1
  -4  -5  -2 89.6413 10.2759   2
  -4  -5  -2 92.5594 10.7827   1
  -4  -5  -2 84.5811 10.4612   2
   4   5   2 92.8885 10.6040   1
   4   5   2 80.5938  9.8488   2
   4   5   2 92.5878 10.9660   2
   4   5   2 96.1730 12.0813   1
  -5  -5  -2 25.2527  4.2982   1
  -5  -5  -2 15.5265  3.7846   2
  -5  -5  -2 15.7799  3.5718   2
   5   5   2 15.2868  4.1180   2
   5   5   2 13.5806  3.4668   2
   5   5   2 15.3851  4.5346   1
   5   5   2 14.0591  3.7623   1
  -6  -5  -2 21.0998  4.3452   1
  -6  -5  -2 19.2457  4.1784   2
  -6  -5  -2 21.4195  4.0749   2
   6   5   2 16.9891  4.2120   2
   6   5   2 20.8474  4.5985   2
   6   5   2 20.9360  5.3181   1
   6   5   2 18.0426  4.2968   1
  -7  -5  -2 20.3426  3.9143   2
  -7  -5  -2 18.6018  3.9513   2
   7   5   2 14.3652  4.1913   2
   7   5   2 22.1179  4.6899   1
   7   5   2 14.6709  5.0657   1
   7   5   2 15.9947  5.2116   1
   7   5   2 17.3962  4.5520   2
   8   5   2 5.23164 3.35858   2
   8   5   2 0.90536 3.42334   1
   9   5   2 19.2325  5.1544   2
   9   5   2 8.96544 3.71695   3
   9   5   2 10.9823  5.5000   1
  10   5   2 11.6664  5.8925   1
  10   5   2 14.9177  5.0643   2
  11   5   2 -0.2586  4.7738   1
  11   5   2 0.87878 4.55060   2
  12   5   2 5.46243 5.24763   2
  12   5   2 0.10678 5.70998   1
  11  -6  -2 9.45245 5.73691   2
  11  -6  -2 3.07307 5.15509   1
  10  -6  -2 -3.9243  3.8979   2
  10  -6  -2 0.05343 4.02285   1
   9  -6  -2 1.92839 3.49535   1
   9  -6  -2 -1.5654  3.2364   2
   8  -6  -2 5.48715 3.69598   2
   8  -6  -2 7.30653 4.30995   1
   7  -6  -2 9.46895 4.59914   1
   7  -6  -2 10.6059  4.0144   2
  -7   6   2 16.9775  4.2503   2
   6  -6  -2 4.62830 2.88129   2
   6  -6  -2 -1.6346  2.8026   1
  -6   6   2 0.06698 2.63534   2
   5  -6  -2 1.59413 2.04867   2
   5  -6  -2 2.69314 2.38216   1
   5  -6  -2 -1.9792  3.6000   1
  -5   6   2 1.55450 2.41450   2
  -5   6   2 -0.4847  3.2067   1
   4  -6  -2 2.36299 2.35976   1
   4  -6  -2 1.27480 2.15713   2
   4  -6  -2 -0.1206  3.4960   1
  -4   6   2 3.72942 3.13346   1
  -4   6   2 0.19520 2.29841   2
   3  -6  -2 399.531  40.676   1
   3  -6  -2 392.485  39.557   2
   3  -6  -2 440.789  42.187   1
   3  -6  -2 430.558  38.514   2
  -3   6   2 463.274  42.020   1
  -3   6   2 462.674  39.637   2
   2  -6  -2 14.1761  3.3650   2
   2  -6  -2 19.0417  4.9256   2
   2  -6  -2 34.8289  6.7906   1
   2  -6  -2 12.5004  3.5074   1
  -2   6   2 19.8586  4.9804   1
  -2   6   2 20.4686  4.5735   2
  -2   6   2 17.8417  3.5993   2
   1  -6  -2 123.645  12.339   2
   1  -6  -2 56.3377  8.3949   2
   1  -6  -2 77.4738  9.4794   1
  -1   6   2 80.3693  9.0540   2
  -1   6   2 87.1824 10.5311   2
  -1   6   2 77.6764 10.9655   1
   0  -6  -2 159.946  15.724   1
   0  -6  -2 195.333  18.097   2
   0  -6  -2 158.878  14.934   2
   0   6   2 120.568  15.059   2
   0   6   2 165.804  17.169   2
   0   6   2 151.937  18.196   1
  -1  -6  -2 53.1291  7.7462   2
  -1  -6  -2 74.9606  8.7386   1
  -1  -6  -2 68.4650  9.4502   2
   1   6   2 61.8743  9.8486   1
   1   6   2 73.8271  8.3097   2
   1   6   2 77.1560  9.6287   2
  -2  -6  -2 1.61517 1.80169   2
  -2  -6  -2 10.9181  3.6775   2
  -2  -6  -2 3.18282 1.92685   1
   2   6   2 2.72639 1.91848   2
   2   6   2 6.81499 2.46628   1
   2   6   2 6.22676 2.83521   2
   2   6   2 5.63674 3.21618   1
  -3  -6  -2 52.4455  7.2230   1
  -3  -6  -2 56.4479  8.1189   2
  -3  -6  -2 43.7347  6.6541   2
   3   6   2 47.0551  6.6998   2
   3   6   2 54.9531  8.8418   1
   3   6   2 50.2516  7.7275   2
   3   6   2 57.3572  7.3716   1
  -4  -6  -2 0.16681 2.72153   2
  -4  -6  -2 1.36242 2.04257   1
  -4  -6  -2 1.34855 1.94142   2
   4   6   2 4.79272 2.82966   2
   4   6   2 2.29723 2.04873   2
   4   6   2 0.24670 2.30025   1
   4   6   2 -0.2982  1.9327   1
  -5  -6  -2 25.5747  5.3143   2
  -5  -6  -2 33.1190  5.3866   2
  -5  -6  -2 35.5089  5.4574   1
   5   6   2 14.4124  4.8900   1
   5   6   2 21.4005  5.2173   2
   5   6   2 27.6908  4.9344   2
   5   6   2 23.8814  4.8302   1
  -6  -6  -2 1.83702 3.10648   2
  -6  -6  -2 4.76417 2.78008   1
  -6  -6  -2 1.89807 2.49238   2
   6   6   2 0.58182 2.50296   1
   6   6   2 6.74473 3.91407   1
   6   6   2 -2.0948  2.4109   2
  -7  -6  -2 10.5387  3.4313   2
  -7  -6  -2 3.91858 3.36969   2
   7   6   2 8.51062 3.76010   2
   7   6   2 7.76698 4.38420   1
   8   6   2 5.06374 3.40286   2
   8   6   2 -3.0510  3.1728   1
   8   6   2 3.93676 3.97973   1
   9   6   2 -2.3671  3.1676   2
   9   6   2 1.48141 3.91091   1
   9   6   2 -2.4930  2.7151   3
  10   6   2 -3.8886  3.6957   1
  10   6   2 -1.3002  3.7508   2
  11   6   2 -2.8082  5.0637   1
  11   6   2 -0.9692  4.3265   2
  10  -7  -2 1.68646 5.09220   1
  10  -7  -2 1.71603 4.40818   2
   9  -7  -2 -0.8573  4.1139   2
   9  -7  -2 6.32302 4.46843   1
   8  -7  -2 0.02764 3.61889   2
   8  -7  -2 2.00183 4.08389   1
   7  -7  -2 18.5999  4.9714   2
   7  -7  -2 17.4120  5.4386   1
  -7   7   2 15.4973  4.8658   2
   6  -7  -2 37.8257  7.1295   1
   6  -7  -2 29.1733  6.0592   2
  -6   7   2 28.9849  6.2193   2
   5  -7  -2 152.835  18.446   1
   5  -7  -2 159.061  17.315   2
  -5   7   2 176.387  18.519   2
   4  -7  -2 3.74616 2.56621   2
   4  -7  -2 14.3508  3.9396   1
   4  -7  -2 21.4372  6.5423   1
  -4   7   2 4.78873 3.84403   1
  -4   7   2 21.9269  5.2401   2
   3  -7  -2 71.6032 10.1441   1
   3  -7  -2 86.2640 10.0153   2
  -3   7   2 80.0608 11.1528   2
  -3   7   2 91.9837 12.4663   1
   2  -7  -2 6.68621 2.50721   2
   2  -7  -2 4.95810 2.80306   1
  -2   7   2 -2.0468  2.1679   2
  -2   7   2 2.47112 3.81841   1
   1  -7  -2 17.4967  4.0142   1
   1  -7  -2 15.3349  3.5503   2
  -1   7   2 22.3483  5.2034   2
  -1   7   2 26.2097  6.2290   1
   0  -7  -2 170.802  18.849   1
   0  -7  -2 197.818  18.208   2
   0   7   2 191.589  22.125   1
   0   7   2 203.017  20.800   2
  -1  -7  -2 45.2315  6.8735   1
  -1  -7  -2 42.0418  6.4532   2
   1   7   2 58.6590  8.3551   2
   1   7   2 46.1808  8.6067   1
  -2  -7  -2 132.725  14.402   1
  -2  -7  -2 105.873  13.221   2
   2   7   2 146.728  15.722   2
   2   7   2 124.929  16.244   1
  -3  -7  -2 0.33983 2.02296   2
  -3  -7  -2 5.25990 2.72124   1
   3   7   2 0.63980 1.97521   2
   3   7   2 -2.5998  2.4841   1
   3   7   2 3.44266 2.58217   1
  -4  -7  -2 0.66052 2.10099   1
  -4  -7  -2 4.81854 2.53463   2
   4   7   2 4.78040 3.80828   1
   4   7   2 2.30621 2.75074   2
   4   7   2 -2.8145  2.1159   1
  -5  -7  -2 11.9032  4.0303   1
  -5  -7  -2 12.0228  3.8018   2
   5   7   2 3.76989 3.87416   1
   5   7   2 10.4612  3.7507   2
   5   7   2 14.0498  4.1311   1
  -6  -7  -2 2.75074 2.92613   2
   6   7   2 0.84720 3.82422   1
   6   7   2 17.0510  5.1863   2
  -7  -7  -2 -0.5873  2.8135   2
   7   7   2 5.23205 3.95296   2
   7   7   2 1.48436 3.57298   1
   8   7   2 -0.3797  4.4029   1
   8   7   2 3.26016 4.52784   1
   8   7   2 4.45114 4.08281   2
   9   7   2 -3.4869  4.5926   1
   9   7   2 3.88611 3.73446   2
  10   7   2 5.28982 5.13032   1
  10   7   2 -2.0417  3.7544   2
  11   7   2 1.28089 5.51752   1
  11   7   2 5.29075 5.32687   2
  10  -8  -2 -2.7152  4.9796   1
  10  -8  -2 -2.7455  4.7600   2
   9  -8  -2 7.53802 5.08319   2
   9  -8  -2 0.13380 4.43592   1
   8  -8  -2 4.67304 4.66203   1
   8  -8  -2 0.30628 3.21041   2
   7  -8  -2 20.1669  5.2092   2
   7  -8  -2 8.23470 4.72570   1
  -7   8   2 8.32492 4.63635   2
   6  -8  -2 -2.9184  2.4732   2
   6  -8  -2 -1.9691  3.1754   1
  -6   8   2 5.42887 3.97985   2
   5  -8  -2 -1.8172  2.9137   2
   5  -8  -2 6.90373 3.55122   1
  -5   8   2 7.28886 4.06866   2
   4  -8  -2 27.1616  5.4553   2
   4  -8  -2 34.3503  6.4457   1
  -4   8   2 34.4251  7.1109   2
  -4   8   2 25.9065  6.9496   1
   3  -8  -2 12.2805  4.1916   1
   3  -8  -2 7.59157 3.24972   2
  -3   8   2 8.18646 3.97078   2
  -3   8   2 2.27872 4.25491   1
   2  -8  -2 15.2813  4.0372   1
   2  -8  -2 9.15894 3.19070   2
  -2   8   2 15.3116  4.9457   2
  -2   8   2 12.1272  5.0269   1
   1  -8  -2 39.8170  6.5853   1
   1  -8  -2 34.0139  6.0335   2
  -1   8   2 51.8259  9.1938   1
  -1   8   2 45.4610  7.8382   2
   0  -8  -2 5.92319 2.88654   2
   0  -8  -2 1.94587 2.33176   1
   0   8   2 -4.1362  2.8887   1
   0   8   2 0.38111 2.74114   2
  -1  -8  -2 110.033  13.607   1
  -1  -8  -2 119.615  13.415   2
   1   8   2 127.391  16.587   1
   1   8   2 110.316  14.482   2
  -2  -8  -2 23.7519  5.1442   2
  -2  -8  -2 24.5726  5.4698   1
   2   8   2 61.7008  8.7015   2
   2   8   2 32.5025  7.6072   1
  -3  -8  -2 3.30931 2.94078   2
  -3  -8  -2 3.75766 2.77810   1
   3   8   2 5.37217 3.82256   2
   3   8   2 5.22268 4.32175   1
  -4  -8  -2 294.958  29.301   2
   4   8   2 341.816  30.797   2
   4   8   2 306.948  34.469   1
  -5  -8  -2 5.95460 3.40106   2
   5   8   2 1.49988 3.03032   2
   5   8   2 2.44575 3.97803   1
  -6  -8  -2 0.05041 2.79527   2
   6   8   2 1.19725 3.08371   2
   6   8   2 3.30728 4.32488   1
   7   8   2 1.78059 3.98741   1
   7   8   2 3.29981 4.02859   2
   8   8   2 13.6224  4.9553   2
   8   8   2 4.54354 5.01656   1
   9   8   2 3.43369 5.03444   1
   9   8   2 -4.6442  4.4955   1
   9   8   2 -1.6858  3.5446   2
  10   8   2 -0.4780  4.8658   1
  10   8   2 6.24775 4.63967   2
   9  -9  -2 4.72670 5.09636   2
   9  -9  -2 -0.8474  4.6909   1
   8  -9  -2 -0.2314  4.0245   1
   8  -9  -2 2.30545 4.49561   2
   7  -9  -2 -2.3816  3.3972   2
   7  -9  -2 4.37323 4.60025   1
   6  -9  -2 3.46086 4.25640   2
   6  -9  -2 12.8822  5.0580   1
  -6   9   2 13.5612  5.4562   2
   5  -9  -2 3.44967 3.64165   2
   5  -9  -2 6.75919 4.02161   1
  -5   9   2 1.86553 3.67759   2
   4  -9  -2 17.9808  4.6775   2
   4  -9  -2 4.94597 3.91033   1
  -4   9   2 6.61399 4.64461   2
   3  -9  -2 -2.2281  2.3809   2
   3  -9  -2 2.88905 2.86849   1
  -3   9   2 4.76427 3.81660   2
  -3   9   2 0.90975 4.33871   1
   2  -9  -2 6.09059 3.14210   2
   2  -9  -2 3.52918 3.19650   1
  -2   9   2 13.8922  6.0341   1
  -2   9   2 5.47730 4.08807   2
   1  -9  -2 18.6092  4.3687   2
   1  -9  -2 18.6812  4.7466   1
  -1   9   2 19.0232  6.4125   1
  -1   9   2 21.7287  5.7322   2
   0  -9  -2 161.043  18.204   1
   0  -9  -2 152.212  17.244   2
   0   9   2 160.627  19.172   2
   0   9   2 171.401  21.409   1
  -1  -9  -2 6.32997 3.20411   2
  -1  -9  -2 11.0831  3.8932   1
   1   9   2 10.6288  5.5741   1
   1   9   2 4.62083 4.02492   2
  -2  -9  -2 -0.2668  2.9009   1
  -2  -9  -2 -1.2250  2.3720   2
   2   9   2 -5.8086  3.2073   1
   2   9   2 0.16287 3.45277   2
  -3  -9  -2 3.06937 3.23605   1
  -3  -9  -2 8.10218 3.74268   2
   3   9   2 12.9288  5.1463   2
   3   9   2 14.5120  5.9178   1
  -4  -9  -2 31.7799  6.2816   2
   4   9   2 33.5699  8.5713   1
   4   9   2 32.6713  7.4322   2
  -5  -9  -2 -0.0479  2.9501   2
   5   9   2 -6.2257  3.7163   1
   5   9   2 5.91362 4.43588   2
  -6  -9  -2 -2.3028  3.2687   2
   6   9   2 -4.0315  3.5506   1
   7   9   2 12.3274  4.9814   2
   7   9   2 15.4118  6.5314   1
   8   9   2 3.03166 4.43267   2
   8   9   2 -1.6647  4.3075   1
   9   9   2 -1.0848  5.2679   1
   9   9   2 0.91233 5.91703   1
   9   9   2 -2.5533  4.3943   2
  10   9   2 1.26078 4.75691   2
  10   9   2 -0.9217  6.2119   1
   8 -10  -2 -1.6154  4.5283   1
   7 -10  -2 0.00617 4.03634   2
   7 -10  -2 4.67705 4.79699   1
   6 -10  -2 1.18188 3.53904   2
   6 -10  -2 1.04802 4.19866   1
  -6  10   2 2.22459 4.82964   2
   5 -10  -2 8.32841 4.14841   2
   5 -10  -2 5.87602 4.41216   1
  -5  10   2 4.35046 4.39241   2
   4 -10  -2 18.3804  5.6979   1
   4 -10  -2 19.7668  5.5522   2
  -4  10   2 29.4957  7.2513   2
   3 -10  -2 6.78745 3.54650   2
   3 -10  -2 4.06944 3.71899   1
  -3  10   2 -0.6192  3.6087   2
   2 -10  -2 11.8209  4.1294   1
   2 -10  -2 11.5268  3.7797   2
  -2  10   2 10.4028  5.1181   2
  -2  10   2 14.3446  6.7584   1
   1 -10  -2 1.95359 2.91447   2
   1 -10  -2 5.03775 3.64830   1
  -1  10   2 3.12094 4.82765   1
  -1  10   2 1.75342 3.54475   2
   0 -10  -2 14.5888  4.2684   2
   0 -10  -2 18.4005  4.8809   1
   0  10   2 24.5468  6.2439   2
   0  10   2 18.5347  7.3301   1
  -1 -10  -2 -0.1457  3.0157   1
  -1 -10  -2 -0.4924  2.7602   2
   1  10   2 7.05462 5.72926   1
   1  10   2 1.58236 3.40979   2
  -2 -10  -2 0.89638 3.23716   2
   2  10   2 5.95186 5.12341   1
   2  10   2 -1.2048  3.5583   2
  -3 -10  -2 206.058  24.030   2
   3  10   2 262.093  29.674   1
   3  10   2 246.669  26.462   2
  -4 -10  -2 5.05139 3.99478   2
   4  10   2 10.0916  5.3421   2
   4  10   2 10.8420  6.0911   1
  -5 -10  -2 -0.2003  3.6497   2
   5  10   2 5.28622 4.53269   2
   5  10   2 4.80153 5.86443   1
   6  10   2 24.9987  7.8626   1
   6  10   2 12.4308  5.6914   2
   7  10   2 1.39824 5.35997   1
   7  10   2 6.83264 4.53208   2
   8  10   2 -1.7787  5.4413   1
   8  10   2 -3.0764  4.2239   2
   9  10   2 0.20358 6.02281   1
   9  10   2 9.12917 7.08729   1
   9  10   2 4.43633 5.49607   2
   7 -11  -2 -3.1204  5.1127   1
   6 -11  -2 5.48646 4.37322   2
   6 -11  -2 1.31063 4.70412   1
  -6  11   2 13.9283  7.0458   2
   5 -11  -2 -3.6509  3.5291   2
   5 -11  -2 0.01707 4.14457   1
  -5  11   2 3.07986 5.76985   2
   4 -11  -2 8.57974 4.40338   2
   4 -11  -2 0.48192 3.65937   1
  -4  11   2 7.58831 5.36319   2
   3 -11  -2 -0.1232  3.5361   1
   3 -11  -2 1.03516 3.35584   2
  -3  11   2 -3.0154  4.1370   2
   2 -11  -2 1.95015 3.10819   2
   2 -11  -2 -0.4308  3.2670   1
  -2  11   2 -0.5594  3.9501   2
   1 -11  -2 5.16124 3.77777   2
   1 -11  -2 5.06855 3.57423   1
  -1  11   2 9.06419 6.08085   1
  -1  11   2 3.84361 4.74011   2
   0 -11  -2 14.5662  5.0717   1
   0 -11  -2 20.0194  5.3319   2
   0  11   2 19.0926  8.0407   1
   0  11   2 14.3381  5.8650   2
  -1 -11  -2 19.6780  5.6415   2
   1  11   2 19.7281  8.3971   1
   1  11   2 44.1012  9.0323   2
  -2 -11  -2 26.9530  6.4914   2
   2  11   2 30.8726  9.2258   1
   2  11   2 32.7477  7.8961   2
  -3 -11  -2 -1.7297  3.4892   2
   3  11   2 2.19502 5.50083   1
   3  11   2 -0.1283  4.0055   2
  -4 -11  -2 16.2714  5.6136   2
   4  11   2 6.20040 6.06444   1
   4  11   2 14.7645  6.1961   2
  -5 -11  -2 2.50363 4.52004   2
   5  11   2 11.8821  5.8982   2
   5  11   2 8.96019 6.64007   1
   6  11   2 -0.2740  4.1201   2
   6  11   2 2.65618 6.00882   1
   7  11   2 1.48435 4.50298   2
   7  11   2 -2.1375  5.0208   1
   8  11   2 7.19868 7.33737   1
   6 -12  -2 0.85725 5.20898   1
   5 -12  -2 -2.2402  4.3938   1
  -5  12   2 3.20522 5.99843   2
   4 -12  -2 12.3672  5.4605   1
   4 -12  -2 5.36814 4.44342   2
  -4  12   2 3.62126 5.55766   2
   3 -12  -2 13.5053  5.6880   1
   3 -12  -2 7.45199 4.23545   2
  -3  12   2 11.2755  6.6581   2
   2 -12  -2 14.7170  5.3962   2
   2 -12  -2 16.6622  5.8872   1
  -2  12   2 23.0614  7.6113   2
   1 -12  -2 -0.9208  3.2540   2
  -1  12   2 7.20658 5.56876   2
   0 -12  -2 0.46356 3.49589   2
   0  12   2 -3.6145  5.3285   1
   0  12   2 -2.4051  4.3137   2
  -1 -12  -2 4.63643 4.31959   2
   1  12   2 0.98208 6.16255   1
   1  12   2 3.38067 4.76480   2
  -2 -12  -2 -0.4285  3.9592   2
   2  12   2 2.80550 4.46399   2
   2  12   2 12.1662  7.8721   1
  -3 -12  -2 2.39478 4.51861   2
   3  12   2 1.69227 5.61201   1
   3  12   2 0.90826 4.53638   2
  -4 -12  -2 1.65208 4.71167   2
   4  12   2 8.57154 7.33917   1
   4  12   2 0.75809 4.63529   2
   5  12   2 -0.7103  5.0878   2
   5  12   2 3.29344 6.99992   1
   6  12   2 10.9577  7.7280   1
  -4  13   2 -0.2304  6.0707   2
  -3  13   2 -0.2285  5.9997   2
   2 -13  -2 10.6800  5.3948   2
  -2  13   2 7.84202 6.47602   2
   1 -13  -2 7.68908 5.05994   2
  -1  13   2 5.63673 6.27102   2
   0 -13  -2 -3.9972  3.9351   2
   0  13   2 2.12250 5.91825   2
  -1 -13  -2 5.48476 4.73035   2
   1  13   2 10.9838  6.6448   2
   1  13   2 9.90066 8.53738   1
  -2 -13  -2 0.83698 4.50767   2
   2  13   2 4.46594 7.24579   1
   2  13   2 4.99812 5.76006   2
  -3 -13  -2 0.93133 4.66987   2
   3  13   2 8.11335 7.65165   1
   4  13   2 10.1239  8.2674   1
   5  13   2 -2.9958  6.9775   1
  -1 -14  -2 2.59672 5.39103   2
   4  13  -3 0.17928 7.05247   1
   3  13  -3 0.26248 7.14978   1
   2  13  -3 2.10704 6.77889   1
   1  13  -3 0.99681 6.57529   1
  -1 -13   3 -2.6998  4.4195   2
   0  13  -3 5.64189 5.58748   2
   0  13  -3 1.49752 7.14812   1
   0 -13   3 3.98317 4.44798   2
  -1  13  -3 6.18733 7.93291   1
   1 -13   3 -1.4380  4.2922   2
  -2  13  -3 2.01629 6.12347   2
   2 -13   3 -0.7672  3.6037   2
   3 -13   3 -2.6785  4.5140   2
   6  12  -3 3.11819 6.80500   1
   5  12  -3 0.22894 5.01789   2
   5  12  -3 0.21362 6.21385   1
   4  12  -3 6.00052 5.27422   2
   4  12  -3 -4.2946  4.7011   1
   3  12  -3 3.94730 6.46673   1
   3  12  -3 9.21780 6.16125   2
   2  12  -3 2.95570 5.24224   2
   2  12  -3 -3.7956  5.0214   1
  -2 -12   3 -1.3101  3.5817   2
   1  12  -3 14.2221  6.5986   2
   1  12  -3 3.68247 6.10403   1
  -1 -12   3 6.58993 4.35787   2
   0  12  -3 -5.3328  3.9736   2
   0  12  -3 -2.5063  5.8182   1
   0 -12   3 -1.2133  3.4654   2
  -1  12  -3 5.74067 7.24904   1
  -1  12  -3 16.8596  7.1008   2
   1 -12   3 16.1562  5.3048   2
  -2  12  -3 9.36908 6.16932   2
  -2  12  -3 18.0033  8.0415   1
   2 -12   3 9.90994 4.91756   2
  -3  12  -3 9.07669 6.10857   2
   3 -12   3 8.17985 4.74458   2
  -4  12  -3 8.22355 6.47782   2
   4 -12   3 2.61959 4.53232   2
  -5  12  -3 -5.6883  5.5059   2
   5 -12   3 -1.0613  4.4620   2
  -6  12  -3 2.04354 6.70730   2
   7  11  -3 4.79267 6.09468   1
   7  11  -3 6.81312 5.78271   2
   6  11  -3 2.74430 5.55463   1
   6  11  -3 0.67510 4.63231   2
   5  11  -3 -0.8377  4.9861   1
   5  11  -3 -0.9534  4.7653   2
   4  11  -3 11.5412  5.8001   2
   4  11  -3 10.7969  6.4834   1
   3  11  -3 5.64462 5.77449   1
   3  11  -3 -1.7661  4.4656   2
  -3 -11   3 6.89090 4.19311   2
   2  11  -3 -0.3655  4.9686   1
   2  11  -3 5.50113 4.99814   2
  -2 -11   3 -3.6343  3.2497   2
   1  11  -3 6.87964 5.90127   1
   1  11  -3 6.48570 5.08643   2
  -1 -11   3 4.53493 4.02355   2
   0  11  -3 1.91574 4.18024   2
   0  11  -3 -3.7378  4.9246   1
   0 -11   3 3.24394 3.75211   2
  -1  11  -3 -2.5514  3.8557   2
  -1  11  -3 3.22745 5.81327   1
   1 -11   3 -1.6498  3.0823   2
  -2  11  -3 -0.8449  5.3529   1
  -2  11  -3 5.35979 4.65219   2
   2 -11   3 7.78122 4.19777   2
  -3  11  -3 3.55710 5.08214   2
  -3  11  -3 -0.1381  6.9083   1
   3 -11   3 1.43035 3.51697   2
   3 -11   3 1.70208 3.92608   1
  -4  11  -3 24.6123  7.8312   2
   4 -11   3 19.0514  6.1354   2
   4 -11   3 38.6315  7.9500   1
  -5  11  -3 -0.7586  5.2088   2
   5 -11   3 4.85800 3.90060   2
   5 -11   3 5.31988 4.82964   1
  -6  11  -3 0.66366 4.99882   2
   6 -11   3 0.89869 4.23196   1
   6 -11   3 -0.1269  4.4491   2
  -7  11  -3 -10.141   4.957   2
   7 -11   3 -3.2142  4.6898   1
   8  10  -3 19.2254  7.0383   2
   8  10  -3 15.0041  7.4072   1
   7  10  -3 -5.1910  4.1733   2
   7  10  -3 -2.4343  4.7596   1
   6  10  -3 4.34713 4.56367   1
   6  10  -3 0.20300 4.04111   2
   5  10  -3 4.28730 4.05271   2
   5  10  -3 -0.9789  4.6909   1
   4  10  -3 17.0468  6.5109   1
   4  10  -3 18.4581  5.8731   2
  -4 -10   3 18.3814  4.9321   2
   3  10  -3 7.66852 5.01160   1
   3  10  -3 9.19557 4.63796   2
  -3 -10   3 5.31943 3.57747   2
   2  10  -3 2.88221 4.13909   2
   2  10  -3 0.62529 4.69274   1
  -2 -10   3 1.97451 3.12019   2
   1  10  -3 0.53447 4.02962   2
   1  10  -3 12.1266  5.8773   1
  -1 -10   3 12.7683  4.2626   2
   0  10  -3 8.93431 4.92780   2
   0  10  -3 5.19999 5.12967   1
   0 -10   3 5.31141 3.23000   2
  -1  10  -3 19.5945  7.0180   1
  -1  10  -3 14.9390  5.6122   2
   1 -10   3 10.9498  4.0870   2
   1 -10   3 10.9583  4.1835   1
  -2  10  -3 9.04125 5.98497   1
  -2  10  -3 5.24682 4.19241   2
   2 -10   3 8.44136 3.91461   2
   2 -10   3 8.08809 4.13247   1
  -3  10  -3 0.56924 4.21142   2
  -3  10  -3 -6.3947  5.0010   1
   3 -10   3 3.94261 3.73135   1
   3 -10   3 11.1587  4.4016   2
  -4  10  -3 17.8172  6.6141   2
   4 -10   3 10.9439  4.5255   2
   4 -10   3 19.3202  5.3714   1
  -5  10  -3 -0.7247  4.5674   2
   5 -10   3 0.13551 3.43033   2
   5 -10   3 3.34918 4.14912   1
  -6  10  -3 16.2441  6.5711   2
   6 -10   3 23.8012  6.0919   2
   6 -10   3 16.9568  6.4636   1
  -7  10  -3 28.2081  8.0073   2
   7 -10   3 15.3213  5.6989   2
   7 -10   3 13.2940  6.2468   1
   8 -10   3 0.46325 5.12205   1
   9   9  -3 -2.4846  4.1100   2
   9   9  -3 2.27432 5.62035   1
   8   9  -3 1.40870 4.43453   2
   8   9  -3 7.89389 5.35804   1
   7   9  -3 3.10018 4.55306   1
   7   9  -3 0.50649 3.96514   2
   6   9  -3 2.56491 4.03001   2
   6   9  -3 0.99339 3.84707   1
   5   9  -3 9.44334 5.03818   2
   5   9  -3 4.78139 4.35598   1
   4   9  -3 26.8386  6.6133   2
   4   9  -3 18.0168  6.0730   1
  -4  -9   3 14.7855  4.2611   2
   3   9  -3 3.31051 4.25872   1
   3   9  -3 2.52158 3.61931   2
  -3  -9   3 1.82448 2.87383   2
   2   9  -3 -2.3264  2.9095   2
   2   9  -3 -2.2512  3.1026   1
  -2  -9   3 1.07378 2.76367   2
   1   9  -3 19.6221  5.8919   2
   1   9  -3 22.9041  6.8242   1
  -1  -9   3 17.8885  4.3664   2
  -1  -9   3 22.1346  4.9415   1
   0   9  -3 20.1613  6.6260   1
   0   9  -3 17.4786  5.6980   2
   0  -9   3 7.96845 3.14243   2
   0  -9   3 10.6033  3.7187   1
  -1   9  -3 14.7821  5.2980   2
  -1   9  -3 11.6236  5.7905   1
   1  -9   3 10.7851  3.8356   1
   1  -9   3 14.3142  4.1165   2
  -2   9  -3 17.3593  5.5770   2
  -2   9  -3 15.0775  6.0662   1
   2  -9   3 6.27078 3.38650   1
   2  -9   3 15.0045  4.1684   2
  -3   9  -3 8.07488 5.13012   1
  -3   9  -3 -0.6053  3.4863   2
   3  -9   3 5.29919 3.15928   2
   3  -9   3 -1.4828  2.8877   1
  -4   9  -3 -2.5183  3.2269   2
  -4   9  -3 -1.5986  4.5941   1
   4  -9   3 2.82371 3.40850   1
   4  -9   3 0.34965 2.95185   2
  -5   9  -3 4.42094 4.57716   2
   5  -9   3 2.97699 3.02743   2
   5  -9   3 0.86810 3.54570   1
  -6   9  -3 10.9612  5.5700   2
   6  -9   3 9.34026 4.55514   2
   6  -9   3 17.4868  5.5190   1
  -7   9  -3 -0.4112  4.2506   2
   7  -9   3 12.6054  5.0803   2
   7  -9   3 4.40071 4.31036   1
  -8   9  -3 13.9584  6.4446   2
   8  -9   3 4.35234 5.03264   1
   8  -9   3 15.9415  5.7980   2
   9  -9   3 1.62689 5.14713   1
  10   8  -3 0.68891 5.35048   1
   9   8  -3 14.0062  6.1854   1
   9   8  -3 14.7905  5.2640   2
   8   8  -3 11.6444  5.3095   1
   8   8  -3 4.34613 4.27605   2
   7   8  -3 3.43162 3.81409   2
   7   8  -3 3.01262 4.45238   1
   6   8  -3 7.64489 4.95866   1
   6   8  -3 7.48850 4.02574   2
   5   8  -3 13.5985  5.4236   1
   5   8  -3 22.8612  5.7325   2
  -5  -8   3 11.2743  3.4355   2
   4   8  -3 11.8759  4.6633   1
   4   8  -3 10.5926  4.2868   2
  -4  -8   3 0.13924 2.31490   2
   3   8  -3 28.6639  6.4711   2
   3   8  -3 27.7910  5.7282   1
   3   8  -3 31.0720  7.1321   1
  -3  -8   3 20.4907  4.7407   2
   2   8  -3 128.207  16.405   1
   2   8  -3 106.011  14.547   2
   2   8  -3 108.094  14.040   1
  -2  -8   3 136.305  13.631   2
   1   8  -3 10.5804  4.6993   1
   1   8  -3 8.58758 4.02428   2
   1   8  -3 14.8721  4.4963   1
  -1  -8   3 12.1164  3.5531   1
  -1  -8   3 8.05151 3.04657   2
   0   8  -3 -0.1347  3.1772   1
   0   8  -3 1.63792 2.81021   2
   0  -8   3 4.11950 2.44793   1
   0  -8   3 2.03680 1.95523   2
  -1   8  -3 6.47310 3.61903   2
  -1   8  -3 4.14271 4.26993   1
   1  -8   3 7.14069 3.33939   1
   1  -8   3 5.31093 2.55157   2
  -2   8  -3 8.41716 4.52922   2
  -2   8  -3 23.6762  6.3059   1
   2  -8   3 19.6578  4.7015   1
   2  -8   3 23.6693  4.6654   2
  -3   8  -3 -0.5936  3.6369   1
  -3   8  -3 3.10074 3.44472   2
   3  -8   3 -1.1436  2.2254   1
   3  -8   3 2.00454 2.36579   2
  -4   8  -3 0.17383 3.16458   2
  -4   8  -3 -3.4098  3.7119   1
   4  -8   3 2.71775 3.04957   1
   4  -8   3 3.71072 3.19033   2
  -5   8  -3 18.1609  5.7538   2
  -5   8  -3 11.5774  6.2174   1
   5  -8   3 10.7122  4.3255   2
   5  -8   3 7.78551 3.94789   1
  -6   8  -3 2.93027 4.29900   2
   6  -8   3 1.38376 3.34127   2
   6  -8   3 5.28332 4.07538   1
  -7   8  -3 18.1461  5.8780   2
   7  -8   3 3.25101 3.86948   2
   7  -8   3 6.43564 4.54824   1
  -8   8  -3 0.30688 4.72344   2
   8  -8   3 0.69034 4.08864   1
   8  -8   3 8.78098 4.79064   2
   9  -8   3 0.07890 4.38915   1
   9  -8   3 5.10084 4.48380   2
  10  -8   3 0.79654 4.94286   1
  10   7  -3 1.42620 5.03815   1
  10   7  -3 2.63705 5.13235   1
   9   7  -3 9.72327 4.88480   2
   9   7  -3 4.99515 4.44530   1
   8   7  -3 4.93234 4.92473   1
   8   7  -3 10.8831  4.6924   2
   7   7  -3 9.26779 4.16604   2
   7   7  -3 10.1156  4.9409   1
   6   7  -3 14.0516  4.3235   2
   6   7  -3 4.01625 3.78784   1
   6   7  -3 5.81769 3.22312   2
   5   7  -3 72.5135 11.1351   2
   5   7  -3 89.1621 10.9591   1
   5   7  -3 74.4586 11.9431   1
   5   7  -3 84.8643 10.3538   2
  -5  -7   3 113.081  10.041   2
  -5  -7   3 87.5081  9.8023   2
   4   7  -3 3.90198 3.20082   1
   4   7  -3 1.65851 2.19390   2
   4   7  -3 6.74250 3.53118   2
   4   7  -3 0.55788 2.28868   1
  -4  -7   3 3.46439 3.18601   2
  -4  -7   3 5.43439 2.73768   1
  -4  -7   3 3.98875 2.55374   2
   3   7  -3 15.8164  4.6256   2
   3   7  -3 7.40636 3.41844   2
   3   7  -3 21.0120  5.3232   1
   3   7  -3 17.7622  4.0850   1
  -3  -7   3 28.0713  4.2273   2
  -3  -7   3 18.2614  4.4057   2
  -3  -7   3 16.1119  3.8991   1
   2   7  -3 42.4908  6.8892   2
   2   7  -3 65.5424  9.5820   1
   2   7  -3 55.2188  8.5690   2
   2   7  -3 56.2884  7.8667   1
  -2  -7   3 57.2525  7.4682   1
  -2  -7   3 55.5026  7.1752   2
   1   7  -3 13.5080  3.8054   1
   1   7  -3 5.98034 3.81405   1
   1   7  -3 7.43801 3.41631   2
  -1  -7   3 10.4208  3.0038   1
  -1  -7   3 16.8740  3.6108   2
   0   7  -3 36.8255  6.7221   2
   0   7  -3 24.0412  6.1985   1
   0  -7   3 34.1816  5.3908   1
   0  -7   3 27.3627  4.8858   2
  -1   7  -3 163.210  20.224   1
  -1   7  -3 193.827  19.927   2
   1  -7   3 155.640  17.177   2
   1  -7   3 171.536  17.444   1
  -2   7  -3 252.314  27.851   1
  -2   7  -3 243.057  26.084   2
   2  -7   3 255.557  24.813   1
   2  -7   3 240.087  23.338   2
  -3   7  -3 208.945  22.993   2
  -3   7  -3 204.623  24.364   1
   3  -7   3 221.043  21.650   1
   3  -7   3 199.780  20.271   2
  -4   7  -3 2.46825 3.25517   2
  -4   7  -3 4.24328 4.12577   1
   4  -7   3 -2.4466  2.6631   1
   4  -7   3 1.73189 2.60922   2
  -5   7  -3 5.86286 4.56181   1
  -5   7  -3 0.64414 3.26833   2
   5  -7   3 2.54952 2.95231   2
   5  -7   3 5.93931 3.63089   1
  -6   7  -3 2.51189 3.94453   2
   6  -7   3 3.20989 3.88907   1
   6  -7   3 1.20524 3.22691   2
  -7   7  -3 12.7065  4.8398   2
   7  -7   3 8.10715 4.61441   1
   7  -7   3 21.7942  5.3636   2
  -8   7  -3 7.43327 4.58767   2
   8  -7   3 6.33219 4.26566   2
   8  -7   3 2.48548 3.88112   1
   9  -7   3 10.2746  5.5371   1
   9  -7   3 33.5134  7.0602   2
  10  -7   3 -1.4087  4.4259   1
  10  -7   3 8.56656 5.49693   2
  11  -7   3 3.46185 5.36228   1
  11   6  -3 -2.1437  5.1366   1
  10   6  -3 1.52909 4.13751   1
   9   6  -3 12.0667  5.0606   1
   9   6  -3 15.0213  4.6637   2
   8   6  -3 1.85689 3.21344   1
   8   6  -3 5.97841 3.72253   2
   7   6  -3 2.41864 2.91665   2
   7   6  -3 1.43917 3.45482   1
   6   6  -3 1.15736 2.13335   2
   6   6  -3 3.57866 2.95062   2
   6   6  -3 0.53534 2.11383   1
   6   6  -3 -1.5125  2.5259   1
   5   6  -3 2.53989 2.27989   1
   5   6  -3 6.89380 2.90080   2
   5   6  -3 -0.0537  2.4109   1
   5   6  -3 0.97899 2.02885   2
  -5  -6   3 0.43673 1.54688   2
   4   6  -3 10.1866  2.9179   2
   4   6  -3 11.1504  3.1429   1
   4   6  -3 15.7575  4.0380   2
   4   6  -3 9.13989 3.65261   1
  -4  -6   3 7.14621 2.66374   2
  -4  -6   3 20.4493  3.3753   2
   3   6  -3 196.331  18.837   1
   3   6  -3 171.239  16.489   2
   3   6  -3 176.470  17.472   1
   3   6  -3 193.647  17.662   2
  -3  -6   3 169.350  17.186   1
  -3  -6   3 160.930  17.600   2
  -3  -6   3 166.316  16.288   2
   2   6  -3 120.641  13.551   1
   2   6  -3 141.018  14.632   2
   2   6  -3 111.121  12.624   2
   2   6  -3 118.609  14.989   1
  -2  -6   3 133.716  13.888   2
  -2  -6   3 123.288  12.632   1
  -2  -6   3 121.269  12.012   2
   1   6  -3 27.6809  4.3804   2
   1   6  -3 26.7175  5.2963   2
   1   6  -3 19.6474  4.2934   1
   1   6  -3 26.8295  5.7863   1
  -1  -6   3 28.7430  4.4819   1
  -1  -6   3 24.8853  5.1718   2
  -1  -6   3 25.8926  4.1467   2
   0   6  -3 2.94641 2.50606   1
   0   6  -3 1.66956 2.73519   1
   0   6  -3 1.13163 2.07085   2
   0   6  -3 -1.3993  1.9391   2
   0  -6   3 -0.5665  1.6646   1
   0  -6   3 1.14841 1.70340   2
   0  -6   3 5.66561 3.12854   2
  -1   6  -3 65.3789  7.7325   2
  -1   6  -3 53.1273  8.2954   2
  -1   6  -3 55.0498  9.0576   1
   1  -6   3 56.0204  7.2542   2
   1  -6   3 58.0292  8.6334   2
   1  -6   3 48.9485  7.4044   1
  -2   6  -3 73.7292  9.9155   1
  -2   6  -3 49.7686  8.2670   2
   2  -6   3 41.2897  7.1370   1
   2  -6   3 56.8079  7.3108   2
  -3   6  -3 95.9417 12.5875   1
  -3   6  -3 91.9511 11.7734   2
   3  -6   3 70.7927 10.4997   1
   3  -6   3 92.0127 10.4518   2
  -4   6  -3 13.4900  4.9537   1
  -4   6  -3 9.58312 4.00059   2
   4  -6   3 10.2658  3.6235   2
   4  -6   3 20.0731  4.5191   1
  -5   6  -3 0.80911 3.76151   1
  -5   6  -3 2.52976 3.27147   2
   5  -6   3 2.54935 2.40513   2
   5  -6   3 1.11649 2.69065   1
  -6   6  -3 170.462  18.772   2
  -6   6  -3 183.952  20.449   1
   6  -6   3 146.647  17.545   2
   6  -6   3 150.338  18.708   1
  -7   6  -3 11.9385  4.8630   2
   7  -6   3 18.5392  5.0009   2
   7  -6   3 21.1628  5.7414   1
  -8   6  -3 -0.6366  3.7727   2
   8  -6   3 -3.1548  2.9646   2
   8  -6   3 2.52082 3.70143   1
   9  -6   3 5.43593 4.56108   2
   9  -6   3 12.7100  5.4973   1
  10  -6   3 -0.5378  4.0099   2
  10  -6   3 2.31579 5.06936   1
  11  -6   3 -2.5010  4.9231   1
  11  -6   3 2.94560 5.37649   2
  11   5  -3 7.40642 5.60696   1
  10   5  -3 5.00036 4.93470   1
   9   5  -3 8.32237 4.35979   1
   9   5  -3 12.1559  4.0531   2
   9   5  -3 12.4227  5.0266   1
   8   5  -3 12.3179  3.6386   2
   8   5  -3 16.6273  4.7744   1
   7   5  -3 3.34259 2.32326   2
   7   5  -3 4.71663 2.56528   1
   7   5  -3 2.25822 3.00874   1
   7   5  -3 4.18701 2.91671   2
   6   5  -3 -0.0683  2.0295   2
   6   5  -3 3.10606 2.18209   1
   6   5  -3 4.45900 2.16359   2
   6   5  -3 1.11405 2.34830   1
   5   5  -3 2.73341 1.91752   2
   5   5  -3 3.68554 2.40145   2
   5   5  -3 4.07207 2.80101   1
   5   5  -3 4.28987 2.07615   1
   4   5  -3 7.72683 2.17199   1
   4   5  -3 6.37648 2.75188   2
   4   5  -3 11.5050  3.4668   1
   4   5  -3 3.76008 1.87053   2
  -4  -5   3 4.92091 1.91955   2
  -4  -5   3 9.32889 1.96137   2
   3   5  -3 117.742  11.280   1
   3   5  -3 98.1966 11.9565   2
   3   5  -3 118.699  10.745   2
   3   5  -3 104.739  12.770   1
  -3  -5   3 116.701  10.510   2
  -3  -5   3 92.2460 10.8307   1
  -3  -5   3 110.022  11.404   2
   2   5  -3 78.0339  7.7741   2
   2   5  -3 64.4408  8.5530   2
   2   5  -3 59.1568  7.7754   1
   2   5  -3 70.3584  9.3236   1
  -2  -5   3 75.8532  8.4491   2
  -2  -5   3 64.1423  7.4165   2
  -2  -5   3 67.6239  7.8159   1
   1   5  -3 39.9184  5.9213   1
   1   5  -3 56.6883  7.1799   2
   1   5  -3 35.0858  5.3530   2
   1   5  -3 62.3253  7.7970   1
  -1  -5   3 44.0070  6.4141   2
   0   5  -3 1352.11  133.00   1
   0   5  -3 1514.95  126.64   2
   0   5  -3 1332.59  125.47   2
   0   5  -3 1539.51  134.14   1
   0  -5   3 1521.56  133.00   1
   0  -5   3 1517.21  125.55   2
   0  -5   3 1488.09  126.41   2
  -1   5  -3 65.8038 10.5037   1
  -1   5  -3 83.4020  9.4663   2
  -1   5  -3 91.8675 10.8638   2
  -1   5  -3 88.3547 10.2565   1
   1  -5   3 95.9300 10.8597   2
   1  -5   3 82.4189  9.8828   1
   1  -5   3 86.7188  9.3745   2
  -2   5  -3 695.835  67.720   2
  -2   5  -3 805.860  72.873   1
  -2   5  -3 839.701  68.997   2
   2  -5   3 789.616  71.838   1
   2  -5   3 755.126  67.706   2
   2  -5   3 810.474  68.851   2
  -3   5  -3 -0.2052  2.1177   2
  -3   5  -3 2.97556 2.20421   2
  -3   5  -3 3.73307 3.29319   1
   3  -5   3 5.77220 3.37093   2
   3  -5   3 1.97237 1.84293   2
   3  -5   3 3.00841 2.41683   1
  -4   5  -3 30.4486  6.6535   1
  -4   5  -3 45.0890  7.0600   2
   4  -5   3 26.4633  6.5114   1
   4  -5   3 46.7912  6.8427   1
   4  -5   3 35.2105  5.7191   2
  -5   5  -3 103.791  14.536   1
  -5   5  -3 141.558  14.663   2
  -5   5  -3 109.281  13.334   3
   5  -5   3 86.9158 14.1795   1
   5  -5   3 134.598  14.773   1
   5  -5   3 127.467  13.638   2
  -6   5  -3 40.3512  6.3538   3
  -6   5  -3 33.9727  6.7628   2
  -6   5  -3 42.6343  8.0652   1
   6  -5   3 41.6717  7.3691   1
   6  -5   3 36.5323  6.7304   2
   6  -5   3 46.5678  8.6996   1
  -7   5  -3 3.20167 2.61208   3
  -7   5  -3 1.70283 3.12461   2
   7  -5   3 -1.6104  2.7294   1
   7  -5   3 -2.1391  2.4861   2
  -8   5  -3 6.79397 4.33855   2
   8  -5   3 8.52651 4.23474   1
   8  -5   3 10.0053  4.1753   2
   9  -5   3 -0.4295  4.1903   1
   9  -5   3 2.51081 3.88183   2
  10  -5   3 0.38470 4.20712   1
  10  -5   3 -2.4132  3.8346   2
  11  -5   3 -3.8842  4.3648   1
  11  -5   3 5.97358 5.02150   2
  12  -5   3 -1.2904  5.4751   2
  11   4  -3 3.56876 4.41916   1
  10   4  -3 -0.9793  4.0395   1
   9   4  -3 43.1984  6.7722   2
   9   4  -3 44.4011  7.9995   1
   8   4  -3 3.64219 3.01381   1
   8   4  -3 1.67752 2.39872   1
   8   4  -3 5.40740 2.62427   2
   7   4  -3 10.9550  3.4235   1
   7   4  -3 8.45323 2.70609   2
   7   4  -3 9.87070 2.81845   1
   7   4  -3 3.98489 2.48677   2
   6   4  -3 170.008  18.747   2
   6   4  -3 222.556  20.771   1
   6   4  -3 213.552  20.013   1
   6   4  -3 229.979  19.406   2
   5   4  -3 61.6740  8.4124   1
   5   4  -3 69.9717  7.8905   1
   5   4  -3 78.2310  8.4055   2
   5   4  -3 66.7375  7.4254   2
   4   4  -3 0.93298 1.55992   2
   4   4  -3 -0.3774  1.2939   1
   4   4  -3 1.50528 1.32242   2
   4   4  -3 -1.0297  1.6333   1
   3   4  -3 31.5500  3.9941   1
   3   4  -3 17.2201  3.7221   2
   3   4  -3 20.1941  4.1649   1
   3   4  -3 29.0536  3.7417   2
  -3  -4   3 43.9684  4.0220   2
  -3  -4   3 28.1793  3.5819   1
  -3  -4   3 26.3627  3.6159   2
   2   4  -3 6.18942 1.83430   1
   2   4  -3 11.8067  2.8850   1
   2   4  -3 6.87070 1.77610   2
   2   4  -3 14.4819  2.8734   2
  -2  -4   3 8.60472 1.97395   1
  -2  -4   3 7.84467 2.22512   2
  -2  -4   3 8.98890 1.81417   2
   1   4  -3 -0.6619  0.8294   2
   1   4  -3 0.80612 1.49815   1
   1   4  -3 -0.3999  0.9319   1
   1   4  -3 -0.3913  1.3862   2
  -1  -4   3 0.72843 0.95203   1
  -1  -4   3 -0.0084  0.7759   2
  -1  -4   3 0.80834 1.57945   2
   0   4  -3 47.3728  5.6631   2
   0   4  -3 49.9088  6.6390   2
   0   4  -3 37.3904  6.3992   1
   0   4  -3 50.3589  6.1726   1
   0  -4   3 39.6785  6.0208   2
   0  -4   3 48.2891  5.9293   1
   0  -4   3 53.9658  5.7595   2
  -1   4  -3 1.63111 1.35877   2
  -1   4  -3 1.20304 1.51826   2
  -1   4  -3 1.22161 1.86211   1
  -1   4  -3 -1.1685  1.1263   1
   1  -4   3 0.03729 1.53970   2
   1  -4   3 -0.2256  0.9929   2
   1  -4   3 0.49762 1.27298   1
  -2   4  -3 44.1805  6.5099   1
  -2   4  -3 29.5157  4.7559   2
  -2   4  -3 31.2446  5.4226   2
  -2   4  -3 45.9119  6.1343   1
   2  -4   3 29.8089  5.5607   1
   2  -4   3 41.4929  5.4768   1
   2  -4   3 32.2987  4.6834   2
   2  -4   3 24.2785  4.9454   2
  -3   4  -3 -0.9909  1.3849   2
  -3   4  -3 -0.3525  1.7045   2
  -3   4  -3 2.28379 2.34162   1
   3  -4   3 -1.0319  1.3996   2
   3  -4   3 2.06343 2.44999   1
   3  -4   3 2.90798 2.46108   2
   3  -4   3 3.14389 2.18772   1
  -4   4  -3 68.8215  8.7868   2
  -4   4  -3 54.5012  7.5920   3
  -4   4  -3 37.5855  7.1405   2
  -4   4  -3 70.4660  9.2770   1
   4  -4   3 67.5979  8.9382   2
   4  -4   3 66.1430  8.5395   1
   4  -4   3 59.7274  8.8798   1
   4  -4   3 61.2574  7.7108   2
  -5   4  -3 450.647  44.352   3
  -5   4  -3 550.448  43.716   2
  -5   4  -3 512.022  45.902   1
  -5   4  -3 441.327  42.852   2
   5  -4   3 430.768  45.287   1
   5  -4   3 474.867  42.795   2
   5  -4   3 473.313  43.367   2
   5  -4   3 504.719  45.871   1
  -6   4  -3 29.2109  6.1250   2
  -6   4  -3 38.1669  5.4433   3
   6  -4   3 38.2299  7.1558   1
   6  -4   3 48.1045  6.9814   2
   6  -4   3 27.9773  6.5910   1
  -7   4  -3 5.03663 3.78782   1
  -7   4  -3 -2.5932  2.3272   2
  -7   4  -3 1.21562 2.02758   3
   7  -4   3 -0.0438  3.5378   1
   7  -4   3 3.02516 3.25100   1
   7  -4   3 -0.5405  2.6120   2
  -8   4  -3 30.4241  6.2583   2
   8  -4   3 35.7881  7.5187   1
   8  -4   3 32.4395  6.5869   2
  -9   4  -3 8.77980 4.17119   2
   9  -4   3 9.80976 5.24901   1
   9  -4   3 9.52489 4.73001   2
  10  -4   3 7.13074 4.81024   2
  10  -4   3 5.89644 4.82176   1
  11  -4   3 2.83896 5.02051   1
  11  -4   3 -1.7069  4.5419   2
  12  -4   3 0.79429 5.47751   1
  12  -4   3 -1.5297  5.2519   2
  12   3  -3 7.99659 5.94156   1
  11   3  -3 -1.0808  4.3886   1
  10   3  -3 -1.1232  2.9765   2
  10   3  -3 -2.0675  3.4896   1
   9   3  -3 5.09763 3.23191   1
   9   3  -3 7.12144 4.07149   1
   9   3  -3 9.15769 3.33754   2
   8   3  -3 26.3219  4.5349   1
   8   3  -3 19.8287  3.8722   2
   8   3  -3 18.3021  4.6969   1
   7   3  -3 205.486  19.734   3
   7   3  -3 202.496  19.470   1
   7   3  -3 198.245  18.536   2
   7   3  -3 192.446  19.960   1
   7   3  -3 198.640  18.543   2
   6   3  -3 4.99125 1.94301   2
   6   3  -3 5.54637 1.96689   1
   6   3  -3 2.64094 2.14821   1
   6   3  -3 0.39990 1.67202   2
   5   3  -3 3.59547 1.72002   1
   5   3  -3 4.86881 2.14599   1
   5   3  -3 8.81002 2.25639   2
   5   3  -3 6.91903 1.85236   2
   4   3  -3 303.722  28.541   1
   4   3  -3 330.682  29.025   1
   4   3  -3 294.246  26.942   2
   4   3  -3 309.662  27.291   2
   3   3  -3 21.6882  3.0162   1
   3   3  -3 28.0433  3.7339   1
   3   3  -3 18.8725  2.8120   2
   3   3  -3 33.5888  3.8489   2
   2   3  -3 25.0933  3.2552   2
   2   3  -3 32.8460  3.6379   1
   2   3  -3 28.0813  4.0542   1
   2   3  -3 31.1603  4.0378   2
  -2  -3   3 23.7588  3.3236   2
  -2  -3   3 29.0545  3.3674   1
  -2  -3   3 27.2651  3.1976   2
   1   3  -3 276.530  22.664   2
   1   3  -3 232.406  24.329   1
   1   3  -3 244.728  23.068   2
   1   3  -3 284.680  24.052   1
  -1  -3   3 249.201  23.793   1
  -1  -3   3 245.798  22.886   2
  -1  -3   3 256.500  22.519   2
   0   3  -3 237.284  18.767   1
   0   3  -3 179.249  18.950   1
   0   3  -3 207.805  17.508   2
   0   3  -3 195.616  18.057   2
   0  -3   3 215.470  18.075   2
   0  -3   3 159.825  18.682   1
   0  -3   3 195.681  17.427   2
   0  -3   3 175.293  18.384   1
  -1   3  -3 230.653  21.812   1
  -1   3  -3 212.327  22.097   1
  -1   3  -3 230.726  20.549   2
  -1   3  -3 232.810  21.077   2
   1  -3   3 226.660  22.099   1
   1  -3   3 229.255  20.390   2
   1  -3   3 218.829  21.618   1
   1  -3   3 238.680  21.038   2
  -2   3  -3 82.1284  8.8793   1
  -2   3  -3 61.1120  7.9094   2
  -2   3  -3 68.7540  7.6284   2
  -2   3  -3 61.3802  7.9844   1
   2  -3   3 53.9930  7.0402   2
   2  -3   3 57.1141  7.6229   1
   2  -3   3 74.1247  8.1803   2
   2  -3   3 67.3544  8.3118   1
  -3   3  -3 0.17285 1.34854   3
  -3   3  -3 3.01351 1.80464   2
  -3   3  -3 0.43249 1.37332   2
  -3   3  -3 2.92218 2.11817   1
   3  -3   3 -0.5845  1.2960   2
   3  -3   3 3.59121 2.02281   1
   3  -3   3 0.15911 1.67420   2
   3  -3   3 1.95025 1.96300   1
  -4   3  -3 232.278  22.974   2
  -4   3  -3 246.464  23.311   2
  -4   3  -3 260.294  24.621   1
  -4   3  -3 238.475  23.531   3
   4  -3   3 230.309  24.348   1
   4  -3   3 258.872  23.015   2
   4  -3   3 276.750  23.551   2
   4  -3   3 240.995  24.400   1
  -5   3  -3 44.9954  6.9133   2
  -5   3  -3 35.4745  6.3254   2
  -5   3  -3 56.7355  6.2596   3
  -5   3  -3 20.5135  5.7737   1
   5  -3   3 68.2575  8.3584   1
   5  -3   3 56.9992  7.2781   2
   5  -3   3 64.6250  7.9355   2
   5  -3   3 42.8631  7.0925   1
  -6   3  -3 77.3196 10.1897   2
  -6   3  -3 81.8786  9.1501   3
  -6   3  -3 88.8643 11.1903   1
  -6   3  -3 74.8903 10.0644   2
   6  -3   3 88.8374 10.9509   2
   6  -3   3 83.8855 11.0548   1
   6  -3   3 70.7087 10.7769   1
   6  -3   3 75.6857 10.1578   2
  -7   3  -3 47.5130  7.9856   1
  -7   3  -3 47.1558  7.3957   2
  -7   3  -3 53.5866  6.4374   3
   7  -3   3 59.5345  9.2988   1
   7  -3   3 50.9965  8.2882   1
   7  -3   3 37.8063  7.4232   2
  -8   3  -3 8.64984 3.58043   2
   8  -3   3 8.79314 4.31217   1
   8  -3   3 5.14749 3.66688   2
  -9   3  -3 55.4850  7.7802   2
   9  -3   3 44.4832  9.1906   1
   9  -3   3 43.3412  8.4037   2
  10  -3   3 15.1622  5.2774   2
  10  -3   3 3.37979 4.36153   1
  11  -3   3 0.38884 4.57380   2
  11  -3   3 1.03392 4.29038   1
  12  -3   3 5.71213 5.70923   2
  12  -3   3 7.97597 5.99298   1
  12   2  -3 1.78685 5.22257   1
  11   2  -3 2.88062 4.16477   1
  10   2  -3 8.69211 3.66666   2
  10   2  -3 4.51209 3.16264   2
  10   2  -3 0.58844 3.37123   1
   9   2  -3 4.31519 3.33633   1
   9   2  -3 -0.0666  2.3733   2
   9   2  -3 -0.3957  2.4026   1
   8   2  -3 5.63514 2.51534   2
   8   2  -3 10.1005  2.9875   2
   8   2  -3 9.32491 3.53576   1
   8   2  -3 10.2860  2.9444   1
   7   2  -3 83.9166  8.5588   1
   7   2  -3 69.9216  8.1992   3
   7   2  -3 64.6129  7.9504   2
   7   2  -3 69.3932  8.8732   1
   7   2  -3 84.1901  8.3289   2
   6   2  -3 209.280  21.973   2
   6   2  -3 272.692  23.348   1
   6   2  -3 242.679  22.084   2
   6   2  -3 276.113  23.744   3
   6   2  -3 248.041  23.627   1
   5   2  -3 4.21756 1.63069   1
   5   2  -3 4.06346 1.40413   1
   5   2  -3 5.03351 1.48470   2
   5   2  -3 5.90533 2.01762   3
   5   2  -3 2.57814 1.40381   2
   4   2  -3 241.272  21.258   1
   4   2  -3 235.434  21.369   1
   4   2  -3 243.478  20.219   2
   4   2  -3 204.231  20.068   2
   3   2  -3 213.062  19.859   1
   3   2  -3 215.198  18.684   2
   3   2  -3 215.746  19.754   1
   3   2  -3 215.232  18.796   2
   2   2  -3 387.859  35.727   1
   2   2  -3 401.982  33.759   2
   2   2  -3 393.026  35.947   1
   2   2  -3 387.842  33.987   2
   1   2  -3 32.2272  3.4029   1
   1   2  -3 20.4576  2.8747   2
   1   2  -3 19.0909  2.6322   1
   1   2  -3 18.7917  2.4661   2
  -1  -2   3 21.6508  2.5659   1
  -1  -2   3 22.0483  2.4498   2
  -1  -2   3 20.2405  2.6799   2
  -1  -2   3 28.3119  2.9825   1
   0   2  -3 28.1098  3.8460   2
   0   2  -3 23.8948  3.3384   2
   0   2  -3 42.2755  4.4806   1
   0   2  -3 28.8279  3.7113   1
   0  -2   3 29.9907  3.8052   2
   0  -2   3 30.3515  3.5002   2
   0  -2   3 34.9774  4.0869   1
  -1   2  -3 241.642  21.901   2
  -1   2  -3 247.852  23.310   1
  -1   2  -3 231.252  23.370   1
  -1   2  -3 251.258  22.256   2
  -1   2  -3 238.120  23.304   3
   1  -2   3 216.168  23.254   1
   1  -2   3 257.597  21.902   2
   1  -2   3 282.107  23.301   1
   1  -2   3 255.562  22.225   2
  -2   2  -3 122.883  12.330   3
  -2   2  -3 114.286  11.819   2
  -2   2  -3 145.322  12.881   1
  -2   2  -3 127.581  12.106   2
  -2   2  -3 113.453  12.654   1
   2  -2   3 123.538  11.813   2
   2  -2   3 109.045  12.470   1
   2  -2   3 142.259  12.842   1
   2  -2   3 128.801  12.108   2
  -3   2  -3 188.078  18.069   3
  -3   2  -3 178.549  17.700   2
  -3   2  -3 167.487  18.551   1
  -3   2  -3 173.544  17.575   2
   3  -2   3 235.894  17.990   2
   3  -2   3 166.218  18.540   1
   3  -2   3 225.584  19.115   1
   3  -2   3 195.139  17.850   2
  -4   2  -3 130.005  14.245   2
  -4   2  -3 121.918  13.348   3
  -4   2  -3 135.220  15.115   1
  -4   2  -3 145.777  14.546   2
   4  -2   3 143.602  13.627   2
   4  -2   3 138.676  14.557   2
   4  -2   3 160.847  14.890   1
   4  -2   3 141.181  15.206   1
  -5   2  -3 19.0361  4.1968   1
  -5   2  -3 36.0658  5.1898   2
  -5   2  -3 30.9928  3.9734   3
  -5   2  -3 17.6865  4.0521   2
   5  -2   3 22.0716  4.4752   2
   5  -2   3 15.1199  4.4560   1
   5  -2   3 33.9125  5.2449   1
   5  -2   3 23.0170  4.6205   2
  -6   2  -3 12.3649  3.6401   2
  -6   2  -3 11.7433  3.9614   1
  -6   2  -3 13.8649  2.7253   3
  -6   2  -3 15.6908  3.6205   2
  -6   2  -3 14.4640  3.6112   2
   6  -2   3 25.0992  5.4418   1
   6  -2   3 16.5346  4.2082   2
   6  -2   3 12.3530  3.6513   1
   6  -2   3 9.95378 3.60550   2
  -7   2  -3 47.3679  6.8269   2
  -7   2  -3 38.9193  6.9293   1
  -7   2  -3 42.9974  5.2002   3
  -7   2  -3 37.7447  6.1593   2
   7  -2   3 47.7989  7.4695   2
   7  -2   3 34.8142  6.6298   1
   7  -2   3 51.1272  7.5529   2
   7  -2   3 37.5960  7.6640   1
  -8   2  -3 43.2574  6.6592   2
  -8   2  -3 43.4136  6.4127   2
   8  -2   3 46.6257  7.7881   1
   8  -2   3 36.1358  7.2051   2
   8  -2   3 32.7680  7.5681   1
  -9   2  -3 2.79449 2.71855   2
  -9   2  -3 -1.0327  2.7639   2
   9  -2   3 6.93211 3.93218   2
   9  -2   3 3.63252 3.79083   1
  10  -2   3 -2.3828  3.5434   1
  10  -2   3 0.39300 4.02461   2
  11  -2   3 1.49228 4.41454   1
  11  -2   3 2.06070 4.62407   2
  12  -2   3 5.19243 5.28919   2
  12  -2   3 -1.2829  5.3093   1
  12   1  -3 5.02710 5.15872   1
  11   1  -3 -6.6643  2.8321   1
  10   1  -3 -3.6023  3.4253   1
  10   1  -3 2.23791 3.01470   2
   9   1  -3 6.35315 3.77044   1
   9   1  -3 10.1550  3.2459   1
   9   1  -3 10.9793  3.7242   2
   8   1  -3 17.6597  3.8030   2
   8   1  -3 24.1067  3.9936   1
   8   1  -3 24.2372  4.2047   2
   8   1  -3 21.3477  4.7355   1
   8   1  -3 16.7596  3.5479   2
   7   1  -3 101.370  10.602   1
   7   1  -3 84.7237  9.2126   2
   7   1  -3 86.8495  9.2835   2
   7   1  -3 84.8671  9.1217   1
   6   1  -3 5.19438 1.58961   2
   6   1  -3 4.95482 1.53087   3
   6   1  -3 8.27394 1.87376   2
   6   1  -3 3.66591 2.11103   1
   6   1  -3 5.49969 1.66321   1
   5   1  -3 130.171  12.397   3
   5   1  -3 126.946  11.468   2
   4   1  -3 14.5554  2.4617   3
   3   1  -3 489.172  44.856   3
   2   1  -3 19.3524  2.9018   3
   1   1  -3 238.058  23.940   1
   1   1  -3 249.995  24.465   3
   1   1  -3 281.271  22.691   2
   1   1  -3 267.174  22.557   2
   1   1  -3 279.112  23.908   1
  -1  -1   3 252.992  24.476   3
   0   1  -3 8529.61  755.07   3
   0  -1   3 8256.79  755.35   1
  -1   1  -3 1004.91   90.98   1
  -1   1  -3 947.058  90.656   3
  -1   1  -3 1001.14   90.82   1
  -1   1  -3 1053.95   85.80   2
   1  -1   3 978.645  85.774   2
   1  -1   3 987.701  90.768   1
   1  -1   3 994.099  90.889   1
   1  -1   3 1034.07   85.75   2
  -2   1  -3 5.89304 1.44427   3
  -2   1  -3 10.1211  2.0303   1
  -2   1  -3 5.08266 1.77357   1
  -2   1  -3 4.48389 1.53147   2
  -2   1  -3 1.48025 1.10148   2
   2  -1   3 4.09496 1.25472   3
   2  -1   3 6.22891 1.64940   2
   2  -1   3 4.93441 1.55041   2
   2  -1   3 5.71094 1.69020   1
   2  -1   3 4.58289 1.73165   1
  -3   1  -3 217.379  20.732   2
  -3   1  -3 247.984  22.439   1
  -3   1  -3 228.919  20.796   2
  -3   1  -3 238.021  21.932   1
  -3   1  -3 212.783  21.349   3
   3  -1   3 247.869  22.448   1
   3  -1   3 210.473  21.794   1
   3  -1   3 259.340  21.004   2
   3  -1   3 211.458  21.328   3
   3  -1   3 235.095  20.882   2
  -4   1  -3 11.8837  3.0664   2
  -4   1  -3 18.2180  2.9108   3
  -4   1  -3 19.4715  3.4745   2
  -4   1  -3 25.4099  3.7728   2
   4  -1   3 15.9891  3.4231   1
   4  -1   3 17.3197  3.4768   2
   4  -1   3 20.4715  4.1667   1
   4  -1   3 15.6977  3.2894   2
   4  -1   3 19.5755  2.9603   3
  -5   1  -3 53.7455  7.2289   1
  -5   1  -3 54.4381  6.1977   3
  -5   1  -3 58.0742  7.1254   2
  -5   1  -3 46.4891  6.5742   2
   5  -1   3 42.2831  5.8946   3
   5  -1   3 63.6151  7.5710   2
   5  -1   3 68.6688  8.5753   1
   5  -1   3 46.9978  7.0590   1
   5  -1   3 67.7967  7.6598   2
  -6   1  -3 134.726  14.423   3
  -6   1  -3 159.459  15.707   1
  -6   1  -3 159.151  14.910   2
  -6   1  -3 143.053  14.639   2
   6  -1   3 154.574  16.163   2
   6  -1   3 162.242  15.833   1
   6  -1   3 145.594  14.420   3
   6  -1   3 157.582  17.766   1
   6  -1   3 176.040  15.543   2
  -7   1  -3 7.29369 2.89831   2
  -7   1  -3 9.18297 3.43103   1
  -7   1  -3 4.55018 2.42462   2
   7  -1   3 6.79240 3.31208   2
   7  -1   3 7.92984 3.59337   1
   7  -1   3 8.64742 3.33163   1
   7  -1   3 11.3121  3.6033   2
  -8   1  -3 79.1024  8.9509   2
  -8   1  -3 68.4263  9.0008   2
   8  -1   3 79.9905 11.7882   1
   8  -1   3 75.6846 10.3390   1
   8  -1   3 68.0430 10.1617   2
   8  -1   3 81.1157 10.5264   2
  -9   1  -3 3.23355 2.64818   2
   9  -1   3 1.86421 3.96067   2
   9  -1   3 -0.3104  3.2310   1
  10  -1   3 1.66694 4.07865   1
  10  -1   3 3.07365 4.55233   2
  11  -1   3 1.38670 4.45968   1
  11  -1   3 18.0542  6.3086   2
  12  -1   3 -3.8992  5.6445   1
  12  -1   3 0.44842 5.13757   2
  12   0  -3 -2.5691  3.9841   1
  11   0  -3 -3.9966  3.6594   1
  10   0  -3 3.59479 3.91331   1
  10   0  -3 0.28406 2.87901   2
   9   0  -3 3.06091 3.26227   1
   9   0  -3 2.62942 2.46771   1
   9   0  -3 3.25575 2.93705   2
   8   0  -3 5.35106 3.14759   1
   8   0  -3 4.68758 2.55482   2
   8   0  -3 0.11242 1.87620   1
   8   0  -3 2.36881 2.46082   2
   7   0  -3 94.9960  9.8413   2
   7   0  -3 83.7495  9.4929   2
   7   0  -3 85.1758  9.8454   1
   7   0  -3 103.281  10.976   1
   6   0  -3 8.22653 2.44639   1
   6   0  -3 4.84589 1.61140   2
   6   0  -3 3.02287 1.68173   2
   6   0  -3 0.13763 1.34792   1
   5   0  -3 20.2500  2.5953   2
   5   0  -3 15.9430  2.5263   2
   5   0  -3 27.8363  3.0557   1
   5   0  -3 14.6749  2.7326   1
   4   0  -3 414.193  37.802   3
   3   0  -3 18.3500  2.6730   3
  -3   0   3 23.5680  2.8335   3
   2   0  -3 1.50529 0.82131   3
  -2   0   3 3.51464 1.09697   3
   1   0  -3 494.653  44.770   2
   1   0  -3 529.979  47.937   3
   1   0  -3 550.250  44.728   2
  -1   0   3 526.024  47.920   3
   0   0  -3 1.03576 1.14244   1
   0   0  -3 14.4651  1.7385   2
   0   0  -3 13.7426  1.9652   3
   0   0   3 4.69168 1.22072   2
   0   0   3 9.17741 1.67029   1
   0   0   3 13.4099  1.5903   1
   0   0   3 12.7234  1.5288   2
  -1   0  -3 877.150  78.820   1
  -1   0  -3 890.216  74.263   2
  -1   0  -3 887.587  74.282   2
  -1   0  -3 852.693  78.481   3
   1   0   3 814.102  78.416   1
   1   0   3 900.284  78.827   1
   1   0   3 840.508  74.116   2
  -2   0  -3 14.5588  2.4234   3
  -2   0  -3 12.1300  2.3487   2
  -2   0  -3 18.3245  2.7095   2
  -2   0  -3 15.1363  2.5089   1
  -2   0  -3 16.3193  2.9918   1
   2   0   3 16.2849  3.0671   1
   2   0   3 16.7963  2.6156   2
   2   0   3 11.4679  2.3184   2
   2   0   3 17.1514  2.5174   3
   2   0   3 17.3626  2.6975   1
  -3   0  -3 175.382  17.110   1
  -3   0  -3 174.396  15.900   2
  -3   0  -3 165.238  15.836   2
  -3   0  -3 174.761  16.413   3
   3   0   3 168.168  15.979   2
   3   0   3 175.034  15.919   2
   3   0   3 163.271  16.613   1
   3   0   3 178.224  16.407   3
   3   0   3 171.641  17.206   1
  -4   0  -3 59.0549  9.0574   1
  -4   0  -3 90.1653  8.5924   3
  -4   0  -3 88.3338  9.2247   2
  -4   0  -3 77.6319  9.0592   2
   4   0   3 82.6643 10.3927   1
   4   0   3 86.9955  8.5145   3
   4   0   3 82.4365  9.2459   2
   4   0   3 98.3361  9.8998   1
   4   0   3 90.0929  9.6292   2
  -5   0  -3 117.794  12.621   1
  -5   0  -3 114.914  12.525   2
  -5   0  -3 120.497  12.753   2
  -5   0  -3 120.521  12.119   3
   5   0   3 123.852  14.627   1
   5   0   3 125.447  12.046   3
   5   0   3 126.876  12.826   1
   5   0   3 138.522  13.622   2
   5   0   3 124.787  13.098   2
  -6   0  -3 27.6065  4.3022   2
  -6   0  -3 21.1442  4.1771   1
  -6   0  -3 19.1683  3.7084   2
   6   0   3 19.0726  4.9903   1
   6   0   3 31.5485  4.9302   2
   6   0   3 18.8236  4.2040   1
   6   0   3 21.1030  3.1473   3
   6   0   3 14.7799  4.0300   2
  -7   0  -3 105.054  11.946   2
  -7   0  -3 117.318  12.806   1
  -7   0  -3 105.884  11.725   2
   7   0   3 109.130  10.936   3
   7   0   3 125.350  13.472   1
   7   0   3 120.973  13.476   2
   7   0   3 113.469  12.999   2
   7   0   3 113.901  14.610   1
  -8   0  -3 20.0315  4.2363   2
  -8   0  -3 21.0448  3.9629   2
   8   0   3 35.6798  5.9782   1
   8   0   3 18.5255  6.0603   1
   8   0   3 25.5113  5.6048   2
   8   0   3 32.3005  5.9389   2
  -9   0  -3 28.8576  4.2157   2
   9   0   3 11.5039  4.7130   2
   9   0   3 10.7960  5.0374   1
  10   0   3 11.8349  5.1818   2
  10   0   3 9.50815 5.22046   1
  11   0   3 1.84196 4.60927   1
  11   0   3 1.45187 4.69409   2
  12   0   3 0.73331 4.97610   1
  12   0   3 -0.9159  5.6000   2
  12  -1  -3 2.66082 5.11029   1
  11  -1  -3 1.76797 4.43275   1
  10  -1  -3 4.93508 3.93281   2
  10  -1  -3 4.67852 3.87539   1
   9  -1  -3 10.4003  3.3430   1
   9  -1  -3 1.73897 3.15011   1
   9  -1  -3 -2.0875  3.0863   2
   8  -1  -3 30.7348  5.0820   2
   8  -1  -3 28.3884  5.6980   1
   8  -1  -3 40.3764  5.4753   2
   8  -1  -3 23.7921  4.6710   1
   7  -1  -3 17.7982  4.4192   1
   7  -1  -3 37.2604  4.9616   1
   7  -1  -3 30.6927  4.6938   2
   7  -1  -3 26.0284  4.3248   2
   6  -1  -3 6.14689 2.40366   1
   6  -1  -3 8.86251 2.52836   2
   6  -1  -3 14.0839  3.1275   1
   6  -1  -3 7.21786 2.32452   2
   5  -1  -3 36.3563  4.8144   1
   5  -1  -3 29.8803  4.7270   1
   5  -1  -3 42.8252  4.6915   2
   5  -1  -3 36.5974  4.6055   2
   4  -1  -3 97.1215  8.6747   1
   4  -1  -3 80.1192  7.9983   2
   4  -1  -3 87.0057  8.1278   2
   4  -1  -3 69.8162  8.4550   1
  -4   1   3 90.1323  8.1411   3
   3  -1  -3 446.180  39.015   2
   3  -1  -3 456.680  39.096   2
   3  -1  -3 435.618  41.431   1
   3  -1  -3 458.347  41.392   1
  -3   1   3 470.140  41.407   3
   2  -1  -3 388.183  31.313   2
   2  -1  -3 387.958  33.429   1
   2  -1  -3 411.153  33.218   1
   2  -1  -3 323.243  33.444   3
   2  -1  -3 337.659  31.401   2
  -2   1   3 324.867  33.373   3
   1  -1  -3 9999.99  845.14   1
   1  -1  -3 9009.15  797.46   2
   1  -1  -3 8922.37  844.57   3
   1  -1  -3 9987.90  845.21   1
  -1   1   3 9022.47  844.52   3
   0  -1  -3 27.9492  4.0662   3
   0  -1  -3 24.7195  3.6015   2
   0  -1  -3 47.6976  4.6125   1
   0   1   3 41.1319  3.4571   2
   0   1   3 25.0373  3.5838   2
   0   1   3 37.0760  3.5621   1
  -1  -1  -3 3.76092 1.10699   1
  -1  -1  -3 -0.2299  0.5413   2
  -1  -1  -3 1.82851 1.03404   3
  -1  -1  -3 2.14051 1.01683   1
  -1  -1  -3 0.87761 0.77014   2
   1   1   3 0.17870 0.69650   2
   1   1   3 1.36825 0.83280   3
   1   1   3 0.74213 0.72097   2
   1   1   3 1.87879 0.91950   1
   1   1   3 2.13884 1.17205   1
  -2  -1  -3 626.437  56.734   3
  -2  -1  -3 609.285  56.657   1
  -2  -1  -3 557.433  53.556   2
  -2  -1  -3 633.285  53.645   2
  -2  -1  -3 660.211  57.103   1
   2   1   3 639.071  53.654   2
   2   1   3 631.824  53.725   2
   2   1   3 585.275  56.594   1
   2   1   3 600.678  56.649   3
   2   1   3 665.073  57.194   1
  -3  -1  -3 71.9867  7.6803   2
  -3  -1  -3 74.6830  8.5498   1
  -3  -1  -3 72.0979  7.7373   2
   3   1   3 56.3668  7.4981   2
   3   1   3 78.4806  7.8074   2
   3   1   3 70.1456  8.5378   1
   3   1   3 64.1001  7.7919   1
   3   1   3 75.5062  7.9669   3
  -4  -1  -3 10.4575  2.4678   2
  -4  -1  -3 12.1861  2.7190   1
  -4  -1  -3 13.0816  2.6686   2
   4   1   3 13.6605  2.8638   2
   4   1   3 18.7379  3.1228   2
   4   1   3 14.1963  2.8571   1
   4   1   3 11.1175  2.4427   3
   4   1   3 23.0834  4.0138   1
  -5  -1  -3 165.372  15.365   1
  -5  -1  -3 151.585  14.518   2
  -5  -1  -3 167.902  14.782   2
   5   1   3 158.024  14.971   3
   5   1   3 155.609  17.245   1
   5   1   3 146.078  14.836   2
   5   1   3 139.969  14.711   2
   5   1   3 139.656  15.326   1
  -6  -1  -3 4.56144 2.23671   1
  -6  -1  -3 2.27694 1.78378   2
  -6  -1  -3 5.55996 2.07179   2
   6   1   3 5.11002 2.49277   2
   6   1   3 5.07688 2.29590   2
   6   1   3 3.80951 2.39012   1
   6   1   3 3.91787 2.93821   1
   6   1   3 3.83839 1.65670   3
   6   1   3 0.33825 1.92739   2
  -7  -1  -3 20.7877  4.0822   1
  -7  -1  -3 20.8237  3.8707   2
  -7  -1  -3 12.1072  3.1151   2
   7   1   3 23.0107  5.5148   1
   7   1   3 12.8317  3.8397   2
   7   1   3 18.9068  4.3604   2
   7   1   3 16.8121  4.0750   1
   7   1   3 19.8573  4.7049   2
   7   1   3 15.7591  2.9754   3
  -8  -1  -3 -0.2327  2.0269   2
  -8  -1  -3 -0.2111  1.9421   2
   8   1   3 0.65183 1.39747   3
   8   1   3 4.13485 2.86365   1
   8   1   3 1.65572 2.95195   2
   8   1   3 -0.2721  3.3564   1
   8   1   3 0.66073 2.81030   2
   9   1   3 15.6432  5.1847   2
   9   1   3 14.0952  5.5125   1
  10   1   3 19.9143  6.7434   1
  10   1   3 16.8203  5.9628   2
  11   1   3 -4.3366  3.8019   2
  11   1   3 2.27766 4.79256   1
  12   1   3 8.02059 5.62676   2
  12   1   3 -2.3472  4.9213   1
  12  -2  -3 1.16164 4.43853   1
  11  -2  -3 6.06514 4.46104   2
  11  -2  -3 0.51000 3.97487   1
  10  -2  -3 0.96185 3.42383   2
  10  -2  -3 8.07027 4.32452   1
   9  -2  -3 -6.4992  2.7634   1
   9  -2  -3 -0.7681  2.7929   2
   8  -2  -3 21.1828  4.5890   2
   8  -2  -3 19.1588  4.6749   1
   8  -2  -3 25.7299  4.6271   2
   8  -2  -3 12.2289  3.9955   1
   7  -2  -3 17.7936  3.9628   1
   7  -2  -3 17.4709  3.9833   1
   7  -2  -3 13.1439  3.6851   2
   7  -2  -3 15.2165  3.6995   2
   6  -2  -3 31.8098  4.8482   2
   6  -2  -3 29.5442  5.0852   1
   6  -2  -3 39.0037  5.4428   2
   6  -2  -3 32.2247  5.2439   1
   5  -2  -3 783.966  67.562   1
   5  -2  -3 704.415  67.520   1
   5  -2  -3 743.004  63.564   2
   5  -2  -3 736.354  63.850   2
  -5   2   3 712.826  66.421   3
   4  -2  -3 256.404  23.298   2
   4  -2  -3 292.508  24.586   1
   4  -2  -3 258.948  24.685   1
   4  -2  -3 271.168  23.035   2
  -4   2   3 229.934  23.890   3
   3  -2  -3 21.9069  2.5785   2
   3  -2  -3 8.18967 2.26055   2
   3  -2  -3 16.5668  2.4924   1
   3  -2  -3 16.8370  2.9730   1
  -3   2   3 10.0124  2.1838   3
  -3   2   3 15.7917  2.2059   2
  -3   2   3 13.6697  2.0609   2
  -3   2   3 16.8884  2.4419   1
   2  -2  -3 293.903  28.125   1
   2  -2  -3 292.882  26.504   2
   2  -2  -3 313.167  27.734   1
   2  -2  -3 325.157  26.189   2
  -2   2   3 292.811  26.245   2
  -2   2   3 308.176  27.692   1
  -2   2   3 286.275  26.065   2
  -2   2   3 280.376  27.931   3
  -2   2   3 299.798  27.946   1
   1  -2  -3 51.9138  5.9312   1
   1  -2  -3 47.2381  5.3530   2
   1  -2  -3 43.4314  5.1109   1
   1  -2  -3 45.1915  4.8578   2
  -1   2   3 34.6676  5.3724   1
  -1   2   3 62.1334  5.5809   2
  -1   2   3 49.3170  5.2468   1
  -1   2   3 45.6763  4.8276   2
  -1   2   3 50.4673  5.8154   3
   0  -2  -3 1022.24   95.20   1
   0  -2  -3 1044.46   89.37   2
   0  -2  -3 1060.61   94.65   1
   0  -2  -3 1019.07   89.69   2
   0   2   3 1026.68   95.19   1
   0   2   3 1040.56   94.60   1
   0   2   3 1087.02   89.33   2
   0   2   3 1041.83   89.69   2
  -1  -2  -3 231.693  23.595   2
  -1  -2  -3 267.840  25.355   1
  -1  -2  -3 279.784  23.508   2
  -1  -2  -3 253.301  24.775   1
   1   2   3 270.472  23.736   2
   1   2   3 273.218  25.413   1
   1   2   3 289.586  25.372   1
   1   2   3 281.417  23.453   2
   1   2   3 254.377  24.733   1
  -2  -2  -3 3.77938 1.42677   2
  -2  -2  -3 7.19450 2.20774   1
  -2  -2  -3 5.99684 1.72814   2
  -2  -2  -3 7.64880 1.84023   1
   2   2   3 6.72356 1.68102   2
   2   2   3 8.19822 2.24831   1
   2   2   3 7.91803 1.84878   1
   2   2   3 7.24117 1.77638   2
   2   2   3 4.16625 1.72030   1
  -3  -2  -3 5.53805 1.70054   2
  -3  -2  -3 -0.5770  0.9735   1
  -3  -2  -3 10.1533  2.1579   2
   3   2   3 3.88144 1.51241   2
   3   2   3 4.11835 1.80052   1
   3   2   3 5.67697 1.72470   2
   3   2   3 6.11781 1.84234   1
   3   2   3 5.67428 1.75794   3
  -4  -2  -3 0.98403 1.30999   2
  -4  -2  -3 -0.3021  1.1456   2
  -4  -2  -3 1.64868 1.26854   1
   4   2   3 -0.5453  0.9735   2
   4   2   3 0.92056 1.28832   2
   4   2   3 1.55489 1.61774   1
   4   2   3 0.31181 1.23327   3
   4   2   3 2.18827 1.52695   1
  -5  -2  -3 163.952  15.118   2
  -5  -2  -3 136.579  14.846   2
  -5  -2  -3 158.422  15.752   1
   5   2   3 156.151  17.668   1
   5   2   3 169.856  15.976   3
   5   2   3 161.553  15.973   1
   5   2   3 172.251  15.521   2
   5   2   3 149.955  15.168   2
  -6  -2  -3 5.14705 2.45321   1
  -6  -2  -3 8.16660 2.41435   2
  -6  -2  -3 6.08880 2.43847   2
   6   2   3 8.95843 2.42558   3
   6   2   3 3.80992 2.93789   1
   6   2   3 9.03660 2.84986   1
   6   2   3 4.29104 2.42547   2
   6   2   3 7.03519 2.67552   2
  -7  -2  -3 0.17864 1.97080   2
  -7  -2  -3 1.63384 1.94803   2
  -7  -2  -3 -0.6481  2.2004   1
   7   2   3 -0.8072  2.0902   2
   7   2   3 -0.6411  2.1565   1
   7   2   3 1.52536 2.26522   2
   7   2   3 -0.6188  1.4150   3
   7   2   3 2.84002 2.81411   1
  -8  -2  -3 67.8700  7.4915   2
  -8  -2  -3 68.3024  7.6280   2
   8   2   3 43.7596  9.3979   1
   8   2   3 62.8105  8.9617   1
   8   2   3 56.2272  8.6468   2
   8   2   3 53.9093  8.5083   2
   8   2   3 65.2059  7.7443   3
   9   2   3 50.6751  8.9858   2
   9   2   3 49.0336 10.1264   1
   9   2   3 66.0248  7.5059   3
   9   2   3 63.7108  9.3759   2
  10   2   3 2.11799 4.34366   2
  10   2   3 0.51265 4.32924   1
  11   2   3 6.63566 5.68253   2
  11   2   3 9.28093 6.02197   1
  12   2   3 -2.3729  5.6104   1
  12   2   3 1.75106 5.97907   2
  12  -3  -3 4.29862 4.85038   1
  11  -3  -3 2.65061 3.38982   1
  11  -3  -3 -0.8619  3.5192   2
  10  -3  -3 -0.7726  3.6270   2
  10  -3  -3 1.53567 3.50118   1
   9  -3  -3 30.1032  6.0525   2
   9  -3  -3 26.8160  6.0281   1
   8  -3  -3 1.65222 3.30559   1
   8  -3  -3 -3.9104  2.9379   1
   8  -3  -3 10.3208  3.6373   2
   8  -3  -3 5.19915 3.50668   2
   7  -3  -3 37.5938  6.6147   1
   7  -3  -3 47.2521  6.8421   2
   7  -3  -3 30.6632  5.8721   2
   7  -3  -3 57.2026  7.8457   1
   6  -3  -3 -3.0575  1.5463   2
   6  -3  -3 0.05505 2.20781   1
   6  -3  -3 0.72901 2.19292   1
   6  -3  -3 0.44001 2.27389   2
  -6   3   3 2.13326 1.08716   3
   5  -3  -3 28.8740  4.5206   2
   5  -3  -3 46.5122  5.5207   1
   5  -3  -3 24.7443  4.9599   1
   5  -3  -3 27.7541  5.0468   2
  -5   3   3 19.9055  3.7214   3
  -5   3   3 26.8454  3.6534   2
  -5   3   3 23.8319  3.4518   2
   4  -3  -3 2.48680 2.07329   1
   4  -3  -3 1.90053 1.52214   2
   4  -3  -3 2.47578 1.75418   1
   4  -3  -3 -0.3387  1.5545   2
  -4   3   3 0.13576 1.20655   3
  -4   3   3 2.59175 1.50832   2
  -4   3   3 0.74250 1.65944   1
  -4   3   3 2.65929 1.47580   2
   3  -3  -3 604.226  49.786   2
   3  -3  -3 556.023  49.099   2
   3  -3  -3 535.879  52.545   1
   3  -3  -3 582.627  52.119   1
  -3   3   3 531.485  49.009   2
  -3   3   3 588.967  49.301   2
  -3   3   3 566.104  52.320   1
   2  -3  -3 3.08147 1.45831   1
   2  -3  -3 4.49629 2.03495   1
   2  -3  -3 7.21551 2.11532   2
   2  -3  -3 4.14833 1.32497   2
  -2   3   3 3.43079 1.50771   2
  -2   3   3 5.17691 1.97526   1
  -2   3   3 4.75086 1.41701   2
   1  -3  -3 1858.18  145.74   2
   1  -3  -3 1710.50  154.30   1
   1  -3  -3 1650.48  154.91   1
   1  -3  -3 1748.64  146.30   2
  -1   3   3 1720.77  145.59   2
  -1   3   3 1573.45  154.86   1
  -1   3   3 1690.67  146.10   2
  -1   3   3 1665.29  154.28   1
   0  -3  -3 133.959  11.936   2
   0  -3  -3 123.370  12.534   1
   0  -3  -3 123.588  13.236   1
   0  -3  -3 124.364  12.412   2
   0   3   3 131.749  11.891   2
   0   3   3 123.650  12.334   2
   0   3   3 125.529  12.520   1
   0   3   3 151.920  13.628   1
  -1  -3  -3 14.3889  2.9711   2
  -1  -3  -3 15.5831  2.7653   1
  -1  -3  -3 20.0659  3.6339   1
  -1  -3  -3 18.5884  2.7715   2
   1   3   3 11.0321  2.4767   1
   1   3   3 17.0116  3.4727   1
   1   3   3 17.7116  3.0606   2
   1   3   3 20.9864  2.8456   2
  -2  -3  -3 69.4021  7.7620   2
  -2  -3  -3 72.6185  8.8405   1
  -2  -3  -3 62.2249  7.8050   2
  -2  -3  -3 68.8329  7.9517   1
   2   3   3 67.2442  7.8713   1
   2   3   3 74.7865  7.6265   2
   2   3   3 71.2305  8.8283   1
   2   3   3 63.0006  7.8074   2
  -3  -3  -3 2.77642 1.51828   1
  -3  -3  -3 2.92467 1.76913   2
  -3  -3  -3 4.20499 1.72119   2
   3   3   3 2.23737 1.73656   1
   3   3   3 4.53981 1.75387   1
   3   3   3 1.81929 1.50178   2
   3   3   3 0.97750 1.41294   2
  -4  -3  -3 219.477  20.343   2
  -4  -3  -3 228.305  20.316   2
  -4  -3  -3 215.272  21.195   1
   4   3   3 215.286  22.213   1
   4   3   3 220.777  22.053   1
   4   3   3 206.968  20.229   2
   4   3   3 210.718  21.281   1
   4   3   3 235.897  20.628   2
  -5  -3  -3 0.95072 1.75465   1
  -5  -3  -3 4.94686 2.23583   2
  -5  -3  -3 5.43267 2.12892   2
   5   3   3 1.64489 1.75606   2
   5   3   3 3.94043 2.04828   1
   5   3   3 9.46024 3.34851   1
   5   3   3 3.28628 2.20575   2
  -6  -3  -3 140.820  14.131   1
  -6  -3  -3 142.215  13.547   2
  -6  -3  -3 134.097  14.201   2
   6   3   3 127.088  14.698   2
   6   3   3 140.446  16.533   1
   6   3   3 145.580  14.572   3
   6   3   3 134.082  15.271   1
   6   3   3 124.833  14.583   2
  -7  -3  -3 40.9407  5.6197   2
  -7  -3  -3 36.0241  5.2926   2
   7   3   3 30.9597  6.6560   1
   7   3   3 36.2092  5.6914   3
   7   3   3 31.4567  5.9076   1
   7   3   3 32.6905  5.8964   2
   7   3   3 31.2830  5.8278   2
  -8  -3  -3 17.9299  3.7031   2
  -8  -3  -3 25.1560  3.9415   2
   8   3   3 14.0590  4.4735   2
   8   3   3 10.6838  4.9817   1
   8   3   3 22.3761  4.9956   2
   8   3   3 13.3856  3.6944   3
   8   3   3 15.8445  4.8027   1
   9   3   3 -0.9674  2.0600   3
   9   3   3 0.11280 3.87063   1
   9   3   3 2.33553 3.11177   2
  10   3   3 7.39622 4.36300   2
  10   3   3 8.59473 4.02712   2
  10   3   3 13.9225  5.8716   1
  11   3   3 -0.5357  4.0471   2
  11   3   3 3.84694 5.11931   2
  11   3   3 8.39117 5.34121   1
  12   3   3 -1.6594  6.0220   2
  12   3   3 -3.6035  5.2365   1
  11  -4  -3 0.48032 4.14440   1
  11  -4  -3 3.33799 3.92506   2
  10  -4  -3 -1.6309  3.5487   2
  10  -4  -3 2.48557 3.64771   1
   9  -4  -3 41.9998  7.2970   2
   9  -4  -3 43.1972  7.8941   1
   8  -4  -3 7.23844 3.70053   2
   8  -4  -3 7.43237 4.66162   2
   8  -4  -3 1.95149 3.41436   1
   7  -4  -3 59.8704  9.2850   1
   7  -4  -3 69.4460  9.8009   2
   7  -4  -3 59.4531  8.6438   2
   7  -4  -3 71.8989 10.3043   1
  -7   4   3 67.4348  6.8391   2
  -7   4   3 69.6072  6.9291   3
   6  -4  -3 113.598  12.652   2
   6  -4  -3 167.260  15.777   1
   6  -4  -3 95.0883 13.1970   1
   6  -4  -3 152.421  14.741   2
  -6   4   3 97.4565 11.7305   2
  -6   4   3 129.575  11.543   2
  -6   4   3 115.999  11.825   3
   5  -4  -3 17.4418  3.8284   1
   5  -4  -3 24.0433  4.9978   2
   5  -4  -3 17.0569  3.3856   2
   5  -4  -3 21.2597  5.0591   1
  -5   4   3 19.8828  3.6656   2
  -5   4   3 14.5662  3.1980   2
  -5   4   3 18.4036  3.9660   1
   4  -4  -3 426.221  38.557   2
   4  -4  -3 424.950  40.908   1
   4  -4  -3 451.247  39.435   2
   4  -4  -3 438.083  41.661   1
  -4   4   3 461.792  38.785   2
  -4   4   3 436.043  41.176   1
  -4   4   3 417.342  38.485   2
   3  -4  -3 41.1541  5.0097   2
   3  -4  -3 37.0429  5.2459   1
   3  -4  -3 35.6224  5.7923   2
   3  -4  -3 30.4250  5.8436   1
  -3   4   3 34.1807  5.6953   1
  -3   4   3 33.8687  5.2230   2
  -3   4   3 45.1280  5.4079   2
   2  -4  -3 298.893  27.155   1
   2  -4  -3 301.348  26.425   2
   2  -4  -3 281.422  27.900   1
   2  -4  -3 302.044  25.597   2
  -2   4   3 279.361  25.418   2
  -2   4   3 249.960  25.865   2
   1  -4  -3 75.2197  9.8299   1
   1  -4  -3 68.3726  8.5192   1
   1  -4  -3 81.2037  9.3649   2
   1  -4  -3 76.2691  8.2783   2
  -1   4   3 92.1417  9.4509   2
  -1   4   3 78.3320  9.7415   1
  -1   4   3 76.7266  8.1841   2
   0  -4  -3 18.3468  3.1637   1
   0  -4  -3 18.8518  3.6944   2
   0  -4  -3 14.9699  2.7692   2
   0  -4  -3 20.2052  4.1648   1
   0   4   3 18.9905  3.2374   1
   0   4   3 14.8423  2.8026   2
   0   4   3 27.0500  4.5801   1
   0   4   3 18.5063  3.5224   2
  -1  -4  -3 44.6379  5.6996   1
  -1  -4  -3 46.5492  5.5293   2
  -1  -4  -3 40.0841  5.9742   2
  -1  -4  -3 36.0552  6.2673   1
   1   4   3 36.7194  6.3232   1
   1   4   3 46.6933  6.2272   2
   1   4   3 46.3999  5.4149   2
   1   4   3 49.2990  5.8358   1
  -2  -4  -3 180.483  18.549   1
  -2  -4  -3 190.134  18.228   2
  -2  -4  -3 206.535  17.777   2
   2   4   3 178.991  18.448   1
   2   4   3 201.568  18.316   2
   2   4   3 207.335  19.810   1
   2   4   3 183.153  17.549   2
  -3  -4  -3 90.1464 10.4341   2
  -3  -4  -3 84.0032 10.6688   2
  -3  -4  -3 108.694  11.154   1
   3   4   3 92.0479 10.1002   2
   3   4   3 94.8973 11.9111   1
   3   4   3 113.099  11.170   1
   3   4   3 82.0106 10.5745   2
  -4  -4  -3 500.186  44.513   2
  -4  -4  -3 474.126  44.254   2
   4   4   3 504.360  44.662   2
   4   4   3 497.396  44.147   2
   4   4   3 485.355  46.622   1
   4   4   3 551.016  48.030   1
  -5  -4  -3 0.82751 2.01696   2
  -5  -4  -3 0.12540 1.82296   1
  -5  -4  -3 1.27883 1.78240   2
   5   4   3 -1.0086  1.4788   2
   5   4   3 0.92316 1.64490   2
   5   4   3 -0.2098  1.6739   1
   5   4   3 -1.3839  1.9403   1
   5   4   3 -0.0568  2.2727   1
  -6  -4  -3 49.7610  6.9886   2
  -6  -4  -3 62.7577  7.6416   1
  -6  -4  -3 61.7634  7.6025   2
   6   4   3 46.7644  7.4725   1
   6   4   3 58.6607  7.9598   2
   6   4   3 49.0934  8.4567   1
   6   4   3 50.8189  7.4048   2
   6   4   3 44.6729  8.3586   1
  -7  -4  -3 25.4503  4.5119   2
  -7  -4  -3 20.5834  4.1882   2
   7   4   3 30.9493  5.4528   1
   7   4   3 10.7249  4.1710   2
   7   4   3 22.2890  4.9197   2
   7   4   3 22.2955  5.8750   1
   7   4   3 17.8768  4.5109   3
  -8  -4  -3 2.28461 2.27323   2
  -8  -4  -3 3.39356 2.67211   2
   8   4   3 2.09516 3.33018   1
   8   4   3 -1.4294  2.1338   2
   8   4   3 3.10192 2.47115   3
   9   4   3 2.78507 4.33488   1
   9   4   3 -0.9905  2.2495   3
   9   4   3 3.21996 3.28956   2
  10   4   3 2.23431 3.59640   2
  10   4   3 2.69059 4.59350   1
  11   4   3 3.31453 5.04895   1
  11   4   3 5.58286 4.43606   2
  12   4   3 0.07159 5.19740   2
  12   4   3 1.51120 6.39707   2
  12   4   3 3.63439 5.70900   1
  11  -5  -3 0.95475 4.64871   1
  11  -5  -3 8.39477 4.54943   2
  10  -5  -3 -7.0792  3.0697   2
  10  -5  -3 -1.4108  3.8219   1
   9  -5  -3 4.47959 3.59015   2
   9  -5  -3 7.33522 4.41490   1
   8  -5  -3 -4.4459  3.3888   1
   8  -5  -3 3.97961 3.16304   2
   7  -5  -3 132.879  18.864   1
   7  -5  -3 172.290  18.226   2
  -7   5   3 192.990  16.799   2
  -7   5   3 174.718  16.905   2
  -7   5   3 185.759  17.321   3
   6  -5  -3 54.2902  8.8647   1
   6  -5  -3 44.5316  7.0222   2
   6  -5  -3 49.7183  7.7311   1
   6  -5  -3 64.0714  9.3259   2
  -6   5   3 58.2173  7.4603   2
  -6   5   3 51.5030  6.9408   3
  -6   5   3 38.7131  7.2393   1
  -6   5   3 50.7074  6.8507   2
   5  -5  -3 -0.5878  3.3079   2
   5  -5  -3 7.21461 2.54394   2
   5  -5  -3 0.06238 2.06897   1
   5  -5  -3 4.10356 3.63092   1
  -5   5   3 3.60143 2.53335   2
  -5   5   3 3.29061 2.89453   1
  -5   5   3 2.99974 2.27908   2
   4  -5  -3 96.9568 11.2078   2
   4  -5  -3 68.9697  9.0762   2
   4  -5  -3 76.0469  9.8124   1
   4  -5  -3 89.6757 11.5729   1
  -4   5   3 95.8585 10.2558   2
  -4   5   3 79.7455  9.5476   2
  -4   5   3 77.1585 10.4660   1
   3  -5  -3 99.9038 11.1194   1
   3  -5  -3 86.2395 12.0465   1
   3  -5  -3 102.911  11.932   2
   3  -5  -3 87.6527 10.2565   2
  -3   5   3 92.9692 10.3862   2
  -3   5   3 98.0363 11.0850   2
   2  -5  -3 37.8911  5.5571   1
   2  -5  -3 33.7866  6.7235   1
   2  -5  -3 38.0966  5.3369   2
   2  -5  -3 58.0263  7.4299   2
  -2   5   3 43.0726  6.2494   2
  -2   5   3 33.0544  4.9604   2
  -2   5   3 33.7792  6.2271   1
   1  -5  -3 37.7862  5.6682   2
   1  -5  -3 37.9232  6.2027   1
   1  -5  -3 24.7529  3.8570   2
   1  -5  -3 18.5675  3.7767   1
  -1   5   3 38.9775  5.5893   2
  -1   5   3 12.8028  3.1854   2
  -1   5   3 30.7659  5.6359   1
   0  -5  -3 8.17241 3.17954   2
   0  -5  -3 14.5318  2.7756   2
   0  -5  -3 8.35322 3.53276   1
   0  -5  -3 13.0390  2.8645   1
   0   5   3 11.5877  3.6516   1
   0   5   3 8.03844 2.91602   2
   0   5   3 15.2056  2.9096   2
  -1  -5  -3 139.336  15.151   2
  -1  -5  -3 136.940  13.975   1
  -1  -5  -3 145.514  13.407   2
   1   5   3 137.348  14.013   1
   1   5   3 131.893  13.153   2
   1   5   3 133.146  14.778   2
   1   5   3 143.109  16.294   1
  -2  -5  -3 51.5414  6.9325   2
  -2  -5  -3 63.6602  7.7771   1
  -2  -5  -3 80.1292  8.8795   2
   2   5   3 46.7084  6.7215   2
   2   5   3 71.5944  8.5826   2
   2   5   3 74.0559  9.3647   1
   2   5   3 46.9427  7.0339   1
  -3  -5  -3 1.14206 1.72363   1
  -3  -5  -3 2.24221 2.12345   2
  -3  -5  -3 -1.6913  1.1607   2
   3   5   3 -0.2301  1.5047   1
   3   5   3 3.16709 2.03690   2
   3   5   3 1.14554 2.64143   1
   3   5   3 -0.5335  1.4789   2
  -4  -5  -3 22.6145  4.4062   2
  -4  -5  -3 13.8920  3.4361   2
   4   5   3 15.8360  3.4882   2
   4   5   3 19.8832  4.3235   2
   4   5   3 18.6397  4.8742   1
   4   5   3 15.2994  3.7499   1
  -5  -5  -3 79.0997  9.4889   2
  -5  -5  -3 82.2646  9.1485   2
  -5  -5  -3 76.4157  9.3344   1
   5   5   3 77.4505  9.5103   1
   5   5   3 57.6615  9.9035   1
   5   5   3 57.9226  8.8538   2
   5   5   3 61.1337  8.5905   2
  -6  -5  -3 67.3443  8.1784   1
  -6  -5  -3 60.8016  8.0924   2
  -6  -5  -3 48.3982  7.2975   2
   6   5   3 63.9296  8.4511   1
   6   5   3 49.4191  8.8508   1
   6   5   3 51.8723  7.5857   2
   6   5   3 45.4149  7.7264   2
   6   5   3 47.5588  8.7904   1
  -7  -5  -3 6.41394 3.35613   2
  -7  -5  -3 2.88217 2.62707   2
   7   5   3 -0.9927  2.9892   1
   7   5   3 0.35432 2.72234   2
   7   5   3 3.76979 2.97577   1
   7   5   3 9.07941 4.22037   1
  -8  -5  -3 2.91459 2.63270   2
   8   5   3 1.74914 2.74120   2
   8   5   3 2.28570 3.80942   1
   8   5   3 1.49236 2.67361   3
   9   5   3 25.1114  5.9873   3
   9   5   3 39.0776  7.1896   2
   9   5   3 34.8528  8.1876   1
  10   5   3 2.03341 4.07799   2
  10   5   3 -1.7885  4.5135   1
  11   5   3 -2.0785  3.7499   2
  11   5   3 5.84083 5.59812   1
  12   5   3 1.13454 5.94531   1
  12   5   3 -1.0121  4.9686   2
  11  -6  -3 1.95697 4.99108   1
  11  -6  -3 1.05199 5.40547   2
  10  -6  -3 2.72366 4.62768   1
  10  -6  -3 3.60017 4.43495   2
   9  -6  -3 17.6901  5.7408   1
   9  -6  -3 18.7576  5.2246   2
   8  -6  -3 -2.7938  3.5076   1
   8  -6  -3 -1.7747  3.3387   2
   7  -6  -3 0.98548 3.22191   1
   7  -6  -3 -0.2982  2.8827   2
  -7   6   3 6.49449 2.97802   3
  -7   6   3 8.68683 3.55966   2
   6  -6  -3 1.70961 2.83246   1
   6  -6  -3 1.41955 2.76384   2
  -6   6   3 2.21974 2.69365   2
   5  -6  -3 36.4586  7.8539   1
   5  -6  -3 30.6508  5.7483   2
   5  -6  -3 35.3276  6.3361   1
  -5   6   3 41.9845  6.5632   2
  -5   6   3 44.0850  7.5544   1
   4  -6  -3 3.81800 3.46665   1
   4  -6  -3 -1.4290  1.8190   1
   4  -6  -3 -2.7520  1.6822   2
  -4   6   3 -1.5112  2.5570   1
  -4   6   3 1.44489 2.35169   2
   3  -6  -3 43.6001  6.2742   1
   3  -6  -3 38.7680  7.1062   2
   3  -6  -3 23.5828  4.7520   2
   3  -6  -3 31.6358  6.9738   1
  -3   6   3 41.3621  6.4842   2
  -3   6   3 39.3452  7.1732   1
   2  -6  -3 4.99391 2.52752   1
   2  -6  -3 0.62608 1.55678   2
   2  -6  -3 7.07119 3.87861   1
   2  -6  -3 2.00818 3.07058   2
  -2   6   3 1.73092 2.87368   1
  -2   6   3 0.31107 2.20606   2
   1  -6  -3 472.605  43.652   1
   1  -6  -3 451.038  42.447   2
   1  -6  -3 434.522  41.110   2
  -1   6   3 501.817  45.295   1
  -1   6   3 475.391  41.230   2
  -1   6   3 456.738  42.239   2
   0  -6  -3 373.296  32.165   2
   0  -6  -3 312.107  30.526   2
   0  -6  -3 340.489  32.395   1
   0   6   3 395.032  34.362   1
   0   6   3 404.812  32.169   2
   0   6   3 283.681  30.322   2
  -1  -6  -3 6.93584 2.53133   1
  -1  -6  -3 8.14573 2.52809   2
  -1  -6  -3 6.56375 3.40259   2
   1   6   3 9.86001 3.87649   1
   1   6   3 6.59643 2.91103   2
   1   6   3 5.06960 2.22393   2
  -2  -6  -3 62.8307  8.8661   2
  -2  -6  -3 55.1422  7.4899   2
  -2  -6  -3 65.4096  8.2226   1
   2   6   3 52.5754  9.0468   1
   2   6   3 63.2878  8.7453   2
   2   6   3 49.7342  7.1033   2
   2   6   3 65.0521  8.0252   1
  -3  -6  -3 83.2398  9.7309   2
  -3  -6  -3 84.0960 10.1607   1
   3   6   3 82.0372  9.9672   1
   3   6   3 68.8249 10.0067   2
   3   6   3 81.5896 11.5467   1
   3   6   3 73.7497  9.3275   2
  -4  -6  -3 2.70955 2.30823   2
  -4  -6  -3 3.29286 2.37922   1
   4   6   3 6.61800 2.77693   1
   4   6   3 2.70613 3.28499   1
   4   6   3 2.70448 2.46488   2
   4   6   3 8.61814 3.37105   2
  -5  -6  -3 33.2915  6.0266   1
  -5  -6  -3 35.6884  5.9959   2
   5   6   3 32.7846  7.2078   1
   5   6   3 37.3805  6.2521   1
   5   6   3 35.9172  6.5004   2
  -6  -6  -3 18.1800  4.2660   2
  -6  -6  -3 31.0783  5.3918   1
   6   6   3 24.4909  5.4373   2
   6   6   3 19.6117  5.7750   1
   6   6   3 14.4599  4.3299   1
  -7  -6  -3 0.97925 2.55165   2
   7   6   3 1.76600 2.79669   2
   7   6   3 2.68674 3.74702   1
   7   6   3 -0.4516  3.1789   1
   8   6   3 7.56522 3.88175   2
   8   6   3 11.6193  5.3260   1
   9   6   3 6.65899 3.91962   2
   9   6   3 7.66278 4.26701   3
   9   6   3 1.23598 3.93575   1
  10   6   3 10.5750  5.8970   1
  10   6   3 3.53033 4.37088   2
  11   6   3 1.85419 4.26929   2
  11   6   3 -2.4295  4.7878   1
  10  -7  -3 -5.6730  4.0449   1
  10  -7  -3 -2.8245  3.9713   2
   9  -7  -3 -4.2411  3.5823   1
   9  -7  -3 -1.3805  3.7894   2
   8  -7  -3 -0.3769  3.6796   1
   8  -7  -3 1.76930 3.71323   2
   7  -7  -3 -0.7701  3.0894   2
   7  -7  -3 3.39496 3.63826   1
   6  -7  -3 -1.4508  3.1763   1
   6  -7  -3 5.15710 3.06565   2
  -6   7   3 1.14351 3.00168   2
   5  -7  -3 36.0869  6.5477   1
   5  -7  -3 47.8713  6.9065   2
  -5   7   3 22.9045  5.6685   2
   4  -7  -3 2.76079 2.59677   2
   4  -7  -3 0.45000 2.58173   1
   4  -7  -3 3.98491 5.07134   1
  -4   7   3 4.06787 3.43401   1
  -4   7   3 7.19347 3.61505   2
   3  -7  -3 78.4527 11.3723   1
   3  -7  -3 61.0618  8.0479   2
   3  -7  -3 52.1725  8.2893   1
  -3   7   3 46.8656  8.4392   2
  -3   7   3 70.8047 10.3389   1
   2  -7  -3 18.6664  4.1941   1
   2  -7  -3 18.8915  4.1274   2
  -2   7   3 18.4434  4.7838   2
  -2   7   3 16.0504  5.0820   1
   1  -7  -3 2.16128 1.96142   1
   1  -7  -3 0.76549 1.73204   2
  -1   7   3 4.06051 3.54381   1
  -1   7   3 -1.9071  1.7257   2
   0  -7  -3 -2.1790  1.5542   1
   0  -7  -3 0.21813 1.64539   2
   0   7   3 -2.1921  2.0694   2
   0   7   3 2.14943 3.06625   1
  -1  -7  -3 181.894  18.616   1
  -1  -7  -3 192.698  17.837   2
   1   7   3 168.257  21.632   1
   1   7   3 178.230  19.990   2
  -2  -7  -3 158.382  18.716   1
  -2  -7  -3 176.317  17.108   2
   2   7   3 208.224  21.916   1
   2   7   3 169.717  19.294   2
  -3  -7  -3 13.1621  3.6610   2
  -3  -7  -3 14.1668  3.6913   1
   3   7   3 12.2120  3.7653   1
   3   7   3 13.8184  5.0389   1
   3   7   3 15.9228  4.6717   2
  -4  -7  -3 3.78759 2.85000   1
  -4  -7  -3 1.49157 2.43850   2
   4   7   3 3.12690 2.96442   2
   4   7   3 7.11598 3.23870   1
   4   7   3 3.37774 3.86859   1
  -5  -7  -3 24.5342  5.6567   1
  -5  -7  -3 28.7330  5.4975   2
   5   7   3 21.2516  5.4700   2
   5   7   3 35.9458  6.0332   1
   5   7   3 17.8039  5.9882   1
  -6  -7  -3 6.67754 3.11088   2
   6   7   3 12.2178  4.5139   2
   6   7   3 6.30027 4.46609   1
  -7  -7  -3 4.26145 3.35355   2
   7   7   3 3.68991 3.41133   2
   7   7   3 1.95682 3.95139   1
   8   7   3 17.9753  6.3502   1
   8   7   3 10.9490  4.8470   2
   8   7   3 16.0847  6.0656   1
   9   7   3 8.02344 5.27565   1
   9   7   3 0.62218 3.78732   2
   9   7   3 -3.4434  3.2116   3
  10   7   3 3.96524 5.59810   1
  10   7   3 2.05966 4.38923   2
  11   7   3 -1.1456  6.1217   1
  11   7   3 -5.0947  4.6496   2
  10  -8  -3 8.66734 5.84232   2
   9  -8  -3 0.32158 4.46606   1
   9  -8  -3 2.83427 4.57149   2
   8  -8  -3 0.90148 3.83037   2
   8  -8  -3 -0.1095  4.2979   1
   7  -8  -3 7.63133 5.31411   1
   7  -8  -3 18.9448  5.0822   2
   6  -8  -3 6.96320 3.99131   2
   6  -8  -3 3.96335 3.68149   1
  -6   8   3 13.4846  4.8339   2
   5  -8  -3 25.5163  5.6207   2
   5  -8  -3 18.7171  5.4612   1
  -5   8   3 23.5422  6.1740   2
   4  -8  -3 13.7518  4.3672   2
   4  -8  -3 21.8069  5.2340   1
  -4   8   3 18.9576  5.3000   2
   3  -8  -3 43.2096  7.7141   1
   3  -8  -3 52.1461  7.7407   2
  -3   8   3 57.8983 10.1487   1
  -3   8   3 68.2065  9.6035   2
   2  -8  -3 30.4821  5.8783   1
   2  -8  -3 39.0405  6.1443   2
  -2   8   3 30.0004  6.3896   2
  -2   8   3 27.3066  7.1110   1
   1  -8  -3 -0.0565  2.0181   2
   1  -8  -3 -0.0423  2.3044   1
  -1   8   3 -0.3997  3.2139   1
  -1   8   3 -0.3497  2.8626   2
   0  -8  -3 2.39904 2.54496   1
   0  -8  -3 -0.8270  1.9670   2
   0   8   3 0.39663 2.69289   2
   0   8   3 -0.6767  3.3691   1
  -1  -8  -3 133.759  15.198   2
  -1  -8  -3 133.938  15.816   1
   1   8   3 144.098  16.919   2
   1   8   3 158.141  19.230   1
  -2  -8  -3 5.33604 2.66074   2
  -2  -8  -3 5.52250 3.02658   1
   2   8   3 5.65188 3.53849   2
   2   8   3 -2.8462  3.0298   1
  -3  -8  -3 73.1640 10.0386   1
  -3  -8  -3 64.8835  9.4570   2
   3   8   3 64.2656 10.4924   2
   3   8   3 86.7360 12.8391   1
  -4  -8  -3 165.704  17.455   1
  -4  -8  -3 111.710  15.472   2
   4   8   3 171.008  18.171   2
   4   8   3 143.128  19.124   1
  -5  -8  -3 3.63801 3.26902   2
   5   8   3 -0.2484  3.5072   1
   5   8   3 0.98894 3.58397   2
  -6  -8  -3 1.34452 3.10252   2
   6   8   3 0.70617 3.39519   2
   6   8   3 1.33428 3.57871   1
  -7  -8  -3 12.4029  4.3849   2
   7   8   3 5.93194 4.88985   1
   7   8   3 2.19882 3.79466   2
   8   8   3 20.7094  6.0259   2
   8   8   3 19.4159  6.9005   1
   8   8   3 11.0219  6.0371   1
   9   8   3 0.94868 4.30132   2
   9   8   3 -2.0698  4.4786   1
  10   8   3 0.78879 5.18824   1
  10   8   3 -1.1799  4.5285   2
   9  -9  -3 -0.7339  4.6234   1
   9  -9  -3 -4.0057  4.3833   2
   8  -9  -3 2.76568 4.23277   2
   8  -9  -3 0.04306 4.44966   1
   7  -9  -3 6.18049 3.97331   2
   7  -9  -3 4.29863 4.52590   1
   6  -9  -3 7.54234 4.36867   1
   6  -9  -3 3.58380 3.84938   2
  -6   9   3 21.0902  6.1568   2
   5  -9  -3 15.5806  5.3656   1
   5  -9  -3 17.7689  5.0175   2
  -5   9   3 7.41828 4.63998   2
   4  -9  -3 43.0811  8.0524   1
   4  -9  -3 36.7842  7.0712   2
  -4   9   3 74.2286 10.2101   2
   3  -9  -3 34.8539  6.6326   1
   3  -9  -3 25.6385  5.6326   2
  -3   9   3 30.0025  8.1615   1
  -3   9   3 21.1718  6.1836   2
   2  -9  -3 14.6362  4.2833   1
   2  -9  -3 17.0791  4.2484   2
  -2   9   3 3.57311 4.70439   1
  -2   9   3 6.67155 4.29473   2
   1  -9  -3 56.4160  9.1369   2
   1  -9  -3 66.8736  9.9051   1
  -1   9   3 84.5600 13.2080   1
  -1   9   3 109.519  12.833   2
   0  -9  -3 12.6959  4.0757   2
   0  -9  -3 17.9139  4.6643   1
   0   9   3 20.5301  5.6047   2
   0   9   3 32.3349  7.8673   1
  -1  -9  -3 5.90039 3.00078   1
  -1  -9  -3 -0.0864  2.2916   2
   1   9   3 -1.0761  3.0765   2
   1   9   3 2.26084 3.89392   1
  -2  -9  -3 31.6760  5.9538   2
  -2  -9  -3 25.1617  5.6172   1
   2   9   3 22.8881  7.3971   1
   2   9   3 19.1787  5.9446   2
  -3  -9  -3 6.25186 3.78134   1
  -3  -9  -3 -0.5438  2.7065   2
   3   9   3 6.99823 4.00914   2
   3   9   3 11.1577  5.9310   1
  -4  -9  -3 0.94531 2.92475   2
   4   9   3 -2.4666  3.0100   2
   4   9   3 3.20267 4.27217   1
  -5  -9  -3 11.2977  4.7019   2
   5   9   3 16.7428  6.4685   1
   5   9   3 13.4185  5.4048   2
  -6  -9  -3 4.17826 4.02584   2
   6   9   3 6.51958 4.19448   2
   6   9   3 -2.0297  3.7846   1
   7   9   3 17.6693  7.3591   1
   7   9   3 22.8900  6.9550   2
   8   9   3 1.61618 4.14978   2
   8   9   3 2.34785 5.45882   1
   8   9   3 -2.2638  4.1431   1
   9   9   3 1.12168 5.49965   1
   9   9   3 0.70730 5.33438   1
   9   9   3 2.28363 4.83999   2
  10   9   3 -1.8543  5.8913   1
  10   9   3 -1.6550  4.5405   2
   8 -10  -3 3.46914 4.58681   1
   7 -10  -3 6.65840 5.07478   2
   7 -10  -3 -3.4207  3.3995   1
   6 -10  -3 3.54475 4.57903   1
   6 -10  -3 4.98475 4.33263   2
  -6  10   3 12.1054  5.6859   2
   5 -10  -3 1.56186 3.81601   1
   5 -10  -3 2.22285 3.22129   2
  -5  10   3 7.80092 4.72543   2
   4 -10  -3 -0.8506  2.8269   2
   4 -10  -3 2.92675 3.64206   1
  -4  10   3 0.49077 4.33278   2
   3 -10  -3 13.9903  4.6236   1
   3 -10  -3 16.9744  5.0827   2
  -3  10   3 20.3364  6.1670   2
   2 -10  -3 2.63681 3.08229   2
   2 -10  -3 1.70025 3.18759   1
  -2  10   3 2.81313 5.56735   1
  -2  10   3 -1.6273  3.6759   2
   1 -10  -3 16.5424  4.5775   2
   1 -10  -3 14.8579  4.6783   1
  -1  10   3 6.59343 4.50071   2
  -1  10   3 18.9657  7.0925   1
   0 -10  -3 1.22903 2.74854   2
   0 -10  -3 3.48328 3.39337   1
   0  10   3 14.1256  6.7371   1
   0  10   3 4.62553 3.85799   2
  -1 -10  -3 7.95949 4.06335   1
  -1 -10  -3 10.6866  4.2792   2
   1  10   3 12.3775  6.4265   1
   1  10   3 9.85696 4.80962   2
  -2 -10  -3 40.7186  7.2231   2
  -2 -10  -3 42.1238  7.7023   1
   2  10   3 39.6417  8.2365   2
   2  10   3 26.3997  8.4898   1
  -3 -10  -3 52.4473  9.1757   2
   3  10   3 49.0945 11.4173   1
   3  10   3 94.3821 12.6838   2
  -4 -10  -3 1.69815 3.31629   2
   4  10   3 8.74478 5.99780   1
   4  10   3 6.42949 4.22235   2
  -5 -10  -3 9.21252 4.81498   2
   5  10   3 24.1013  6.7597   2
   5  10   3 -2.3702  5.0391   1
  -6 -10  -3 -0.3858  4.1129   2
   6  10   3 3.17688 5.85110   1
   6  10   3 -2.0715  4.2432   2
   7  10   3 2.30646 5.51082   1
   7  10   3 -1.7612  3.9523   2
   8  10   3 1.81576 5.50014   1
   8  10   3 4.10336 4.75563   2
   9  10   3 -1.6144  4.8454   2
   9  10   3 6.09616 6.74236   1
   9  10   3 23.3493  8.8689   1
   7 -11  -3 1.19298 4.83866   1
   6 -11  -3 0.21738 4.22335   2
   6 -11  -3 -3.4332  3.8003   1
   5 -11  -3 -2.2971  3.6810   2
   5 -11  -3 -0.5663  3.6174   1
  -5  11   3 3.36004 5.05716   2
   4 -11  -3 7.32274 4.55932   1
   4 -11  -3 -2.3046  3.4125   2
  -4  11   3 -0.3362  4.3968   2
   3 -11  -3 3.51718 3.94970   1
   3 -11  -3 1.82118 3.41962   2
  -3  11   3 -0.8447  4.2859   2
   2 -11  -3 1.55499 3.25142   2
   2 -11  -3 3.04830 3.78396   1
  -2  11   3 2.43048 4.25404   2
   1 -11  -3 5.33678 3.72552   2
   1 -11  -3 3.86629 3.72608   1
  -1  11   3 2.57860 5.69357   1
  -1  11   3 1.48472 4.19045   2
   0 -11  -3 2.08268 3.45887   1
   0 -11  -3 0.63243 3.53973   2
   0  11   3 -2.2981  3.5699   2
   0  11   3 3.49465 5.79560   1
  -1 -11  -3 9.02460 4.45853   2
   1  11   3 14.2340  5.8879   2
   1  11   3 19.9685  8.4353   1
  -2 -11  -3 0.39872 3.30484   2
   2  11   3 -0.6780  3.6346   2
   2  11   3 1.08861 5.53369   1
  -3 -11  -3 -1.0219  3.4454   2
   3  11   3 5.22312 6.34687   1
   3  11   3 -2.3350  3.6489   2
  -4 -11  -3 5.92165 4.20263   2
   4  11   3 4.28763 6.73556   1
   4  11   3 25.3050  7.0167   2
  -5 -11  -3 3.38728 4.31656   2
   5  11   3 4.39355 4.90005   2
   5  11   3 1.10399 5.34609   1
   6  11   3 1.24738 4.79142   2
   6  11   3 0.03807 5.36383   1
   7  11   3 -2.5061  5.3822   1
   7  11   3 8.72141 5.83349   2
   8  11   3 -4.1832  5.6512   1
   6 -12  -3 6.18825 5.79197   1
   5 -12  -3 -2.0777  4.7010   1
  -5  12   3 -0.1206  5.5483   2
   4 -12  -3 0.98578 3.73580   2
   4 -12  -3 -0.5361  4.2273   1
  -4  12   3 -0.6305  5.0256   2
   3 -12  -3 3.19587 4.48182   1
   3 -12  -3 2.85918 4.15350   2
  -3  12   3 2.18981 5.29356   2
   2 -12  -3 2.03961 3.92799   1
   2 -12  -3 1.87162 3.77570   2
  -2  12   3 2.07942 5.21661   2
   1 -12  -3 3.98088 4.33090   2
  -1  12   3 14.2365  6.4614   2
   0 -12  -3 5.29848 4.32422   2
   0  12   3 5.75180 6.68705   1
   0  12   3 2.80841 4.93537   2
  -1 -12  -3 12.7495  5.2106   2
   1  12   3 17.1789  7.9601   1
   1  12   3 16.3089  6.6619   2
  -2 -12  -3 -2.2935  3.4143   2
   2  12   3 7.76587 6.71225   1
   2  12   3 6.03317 5.09792   2
  -3 -12  -3 2.05663 4.32692   2
   3  12   3 -2.2195  4.4698   2
   3  12   3 7.98048 6.68786   1
  -4 -12  -3 0.99857 4.59439   2
   4  12   3 7.12175 7.25830   1
   4  12   3 1.25001 4.67407   2
   5  12   3 0.76056 5.01566   2
   5  12   3 -2.6922  5.3911   1
   6  12   3 5.16968 7.08362   1
   4 -13  -3 8.45668 5.87423   1
  -4  13   3 4.54956 6.71796   2
  -3  13   3 9.82169 7.15750   2
   2 -13  -3 -2.5724  3.7843   2
  -2  13   3 -0.3312  5.0303   2
   1 -13  -3 4.16229 4.50750   2
  -1  13   3 -5.2297  4.7613   2
   0 -13  -3 9.72685 5.30239   2
   0  13   3 7.51137 6.37930   2
  -1 -13  -3 4.12769 4.68145   2
   1  13   3 -1.1262  4.9823   2
  -2 -13  -3 -2.9929  4.2998   2
   2  13   3 4.07565 5.85654   2
   2  13   3 4.33385 7.37049   1
  -3 -13  -3 5.04392 5.41646   2
   3  13   3 5.50259 7.91711   1
  -4 -13  -3 0.34560 5.32014   2
   4  13   3 -2.1084  7.6712   1
   5  13   3 1.06229 7.53257   1
   3  13  -4 0.42088 6.80683   1
   2  13  -4 -5.8986  6.4983   1
   1  13  -4 4.54118 7.63387   1
  -1 -13   4 -2.2068  4.4517   2
   0  13  -4 -3.7743  6.6274   1
   0 -13   4 -4.3287  4.1419   2
  -1  13  -4 5.76096 7.65109   1
   1 -13   4 2.73102 5.01375   2
   2 -13   4 -0.8169  4.2199   2
   3 -13   4 -1.5057  4.3994   2
   5  12  -4 7.39757 5.79600   2
   5  12  -4 -0.5094  6.2305   1
   4  12  -4 0.57812 5.93981   1
   4  12  -4 -1.0585  5.0054   2
   3  12  -4 11.1487  6.8703   1
   3  12  -4 5.45987 5.77249   2
   2  12  -4 2.34187 5.18657   2
   2  12  -4 -3.1883  5.6074   1
  -2 -12   4 2.48141 4.27157   2
   1  12  -4 -0.0674  6.1760   1
   1  12  -4 -4.2932  4.3902   2
  -1 -12   4 -1.2514  3.8063   2
   0  12  -4 -0.1035  4.5699   2
   0  12  -4 0.90420 6.32722   1
   0 -12   4 4.03838 3.72416   2
  -1  12  -4 -4.6186  5.5649   1
  -1  12  -4 0.43205 5.06035   2
   1 -12   4 4.41941 4.09319   2
  -2  12  -4 8.29699 6.14916   2
  -2  12  -4 4.22386 6.92592   1
   2 -12   4 -0.1606  3.4187   2
  -3  12  -4 0.23316 5.42462   2
   3 -12   4 2.70421 4.15578   2
  -4  12  -4 -2.3505  5.3949   2
   4 -12   4 -2.0966  3.8382   2
  -5  12  -4 -1.5004  6.0283   2
  -6  12  -4 3.62837 6.16141   2
   7  11  -4 -0.0729  5.5483   2
   7  11  -4 -2.3352  5.6133   1
   6  11  -4 -4.2912  4.8288   1
   6  11  -4 -3.6973  4.6529   2
   5  11  -4 2.38950 4.80788   2
   5  11  -4 2.92681 5.39647   1
   4  11  -4 -2.6515  5.1355   1
   4  11  -4 6.78012 5.81965   2
   3  11  -4 1.64447 5.33815   1
   3  11  -4 -0.8854  4.8903   2
   2  11  -4 13.8127  6.7469   1
   2  11  -4 14.4093  5.9490   2
  -2 -11   4 22.2844  5.4989   2
   1  11  -4 1.03456 5.37330   1
   1  11  -4 -0.0966  3.8916   2
  -1 -11   4 5.62543 3.72759   2
   0  11  -4 1.36594 5.86258   1
   0  11  -4 -3.5143  3.8076   2
   0 -11   4 0.31585 3.32293   2
  -1  11  -4 14.1588  6.3376   2
  -1  11  -4 1.92380 6.09874   1
   1 -11   4 15.1932  4.6836   2
  -2  11  -4 8.31217 5.23696   2
  -2  11  -4 4.51179 6.40535   1
   2 -11   4 2.52469 3.61246   2
  -3  11  -4 -1.4676  4.6243   2
  -3  11  -4 4.64232 6.48564   1
   3 -11   4 1.31816 3.42140   2
  -4  11  -4 2.16305 5.16214   2
   4 -11   4 2.50600 3.91952   2
   4 -11   4 5.02185 4.73145   1
  -5  11  -4 2.33678 5.11745   2
   5 -11   4 -2.8527  3.7213   2
   5 -11   4 0.55416 4.34392   1
  -6  11  -4 4.84464 5.94530   2
   6 -11   4 2.32082 5.28254   1
   6 -11   4 4.00002 4.43164   2
  -7  11  -4 -2.0202  6.0547   2
   7 -11   4 6.33282 6.16834   1
   8  10  -4 4.15098 5.43892   1
   8  10  -4 -2.5750  5.2447   2
   7  10  -4 5.50627 5.75659   1
   7  10  -4 4.41780 4.68411   2
   6  10  -4 -0.5404  4.4174   1
   6  10  -4 1.83717 4.44343   2
   5  10  -4 9.93305 5.28525   2
   5  10  -4 4.46346 5.00304   1
   4  10  -4 52.1837 10.6365   1
   4  10  -4 52.8760  9.8636   2
   3  10  -4 3.50712 4.44028   1
   3  10  -4 1.27395 3.66090   2
  -3 -10   4 -1.6561  2.9576   2
   2  10  -4 5.40273 4.68996   2
   2  10  -4 -2.7321  4.4059   1
  -2 -10   4 0.19157 3.05742   2
   1  10  -4 -4.5409  3.4198   2
   1  10  -4 7.50187 5.46686   1
  -1 -10   4 0.39989 2.91109   2
   0  10  -4 7.67260 5.41611   1
   0  10  -4 23.9641  6.6194   2
   0 -10   4 7.88394 3.64924   2
  -1  10  -4 10.8566  5.9521   1
  -1  10  -4 6.31177 4.59052   2
   1 -10   4 1.15441 2.81743   2
   1 -10   4 0.80680 3.09693   1
  -2  10  -4 1.45767 5.17196   1
  -2  10  -4 1.52332 4.06597   2
   2 -10   4 1.94769 2.98753   2
   2 -10   4 -0.6023  2.9264   1
  -3  10  -4 -0.6406  3.6385   2
  -3  10  -4 -1.7403  4.8021   1
   3 -10   4 3.38765 3.58621   1
   3 -10   4 -2.2243  2.9046   2
  -4  10  -4 -2.0581  3.6293   2
  -4  10  -4 9.88458 6.83395   1
   4 -10   4 1.62683 3.50683   2
   4 -10   4 1.48985 4.07941   1
  -5  10  -4 26.7188  7.4918   2
   5 -10   4 15.1711  5.7604   1
   5 -10   4 8.50448 4.66752   2
  -6  10  -4 7.14427 5.54141   2
   6 -10   4 10.6318  5.0267   2
   6 -10   4 10.9023  5.1524   1
  -7  10  -4 1.24534 5.68080   2
   7 -10   4 1.50376 4.71677   1
   7 -10   4 4.00348 4.64125   2
  -8  10  -4 3.65960 6.43458   2
   8 -10   4 2.11231 5.00307   1
   9   9  -4 -2.5082  5.0351   2
   9   9  -4 1.29042 5.15269   1
   8   9  -4 5.37065 5.68060   1
   8   9  -4 -3.8410  4.5093   2
   7   9  -4 4.23796 4.49482   2
   7   9  -4 -2.6261  3.5061   1
   6   9  -4 17.0685  6.3935   1
   6   9  -4 9.49120 4.69061   2
   5   9  -4 5.49764 4.80957   1
   5   9  -4 2.11336 4.15504   2
   4   9  -4 10.7849  4.3556   2
   4   9  -4 -1.0450  3.9612   1
  -4  -9   4 -0.4008  2.7043   2
   3   9  -4 29.5677  7.2877   1
   3   9  -4 14.5356  5.5909   2
  -3  -9   4 10.0031  3.8842   2
   2   9  -4 2.63907 3.78856   2
   2   9  -4 5.61185 4.89232   1
  -2  -9   4 3.08723 2.76843   2
   1   9  -4 1.67712 3.47579   2
   1   9  -4 3.46154 4.22447   1
  -1  -9   4 1.09868 2.50709   2
   0   9  -4 5.76547 4.41655   1
   0   9  -4 3.05366 3.81685   2
   0  -9   4 1.61343 2.30941   2
   0  -9   4 3.44155 2.84772   1
  -1   9  -4 2.23751 3.60817   2
  -1   9  -4 4.75060 4.48625   1
   1  -9   4 9.07326 3.46174   1
   1  -9   4 2.97146 2.87292   2
  -2   9  -4 11.6484  5.4203   1
  -2   9  -4 -1.9453  3.3978   2
   2  -9   4 -1.9229  2.6264   1
   2  -9   4 -0.1735  2.4591   2
  -3   9  -4 17.6801  5.8989   2
  -3   9  -4 36.6811  8.6911   1
   3  -9   4 23.1388  5.6265   1
   3  -9   4 11.8141  4.2933   2
  -4   9  -4 1.60275 3.83876   2
  -4   9  -4 1.53485 5.14881   1
   4  -9   4 2.56343 3.30323   1
   4  -9   4 -1.1450  2.8325   2
  -5   9  -4 81.1270 12.0469   2
   5  -9   4 40.7208  8.3693   2
   5  -9   4 59.3545  9.7729   1
  -6   9  -4 10.3211  5.6560   2
   6  -9   4 12.7496  5.2072   1
   6  -9   4 16.4618  5.5124   2
  -7   9  -4 26.2683  7.5134   2
   7  -9   4 22.1852  6.7920   1
   7  -9   4 17.1337  5.7455   2
  -8   9  -4 6.48406 5.85489   2
   8  -9   4 14.1951  5.6328   2
   8  -9   4 10.7146  5.8482   1
   9  -9   4 1.00003 5.24894   1
   9   8  -4 -3.5346  4.2004   1
   9   8  -4 -4.4274  3.8554   2
   8   8  -4 0.21338 4.29034   1
   8   8  -4 8.82857 4.53853   2
   7   8  -4 0.00257 4.16101   1
   7   8  -4 2.46756 3.44818   2
   6   8  -4 0.81914 3.52675   1
   6   8  -4 5.05557 4.21862   2
   5   8  -4 2.11941 3.29620   2
   5   8  -4 -2.9696  2.9426   1
   4   8  -4 11.1686  5.0300   1
   4   8  -4 23.6949  5.2179   2
  -4  -8   4 14.1329  3.7337   2
   3   8  -4 1.57622 2.99676   2
   3   8  -4 6.40723 4.09952   1
  -3  -8   4 2.25451 2.61229   2
   2   8  -4 1.71004 3.66560   1
   2   8  -4 -0.6790  3.1713   1
   2   8  -4 1.99991 3.28358   2
  -2  -8   4 -0.7120  2.0718   2
  -2  -8   4 -1.3215  2.1379   1
   1   8  -4 7.92445 4.06896   2
   1   8  -4 1.14796 3.60902   1
   1   8  -4 2.15526 3.54255   1
  -1  -8   4 0.94921 1.88545   2
  -1  -8   4 4.34487 2.50693   1
   0   8  -4 -1.6428  3.0437   1
   0   8  -4 6.10289 3.74365   2
   0  -8   4 4.50333 2.66588   2
   0  -8   4 4.01904 2.46108   1
  -1   8  -4 1.17979 2.83354   2
  -1   8  -4 8.08925 4.21388   1
   1  -8   4 6.87376 3.22568   1
   1  -8   4 7.70008 2.98306   2
  -2   8  -4 5.22600 3.48203   2
  -2   8  -4 -3.2303  3.5722   1
   2  -8   4 2.29690 2.54317   1
   2  -8   4 -2.3263  1.8338   2
  -3   8  -4 11.7035  5.3812   1
  -3   8  -4 27.4507  6.7893   2
   3  -8   4 29.4106  5.7559   1
   3  -8   4 24.5135  5.1459   2
  -4   8  -4 56.4628 10.2825   1
  -4   8  -4 33.4290  7.3733   2
   4  -8   4 33.6823  6.5810   2
   4  -8   4 38.0063  7.1553   1
  -5   8  -4 2.51705 4.96463   1
  -5   8  -4 7.00136 4.29243   2
   5  -8   4 -0.7193  2.5476   2
   5  -8   4 10.7207  4.2676   1
  -6   8  -4 0.15006 3.74610   2
   6  -8   4 2.92669 3.84829   1
   6  -8   4 1.33143 3.35916   2
  -7   8  -4 22.4492  6.8273   2
   7  -8   4 18.2200  5.8377   2
   7  -8   4 15.6929  6.0101   1
  -8   8  -4 -2.2678  4.3550   2
   8  -8   4 3.14504 4.13263   2
   8  -8   4 2.82837 4.75042   1
   9  -8   4 4.51542 5.07400   2
   9  -8   4 5.77491 4.99577   1
  10  -8   4 -1.4649  4.9634   1
  10   7  -4 -3.8927  4.0184   1
   9   7  -4 0.35140 4.24083   1
   9   7  -4 -0.3276  3.6820   2
   8   7  -4 -0.4874  3.4909   2
   8   7  -4 -3.1533  3.5413   1
   7   7  -4 -0.6440  3.4389   1
   7   7  -4 4.59816 3.45778   2
   6   7  -4 1.48843 3.27917   2
   6   7  -4 0.43407 3.38949   1
   5   7  -4 12.3207  4.0896   2
   5   7  -4 19.5398  4.1019   1
   5   7  -4 9.53264 3.47619   2
   5   7  -4 10.5816  4.3933   1
  -5  -7   4 10.7165  2.6358   2
  -5  -7   4 9.86598 2.42127   2
   4   7  -4 24.8638  4.8761   1
   4   7  -4 18.9055  4.4078   2
   4   7  -4 24.4980  5.7448   1
   4   7  -4 39.5241  6.2410   2
  -4  -7   4 18.2330  3.8537   2
  -4  -7   4 28.6568  4.7846   2
   3   7  -4 128.635  13.454   2
   3   7  -4 113.371  13.845   1
   3   7  -4 108.367  15.214   1
   3   7  -4 120.177  14.446   2
  -3  -7   4 126.625  13.062   2
  -3  -7   4 128.659  13.951   2
  -3  -7   4 130.648  13.764   1
   2   7  -4 261.041  23.405   2
   2   7  -4 255.467  24.415   2
   2   7  -4 224.656  24.438   1
   2   7  -4 265.954  26.079   1
  -2  -7   4 242.781  24.163   1
  -2  -7   4 251.888  23.049   2
   1   7  -4 3.49445 2.87250   2
   1   7  -4 1.37538 2.58491   1
   1   7  -4 5.56099 3.06184   1
  -1  -7   4 4.17909 2.06088   2
  -1  -7   4 3.55293 2.10540   1
   0   7  -4 111.715  15.171   1
   0   7  -4 131.732  15.127   2
   0   7  -4 111.792  14.003   1
   0  -7   4 119.476  13.034   2
   0  -7   4 120.971  13.634   1
  -1   7  -4 8.55630 3.70055   2
  -1   7  -4 2.73097 3.26970   1
   1  -7   4 6.78127 2.94944   1
   1  -7   4 8.58644 2.90800   2
  -2   7  -4 5.08936 3.62694   1
  -2   7  -4 1.60031 2.86038   2
   2  -7   4 7.87908 3.22483   1
   2  -7   4 4.92847 2.62905   2
  -3   7  -4 3.72455 3.83305   1
  -3   7  -4 2.46958 2.93507   2
   3  -7   4 3.94933 2.81781   1
   3  -7   4 5.00147 2.85858   2
  -4   7  -4 133.128  16.591   2
  -4   7  -4 127.801  17.335   1
   4  -7   4 119.864  14.768   2
   4  -7   4 147.316  16.437   1
  -5   7  -4 72.0638 11.2194   1
  -5   7  -4 39.7274  8.4840   2
   5  -7   4 52.7491  8.6769   1
   5  -7   4 52.1989  8.0936   2
  -6   7  -4 5.02994 4.86944   1
  -6   7  -4 -0.8735  2.9766   2
   6  -7   4 -5.5344  2.8137   1
   6  -7   4 1.71601 2.96420   2
  -7   7  -4 27.5337  7.0016   2
   7  -7   4 22.4324  5.6941   2
   7  -7   4 22.2854  6.4017   1
  -8   7  -4 -1.6203  4.1602   2
   8  -7   4 0.90765 4.23639   1
   8  -7   4 2.75624 4.27559   2
   9  -7   4 5.55181 4.67151   1
   9  -7   4 3.66512 3.92017   2
  10  -7   4 -4.4585  3.9593   2
  10  -7   4 -1.6407  4.5104   1
  11  -7   4 -5.6101  4.2346   1
  11   6  -4 3.11089 4.87267   1
  10   6  -4 3.79905 4.84403   1
  10   6  -4 -0.6813  4.6631   1
   9   6  -4 9.74724 3.78487   2
   9   6  -4 6.24345 4.55484   1
   8   6  -4 25.8856  6.9238   1
   8   6  -4 52.1678  7.4752   2
   7   6  -4 2.27974 3.01079   2
   7   6  -4 0.26049 2.76274   1
   6   6  -4 14.6550  4.0284   2
   6   6  -4 12.5454  4.2699   1
   6   6  -4 8.54968 2.81813   2
   6   6  -4 9.89098 3.15989   1
   5   6  -4 4.74850 3.18936   1
   5   6  -4 13.4525  3.6262   2
   5   6  -4 9.34605 2.76128   2
   5   6  -4 7.84639 2.60435   1
   4   6  -4 4.97298 2.73625   2
   4   6  -4 5.19441 3.14354   1
   4   6  -4 2.01468 1.93229   1
   4   6  -4 3.61401 2.05811   2
  -4  -6   4 4.58544 1.86406   2
  -4  -6   4 1.62906 1.88838   2
   3   6  -4 -0.3050  1.9083   2
   3   6  -4 -0.3604  1.6075   2
   3   6  -4 -0.7163  2.4357   1
   3   6  -4 0.92286 1.96442   1
  -3  -6   4 0.26280 1.98707   2
  -3  -6   4 -0.0925  1.3453   2
  -3  -6   4 1.73136 1.75781   1
   2   6  -4 2.35365 2.28703   1
   2   6  -4 4.09088 2.11812   2
   2   6  -4 0.07906 2.21188   2
   2   6  -4 -1.9576  1.9721   1
  -2  -6   4 1.96804 1.83815   2
  -2  -6   4 4.36481 2.56876   2
  -2  -6   4 0.74618 1.73868   1
   1   6  -4 9.17923 3.48205   2
   1   6  -4 12.0461  3.2784   1
   1   6  -4 12.4668  3.1139   2
   1   6  -4 4.71503 3.08990   1
  -1  -6   4 14.9923  2.9376   2
  -1  -6   4 16.8849  4.2004   2
   0   6  -4 469.762  42.799   1
   0   6  -4 435.873  40.282   2
   0   6  -4 404.705  38.970   2
   0   6  -4 422.541  41.514   1
   0  -6   4 449.631  39.064   2
   0  -6   4 471.538  40.338   2
   0  -6   4 439.265  41.313   1
  -1   6  -4 21.7707  4.3044   2
  -1   6  -4 28.4374  5.5745   2
  -1   6  -4 26.7943  5.6977   1
   1  -6   4 18.4628  4.1835   1
   1  -6   4 23.1998  4.1960   2
  -2   6  -4 114.298  14.757   2
  -2   6  -4 121.743  15.827   1
   2  -6   4 134.609  13.719   2
   2  -6   4 121.627  14.144   1
  -3   6  -4 58.6442  9.1955   1
  -3   6  -4 44.4137  7.5860   2
   3  -6   4 36.8223  6.3255   2
   3  -6   4 42.4405  7.0692   1
  -4   6  -4 66.6078  9.5614   2
  -4   6  -4 48.3974  9.4807   1
   4  -6   4 52.5391  7.8134   2
   4  -6   4 57.3119  8.5815   1
  -5   6  -4 7.91545 3.90117   2
  -5   6  -4 5.50211 4.31496   1
   5  -6   4 1.12992 2.60179   2
   5  -6   4 9.92141 3.89738   1
  -6   6  -4 38.6660  8.4141   1
  -6   6  -4 41.9358  7.9022   2
   6  -6   4 43.6793  7.9014   1
   6  -6   4 49.0702  7.8349   2
  -7   6  -4 15.8630  5.0916   2
   7  -6   4 15.6203  4.9142   2
   7  -6   4 7.91635 4.41828   1
  -8   6  -4 1.00351 3.92919   2
   8  -6   4 5.45051 3.69792   2
   8  -6   4 -1.7840  3.0209   1
  -9   6  -4 1.96244 3.99996   2
   9  -6   4 2.49217 4.00030   2
   9  -6   4 0.56712 4.34812   1
  10  -6   4 2.91863 4.71529   1
  10  -6   4 9.68286 5.31482   2
  11  -6   4 2.92181 5.44221   1
  11  -6   4 2.25471 5.21936   2
  11   5  -4 0.47255 5.00769   1
  10   5  -4 3.93308 4.05564   1
   9   5  -4 43.3062  6.5467   2
   9   5  -4 32.4495  6.9625   1
   8   5  -4 4.22179 3.55492   1
   8   5  -4 -1.2525  2.5130   2
   7   5  -4 8.17455 3.67328   1
   7   5  -4 8.46313 2.93221   1
   7   5  -4 11.1071  3.2301   2
   6   5  -4 38.7649  5.4880   1
   6   5  -4 44.2111  6.1993   2
   6   5  -4 35.1292  5.1236   2
   6   5  -4 39.9379  6.4499   1
   5   5  -4 75.2395  8.0984   1
   5   5  -4 102.496   9.505   2
   5   5  -4 53.6229  7.2729   2
   5   5  -4 57.8059  8.5912   1
   4   5  -4 110.242  12.367   2
   4   5  -4 122.975  11.003   2
   4   5  -4 108.755  11.503   1
   4   5  -4 102.075  12.960   1
   3   5  -4 57.9401  6.8144   2
   3   5  -4 61.4627  7.8343   2
   3   5  -4 60.7687  8.1624   1
   3   5  -4 56.1656  7.1960   1
  -3  -5   4 66.5707  6.9183   1
  -3  -5   4 60.4606  6.9044   2
  -3  -5   4 52.0909  6.3980   2
   2   5  -4 177.658  18.121   2
   2   5  -4 210.694  19.415   1
   2   5  -4 191.759  18.997   2
   2   5  -4 203.493  20.231   1
  -2  -5   4 217.096  18.730   2
  -2  -5   4 200.350  18.088   2
  -2  -5   4 194.090  18.990   1
   1   5  -4 84.6976  9.1735   2
   1   5  -4 92.2503 11.0356   1
   1   5  -4 89.1563 10.3924   2
   1   5  -4 97.9011 10.0589   1
  -1  -5   4 101.992  10.400   2
  -1  -5   4 55.3723  8.8295   1
  -1  -5   4 99.8541  9.2646   2
   0   5  -4 585.069  53.804   1
   0   5  -4 567.701  51.630   2
   0   5  -4 547.325  50.557   2
   0   5  -4 576.840  54.666   1
   0  -5   4 598.366  50.571   2
   0  -5   4 594.006  51.464   2
   0  -5   4 579.198  53.501   1
  -1   5  -4 19.1915  4.9743   1
  -1   5  -4 21.9170  4.0834   2
  -1   5  -4 20.0671  4.3604   1
  -1   5  -4 20.7036  4.6593   2
   1  -5   4 27.9121  4.1800   2
   1  -5   4 28.7438  4.5703   1
   1  -5   4 35.3085  5.6106   2
  -2   5  -4 76.5015 11.9643   1
  -2   5  -4 94.0917 10.7628   2
  -2   5  -4 79.2701 11.3228   2
   2  -5   4 110.999  11.697   1
   2  -5   4 92.3322 10.5355   2
   2  -5   4 114.627  12.431   2
  -3   5  -4 148.437  16.756   2
  -3   5  -4 124.969  15.560   2
  -3   5  -4 204.463  19.195   1
   3  -5   4 136.565  16.333   1
   3  -5   4 146.810  15.481   2
   3  -5   4 157.530  16.988   2
  -4   5  -4 53.4009  8.0610   2
  -4   5  -4 54.2762  8.5755   1
   4  -5   4 43.4338  6.7528   2
   4  -5   4 33.9528  6.6799   1
  -5   5  -4 13.1330  4.6053   1
  -5   5  -4 5.13782 3.38801   2
   5  -5   4 1.89254 2.55200   2
   5  -5   4 1.64126 2.84941   1
  -6   5  -4 15.9355  4.9555   2
  -6   5  -4 11.2992  4.5723   1
   6  -5   4 20.8725  5.2691   1
   6  -5   4 5.41326 3.48518   2
   6  -5   4 19.1961  6.1606   1
  -7   5  -4 49.7656  8.6788   2
   7  -5   4 49.9711  9.2746   1
   7  -5   4 77.2703  9.8659   2
  -8   5  -4 -2.2626  2.8933   2
   8  -5   4 3.18540 3.75355   1
   8  -5   4 7.05719 4.09946   2
  -9   5  -4 3.10153 3.63381   2
   9  -5   4 2.71422 3.57021   2
   9  -5   4 -0.1479  3.6929   1
  10  -5   4 15.8816  6.3020   1
  10  -5   4 11.8635  5.1735   2
  11  -5   4 4.30076 5.17416   2
  11  -5   4 -1.2699  5.0445   1
  11   4  -4 -5.5643  3.8063   1
  10   4  -4 2.62789 4.03494   1
   9   4  -4 -2.8112  2.5546   1
   9   4  -4 2.35534 2.58665   2
   8   4  -4 4.51579 2.89051   1
   8   4  -4 -0.6372  2.1701   1
   8   4  -4 -1.3355  2.2001   2
   7   4  -4 3.98847 1.99609   1
   7   4  -4 -0.9517  2.2019   1
   7   4  -4 1.41313 2.10366   2
   7   4  -4 3.33826 2.06031   2
   6   4  -4 154.123  14.547   2
   6   4  -4 159.953  15.067   2
   6   4  -4 159.450  15.463   1
   6   4  -4 151.509  15.930   1
   5   4  -4 122.245  12.090   1
   5   4  -4 122.056  11.501   2
   5   4  -4 116.513  12.454   2
   5   4  -4 122.530  12.713   1
   4   4  -4 65.3498  7.1706   2
   4   4  -4 50.5465  6.4763   1
   4   4  -4 55.6076  6.2486   2
   4   4  -4 63.7733  7.5920   1
   3   4  -4 29.6425  4.5223   2
   3   4  -4 23.4666  3.8634   1
   3   4  -4 34.0652  4.8325   1
   3   4  -4 29.8290  3.8420   2
  -3  -4   4 30.9576  3.4715   2
  -3  -4   4 30.1185  3.4214   2
   2   4  -4 389.301  36.028   2
   2   4  -4 429.050  38.971   1
   2   4  -4 393.358  38.177   1
   2   4  -4 420.296  36.781   2
  -2  -4   4 426.026  37.953   1
  -2  -4   4 431.844  36.301   2
  -2  -4   4 405.699  35.868   2
   1   4  -4 58.2492  7.3809   2
   1   4  -4 77.6000  9.1418   1
   1   4  -4 64.6011  7.9730   1
   1   4  -4 74.1183  8.6278   2
  -1  -4   4 78.4008  7.6188   2
  -1  -4   4 76.4538  8.3312   2
  -1  -4   4 74.7292  7.4911   1
   0   4  -4 362.475  30.289   2
   0   4  -4 294.474  29.245   2
   0   4  -4 303.089  31.069   1
   0   4  -4 332.093  31.824   1
   0  -4   4 350.855  29.340   2
   0  -4   4 331.552  30.999   1
   0  -4   4 364.113  30.079   2
  -1   4  -4 110.135  10.827   2
  -1   4  -4 94.3611 11.2843   2
  -1   4  -4 98.3697 11.3711   1
  -1   4  -4 111.602  12.378   1
   1  -4   4 105.727  11.238   1
   1  -4   4 91.0929 11.1900   2
   1  -4   4 89.9575 10.3272   2
  -2   4  -4 181.298  18.958   2
  -2   4  -4 234.033  21.185   1
  -2   4  -4 175.648  20.222   1
  -2   4  -4 242.189  20.183   2
   2  -4   4 222.723  19.902   2
   2  -4   4 220.944  20.290   1
   2  -4   4 186.824  18.835   2
  -3   4  -4 155.208  16.886   2
  -3   4  -4 195.179  18.820   1
  -3   4  -4 174.037  17.882   3
  -3   4  -4 195.590  17.852   2
   3  -4   4 167.214  17.866   1
   3  -4   4 171.223  16.853   2
   3  -4   4 188.965  18.934   2
   3  -4   4 185.453  19.648   1
  -4   4  -4 93.8157 12.0819   2
  -4   4  -4 104.266  13.317   1
  -4   4  -4 104.983  12.375   3
  -4   4  -4 108.415  12.783   2
   4  -4   4 99.7691 13.2215   1
   4  -4   4 118.394  12.526   2
   4  -4   4 107.137  12.840   2
   4  -4   4 114.766  13.233   1
  -5   4  -4 138.316  17.543   1
  -5   4  -4 149.343  16.950   2
  -5   4  -4 132.036  15.959   3
   5  -4   4 170.821  18.022   1
   5  -4   4 153.417  16.395   2
   5  -4   4 148.825  17.040   2
   5  -4   4 175.117  18.513   1
  -6   4  -4 62.3446  8.1876   3
  -6   4  -4 60.2530  9.9632   1
  -6   4  -4 78.6469  9.9874   2
   6  -4   4 50.0659  8.3310   2
   6  -4   4 78.6108 10.7215   1
   6  -4   4 57.0677  9.4867   1
  -7   4  -4 46.0504  7.2762   2
  -7   4  -4 28.7769  6.4707   1
  -7   4  -4 31.8406  5.2884   3
   7  -4   4 21.0792  6.1796   1
   7  -4   4 32.4313  6.2991   2
   7  -4   4 39.9853  7.5201   1
  -8   4  -4 -1.5986  2.7937   2
   8  -4   4 -0.2220  3.3068   1
   8  -4   4 -4.8808  2.8948   2
  -9   4  -4 6.81793 4.03871   2
   9  -4   4 0.86752 3.94408   1
   9  -4   4 2.03633 4.05082   2
  10  -4   4 19.8994  6.9355   1
  10  -4   4 3.42256 4.52495   2
  11  -4   4 2.38469 5.33618   1
  11  -4   4 2.04068 4.86860   2
  12  -4   4 -6.6714  4.5580   2
  12  -4   4 4.29339 5.66627   1
  11   3  -4 -0.7541  4.5358   1
  10   3  -4 2.07213 3.73130   1
   9   3  -4 0.38372 3.22423   1
   9   3  -4 0.85210 2.29050   2
   9   3  -4 -1.5963  2.5271   1
   8   3  -4 1.92138 2.14025   1
   8   3  -4 0.63710 2.54293   1
   8   3  -4 -1.7582  2.2398   1
   8   3  -4 1.64215 2.16406   2
   7   3  -4 4.85755 2.46077   3
   7   3  -4 0.26432 1.96981   1
   7   3  -4 4.86003 2.13825   2
   7   3  -4 0.84079 1.87966   2
   7   3  -4 1.09417 1.75665   1
   6   3  -4 1.55251 1.92100   1
   6   3  -4 3.39243 2.59948   3
   6   3  -4 4.65480 1.80474   2
   6   3  -4 2.20608 1.67924   1
   6   3  -4 -1.1953  1.4457   2
   5   3  -4 308.754  30.505   3
   5   3  -4 324.362  28.207   2
   5   3  -4 329.113  29.932   1
   5   3  -4 307.381  27.918   2
   5   3  -4 324.940  29.584   1
   4   3  -4 1.26677 1.36400   2
   4   3  -4 -1.2796  1.0117   1
   4   3  -4 -0.8758  0.8814   2
   4   3  -4 0.64716 1.56605   1
   3   3  -4 428.075  38.807   1
   3   3  -4 473.882  39.310   1
   3   3  -4 431.559  37.087   2
   3   3  -4 378.915  36.576   2
   2   3  -4 243.918  24.091   1
   2   3  -4 277.344  24.633   1
   2   3  -4 251.625  23.206   2
   2   3  -4 242.261  22.736   2
  -2  -3   4 273.861  22.711   2
  -2  -3   4 268.442  23.823   1
  -2  -3   4 259.781  22.536   2
   1   3  -4 53.4112  7.8339   1
   1   3  -4 72.7206  6.8666   2
   1   3  -4 71.4574  7.2377   1
   1   3  -4 58.0881  7.5248   2
  -1  -3   4 75.6340  6.7284   2
  -1  -3   4 70.5108  7.0642   1
  -1  -3   4 79.1663  7.6971   2
   0   3  -4 87.4524  8.7206   2
   0   3  -4 98.3236 10.0106   2
   0   3  -4 84.6809  9.2198   1
   0   3  -4 90.7432 10.2691   1
   0  -3   4 94.5903  8.7034   2
   0  -3   4 95.2637  9.8227   2
  -1   3  -4 113.986  12.198   3
  -1   3  -4 113.241  12.194   1
  -1   3  -4 100.581  10.305   2
  -1   3  -4 96.1750 11.2044   2
  -1   3  -4 98.5883 11.5933   1
   1  -3   4 107.444  11.377   2
   1  -3   4 96.9959 10.7679   1
   1  -3   4 125.537  12.340   1
   1  -3   4 118.148  10.329   2
  -2   3  -4 -0.0298  1.4179   2
  -2   3  -4 -0.1655  0.9686   2
  -2   3  -4 -0.0313  1.2689   3
  -2   3  -4 0.50575 1.37107   1
  -2   3  -4 0.74846 1.60183   1
   2  -3   4 1.31527 1.92771   1
   2  -3   4 -2.0410  1.1290   2
   2  -3   4 -0.3264  1.0468   2
   2  -3   4 0.25417 1.17196   1
  -3   3  -4 404.102  36.136   1
  -3   3  -4 344.545  33.871   2
  -3   3  -4 410.046  35.426   3
  -3   3  -4 320.972  33.511   2
   3  -3   4 358.928  33.532   2
   3  -3   4 397.868  35.981   1
   3  -3   4 428.083  34.310   2
   3  -3   4 349.348  35.661   1
  -4   3  -4 201.881  21.365   3
  -4   3  -4 216.148  21.055   2
  -4   3  -4 208.974  22.311   1
  -4   3  -4 198.141  21.086   2
   4  -3   4 283.639  23.033   1
   4  -3   4 250.199  21.650   2
   4  -3   4 196.722  22.145   1
   4  -3   4 254.258  21.287   2
  -5   3  -4 52.4184  7.7882   1
  -5   3  -4 50.7010  7.3332   2
  -5   3  -4 36.6251  6.5579   2
  -5   3  -4 41.8501  6.1070   3
   5  -3   4 60.4254  7.9624   2
   5  -3   4 49.8099  7.5852   1
   5  -3   4 39.3068  6.5072   2
   5  -3   4 42.5322  7.3387   1
  -6   3  -4 410.015  39.483   3
  -6   3  -4 397.820  38.624   2
   6  -3   4 450.773  39.193   2
   6  -3   4 421.627  38.714   2
   6  -3   4 405.377  41.147   1
   6  -3   4 463.945  41.172   1
  -7   3  -4 5.27234 3.97616   1
  -7   3  -4 5.47121 2.52248   3
  -7   3  -4 7.06219 3.17447   2
   7  -3   4 6.25270 3.78960   1
   7  -3   4 0.02784 3.03645   1
   7  -3   4 3.59829 2.77745   2
  -8   3  -4 4.98272 3.16375   2
   8  -3   4 -0.1977  2.6608   2
   8  -3   4 4.46269 3.98884   1
  -9   3  -4 8.72322 4.19464   2
   9  -3   4 9.10215 4.52977   2
   9  -3   4 15.5747  5.9274   1
  10  -3   4 8.15909 4.95279   2
  10  -3   4 -8.2490  3.4665   1
  11  -3   4 -0.3902  4.5684   1
  11  -3   4 5.54204 5.13299   2
  12  -3   4 0.18338 5.24945   1
  12  -3   4 5.39142 5.89162   2
  12   2  -4 0.97004 4.61359   1
  11   2  -4 4.46985 4.63870   1
  10   2  -4 7.63620 3.47671   1
   9   2  -4 9.45838 2.98267   2
   9   2  -4 11.6684  3.3558   1
   9   2  -4 16.2237  4.4586   1
   8   2  -4 47.7059  7.5048   1
   8   2  -4 60.9764  6.9860   1
   8   2  -4 56.6806  6.7042   2
   7   2  -4 18.2613  3.0402   1
   7   2  -4 19.5000  3.3235   3
   7   2  -4 15.4258  3.2171   1
   7   2  -4 12.5244  2.8139   2
   7   2  -4 18.9635  2.9615   2
   6   2  -4 336.170  32.146   1
   6   2  -4 355.850  30.504   2
   6   2  -4 372.224  32.477   1
   6   2  -4 369.224  32.805   3
   6   2  -4 324.063  30.437   2
   5   2  -4 47.4097  6.0047   3
   5   2  -4 41.0385  4.4102   2
   4   2  -4 2.12485 1.83116   3
   3   2  -4 175.877  17.325   3
   3   2  -4 168.871  15.441   2
   3   2  -4 183.704  15.353   2
   2   2  -4 280.728  24.706   1
   2   2  -4 278.905  23.338   2
   2   2  -4 253.899  24.850   1
   2   2  -4 269.003  23.565   2
   2   2  -4 258.071  25.599   3
   1   2  -4 1082.33   97.64   3
   1   2  -4 997.873  91.726   2
   1   2  -4 1073.87   91.49   2
   1   2  -4 1077.02   97.16   1
   1   2  -4 1102.96   96.97   1
  -1  -2   4 1126.90   91.54   2
  -1  -2   4 1064.41   96.73   1
  -1  -2   4 1078.62   91.32   2
  -1  -2   4 1030.69   96.84   1
   0   2  -4 4378.64  368.69   2
   0   2  -4 4255.92  390.66   1
   0   2  -4 4382.76  369.00   2
   0   2  -4 4153.33  390.83   1
   0   2  -4 4326.94  390.86   3
   0  -2   4 4641.80  368.60   2
   0  -2   4 4066.15  390.65   1
   0  -2   4 4449.30  368.90   2
  -1   2  -4 124.964  10.604   1
  -1   2  -4 85.9711 10.7024   3
  -1   2  -4 75.1031 10.5241   1
  -1   2  -4 104.686   9.733   2
  -1   2  -4 104.687   9.963   2
   1  -2   4 101.436   9.895   2
   1  -2   4 102.207  10.233   1
   1  -2   4 110.485   9.708   2
   1  -2   4 90.4986 10.7329   1
  -2   2  -4 89.7479 10.2092   1
  -2   2  -4 77.2631  9.0563   2
  -2   2  -4 75.5082  9.5219   1
  -2   2  -4 84.1463  9.4320   3
  -2   2  -4 86.8153  9.4647   2
   2  -2   4 79.3532  9.4660   3
   2  -2   4 96.4703  9.6869   2
   2  -2   4 104.564  10.189   1
   2  -2   4 85.7574  9.1896   2
   2  -2   4 73.5961  9.5185   1
  -3   2  -4 53.8392  6.8647   2
  -3   2  -4 54.2199  7.0531   2
  -3   2  -4 52.0832  6.5628   3
  -3   2  -4 50.8305  7.1707   1
   3  -2   4 67.4209  7.2910   2
   3  -2   4 50.6660  6.9183   2
   3  -2   4 51.9904  6.7409   3
   3  -2   4 57.9996  7.6212   1
   3  -2   4 49.9489  7.0716   1
  -4   2  -4 3.51466 2.10917   1
  -4   2  -4 4.08452 2.14281   2
  -4   2  -4 8.32277 2.59320   2
  -4   2  -4 1.15425 1.49622   3
   4  -2   4 5.05191 2.61821   1
   4  -2   4 3.72909 2.26783   1
   4  -2   4 4.21070 2.19908   2
   4  -2   4 5.69502 2.40955   2
  -5   2  -4 403.359  33.521   2
  -5   2  -4 317.235  34.848   1
  -5   2  -4 345.589  33.134   2
  -5   2  -4 370.308  34.173   3
   5  -2   4 363.676  33.411   2
   5  -2   4 374.006  35.737   1
   5  -2   4 383.261  33.574   2
   5  -2   4 369.697  35.132   1
  -6   2  -4 121.842  12.018   3
  -6   2  -4 106.655  13.042   2
  -6   2  -4 122.029  13.445   2
  -6   2  -4 130.378  13.740   2
  -6   2  -4 83.7560 13.2163   1
   6  -2   4 113.011  13.581   2
   6  -2   4 157.596  14.770   2
   6  -2   4 128.157  15.085   1
   6  -2   4 112.055  14.068   1
  -7   2  -4 55.1009  7.9311   1
  -7   2  -4 48.8427  7.1316   2
  -7   2  -4 44.6682  5.7678   3
  -7   2  -4 49.1958  7.2061   2
   7  -2   4 27.0640  6.9852   1
   7  -2   4 36.9683  7.2429   2
   7  -2   4 51.6353  7.9492   1
   7  -2   4 31.2077  6.5076   2
  -8   2  -4 4.76253 3.32312   2
  -8   2  -4 2.47503 1.90243   3
   8  -2   4 -2.6122  3.5932   1
   8  -2   4 4.93501 3.76919   1
   8  -2   4 9.24372 3.94473   2
  -9   2  -4 18.5618  4.7660   2
   9  -2   4 18.1069  5.4423   2
   9  -2   4 10.9168  5.3497   1
  10  -2   4 2.85955 4.31982   1
  10  -2   4 12.5325  5.5943   2
  11  -2   4 -0.3761  4.4028   2
  11  -2   4 -1.5895  4.4487   1
  12  -2   4 -3.9243  5.0385   2
  12  -2   4 3.10757 5.29417   1
  12   1  -4 7.20754 4.92368   1
  11   1  -4 -0.6113  3.5333   1
  10   1  -4 0.00662 3.32564   1
   9   1  -4 4.59008 2.88282   2
   9   1  -4 6.84233 2.67881   1
   9   1  -4 10.1483  3.9611   1
   8   1  -4 1.40868 2.44959   1
   8   1  -4 -1.1071  1.5212   2
   8   1  -4 -2.5810  1.9623   2
   8   1  -4 3.11904 2.27132   2
   8   1  -4 1.64069 1.81283   1
   7   1  -4 2.79535 2.14815   1
   7   1  -4 -0.5468  1.5127   2
   7   1  -4 3.24369 1.48590   2
   7   1  -4 1.64219 1.51163   1
   6   1  -4 316.338  27.601   2
   6   1  -4 341.752  29.487   3
   6   1  -4 298.251  27.579   2
   5   1  -4 20.4079  3.2014   3
   4   1  -4 9.61031 2.11341   3
   3   1  -4 984.641  89.547   3
   2   1  -4 7.64619 1.84848   3
  -2  -1   4 5.04976 1.62260   3
   1   1  -4 1.27454 0.60566   1
   1   1  -4 2.04799 0.78205   1
   1   1  -4 1.74588 1.18465   3
   1   1  -4 2.50450 0.77084   2
   1   1  -4 1.68462 0.62172   2
  -1  -1   4 2.14424 1.18291   3
  -1  -1   4 1.80229 0.44777   2
   0   1  -4 12.5371  1.9064   1
   0   1  -4 8.50400 1.88990   3
   0   1  -4 9.12240 1.67005   2
   0   1  -4 5.70227 1.57719   1
   0   1  -4 10.0999  1.7907   2
   0  -1   4 11.6996  2.1513   3
   0  -1   4 7.32241 1.54361   2
   0  -1   4 11.6163  1.8025   1
   0  -1   4 12.7948  1.7235   2
   0  -1   4 10.0401  1.7819   1
  -1   1  -4 217.404  19.833   3
  -1   1  -4 185.070  19.877   1
  -1   1  -4 210.784  18.800   2
  -1   1  -4 207.350  18.791   2
  -1   1  -4 217.331  19.814   1
   1  -1   4 217.743  18.782   2
   1  -1   4 218.051  19.837   3
   1  -1   4 201.877  19.858   1
   1  -1   4 208.316  19.692   1
   1  -1   4 198.778  18.672   2
  -2   1  -4 5.83168 1.78093   1
  -2   1  -4 4.00042 1.45204   2
  -2   1  -4 4.63532 1.56976   2
  -2   1  -4 -0.4321  1.2062   1
  -2   1  -4 1.23060 1.05132   3
   2  -1   4 3.40586 1.28729   3
   2  -1   4 6.15504 2.03938   1
   2  -1   4 2.01815 1.13412   2
   2  -1   4 3.03815 1.29744   2
   2  -1   4 3.80519 1.48397   1
  -3   1  -4 18.5704  3.9874   1
  -3   1  -4 18.6853  3.3776   2
  -3   1  -4 15.1475  3.1342   2
  -3   1  -4 21.6980  3.6811   1
  -3   1  -4 18.3163  3.1186   3
   3  -1   4 21.2706  3.6077   1
   3  -1   4 22.3331  3.1996   3
   3  -1   4 17.5810  3.3259   2
   3  -1   4 18.9123  3.5174   2
   3  -1   4 13.0933  3.4695   1
  -4   1  -4 17.2579  3.5692   2
  -4   1  -4 14.7572  3.0332   3
  -4   1  -4 25.3538  4.3113   1
  -4   1  -4 24.4554  4.1087   2
  -4   1  -4 14.1838  3.4746   2
   4  -1   4 13.6340  3.8197   1
   4  -1   4 18.7799  3.1246   3
   4  -1   4 18.5794  3.6652   2
   4  -1   4 32.3930  4.6428   1
   4  -1   4 24.5001  4.0840   2
  -5   1  -4 23.5124  3.8193   3
  -5   1  -4 27.2425  4.5758   2
  -5   1  -4 28.5058  4.6690   2
   5  -1   4 23.5229  4.5927   1
   5  -1   4 21.0793  4.6570   2
   5  -1   4 26.5297  5.5784   1
   5  -1   4 20.2630  3.5953   3
   5  -1   4 37.0705  5.3754   2
  -6   1  -4 0.36253 2.01246   2
  -6   1  -4 0.08917 1.97071   2
  -6   1  -4 5.02878 2.70539   1
  -6   1  -4 -0.4738  1.4354   3
   6  -1   4 0.57031 2.32258   2
   6  -1   4 0.51273 2.48463   1
   6  -1   4 -0.0470  2.2502   1
   6  -1   4 -0.9709  1.3489   3
   6  -1   4 1.23094 2.34509   2
  -7   1  -4 24.7929  4.0221   3
  -7   1  -4 21.9640  4.7596   2
  -7   1  -4 27.1991  5.3635   1
  -7   1  -4 23.8295  4.7728   2
   7  -1   4 29.2708  5.5699   1
   7  -1   4 32.0571  5.9117   2
   7  -1   4 33.5841  6.0858   2
   7  -1   4 31.9883  4.1874   3
   7  -1   4 20.4119  5.8718   1
  -8   1  -4 31.9570  5.9305   2
  -8   1  -4 44.2542  6.5061   2
  -8   1  -4 41.4546  6.8936   1
   8  -1   4 35.8846  6.9953   2
   8  -1   4 32.4618  7.6357   1
   8  -1   4 40.2473  6.9008   1
  -9   1  -4 11.1330  3.9847   2
   9  -1   4 5.06025 4.78011   1
   9  -1   4 4.20335 3.64425   2
  10  -1   4 -0.4423  3.8333   2
  10  -1   4 3.34881 4.61135   1
  11  -1   4 1.57604 4.58371   2
  11  -1   4 3.09905 4.92058   1
  12  -1   4 -0.3588  5.0534   1
  12  -1   4 8.17606 5.39773   2
  12   0  -4 0.53535 4.09422   1
  11   0  -4 3.85493 3.92684   1
  10   0  -4 5.26489 3.50917   2
  10   0  -4 3.59350 3.72384   1
   9   0  -4 4.30582 2.72184   1
   9   0  -4 5.10179 2.94839   2
   9   0  -4 2.53509 2.87995   1
   8   0  -4 18.1957  3.8410   2
   8   0  -4 20.9534  4.3201   1
   8   0  -4 26.0910  4.0791   1
   8   0  -4 17.6829  3.7587   2
   7   0  -4 73.5543  9.0095   1
   7   0  -4 74.0429  8.4377   1
   7   0  -4 91.9466  8.6233   2
   7   0  -4 67.9435  7.9693   2
   6   0  -4 8.49371 1.99796   1
   6   0  -4 4.85579 1.81729   2
   6   0  -4 10.7569  2.0124   2
   6   0  -4 6.83297 2.15494   1
   5   0  -4 22.0113  3.0439   3
   4   0  -4 109.593  10.721   3
   3   0  -4 1.27714 0.97231   3
  -3   0   4 0.01136 0.77867   3
   2   0  -4 1558.81  137.62   3
  -2   0   4 1482.89  137.53   3
   1   0  -4 1042.70   90.30   2
   1   0  -4 1031.40   96.22   3
   1   0  -4 1111.66   95.87   1
   1   0  -4 1095.36   95.66   1
   1   0  -4 1059.52   90.43   2
  -1   0   4 1005.01   96.18   3
   0   0  -4 3.17740 1.19093   3
   0   0  -4 1.91765 0.80027   1
   0   0  -4 1.10158 1.11206   1
   0   0  -4 2.46091 0.95040   2
   0   0  -4 1.17563 0.74371   2
   0   0   4 1.48515 0.78313   2
   0   0   4 2.18237 0.87771   1
   0   0   4 1.44388 0.82436   2
   0   0   4 2.45249 1.06455   3
   0   0   4 1.97110 1.04678   1
  -1   0  -4 874.410  82.491   1
  -1   0  -4 866.835  77.981   2
  -1   0  -4 832.695  82.526   3
  -1   0  -4 915.403  78.101   2
  -1   0  -4 1024.53   83.10   1
   1   0   4 906.600  82.627   3
   1   0   4 1025.75   83.04   1
   1   0   4 888.334  78.067   2
   1   0   4 944.844  77.971   2
   1   0   4 839.715  82.427   1
  -2   0  -4 147.207  13.178   2
  -2   0  -4 148.416  14.287   1
  -2   0  -4 127.301  13.601   1
  -2   0  -4 131.740  13.579   3
  -2   0  -4 142.910  13.154   2
  -2   0  -4 136.814  13.077   2
   2   0   4 146.499  14.222   1
   2   0   4 147.060  13.702   1
   2   0   4 129.849  13.581   3
   2   0   4 139.569  13.053   2
   2   0   4 149.234  13.235   2
  -3   0  -4 47.9446  6.5362   2
  -3   0  -4 54.4631  6.9998   1
  -3   0  -4 51.1736  7.4041   1
  -3   0  -4 49.0657  6.5507   3
  -3   0  -4 70.8627  7.1742   2
   3   0   4 65.7776  7.2954   1
   3   0   4 53.3323  7.5796   1
   3   0   4 50.3442  6.5820   2
   3   0   4 64.5999  7.2156   2
   3   0   4 74.0654  7.1417   3
  -4   0  -4 386.854  31.583   2
  -4   0  -4 358.559  31.370   2
  -4   0  -4 334.470  32.568   3
   4   0   4 307.923  33.555   1
   4   0   4 361.392  33.096   1
   4   0   4 327.514  32.518   3
   4   0   4 378.529  31.697   2
   4   0   4 353.941  31.410   2
  -5   0  -4 1.01986 1.64700   1
  -5   0  -4 2.82651 1.98521   2
  -5   0  -4 4.52681 2.20696   2
  -5   0  -4 3.14618 1.73063   3
   5   0   4 2.54408 1.46426   3
   5   0   4 4.71324 2.36665   2
   5   0   4 0.74241 1.71089   1
   5   0   4 12.4126  3.6681   1
   5   0   4 7.34719 2.53178   2
  -6   0  -4 96.3681 11.6611   2
  -6   0  -4 111.063  12.585   1
  -6   0  -4 116.935  12.157   2
   6   0   4 104.042  12.336   2
   6   0   4 111.119  14.130   1
   6   0   4 113.717  12.875   1
   6   0   4 103.437  10.909   3
   6   0   4 118.463  12.873   2
  -7   0  -4 75.4635  8.9607   2
  -7   0  -4 64.1386  8.9926   1
  -7   0  -4 74.2485  8.6191   2
   7   0   4 80.4403 11.2183   1
   7   0   4 62.1326  7.6800   3
   7   0   4 61.3125  8.9775   2
   7   0   4 60.3301  9.1275   1
   7   0   4 84.9257 10.2584   2
  -8   0  -4 9.07318 3.07940   2
  -8   0  -4 7.67136 3.81325   1
  -8   0  -4 2.91796 2.72177   2
   8   0   4 3.49373 3.14469   1
   8   0   4 5.46166 1.83789   3
   8   0   4 3.03512 3.33654   2
   8   0   4 0.22759 2.96892   2
   8   0   4 -2.2571  3.2724   1
  -9   0  -4 114.671  12.809   2
  -9   0  -4 120.386  12.469   2
   9   0   4 91.0634 15.3409   1
   9   0   4 128.986  15.172   2
  10   0   4 3.78111 4.91179   1
  10   0   4 3.76005 4.39659   2
  11   0   4 13.1218  6.1482   1
  11   0   4 -5.0107  4.1417   2
  12   0   4 6.83339 5.94543   1
  12   0   4 8.82460 5.93532   2
  12  -1  -4 -3.3378  3.8344   1
  11  -1  -4 4.11860 3.99769   1
  10  -1  -4 6.68478 3.30469   2
  10  -1  -4 3.53274 3.79253   1
   9  -1  -4 -0.0623  2.4051   1
   9  -1  -4 3.68567 2.98538   1
   9  -1  -4 -1.9870  2.8460   2
   8  -1  -4 5.78264 2.76232   2
   8  -1  -4 5.91706 2.60842   1
   8  -1  -4 3.83831 2.63139   2
   8  -1  -4 1.72201 2.49409   1
   7  -1  -4 10.5166  2.8552   2
   7  -1  -4 14.3003  3.0720   1
   7  -1  -4 8.52566 2.71517   2
   7  -1  -4 8.92876 3.21776   1
   6  -1  -4 14.8068  3.0596   1
   6  -1  -4 17.9369  3.1663   2
   6  -1  -4 17.9816  3.5303   1
   6  -1  -4 16.5972  3.0919   2
   5  -1  -4 72.9237  7.7926   2
   5  -1  -4 77.4224  7.9408   2
   5  -1  -4 79.4740  8.4935   1
   5  -1  -4 77.8421  7.9920   1
   4  -1  -4 147.332  14.020   3
   4  -1  -4 154.929  13.120   2
   4  -1  -4 159.111  13.945   1
   4  -1  -4 142.808  13.919   1
   4  -1  -4 148.083  13.166   2
  -4   1   4 127.115  13.814   3
   3  -1  -4 15.4627  2.7898   3
   3  -1  -4 21.6135  2.3772   2
   3  -1  -4 21.8310  2.5645   1
   3  -1  -4 19.9681  2.6632   1
  -3   1   4 16.8334  2.8167   3
   2  -1  -4 1019.97   91.29   1
   2  -1  -4 1058.75   86.11   2
   2  -1  -4 1013.08   91.01   1
   2  -1  -4 999.942  91.508   3
   2  -1  -4 935.224  85.869   2
  -2   1   4 1025.80   91.49   3
   1  -1  -4 57.7641  5.3965   1
   1  -1  -4 54.9831  6.3470   3
   1  -1  -4 66.7638  5.4947   2
   1  -1  -4 53.7526  6.1365   1
   1  -1  -4 49.5927  5.0728   2
  -1   1   4 46.7951  4.9537   2
  -1   1   4 55.7991  5.2388   2
  -1   1   4 51.3106  5.1952   2
  -1   1   4 52.0081  5.2771   1
  -1   1   4 47.6854  5.8245   1
  -1   1   4 67.4989  6.0687   3
   0  -1  -4 877.831  80.006   2
   0  -1  -4 866.416  84.844   3
   0  -1  -4 1089.23   85.17   1
   0  -1  -4 956.044  79.858   2
   0  -1  -4 958.598  84.563   1
   0   1   4 874.156  84.811   3
   0   1   4 925.687  84.463   1
   0   1   4 870.213  79.941   2
   0   1   4 983.576  79.790   2
  -1  -1  -4 1300.09  120.16   1
  -1  -1  -4 1293.97  113.12   2
  -1  -1  -4 1272.25  119.86   3
  -1  -1  -4 1300.98  113.21   2
  -1  -1  -4 1344.34  119.81   1
   1   1   4 1310.31  119.87   3
   1   1   4 1387.18  113.27   2
   1   1   4 1395.62  120.23   1
   1   1   4 1351.77  113.10   2
   1   1   4 1261.01  119.69   1
  -2  -1  -4 71.0804  8.6596   2
  -2  -1  -4 90.6194  8.9608   3
  -2  -1  -4 78.0799  9.6914   1
  -2  -1  -4 86.2823  8.9883   2
  -2  -1  -4 83.2794  8.7583   1
   2   1   4 88.6087  9.5182   3
   2   1   4 85.9169  8.7339   1
   2   1   4 78.9807  8.7891   2
   2   1   4 77.1363  9.7261   1
   2   1   4 94.3126  8.6078   2
  -3  -1  -4 110.488  11.424   1
  -3  -1  -4 80.1857 10.2047   3
  -3  -1  -4 108.568  10.322   2
  -3  -1  -4 98.7226  9.9553   1
  -3  -1  -4 85.3097  9.8736   2
   3   1   4 99.3031  9.8312   3
   3   1   4 93.8065  9.8371   1
   3   1   4 90.6715 11.0712   1
   3   1   4 86.8561 10.0028   2
   3   1   4 94.4750  9.9780   2
  -4  -1  -4 15.6429  4.0065   3
  -4  -1  -4 42.6624  5.2257   2
  -4  -1  -4 46.0749  5.4340   2
   4   1   4 26.4761  4.6981   1
   4   1   4 38.1790  5.1671   2
   4   1   4 61.6048  7.1018   1
   4   1   4 52.3064  5.7036   2
   4   1   4 29.3620  4.4890   3
  -5  -1  -4 19.7228  4.0702   1
  -5  -1  -4 28.2714  4.5145   2
  -5  -1  -4 23.5943  4.0694   2
   5   1   4 19.3368  3.6816   3
   5   1   4 21.8236  4.2667   2
   5   1   4 28.0248  4.6447   2
   5   1   4 21.6366  4.2637   1
   5   1   4 40.9708  6.4064   1
  -6  -1  -4 24.7636  4.6997   1
  -6  -1  -4 34.1366  5.0285   2
  -6  -1  -4 33.7866  5.2094   2
   6   1   4 28.9204  4.5277   3
   6   1   4 33.5296  5.6124   2
   6   1   4 29.2138  5.2193   1
   6   1   4 25.7536  4.8673   2
   6   1   4 26.8545  6.0197   1
   6   1   4 31.4604  5.4088   2
  -7  -1  -4 22.0710  4.2016   2
  -7  -1  -4 21.5072  4.5092   1
  -7  -1  -4 17.7005  3.9139   2
   7   1   4 15.8299  4.3318   2
   7   1   4 16.5779  3.4183   3
   7   1   4 25.1049  5.1306   2
   7   1   4 30.9073  5.4597   2
   7   1   4 21.5500  5.9484   1
   7   1   4 24.1342  4.7218   1
  -8  -1  -4 9.26830 3.13379   2
  -8  -1  -4 15.4092  3.7217   2
   8   1   4 9.25684 4.24404   2
   8   1   4 13.7934  4.1842   1
   8   1   4 5.48343 4.23755   1
   8   1   4 15.2723  4.7140   2
   8   1   4 8.60896 2.66411   3
  -9  -1  -4 9.31805 3.19439   2
  -9  -1  -4 13.8813  3.6728   2
   9   1   4 11.7698  4.8723   2
   9   1   4 5.29475 4.52741   1
   9   1   4 9.38964 2.51533   3
  10   1   4 5.53699 4.99850   2
  10   1   4 4.88239 4.81948   1
  11   1   4 15.3313  5.6769   2
  11   1   4 7.19725 5.73849   1
  12   1   4 -7.7417  4.8780   1
  12   1   4 2.09793 5.61271   2
  12  -2  -4 -2.1001  4.4321   1
  11  -2  -4 -5.1890  3.6773   1
  10  -2  -4 0.28254 3.44045   1
  10  -2  -4 5.50469 3.39551   2
   9  -2  -4 11.8059  3.7729   2
   9  -2  -4 9.27724 4.03331   1
   8  -2  -4 10.9315  3.7397   1
   8  -2  -4 9.05424 3.30010   2
   8  -2  -4 12.9656  3.5901   1
   7  -2  -4 1.08679 2.17095   1
   7  -2  -4 0.95450 2.23772   2
   7  -2  -4 9.64225 3.12490   1
   7  -2  -4 5.27638 2.59010   2
   6  -2  -4 0.63570 1.77530   2
   6  -2  -4 -0.1499  1.7930   1
   6  -2  -4 1.27378 1.99194   1
   6  -2  -4 -1.3406  1.8567   2
   5  -2  -4 2.02054 2.14796   1
   5  -2  -4 1.99561 1.82798   2
   5  -2  -4 1.56354 1.99112   2
   5  -2  -4 -0.7080  1.6373   1
  -5   2   4 -0.1287  1.2535   3
   4  -2  -4 25.1047  4.2174   1
   4  -2  -4 37.0625  4.4677   2
   4  -2  -4 32.3501  3.8723   2
   4  -2  -4 30.8955  4.1691   1
  -4   2   4 26.0709  3.8298   3
   3  -2  -4 459.586  43.569   2
   3  -2  -4 497.387  46.309   1
   3  -2  -4 523.593  45.940   1
   3  -2  -4 567.072  43.404   2
  -3   2   4 471.466  46.024   3
  -3   2   4 484.860  42.984   2
   2  -2  -4 51.0078  6.9181   1
   2  -2  -4 70.3611  6.3569   1
   2  -2  -4 57.0399  6.5841   2
   2  -2  -4 60.8649  5.9248   2
  -2   2   4 66.0843  7.2079   3
  -2   2   4 54.1604  6.6839   1
  -2   2   4 59.8088  5.7918   2
  -2   2   4 63.4138  6.0161   2
   1  -2  -4 411.015  38.261   2
   1  -2  -4 430.244  40.146   1
   1  -2  -4 493.826  38.004   2
   1  -2  -4 431.407  40.771   1
  -1   2   4 456.813  40.650   1
  -1   2   4 398.789  38.107   2
  -1   2   4 429.933  40.107   1
  -1   2   4 428.762  40.694   3
  -1   2   4 457.540  37.897   2
   0  -2  -4 2803.98  234.72   2
   0  -2  -4 2792.46  235.09   2
   0  -2  -4 2884.35  249.37   1
   0  -2  -4 2790.37  248.65   1
   0   2   4 2745.51  248.58   1
   0   2   4 2455.98  249.05   1
   0   2   4 2811.01  234.67   2
   0   2   4 2691.30  235.00   2
   0   2   4 2818.57  249.09   3
  -1  -2  -4 786.893  69.451   1
  -1  -2  -4 770.759  70.041   1
  -1  -2  -4 742.930  65.562   2
  -1  -2  -4 734.256  65.809   2
   1   2   4 718.473  69.331   1
   1   2   4 724.111  65.479   2
   1   2   4 799.961  70.058   1
   1   2   4 792.610  69.902   3
   1   2   4 793.100  65.909   2
  -2  -2  -4 76.2032  9.1498   1
  -2  -2  -4 72.4637  8.1674   2
  -2  -2  -4 64.5270  8.0619   2
  -2  -2  -4 83.1401  8.7568   1
   2   2   4 78.5264  8.5572   1
   2   2   4 80.8370  8.5378   2
   2   2   4 75.9191  9.2100   1
   2   2   4 80.2400  8.1926   2
   2   2   4 63.3258  8.5951   3
  -3  -2  -4 89.4564  8.7453   2
  -3  -2  -4 75.3031  8.7515   1
  -3  -2  -4 63.3341  8.1709   2
   3   2   4 77.8668  8.7388   1
   3   2   4 65.3387  8.2847   2
   3   2   4 109.244   9.254   2
   3   2   4 66.4849  9.1727   1
   3   2   4 62.1761  8.5960   3
  -4  -2  -4 0.43542 1.32398   1
  -4  -2  -4 4.29335 1.82483   2
  -4  -2  -4 4.95167 1.90819   2
   4   2   4 6.33134 2.03995   2
   4   2   4 8.30582 2.85849   1
   4   2   4 7.69826 2.36753   2
   4   2   4 3.54178 1.61862   3
   4   2   4 8.66033 2.40985   1
  -5  -2  -4 39.5691  5.4186   2
  -5  -2  -4 42.1635  5.6249   1
  -5  -2  -4 27.0170  4.9114   2
   5   2   4 29.0953  5.8723   1
   5   2   4 42.4867  5.7329   2
   5   2   4 25.7650  4.9132   1
   5   2   4 32.4756  5.3293   2
   5   2   4 33.1252  5.0949   3
  -6  -2  -4 198.720  19.711   1
  -6  -2  -4 197.718  18.807   2
  -6  -2  -4 195.014  18.691   2
   6   2   4 209.392  19.349   2
   6   2   4 191.060  19.860   1
   6   2   4 191.588  18.992   2
   6   2   4 202.933  19.592   3
   6   2   4 191.246  22.067   1
  -7  -2  -4 6.16653 2.52968   2
  -7  -2  -4 6.91705 2.76914   2
  -7  -2  -4 7.51647 3.14188   1
   7   2   4 4.72070 3.32759   1
   7   2   4 7.84982 3.30392   2
   7   2   4 6.14578 2.25560   3
   7   2   4 4.46506 2.78759   1
   7   2   4 5.01069 2.59553   2
  -8  -2  -4 227.983  20.651   2
  -8  -2  -4 225.381  20.504   2
   8   2   4 206.301  22.353   1
   8   2   4 217.470  22.828   2
   8   2   4 184.489  22.068   2
   8   2   4 195.050  24.875   1
   8   2   4 220.202  21.332   3
   8   2   4 244.571  22.048   2
  -9  -2  -4 36.9462  5.8290   2
   9   2   4 37.7678  7.6620   2
   9   2   4 34.7093  8.6822   1
   9   2   4 49.3523  6.2351   3
   9   2   4 38.9607  7.6287   2
  10   2   4 0.92560 4.22656   1
  10   2   4 0.01382 4.34910   2
  11   2   4 6.08208 4.98297   1
  11   2   4 3.55772 4.72003   2
  12   2   4 0.99571 6.31231   2
  12   2   4 -2.5528  5.6751   1
  11  -3  -4 -0.0107  3.6977   1
  10  -3  -4 6.98380 4.11092   1
  10  -3  -4 5.44927 4.06704   2
   9  -3  -4 18.3075  4.5659   2
   9  -3  -4 9.15122 4.11556   1
   8  -3  -4 29.3138  5.9375   1
   8  -3  -4 30.6381  5.6602   2
   8  -3  -4 39.2514  6.6316   1
   7  -3  -4 108.106  14.131   1
   7  -3  -4 131.137  14.038   2
   7  -3  -4 125.714  13.256   2
   7  -3  -4 129.591  14.193   1
   6  -3  -4 14.3132  3.4011   2
   6  -3  -4 21.7462  4.4754   2
   6  -3  -4 10.3598  3.6484   1
   6  -3  -4 15.5066  3.7002   1
  -6   3   4 16.0521  2.5934   3
   5  -3  -4 27.5148  4.6222   2
   5  -3  -4 23.2875  3.7743   2
   5  -3  -4 29.1671  4.9423   1
   5  -3  -4 26.3056  4.4855   1
  -5   3   4 18.6696  3.4274   3
   4  -3  -4 434.953  38.232   1
   4  -3  -4 411.457  35.997   2
   4  -3  -4 420.882  38.787   1
   4  -3  -4 415.127  36.564   2
  -4   3   4 421.892  38.069   3
  -4   3   4 385.996  37.828   1
  -4   3   4 405.083  35.710   2
  -4   3   4 413.673  35.646   2
  -4   3   4 386.161  37.758   1
   3  -3  -4 222.812  21.466   1
   3  -3  -4 214.293  19.652   2
   3  -3  -4 209.572  20.790   1
   3  -3  -4 205.751  20.127   2
  -3   3   4 236.600  19.787   2
  -3   3   4 227.230  21.168   3
  -3   3   4 221.498  19.577   2
  -3   3   4 209.802  20.987   1
   2  -3  -4 189.064  17.255   1
   2  -3  -4 169.754  16.752   2
   2  -3  -4 188.503  16.287   2
   2  -3  -4 170.069  17.792   1
  -2   3   4 170.474  17.654   1
  -2   3   4 168.049  17.629   3
  -2   3   4 193.141  16.173   2
  -2   3   4 173.293  16.486   2
   1  -3  -4 113.434  11.242   2
   1  -3  -4 113.368  12.688   1
   1  -3  -4 120.234  11.348   1
   1  -3  -4 112.641  10.678   2
  -1   3   4 119.592  11.169   2
  -1   3   4 107.730  10.616   2
   0  -3  -4 510.251  47.676   1
   0  -3  -4 492.242  44.252   2
   0  -3  -4 475.783  44.685   2
   0  -3  -4 534.685  46.899   1
   0   3   4 546.220  47.785   1
   0   3   4 523.862  46.805   1
   0   3   4 473.715  44.633   2
   0   3   4 512.772  44.182   2
  -1  -3  -4 45.2639  6.1665   2
  -1  -3  -4 49.6629  6.1082   1
  -1  -3  -4 51.7697  5.8733   2
  -1  -3  -4 55.6675  7.1359   1
   1   3   4 46.3133  6.1475   2
   1   3   4 42.5545  6.6300   1
   1   3   4 55.0910  5.9149   2
   1   3   4 50.4723  6.0547   1
  -2  -3  -4 446.534  38.615   2
  -2  -3  -4 422.413  41.318   1
  -2  -3  -4 435.142  38.813   2
  -2  -3  -4 432.498  40.714   1
   2   3   4 448.103  41.419   1
   2   3   4 442.863  38.866   2
   2   3   4 417.918  40.610   1
   2   3   4 434.902  38.433   2
   2   3   4 458.677  41.628   1
  -3  -3  -4 129.109  13.525   2
  -3  -3  -4 137.650  13.352   1
  -3  -3  -4 134.023  12.889   2
   3   3   4 124.562  14.791   1
   3   3   4 144.010  13.056   2
   3   3   4 116.798  12.418   2
   3   3   4 127.013  13.218   1
   3   3   4 124.027  14.829   1
  -4  -3  -4 3.79596 2.20482   2
  -4  -3  -4 2.59399 1.71288   1
  -4  -3  -4 6.41084 2.42262   2
   4   3   4 8.46686 2.68844   3
   4   3   4 12.1699  2.9915   2
   4   3   4 6.73170 2.49059   1
   4   3   4 12.5830  3.7111   1
   4   3   4 10.3655  2.7186   2
  -5  -3  -4 34.0306  5.0196   1
  -5  -3  -4 17.8876  3.9655   2
  -5  -3  -4 19.1689  4.0075   2
   5   3   4 26.3245  4.6267   2
   5   3   4 24.2551  4.6411   2
   5   3   4 21.0827  4.2650   3
   5   3   4 25.8355  5.4237   1
   5   3   4 22.8065  4.4271   1
  -6  -3  -4 2.34436 2.12526   2
  -6  -3  -4 1.83182 2.17170   1
  -6  -3  -4 -1.8866  1.7555   2
   6   3   4 -1.8126  1.6988   2
   6   3   4 -0.4300  1.9664   1
   6   3   4 1.50945 2.77240   1
   6   3   4 4.65727 2.30033   3
   6   3   4 3.92524 2.61854   2
  -7  -3  -4 53.3669  7.1078   2
  -7  -3  -4 47.5449  6.8906   2
  -7  -3  -4 62.2686  7.6353   1
   7   3   4 58.9810  9.3223   1
   7   3   4 48.0520  7.6351   1
   7   3   4 41.0306  7.1839   2
   7   3   4 41.6353  7.1474   2
   7   3   4 43.5659  6.9141   3
  -8  -3  -4 3.42528 2.53073   2
  -8  -3  -4 1.48700 2.58914   2
   8   3   4 1.49868 2.74008   2
   8   3   4 4.87503 3.73233   1
   8   3   4 8.61416 4.70564   1
   8   3   4 6.18200 2.68567   3
   9   3   4 9.83739 5.30358   1
   9   3   4 11.2292  4.2684   2
   9   3   4 6.98907 3.02266   3
  10   3   4 3.07706 4.07129   2
  10   3   4 -1.7950  3.2296   2
  10   3   4 -0.6805  4.7488   1
  11   3   4 6.71334 5.32279   2
  11   3   4 0.49870 5.09047   1
  11   3   4 0.49431 3.79310   2
  12   3   4 -5.0482  5.1992   1
  12   3   4 3.90597 6.02998   2
  11  -4  -4 13.8467  5.3181   1
  11  -4  -4 0.38660 4.07332   2
  10  -4  -4 2.77361 3.91664   2
  10  -4  -4 -0.1357  3.7035   1
   9  -4  -4 20.3667  5.0600   2
   9  -4  -4 13.2999  4.6380   1
   8  -4  -4 11.0194  3.6171   2
   8  -4  -4 7.66894 3.84485   1
   7  -4  -4 307.920  29.832   2
   7  -4  -4 303.844  28.926   2
   7  -4  -4 300.039  30.844   1
   7  -4  -4 313.001  31.437   1
  -7   4   4 331.662  29.269   3
   6  -4  -4 1.70278 2.27139   2
   6  -4  -4 0.31428 2.28414   1
   6  -4  -4 4.97198 3.50686   2
   6  -4  -4 5.01116 3.33779   1
  -6   4   4 5.00789 2.07954   3
  -6   4   4 6.82942 1.74441   2
  -6   4   4 4.57054 1.79766   2
   5  -4  -4 4.61933 2.65581   1
   5  -4  -4 5.45327 2.55665   1
   5  -4  -4 4.59819 2.16574   2
   5  -4  -4 0.33131 2.46769   2
  -5   4   4 5.33622 1.90701   2
  -5   4   4 2.89505 1.78372   2
  -5   4   4 0.60970 1.56809   3
   4  -4  -4 158.771  18.933   1
   4  -4  -4 193.784  16.485   2
   4  -4  -4 174.820  17.342   1
   4  -4  -4 163.282  17.880   2
  -4   4   4 184.798  16.443   2
  -4   4   4 163.658  17.431   1
  -4   4   4 166.101  16.245   2
  -4   4   4 173.819  17.426   3
   3  -4  -4 16.1895  3.5016   2
   3  -4  -4 7.14394 2.04686   2
   3  -4  -4 5.77022 2.17577   1
   3  -4  -4 11.4385  3.2910   1
  -3   4   4 4.28990 1.86864   2
  -3   4   4 5.58001 2.48520   1
  -3   4   4 18.5339  3.2543   2
   2  -4  -4 1.06650 1.97630   1
   2  -4  -4 1.81399 1.53692   1
   2  -4  -4 0.30258 1.74204   2
   2  -4  -4 -0.3425  1.0445   2
  -2   4   4 0.07791 1.39928   1
  -2   4   4 -0.7905  1.2289   2
  -2   4   4 0.06692 1.19308   2
   1  -4  -4 94.7956  8.8570   2
   1  -4  -4 90.1503  9.2806   1
   1  -4  -4 78.0925 10.6452   1
   1  -4  -4 95.9106 10.5871   2
  -1   4   4 78.0354  9.7222   2
  -1   4   4 89.2874  8.7247   2
  -1   4   4 84.4386 10.7340   1
   0  -4  -4 128.390  12.429   2
   0  -4  -4 136.082  14.111   2
   0  -4  -4 141.328  15.203   1
   0  -4  -4 133.996  13.155   1
   0   4   4 127.548  12.354   2
   0   4   4 118.474  13.533   2
   0   4   4 140.425  15.165   1
  -1  -4  -4 169.041  16.369   1
  -1  -4  -4 167.624  17.355   1
  -1  -4  -4 175.535  15.546   2
  -1  -4  -4 153.206  16.011   2
   1   4   4 163.297  16.279   1
   1   4   4 171.496  15.459   2
   1   4   4 146.987  15.878   2
   1   4   4 176.706  17.531   1
  -2  -4  -4 156.231  13.565   2
  -2  -4  -4 130.077  12.652   2
  -2  -4  -4 146.377  13.503   1
   2   4   4 111.554  13.038   1
   2   4   4 139.206  12.652   2
   2   4   4 129.620  13.937   2
   2   4   4 102.860  14.512   1
  -3  -4  -4 5.82364 2.25588   2
  -3  -4  -4 8.33111 2.46142   1
  -3  -4  -4 5.72690 2.50142   2
   3   4   4 1.26164 1.60656   2
   3   4   4 10.9448  3.5080   1
   3   4   4 8.61641 2.53831   1
   3   4   4 2.00128 1.97302   2
  -4  -4  -4 12.6564  3.1635   2
  -4  -4  -4 18.4903  3.6896   2
  -4  -4  -4 3.41393 2.23289   1
   4   4   4 2.82679 2.21439   1
   4   4   4 8.84867 2.74887   2
   4   4   4 4.97023 2.65519   1
   4   4   4 5.28146 2.51394   2
   4   4   4 6.55523 3.08020   1
  -5  -4  -4 4.46451 2.66316   2
  -5  -4  -4 5.15809 2.32047   1
  -5  -4  -4 6.45848 2.51998   2
   5   4   4 1.86482 2.56241   1
   5   4   4 0.52236 2.17833   1
   5   4   4 2.09533 1.88460   2
   5   4   4 2.22290 2.04495   1
   5   4   4 1.64760 2.19238   2
  -6  -4  -4 44.2683  6.2560   1
  -6  -4  -4 34.3417  5.6341   2
  -6  -4  -4 33.1278  5.6987   2
   6   4   4 35.4411  6.0118   2
   6   4   4 37.0645  6.0925   2
   6   4   4 36.1989  7.0310   1
   6   4   4 24.8265  5.4663   3
   6   4   4 24.9238  5.5046   1
  -7  -4  -4 99.8823 12.7232   2
  -7  -4  -4 120.311  13.038   2
  -7  -4  -4 134.237  13.735   1
   7   4   4 105.975  13.395   2
   7   4   4 104.824  13.721   3
   7   4   4 113.845  13.760   2
   7   4   4 111.981  15.368   1
   7   4   4 126.826  14.235   1
  -8  -4  -4 10.6830  3.6007   2
  -8  -4  -4 8.64808 3.43608   2
   8   4   4 5.22747 4.42876   1
   8   4   4 4.02500 2.91885   3
   8   4   4 2.24784 2.99973   2
   9   4   4 2.99244 2.98341   3
   9   4   4 -0.9095  2.9127   2
   9   4   4 -1.8594  3.6171   1
  10   4   4 -0.2600  4.3480   1
  10   4   4 6.98082 4.38160   2
  11   4   4 -0.5471  4.5409   2
  11   4   4 4.03631 4.11439   2
  11   4   4 0.87795 5.16789   1
  12   4   4 3.97756 6.02581   2
  12   4   4 7.70055 5.62983   2
  12   4   4 5.84857 6.68239   1
  11  -5  -4 0.52403 3.58028   2
  11  -5  -4 4.02540 4.64698   1
  10  -5  -4 -1.7196  3.6680   2
  10  -5  -4 2.40836 3.97061   1
   9  -5  -4 0.52419 3.54582   1
   9  -5  -4 0.01690 3.03843   2
   8  -5  -4 73.6707 10.4511   1
   8  -5  -4 63.8625  9.3084   2
   7  -5  -4 71.2090 10.0215   2
   7  -5  -4 93.1111 11.4714   1
  -7   5   4 84.1549  9.6309   3
   6  -5  -4 10.9472  3.9153   1
   6  -5  -4 6.98519 3.20083   2
   6  -5  -4 13.1780  5.1068   2
   6  -5  -4 13.3302  4.8859   1
  -6   5   4 23.3221  3.8100   2
  -6   5   4 26.8385  4.2052   3
  -6   5   4 10.5294  3.3441   2
   5  -5  -4 151.313  17.177   1
   5  -5  -4 136.343  16.092   2
   5  -5  -4 154.095  14.949   1
   5  -5  -4 157.773  14.134   2
  -5   5   4 124.635  15.106   3
  -5   5   4 131.021  14.383   2
  -5   5   4 122.620  15.350   1
  -5   5   4 131.699  14.512   2
   4  -5  -4 145.322  16.378   1
   4  -5  -4 111.364  14.364   1
   4  -5  -4 162.328  13.512   2
   4  -5  -4 133.025  15.361   2
  -4   5   4 158.509  13.742   2
  -4   5   4 106.166  14.650   1
  -4   5   4 117.166  13.683   2
   3  -5  -4 27.0816  5.6196   1
   3  -5  -4 19.5417  4.8207   2
   3  -5  -4 22.7448  3.9719   2
   3  -5  -4 22.5474  4.2520   1
  -3   5   4 31.0271  4.9533   2
  -3   5   4 25.2922  4.1862   2
  -3   5   4 18.3843  4.7155   1
   2  -5  -4 6.03708 2.25184   1
   2  -5  -4 8.67912 2.38976   2
   2  -5  -4 6.64018 2.98334   2
   2  -5  -4 7.36445 3.36038   1
  -2   5   4 10.9977  3.3517   1
  -2   5   4 5.74750 2.15157   2
  -2   5   4 3.59798 2.14774   2
   1  -5  -4 80.0422  8.4692   1
   1  -5  -4 70.9413  9.1048   2
   1  -5  -4 69.0874  9.6856   1
   1  -5  -4 66.8708  7.6938   2
  -1   5   4 64.1158  8.4337   2
  -1   5   4 53.7932  7.3344   2
  -1   5   4 65.7143  9.3082   1
   0  -5  -4 569.915  49.715   2
   0  -5  -4 566.065  50.655   2
   0  -5  -4 553.935  52.550   1
   0  -5  -4 556.706  53.691   1
   0   5   4 583.270  53.953   1
   0   5   4 578.979  50.566   2
   0   5   4 563.028  49.614   2
  -1  -5  -4 -0.7068  2.1592   2
  -1  -5  -4 0.18558 1.21046   2
  -1  -5  -4 0.85941 1.45899   1
   1   5   4 1.24335 2.24420   1
   1   5   4 -1.8136  1.0853   2
   1   5   4 -1.1296  1.4371   2
  -2  -5  -4 615.302  56.725   1
  -2  -5  -4 605.803  53.626   2
  -2  -5  -4 640.706  54.575   2
   2   5   4 556.166  53.356   2
   2   5   4 604.344  58.014   1
   2   5   4 603.325  56.584   1
   2   5   4 675.347  54.620   2
  -3  -5  -4 3.63071 2.09951   1
  -3  -5  -4 1.68849 1.77946   2
  -3  -5  -4 7.58526 3.16980   2
   3   5   4 2.75883 2.05135   1
   3   5   4 1.15608 2.27367   1
   3   5   4 2.37475 2.05031   2
   3   5   4 4.14720 2.00017   2
  -4  -5  -4 28.5051  5.2211   2
  -4  -5  -4 46.3105  6.2852   1
  -4  -5  -4 30.0991  5.7240   2
   4   5   4 31.0581  5.3631   1
   4   5   4 26.8775  6.1011   1
   4   5   4 25.9271  5.3438   2
   4   5   4 32.6509  5.2452   2
  -5  -5  -4 -0.0728  1.9837   2
  -5  -5  -4 -1.4011  1.6318   1
  -5  -5  -4 0.25382 2.59514   2
   5   5   4 0.36658 1.95662   2
   5   5   4 -2.3370  1.9021   2
   5   5   4 1.42757 2.36320   1
   5   5   4 -1.5380  2.1910   1
   5   5   4 0.36621 2.45504   1
  -6  -5  -4 64.2036  8.6744   1
  -6  -5  -4 63.5468  8.5185   2
   6   5   4 63.0096 10.1118   1
   6   5   4 60.0557  8.7678   1
   6   5   4 57.5044  8.7589   2
   6   5   4 56.1011  9.9214   1
  -7  -5  -4 5.22269 3.18761   2
   7   5   4 0.08888 3.28493   1
   7   5   4 2.16604 2.59144   3
   7   5   4 5.97755 3.46324   1
   7   5   4 1.26216 2.48376   2
  -8  -5  -4 2.11851 2.76882   2
   8   5   4 3.69041 4.31610   1
   8   5   4 11.0505  3.9703   2
   8   5   4 5.97165 3.42456   3
   9   5   4 -2.9511  3.0888   2
   9   5   4 2.77618 4.50170   1
   9   5   4 0.04809 3.02802   3
  10   5   4 -1.0949  3.4675   2
  10   5   4 -2.2861  4.3533   1
  11   5   4 6.54851 4.68515   2
  11   5   4 1.02887 5.43957   1
  12   5   4 2.18823 6.93396   1
  12   5   4 5.45633 5.36840   2
  12   5   4 6.17808 6.60891   2
  10  -6  -4 13.4500  5.3254   2
  10  -6  -4 5.31987 4.48021   1
   9  -6  -4 6.66270 4.64706   1
   9  -6  -4 1.59771 3.71391   2
   8  -6  -4 6.78191 3.66619   2
   8  -6  -4 -1.0983  3.8917   1
   7  -6  -4 10.2562  4.1317   1
   7  -6  -4 9.71595 3.99083   2
  -7   6   4 1.64556 2.49115   3
   6  -6  -4 3.95532 3.26896   1
   6  -6  -4 9.29084 3.53933   2
  -6   6   4 -0.7344  2.3095   2
  -6   6   4 2.54017 2.70632   3
   5  -6  -4 25.0815  6.9374   1
   5  -6  -4 29.6802  5.9596   1
   5  -6  -4 33.6158  5.6412   2
  -5   6   4 43.5872  6.4111   2
  -5   6   4 34.5473  6.7502   1
   4  -6  -4 21.8112  4.2606   1
   4  -6  -4 11.4043  4.8197   1
   4  -6  -4 23.8711  4.0652   2
  -4   6   4 7.98460 3.15121   2
  -4   6   4 4.48551 3.69956   1
   3  -6  -4 -0.0376  3.3241   2
   3  -6  -4 -0.8901  1.8630   2
   3  -6  -4 -1.4884  1.7715   1
   3  -6  -4 2.44496 3.46545   1
  -3   6   4 5.02591 2.76443   1
  -3   6   4 -0.7634  1.9635   2
   2  -6  -4 87.0892 11.2830   1
   2  -6  -4 65.2469  9.4907   2
   2  -6  -4 54.6805  8.0321   1
   2  -6  -4 59.6031  7.8385   2
  -2   6   4 72.9159  9.0978   2
  -2   6   4 54.7080  9.2048   1
   1  -6  -4 117.423  14.528   1
   1  -6  -4 110.148  12.413   1
   1  -6  -4 127.731  14.018   2
   1  -6  -4 97.1602 11.4145   2
  -1   6   4 107.797  12.674   2
  -1   6   4 96.5715 13.4983   1
   0  -6  -4 -1.4483  1.3781   2
   0  -6  -4 0.65005 2.84229   2
   0  -6  -4 3.00714 2.11974   1
   0   6   4 -0.1113  1.4899   2
   0   6   4 1.24920 2.05715   2
   0   6   4 0.39110 2.36953   1
  -1  -6  -4 86.1328  9.8856   1
  -1  -6  -4 68.0410  9.0779   2
  -1  -6  -4 89.3001 11.0553   2
   1   6   4 77.2895 10.3105   2
   1   6   4 77.4509  9.1200   2
   1   6   4 79.2070 11.3918   1
  -2  -6  -4 130.236  14.657   2
  -2  -6  -4 133.153  15.394   1
   2   6   4 167.558  18.109   1
   2   6   4 140.672  15.922   2
  -3  -6  -4 52.4675  7.1182   1
  -3  -6  -4 38.6766  6.2953   2
   3   6   4 45.4134  7.3628   2
   3   6   4 40.1221  6.5407   1
   3   6   4 38.5728  7.6807   1
  -4  -6  -4 37.0237  6.3491   1
  -4  -6  -4 40.2077  6.5504   2
   4   6   4 32.4271  7.2580   1
   4   6   4 40.5224  6.8542   2
   4   6   4 47.4880  6.9440   1
  -5  -6  -4 76.5461  9.4569   2
   5   6   4 53.4123  8.9020   2
   5   6   4 68.0337  9.2113   1
   5   6   4 59.4421 10.3546   1
  -6  -6  -4 133.616  14.335   2
  -6  -6  -4 142.267  14.975   1
   6   6   4 93.7678 15.2904   1
   6   6   4 98.1045 15.6251   1
   6   6   4 115.195  14.583   1
   6   6   4 148.366  15.577   2
  -7  -6  -4 45.9216  7.2065   2
   7   6   4 29.1205  8.2796   1
   7   6   4 47.9677  9.2294   1
   7   6   4 65.3451  9.0016   2
  -8  -6  -4 2.58287 3.17255   2
   8   6   4 -4.9517  3.2908   1
   8   6   4 2.53457 3.63177   2
   8   6   4 1.99366 2.77423   3
   9   6   4 3.79490 4.24963   3
   9   6   4 6.00087 4.28167   2
   9   6   4 4.67491 5.16555   1
  10   6   4 3.91427 4.73818   1
  10   6   4 5.60400 4.63801   2
  11   6   4 6.66693 5.20858   2
  11   6   4 0.09827 5.30494   1
  10  -7  -4 5.14366 4.90524   2
  10  -7  -4 2.06418 4.34583   1
   9  -7  -4 13.2628  5.5071   1
   9  -7  -4 4.59026 4.47226   2
   8  -7  -4 0.50873 3.16658   2
   8  -7  -4 4.08949 4.13778   1
   7  -7  -4 -4.4479  2.8413   1
   7  -7  -4 -1.8982  3.2272   2
  -7   7   4 1.31282 3.01527   3
   6  -7  -4 15.9109  5.2828   1
   6  -7  -4 17.0634  4.9754   2
  -6   7   4 45.2732  6.6645   2
   5  -7  -4 34.8742  6.0192   2
   5  -7  -4 26.1368  5.9268   1
  -5   7   4 23.8115  5.6587   2
   4  -7  -4 28.4836  5.2048   2
   4  -7  -4 30.2205  5.3720   1
   4  -7  -4 21.4949  6.1666   1
  -4   7   4 1.25690 3.22275   1
  -4   7   4 26.6960  5.3435   2
   3  -7  -4 92.3519 12.8971   1
   3  -7  -4 68.7102  9.2147   2
   3  -7  -4 63.8792  9.6425   1
  -3   7   4 91.0156 10.7745   2
  -3   7   4 73.5834 11.1533   1
   2  -7  -4 4.25666 2.20443   2
   2  -7  -4 7.56209 3.01278   1
  -2   7   4 2.07886 3.29423   1
  -2   7   4 7.57873 3.21888   2
   1  -7  -4 210.452  19.895   2
   1  -7  -4 208.390  20.998   1
  -1   7   4 213.491  22.210   2
  -1   7   4 194.353  23.645   1
   0  -7  -4 2.98594 2.22942   1
   0  -7  -4 0.49802 1.63221   2
   0   7   4 4.89472 3.40941   1
   0   7   4 -1.8171  1.9905   2
  -1  -7  -4 -0.1447  1.8005   2
  -1  -7  -4 2.46804 2.15953   1
   1   7   4 1.43853 2.73718   2
   1   7   4 1.71512 2.96560   1
  -2  -7  -4 44.2115  7.1004   1
  -2  -7  -4 46.4596  6.9487   2
   2   7   4 67.5451  8.8721   2
   2   7   4 37.9608  8.2049   1
  -3  -7  -4 3.76100 2.48293   2
  -3  -7  -4 3.39680 2.48935   1
   3   7   4 1.25646 2.70476   2
   3   7   4 0.39995 3.33471   1
  -4  -7  -4 0.62163 2.36501   1
  -4  -7  -4 -0.2424  2.1511   2
   4   7   4 -0.4059  2.3288   2
   4   7   4 -2.1951  2.6496   1
   4   7   4 2.42328 3.19883   1
  -5  -7  -4 0.14881 2.43898   1
  -5  -7  -4 15.5247  4.2324   2
   5   7   4 19.1349  4.9801   1
   5   7   4 35.7807  6.5206   2
   5   7   4 26.5906  6.5206   1
  -6  -7  -4 1.24820 2.86640   2
   6   7   4 -1.5539  3.2709   1
   6   7   4 3.48355 3.16459   2
  -7  -7  -4 10.4415  4.0798   2
   7   7   4 20.8369  5.6691   2
   7   7   4 18.9942  6.5437   1
   7   7   4 3.98643 4.69662   1
   8   7   4 1.41563 4.61515   1
   8   7   4 2.40996 3.82518   2
   9   7   4 3.60854 4.08800   3
   9   7   4 2.63387 3.88198   2
   9   7   4 1.17474 4.87843   1
  10   7   4 6.58741 5.72259   1
  10   7   4 7.55157 4.81802   2
  11   7   4 -4.1814  4.5727   2
  11   7   4 -0.0780  5.7866   1
   9  -8  -4 17.0201  5.9153   2
   9  -8  -4 -1.0123  4.4565   1
   8  -8  -4 3.96375 4.42792   2
   8  -8  -4 1.39713 4.59653   1
   7  -8  -4 -3.0105  3.4272   1
   7  -8  -4 5.60552 3.44097   2
   6  -8  -4 -1.6264  2.3770   2
   6  -8  -4 -0.3909  3.0237   1
  -6   8   4 6.13461 4.04877   2
   5  -8  -4 4.65101 3.55439   2
   5  -8  -4 16.2945  4.8392   1
  -5   8   4 3.60849 3.41340   2
   4  -8  -4 9.71849 3.91044   1
   4  -8  -4 8.10226 3.45031   2
  -4   8   4 12.3820  4.4860   2
   3  -8  -4 8.04500 3.50976   1
   3  -8  -4 3.16401 2.72217   2
  -3   8   4 13.0997  5.4006   1
  -3   8   4 17.3118  4.7293   2
   2  -8  -4 282.667  29.726   1
   2  -8  -4 298.471  28.258   2
  -2   8   4 322.484  29.677   2
  -2   8   4 319.334  31.951   1
   1  -8  -4 32.6295  6.0954   2
   1  -8  -4 33.4779  6.2549   1
  -1   8   4 56.9052  9.5578   1
  -1   8   4 55.1960  8.4902   2
   0  -8  -4 3.67490 2.53578   1
   0  -8  -4 5.15314 2.72749   2
   0   8   4 1.02363 2.72817   2
   0   8   4 2.69958 3.74532   1
  -1  -8  -4 15.5616  4.3707   1
  -1  -8  -4 20.0950  4.3800   2
   1   8   4 24.0247  5.7812   2
   1   8   4 17.2634  6.2028   1
  -2  -8  -4 4.34062 2.63483   2
  -2  -8  -4 0.97718 2.57784   1
   2   8   4 1.20865 2.70252   2
   2   8   4 -2.3365  3.3380   1
  -3  -8  -4 14.0050  3.9079   2
  -3  -8  -4 17.6212  4.4936   1
   3   8   4 10.1298  5.2822   1
   3   8   4 -0.3904  3.2278   2
  -4  -8  -4 2.99536 2.76133   2
  -4  -8  -4 12.6535  4.2284   1
   4   8   4 5.92903 4.25426   1
   4   8   4 7.37722 3.91095   2
  -5  -8  -4 43.7108  7.8830   2
   5   8   4 65.3956 11.2366   1
   5   8   4 52.5246  9.1760   2
  -6  -8  -4 32.2548  6.5362   2
   6   8   4 25.6452  7.6733   1
   6   8   4 20.8282  6.3047   2
  -7  -8  -4 0.64330 3.28472   2
   7   8   4 2.31270 4.51088   1
   7   8   4 -6.5031  3.4615   1
   7   8   4 -8.3735  2.6151   2
   8   8   4 5.55450 5.25467   1
   8   8   4 -0.4966  4.9055   1
   8   8   4 0.30307 3.75367   2
   9   8   4 5.53086 4.42632   2
   9   8   4 2.96419 4.37160   3
   9   8   4 -0.6826  5.1587   1
  10   8   4 4.75510 5.88771   1
  10   8   4 -0.0640  4.5490   2
   9  -9  -4 -4.9374  4.6444   2
   9  -9  -4 -0.4745  5.0495   1
   8  -9  -4 -2.1901  4.2886   1
   8  -9  -4 8.77388 4.75312   2
   7  -9  -4 8.92159 4.44061   2
   7  -9  -4 12.2638  5.1241   1
   6  -9  -4 1.34742 3.57683   2
   6  -9  -4 -0.2037  3.6372   1
  -6   9   4 2.03045 4.04281   2
   5  -9  -4 7.16799 4.03777   2
   5  -9  -4 1.25710 3.25496   1
  -5   9   4 10.9835  4.7416   2
   4  -9  -4 -1.5410  2.8583   1
   4  -9  -4 7.93383 3.90781   2
  -4   9   4 1.15932 3.68704   2
   3  -9  -4 2.26825 3.00743   1
   3  -9  -4 -1.0592  2.6394   2
  -3   9   4 4.74749 4.04471   2
   2  -9  -4 60.8346  8.9420   1
   2  -9  -4 43.5522  7.7001   2
  -2   9   4 56.7126 10.7980   1
  -2   9   4 72.2365 10.3151   2
   1  -9  -4 35.9969  6.9506   1
   1  -9  -4 49.4604  7.5876   2
  -1   9   4 46.1461  9.8280   1
  -1   9   4 44.7339  8.3985   2
   0  -9  -4 0.86952 2.64089   1
   0  -9  -4 4.62277 2.86463   2
   0   9   4 7.26170 4.49296   1
   0   9   4 5.82388 3.93411   2
  -1  -9  -4 23.0637  4.9691   2
  -1  -9  -4 8.30735 3.70777   1
   1   9   4 11.6628  4.7182   2
   1   9   4 37.1356  8.0235   1
  -2  -9  -4 38.7080  7.2967   2
  -2  -9  -4 45.3479  7.8618   1
   2   9   4 58.9933  9.4832   2
   2   9   4 47.7588 10.0306   1
  -3  -9  -4 36.7709  6.7790   2
  -3  -9  -4 37.8671  6.9966   1
   3   9   4 31.1132  7.2438   2
   3   9   4 27.9157  8.0384   1
  -4  -9  -4 3.92160 3.17191   2
   4   9   4 6.10260 4.75694   1
   4   9   4 13.0311  5.1049   2
  -5  -9  -4 5.75773 3.99799   2
   5   9   4 5.04823 4.91229   1
   5   9   4 1.37567 3.72453   2
  -6  -9  -4 5.57679 4.24719   2
   6   9   4 10.4589  4.9218   2
   6   9   4 8.38903 5.38835   1
   7   9   4 4.62302 5.60532   1
   7   9   4 2.93939 4.53892   2
   8   9   4 -2.5898  4.6968   1
   8   9   4 1.26308 5.45861   1
   8   9   4 -1.4675  3.7203   2
   9   9   4 3.28271 4.61973   2
   9   9   4 8.11655 6.82835   1
  10   9   4 6.25977 5.36359   2
  10   9   4 6.94326 7.69003   1
   8 -10  -4 -1.7711  4.3667   1
   7 -10  -4 3.02717 4.09918   2
   7 -10  -4 -1.6478  3.8383   1
   6 -10  -4 1.62917 3.92302   2
   6 -10  -4 4.27924 4.87955   1
   5 -10  -4 -6.1401  2.9868   1
   5 -10  -4 -0.7066  3.4908   2
  -5  10   4 -3.6645  3.5294   2
   4 -10  -4 7.19531 4.07087   1
   4 -10  -4 4.65853 3.75690   2
  -4  10   4 5.05687 4.50565   2
   3 -10  -4 28.4837  6.1732   2
   3 -10  -4 35.7570  7.1098   1
  -3  10   4 23.3199  6.8219   2
   2 -10  -4 0.12765 2.77880   2
   2 -10  -4 3.97702 3.26473   1
  -2  10   4 2.23733 4.20431   2
   1 -10  -4 3.37952 2.90205   2
   1 -10  -4 3.30746 3.51213   1
  -1  10   4 5.81478 5.68767   1
  -1  10   4 4.51394 4.25196   2
   0 -10  -4 -0.4871  2.7705   2
   0 -10  -4 4.55797 3.39587   1
   0  10   4 4.88778 5.09184   1
   0  10   4 5.13437 4.23765   2
  -1 -10  -4 -1.2902  2.6008   1
  -1 -10  -4 -2.5879  2.5043   2
   1  10   4 -3.2614  4.1595   1
   1  10   4 -2.5623  3.0294   2
  -2 -10  -4 0.42509 3.39225   1
  -2 -10  -4 3.81921 3.32094   2
   2  10   4 4.19332 4.41085   2
   2  10   4 5.89490 5.77436   1
  -3 -10  -4 27.4347  6.4089   2
   3  10   4 28.5927  7.6415   2
   3  10   4 34.0185  9.4172   1
  -4 -10  -4 -1.9954  2.9409   2
   4  10   4 -3.0587  3.7884   2
   4  10   4 -3.3753  4.7855   1
  -5 -10  -4 41.5017  8.4358   2
   5  10   4 42.9788 10.6850   1
   5  10   4 59.9129 10.2193   2
  -6 -10  -4 0.86588 3.90211   2
   6  10   4 6.85634 4.59944   2
   7  10   4 -3.3400  4.6210   1
   7  10   4 6.05910 4.82141   2
   8  10   4 0.03208 5.40541   1
   8  10   4 -0.5031  5.7991   1
   8  10   4 6.21396 5.29446   2
   9  10   4 -0.2859  4.7175   2
   9  10   4 0.98028 5.72576   1
   9  10   4 0.94940 6.15367   1
   7 -11  -4 -3.4952  4.6599   1
   6 -11  -4 3.27964 4.45788   1
   6 -11  -4 -6.9326  4.1540   2
   5 -11  -4 -2.0626  3.7866   1
   5 -11  -4 2.58376 3.88795   2
  -5  11   4 -1.9763  4.6568   2
   4 -11  -4 2.52229 3.68127   2
   4 -11  -4 2.47110 4.07528   1
  -4  11   4 0.23720 4.51282   2
   3 -11  -4 5.95900 4.15927   2
   3 -11  -4 0.49629 3.42824   1
  -3  11   4 2.43108 4.55119   2
   2 -11  -4 5.35402 3.89056   2
   2 -11  -4 5.16610 4.00433   1
  -2  11   4 19.9299  6.4820   2
   1 -11  -4 5.76640 4.10590   1
   1 -11  -4 2.52823 3.46351   2
  -1  11   4 8.38362 5.12551   2
   0 -11  -4 1.89124 3.41888   1
   0 -11  -4 3.92783 3.51907   2
   0  11   4 1.02450 5.45925   1
   0  11   4 0.12113 4.06116   2
  -1 -11  -4 52.1296  9.4012   2
   1  11   4 58.1962 12.2047   1
   1  11   4 75.5673 11.8507   2
  -2 -11  -4 10.4338  4.6545   2
   2  11   4 2.83677 5.88859   1
   2  11   4 6.04854 4.86230   2
  -3 -11  -4 3.91985 4.04032   2
   3  11   4 5.55603 6.04303   1
   3  11   4 2.96925 4.39480   2
  -4 -11  -4 -1.5512  3.7838   2
   4  11   4 8.33059 5.31656   2
   4  11   4 1.14739 5.72644   1
  -5 -11  -4 2.55736 4.40171   2
   5  11   4 1.84953 6.04656   1
   5  11   4 3.55222 4.82317   2
   6  11   4 4.02413 6.37864   1
   6  11   4 3.37881 5.06519   2
   7  11   4 4.39863 4.46045   2
   7  11   4 2.12206 5.67348   1
   8  11   4 -5.5421  5.9332   1
   8  11   4 0.09362 6.46562   1
   5 -12  -4 -2.5631  4.3186   1
  -5  12   4 4.44747 5.70233   2
   4 -12  -4 7.87270 4.76998   2
   4 -12  -4 5.19522 4.33323   1
  -4  12   4 0.68304 5.32832   2
   3 -12  -4 1.87921 4.16913   1
   3 -12  -4 4.65128 4.23252   2
  -3  12   4 3.80749 5.67655   2
   2 -12  -4 -0.3475  3.7780   2
   2 -12  -4 5.33984 4.44899   1
  -2  12   4 8.98390 5.75701   2
   1 -12  -4 2.34539 3.83750   2
   1 -12  -4 5.56282 4.73504   1
  -1  12   4 0.27180 4.48211   2
   0 -12  -4 2.23788 3.87000   2
   0  12   4 11.7768  6.0352   2
  -1 -12  -4 9.73859 5.04828   2
   1  12   4 3.35794 6.07643   1
   1  12   4 0.70043 4.95638   2
  -2 -12  -4 -0.0894  3.9081   2
   2  12   4 -3.7252  4.3037   2
   2  12   4 1.68625 7.00788   1
  -3 -12  -4 8.16738 5.00715   2
   3  12   4 6.62304 7.14910   1
   3  12   4 -3.0189  4.3428   2
  -4 -12  -4 15.0080  5.8719   2
   4  12   4 14.2800  7.9460   1
   4  12   4 25.7232  7.7975   2
  -5 -12  -4 5.61727 5.52003   2
   5  12   4 12.1652  6.3512   2
   5  12   4 -2.6563  6.3752   1
   6  12   4 0.64942 7.01681   1
  -3  13   4 -1.9170  5.3494   2
  -2  13   4 -3.4557  5.6803   2
   1 -13  -4 4.74335 4.93729   2
  -1  13   4 11.5188  6.5127   2
   0 -13  -4 2.79260 4.30749   2
   0  13   4 -1.3789  5.2562   2
  -1 -13  -4 -6.5737  3.4199   2
   1  13   4 4.18732 5.48145   2
  -2 -13  -4 7.76530 5.30985   2
   2  13   4 -2.6610  5.1070   2
   2  13   4 9.72551 8.58668   1
  -3 -13  -4 -4.0155  4.7253   2
   3  13   4 8.40252 8.47185   1
  -4 -13  -4 -1.9465  5.2907   2
   4  13   4 -2.3193  7.2524   1
   3  13  -5 2.44770 6.68260   1
   2  13  -5 4.26736 7.23067   1
   1  13  -5 -6.9319  5.9431   1
   0  13  -5 -0.6420  6.9727   1
   0 -13   5 -1.0014  4.2825   2
  -1  13  -5 -1.6475  7.4170   1
   1 -13   5 -3.0954  4.3089   2
   2 -13   5 -0.8046  4.1520   2
   3 -13   5 3.16174 4.98008   2
   5  12  -5 11.5896  6.2001   2
   5  12  -5 -2.9220  5.5505   1
   4  12  -5 3.79889 5.51204   2
   4  12  -5 4.65096 6.33280   1
   3  12  -5 -1.7072  3.9125   2
   3  12  -5 0.19266 5.90980   1
   2  12  -5 -3.4226  4.4685   2
   2  12  -5 -5.8008  5.7115   1
   1  12  -5 5.75092 6.51755   1
   1  12  -5 5.26409 5.32102   2
  -1 -12   5 0.90178 4.19651   2
   0  12  -5 -3.3812  5.6986   1
   0  12  -5 -2.5703  5.1969   2
   0 -12   5 -1.7477  3.7283   2
  -1  12  -5 13.5186  7.4146   1
  -1  12  -5 -2.9321  4.4781   2
   1 -12   5 0.22482 3.44584   2
  -2  12  -5 2.84385 7.14712   1
  -2  12  -5 5.61577 5.54035   2
   2 -12   5 4.68888 4.36496   2
  -3  12  -5 -3.0270  5.0628   2
   3 -12   5 2.29369 4.63115   2
  -4  12  -5 2.43825 5.87548   2
   4 -12   5 4.97244 5.03961   2
  -5  12  -5 3.17894 6.32839   2
  -6  12  -5 4.72123 6.85334   2
   6  11  -5 -1.1247  5.0493   2
   6  11  -5 0.56575 5.72439   1
   5  11  -5 -3.4940  5.2333   1
   5  11  -5 -1.6514  4.6413   2
   4  11  -5 4.34444 5.40464   1
   4  11  -5 13.1125  5.7542   2
   3  11  -5 0.35089 5.25324   1
   3  11  -5 4.67518 4.64948   2
   2  11  -5 4.19044 5.75685   1
   2  11  -5 5.20143 4.65153   2
  -2 -11   5 -1.5232  3.4050   2
   1  11  -5 2.02959 4.38636   2
   1  11  -5 8.01934 6.10303   1
  -1 -11   5 -1.8932  3.0196   2
   0  11  -5 3.25328 5.78408   1
   0  11  -5 8.95268 5.71522   2
   0 -11   5 2.28975 3.45784   2
  -1  11  -5 15.8348  7.2159   1
  -1  11  -5 1.80074 4.60935   2
   1 -11   5 2.47901 3.45406   2
  -2  11  -5 3.07201 6.38694   1
  -2  11  -5 -2.8486  4.0819   2
   2 -11   5 2.61348 3.90542   2
  -3  11  -5 7.34336 6.71096   1
  -3  11  -5 15.9675  6.8879   2
   3 -11   5 8.45049 4.76105   2
  -4  11  -5 -2.6032  4.6563   2
   4 -11   5 4.25808 4.08321   2
  -5  11  -5 -1.9698  4.8055   2
   5 -11   5 -1.8499  4.2819   1
   5 -11   5 5.21607 4.65230   2
  -6  11  -5 0.59267 5.72403   2
   6 -11   5 12.8754  6.1404   1
   6 -11   5 4.76888 4.86467   2
  -7  11  -5 3.95342 6.36030   2
   7 -11   5 -0.9619  5.6868   1
   8  10  -5 1.99699 4.53614   2
   8  10  -5 8.31291 6.27146   1
   7  10  -5 -0.6055  4.4967   1
   7  10  -5 1.51255 5.39544   2
   6  10  -5 -2.7236  4.1888   2
   6  10  -5 -4.5293  4.3622   1
   5  10  -5 5.94795 4.55018   2
   5  10  -5 6.83284 4.92479   1
   4  10  -5 4.66877 4.44287   2
   4  10  -5 7.93937 5.31876   1
   3  10  -5 24.5037  6.8089   2
   3  10  -5 21.4671  7.0970   1
  -3 -10   5 9.82852 4.24584   2
   2  10  -5 14.5569  5.9060   2
   2  10  -5 29.7665  7.7151   1
  -2 -10   5 7.96996 3.97070   2
   1  10  -5 7.59585 4.92213   2
   1  10  -5 2.46278 5.08799   1
  -1 -10   5 1.96052 3.00757   2
   0  10  -5 -4.1791  4.1694   1
   0  10  -5 0.87557 3.83055   2
   0 -10   5 3.71586 3.11504   2
  -1  10  -5 1.26197 5.21894   1
  -1  10  -5 0.26213 4.03296   2
   1 -10   5 0.96415 2.83499   2
  -2  10  -5 12.5213  6.6205   1
  -2  10  -5 -1.0826  3.6261   2
   2 -10   5 7.24581 3.76147   2
   2 -10   5 4.68842 3.67574   1
  -3  10  -5 9.01653 5.05638   2
   3 -10   5 18.1484  5.2869   1
   3 -10   5 8.37871 4.15451   2
  -4  10  -5 5.85330 4.80400   2
  -4  10  -5 -2.5698  5.0789   1
   4 -10   5 -2.5923  3.4605   1
   4 -10   5 4.73546 3.92278   2
  -5  10  -5 -1.7104  4.5293   2
   5 -10   5 -2.0181  3.3012   2
   5 -10   5 2.65734 4.18247   1
  -6  10  -5 -2.2391  5.2762   2
   6 -10   5 -1.7729  4.0739   1
   6 -10   5 9.07334 5.27398   2
  -7  10  -5 2.62098 6.02295   2
   7 -10   5 -0.9920  4.6279   1
   7 -10   5 -4.4489  3.7612   2
  -8  10  -5 2.01147 6.11832   2
   8 -10   5 -2.1525  5.3422   1
   8   9  -5 1.36090 4.42961   2
   8   9  -5 1.51887 5.07302   1
   7   9  -5 0.48308 4.16324   2
   7   9  -5 -0.4548  4.0214   1
   6   9  -5 12.2620  5.5467   2
   6   9  -5 10.4207  5.4705   1
   5   9  -5 3.53494 4.09913   2
   5   9  -5 -4.0276  3.3623   1
   4   9  -5 12.4931  5.0831   1
   4   9  -5 6.37866 4.38738   2
   3   9  -5 7.76302 5.15871   1
   3   9  -5 4.59131 3.62550   2
  -3  -9   5 1.23513 2.75053   2
   2   9  -5 20.3150  6.5750   1
   2   9  -5 21.4721  5.9588   2
  -2  -9   5 13.3364  4.0143   2
   1   9  -5 21.0642  6.6903   1
   1   9  -5 31.3072  7.0878   2
  -1  -9   5 21.2527  4.9335   2
   0   9  -5 9.60764 5.50490   1
   0   9  -5 21.7186  6.3070   2
   0  -9   5 6.33425 3.57936   1
   0  -9   5 14.8584  3.8772   2
  -1   9  -5 13.0066  5.2267   2
  -1   9  -5 14.1783  6.5488   1
   1  -9   5 21.5420  5.2955   1
   1  -9   5 32.4600  5.7032   2
  -2   9  -5 46.1268  9.5683   1
  -2   9  -5 44.4910  9.0890   2
   2  -9   5 34.8385  6.7773   2
   2  -9   5 46.3776  7.8209   1
  -3   9  -5 8.32929 4.53713   2
  -3   9  -5 -0.1171  4.6556   1
   3  -9   5 4.13646 3.78754   1
   3  -9   5 10.0133  3.8866   2
  -4   9  -5 8.35977 5.92023   1
  -4   9  -5 13.8658  5.6159   2
   4  -9   5 7.82999 4.45519   1
   4  -9   5 7.88668 3.85758   2
  -5   9  -5 32.7196  8.1437   2
   5  -9   5 22.8184  6.5537   1
   5  -9   5 29.5875  6.5608   2
  -6   9  -5 -4.7815  4.0297   2
   6  -9   5 1.99210 3.60792   2
   6  -9   5 2.34146 4.14031   1
  -7   9  -5 -0.7672  4.8200   2
   7  -9   5 -0.2384  3.6100   2
   7  -9   5 -0.7647  4.3499   1
  -8   9  -5 5.19430 6.04412   2
   8  -9   5 20.3206  6.9885   1
   8  -9   5 12.0104  5.5631   2
   9  -9   5 -1.2159  5.0666   1
   9   8  -5 -4.2423  4.2535   1
   8   8  -5 4.28235 4.25447   2
   8   8  -5 1.29784 4.63856   1
   7   8  -5 3.81103 4.02883   2
   7   8  -5 17.2609  5.9152   1
   6   8  -5 9.87330 4.77833   1
   6   8  -5 10.4458  4.6792   2
   5   8  -5 2.37032 3.47580   2
   5   8  -5 3.57399 3.95709   1
   4   8  -5 0.68218 3.02676   1
   4   8  -5 -0.7420  3.0277   2
  -4  -8   5 -2.0502  2.9406   2
  -4  -8   5 -1.8440  1.9182   2
   3   8  -5 34.5247  7.8168   1
   3   8  -5 45.2803  7.6063   2
  -3  -8   5 34.0552  5.6344   2
   2   8  -5 56.3589  8.5873   1
   2   8  -5 48.3769  9.1566   1
   2   8  -5 59.5313  9.1657   2
  -2  -8   5 48.9730  7.1870   2
   1   8  -5 0.84212 3.39815   1
   1   8  -5 4.83507 3.68004   1
   1   8  -5 1.78573 3.35687   2
  -1  -8   5 1.44247 1.99162   2
  -1  -8   5 2.86380 2.28444   1
   0   8  -5 10.4904  4.8502   2
   0   8  -5 15.3737  5.5506   1
   0  -8   5 20.5333  4.6451   1
   0  -8   5 25.0287  4.7152   2
  -1   8  -5 10.6086  4.4070   2
  -1   8  -5 9.46706 4.29204   1
   1  -8   5 4.58620 2.81368   2
   1  -8   5 5.94242 2.95907   1
  -2   8  -5 -0.7414  3.8554   1
  -2   8  -5 -2.4158  2.3794   2
   2  -8   5 -0.8247  2.5673   1
   2  -8   5 -1.3151  1.7502   2
  -3   8  -5 2.50792 3.39867   2
  -3   8  -5 14.6670  5.9535   1
   3  -8   5 3.03839 3.32692   1
   3  -8   5 7.30250 3.38860   2
  -4   8  -5 9.49128 5.14200   1
  -4   8  -5 1.66411 3.58029   2
   4  -8   5 6.43823 3.33575   2
   4  -8   5 -1.0193  2.8597   1
  -5   8  -5 21.5405  6.4810   2
  -5   8  -5 28.0111  7.7641   1
   5  -8   5 19.3930  5.3552   2
   5  -8   5 34.6070  6.9540   1
  -6   8  -5 46.7578  9.5656   2
   6  -8   5 49.3669  8.8437   2
   6  -8   5 57.9573  9.7551   1
  -7   8  -5 12.2077  5.5786   2
   7  -8   5 2.76328 3.76529   2
   7  -8   5 0.36871 3.96859   1
  -8   8  -5 -2.0481  3.9979   2
   8  -8   5 0.24857 4.31498   1
   8  -8   5 -0.5057  3.2913   2
   9  -8   5 4.28965 5.39639   1
   9  -8   5 14.9866  5.5566   2
  10  -8   5 4.84121 5.62008   1
  10   7  -5 -4.0861  4.6950   1
   9   7  -5 1.91048 3.92470   1
   8   7  -5 8.33266 4.48405   2
   8   7  -5 13.2409  5.2865   1
   7   7  -5 34.5092  7.3415   1
   7   7  -5 38.1153  6.8068   2
   6   7  -5 7.75802 4.02848   1
   6   7  -5 6.39832 3.80506   2
   5   7  -5 3.78709 3.29793   1
   5   7  -5 0.80358 2.35230   2
   5   7  -5 -3.1869  2.4551   2
   4   7  -5 81.9925 10.4968   2
   4   7  -5 97.3105 11.5022   1
   4   7  -5 105.240  12.340   2
   4   7  -5 79.2417 12.2001   1
  -4  -7   5 111.016  10.597   2
  -4  -7   5 87.2768  9.8734   2
   3   7  -5 -2.4611  2.4564   2
   3   7  -5 -0.2816  2.2872   1
   3   7  -5 3.30832 3.16300   1
   3   7  -5 0.93438 2.54153   2
  -3  -7   5 4.16467 2.82601   2
  -3  -7   5 1.98912 2.31529   1
  -3  -7   5 4.22647 2.14242   2
   2   7  -5 -4.4455  2.2832   2
   2   7  -5 0.90874 2.99752   1
   2   7  -5 0.97269 2.50072   1
   2   7  -5 4.04286 2.76031   2
  -2  -7   5 0.11942 2.05144   1
  -2  -7   5 -0.6862  1.4837   2
   1   7  -5 3.29201 2.90284   1
   1   7  -5 9.73749 4.18758   1
   1   7  -5 0.10882 2.41725   2
  -1  -7   5 3.92847 2.10046   2
  -1  -7   5 -0.7187  1.5650   1
   0   7  -5 29.1341  6.6251   1
   0   7  -5 29.4586  6.0501   1
   0   7  -5 39.9460  6.9659   2
   0  -7   5 34.5192  5.5252   1
   0  -7   5 28.3072  5.1112   2
  -1   7  -5 24.0894  5.9578   1
  -1   7  -5 15.6661  4.8852   2
   1  -7   5 22.4593  4.2350   2
   1  -7   5 15.1137  4.0008   1
  -2   7  -5 2.66631 3.34307   1
  -2   7  -5 1.56304 2.98124   2
   2  -7   5 0.24081 1.86649   2
   2  -7   5 -2.5407  1.9875   1
  -3   7  -5 43.4773  7.9714   2
  -3   7  -5 33.7257  8.0964   1
   3  -7   5 50.5070  7.3563   2
   3  -7   5 52.4274  7.9172   1
  -4   7  -5 53.8174 10.2922   1
  -4   7  -5 63.2010  9.9356   2
   4  -7   5 65.8469  8.8843   2
   4  -7   5 46.9142  8.5798   1
  -5   7  -5 21.0445  6.5150   1
  -5   7  -5 31.4688  6.8541   2
   5  -7   5 4.77814 3.46661   2
   5  -7   5 14.9764  4.6663   1
  -6   7  -5 11.8518  6.2599   1
  -6   7  -5 16.2839  5.5763   2
   6  -7   5 11.8991  4.8173   1
   6  -7   5 14.6587  4.6134   2
  -7   7  -5 4.63731 4.25841   2
   7  -7   5 1.16728 3.37379   2
   7  -7   5 7.37018 4.05813   1
  -8   7  -5 10.3274  5.4450   2
   8  -7   5 10.3613  5.0953   1
   8  -7   5 3.51129 3.82638   2
  -9   7  -5 3.63644 5.09681   2
   9  -7   5 8.26502 5.42803   1
   9  -7   5 7.43702 5.11504   2
  10  -7   5 5.12506 5.19800   1
  10  -7   5 2.18064 4.85442   2
  11  -7   5 -1.3564  5.3526   1
  10   6  -5 3.13128 4.26087   1
  10   6  -5 2.14133 4.18899   1
   9   6  -5 6.48965 4.27649   1
   8   6  -5 4.78421 4.03242   1
   8   6  -5 4.93397 3.51789   2
   7   6  -5 2.05630 3.24988   1
   7   6  -5 10.6861  3.9570   2
   6   6  -5 50.2870  7.2205   2
   6   6  -5 41.9322  6.0336   1
   6   6  -5 37.2850  5.6279   2
   6   6  -5 33.7651  6.6237   1
   5   6  -5 23.1012  4.2622   1
   5   6  -5 25.8678  5.0514   2
   5   6  -5 21.8089  4.0868   2
   5   6  -5 26.0467  5.4201   1
   4   6  -5 -0.9142  1.8784   1
   4   6  -5 0.46250 2.43011   1
   4   6  -5 -0.5769  2.1211   2
   4   6  -5 1.42756 1.94632   2
  -4  -6   5 1.03652 1.49244   2
  -4  -6   5 -0.2268  1.1792   2
   3   6  -5 3.96540 2.69751   2
   3   6  -5 3.53876 2.66771   1
   3   6  -5 2.38171 2.15752   1
   3   6  -5 2.30463 2.12581   2
  -3  -6   5 1.50590 2.04355   2
  -3  -6   5 0.29557 1.47396   2
  -3  -6   5 2.90858 1.91491   1
   2   6  -5 39.2983  7.4207   1
   2   6  -5 60.3845  7.4069   1
   2   6  -5 45.9042  7.4364   2
   2   6  -5 52.6592  6.6486   2
  -2  -6   5 52.8370  6.5767   1
  -2  -6   5 48.2859  6.9626   2
  -2  -6   5 48.6130  6.2766   2
   1   6  -5 4.14153 2.67466   1
   1   6  -5 0.69499 2.17480   2
   1   6  -5 3.77448 2.75368   1
   1   6  -5 1.72920 2.26426   2
  -1  -6   5 4.61632 1.89130   2
  -1  -6   5 -3.6466  2.0585   2
  -1  -6   5 4.94067 1.94071   1
   0   6  -5 105.053  12.505   1
   0   6  -5 108.254  11.741   2
   0   6  -5 106.571  13.640   1
   0   6  -5 97.7835 12.7407   2
   0  -6   5 108.301  12.012   1
   0  -6   5 88.2004 11.9981   2
   0  -6   5 106.037  11.283   2
  -1   6  -5 7.79226 3.25149   1
  -1   6  -5 6.05301 3.27400   2
  -1   6  -5 4.03443 3.39322   1
   1  -6   5 3.75930 2.13366   2
   1  -6   5 3.84156 2.25996   1
  -2   6  -5 120.648  14.187   2
  -2   6  -5 134.546  15.351   1
   2  -6   5 106.820  12.839   1
   2  -6   5 90.8344 11.8083   2
  -3   6  -5 137.984  15.973   1
  -3   6  -5 87.2874 13.2920   2
   3  -6   5 117.235  13.792   1
   3  -6   5 112.138  12.869   2
  -4   6  -5 10.6124  4.5171   1
  -4   6  -5 9.23431 4.12746   2
   4  -6   5 16.8980  4.0407   2
   4  -6   5 5.21167 3.24533   1
  -5   6  -5 217.405  22.498   2
  -5   6  -5 283.329  25.639   1
   5  -6   5 161.407  21.553   1
   5  -6   5 181.371  20.744   2
  -6   6  -5 -1.7238  3.7801   1
  -6   6  -5 0.70689 3.03516   2
   6  -6   5 -0.5461  2.8045   1
   6  -6   5 0.76169 2.74826   2
  -7   6  -5 32.6907  7.0577   2
   7  -6   5 33.1815  6.4123   2
   7  -6   5 15.2147  5.6393   1
  -8   6  -5 14.3519  5.2138   2
   8  -6   5 10.6194  4.8501   2
   8  -6   5 12.3224  5.3416   1
  -9   6  -5 2.01074 4.45994   2
   9  -6   5 0.18619 4.02827   2
   9  -6   5 -3.7531  3.8233   1
  10  -6   5 8.28762 4.87785   2
  10  -6   5 -1.3035  4.5681   1
  11  -6   5 1.19756 5.46298   1
  11  -6   5 4.95715 4.89874   2
  11   5  -5 -2.0188  4.5200   1
  10   5  -5 5.73546 4.48177   1
   9   5  -5 1.17806 3.65066   1
   8   5  -5 0.70045 2.85931   1
   8   5  -5 0.11369 2.83998   2
   7   5  -5 2.75720 2.83682   1
   7   5  -5 1.06224 1.91599   1
   7   5  -5 -1.1423  2.3217   2
   6   5  -5 0.43137 2.27541   1
   6   5  -5 0.29749 2.06411   2
   6   5  -5 -1.6615  1.6264   1
   6   5  -5 1.31465 1.83899   2
   5   5  -5 0.03037 2.30600   1
   5   5  -5 1.44237 1.78428   2
   5   5  -5 -0.7180  1.7553   2
   5   5  -5 1.60618 1.71683   1
   4   5  -5 90.6801 10.3659   2
   4   5  -5 86.1123  9.3217   2
   4   5  -5 92.8235 10.9977   1
   4   5  -5 88.4421  9.8637   1
   3   5  -5 18.4279  3.3385   1
   3   5  -5 10.2313  2.7139   2
   3   5  -5 21.7284  4.3434   1
   3   5  -5 18.9320  3.9003   2
  -3  -5   5 16.3001  2.8895   2
  -3  -5   5 15.2943  2.5863   2
   2   5  -5 45.5110  6.4086   2
   2   5  -5 54.8486  7.0093   1
   2   5  -5 55.0799  7.6199   2
   2   5  -5 60.8159  8.1128   1
  -2  -5   5 52.1449  6.2155   2
  -2  -5   5 47.3764  6.6548   2
  -2  -5   5 66.2730  6.7687   1
   1   5  -5 8.08144 2.47593   2
   1   5  -5 5.00032 2.43238   1
   1   5  -5 15.9575  3.8132   2
   1   5  -5 16.9091  4.0154   1
  -1  -5   5 9.84790 2.44428   1
  -1  -5   5 8.82994 2.26213   2
  -1  -5   5 8.78722 2.91226   2
   0   5  -5 331.687  30.561   2
   0   5  -5 369.352  31.719   2
   0   5  -5 311.872  32.356   1
   0   5  -5 352.026  33.315   1
   0  -5   5 321.172  32.102   1
   0  -5   5 355.533  31.297   2
   0  -5   5 358.171  30.443   2
  -1   5  -5 479.804  43.775   2
  -1   5  -5 541.092  47.485   1
  -1   5  -5 449.758  46.342   1
  -1   5  -5 483.663  44.679   2
   1  -5   5 483.941  44.424   2
   1  -5   5 492.576  46.156   1
   1  -5   5 529.411  43.688   2
  -2   5  -5 3.20112 3.01346   1
  -2   5  -5 5.79923 2.67407   2
  -2   5  -5 5.87707 3.01095   2
   2  -5   5 5.60280 3.28602   2
   2  -5   5 13.3054  3.2366   1
   2  -5   5 6.57361 2.42792   2
  -3   5  -5 159.571  19.172   1
  -3   5  -5 162.887  18.396   2
   3  -5   5 166.527  18.249   1
   3  -5   5 169.795  16.379   2
  -4   5  -5 242.423  23.629   1
  -4   5  -5 197.844  21.458   2
   4  -5   5 190.756  19.199   2
   4  -5   5 177.076  21.241   1
  -5   5  -5 11.7356  4.1391   2
  -5   5  -5 14.1640  4.9853   1
   5  -5   5 9.90378 3.82742   1
   5  -5   5 12.8106  3.8153   2
  -6   5  -5 8.18296 3.82104   2
  -6   5  -5 2.34109 3.79688   1
   6  -5   5 10.3971  3.7820   2
   6  -5   5 4.26307 3.69584   1
  -7   5  -5 -0.7156  3.3145   2
   7  -5   5 8.92901 4.02140   2
   7  -5   5 1.93236 3.66750   1
  -8   5  -5 92.9360 11.7989   2
   8  -5   5 56.5237 10.0492   2
   8  -5   5 61.7231 10.9259   1
  -9   5  -5 3.45276 4.10704   2
   9  -5   5 1.78576 3.96908   1
   9  -5   5 2.84121 4.80545   2
  10  -5   5 3.59030 4.70144   1
  10  -5   5 8.93557 5.41819   2
  11  -5   5 4.54960 5.32546   1
  11  -5   5 8.69882 5.74850   2
  11   4  -5 9.58143 5.27321   1
  10   4  -5 2.85610 4.29293   1
   9   4  -5 4.06220 3.15520   1
   9   4  -5 -0.5762  2.4705   1
   8   4  -5 2.54292 2.75333   1
   8   4  -5 1.77864 2.28504   1
   8   4  -5 0.81794 2.28168   2
   7   4  -5 24.7709  4.5469   1
   7   4  -5 22.6566  3.9984   1
   7   4  -5 27.7618  4.4825   2
   7   4  -5 21.0668  3.6850   2
   6   4  -5 9.56108 2.69130   2
   6   4  -5 9.10589 2.35694   2
   6   4  -5 7.62539 2.25815   1
   6   4  -5 7.98080 2.81316   1
   5   4  -5 54.2599  6.2802   2
   5   4  -5 53.7907  6.6175   1
   5   4  -5 46.3727  5.6569   1
   5   4  -5 40.9220  5.3384   2
   4   4  -5 424.546  39.563   2
   4   4  -5 485.106  41.443   1
   4   4  -5 437.606  39.069   2
   4   4  -5 441.634  41.937   1
   3   4  -5 55.0145  6.5301   1
   3   4  -5 59.4634  6.2734   2
   3   4  -5 51.5436  7.1555   1
   3   4  -5 59.1111  7.0516   2
   2   4  -5 822.168  70.427   2
   2   4  -5 783.334  73.937   1
   2   4  -5 801.911  74.502   1
   2   4  -5 835.642  69.787   2
  -2  -4   5 790.453  73.486   1
  -2  -4   5 811.651  69.763   2
  -2  -4   5 819.708  69.461   2
   1   4  -5 35.7628  5.2175   2
   1   4  -5 41.2649  6.1180   2
   1   4  -5 36.5749  6.1600   1
   1   4  -5 46.8049  5.9592   1
  -1  -4   5 54.5942  5.7311   1
  -1  -4   5 48.9717  5.9740   2
  -1  -4   5 45.9202  5.2006   2
   0   4  -5 1.02667 1.63524   1
   0   4  -5 4.99524 1.87203   2
   0   4  -5 0.67007 1.56961   2
   0   4  -5 -0.9011  1.4544   1
   0  -4   5 2.00881 1.85779   2
   0  -4   5 1.75717 1.20545   2
   0  -4   5 0.13933 1.00748   1
  -1   4  -5 0.88005 1.68476   3
  -1   4  -5 6.61900 2.85261   1
  -1   4  -5 3.15065 2.02165   1
  -1   4  -5 4.96951 2.36782   2
  -1   4  -5 7.24564 2.25458   2
   1  -4   5 0.40429 1.64855   2
   1  -4   5 7.74123 2.06132   2
   1  -4   5 1.65595 1.64474   1
  -2   4  -5 1.03513 2.14728   1
  -2   4  -5 -0.7752  1.5855   2
  -2   4  -5 0.12102 2.23203   1
  -2   4  -5 2.04227 1.99653   3
  -2   4  -5 1.80106 1.65156   2
   2  -4   5 0.00121 2.06078   2
   2  -4   5 2.25462 1.94225   1
   2  -4   5 -0.5553  1.2973   2
  -3   4  -5 13.6305  3.5398   2
  -3   4  -5 11.9572  3.5685   2
  -3   4  -5 25.8756  5.0094   1
  -3   4  -5 32.5694  4.9742   3
   3  -4   5 12.6559  3.5498   1
   3  -4   5 6.90997 2.73041   2
   3  -4   5 12.9919  3.7142   2
  -4   4  -5 319.890  32.972   2
  -4   4  -5 405.886  35.785   1
  -4   4  -5 369.733  33.678   2
  -4   4  -5 367.712  34.578   3
   4  -4   5 358.170  35.120   1
   4  -4   5 324.203  33.381   2
   4  -4   5 386.146  33.214   2
  -5   4  -5 148.227  16.891   3
  -5   4  -5 172.317  18.024   2
  -5   4  -5 155.887  18.503   1
   5  -4   5 156.548  17.137   2
   5  -4   5 169.640  18.948   1
   5  -4   5 143.693  18.179   1
  -6   4  -5 18.2487  5.1763   1
  -6   4  -5 6.29619 3.35025   2
  -6   4  -5 14.3493  3.6792   3
   6  -4   5 11.0458  4.8201   1
   6  -4   5 10.4741  4.7430   1
   6  -4   5 14.2524  3.9211   2
  -7   4  -5 72.4459 10.0784   2
  -7   4  -5 65.0415  8.7081   3
  -7   4  -5 43.3958  9.5113   1
   7  -4   5 82.5209 11.5944   1
   7  -4   5 70.9130 10.8862   1
   7  -4   5 62.6634  9.4699   2
  -8   4  -5 16.2964  5.0097   2
   8  -4   5 13.9931  4.6966   2
   8  -4   5 6.11688 4.44512   1
  -9   4  -5 -0.3877  3.4128   2
   9  -4   5 8.60287 4.40959   2
   9  -4   5 3.42526 4.26971   1
  10  -4   5 5.80900 5.26998   1
  10  -4   5 10.7048  5.3943   2
  11  -4   5 1.25345 4.88092   1
  11  -4   5 -0.5301  4.8634   2
  12  -4   5 12.5227  7.0827   1
  12  -4   5 -0.1290  5.4651   2
  11   3  -5 1.08712 4.40650   1
  10   3  -5 5.94662 4.14007   1
   9   3  -5 6.45390 3.64496   1
   9   3  -5 11.1724  3.0504   1
   8   3  -5 82.8311  8.7627   2
   8   3  -5 80.8436  8.9119   1
   8   3  -5 67.7528  9.2184   1
   7   3  -5 -0.8753  2.2127   3
   7   3  -5 3.09078 1.74903   2
   7   3  -5 -1.0024  2.0223   1
   7   3  -5 0.82984 1.73303   2
   7   3  -5 0.99038 1.75771   1
   6   3  -5 4.40212 1.98426   1
   6   3  -5 6.52407 3.05174   3
   6   3  -5 2.05920 1.51499   2
   6   3  -5 3.18715 1.78800   2
   6   3  -5 3.39727 1.59056   1
   5   3  -5 85.8903  8.2964   2
   5   3  -5 90.6669  8.7852   1
   5   3  -5 88.4927  9.0442   1
   5   3  -5 84.6292 10.7062   3
   5   3  -5 88.7222  8.5589   2
   4   3  -5 -0.4123  1.4985   1
   4   3  -5 1.76867 1.51166   2
   4   3  -5 2.07914 2.20253   3
   4   3  -5 4.27196 1.25430   2
   4   3  -5 3.96178 1.27301   1
   3   3  -5 444.096  38.112   2
   3   3  -5 423.419  38.448   2
   3   3  -5 453.959  40.728   1
   3   3  -5 465.500  41.681   3
   3   3  -5 428.099  40.324   1
   2   3  -5 7.79846 2.78804   3
   2   3  -5 14.4702  2.2324   1
   2   3  -5 14.4220  2.1050   2
   2   3  -5 4.80305 1.97440   1
   2   3  -5 7.13067 2.10515   2
  -2  -3   5 12.7018  1.7149   2
   1   3  -5 252.681  25.621   1
   1   3  -5 261.646  25.996   1
   1   3  -5 272.364  24.186   2
   1   3  -5 268.296  24.677   2
   1   3  -5 254.282  26.451   3
  -1  -3   5 274.026  24.347   2
  -1  -3   5 302.253  25.453   1
  -1  -3   5 287.917  24.020   2
   0   3  -5 1.20121 1.52645   3
   0   3  -5 0.28903 1.33294   1
   0   3  -5 2.63606 1.46972   1
   0   3  -5 0.99954 1.03465   2
   0   3  -5 0.47448 1.22045   2
   0  -3   5 0.60031 0.85013   1
   0  -3   5 1.72744 1.04669   2
   0  -3   5 -0.1725  1.0968   2
  -1   3  -5 49.4114  6.4485   3
  -1   3  -5 34.5020  5.5414   2
  -1   3  -5 36.1244  5.6349   1
  -1   3  -5 42.8043  6.1515   1
  -1   3  -5 36.9517  5.2280   2
   1  -3   5 53.7305  5.6304   2
   1  -3   5 37.1802  5.5710   2
   1  -3   5 43.6070  5.6766   1
  -2   3  -5 171.294  18.834   1
  -2   3  -5 217.383  19.090   3
  -2   3  -5 188.934  19.065   1
  -2   3  -5 196.271  18.262   2
  -2   3  -5 170.769  17.664   2
   2  -3   5 189.514  17.664   2
   2  -3   5 178.589  18.042   2
   2  -3   5 202.915  18.880   1
  -3   3  -5 269.215  25.736   2
  -3   3  -5 292.682  26.611   3
  -3   3  -5 272.907  27.034   1
  -3   3  -5 249.389  25.314   2
   3  -3   5 285.394  25.825   2
   3  -3   5 272.699  25.296   2
   3  -3   5 289.332  27.099   1
   3  -3   5 270.144  26.943   1
  -4   3  -5 8.26091 2.98230   2
  -4   3  -5 12.1838  3.5262   2
  -4   3  -5 7.28475 3.33403   1
  -4   3  -5 11.8350  3.0723   3
   4  -3   5 11.3714  3.5637   2
   4  -3   5 4.09669 3.16564   1
   4  -3   5 15.8415  3.5875   2
   4  -3   5 14.4223  3.9429   1
  -5   3  -5 23.5500  5.4882   1
  -5   3  -5 28.5619  4.6960   3
  -5   3  -5 29.2646  5.5522   2
  -5   3  -5 23.8082  5.1386   2
   5  -3   5 34.3595  5.7502   2
   5  -3   5 18.3102  5.2139   1
   5  -3   5 22.3608  5.3675   2
   5  -3   5 25.7784  5.6036   1
  -6   3  -5 8.21637 3.42812   2
  -6   3  -5 14.4170  3.3533   3
  -6   3  -5 6.39805 3.69579   1
   6  -3   5 13.0730  4.6595   1
   6  -3   5 16.3371  4.2114   2
   6  -3   5 14.4814  4.7710   1
  -7   3  -5 -0.8620  2.6290   2
  -7   3  -5 -0.3285  2.0797   3
  -7   3  -5 1.18303 2.78475   1
   7  -3   5 1.87473 3.19688   1
   7  -3   5 3.95106 3.55152   1
   7  -3   5 1.88608 2.82968   2
  -8   3  -5 125.773  14.070   2
   8  -3   5 96.1464 14.4344   1
   8  -3   5 95.6132 13.2216   2
  -9   3  -5 0.02526 3.22644   2
   9  -3   5 -0.3950  4.3608   1
   9  -3   5 3.58687 3.86123   2
  10  -3   5 4.27009 4.86900   1
  10  -3   5 4.40416 4.08711   2
  11  -3   5 16.8261  6.0878   2
  11  -3   5 4.55485 5.60926   1
  12  -3   5 5.91852 6.12103   2
  12  -3   5 1.83846 5.66282   1
  11   2  -5 5.51306 4.79892   1
  10   2  -5 2.14138 3.76080   1
   9   2  -5 0.31253 2.10954   2
   9   2  -5 -0.5514  2.7801   1
   9   2  -5 0.10597 2.12534   1
   8   2  -5 6.43177 2.21911   1
   8   2  -5 1.91553 2.54332   1
   8   2  -5 6.53234 2.33354   2
   7   2  -5 0.45169 1.76517   1
   7   2  -5 0.72262 1.49570   2
   7   2  -5 2.01963 2.00431   3
   7   2  -5 3.08429 1.59897   2
   6   2  -5 37.2629  5.4507   3
   5   2  -5 597.685  55.237   3
   4   2  -5 752.910  69.205   3
   3   2  -5 49.7922  6.7245   3
   3   2  -5 52.7726  4.7315   2
   3   2  -5 49.8054  4.9026   2
   2   2  -5 71.0088  8.1589   3
   2   2  -5 66.6068  6.4951   1
   2   2  -5 61.1328  5.9327   2
   2   2  -5 62.9123  6.2862   1
   2   2  -5 63.7282  6.1866   2
   1   2  -5 48.6661  5.3132   2
   1   2  -5 45.5026  5.1483   1
   1   2  -5 41.7127  5.2468   1
   1   2  -5 46.9874  6.2127   3
   1   2  -5 40.2537  4.7056   2
  -1  -2   5 42.7126  4.2793   2
  -1  -2   5 48.4317  4.8052   2
  -1  -2   5 45.1158  4.5237   1
   0   2  -5 45.0090  6.8734   3
   0   2  -5 60.7621  6.6837   2
   0   2  -5 45.2896  6.5465   1
   0   2  -5 67.0774  6.4639   2
   0   2  -5 60.7677  6.8223   1
   0  -2   5 52.6596  6.2950   2
   0  -2   5 54.0776  6.3534   1
   0  -2   5 72.3947  5.8616   2
   0  -2   5 50.7833  7.0569   3
   0  -2   5 54.1051  6.5138   1
  -1   2  -5 3.32131 1.78002   3
  -1   2  -5 5.27714 1.96953   2
  -1   2  -5 12.0271  2.3931   2
  -1   2  -5 7.02800 2.27400   1
  -1   2  -5 4.25409 1.80433   1
   1  -2   5 10.8922  2.1975   2
   1  -2   5 5.80333 2.06025   1
   1  -2   5 8.01195 2.16981   2
   1  -2   5 9.85689 2.32910   1
   1  -2   5 1.93947 1.56987   3
  -2   2  -5 57.4076  6.7411   2
  -2   2  -5 55.3621  7.1889   1
  -2   2  -5 63.5184  7.3548   1
  -2   2  -5 45.1891  6.3164   3
  -2   2  -5 37.8908  6.0064   2
   2  -2   5 55.9157  6.8197   1
   2  -2   5 43.2234  6.2025   2
   2  -2   5 40.1369  5.9433   2
   2  -2   5 62.0818  7.1611   1
   2  -2   5 48.9892  6.4864   3
  -3   2  -5 94.3594 12.0158   2
  -3   2  -5 136.992  13.532   1
  -3   2  -5 110.041  12.347   2
  -3   2  -5 117.409  11.807   3
   3  -2   5 113.373  12.446   2
   3  -2   5 101.213  12.334   3
   3  -2   5 137.415  13.462   1
   3  -2   5 112.945  12.277   2
   3  -2   5 114.339  13.285   1
  -4   2  -5 564.319  52.575   2
  -4   2  -5 627.605  55.768   1
  -4   2  -5 586.268  54.865   3
  -4   2  -5 601.296  52.723   2
   4  -2   5 572.713  55.934   1
   4  -2   5 584.467  52.675   2
   4  -2   5 603.323  55.621   1
   4  -2   5 594.130  54.939   3
   4  -2   5 609.304  52.721   2
  -5   2  -5 439.922  41.761   1
  -5   2  -5 397.594  40.785   3
  -5   2  -5 420.138  39.588   2
  -5   2  -5 447.219  39.738   2
   5  -2   5 434.584  42.355   1
   5  -2   5 421.220  39.640   2
   5  -2   5 502.983  40.090   2
   5  -2   5 452.499  40.938   3
   5  -2   5 439.270  41.770   1
  -6   2  -5 36.5599  6.2383   2
  -6   2  -5 33.4967  5.1845   3
  -6   2  -5 44.8249  6.7135   2
  -6   2  -5 32.1465  5.8122   2
   6  -2   5 16.0993  5.1483   1
   6  -2   5 41.1328  6.6499   2
   6  -2   5 30.7730  6.1077   2
   6  -2   5 36.9730  7.2456   1
  -7   2  -5 151.282  15.330   3
  -7   2  -5 168.281  18.138   1
  -7   2  -5 146.839  16.672   2
   7  -2   5 125.678  18.012   1
   7  -2   5 167.685  18.248   1
   7  -2   5 153.637  17.387   2
  -8   2  -5 3.88717 2.41537   3
  -8   2  -5 4.73887 3.11121   2
   8  -2   5 2.39461 3.37595   2
   8  -2   5 2.05308 3.93116   1
  -9   2  -5 -1.2963  3.3177   2
   9  -2   5 -0.3625  3.7232   1
   9  -2   5 -1.9120  3.5019   2
  10  -2   5 28.6438  7.3234   2
  10  -2   5 22.4180  7.2247   1
  11  -2   5 4.10240 5.44606   2
  11  -2   5 7.08635 5.82016   1
  12  -2   5 3.11750 6.45946   2
  12  -2   5 2.51105 6.24003   1
  12   1  -5 5.51939 4.37791   1
  11   1  -5 -1.1607  3.7538   1
  10   1  -5 -2.3604  3.2783   1
   9   1  -5 1.00610 2.74727   1
   9   1  -5 0.85097 2.14625   1
   9   1  -5 4.01193 2.30680   2
   8   1  -5 5.25944 2.47653   2
   8   1  -5 8.48923 2.31374   2
   8   1  -5 5.13187 2.09428   1
   8   1  -5 3.62653 2.68774   1
   7   1  -5 13.4246  2.4376   2
   7   1  -5 13.8681  2.5756   3
   7   1  -5 12.0237  2.2523   2
   6   1  -5 54.5327  6.5825   3
   5   1  -5 4.12465 1.97975   3
   4   1  -5 264.508  25.041   3
   3   1  -5 0.92804 1.09900   3
   2   1  -5 9.79128 2.21576   3
   2   1  -5 10.9478  1.3001   2
  -2  -1   5 7.74613 2.11911   3
   1   1  -5 116.836  12.243   1
   1   1  -5 133.502  12.351   1
   1   1  -5 140.153  11.758   2
   1   1  -5 140.622  11.647   2
   1   1  -5 118.115  12.867   3
  -1  -1   5 105.020  12.743   3
  -1  -1   5 129.423  11.916   1
  -1  -1   5 138.533  11.324   2
   0   1  -5 440.210  43.835   3
   0   1  -5 455.367  41.210   2
   0   1  -5 520.115  43.825   1
   0   1  -5 423.976  41.108   2
   0   1  -5 454.267  43.543   1
   0  -1   5 464.869  43.419   1
   0  -1   5 444.282  43.838   3
   0  -1   5 523.813  41.160   2
   0  -1   5 511.264  41.072   2
   0  -1   5 488.374  43.525   1
  -1   1  -5 273.089  27.857   3
  -1   1  -5 282.457  27.793   1
  -1   1  -5 299.791  26.457   2
  -1   1  -5 297.796  28.190   1
  -1   1  -5 311.462  26.500   2
   1  -1   5 321.857  26.441   2
   1  -1   5 310.053  28.050   1
   1  -1   5 293.082  27.943   3
   1  -1   5 268.145  27.668   1
   1  -1   5 316.368  26.384   2
  -2   1  -5 1.55579 1.23457   2
  -2   1  -5 0.94168 1.31172   1
  -2   1  -5 3.00312 1.43278   2
  -2   1  -5 2.32652 1.75060   1
  -2   1  -5 -0.3414  0.7566   3
   2  -1   5 -0.8201  0.9386   1
   2  -1   5 0.57330 1.23167   2
   2  -1   5 2.01276 1.44818   1
   2  -1   5 0.74802 1.08050   3
   2  -1   5 -0.5878  1.0113   2
  -3   1  -5 4.64613 1.90199   2
  -3   1  -5 0.07706 1.84055   1
  -3   1  -5 -0.1683  1.1810   3
  -3   1  -5 1.34143 1.45450   2
  -3   1  -5 1.46433 1.38116   1
   3  -1   5 -0.0035  1.1428   2
   3  -1   5 -0.2925  0.8846   3
   3  -1   5 -1.3154  1.2315   1
   3  -1   5 -0.1425  1.1615   2
   3  -1   5 -0.1498  1.4553   1
  -4   1  -5 242.090  20.416   2
  -4   1  -5 196.840  19.962   2
  -4   1  -5 202.145  20.527   3
  -4   1  -5 204.949  20.110   2
  -4   1  -5 210.708  21.075   1
   4  -1   5 213.662  21.020   1
   4  -1   5 224.640  20.281   2
   4  -1   5 199.185  21.549   1
   4  -1   5 230.431  20.263   2
   4  -1   5 208.711  20.468   3
  -5   1  -5 92.2667 10.8848   3
  -5   1  -5 101.972  11.447   2
  -5   1  -5 93.0455 11.2086   2
  -5   1  -5 108.491  12.090   1
   5  -1   5 93.2206 10.7747   3
   5  -1   5 118.203  12.193   2
   5  -1   5 97.9474 11.8422   1
   5  -1   5 100.674  11.647   2
   5  -1   5 85.9777 12.5408   1
  -6   1  -5 42.3288  6.6231   2
  -6   1  -5 41.5077  5.9750   3
  -6   1  -5 44.2472  6.6735   2
   6  -1   5 36.7880  5.5956   3
   6  -1   5 36.8847  7.3731   1
   6  -1   5 46.1619  7.1934   2
   6  -1   5 52.3314  7.4055   2
   6  -1   5 47.6375  7.1875   1
  -7   1  -5 110.471  13.949   2
  -7   1  -5 158.033  15.784   1
  -7   1  -5 135.782  13.109   3
   7  -1   5 128.765  14.911   2
   7  -1   5 121.971  12.820   3
   7  -1   5 114.080  16.136   1
   7  -1   5 130.227  15.394   1
   7  -1   5 110.586  14.617   2
  -8   1  -5 1.87151 3.47335   1
  -8   1  -5 2.04375 2.75387   2
   8  -1   5 4.45373 3.29689   1
   8  -1   5 1.31961 3.05644   2
   8  -1   5 -0.1729  3.6623   1
  -9   1  -5 11.1200  4.0053   2
   9  -1   5 7.53612 4.54767   2
   9  -1   5 10.2908  5.2429   1
  10  -1   5 9.16853 5.91050   1
  10  -1   5 1.80482 4.32364   2
  11  -1   5 7.12555 5.47465   2
  11  -1   5 0.01595 4.55326   1
  12  -1   5 -3.1048  5.0860   1
  12  -1   5 -3.1540  5.5298   2
  12   0  -5 0.62358 4.21329   1
  11   0  -5 1.01863 3.77033   1
  10   0  -5 11.9769  4.2278   1
   9   0  -5 1.50643 2.08342   1
   9   0  -5 4.16674 2.81467   1
   9   0  -5 -4.8457  2.1792   2
   8   0  -5 11.3209  3.0595   1
   8   0  -5 7.46512 2.98287   2
   8   0  -5 10.9119  2.6575   1
   7   0  -5 5.82174 2.53903   1
   7   0  -5 8.77856 2.03891   2
   7   0  -5 13.5367  2.5164   2
   7   0  -5 10.1101  2.3980   1
   6   0  -5 0.02466 1.17438   2
   6   0  -5 6.05329 1.57617   3
   5   0  -5 775.821  70.691   3
   4   0  -5 109.514  10.445   3
  -4   0   5 97.2254 10.2815   3
   3   0  -5 64.1384  7.8789   3
  -3   0   5 77.2448  8.0879   3
   2   0  -5 252.641  21.043   2
   2   0  -5 248.296  23.275   3
  -2   0   5 225.491  23.136   3
   1   0  -5 31.7285  3.4296   2
   1   0  -5 29.2589  3.8864   1
   1   0  -5 38.0432  3.7806   2
   1   0  -5 35.2040  3.6294   1
   1   0  -5 35.4289  4.5883   3
  -1   0   5 28.6568  2.9061   2
  -1   0   5 38.5677  4.6969   3
  -1   0   5 31.0089  3.0643   1
   0   0  -5 19.4657  2.9819   2
[truncated: 738,308 more chars]
