# Supplementary material for: Rapid and reversible photoinduced switching of a rotaxane crystal
Source: Nat Commun. 2016 Nov 3;7:13321. doi: 10.1038/ncomms13321 (PMC5097158; doi:10.1038/ncomms13321)
Supplement: Supplementary Data 1 — CIFs for a rotaxane induced by 445-nm laser irradiation. [file ncomms13321-s2.zip › rotaxane 445laser/rotaxane65mW.cif]

 
data_140639_210_0m
 
_audit_creation_method            SHELXL-2014/6
_chemical_name_systematic         ?
_chemical_name_common             ?
_chemical_melting_point           ?
_chemical_formula_moiety          ?
_chemical_formula_sum
 'C43 H54 F6 Fe N O8 P' 
_chemical_formula_weight          913.69

loop_
 _atom_type_symbol
 _atom_type_description
 _atom_type_scat_dispersion_real
 _atom_type_scat_dispersion_imag
 _atom_type_scat_source
 'C'  'C'   0.0033   0.0016
 'International Tables Vol C Tables 4.2.6.8 and 6.1.1.4'
 'H'  'H'   0.0000   0.0000
 'International Tables Vol C Tables 4.2.6.8 and 6.1.1.4'
 'N'  'N'   0.0061   0.0033
 'International Tables Vol C Tables 4.2.6.8 and 6.1.1.4'
 'O'  'O'   0.0106   0.0060
 'International Tables Vol C Tables 4.2.6.8 and 6.1.1.4'
 'F'  'F'   0.0171   0.0103
 'International Tables Vol C Tables 4.2.6.8 and 6.1.1.4'
 'P'  'P'   0.1023   0.0942
 'International Tables Vol C Tables 4.2.6.8 and 6.1.1.4'
 'Fe'  'Fe'   0.3463   0.8444
 'International Tables Vol C Tables 4.2.6.8 and 6.1.1.4'
 
_space_group_crystal_system       triclinic
_space_group_IT_number            2
_space_group_name_H-M_alt         'P -1'
_space_group_name_Hall            '-P 1'
 
_shelx_space_group_comment
;
The symmetry employed for this shelxl refinement is uniquely defined
by the following loop, which should always be used as a source of
symmetry information in preference to the above space-group names.
They are only intended as comments.
;
 
loop_
 _space_group_symop_operation_xyz
 'x, y, z'
 '-x, -y, -z'
 
_cell_length_a                    10.3815(18)
_cell_length_b                    11.262(2)
_cell_length_c                    19.473(4)
_cell_angle_alpha                 87.298(7)
_cell_angle_beta                  80.314(7)
_cell_angle_gamma                 88.684(6)
_cell_volume                      2241.5(7)
_cell_formula_units_Z             2
_cell_measurement_temperature     296(2)
_cell_measurement_reflns_used     2813
_cell_measurement_theta_min       2.5
_cell_measurement_theta_max       25
 
_exptl_crystal_description        tabullar
_exptl_crystal_colour             yellow
_exptl_crystal_density_meas       ?
_exptl_crystal_density_method     'not measured'
_exptl_crystal_density_diffrn     1.354          
_exptl_crystal_F_000              956
_exptl_transmission_factor_min    ?
_exptl_transmission_factor_max    ?
_exptl_crystal_size_max           0.35
_exptl_crystal_size_mid           0.30
_exptl_crystal_size_min           0.10
_exptl_absorpt_coefficient_mu     0.448
_shelx_estimated_absorpt_T_min    ?
_shelx_estimated_absorpt_T_max    ?
_exptl_absorpt_correction_type    multi-scan
_exptl_absorpt_correction_T_min   0.8497  
_exptl_absorpt_correction_T_max   0.9486
_exptl_absorpt_process_details    'SADABS V2014/4 (Bruker AXS Inc.)'
_exptl_special_details    
;
?
;
_diffrn_ambient_temperature       296(2)
_diffrn_radiation_wavelength      0.71073
_diffrn_radiation_type            MoK\a
_diffrn_source                    ?
_diffrn_measurement_device_type   'Bruker APEX-II CCD'
_diffrn_measurement_method        '\f and \w scans'
_diffrn_detector_area_resol_mean  8.3333
_diffrn_reflns_number             33235
_diffrn_reflns_av_unetI/netI      0.1053
_diffrn_reflns_av_R_equivalents   0.0845
_diffrn_reflns_limit_h_min        -11
_diffrn_reflns_limit_h_max        12
_diffrn_reflns_limit_k_min        -14
_diffrn_reflns_limit_k_max        13
_diffrn_reflns_limit_l_min        -24
_diffrn_reflns_limit_l_max        24
_diffrn_reflns_theta_min          1.062
_diffrn_reflns_theta_max          26.501
_diffrn_reflns_theta_full         25.242
_diffrn_measured_fraction_theta_max   0.958
_diffrn_measured_fraction_theta_full  0.985
_diffrn_reflns_Laue_measured_fraction_max    0.958
_diffrn_reflns_Laue_measured_fraction_full   0.985
_diffrn_reflns_point_group_measured_fraction_max   0.958
_diffrn_reflns_point_group_measured_fraction_full  0.985
_reflns_number_total              8895
_reflns_number_gt                 4203
_reflns_threshold_expression      'I > 2\s(I)'
_reflns_Friedel_coverage          0.000
_reflns_Friedel_fraction_max      .
_reflns_Friedel_fraction_full     .
 
_reflns_special_details
;
 Reflections were merged by SHELXL according to the crystal
 class for the calculation of statistics and refinement.
 
 _reflns_Friedel_fraction is defined as the number of unique
 Friedel pairs measured divided by the number that would be
 possible theoretically, ignoring centric projections and
 systematic absences.
;
 
_computing_data_collection        'APEX2 (Bruker AXS, 2010)'
_computing_cell_refinement        'SAINT V8.34A (Bruker AXS Inc., 2013)'
_computing_data_reduction         'SAINT V8.34A (Bruker AXS Inc., 2013)'
_computing_structure_solution     ?
_computing_structure_refinement   'SHELXL-2014/6 (Sheldrick, 2014)'
_computing_molecular_graphics     'SHELXTL (Sheldrick, 2008)'
_computing_publication_material   'SHELXTL'
_refine_special_details           ?
_refine_ls_structure_factor_coef  Fsqd
_refine_ls_matrix_type            full
_refine_ls_weighting_scheme       calc
_refine_ls_weighting_details
'w=1/[\s^2^(Fo^2^)+(0.1274P)^2^] where P=(Fo^2^+2Fc^2^)/3'
_atom_sites_solution_primary      ?
_atom_sites_solution_secondary    ?
_atom_sites_solution_hydrogens    geom
_refine_ls_hydrogen_treatment     constr
_refine_ls_extinction_method      none
_refine_ls_extinction_coef        .
_refine_ls_number_reflns          8895
_refine_ls_number_parameters      542
_refine_ls_number_restraints      0
_refine_ls_R_factor_all           0.1453
_refine_ls_R_factor_gt            0.0648
_refine_ls_wR_factor_ref          0.2456
_refine_ls_wR_factor_gt           0.1800
_refine_ls_goodness_of_fit_ref    0.958
_refine_ls_restrained_S_all       0.958
_refine_ls_shift/su_max           0.000
_refine_ls_shift/su_mean          0.000
 
loop_
 _atom_site_label
 _atom_site_type_symbol
 _atom_site_fract_x
 _atom_site_fract_y
 _atom_site_fract_z
 _atom_site_U_iso_or_equiv
 _atom_site_adp_type
 _atom_site_occupancy
 _atom_site_site_symmetry_order  
 _atom_site_calc_flag
 _atom_site_refinement_flags_posn
 _atom_site_refinement_flags_adp
 _atom_site_refinement_flags_occupancy
 _atom_site_disorder_assembly
 _atom_site_disorder_group
Fe1 Fe 0.31936(6) 0.36494(6) 0.43061(3) 0.0654(3) Uani 1 1 d . . . . .
N1 N 0.4080(3) 0.2639(3) 0.21283(15) 0.0572(9) Uani 1 1 d . . . . .
H1A H 0.3231 0.2599 0.2110 0.069 Uiso 1 1 calc R U . . .
H1B H 0.4370 0.3327 0.1922 0.069 Uiso 1 1 calc R U . . .
C1 C 0.4272(4) 0.2598(4) 0.28777(19) 0.0584(11) Uani 1 1 d . . . . .
H1C H 0.3867 0.1888 0.3113 0.070 Uiso 1 1 calc R U . . .
H1D H 0.5200 0.2542 0.2895 0.070 Uiso 1 1 calc R U . . .
C2 C 0.4793(5) 0.1635(4) 0.1744(2) 0.0650(12) Uani 1 1 d . . . . .
H2A H 0.4605 0.0899 0.2019 0.078 Uiso 1 1 calc R U . . .
H2B H 0.5726 0.1764 0.1688 0.078 Uiso 1 1 calc R U . . .
C3 C 0.4414(4) 0.1514(4) 0.1038(2) 0.0596(11) Uani 1 1 d . . . . .
C4 C 0.3650(5) 0.0596(5) 0.0922(2) 0.0727(13) Uani 1 1 d . . . . .
H4 H 0.3361 0.0043 0.1282 0.087 Uiso 1 1 calc R U . . .
C5 C 0.3303(5) 0.0486(5) 0.0270(3) 0.0816(15) Uani 1 1 d . . . . .
H5 H 0.2794 -0.0150 0.0198 0.098 Uiso 1 1 calc R U . . .
C6 C 0.3694(6) 0.1294(5) -0.0271(2) 0.0820(15) Uani 1 1 d . . . . .
C7 C 0.4448(6) 0.2225(5) -0.0145(2) 0.0916(17) Uani 1 1 d . . . . .
H7 H 0.4718 0.2794 -0.0499 0.110 Uiso 1 1 calc R U . . .
C8 C 0.4801(6) 0.2321(5) 0.0497(2) 0.0823(15) Uani 1 1 d . . . . .
H8 H 0.5318 0.2952 0.0569 0.099 Uiso 1 1 calc R U . . .
C9 C 0.3280(6) 0.1173(6) -0.0974(3) 0.116(2) Uani 1 1 d . . . . .
H9A H 0.2563 0.1710 -0.1016 0.174 Uiso 1 1 calc R U . . .
H9B H 0.3013 0.0372 -0.1014 0.174 Uiso 1 1 calc R U . . .
H9C H 0.4000 0.1361 -0.1338 0.174 Uiso 1 1 calc R U . . .
C10 C 0.3707(4) 0.3659(4) 0.32587(19) 0.0553(10) Uani 1 1 d . . . . .
C11 C 0.2368(5) 0.3968(4) 0.3436(2) 0.0687(12) Uani 1 1 d . . . . .
H11 H 0.1673 0.3561 0.3317 0.082 Uiso 1 1 calc R U . . .
C12 C 0.2268(6) 0.5004(5) 0.3826(2) 0.0819(15) Uani 1 1 d . . . . .
H12 H 0.1498 0.5396 0.4009 0.098 Uiso 1 1 calc R U . . .
C13 C 0.3533(6) 0.5336(4) 0.3887(2) 0.0855(16) Uani 1 1 d . . . . .
H13 H 0.3745 0.5988 0.4119 0.103 Uiso 1 1 calc R U . . .
C14 C 0.4437(5) 0.4513(4) 0.3537(2) 0.0679(12) Uani 1 1 d . . . . .
H14 H 0.5342 0.4530 0.3497 0.081 Uiso 1 1 calc R U . . .
C15 C 0.3634(8) 0.1991(5) 0.4652(3) 0.0995(19) Uani 1 1 d . . . . .
H15 H 0.4010 0.1389 0.4370 0.119 Uiso 1 1 calc R U . . .
C16 C 0.2295(7) 0.2217(6) 0.4848(3) 0.1050(19) Uani 1 1 d . . . . .
H16 H 0.1626 0.1786 0.4721 0.126 Uiso 1 1 calc R U . . .
C17 C 0.2135(7) 0.3199(7) 0.5269(3) 0.1017(19) Uani 1 1 d . . . . .
H17 H 0.1344 0.3535 0.5472 0.122 Uiso 1 1 calc R U . . .
C18 C 0.3380(8) 0.3583(6) 0.5329(3) 0.106(2) Uani 1 1 d . . . . .
H18 H 0.3563 0.4228 0.5575 0.127 Uiso 1 1 calc R U . . .
C19 C 0.4304(7) 0.2829(7) 0.4953(3) 0.105(2) Uani 1 1 d . . . . .
H19 H 0.5207 0.2879 0.4912 0.126 Uiso 1 1 calc R U . . .
O1 O 0.1093(3) 0.1800(3) 0.20239(18) 0.0768(9) Uani 1 1 d . . . . .
O2 O 0.2263(4) 0.0374(3) 0.3070(2) 0.1035(13) Uani 1 1 d . . . . .
O4 O 0.6870(3) 0.0897(3) 0.3450(2) 0.0910(11) Uani 1 1 d . . . . .
O5 O 0.7642(3) 0.2873(3) 0.28064(17) 0.0746(9) Uani 1 1 d . . . . .
O6 O 0.6450(3) 0.4192(3) 0.17409(17) 0.0785(9) Uani 1 1 d . . . . .
O7 O 0.4158(3) 0.5159(3) 0.14601(17) 0.0758(9) Uani 1 1 d . . . . .
O8 O 0.1904(3) 0.3759(3) 0.13674(17) 0.0774(9) Uani 1 1 d . . . . .
C20 C 0.0866(6) 0.3318(7) 0.0363(3) 0.1056(19) Uani 1 1 d . . . . .
H20 H 0.1153 0.4017 0.0118 0.127 Uiso 1 1 calc R U . . .
C21 C 0.0107(7) 0.2504(9) 0.0071(4) 0.126(3) Uani 1 1 d . . . . .
H21 H -0.0113 0.2670 -0.0368 0.152 Uiso 1 1 calc R U . . .
C22 C -0.0289(8) 0.1500(8) 0.0427(5) 0.131(3) Uani 1 1 d . . . . .
H22 H -0.0775 0.0970 0.0226 0.157 Uiso 1 1 calc R U . . .
C23 C -0.0005(6) 0.1223(6) 0.1077(4) 0.0999(18) Uani 1 1 d . . . . .
H23 H -0.0310 0.0520 0.1312 0.120 Uiso 1 1 calc R U . . .
C24 C 0.0731(5) 0.1980(5) 0.1386(3) 0.0777(14) Uani 1 1 d . . . . .
C25 C 0.0486(5) 0.0793(5) 0.2443(3) 0.0832(15) Uani 1 1 d . . . . .
H25A H 0.0728 0.0062 0.2206 0.100 Uiso 1 1 calc R U . . .
H25B H -0.0457 0.0883 0.2511 0.100 Uiso 1 1 calc R U . . .
C26 C 0.0939(5) 0.0747(5) 0.3123(3) 0.0891(16) Uani 1 1 d . . . . .
H26A H 0.0836 0.1529 0.3315 0.107 Uiso 1 1 calc R U . . .
H26B H 0.0397 0.0203 0.3443 0.107 Uiso 1 1 calc R U . . .
C31 C 0.7527(5) 0.1641(5) 0.3813(3) 0.0749(14) Uani 1 1 d . . . . .
C32 C 0.7805(6) 0.1410(6) 0.4482(3) 0.0992(19) Uani 1 1 d . . . . .
H32 H 0.7534 0.0704 0.4725 0.119 Uiso 1 1 calc R U . . .
C33 C 0.8486(7) 0.2230(8) 0.4790(3) 0.112(2) Uani 1 1 d . . . . .
H33 H 0.8688 0.2062 0.5232 0.135 Uiso 1 1 calc R U . . .
C34 C 0.8851(6) 0.3267(7) 0.4449(3) 0.1061(19) Uani 1 1 d . . . . .
H34 H 0.9282 0.3819 0.4664 0.127 Uiso 1 1 calc R U . . .
C35 C 0.8600(5) 0.3522(5) 0.3792(3) 0.0831(15) Uani 1 1 d . . . . .
H35 H 0.8876 0.4236 0.3561 0.100 Uiso 1 1 calc R U . . .
C36 C 0.7936(4) 0.2720(4) 0.3468(3) 0.0694(13) Uani 1 1 d . . . . .
C37 C 0.8256(4) 0.3833(4) 0.2373(2) 0.0716(13) Uani 1 1 d . . . . .
H37A H 0.9199 0.3739 0.2308 0.086 Uiso 1 1 calc R U . . .
H37B H 0.8016 0.4586 0.2585 0.086 Uiso 1 1 calc R U . . .
C38 C 0.7789(5) 0.3798(5) 0.1689(3) 0.0797(14) Uani 1 1 d . . . . .
H38A H 0.8335 0.4302 0.1346 0.096 Uiso 1 1 calc R U . . .
H38B H 0.7871 0.2992 0.1531 0.096 Uiso 1 1 calc R U . . .
C39 C 0.6326(5) 0.5442(4) 0.1613(3) 0.0835(16) Uani 1 1 d . . . . .
H39A H 0.6597 0.5642 0.1120 0.100 Uiso 1 1 calc R U . . .
H39B H 0.6880 0.5859 0.1873 0.100 Uiso 1 1 calc R U . . .
C40 C 0.4933(5) 0.5805(4) 0.1834(3) 0.0772(14) Uani 1 1 d . . . . .
H40A H 0.4672 0.5639 0.2331 0.093 Uiso 1 1 calc R U . . .
H40B H 0.4822 0.6651 0.1739 0.093 Uiso 1 1 calc R U . . .
C41 C 0.2846(5) 0.5592(5) 0.1541(3) 0.0880(16) Uani 1 1 d . . . . .
H41A H 0.2833 0.6438 0.1421 0.106 Uiso 1 1 calc R U . . .
H41B H 0.2424 0.5469 0.2022 0.106 Uiso 1 1 calc R U . . .
C42 C 0.2146(5) 0.4944(5) 0.1078(3) 0.0922(17) Uani 1 1 d . . . . .
H42A H 0.1325 0.5348 0.1037 0.111 Uiso 1 1 calc R U . . .
H42B H 0.2669 0.4918 0.0616 0.111 Uiso 1 1 calc R U . . .
C43 C 0.1174(5) 0.3051(5) 0.1030(3) 0.0802(15) Uani 1 1 d . . . . .
P1 P 0.94688(13) 0.72602(12) 0.24626(8) 0.0785(4) Uani 1 1 d . . . . .
F1 F 0.8080(3) 0.6800(3) 0.2818(2) 0.1287(14) Uani 1 1 d . . . . .
F2 F 1.0858(3) 0.7708(3) 0.2118(2) 0.1407(15) Uani 1 1 d . . . . .
F3 F 0.8824(4) 0.8337(4) 0.2108(3) 0.1681(18) Uani 1 1 d . . . . .
F4 F 0.9476(4) 0.8082(4) 0.3088(2) 0.1568(18) Uani 1 1 d . . . . .
F5 F 1.0083(5) 0.6187(4) 0.2816(3) 0.176(2) Uani 1 1 d . . . . .
F6 F 0.9422(4) 0.6468(4) 0.1828(2) 0.1516(17) Uani 1 1 d . . . . .
C27 C 0.2483(6) -0.0790(5) 0.3240(4) 0.105(2) Uani 1 1 d . . . . .
H27A H 0.2108 -0.1270 0.2925 0.126 Uiso 1 1 calc R U . . .
H27B H 0.2011 -0.0964 0.3707 0.126 Uiso 1 1 calc R U . . .
O3 O 0.4702(5) -0.0509(4) 0.3249(4) 0.179(3) Uani 1 1 d . . . . .
C28 C 0.3784(7) -0.1158(5) 0.3224(4) 0.121(2) Uani 1 1 d . . . . .
H28A H 0.3775 -0.1742 0.3606 0.145 Uiso 1 1 calc R U . . .
H28B H 0.4023 -0.1586 0.2799 0.145 Uiso 1 1 calc R U . . .
C29 C 0.5986(6) -0.0943(5) 0.3229(4) 0.117(2) Uani 1 1 d . . . . .
H29A H 0.6471 -0.0835 0.2759 0.141 Uiso 1 1 calc R U . . .
H29B H 0.5973 -0.1786 0.3355 0.141 Uiso 1 1 calc R U . . .
C30 C 0.6632(5) -0.0301(5) 0.3719(3) 0.0973(19) Uani 1 1 d . . . . .
H30A H 0.6078 -0.0298 0.4173 0.117 Uiso 1 1 calc R U . . .
H30B H 0.7452 -0.0696 0.3772 0.117 Uiso 1 1 calc R U . . .
 
loop_
 _atom_site_aniso_label
 _atom_site_aniso_U_11
 _atom_site_aniso_U_22
 _atom_site_aniso_U_33
 _atom_site_aniso_U_23
 _atom_site_aniso_U_13
 _atom_site_aniso_U_12
Fe1 0.0782(5) 0.0744(5) 0.0442(4) -0.0063(3) -0.0118(3) 0.0067(4)
N1 0.069(2) 0.058(2) 0.0474(18) -0.0043(16) -0.0150(16) 0.0034(17)
C1 0.069(3) 0.065(3) 0.044(2) -0.003(2) -0.015(2) -0.006(2)
C2 0.082(3) 0.060(3) 0.055(2) -0.011(2) -0.015(2) 0.011(2)
C3 0.070(3) 0.058(3) 0.050(2) -0.010(2) -0.008(2) 0.007(2)
C4 0.078(3) 0.078(3) 0.061(3) -0.007(2) -0.006(2) -0.003(3)
C5 0.075(3) 0.086(4) 0.086(4) -0.023(3) -0.018(3) 0.000(3)
C6 0.095(4) 0.099(4) 0.054(3) -0.017(3) -0.021(3) 0.027(3)
C7 0.134(5) 0.092(4) 0.049(3) 0.003(3) -0.016(3) -0.007(4)
C8 0.117(4) 0.070(3) 0.061(3) -0.002(3) -0.017(3) -0.008(3)
C9 0.136(5) 0.142(6) 0.080(4) -0.038(4) -0.045(4) 0.028(4)
C10 0.069(3) 0.057(3) 0.042(2) -0.0020(19) -0.014(2) 0.000(2)
C11 0.075(3) 0.076(3) 0.058(3) -0.002(2) -0.018(2) 0.001(3)
C12 0.098(4) 0.082(4) 0.066(3) -0.007(3) -0.018(3) 0.023(3)
C13 0.133(5) 0.065(3) 0.065(3) -0.017(3) -0.034(3) 0.002(3)
C14 0.083(3) 0.068(3) 0.054(3) -0.004(2) -0.013(2) -0.017(3)
C15 0.160(7) 0.085(4) 0.052(3) 0.009(3) -0.018(4) 0.024(4)
C16 0.122(6) 0.116(5) 0.075(4) 0.020(4) -0.015(4) -0.010(4)
C17 0.106(5) 0.139(6) 0.054(3) 0.010(4) 0.000(3) 0.016(4)
C18 0.143(6) 0.131(6) 0.048(3) -0.017(3) -0.026(3) 0.006(5)
C19 0.116(5) 0.145(6) 0.057(3) 0.007(4) -0.026(3) 0.029(4)
O1 0.071(2) 0.070(2) 0.093(2) -0.0077(18) -0.0197(18) -0.0044(17)
O2 0.071(3) 0.081(3) 0.155(4) 0.035(2) -0.021(2) -0.010(2)
O4 0.084(2) 0.079(2) 0.110(3) 0.035(2) -0.024(2) -0.012(2)
O5 0.074(2) 0.069(2) 0.083(2) 0.0200(18) -0.0227(17) -0.0096(16)
O6 0.071(2) 0.071(2) 0.094(2) 0.0195(18) -0.0201(18) -0.0082(17)
O7 0.063(2) 0.068(2) 0.096(2) -0.0112(18) -0.0118(17) 0.0080(17)
O8 0.066(2) 0.081(2) 0.085(2) 0.0092(19) -0.0175(17) -0.0049(17)
C20 0.085(4) 0.139(6) 0.093(4) -0.006(4) -0.015(3) 0.013(4)
C21 0.107(5) 0.181(8) 0.106(5) -0.049(6) -0.053(4) 0.027(5)
C22 0.105(6) 0.146(8) 0.156(8) -0.052(6) -0.050(5) 0.004(5)
C23 0.086(4) 0.104(5) 0.118(5) -0.029(4) -0.036(4) 0.002(3)
C24 0.060(3) 0.089(4) 0.087(4) -0.015(3) -0.017(3) 0.004(3)
C25 0.063(3) 0.070(3) 0.114(4) -0.003(3) -0.008(3) -0.008(3)
C26 0.081(4) 0.075(4) 0.107(4) 0.006(3) -0.008(3) -0.007(3)
C31 0.055(3) 0.087(4) 0.079(3) 0.012(3) -0.006(2) 0.005(3)
C32 0.088(4) 0.123(5) 0.079(4) 0.032(4) -0.005(3) -0.001(4)
C33 0.113(5) 0.161(7) 0.062(4) 0.009(4) -0.019(3) -0.008(5)
C34 0.107(5) 0.135(6) 0.077(4) -0.008(4) -0.018(3) -0.002(4)
C35 0.086(4) 0.082(4) 0.083(4) -0.008(3) -0.016(3) -0.006(3)
C36 0.058(3) 0.075(3) 0.070(3) 0.008(3) 0.003(2) 0.009(2)
C37 0.057(3) 0.072(3) 0.083(3) 0.014(3) -0.007(2) -0.005(2)
C38 0.069(3) 0.091(4) 0.076(3) 0.014(3) -0.010(3) -0.003(3)
C39 0.080(4) 0.071(4) 0.105(4) 0.026(3) -0.037(3) -0.021(3)
C40 0.095(4) 0.060(3) 0.077(3) 0.008(2) -0.020(3) -0.005(3)
C41 0.072(4) 0.068(3) 0.118(5) 0.002(3) -0.004(3) 0.012(3)
C42 0.068(3) 0.088(4) 0.117(5) 0.025(4) -0.016(3) 0.009(3)
C43 0.054(3) 0.108(5) 0.080(4) -0.019(3) -0.015(3) 0.013(3)
P1 0.0721(9) 0.0684(9) 0.0949(10) -0.0123(8) -0.0105(7) -0.0033(7)
F1 0.092(2) 0.114(3) 0.170(3) -0.040(2) 0.022(2) -0.035(2)
F2 0.095(2) 0.109(3) 0.204(4) -0.048(3) 0.032(2) -0.029(2)
F3 0.146(4) 0.135(4) 0.222(5) 0.045(3) -0.045(3) 0.017(3)
F4 0.143(3) 0.172(4) 0.154(3) -0.086(3) 0.008(3) -0.059(3)
F5 0.144(4) 0.148(4) 0.236(5) 0.064(4) -0.056(4) 0.019(3)
F6 0.168(4) 0.155(4) 0.128(3) -0.054(3) 0.008(3) -0.063(3)
C27 0.087(5) 0.082(4) 0.151(6) 0.027(4) -0.042(4) -0.022(3)
O3 0.085(3) 0.069(3) 0.394(9) 0.032(4) -0.086(4) -0.004(3)
C28 0.107(5) 0.069(4) 0.193(7) 0.028(4) -0.049(5) -0.016(4)
C29 0.085(4) 0.062(4) 0.204(8) 0.021(4) -0.033(5) 0.003(3)
C30 0.073(4) 0.071(4) 0.138(5) 0.040(4) -0.002(3) 0.007(3)
 
_geom_special_details
;
 All esds (except the esd in the dihedral angle between two l.s. planes)
 are estimated using the full covariance matrix.  The cell esds are taken
 into account individually in the estimation of esds in distances, angles
 and torsion angles; correlations between esds in cell parameters are only
 used when they are defined by crystal symmetry.  An approximate (isotropic)
 treatment of cell esds is used for estimating esds involving l.s. planes.
;
 
loop_
 _geom_bond_atom_site_label_1
 _geom_bond_atom_site_label_2
 _geom_bond_distance
 _geom_bond_site_symmetry_2
 _geom_bond_publ_flag
Fe1 C10 2.019(4) . ?
Fe1 C15 2.024(5) . ?
Fe1 C19 2.025(5) . ?
Fe1 C18 2.031(5) . ?
Fe1 C14 2.031(4) . ?
Fe1 C11 2.038(4) . ?
Fe1 C16 2.041(6) . ?
Fe1 C13 2.046(5) . ?
Fe1 C17 2.055(5) . ?
Fe1 C12 2.055(5) . ?
N1 C2 1.497(5) . ?
N1 C1 1.504(5) . ?
N1 H1A 0.8900 . ?
N1 H1B 0.8900 . ?
C1 C10 1.493(6) . ?
C1 H1C 0.9700 . ?
C1 H1D 0.9700 . ?
C2 C3 1.505(5) . ?
C2 H2A 0.9700 . ?
C2 H2B 0.9700 . ?
C3 C4 1.367(6) . ?
C3 C8 1.371(6) . ?
C4 C5 1.389(6) . ?
C4 H4 0.9300 . ?
C5 C6 1.373(7) . ?
C5 H5 0.9300 . ?
C6 C7 1.378(7) . ?
C6 C9 1.515(7) . ?
C7 C8 1.371(6) . ?
C7 H7 0.9300 . ?
C8 H8 0.9300 . ?
C9 H9A 0.9600 . ?
C9 H9B 0.9600 . ?
C9 H9C 0.9600 . ?
C10 C11 1.414(6) . ?
C10 C14 1.420(6) . ?
C11 C12 1.414(7) . ?
C11 H11 0.9300 . ?
C12 C13 1.399(7) . ?
C12 H12 0.9300 . ?
C13 C14 1.417(7) . ?
C13 H13 0.9300 . ?
C14 H14 0.9300 . ?
C15 C19 1.392(8) . ?
C15 C16 1.399(9) . ?
C15 H15 0.9300 . ?
C16 C17 1.397(8) . ?
C16 H16 0.9300 . ?
C17 C18 1.398(8) . ?
C17 H17 0.9300 . ?
C18 C19 1.400(9) . ?
C18 H18 0.9300 . ?
C19 H19 0.9300 . ?
O1 C24 1.362(6) . ?
O1 C25 1.456(6) . ?
O2 C27 1.361(6) . ?
O2 C26 1.416(6) . ?
O4 C31 1.382(6) . ?
O4 C30 1.436(6) . ?
O5 C36 1.375(5) . ?
O5 C37 1.433(5) . ?
O6 C39 1.424(5) . ?
O6 C38 1.438(6) . ?
O7 C40 1.407(5) . ?
O7 C41 1.422(6) . ?
O8 C43 1.373(6) . ?
O8 C42 1.435(6) . ?
C20 C43 1.406(7) . ?
C20 C21 1.421(9) . ?
C20 H20 0.9300 . ?
C21 C22 1.334(10) . ?
C21 H21 0.9300 . ?
C22 C23 1.367(9) . ?
C22 H22 0.9300 . ?
C23 C24 1.381(7) . ?
C23 H23 0.9300 . ?
C24 C43 1.409(7) . ?
C25 C26 1.477(7) . ?
C25 H25A 0.9700 . ?
C25 H25B 0.9700 . ?
C26 H26A 0.9700 . ?
C26 H26B 0.9700 . ?
C31 C32 1.394(7) . ?
C31 C36 1.400(7) . ?
C32 C33 1.392(9) . ?
C32 H32 0.9300 . ?
C33 C34 1.346(9) . ?
C33 H33 0.9300 . ?
C34 C35 1.364(7) . ?
C34 H34 0.9300 . ?
C35 C36 1.385(7) . ?
C35 H35 0.9300 . ?
C37 C38 1.494(6) . ?
C37 H37A 0.9700 . ?
C37 H37B 0.9700 . ?
C38 H38A 0.9700 . ?
C38 H38B 0.9700 . ?
C39 C40 1.491(7) . ?
C39 H39A 0.9700 . ?
C39 H39B 0.9700 . ?
C40 H40A 0.9700 . ?
C40 H40B 0.9700 . ?
C41 C42 1.478(7) . ?
C41 H41A 0.9700 . ?
C41 H41B 0.9700 . ?
C42 H42A 0.9700 . ?
C42 H42B 0.9700 . ?
P1 F5 1.541(4) . ?
P1 F3 1.560(4) . ?
P1 F4 1.564(4) . ?
P1 F6 1.566(4) . ?
P1 F2 1.568(3) . ?
P1 F1 1.579(3) . ?
C27 C28 1.400(8) . ?
C27 H27A 0.9700 . ?
C27 H27B 0.9700 . ?
O3 C28 1.223(7) . ?
O3 C29 1.404(7) . ?
C28 H28A 0.9700 . ?
C28 H28B 0.9700 . ?
C29 C30 1.479(8) . ?
C29 H29A 0.9700 . ?
C29 H29B 0.9700 . ?
C30 H30A 0.9700 . ?
C30 H30B 0.9700 . ?
 
loop_
 _geom_angle_atom_site_label_1
 _geom_angle_atom_site_label_2
 _geom_angle_atom_site_label_3
 _geom_angle
 _geom_angle_site_symmetry_1
 _geom_angle_site_symmetry_3
 _geom_angle_publ_flag
C10 Fe1 C15 105.5(2) . . ?
C10 Fe1 C19 122.1(2) . . ?
C15 Fe1 C19 40.2(2) . . ?
C10 Fe1 C18 159.5(3) . . ?
C15 Fe1 C18 67.7(2) . . ?
C19 Fe1 C18 40.4(2) . . ?
C10 Fe1 C14 41.04(16) . . ?
C15 Fe1 C14 120.5(3) . . ?
C19 Fe1 C14 106.9(2) . . ?
C18 Fe1 C14 124.3(3) . . ?
C10 Fe1 C11 40.80(17) . . ?
C15 Fe1 C11 122.7(2) . . ?
C19 Fe1 C11 158.6(2) . . ?
C18 Fe1 C11 159.1(3) . . ?
C14 Fe1 C11 68.52(19) . . ?
C10 Fe1 C16 120.9(2) . . ?
C15 Fe1 C16 40.3(2) . . ?
C19 Fe1 C16 67.4(3) . . ?
C18 Fe1 C16 67.2(3) . . ?
C14 Fe1 C16 156.3(3) . . ?
C11 Fe1 C16 108.0(2) . . ?
C10 Fe1 C13 68.43(18) . . ?
C15 Fe1 C13 157.4(3) . . ?
C19 Fe1 C13 123.2(3) . . ?
C18 Fe1 C13 109.9(2) . . ?
C14 Fe1 C13 40.7(2) . . ?
C11 Fe1 C13 67.8(2) . . ?
C16 Fe1 C13 161.6(3) . . ?
C10 Fe1 C17 157.3(3) . . ?
C15 Fe1 C17 67.6(2) . . ?
C19 Fe1 C17 67.5(2) . . ?
C18 Fe1 C17 40.0(2) . . ?
C14 Fe1 C17 161.3(3) . . ?
C11 Fe1 C17 123.3(2) . . ?
C16 Fe1 C17 39.9(2) . . ?
C13 Fe1 C17 126.2(3) . . ?
C10 Fe1 C12 68.37(18) . . ?
C15 Fe1 C12 160.1(3) . . ?
C19 Fe1 C12 159.1(3) . . ?
C18 Fe1 C12 124.4(2) . . ?
C14 Fe1 C12 68.1(2) . . ?
C11 Fe1 C12 40.42(19) . . ?
C16 Fe1 C12 125.3(3) . . ?
C13 Fe1 C12 39.9(2) . . ?
C17 Fe1 C12 110.4(2) . . ?
C2 N1 C1 111.3(3) . . ?
C2 N1 H1A 109.4 . . ?
C1 N1 H1A 109.4 . . ?
C2 N1 H1B 109.4 . . ?
C1 N1 H1B 109.4 . . ?
H1A N1 H1B 108.0 . . ?
C10 C1 N1 113.0(3) . . ?
C10 C1 H1C 109.0 . . ?
N1 C1 H1C 109.0 . . ?
C10 C1 H1D 109.0 . . ?
N1 C1 H1D 109.0 . . ?
H1C C1 H1D 107.8 . . ?
N1 C2 C3 112.3(3) . . ?
N1 C2 H2A 109.1 . . ?
C3 C2 H2A 109.1 . . ?
N1 C2 H2B 109.1 . . ?
C3 C2 H2B 109.1 . . ?
H2A C2 H2B 107.9 . . ?
C4 C3 C8 118.0(4) . . ?
C4 C3 C2 120.4(4) . . ?
C8 C3 C2 121.6(4) . . ?
C3 C4 C5 120.3(5) . . ?
C3 C4 H4 119.9 . . ?
C5 C4 H4 119.9 . . ?
C6 C5 C4 121.6(5) . . ?
C6 C5 H5 119.2 . . ?
C4 C5 H5 119.2 . . ?
C5 C6 C7 117.6(5) . . ?
C5 C6 C9 120.8(6) . . ?
C7 C6 C9 121.6(6) . . ?
C8 C7 C6 120.6(5) . . ?
C8 C7 H7 119.7 . . ?
C6 C7 H7 119.7 . . ?
C7 C8 C3 122.0(5) . . ?
C7 C8 H8 119.0 . . ?
C3 C8 H8 119.0 . . ?
C6 C9 H9A 109.5 . . ?
C6 C9 H9B 109.5 . . ?
H9A C9 H9B 109.5 . . ?
C6 C9 H9C 109.5 . . ?
H9A C9 H9C 109.5 . . ?
H9B C9 H9C 109.5 . . ?
C11 C10 C14 107.9(4) . . ?
C11 C10 C1 126.9(4) . . ?
C14 C10 C1 125.2(4) . . ?
C11 C10 Fe1 70.3(2) . . ?
C14 C10 Fe1 69.9(2) . . ?
C1 C10 Fe1 123.1(3) . . ?
C10 C11 C12 108.1(4) . . ?
C10 C11 Fe1 68.9(2) . . ?
C12 C11 Fe1 70.5(3) . . ?
C10 C11 H11 126.0 . . ?
C12 C11 H11 126.0 . . ?
Fe1 C11 H11 126.3 . . ?
C13 C12 C11 108.0(5) . . ?
C13 C12 Fe1 69.7(3) . . ?
C11 C12 Fe1 69.1(3) . . ?
C13 C12 H12 126.0 . . ?
C11 C12 H12 126.0 . . ?
Fe1 C12 H12 126.8 . . ?
C12 C13 C14 108.7(4) . . ?
C12 C13 Fe1 70.4(3) . . ?
C14 C13 Fe1 69.1(3) . . ?
C12 C13 H13 125.6 . . ?
C14 C13 H13 125.6 . . ?
Fe1 C13 H13 126.4 . . ?
C13 C14 C10 107.3(4) . . ?
C13 C14 Fe1 70.2(3) . . ?
C10 C14 Fe1 69.0(2) . . ?
C13 C14 H14 126.3 . . ?
C10 C14 H14 126.3 . . ?
Fe1 C14 H14 126.0 . . ?
C19 C15 C16 107.8(6) . . ?
C19 C15 Fe1 69.9(3) . . ?
C16 C15 Fe1 70.5(4) . . ?
C19 C15 H15 126.1 . . ?
C16 C15 H15 126.1 . . ?
Fe1 C15 H15 125.1 . . ?
C17 C16 C15 108.4(6) . . ?
C17 C16 Fe1 70.6(4) . . ?
C15 C16 Fe1 69.2(3) . . ?
C17 C16 H16 125.8 . . ?
C15 C16 H16 125.8 . . ?
Fe1 C16 H16 126.0 . . ?
C16 C17 C18 107.5(6) . . ?
C16 C17 Fe1 69.5(3) . . ?
C18 C17 Fe1 69.1(3) . . ?
C16 C17 H17 126.2 . . ?
C18 C17 H17 126.2 . . ?
Fe1 C17 H17 126.8 . . ?
C17 C18 C19 108.2(6) . . ?
C17 C18 Fe1 70.9(3) . . ?
C19 C18 Fe1 69.6(3) . . ?
C17 C18 H18 125.9 . . ?
C19 C18 H18 125.9 . . ?
Fe1 C18 H18 125.2 . . ?
C15 C19 C18 108.0(6) . . ?
C15 C19 Fe1 69.8(3) . . ?
C18 C19 Fe1 70.0(3) . . ?
C15 C19 H19 126.0 . . ?
C18 C19 H19 126.0 . . ?
Fe1 C19 H19 125.7 . . ?
C24 O1 C25 115.2(4) . . ?
C27 O2 C26 116.5(4) . . ?
C31 O4 C30 118.6(4) . . ?
C36 O5 C37 117.4(4) . . ?
C39 O6 C38 112.7(4) . . ?
C40 O7 C41 112.4(4) . . ?
C43 O8 C42 116.7(4) . . ?
C43 C20 C21 119.0(7) . . ?
C43 C20 H20 120.5 . . ?
C21 C20 H20 120.5 . . ?
C22 C21 C20 119.8(7) . . ?
C22 C21 H21 120.1 . . ?
C20 C21 H21 120.1 . . ?
C21 C22 C23 122.3(7) . . ?
C21 C22 H22 118.9 . . ?
C23 C22 H22 118.9 . . ?
C22 C23 C24 120.4(7) . . ?
C22 C23 H23 119.8 . . ?
C24 C23 H23 119.8 . . ?
O1 C24 C23 126.0(6) . . ?
O1 C24 C43 114.5(4) . . ?
C23 C24 C43 119.5(5) . . ?
O1 C25 C26 108.5(4) . . ?
O1 C25 H25A 110.0 . . ?
C26 C25 H25A 110.0 . . ?
O1 C25 H25B 110.0 . . ?
C26 C25 H25B 110.0 . . ?
H25A C25 H25B 108.4 . . ?
O2 C26 C25 112.3(5) . . ?
O2 C26 H26A 109.1 . . ?
C25 C26 H26A 109.1 . . ?
O2 C26 H26B 109.1 . . ?
C25 C26 H26B 109.1 . . ?
H26A C26 H26B 107.9 . . ?
O4 C31 C32 125.9(5) . . ?
O4 C31 C36 116.0(4) . . ?
C32 C31 C36 118.2(5) . . ?
C33 C32 C31 120.4(6) . . ?
C33 C32 H32 119.8 . . ?
C31 C32 H32 119.8 . . ?
C34 C33 C32 120.0(6) . . ?
C34 C33 H33 120.0 . . ?
C32 C33 H33 120.0 . . ?
C33 C34 C35 121.2(6) . . ?
C33 C34 H34 119.4 . . ?
C35 C34 H34 119.4 . . ?
C34 C35 C36 120.2(6) . . ?
C34 C35 H35 119.9 . . ?
C36 C35 H35 119.9 . . ?
O5 C36 C35 125.4(5) . . ?
O5 C36 C31 114.6(5) . . ?
C35 C36 C31 120.0(5) . . ?
O5 C37 C38 106.8(4) . . ?
O5 C37 H37A 110.4 . . ?
C38 C37 H37A 110.4 . . ?
O5 C37 H37B 110.4 . . ?
C38 C37 H37B 110.4 . . ?
H37A C37 H37B 108.6 . . ?
O6 C38 C37 111.7(4) . . ?
O6 C38 H38A 109.3 . . ?
C37 C38 H38A 109.3 . . ?
O6 C38 H38B 109.3 . . ?
C37 C38 H38B 109.3 . . ?
H38A C38 H38B 108.0 . . ?
O6 C39 C40 108.7(4) . . ?
O6 C39 H39A 109.9 . . ?
C40 C39 H39A 109.9 . . ?
O6 C39 H39B 109.9 . . ?
C40 C39 H39B 109.9 . . ?
H39A C39 H39B 108.3 . . ?
O7 C40 C39 108.3(4) . . ?
O7 C40 H40A 110.0 . . ?
C39 C40 H40A 110.0 . . ?
O7 C40 H40B 110.0 . . ?
C39 C40 H40B 110.0 . . ?
H40A C40 H40B 108.4 . . ?
O7 C41 C42 108.5(4) . . ?
O7 C41 H41A 110.0 . . ?
C42 C41 H41A 110.0 . . ?
O7 C41 H41B 110.0 . . ?
C42 C41 H41B 110.0 . . ?
H41A C41 H41B 108.4 . . ?
O8 C42 C41 108.7(4) . . ?
O8 C42 H42A 109.9 . . ?
C41 C42 H42A 109.9 . . ?
O8 C42 H42B 109.9 . . ?
C41 C42 H42B 109.9 . . ?
H42A C42 H42B 108.3 . . ?
O8 C43 C20 124.6(6) . . ?
O8 C43 C24 116.3(5) . . ?
C20 C43 C24 119.1(5) . . ?
F5 P1 F3 179.0(3) . . ?
F5 P1 F4 94.1(3) . . ?
F3 P1 F4 86.1(3) . . ?
F5 P1 F6 87.9(3) . . ?
F3 P1 F6 91.9(3) . . ?
F4 P1 F6 177.9(3) . . ?
F5 P1 F2 90.8(3) . . ?
F3 P1 F2 90.1(3) . . ?
F4 P1 F2 90.4(2) . . ?
F6 P1 F2 90.4(2) . . ?
F5 P1 F1 88.4(2) . . ?
F3 P1 F1 90.6(2) . . ?
F4 P1 F1 89.3(2) . . ?
F6 P1 F1 90.0(2) . . ?
F2 P1 F1 179.2(3) . . ?
O2 C27 C28 117.1(5) . . ?
O2 C27 H27A 108.0 . . ?
C28 C27 H27A 108.0 . . ?
O2 C27 H27B 108.0 . . ?
C28 C27 H27B 108.0 . . ?
H27A C27 H27B 107.3 . . ?
C28 O3 C29 122.6(5) . . ?
O3 C28 C27 125.8(6) . . ?
O3 C28 H28A 105.9 . . ?
C27 C28 H28A 105.9 . . ?
O3 C28 H28B 105.9 . . ?
C27 C28 H28B 105.9 . . ?
H28A C28 H28B 106.2 . . ?
O3 C29 C30 109.8(6) . . ?
O3 C29 H29A 109.7 . . ?
C30 C29 H29A 109.7 . . ?
O3 C29 H29B 109.7 . . ?
C30 C29 H29B 109.7 . . ?
H29A C29 H29B 108.2 . . ?
O4 C30 C29 109.0(5) . . ?
O4 C30 H30A 109.9 . . ?
C29 C30 H30A 109.9 . . ?
O4 C30 H30B 109.9 . . ?
C29 C30 H30B 109.9 . . ?
H30A C30 H30B 108.3 . . ?
 
_refine_diff_density_max    0.509
_refine_diff_density_min   -0.350
_refine_diff_density_rms    0.109

_shelxl_version_number 2014/6

_shelx_res_file
;
TITL 140639_210_0m in P-1
CELL 0.71073  10.3815  11.2622  19.4728  87.298  80.314  88.684
ZERR    2.00   0.0018   0.0022   0.0036   0.007   0.007   0.006
LATT 1
SFAC C  H  N  O  F  P  Fe
UNIT 86  108  2  16  12  2  2
L.S. 4
ACTA
BOND $H
FMAP 2
PLAN 5
TEMP 23.000
WGHT    0.127400
FVAR       0.12380
MOLE 1
FE1   7    0.319363    0.364941    0.430608    11.00000    0.07817    0.07440 =
         0.04421   -0.00630   -0.01184    0.00668
N1    3    0.408017    0.263946    0.212831    11.00000    0.06856    0.05754 =
         0.04744   -0.00434   -0.01500    0.00339
AFIX  23
H1A   2    0.323142    0.259932    0.211023    11.00000   -1.20000
H1B   2    0.437007    0.332714    0.192231    11.00000   -1.20000
AFIX   0
C1    1    0.427163    0.259764    0.287772    11.00000    0.06886    0.06469 =
         0.04390   -0.00308   -0.01547   -0.00583
AFIX  23
H1C   2    0.386745    0.188764    0.311253    11.00000   -1.20000
H1D   2    0.519964    0.254237    0.289468    11.00000   -1.20000
AFIX   0
C2    1    0.479271    0.163461    0.174433    11.00000    0.08230    0.05955 =
         0.05475   -0.01122   -0.01517    0.01119
AFIX  23
H2A   2    0.460540    0.089911    0.201914    11.00000   -1.20000
H2B   2    0.572581    0.176430    0.168773    11.00000   -1.20000
AFIX   0
C3    1    0.441450    0.151358    0.103813    11.00000    0.07041    0.05831 =
         0.04952   -0.00984   -0.00768    0.00703
C4    1    0.365018    0.059591    0.092238    11.00000    0.07774    0.07785 =
         0.06107   -0.00727   -0.00585   -0.00312
AFIX  43
H4    2    0.336112    0.004287    0.128190    11.00000   -1.20000
AFIX   0
C5    1    0.330330    0.048586    0.026984    11.00000    0.07548    0.08628 =
         0.08647   -0.02323   -0.01787    0.00031
AFIX  43
H5    2    0.279370   -0.015043    0.019786    11.00000   -1.20000
AFIX   0
C6    1    0.369444    0.129357   -0.027141    11.00000    0.09521    0.09929 =
         0.05436   -0.01661   -0.02084    0.02651
C7    1    0.444753    0.222525   -0.014522    11.00000    0.13410    0.09168 =
         0.04888    0.00319   -0.01638   -0.00670
AFIX  43
H7    2    0.471847    0.279389   -0.049882    11.00000   -1.20000
AFIX   0
C8    1    0.480079    0.232098    0.049735    11.00000    0.11726    0.06952 =
         0.06083   -0.00189   -0.01652   -0.00773
AFIX  43
H8    2    0.531785    0.295239    0.056854    11.00000   -1.20000
AFIX   0
C9    1    0.327968    0.117314   -0.097441    11.00000    0.13641    0.14190 =
         0.08047   -0.03763   -0.04456    0.02802
AFIX 137
H9A   2    0.256269    0.171025   -0.101616    11.00000   -1.50000
H9B   2    0.301315    0.037210   -0.101402    11.00000   -1.50000
H9C   2    0.400043    0.136079   -0.133839    11.00000   -1.50000
AFIX   0
C10   1    0.370662    0.365918    0.325870    11.00000    0.06876    0.05693 =
         0.04180   -0.00199   -0.01421    0.00000
C11   1    0.236756    0.396791    0.343587    11.00000    0.07461    0.07572 =
         0.05794   -0.00210   -0.01803    0.00114
AFIX  43
H11   2    0.167340    0.356075    0.331672    11.00000   -1.20000
AFIX   0
C12   1    0.226830    0.500392    0.382587    11.00000    0.09789    0.08226 =
         0.06605   -0.00662   -0.01757    0.02254
AFIX  43
H12   2    0.149764    0.539574    0.400930    11.00000   -1.20000
AFIX   0
C13   1    0.353293    0.533577    0.388725    11.00000    0.13335    0.06520 =
         0.06519   -0.01712   -0.03404    0.00179
AFIX  43
H13   2    0.374501    0.598812    0.411943    11.00000   -1.20000
AFIX   0
C14   1    0.443739    0.451341    0.353710    11.00000    0.08259    0.06817 =
         0.05433   -0.00379   -0.01325   -0.01683
AFIX  43
H14   2    0.534224    0.453017    0.349707    11.00000   -1.20000
AFIX   0
C15   1    0.363399    0.199122    0.465170    11.00000    0.16020    0.08461 =
         0.05151    0.00876   -0.01801    0.02427
AFIX  43
H15   2    0.400974    0.138871    0.436977    11.00000   -1.20000
AFIX   0
C16   1    0.229538    0.221675    0.484833    11.00000    0.12219    0.11553 =
         0.07466    0.02008   -0.01488   -0.01016
AFIX  43
H16   2    0.162578    0.178626    0.472078    11.00000   -1.20000
AFIX   0
C17   1    0.213490    0.319856    0.526891    11.00000    0.10551    0.13932 =
         0.05351    0.00997    0.00019    0.01550
AFIX  43
H17   2    0.134380    0.353479    0.547206    11.00000   -1.20000
AFIX   0
C18   1    0.338007    0.358320    0.532864    11.00000    0.14344    0.13080 =
         0.04758   -0.01674   -0.02623    0.00567
AFIX  43
H18   2    0.356338    0.422848    0.557522    11.00000   -1.20000
AFIX   0
C19   1    0.430398    0.282922    0.495313    11.00000    0.11577    0.14472 =
         0.05708    0.00713   -0.02615    0.02942
AFIX  43
H19   2    0.520681    0.287938    0.491223    11.00000   -1.20000
AFIX   0
O1    4    0.109254    0.180018    0.202390    11.00000    0.07090    0.06959 =
         0.09260   -0.00774   -0.01967   -0.00438
O2    4    0.226259    0.037417    0.306954    11.00000    0.07122    0.08102 =
         0.15524    0.03483   -0.02055   -0.00976
O4    4    0.687047    0.089704    0.345001    11.00000    0.08427    0.07864 =
         0.10969    0.03452   -0.02440   -0.01177
O5    4    0.764244    0.287292    0.280635    11.00000    0.07367    0.06860 =
         0.08286    0.02000   -0.02269   -0.00958
O6    4    0.644979    0.419238    0.174088    11.00000    0.07054    0.07141 =
         0.09377    0.01947   -0.02008   -0.00824
O7    4    0.415792    0.515925    0.146007    11.00000    0.06261    0.06818 =
         0.09626   -0.01120   -0.01177    0.00804
O8    4    0.190364    0.375904    0.136742    11.00000    0.06632    0.08139 =
         0.08518    0.00924   -0.01749   -0.00494
C20   1    0.086564    0.331831    0.036332    11.00000    0.08465    0.13922 =
         0.09268   -0.00641   -0.01546    0.01304
AFIX  43
H20   2    0.115338    0.401725    0.011766    11.00000   -1.20000
AFIX   0
C21   1    0.010694    0.250376    0.007057    11.00000    0.10660    0.18103 =
         0.10632   -0.04891   -0.05303    0.02705
AFIX  43
H21   2   -0.011266    0.267007   -0.036801    11.00000   -1.20000
AFIX   0
C22   1   -0.028918    0.149991    0.042687    11.00000    0.10476    0.14564 =
         0.15635   -0.05222   -0.05028    0.00446
AFIX  43
H22   2   -0.077519    0.097040    0.022626    11.00000   -1.20000
AFIX   0
C23   1   -0.000541    0.122254    0.107675    11.00000    0.08650    0.10383 =
         0.11791   -0.02883   -0.03550    0.00172
AFIX  43
H23   2   -0.030985    0.051970    0.131201    11.00000   -1.20000
AFIX   0
C24   1    0.073097    0.198048    0.138581    11.00000    0.05966    0.08902 =
         0.08689   -0.01467   -0.01682    0.00424
C25   1    0.048638    0.079345    0.244252    11.00000    0.06320    0.06997 =
         0.11417   -0.00306   -0.00770   -0.00841
AFIX  23
H25A  2    0.072756    0.006195    0.220606    11.00000   -1.20000
H25B  2   -0.045747    0.088315    0.251062    11.00000   -1.20000
AFIX   0
C26   1    0.093909    0.074715    0.312319    11.00000    0.08150    0.07539 =
         0.10706    0.00626   -0.00831   -0.00691
AFIX  23
H26A  2    0.083641    0.152937    0.331541    11.00000   -1.20000
H26B  2    0.039715    0.020303    0.344251    11.00000   -1.20000
AFIX   0
C31   1    0.752732    0.164066    0.381265    11.00000    0.05472    0.08737 =
         0.07917    0.01178   -0.00602    0.00529
C32   1    0.780480    0.140979    0.448246    11.00000    0.08845    0.12335 =
         0.07887    0.03248   -0.00462   -0.00067
AFIX  43
H32   2    0.753353    0.070369    0.472502    11.00000   -1.20000
AFIX   0
C33   1    0.848575    0.223030    0.479037    11.00000    0.11349    0.16066 =
         0.06236    0.00922   -0.01858   -0.00766
AFIX  43
H33   2    0.868838    0.206214    0.523245    11.00000   -1.20000
AFIX   0
C34   1    0.885093    0.326658    0.444869    11.00000    0.10744    0.13535 =
         0.07663   -0.00777   -0.01817   -0.00214
AFIX  43
H34   2    0.928225    0.381907    0.466444    11.00000   -1.20000
AFIX   0
C35   1    0.860022    0.352177    0.379177    11.00000    0.08586    0.08190 =
         0.08263   -0.00763   -0.01564   -0.00638
AFIX  43
H35   2    0.887618    0.423625    0.356084    11.00000   -1.20000
AFIX   0
C36   1    0.793615    0.272022    0.346777    11.00000    0.05766    0.07498 =
         0.06955    0.00803    0.00268    0.00865
C37   1    0.825598    0.383321    0.237287    11.00000    0.05703    0.07164 =
         0.08318    0.01383   -0.00742   -0.00493
AFIX  23
H37A  2    0.919919    0.373900    0.230805    11.00000   -1.20000
H37B  2    0.801629    0.458645    0.258498    11.00000   -1.20000
AFIX   0
C38   1    0.778898    0.379793    0.168896    11.00000    0.06895    0.09135 =
         0.07639    0.01391   -0.01008   -0.00269
AFIX  23
H38A  2    0.833474    0.430169    0.134586    11.00000   -1.20000
H38B  2    0.787146    0.299167    0.153058    11.00000   -1.20000
AFIX   0
C39   1    0.632562    0.544200    0.161272    11.00000    0.08020    0.07060 =
         0.10506    0.02605   -0.03682   -0.02061
AFIX  23
H39A  2    0.659681    0.564217    0.112040    11.00000   -1.20000
H39B  2    0.687961    0.585949    0.187267    11.00000   -1.20000
AFIX   0
C40   1    0.493308    0.580480    0.183414    11.00000    0.09538    0.06025 =
         0.07689    0.00770   -0.01963   -0.00464
AFIX  23
H40A  2    0.467249    0.563904    0.233088    11.00000   -1.20000
H40B  2    0.482226    0.665078    0.173886    11.00000   -1.20000
AFIX   0
C41   1    0.284643    0.559222    0.154140    11.00000    0.07226    0.06828 =
         0.11839    0.00164   -0.00433    0.01207
AFIX  23
H41A  2    0.283287    0.643751    0.142100    11.00000   -1.20000
H41B  2    0.242408    0.546903    0.202233    11.00000   -1.20000
AFIX   0
C42   1    0.214565    0.494414    0.107763    11.00000    0.06837    0.08835 =
         0.11701    0.02499   -0.01640    0.00915
AFIX  23
H42A  2    0.132491    0.534802    0.103667    11.00000   -1.20000
H42B  2    0.266880    0.491767    0.061616    11.00000   -1.20000
AFIX   0
C43   1    0.117445    0.305141    0.102979    11.00000    0.05440    0.10849 =
         0.07993   -0.01891   -0.01537    0.01313
P1    6    0.946882    0.726015    0.246263    11.00000    0.07207    0.06836 =
         0.09487   -0.01225   -0.01045   -0.00333
F1    5    0.807996    0.679977    0.281844    11.00000    0.09192    0.11359 =
         0.17016   -0.03961    0.02229   -0.03548
F2    5    1.085755    0.770751    0.211797    11.00000    0.09532    0.10880 =
         0.20355   -0.04775    0.03161   -0.02878
F3    5    0.882353    0.833673    0.210805    11.00000    0.14601    0.13523 =
         0.22191    0.04532   -0.04486    0.01723
F4    5    0.947573    0.808199    0.308754    11.00000    0.14274    0.17227 =
         0.15411   -0.08605    0.00782   -0.05851
F5    5    1.008292    0.618737    0.281596    11.00000    0.14445    0.14766 =
         0.23602    0.06372   -0.05593    0.01864
F6    5    0.942169    0.646824    0.182803    11.00000    0.16802    0.15490 =
         0.12778   -0.05435    0.00840   -0.06328
C27   1    0.248260   -0.079028    0.324036    11.00000    0.08724    0.08209 =
         0.15125    0.02749   -0.04203   -0.02223
AFIX  23
H27A  2    0.210769   -0.127008    0.292539    11.00000   -1.20000
H27B  2    0.201072   -0.096396    0.370672    11.00000   -1.20000
AFIX   0
O3    4    0.470244   -0.050854    0.324914    11.00000    0.08517    0.06946 =
         0.39361    0.03233   -0.08636   -0.00404
C28   1    0.378446   -0.115756    0.322372    11.00000    0.10671    0.06877 =
         0.19310    0.02796   -0.04880   -0.01626
AFIX  23
H28A  2    0.377547   -0.174236    0.360643    11.00000   -1.20000
H28B  2    0.402290   -0.158632    0.279926    11.00000   -1.20000
AFIX   0
C29   1    0.598582   -0.094275    0.322866    11.00000    0.08522    0.06244 =
         0.20385    0.02149   -0.03265    0.00320
AFIX  23
H29A  2    0.647120   -0.083469    0.275946    11.00000   -1.20000
H29B  2    0.597257   -0.178624    0.335542    11.00000   -1.20000
AFIX   0
C30   1    0.663238   -0.030113    0.371883    11.00000    0.07271    0.07134 =
         0.13786    0.03978   -0.00240    0.00708
AFIX  23
H30A  2    0.607813   -0.029773    0.417257    11.00000   -1.20000
H30B  2    0.745198   -0.069628    0.377227    11.00000   -1.20000
AFIX   0
HKLF 4

REM  140639_210_0m in P-1
REM R1 =  0.0648 for    4203 Fo > 4sig(Fo)  and  0.1453 for all    8895 data
REM    542 parameters refined using      0 restraints

END

WGHT      0.1274      0.0000

REM Highest difference peak  0.509,  deepest hole -0.350,  1-sigma level  0.109
Q1    1   0.4604 -0.0505  0.3524  11.00000  0.05    0.51
Q2    1   0.8225  0.7406  0.2171  11.00000  0.05    0.46
Q3    1   0.4707 -0.0816  0.2826  11.00000  0.05    0.43
Q4    1   0.9760  0.8117  0.1735  11.00000  0.05    0.34
Q5    1   1.0805  0.6947  0.2701  11.00000  0.05    0.33
;
_shelx_res_checksum   80733

_shelx_hkl_file
;
  -1   0   0   -0.01    0.01
  -1   0   0   -0.02    0.01
  -1   0   0    0.01    0.02
  -1   0   0   -0.01    0.01
   1   0   0   -0.02    0.02
   1   0   0   -0.01    0.01
   1   0   0   -0.01    0.01
   1   0   0    0.02    0.02
  -2   0   0    3.73    0.45
  -2   0   0    3.47    0.45
  -2   0   0    3.33    0.45
  -2   0   0    3.97    0.42
   2   0   0    3.43    0.45
   2   0   0    3.51    0.42
   2   0   0    3.59    0.44
   2   0   0    1.98    0.46
  -3   0   0   33.08    3.73
  -3   0   0   31.45    4.02
  -3   0   0   33.93    4.02
   3   0   0   31.48    4.03
   3   0   0   33.79    4.05
   3   0   0   31.31    3.75
   3   0   0   31.72    3.75
  -4   0   0    1.71    0.26
  -4   0   0    2.17    0.30
   4   0   0    2.02    0.32
   4   0   0    1.88    0.33
   4   0   0    1.61    0.35
   4   0   0    2.20    0.33
   4   0   0    1.77    0.31
   5   0   0    2.21    0.36
   5   0   0    1.45    0.33
   5   0   0    1.80    0.35
   5   0   0    2.53    0.38
   5   0   0    2.03    0.41
   6   0   0    0.49    0.20
   6   0   0    0.24    0.20
   6   0   0    0.37    0.17
   6   0   0    0.47    0.20
   7   0   0   16.11    2.40
   7   0   0   15.35    2.11
   7   0   0   18.69    2.15
   7   0   0   19.30    2.28
   8   0   0    2.27    0.48
   8   0   0    2.23    0.50
   8   0   0    1.31    0.46
   8   0   0    2.75    0.50
   9   0   0    3.23    0.59
   9   0   0    2.60    0.65
   9   0   0    2.62    0.59
  10   0   0    0.01    0.34
  10   0   0    0.09    0.32
  11   0   0    0.53    0.41
  11   0   0    0.52    0.45
  12   0   0   -0.11    0.32
  12   0   0    0.85    0.48
  12  -1   0   -0.33    0.35
  12  -1   0    0.19    0.39
  11  -1   0   -0.06    0.31
  11  -1   0    0.11    0.40
  10  -1   0    0.19    0.35
  10  -1   0    0.23    0.33
   9  -1   0    1.98    0.52
   9  -1   0    1.59    0.49
   9  -1   0    1.17    0.45
   8  -1   0    0.62    0.31
   8  -1   0    0.61    0.32
   8  -1   0    0.51    0.28
   8  -1   0    1.07    0.35
   7  -1   0    4.81    0.71
   7  -1   0    4.75    0.69
   7  -1   0    3.56    0.71
   7  -1   0    3.22    0.64
   6  -1   0    2.01    0.37
   6  -1   0    0.65    0.29
   6  -1   0    1.25    0.37
   6  -1   0    1.63    0.34
  -6   1   0    1.87    0.25
  -6   1   0    1.29    0.24
   5  -1   0    0.42    0.20
   5  -1   0    1.28    0.30
   5  -1   0    1.30    0.27
   5  -1   0    1.13    0.27
  -5   1   0    0.63    0.19
  -5   1   0    0.81    0.19
  -5   1   0    0.91    0.18
   4  -1   0   20.95    2.89
   4  -1   0   26.36    2.93
   4  -1   0   23.04    2.70
   4  -1   0   24.52    2.70
  -4   1   0   22.31    2.67
  -4   1   0   23.58    2.68
  -4   1   0   20.94    2.87
   3  -1   0  244.66   28.97
   3  -1   0  232.77   26.89
   3  -1   0  237.55   26.90
   3  -1   0  226.51   28.95
  -3   1   0  227.98   28.94
  -3   1   0  238.32   26.88
  -3   1   0  237.15   26.89
  -3   1   0  237.41   28.96
  -3   1   0  231.68   26.88
   2  -1   0   -0.05    0.06
   2  -1   0    0.04    0.07
   2  -1   0   -0.02    0.08
   2  -1   0    0.32    0.11
  -2   1   0    0.18    0.09
  -2   1   0    0.26    0.10
  -2   1   0    0.14    0.07
  -2   1   0    0.03    0.07
   0  -1   0   -0.13    0.02
   0  -1   0   -0.09    0.03
   0  -1   0   -0.13    0.01
   0  -1   0   -0.14    0.01
   0   1   0   -0.14    0.01
   0   1   0   -0.14    0.01
   0   1   0   -0.14    0.02
   0   1   0   -0.12    0.03
  -2  -1   0  113.77   14.36
  -2  -1   0  116.08   13.34
  -2  -1   0  114.52   14.36
  -2  -1   0  108.33   13.34
   2   1   0  123.84   13.35
   2   1   0  117.21   14.37
   2   1   0  114.33   13.35
   2   1   0  125.39   14.38
  -3  -1   0  115.71   13.21
  -3  -1   0  108.16   14.21
  -3  -1   0  118.39   14.22
   3   1   0  109.44   13.23
   3   1   0  118.77   13.23
   3   1   0  112.28   14.23
   3   1   0  126.78   14.26
  -4  -1   0   11.39    1.27
   4   1   0   11.39    1.41
   4   1   0    9.98    1.31
   4   1   0   10.43    1.43
   4   1   0   10.74    1.31
   5   1   0   10.79    1.26
   5   1   0   11.39    1.38
   5   1   0    9.28    1.32
   5   1   0    9.61    1.33
   5   1   0   10.75    1.26
   6   1   0    5.90    0.88
   6   1   0    6.70    1.00
   6   1   0    7.65    0.95
   6   1   0    6.49    0.89
   6   1   0    5.97    0.85
   7   1   0    8.29    1.04
   7   1   0    7.38    0.98
   7   1   0    4.91    0.92
   7   1   0    7.17    1.10
   8   1   0    2.15    0.46
   8   1   0    2.38    0.49
   8   1   0    2.11    0.45
   8   1   0    2.24    0.47
   8   1   0    1.68    0.50
   9   1   0    1.50    0.44
   9   1   0    0.92    0.44
   9   1   0    1.94    0.44
  10   1   0    1.34    0.46
  10   1   0    0.42    0.38
  11   1   0   -0.51    0.40
  11   1   0   -0.09    0.26
  12   1   0    0.18    0.36
  12  -2   0    0.39    0.44
  12  -2   0    0.25    0.41
  11  -2   0    0.12    0.34
  11  -2   0    0.18    0.34
  10  -2   0    0.02    0.31
  10  -2   0   -0.08    0.25
   9  -2   0    0.37    0.31
   9  -2   0    1.19    0.42
   8  -2   0    1.69    0.42
   8  -2   0    0.95    0.33
   8  -2   0    0.41    0.30
   8  -2   0    0.52    0.34
   7  -2   0    5.79    0.92
   7  -2   0    6.42    0.93
   7  -2   0    6.66    1.04
   7  -2   0    6.48    0.99
  -7   2   0    5.18    0.78
  -7   2   0    6.69    0.81
   6  -2   0    3.00    0.78
   6  -2   0    6.34    0.83
   6  -2   0    5.38    0.79
   6  -2   0    7.37    0.92
  -6   2   0    5.59    0.79
  -6   2   0    4.96    0.70
  -6   2   0    5.01    0.71
   5  -2   0    0.15    0.17
   5  -2   0    0.42    0.19
   5  -2   0    0.59    0.23
   5  -2   0   -0.07    0.14
  -5   2   0    0.29    0.17
  -5   2   0    0.24    0.16
  -5   2   0    0.51    0.18
  -5   2   0    0.90    0.21
   4  -2   0    3.83    0.61
   4  -2   0    3.18    0.55
   4  -2   0    3.15    0.53
   4  -2   0    3.89    0.60
  -4   2   0    3.70    0.50
  -4   2   0    2.95    0.51
  -4   2   0    3.98    0.59
  -4   2   0    3.16    0.51
   3  -2   0  123.09   15.70
   3  -2   0  131.70   14.57
   3  -2   0  130.89   15.70
   3  -2   0  118.12   14.58
  -3   2   0  125.26   14.57
  -3   2   0  132.30   14.58
  -3   2   0  126.32   15.69
   2  -2   0   33.97    4.09
   2  -2   0   30.26    4.10
   2  -2   0   34.78    3.79
   2  -2   0   30.39    3.81
  -2   2   0   31.37    3.79
  -2   2   0   33.63    3.81
  -2   2   0   33.58    4.09
   1  -2   0  234.33   29.71
   1  -2   0  250.02   29.69
   1  -2   0  223.01   27.57
   1  -2   0  242.35   27.60
  -1   2   0  255.12   27.57
  -1   2   0  243.57   27.60
  -1   2   0  245.41   29.69
  -1   2   0  233.08   29.71
   0  -2   0   95.28   10.58
   0  -2   0   92.26   11.39
   0  -2   0   95.15   11.36
   0   2   0   93.17   10.55
   0   2   0   75.55   11.38
   0   2   0   99.14   11.36
  -1  -2   0   75.08    8.15
  -1  -2   0   75.91    8.80
  -1  -2   0   73.25    8.17
   1   2   0   58.71    8.16
   1   2   0   74.12    8.77
   1   2   0   69.60    8.80
   1   2   0   69.81    8.15
  -2  -2   0  124.50   15.37
  -2  -2   0  130.20   16.56
  -2  -2   0  141.97   15.37
  -2  -2   0  134.56   16.54
   2   2   0  135.13   16.57
   2   2   0  139.05   15.37
   2   2   0  135.97   16.54
   2   2   0  131.07   15.38
  -3  -2   0    1.26    0.23
  -3  -2   0    1.34    0.25
  -3  -2   0    1.41    0.24
  -3  -2   0    1.09    0.21
   3   2   0    1.63    0.27
   3   2   0    0.86    0.22
   3   2   0    1.82    0.27
   3   2   0    1.18    0.27
  -4  -2   0    7.45    0.86
  -4  -2   0    7.22    0.86
  -4  -2   0    6.63    0.92
   4   2   0    8.23    1.05
   4   2   0    6.55    0.92
   4   2   0    6.77    0.92
   4   2   0    7.69    0.96
   5   2   0    1.27    0.25
   5   2   0    1.14    0.24
   5   2   0    0.72    0.23
   5   2   0    0.57    0.22
   5   2   0    1.17    0.28
   6   2   0    8.59    1.27
   6   2   0    8.34    1.21
   6   2   0    8.28    1.14
   6   2   0    9.30    1.16
   7   2   0    4.98    0.81
   7   2   0    5.58    0.82
   7   2   0    5.01    0.84
   7   2   0    7.21    0.98
   7   2   0    5.39    0.81
   8   2   0    1.00    0.24
   8   2   0    1.10    0.34
   8   2   0    1.03    0.33
   8   2   0    0.88    0.35
   8   2   0    0.81    0.30
   9   2   0    0.18    0.26
   9   2   0   -0.03    0.24
   9   2   0    0.34    0.25
  10   2   0    0.26    0.34
  10   2   0    0.34    0.30
  10   2   0    0.14    0.39
  11   2   0   -0.01    0.31
  11   2   0    0.05    0.41
  12   2   0   -0.39    0.33
  12  -3   0   -0.10    0.36
  12  -3   0   -0.17    0.48
  11  -3   0    0.21    0.43
  11  -3   0    0.44    0.36
  10  -3   0    0.20    0.38
  10  -3   0    0.36    0.35
   9  -3   0   -0.08    0.31
   9  -3   0    0.18    0.30
   8  -3   0   11.23    1.72
   8  -3   0   11.28    1.57
   8  -3   0   10.38    1.58
   8  -3   0   12.42    1.72
  -8   3   0   12.80    1.40
  -8   3   0   10.00    1.37
   7  -3   0    1.54    0.43
   7  -3   0    0.85    0.38
   7  -3   0    1.17    0.36
   7  -3   0    1.19    0.38
  -7   3   0    1.58    0.33
  -7   3   0    1.27    0.31
   6  -3   0   13.06    1.80
   6  -3   0   10.73    1.64
   6  -3   0   15.05    1.84
   6  -3   0   14.36    1.67
  -6   3   0   13.85    1.62
  -6   3   0   10.71    1.57
  -6   3   0   12.27    1.62
  -6   3   0   11.76    1.72
   5  -3   0   23.30    2.64
   5  -3   0   26.05    2.88
   5  -3   0   21.66    2.66
   5  -3   0   19.99    2.84
  -5   3   0   24.13    2.64
  -5   3   0   22.33    2.63
  -5   3   0   20.12    2.81
  -5   3   0   20.37    2.83
   4  -3   0    7.13    1.04
   4  -3   0    7.96    1.10
   4  -3   0    6.06    1.10
   4  -3   0   10.33    1.24
  -4   3   0    8.96    1.18
  -4   3   0    8.26    1.08
  -4   3   0    7.62    1.06
   3  -3   0    2.75    0.45
   3  -3   0    2.89    0.47
   3  -3   0    1.35    0.32
   3  -3   0    1.32    0.35
  -3   3   0    2.37    0.40
  -3   3   0    2.11    0.35
   2  -3   0   45.05    5.28
   2  -3   0   45.13    5.69
   2  -3   0   45.05    5.73
   2  -3   0   47.28    5.33
  -2   3   0   46.95    5.70
  -2   3   0   45.29    5.28
  -2   3   0   44.07    5.73
  -2   3   0   45.99    5.32
   1  -3   0   23.45    2.39
   1  -3   0   17.11    2.59
   1  -3   0   22.22    2.57
   1  -3   0   17.76    2.41
  -1   3   0   19.87    2.57
  -1   3   0   22.16    2.39
  -1   3   0   17.73    2.41
  -1   3   0   20.07    2.61
   0  -3   0    8.90    1.15
   0  -3   0    8.61    1.24
   0  -3   0    8.23    1.14
   0  -3   0    9.31    1.07
   0   3   0    8.20    1.24
   0   3   0    8.79    1.15
   0   3   0    8.56    1.15
   0   3   0    9.30    1.07
  -1  -3   0    6.72    0.87
  -1  -3   0    7.12    0.82
  -1  -3   0    6.25    0.88
  -1  -3   0    5.69    0.94
   1   3   0    6.63    0.87
   1   3   0    6.67    0.95
   1   3   0    5.70    0.87
   1   3   0    6.87    0.81
  -2  -3   0   36.00    4.67
  -2  -3   0   40.28    4.35
  -2  -3   0   36.09    4.36
   2   3   0   35.62    4.71
   2   3   0   39.90    4.34
   2   3   0   38.35    4.67
   2   3   0   34.79    4.37
  -3  -3   0   21.48    2.45
  -3  -3   0   19.12    2.44
  -3  -3   0   21.81    2.62
   3   3   0   24.10    2.48
   3   3   0   21.68    2.67
   3   3   0   18.85    2.44
   3   3   0   19.79    2.62
  -4  -3   0    1.26    0.27
  -4  -3   0    1.85    0.30
  -4  -3   0    1.75    0.30
   4   3   0    1.64    0.31
   4   3   0    2.01    0.38
   4   3   0    2.01    0.34
   4   3   0    1.66    0.32
  -5  -3   0    5.84    0.68
  -5  -3   0    4.64    0.66
   5   3   0    4.28    0.73
   5   3   0    4.25    0.81
   5   3   0    5.64    0.80
   5   3   0    7.61    0.81
   6   3   0    9.96    1.26
   6   3   0    9.56    1.25
   6   3   0    8.77    1.38
   6   3   0   10.10    1.35
   6   3   0    8.45    1.36
   7   3   0    0.00    0.15
   7   3   0    0.22    0.19
   7   3   0    0.70    0.27
   7   3   0    0.21    0.23
   8   3   0    0.22    0.25
   8   3   0   -0.22    0.19
   8   3   0    0.19    0.19
   8   3   0   -0.17    0.26
   8   3   0    0.27    0.21
   9   3   0    1.59    0.46
   9   3   0    0.82    0.35
  10   3   0    0.01    0.29
  10   3   0    0.07    0.28
  11   3   0    0.39    0.40
  11   3   0    0.37    0.35
  11   3   0    0.82    0.39
  12   3   0    0.31    0.49
  12  -4   0   -0.11    0.46
  12  -4   0   -0.26    0.34
  11  -4   0    0.22    0.40
  11  -4   0    0.53    0.41
  10  -4   0    0.48    0.37
  10  -4   0    0.16    0.34
   9  -4   0    1.42    0.49
   9  -4   0    1.65    0.51
   8  -4   0    0.27    0.27
   8  -4   0    0.03    0.28
  -8   4   0    0.25    0.24
  -8   4   0    0.39    0.25
   7  -4   0    0.19    0.28
   7  -4   0    0.43    0.35
   7  -4   0   -0.08    0.24
   7  -4   0    0.84    0.33
  -7   4   0    0.24    0.27
  -7   4   0    0.05    0.22
  -7   4   0    0.17    0.15
  -7   4   0    0.17    0.26
   6  -4   0    3.58    0.75
   6  -4   0    5.45    0.86
   6  -4   0    3.91    0.77
   6  -4   0    4.09    0.70
  -6   4   0    5.45    0.81
  -6   4   0    3.42    0.66
  -6   4   0    4.55    0.67
  -6   4   0    4.13    0.71
   5  -4   0    0.46    0.24
   5  -4   0    1.87    0.43
   5  -4   0    1.52    0.40
   5  -4   0    0.64    0.26
  -5   4   0    0.88    0.31
  -5   4   0    0.46    0.25
  -5   4   0    0.73    0.28
   4  -4   0   15.17    2.10
   4  -4   0   16.52    2.14
   4  -4   0   16.88    1.98
   4  -4   0   12.99    2.21
  -4   4   0   16.17    2.01
  -4   4   0   18.40    2.01
   3  -4   0   19.86    2.63
   3  -4   0   21.75    2.85
   3  -4   0   23.42    2.92
   3  -4   0   25.48    2.73
  -3   4   0   21.64    2.65
  -3   4   0   21.83    2.90
  -3   4   0   23.93    2.70
   2  -4   0    7.36    0.95
   2  -4   0    5.42    0.97
   2  -4   0    7.35    1.03
   2  -4   0    6.91    1.09
  -2   4   0    8.14    1.12
  -2   4   0    8.29    1.03
  -2   4   0    7.30    0.94
   1  -4   0    8.61    1.02
   1  -4   0    8.53    1.15
   1  -4   0    8.47    1.11
   1  -4   0    8.26    1.23
  -1   4   0    8.53    1.16
  -1   4   0    6.95    1.10
  -1   4   0    8.07    1.06
  -1   4   0    7.70    1.22
   0  -4   0   43.49    5.57
   0  -4   0   43.75    5.17
   0  -4   0   46.48    5.23
   0  -4   0   45.14    5.63
   0   4   0   42.37    5.17
   0   4   0   49.30    5.64
   0   4   0   50.47    5.24
   0   4   0   40.57    5.56
  -1  -4   0   28.19    3.35
  -1  -4   0   29.18    3.60
  -1  -4   0   31.59    3.41
   1   4   0   24.94    3.34
   1   4   0   28.97    3.60
   1   4   0   29.95    3.67
   1   4   0   30.01    3.41
  -2  -4   0   31.22    3.48
  -2  -4   0   30.08    3.44
   2   4   0   33.46    3.50
   2   4   0   28.60    3.75
   2   4   0   25.46    3.42
   2   4   0   29.52    3.69
  -3  -4   0   22.65    2.82
  -3  -4   0   24.15    3.03
  -3  -4   0   22.83    2.83
   3   4   0   27.25    2.87
   3   4   0   23.02    2.81
   3   4   0   24.98    3.10
   3   4   0   23.74    3.02
  -4  -4   0    0.30    0.15
  -4  -4   0    0.38    0.19
  -4  -4   0    0.40    0.16
   4   4   0    0.38    0.17
   4   4   0    0.71    0.23
   4   4   0    0.25    0.18
   4   4   0    0.24    0.16
  -5  -4   0    9.63    1.21
  -5  -4   0    9.32    1.28
  -5  -4   0    9.87    1.20
   5   4   0   12.29    1.36
   5   4   0    9.69    1.28
   5   4   0    9.20    1.35
   5   4   0    9.93    1.45
  -6  -4   0   41.47    5.00
   6   4   0   46.38    5.47
   6   4   0   44.03    5.09
   6   4   0   41.26    5.52
   6   4   0   45.06    5.10
   7   4   0    0.97    0.35
   7   4   0    1.62    0.37
   7   4   0    0.89    0.37
   7   4   0    1.00    0.32
   7   4   0    1.64    0.37
   8   4   0    0.36    0.27
   8   4   0    0.42    0.26
   8   4   0    0.33    0.29
   8   4   0   -0.05    0.27
   9   4   0    0.29    0.24
   9   4   0    0.51    0.32
   9   4   0   -0.25    0.24
  10   4   0    0.07    0.28
  10   4   0    0.30    0.33
  11   4   0    0.20    0.35
  11   4   0   -0.09    0.30
  12   4   0    1.33    0.60
  11  -5   0   -0.18    0.32
  11  -5   0    0.17    0.40
  10  -5   0    0.47    0.39
  10  -5   0    0.02    0.32
   9  -5   0   -0.13    0.34
   9  -5   0    0.76    0.40
   8  -5   0    1.61    0.48
   8  -5   0    0.77    0.39
  -8   5   0    1.74    0.42
   7  -5   0    1.86    0.46
   7  -5   0    1.70    0.48
  -7   5   0    0.92    0.36
   6  -5   0   22.06    2.71
   6  -5   0   17.91    2.97
   6  -5   0   24.93    3.01
  -6   5   0   22.38    2.72
  -6   5   0   23.88    2.96
   5  -5   0    0.22    0.22
   5  -5   0    0.07    0.31
   5  -5   0   -0.06    0.21
   5  -5   0   -0.07    0.15
  -5   5   0    0.08    0.21
  -5   5   0    0.03    0.19
   4  -5   0    6.22    1.04
   4  -5   0    7.77    0.98
   4  -5   0    6.94    1.03
   4  -5   0    6.37    1.10
  -4   5   0    4.75    0.95
  -4   5   0    6.74    0.97
  -4   5   0    7.36    1.11
   3  -5   0    1.29    0.32
   3  -5   0    0.68    0.34
   3  -5   0    0.95    0.27
   3  -5   0    1.12    0.39
  -3   5   0    0.66    0.27
  -3   5   0    1.12    0.34
  -3   5   0    0.86    0.28
   2  -5   0    0.80    0.30
   2  -5   0    0.73    0.25
   2  -5   0    1.21    0.37
   2  -5   0    1.02    0.25
  -2   5   0    1.20    0.27
  -2   5   0    1.08    0.31
  -2   5   0    0.55    0.27
   1  -5   0   13.45    1.74
   1  -5   0   11.42    1.87
   1  -5   0   13.41    1.78
   1  -5   0   13.32    1.62
  -1   5   0   11.56    1.72
  -1   5   0   13.79    1.63
  -1   5   0   16.47    1.98
   0  -5   0   -0.03    0.10
   0  -5   0    0.16    0.20
   0  -5   0    0.02    0.10
   0   5   0    0.18    0.14
   0   5   0    0.47    0.23
   0   5   0    0.15    0.12
   0   5   0    0.27    0.18
  -1  -5   0   22.16    2.68
  -1  -5   0   21.54    2.61
  -1  -5   0   21.76    2.81
   1   5   0   25.71    2.92
   1   5   0   21.77    2.61
   1   5   0   25.35    2.70
   1   5   0   19.45    2.80
  -2  -5   0    0.00    0.08
  -2  -5   0   -0.02    0.18
  -2  -5   0    0.05    0.12
   2   5   0   -0.07    0.10
   2   5   0   -0.05    0.11
   2   5   0   -0.01    0.15
   2   5   0    0.07    0.16
  -3  -5   0    0.01    0.17
  -3  -5   0    0.05    0.12
  -3  -5   0   -0.08    0.12
   3   5   0    0.06    0.13
   3   5   0   -0.07    0.14
   3   5   0    0.20    0.21
   3   5   0    0.29    0.16
  -4  -5   0    4.32    0.65
  -4  -5   0    5.09    0.64
  -4  -5   0    3.49    0.62
   4   5   0    2.81    0.65
   4   5   0    4.29    0.61
   4   5   0    4.48    0.66
   4   5   0    2.60    0.60
  -5  -5   0   21.30    2.58
  -5  -5   0   21.99    2.43
  -5  -5   0   18.96    2.40
   5   5   0   16.95    2.41
   5   5   0   19.34    2.60
   5   5   0   21.40    2.69
   5   5   0   22.32    2.48
  -6  -5   0    0.01    0.17
  -6  -5   0    0.01    0.15
   6   5   0   -0.01    0.21
   6   5   0   -0.03    0.15
   6   5   0   -0.15    0.17
   6   5   0    0.00    0.17
   7   5   0    0.72    0.31
   7   5   0    0.74    0.27
   7   5   0    0.92    0.32
   7   5   0    0.04    0.23
   8   5   0    1.04    0.38
   8   5   0    0.41    0.33
   8   5   0    0.42    0.32
   8   5   0    0.25    0.29
   9   5   0    0.41    0.36
   9   5   0    0.09    0.32
  10   5   0   -0.19    0.34
  10   5   0   -0.25    0.30
  11   5   0    0.64    0.42
  11   5   0    0.31    0.42
  12   5   0    0.36    0.47
  11  -6   0    0.41    0.49
  11  -6   0    0.20    0.38
  10  -6   0    0.20    0.36
  10  -6   0    0.29    0.45
   9  -6   0   -0.09    0.35
   9  -6   0   -0.31    0.24
   8  -6   0    0.98    0.40
   8  -6   0    0.25    0.36
  -8   6   0    0.61    0.36
   7  -6   0    0.25    0.29
   7  -6   0   -0.01    0.25
  -7   6   0    0.77    0.34
   6  -6   0   -0.03    0.22
   6  -6   0   -0.07    0.20
  -6   6   0    0.45    0.34
  -6   6   0   -0.07    0.26
   5  -6   0    7.11    1.04
   5  -6   0    6.31    0.94
   5  -6   0    7.40    1.16
  -5   6   0    3.88    0.93
  -5   6   0    5.39    0.92
   4  -6   0    3.01    0.67
   4  -6   0    2.30    0.48
   4  -6   0    3.01    0.55
  -4   6   0    2.36    0.53
  -4   6   0    1.62    0.52
   3  -6   0   23.24    3.09
   3  -6   0   23.96    3.19
   3  -6   0   22.61    2.86
  -3   6   0   28.42    3.21
  -3   6   0   22.48    2.93
   2  -6   0   27.21    3.23
   2  -6   0   28.71    3.49
   2  -6   0   33.97    3.39
  -2   6   0   25.67    3.30
  -2   6   0   24.13    3.22
  -2   6   0   25.91    3.56
   1  -6   0   61.82    7.98
   1  -6   0   70.99    7.53
   1  -6   0   61.10    7.41
  -1   6   0   67.26    8.09
  -1   6   0   58.11    7.41
  -1   6   0   69.62    7.51
   0  -6   0    0.02    0.24
   0  -6   0    0.22    0.15
   0  -6   0    0.01    0.13
   0   6   0    0.20    0.23
   0   6   0   -0.05    0.15
   0   6   0   -0.05    0.19
  -1  -6   0   13.73    1.97
  -1  -6   0   16.54    1.83
  -1  -6   0   12.91    1.94
   1   6   0   16.52    1.97
   1   6   0   16.35    2.01
   1   6   0   14.51    1.82
   1   6   0   13.90    2.12
  -2  -6   0    1.42    0.41
  -2  -6   0    0.74    0.25
  -2  -6   0    0.89    0.26
   2   6   0    0.91    0.27
   2   6   0    2.55    0.48
   2   6   0    1.15    0.30
   2   6   0    1.74    0.43
  -3  -6   0    1.85    0.38
  -3  -6   0    1.81    0.36
  -3  -6   0    1.98    0.44
   3   6   0    1.80    0.44
   3   6   0    2.07    0.47
   3   6   0    1.67    0.37
   3   6   0    0.98    0.32
  -4  -6   0   15.13    2.08
  -4  -6   0   15.64    1.95
  -4  -6   0   15.91    2.05
   4   6   0   15.56    2.26
   4   6   0   17.66    2.12
   4   6   0   16.58    1.96
   4   6   0   15.34    2.08
  -5  -6   0    0.86    0.27
  -5  -6   0    0.81    0.27
  -5  -6   0    1.01    0.32
   5   6   0    0.56    0.27
   5   6   0    0.47    0.29
   5   6   0    0.88    0.28
   5   6   0    1.08    0.30
  -6  -6   0    0.08    0.23
  -6  -6   0    0.16    0.21
   6   6   0    0.08    0.23
   6   6   0   -0.09    0.24
   6   6   0   -0.07    0.16
   6   6   0    0.23    0.28
   7   6   0   -0.06    0.24
   7   6   0   -0.12    0.25
   7   6   0   -0.35    0.26
   8   6   0   -0.10    0.23
   8   6   0    0.72    0.35
   9   6   0    0.56    0.39
   9   6   0    0.85    0.45
   9   6   0    0.57    0.38
  10   6   0    0.09    0.38
  10   6   0   -0.06    0.30
  11   6   0    0.19    0.43
  11   6   0    0.19    0.40
  10  -7   0    0.22    0.41
  10  -7   0    0.23    0.39
   9  -7   0   -0.03    0.29
   9  -7   0    0.50    0.41
   8  -7   0   -0.09    0.32
   8  -7   0    0.12    0.31
   7  -7   0    0.05    0.25
   7  -7   0   -0.25    0.29
  -7   7   0    0.16    0.34
   6  -7   0    0.81    0.38
   6  -7   0    0.18    0.33
  -6   7   0    1.75    0.47
   5  -7   0   -0.17    0.22
   5  -7   0   -0.10    0.18
  -5   7   0    0.17    0.28
  -5   7   0    0.02    0.30
   4  -7   0    1.71    0.45
   4  -7   0    1.53    0.40
  -4   7   0    1.42    0.49
  -4   7   0    1.67    0.46
   3  -7   0    2.42    0.49
   3  -7   0    1.70    0.45
  -3   7   0    2.78    0.58
  -3   7   0    2.08    0.57
   2  -7   0   18.09    2.53
   2  -7   0   20.53    2.37
  -2   7   0   21.13    2.79
  -2   7   0   17.95    2.52
   1  -7   0    2.31    0.45
   1  -7   0    3.36    0.50
  -1   7   0    1.13    0.42
  -1   7   0    1.22    0.50
   0  -7   0    8.53    1.28
   0  -7   0    8.68    1.21
   0   7   0    9.86    1.48
   0   7   0    8.75    1.32
  -1  -7   0    1.40    0.36
  -1  -7   0    1.38    0.37
   1   7   0    3.35    0.60
   1   7   0    3.36    0.66
  -2  -7   0   -0.05    0.14
  -2  -7   0   -0.16    0.15
   2   7   0    0.07    0.21
   2   7   0    0.81    0.29
   2   7   0   -0.01    0.18
  -3  -7   0    1.93    0.41
   3   7   0    1.77    0.41
   3   7   0    1.44    0.45
   3   7   0    1.91    0.54
  -4  -7   0    0.97    0.31
  -4  -7   0    1.09    0.32
   4   7   0    0.92    0.35
   4   7   0    1.92    0.49
   4   7   0    0.57    0.26
  -5  -7   0    5.35    0.85
   5   7   0    4.47    0.87
   5   7   0    5.74    1.07
   5   7   0    7.44    1.01
  -6  -7   0    1.02    0.34
  -6  -7   0    1.22    0.40
   6   7   0    1.13    0.42
   6   7   0    1.74    0.51
   7   7   0    0.45    0.32
   7   7   0   -0.08    0.27
   8   7   0    4.21    0.87
   8   7   0    3.38    0.74
   9   7   0    0.05    0.28
   9   7   0    0.23    0.40
   9   7   0    0.11    0.34
  10   7   0    0.01    0.36
  10   7   0    0.42    0.43
  11   7   0    0.67    0.49
  11   7   0   -0.27    0.45
  10  -8   0   -0.34    0.32
  10  -8   0   -1.05    0.41
   9  -8   0    0.20    0.40
   9  -8   0   -0.07    0.41
   8  -8   0    0.24    0.33
   8  -8   0    0.13    0.31
   7  -8   0   -0.40    0.28
   7  -8   0   -0.33    0.22
  -7   8   0    0.11    0.37
   6  -8   0    0.16    0.28
   6  -8   0    0.14    0.33
  -6   8   0    0.38    0.36
   5  -8   0    3.90    0.78
   5  -8   0    3.09    0.66
  -5   8   0    3.57    0.77
   4  -8   0    0.43    0.28
   4  -8   0    0.02    0.22
  -4   8   0   -0.03    0.30
  -4   8   0   -0.17    0.22
   3  -8   0    7.85    1.36
   3  -8   0    8.39    1.28
  -3   8   0   11.21    1.47
  -3   8   0   11.44    1.66
   2  -8   0    0.01    0.18
   2  -8   0   -0.01    0.19
  -2   8   0    0.70    0.39
  -2   8   0    0.38    0.29
   1  -8   0    0.38    0.22
   1  -8   0    0.38    0.25
  -1   8   0   -0.20    0.26
  -1   8   0    0.54    0.30
   0  -8   0    3.64    0.63
   0  -8   0    3.26    0.59
   0   8   0    3.08    0.75
   0   8   0    2.60    0.66
  -1  -8   0    0.13    0.17
  -1  -8   0    0.56    0.25
   1   8   0    0.15    0.28
   1   8   0   -0.33    0.19
  -2  -8   0    2.74    0.55
  -2  -8   0    3.18    0.58
   2   8   0    3.44    0.76
   2   8   0    2.27    0.61
  -3  -8   0   -0.09    0.19
  -3  -8   0   -0.09    0.14
   3   8   0   -0.08    0.20
   3   8   0   -0.38    0.21
   3   8   0    0.00    0.26
  -4  -8   0    0.31    0.26
   4   8   0    0.51    0.33
   4   8   0    0.11    0.31
  -5  -8   0    0.71    0.33
   5   8   0   -0.11    0.27
   5   8   0    1.02    0.41
  -6  -8   0    0.98    0.35
   6   8   0    0.36    0.34
   6   8   0    1.22    0.47
   7   8   0    0.27    0.39
   7   8   0    1.13    0.46
   8   8   0    1.03    0.53
   8   8   0    1.57    0.54
   9   8   0   -0.23    0.37
   9   8   0   -0.02    0.33
  10   8   0    0.63    0.45
  10   8   0   -0.26    0.34
  10   8   0   -0.10    0.45
   9  -9   0   -0.13    0.43
   9  -9   0    0.10    0.37
   8  -9   0    0.01    0.35
   8  -9   0   -0.30    0.34
   7  -9   0    2.80    0.68
   7  -9   0    1.84    0.60
  -7   9   0    2.94    0.72
   6  -9   0   -0.19    0.23
   6  -9   0    0.30    0.33
  -6   9   0   -0.05    0.35
   5  -9   0    2.82    0.59
   5  -9   0    0.74    0.39
  -5   9   0    1.33    0.53
   4  -9   0    0.25    0.28
   4  -9   0   -0.25    0.20
  -4   9   0    0.38    0.37
  -4   9   0   -0.35    0.33
   3  -9   0   -0.03    0.22
   3  -9   0    0.17    0.25
  -3   9   0    0.11    0.29
  -3   9   0    0.75    0.41
   2  -9   0    3.84    0.82
   2  -9   0    5.39    0.85
  -2   9   0    6.04    1.02
  -2   9   0    5.20    1.05
   1  -9   0    0.40    0.25
   1  -9   0    0.75    0.31
  -1   9   0    1.36    0.52
  -1   9   0    0.91    0.41
   0  -9   0    7.89    1.09
   0  -9   0    6.62    1.11
   0   9   0    7.28    1.34
   0   9   0    5.97    1.16
  -1  -9   0    8.80    1.16
  -1  -9   0    7.63    1.18
   1   9   0    5.04    1.14
   1   9   0    9.09    1.49
  -2  -9   0    5.90    1.06
  -2  -9   0    5.14    0.98
   2   9   0   11.72    1.38
   2   9   0    7.87    1.31
  -3  -9   0    0.68    0.34
   3   9   0    1.40    0.56
   3   9   0    1.72    0.51
  -4  -9   0    1.93    0.55
   4   9   0    4.26    0.78
   4   9   0    3.80    0.85
  -5  -9   0    0.50    0.32
   5   9   0    0.28    0.33
   5   9   0    0.03    0.32
   6   9   0    0.87    0.44
   6   9   0    1.07    0.51
   7   9   0   -0.06    0.35
   7   9   0   -0.16    0.30
   8   9   0    0.36    0.43
   8   9   0    0.37    0.44
   9   9   0    0.17    0.41
   9   9   0   -0.17    0.46
  10   9   0   -0.16    0.41
   8 -10   0   -0.13    0.35
   7 -10   0    0.79    0.51
   7 -10   0    0.80    0.45
  -7  10   0    0.56    0.50
   6 -10   0    0.20    0.32
   6 -10   0    0.21    0.39
  -6  10   0   -0.10    0.42
   5 -10   0    1.01    0.42
   5 -10   0    0.69    0.39
  -5  10   0    0.11    0.40
   4 -10   0    1.07    0.42
   4 -10   0    0.95    0.39
  -4  10   0    1.13    0.52
   3 -10   0    3.46    0.77
   3 -10   0    3.98    0.83
  -3  10   0    6.37    1.20
  -3  10   0    5.56    1.00
   2 -10   0   -0.01    0.21
   2 -10   0    0.30    0.27
  -2  10   0    0.20    0.38
  -2  10   0    0.30    0.35
   1 -10   0    0.18    0.26
   1 -10   0   -0.29    0.18
  -1  10   0    0.21    0.38
  -1  10   0    0.03    0.36
   0 -10   0    0.05    0.29
   0 -10   0    2.50    0.53
   0  10   0    2.69    0.76
   0  10   0    2.15    0.58
  -1 -10   0    2.79    0.65
  -1 -10   0    3.27    0.67
   1  10   0    3.43    0.79
   1  10   0    4.75    1.03
  -2 -10   0    0.01    0.25
   2  10   0   -0.16    0.35
   2  10   0    0.33    0.46
  -3 -10   0    3.27    0.65
   3  10   0    2.17    0.78
   3  10   0    3.59    0.78
  -4 -10   0    3.33    0.75
   4  10   0    5.00    0.94
   4  10   0    5.11    1.08
  -5 -10   0    0.20    0.35
   5  10   0    0.46    0.41
   5  10   0    0.62    0.41
   6  10   0    0.01    0.37
   6  10   0   -0.01    0.35
   7  10   0    0.62    0.48
   7  10   0    0.22    0.41
   8  10   0    0.24    0.51
   8  10   0   -0.44    0.41
   9  10   0   -0.03    0.43
   9  10   0    0.16    0.49
   7 -11   0    0.12    0.36
   6 -11   0    0.38    0.37
   6 -11   0   -0.27    0.37
  -6  11   0    0.15    0.48
   5 -11   0    0.35    0.36
   5 -11   0    0.47    0.39
  -5  11   0    0.15    0.47
   4 -11   0   -0.04    0.27
   4 -11   0    0.08    0.31
  -4  11   0    0.11    0.42
   3 -11   0    0.40    0.35
   3 -11   0    0.33    0.31
  -3  11   0    0.44    0.43
   2 -11   0   -0.16    0.26
   2 -11   0   -0.08    0.22
  -2  11   0   -0.13    0.34
  -2  11   0    0.16    0.45
   1 -11   0   -0.10    0.28
   1 -11   0    0.00    0.24
  -1  11   0    0.24    0.42
  -1  11   0    0.70    0.53
   0 -11   0    2.33    0.61
   0  11   0    3.34    0.81
   0  11   0    2.15    0.80
  -1 -11   0    0.54    0.35
   1  11   0    0.28    0.45
   1  11   0    0.19    0.35
  -2 -11   0   -0.20    0.27
   2  11   0   -0.09    0.38
   2  11   0    0.15    0.39
  -3 -11   0    3.32    0.78
   3  11   0    6.03    1.04
   3  11   0    4.97    1.17
  -4 -11   0    0.63    0.40
   4  11   0    0.51    0.44
   4  11   0    0.10    0.39
   5  11   0    0.08    0.38
   5  11   0   -0.57    0.33
   6  11   0   -0.03    0.42
   6  11   0    0.38    0.44
   7  11   0    0.01    0.49
   7  11   0    0.74    0.50
   8  11   0   -0.03    0.50
   8  11   0    0.67    0.55
   6 -12   0   -0.17    0.34
  -6  12   0   -0.05    0.52
   5 -12   0    0.44    0.39
  -5  12   0    0.15    0.51
   4 -12   0    0.25    0.41
   4 -12   0    0.01    0.33
  -4  12   0    0.30    0.52
   3 -12   0   -0.14    0.34
   3 -12   0    0.04    0.29
  -3  12   0    0.09    0.45
   2 -12   0    0.22    0.33
  -2  12   0    0.51    0.46
   1 -12   0   -0.07    0.32
  -1  12   0    0.57    0.52
  -1  12   0    0.43    0.49
   0 -12   0    0.23    0.38
   0  12   0    0.40    0.44
   0  12   0    0.62    0.57
  -1 -12   0    0.18    0.35
   1  12   0   -0.29    0.36
   1  12   0    0.17    0.48
  -2 -12   0    0.59    0.41
   2  12   0    1.07    0.66
   2  12   0    0.57    0.48
  -3 -12   0    0.46    0.39
   3  12   0    2.46    0.71
   3  12   0    2.04    0.78
   4  12   0   -0.16    0.42
   4  12   0    0.30    0.46
   5  12   0   -0.11    0.42
   5  12   0   -0.10    0.45
   6  12   0    0.58    0.54
  -4  13   0    0.17    0.49
  -3  13   0    0.34    0.54
   2 -13   0   -0.23    0.41
  -2  13   0   -0.03    0.48
   1 -13   0    0.28    0.43
  -1  13   0    0.24    0.54
   0 -13   0   -0.12    0.39
   0  13   0    0.44    0.63
   0  13   0   -0.37    0.43
  -1 -13   0    0.05    0.35
   1  13   0   -0.20    0.42
   1  13   0   -0.30    0.47
  -2 -13   0   -0.26    0.35
   2  13   0    0.55    0.54
   2  13   0    1.50    0.70
  -3 -13   0   -0.26    0.39
   3  13   0    0.24    0.52
   4  13   0   -0.15    0.49
   4  13  -1   -0.04    0.51
   3  13  -1   -0.16    0.47
   2  13  -1    0.46    0.50
   2  13  -1    0.02    0.54
  -2 -13   1    0.02    0.40
   1  13  -1    0.01    0.46
   1  13  -1   -0.53    0.46
  -1 -13   1    0.15    0.44
   0  13  -1    0.28    0.52
   0  13  -1    0.10    0.59
   0 -13   1    0.07    0.39
  -1  13  -1    0.18    0.47
   1 -13   1   -0.22    0.35
  -2  13  -1    0.01    0.50
   2 -13   1    0.30    0.44
  -3  13  -1    0.06    0.51
   3 -13   1    0.81    0.45
  -4  13  -1    0.21    0.57
   6  12  -1   -0.33    0.45
   5  12  -1    0.16    0.47
   5  12  -1    0.07    0.42
   4  12  -1   -0.30    0.40
   4  12  -1    0.16    0.39
   3  12  -1    0.13    0.50
   3  12  -1    0.38    0.50
  -3 -12   1   -0.33    0.34
   2  12  -1   -0.16    0.36
   2  12  -1    0.27    0.50
  -2 -12   1   -0.34    0.31
   1  12  -1   -0.50    0.40
   1  12  -1    0.17    0.43
  -1 -12   1    0.60    0.43
   0  12  -1    0.31    0.46
   0  12  -1    0.10    0.49
   0 -12   1    0.34    0.38
  -1  12  -1    1.36    0.66
  -1  12  -1    1.47    0.62
   1 -12   1    0.99    0.50
  -2  12  -1    0.49    0.44
   2 -12   1   -0.12    0.30
  -3  12  -1   -0.03    0.46
   3 -12   1   -0.13    0.30
  -4  12  -1   -0.18    0.46
   4 -12   1    0.09    0.34
   4 -12   1    0.26    0.37
  -5  12  -1   -0.06    0.50
   5 -12   1   -0.09    0.38
   5 -12   1   -0.08    0.35
  -6  12  -1    0.29    0.58
   6 -12   1    0.17    0.39
   7  11  -1   -0.01    0.47
   7  11  -1   -0.10    0.40
   6  11  -1   -0.21    0.43
   6  11  -1    0.43    0.48
   5  11  -1    0.05    0.41
   5  11  -1   -0.12    0.41
   4  11  -1    0.03    0.37
   4  11  -1    0.44    0.48
  -4 -11   1    0.61    0.41
   3  11  -1    1.57    0.66
   3  11  -1    2.34    0.67
  -3 -11   1    2.14    0.56
   2  11  -1    2.97    0.85
   2  11  -1    3.06    0.76
  -2 -11   1    1.96    0.54
   1  11  -1    2.43    0.72
   1  11  -1    3.89    0.96
  -1 -11   1    2.24    0.60
   0  11  -1    2.22    0.69
   0  11  -1    2.20    0.77
   0 -11   1    2.48    0.58
  -1  11  -1    1.34    0.55
  -1  11  -1    1.03    0.57
   1 -11   1    0.68    0.38
   1 -11   1    1.38    0.46
  -2  11  -1    0.01    0.41
  -2  11  -1   -0.12    0.36
   2 -11   1    0.15    0.28
   2 -11   1    0.08    0.29
  -3  11  -1    2.70    0.73
   3 -11   1    2.45    0.59
   3 -11   1    1.41    0.50
  -4  11  -1    0.92    0.54
   4 -11   1    0.33    0.34
   4 -11   1    0.77    0.42
  -5  11  -1    0.45    0.51
   5 -11   1   -0.05    0.32
   5 -11   1    0.28    0.35
  -6  11  -1   -0.53    0.41
   6 -11   1   -0.10    0.31
   6 -11   1    0.69    0.44
   7 -11   1    0.12    0.36
   8  10  -1    0.12    0.40
   8  10  -1   -0.17    0.43
   7  10  -1    0.70    0.50
   7  10  -1    0.40    0.43
   6  10  -1    0.40    0.42
   6  10  -1    0.64    0.44
   5  10  -1    0.28    0.36
   5  10  -1   -0.11    0.35
   4  10  -1    0.37    0.38
   4  10  -1   -0.18    0.36
  -4 -10   1    0.01    0.28
   3  10  -1   -0.28    0.31
   3  10  -1    0.47    0.41
  -3 -10   1    0.24    0.28
   2  10  -1    9.53    1.29
   2  10  -1    5.64    1.22
  -2 -10   1    5.19    0.99
   1  10  -1    0.01    0.35
   1  10  -1   -0.14    0.32
  -1 -10   1   -0.20    0.22
   0  10  -1    1.45    0.52
   0  10  -1    0.96    0.49
   0 -10   1    1.50    0.41
   0 -10   1    0.47    0.30
  -1  10  -1    2.36    0.77
  -1  10  -1    4.19    0.83
   1 -10   1    2.76    0.61
   1 -10   1    2.46    0.58
  -2  10  -1    2.24    0.70
  -2  10  -1    1.58    0.57
   2 -10   1    0.95    0.41
   2 -10   1    1.71    0.46
  -3  10  -1    2.27    0.70
  -3  10  -1    0.84    0.45
   3 -10   1    0.67    0.38
   3 -10   1    1.35    0.46
  -4  10  -1    1.01    0.48
   4 -10   1   -0.04    0.26
   4 -10   1    0.29    0.29
  -5  10  -1    0.28    0.43
   5 -10   1   -0.10    0.28
   5 -10   1    0.16    0.34
  -6  10  -1    0.03    0.45
   6 -10   1    0.52    0.34
   6 -10   1    1.18    0.45
  -7  10  -1    0.16    0.44
   7 -10   1    1.21    0.49
   7 -10   1    0.48    0.41
   8 -10   1   -0.25    0.34
   9   9  -1   -0.09    0.36
   9   9  -1    0.15    0.43
   8   9  -1   -0.17    0.36
   8   9  -1   -0.56    0.38
   7   9  -1    0.58    0.43
   7   9  -1    0.12    0.40
   6   9  -1    0.12    0.36
   6   9  -1   -0.17    0.29
   5   9  -1    0.16    0.37
   5   9  -1    0.31    0.38
  -5  -9   1    2.06    0.46
   4   9  -1   13.72    1.97
   4   9  -1   14.49    2.23
  -4  -9   1   13.08    1.84
   3   9  -1    1.51    0.53
   3   9  -1    0.35    0.37
  -3  -9   1    0.88    0.34
   2   9  -1   -0.05    0.29
   2   9  -1   -0.03    0.29
  -2  -9   1    0.05    0.22
  -2  -9   1    0.39    0.27
   1   9  -1    1.23    0.45
   1   9  -1    0.31    0.37
  -1  -9   1    0.39    0.25
  -1  -9   1    0.66    0.29
   0   9  -1    0.18    0.36
   0   9  -1    0.27    0.31
   0  -9   1    0.36    0.23
   0  -9   1    0.06    0.22
  -1   9  -1    3.86    0.87
  -1   9  -1    3.53    0.74
   1  -9   1    2.79    0.62
   1  -9   1    2.66    0.58
  -2   9  -1    3.56    0.81
  -2   9  -1    1.48    0.50
   2  -9   1    1.19    0.39
   2  -9   1    1.23    0.39
  -3   9  -1   -0.11    0.28
  -3   9  -1   -0.24    0.27
   3  -9   1    0.06    0.22
   3  -9   1   -0.02    0.25
  -4   9  -1    1.10    0.57
  -4   9  -1    1.64    0.53
   4  -9   1    0.57    0.34
   4  -9   1    1.68    0.46
  -5   9  -1   -0.11    0.36
   5  -9   1    0.19    0.31
   5  -9   1    0.10    0.25
  -6   9  -1    0.15    0.38
   6  -9   1    0.09    0.30
   6  -9   1    0.08    0.31
  -7   9  -1    0.13    0.41
   7  -9   1    0.43    0.43
   7  -9   1    0.15    0.31
   8  -9   1    0.11    0.35
   8  -9   1    0.52    0.50
   9  -9   1   -0.06    0.37
   9  -9   1   -0.25    0.41
  10   8  -1    0.07    0.44
  10   8  -1    0.34    0.43
  10   8  -1    0.12    0.40
   9   8  -1    0.53    0.40
   9   8  -1   -0.09    0.34
   8   8  -1    0.42    0.42
   8   8  -1    1.45    0.52
   7   8  -1   -0.05    0.29
   7   8  -1   -0.32    0.30
   6   8  -1    1.13    0.44
   6   8  -1    0.38    0.35
   5   8  -1    2.30    0.63
   5   8  -1    2.42    0.64
  -5  -8   1    2.76    0.56
   4   8  -1    0.28    0.34
   4   8  -1    0.01    0.27
  -4  -8   1    0.10    0.24
   3   8  -1    9.48    1.16
   3   8  -1    5.10    0.92
   3   8  -1    6.43    1.12
  -3  -8   1    3.86    0.87
  -3  -8   1    7.28    0.93
   2   8  -1    4.37    0.83
   2   8  -1    5.66    0.85
   2   8  -1    4.33    0.90
  -2  -8   1    3.18    0.67
  -2  -8   1    4.36    0.76
   1   8  -1    0.56    0.33
   1   8  -1    0.33    0.31
  -1  -8   1    0.04    0.20
  -1  -8   1    0.35    0.22
   0   8  -1    0.27    0.31
   0   8  -1   -0.08    0.25
   0  -8   1    0.32    0.21
   0  -8   1   -0.02    0.15
  -1   8  -1    2.26    0.60
  -1   8  -1    2.88    0.73
   1  -8   1    2.44    0.50
   1  -8   1    2.97    0.58
  -2   8  -1    0.31    0.28
  -2   8  -1    0.30    0.31
   2  -8   1    0.62    0.27
   2  -8   1    1.06    0.31
  -3   8  -1    6.27    1.22
   3  -8   1    7.37    1.11
   3  -8   1    5.99    0.98
  -4   8  -1    2.05    0.56
  -4   8  -1    3.13    0.72
   4  -8   1    1.18    0.41
   4  -8   1    1.80    0.47
  -5   8  -1   18.02    1.97
  -5   8  -1   16.44    2.12
   5  -8   1   10.85    1.81
   5  -8   1    9.67    1.68
  -6   8  -1    5.58    0.95
   6  -8   1    4.37    0.84
   6  -8   1    3.78    0.83
  -7   8  -1    0.17    0.38
   7  -8   1    0.35    0.36
   7  -8   1   -0.01    0.26
   8  -8   1    0.79    0.44
   8  -8   1    0.75    0.47
   9  -8   1    0.02    0.42
   9  -8   1    0.11    0.36
  10  -8   1   -0.12    0.37
  10  -8   1    0.17    0.44
  11   7  -1    0.37    0.50
  10   7  -1   -0.13    0.33
  10   7  -1   -0.49    0.36
   9   7  -1   -0.32    0.32
   9   7  -1    0.17    0.35
   8   7  -1    3.74    0.68
   8   7  -1    1.36    0.53
   7   7  -1    0.78    0.37
   7   7  -1    0.33    0.34
   6   7  -1    0.47    0.31
   6   7  -1    0.70    0.36
  -6  -7   1    0.77    0.30
  -6  -7   1    0.87    0.28
   5   7  -1    6.01    1.01
   5   7  -1    6.92    1.08
   5   7  -1    5.37    1.12
  -5  -7   1    7.51    1.01
  -5  -7   1    7.21    0.98
   4   7  -1    8.64    1.24
   4   7  -1    8.68    1.45
   4   7  -1    8.20    1.33
   4   7  -1   11.02    1.42
  -4  -7   1    8.73    1.25
  -4  -7   1    9.38    1.35
  -4  -7   1   10.29    1.33
   3   7  -1    1.98    0.53
   3   7  -1    4.07    0.66
   3   7  -1    2.04    0.44
   3   7  -1    1.28    0.39
  -3  -7   1    2.07    0.44
  -3  -7   1    2.65    0.48
   2   7  -1    0.08    0.23
   2   7  -1   -0.18    0.18
   2   7  -1   -0.06    0.15
  -2  -7   1   -0.03    0.15
  -2  -7   1    0.06    0.15
   1   7  -1    9.81    1.46
   1   7  -1   11.20    1.39
   1   7  -1   11.38    1.42
  -1  -7   1    6.33    1.16
  -1  -7   1    9.20    1.30
   0   7  -1    2.53    0.61
   0   7  -1    2.68    0.58
   0  -7   1    2.50    0.49
   0  -7   1    2.25    0.46
  -1   7  -1   21.85    2.78
  -1   7  -1   20.61    2.98
   1  -7   1   22.12    2.59
   1  -7   1   20.63    2.77
  -2   7  -1    0.68    0.37
  -2   7  -1    1.50    0.47
   2  -7   1    1.05    0.32
   2  -7   1    1.84    0.40
  -3   7  -1   10.96    1.58
  -3   7  -1   11.98    1.77
   3  -7   1   10.78    1.47
   3  -7   1   10.26    1.58
  -4   7  -1    6.17    1.12
  -4   7  -1    8.63    1.13
   4  -7   1    5.51    1.00
   4  -7   1    5.48    0.94
  -5   7  -1    3.16    0.75
  -5   7  -1    5.98    0.99
   5  -7   1    3.96    0.78
   5  -7   1    4.04    0.73
  -6   7  -1    3.47    0.76
   6  -7   1    4.97    0.81
   6  -7   1    3.24    0.75
  -7   7  -1   -0.04    0.28
   7  -7   1    0.07    0.27
   7  -7   1    0.11    0.27
  -8   7  -1    0.35    0.38
   8  -7   1    0.49    0.38
   8  -7   1    0.12    0.31
   9  -7   1    0.16    0.33
   9  -7   1    0.11    0.37
  10  -7   1   -0.23    0.32
  10  -7   1   -0.25    0.41
  11  -7   1    0.44    0.42
  11   6  -1   -0.15    0.33
  10   6  -1    0.45    0.41
  10   6  -1    0.46    0.40
   9   6  -1    0.71    0.45
   9   6  -1    1.09    0.47
   9   6  -1    0.71    0.42
   8   6  -1    1.88    0.57
   8   6  -1    2.35    0.55
   7   6  -1    0.09    0.27
   7   6  -1    0.07    0.27
   7   6  -1    0.14    0.26
   6   6  -1   -0.01    0.17
   6   6  -1   -0.03    0.15
   6   6  -1    0.16    0.24
   6   6  -1   -0.11    0.24
  -6  -6   1    0.00    0.17
  -6  -6   1    0.07    0.17
   5   6  -1    2.27    0.51
   5   6  -1    2.47    0.46
   5   6  -1    2.25    0.46
   5   6  -1    2.07    0.53
  -5  -6   1    2.65    0.47
  -5  -6   1    2.44    0.44
   4   6  -1    1.60    0.37
   4   6  -1    2.10    0.41
   4   6  -1    1.07    0.41
   4   6  -1    2.07    0.47
  -4  -6   1    2.00    0.39
  -4  -6   1    1.97    0.43
  -4  -6   1    1.97    0.40
   3   6  -1    4.24    0.72
   3   6  -1    5.37    0.93
   3   6  -1    4.55    0.79
   3   6  -1    7.03    0.91
  -3  -6   1    4.64    0.79
  -3  -6   1    5.47    0.76
  -3  -6   1    5.33    0.80
   2   6  -1   38.88    4.34
   2   6  -1   31.53    4.56
   2   6  -1   34.76    4.25
   2   6  -1   37.40    4.67
  -2  -6   1   37.36    4.32
  -2  -6   1   39.62    4.26
   1   6  -1   24.25    3.03
   1   6  -1   24.98    3.11
   1   6  -1   27.06    3.28
   1   6  -1   26.04    3.36
  -1  -6   1   28.43    3.05
  -1  -6   1   24.26    3.25
  -1  -6   1   23.35    3.10
   0   6  -1    4.33    0.87
   0   6  -1    5.03    0.87
   0   6  -1    6.33    1.02
   0   6  -1    5.89    0.84
   0  -6   1    6.46    0.89
   0  -6   1    5.48    0.93
   0  -6   1    6.70    0.85
  -1   6  -1   12.97    1.69
  -1   6  -1   10.84    1.89
  -1   6  -1   12.33    1.78
   1  -6   1   14.26    1.85
   1  -6   1   13.12    1.76
   1  -6   1   14.87    1.65
  -2   6  -1    8.13    1.39
  -2   6  -1    9.32    1.56
   2  -6   1    9.34    1.46
   2  -6   1   11.93    1.37
   2  -6   1   10.43    1.44
  -3   6  -1    1.58    0.44
  -3   6  -1    1.79    0.50
   3  -6   1    1.73    0.39
   3  -6   1    1.72    0.41
  -4   6  -1   37.75    4.00
  -4   6  -1   31.20    3.65
   4  -6   1   25.09    3.84
   4  -6   1   36.23    4.01
   4  -6   1   26.26    3.57
  -5   6  -1    8.51    1.26
  -5   6  -1    8.49    1.39
   5  -6   1    9.49    1.47
   5  -6   1    7.09    1.25
   5  -6   1    8.65    1.21
  -6   6  -1    3.75    0.75
   6  -6   1    5.33    0.96
   6  -6   1    4.42    0.76
   6  -6   1    3.59    0.76
  -7   6  -1    3.07    0.60
   7  -6   1    2.20    0.58
   7  -6   1    1.67    0.52
  -8   6  -1    0.32    0.33
   8  -6   1    0.48    0.39
   8  -6   1    0.74    0.39
   9  -6   1   -0.16    0.29
   9  -6   1    0.81    0.40
  10  -6   1    0.62    0.46
  10  -6   1    0.25    0.34
  11  -6   1    0.33    0.48
  11  -6   1    0.35    0.40
  11   5  -1    0.24    0.39
  10   5  -1    0.13    0.36
  10   5  -1    0.31    0.30
   9   5  -1    0.12    0.31
   9   5  -1    0.28    0.28
   8   5  -1    0.39    0.32
   8   5  -1    0.17    0.27
   7   5  -1    0.58    0.27
   7   5  -1    2.37    0.43
   7   5  -1    1.03    0.33
   7   5  -1    1.07    0.37
   6   5  -1    1.21    0.31
   6   5  -1    0.56    0.27
   6   5  -1    1.15    0.38
   6   5  -1    1.04    0.30
   5   5  -1   22.08    2.59
   5   5  -1   22.78    2.63
   5   5  -1   21.30    2.77
   5   5  -1   21.40    2.85
  -5  -5   1   21.12    2.55
  -5  -5   1   21.02    2.54
   4   5  -1    0.05    0.18
   4   5  -1    0.19    0.15
   4   5  -1    0.15    0.18
   4   5  -1    0.26    0.21
  -4  -5   1    0.26    0.18
  -4  -5   1    0.25    0.20
  -4  -5   1    0.04    0.14
   3   5  -1   11.38    1.26
   3   5  -1    9.43    1.36
   3   5  -1    9.97    1.48
   3   5  -1    8.83    1.37
  -3  -5   1   10.48    1.36
  -3  -5   1   10.93    1.31
  -3  -5   1    9.32    1.37
   2   5  -1   31.76    4.05
   2   5  -1   32.04    3.76
   2   5  -1   30.34    3.82
   2   5  -1   32.43    4.13
  -2  -5   1   34.26    3.83
  -2  -5   1   32.17    3.77
   1   5  -1    1.16    0.28
   1   5  -1    0.80    0.25
   1   5  -1    1.43    0.36
   1   5  -1    2.51    0.48
  -1  -5   1    1.28    0.28
  -1  -5   1    1.82    0.32
  -1  -5   1    1.71    0.39
   0   5  -1   12.34    1.45
   0   5  -1   10.83    1.56
   0   5  -1   11.61    1.56
   0   5  -1    9.18    1.65
   0  -5   1   12.23    1.45
   0  -5   1   11.60    1.59
   0  -5   1   12.89    1.56
  -1   5  -1    0.34    0.21
  -1   5  -1    0.43    0.19
  -1   5  -1    0.07    0.17
  -1   5  -1    0.50    0.18
   1  -5   1    0.44    0.17
   1  -5   1    0.23    0.22
   1  -5   1    0.49    0.17
  -2   5  -1   21.31    2.84
  -2   5  -1   24.85    3.15
  -2   5  -1   22.77    2.90
   2  -5   1   23.53    3.14
   2  -5   1   25.12    2.93
   2  -5   1   24.94    3.07
   2  -5   1   25.43    2.86
  -3   5  -1   12.05    1.59
  -3   5  -1   11.24    1.76
  -3   5  -1   13.64    1.68
   3  -5   1   12.51    1.82
   3  -5   1   11.53    1.68
   3  -5   1   11.55    1.58
   3  -5   1   13.26    1.70
  -4   5  -1    4.22    0.71
  -4   5  -1    3.58    0.66
  -4   5  -1    3.33    0.74
   4  -5   1    4.12    0.76
   4  -5   1    5.46    0.87
   4  -5   1    3.55    0.64
   4  -5   1    4.70    0.74
  -5   5  -1    0.18    0.22
  -5   5  -1   -0.13    0.17
   5  -5   1    0.31    0.21
   5  -5   1   -0.01    0.17
   5  -5   1   -0.10    0.21
  -6   5  -1    3.70    0.69
  -6   5  -1    3.88    0.78
  -6   5  -1    3.78    0.67
   6  -5   1    4.57    0.78
   6  -5   1    4.01    0.71
   6  -5   1    3.46    0.77
  -7   5  -1    0.98    0.30
  -7   5  -1    1.28    0.39
   7  -5   1    0.51    0.29
   7  -5   1    0.70    0.34
  -8   5  -1    0.19    0.29
   8  -5   1   -0.11    0.25
   8  -5   1   -0.25    0.28
   9  -5   1    0.05    0.35
   9  -5   1    0.01    0.27
  10  -5   1    0.36    0.38
  10  -5   1    0.02    0.38
  11  -5   1    0.11    0.45
  11  -5   1    0.36    0.40
  12   4  -1    0.31    0.46
  11   4  -1    1.17    0.51
  10   4  -1    0.16    0.33
  10   4  -1    1.11    0.43
   9   4  -1   -0.08    0.25
   9   4  -1    0.01    0.27
   8   4  -1   -0.02    0.21
   8   4  -1    0.43    0.30
   8   4  -1   -0.18    0.17
   8   4  -1    0.14    0.19
   8   4  -1   -0.02    0.25
   7   4  -1    0.14    0.20
   7   4  -1    0.01    0.16
   7   4  -1    0.14    0.22
   7   4  -1   -0.01    0.21
   6   4  -1    0.24    0.22
   6   4  -1    0.33    0.24
   6   4  -1    0.15    0.16
   6   4  -1   -0.24    0.16
   5   4  -1    8.04    1.14
   5   4  -1    7.45    1.06
   5   4  -1    9.71    1.08
   5   4  -1    5.79    0.97
   4   4  -1   26.82    3.20
   4   4  -1   27.38    3.01
   4   4  -1   24.84    2.97
   4   4  -1   24.14    3.24
  -4  -4   1   25.14    3.16
  -4  -4   1   24.55    2.96
  -4  -4   1   24.11    2.95
   3   4  -1   47.16    5.79
   3   4  -1   43.76    5.42
   3   4  -1   47.44    5.39
   3   4  -1   48.39    5.86
  -3  -4   1   45.44    5.79
  -3  -4   1   45.93    5.38
  -3  -4   1   47.05    5.41
   2   4  -1    9.35    1.07
   2   4  -1    7.21    1.14
   2   4  -1    7.75    1.25
   2   4  -1    8.67    1.15
  -2  -4   1    7.60    1.14
  -2  -4   1    8.67    1.16
  -2  -4   1   10.75    1.08
   1   4  -1    0.43    0.14
   1   4  -1    0.14    0.15
   1   4  -1    0.28    0.16
   1   4  -1    0.25    0.12
  -1  -4   1    0.18    0.11
  -1  -4   1    0.38    0.13
  -1  -4   1    0.19    0.16
   0   4  -1   21.37    2.62
   0   4  -1   21.12    2.76
   0   4  -1   20.28    2.56
   0   4  -1   23.93    2.84
   0  -4   1   21.21    2.76
   0  -4   1   21.88    2.82
   0  -4   1   22.36    2.57
   0  -4   1   23.35    2.63
  -1   4  -1    4.42    0.67
  -1   4  -1    4.25    0.60
  -1   4  -1    4.41    0.65
  -1   4  -1    4.23    0.72
   1  -4   1    5.40    0.72
   1  -4   1    4.57    0.60
   1  -4   1    4.01    0.64
   1  -4   1    2.69    0.65
  -2   4  -1   12.45    1.49
  -2   4  -1   13.96    1.63
  -2   4  -1   11.11    1.70
   2  -4   1   11.10    1.71
   2  -4   1   12.43    1.62
   2  -4   1   12.16    1.61
   2  -4   1   12.06    1.49
  -3   4  -1   20.98    2.54
  -3   4  -1   20.54    2.58
  -3   4  -1   24.38    2.80
   3  -4   1   22.26    2.80
   3  -4   1   20.06    2.73
   3  -4   1   20.38    2.54
   3  -4   1   21.05    2.59
  -4   4  -1    3.95    0.68
  -4   4  -1    4.67    0.72
  -4   4  -1    4.54    0.79
   4  -4   1    4.42    0.74
   4  -4   1    3.84    0.67
   4  -4   1    4.47    0.78
   4  -4   1    4.85    0.77
  -5   4  -1   11.14    1.48
  -5   4  -1    9.93    1.46
  -5   4  -1   10.84    1.61
   5  -4   1   10.74    1.52
   5  -4   1   11.20    1.61
   5  -4   1   10.49    1.57
   5  -4   1   11.39    1.47
  -6   4  -1    2.21    0.40
  -6   4  -1    2.13    0.51
  -6   4  -1    2.87    0.52
  -6   4  -1    1.64    0.43
   6  -4   1    1.46    0.47
   6  -4   1    2.55    0.54
   6  -4   1    2.44    0.48
   6  -4   1    1.43    0.45
  -7   4  -1    6.81    1.11
  -7   4  -1    5.33    0.99
  -7   4  -1    7.15    1.03
  -7   4  -1    7.52    0.99
   7  -4   1    5.88    1.11
   7  -4   1    8.26    1.22
   7  -4   1    6.61    1.04
  -8   4  -1    0.74    0.31
   8  -4   1   -0.31    0.24
   8  -4   1    0.29    0.30
   9  -4   1    1.85    0.57
   9  -4   1    1.17    0.48
  10  -4   1    0.23    0.31
  10  -4   1    0.22    0.38
  11  -4   1    0.08    0.33
  11  -4   1    0.23    0.46
  12  -4   1   -0.16    0.37
  12  -4   1   -0.19    0.44
  12   3  -1   -0.05    0.43
  11   3  -1    0.79    0.41
  11   3  -1    0.40    0.39
  11   3  -1    0.05    0.35
  10   3  -1    0.17    0.28
  10   3  -1   -0.13    0.29
   9   3  -1    0.23    0.28
   9   3  -1    0.79    0.30
   8   3  -1    0.72    0.31
   8   3  -1    1.11    0.34
   8   3  -1    1.42    0.35
   8   3  -1    1.60    0.43
   7   3  -1    3.55    0.58
   7   3  -1    3.28    0.57
   7   3  -1    3.67    0.67
   7   3  -1    3.45    0.58
   7   3  -1    3.00    0.62
   6   3  -1    7.35    0.98
   6   3  -1    6.40    0.91
   6   3  -1    7.27    1.03
   6   3  -1    5.53    0.89
   5   3  -1    1.38    0.30
   5   3  -1    1.55    0.30
   5   3  -1    1.70    0.32
   5   3  -1    1.06    0.31
   4   3  -1    4.67    0.79
   4   3  -1    5.24    0.71
   4   3  -1    4.55    0.74
   4   3  -1    5.17    0.73
  -4  -3   1    5.86    0.65
   3   3  -1    3.81    0.58
   3   3  -1    4.69    0.66
   3   3  -1    3.68    0.54
   3   3  -1    3.86    0.58
  -3  -3   1    4.73    0.55
  -3  -3   1    4.16    0.57
  -3  -3   1    3.30    0.53
   2   3  -1   21.25    2.51
   2   3  -1   21.16    2.48
   2   3  -1   21.03    2.67
   2   3  -1   19.80    2.70
  -2  -3   1   22.30    2.51
  -2  -3   1   21.59    2.48
  -2  -3   1   21.31    2.67
   1   3  -1  128.93   14.21
   1   3  -1  122.17   14.24
   1   3  -1  123.58   15.34
   1   3  -1  122.39   15.29
  -1  -3   1  128.77   14.21
  -1  -3   1  112.32   15.32
  -1  -3   1  127.94   14.24
   0   3  -1   39.54    4.60
   0   3  -1   41.20    4.57
   0   3  -1   36.84    4.95
   0   3  -1   39.26    4.91
   0  -3   1   36.80    4.60
   0  -3   1   42.03    4.56
   0  -3   1   39.39    4.91
   0  -3   1   38.70    4.95
  -1   3  -1  199.77   22.84
  -1   3  -1  192.09   24.60
  -1   3  -1  195.81   22.88
  -1   3  -1  189.67   24.64
   1  -3   1  193.37   24.63
   1  -3   1  201.64   22.89
   1  -3   1  213.09   24.60
   1  -3   1  207.87   22.85
  -2   3  -1    0.04    0.11
  -2   3  -1    0.02    0.12
  -2   3  -1   -0.08    0.08
  -2   3  -1    0.49    0.18
   2  -3   1    0.13    0.13
   2  -3   1   -0.05    0.08
   2  -3   1    0.00    0.11
   2  -3   1    0.19    0.13
  -3   3  -1    0.06    0.13
  -3   3  -1    0.04    0.13
  -3   3  -1    0.01    0.12
   3  -3   1    0.02    0.14
   3  -3   1   -0.14    0.08
   3  -3   1   -0.04    0.11
   3  -3   1   -0.14    0.08
  -4   3  -1   16.07    1.76
  -4   3  -1   12.82    1.79
   4  -3   1   15.01    1.98
   4  -3   1   12.82    1.72
   4  -3   1   13.48    1.82
   4  -3   1   14.59    1.88
  -5   3  -1    2.77    0.48
  -5   3  -1    2.57    0.56
  -5   3  -1    2.98    0.53
  -5   3  -1    3.20    0.55
   5  -3   1    3.50    0.56
   5  -3   1    3.51    0.61
   5  -3   1    2.92    0.58
   5  -3   1    2.87    0.59
  -6   3  -1    0.76    0.29
  -6   3  -1    0.96    0.30
  -6   3  -1    0.78    0.29
  -6   3  -1    1.02    0.21
   6  -3   1    0.69    0.28
   6  -3   1    1.50    0.38
   6  -3   1    0.46    0.27
   6  -3   1    0.69    0.34
  -7   3  -1    8.18    1.28
  -7   3  -1   10.05    1.42
  -7   3  -1   10.07    1.31
   7  -3   1    8.30    1.46
   7  -3   1    9.41    1.39
   7  -3   1   13.41    1.55
  -8   3  -1    0.70    0.27
  -8   3  -1    0.34    0.25
   8  -3   1    0.55    0.31
   8  -3   1    0.65    0.34
   8  -3   1    0.39    0.36
   8  -3   1    0.55    0.34
   9  -3   1    0.93    0.41
   9  -3   1    1.21    0.43
  10  -3   1    1.33    0.54
  10  -3   1    3.27    0.67
  11  -3   1    0.49    0.39
  11  -3   1   -0.10    0.32
  12  -3   1   -0.12    0.34
  12  -3   1    0.11    0.50
  12   2  -1    0.33    0.39
  11   2  -1    0.33    0.36
  11   2  -1   -0.07    0.33
  10   2  -1   -0.03    0.35
  10   2  -1   -0.13    0.30
  10   2  -1    0.17    0.32
   9   2  -1    0.20    0.23
   9   2  -1   -0.03    0.22
   9   2  -1   -0.08    0.25
   8   2  -1    0.73    0.21
   8   2  -1    1.40    0.34
   8   2  -1    0.58    0.28
   8   2  -1    0.83    0.21
   8   2  -1    1.07    0.29
   8   2  -1    0.71    0.32
   7   2  -1    0.45    0.23
   7   2  -1    0.62    0.24
   7   2  -1    0.69    0.26
   7   2  -1    0.35    0.19
   6   2  -1   17.66    1.97
   6   2  -1   11.19    2.00
   6   2  -1   16.70    1.84
   6   2  -1   14.47    1.83
   5   2  -1   48.16    6.36
   5   2  -1   50.47    5.89
   5   2  -1   54.00    6.34
   5   2  -1   50.55    5.89
   4   2  -1    0.26    0.13
   4   2  -1    0.19    0.10
   4   2  -1    0.52    0.15
   4   2  -1    0.51    0.14
   3   2  -1    4.71    0.74
   3   2  -1    5.99    0.83
   3   2  -1    5.73    0.78
   3   2  -1    7.55    0.75
   2   2  -1  312.06   38.76
   2   2  -1  320.63   36.00
   2   2  -1  311.32   36.01
   2   2  -1  324.33   38.78
  -2  -2   1  321.74   38.75
  -2  -2   1  296.98   36.00
  -2  -2   1  333.55   36.00
  -2  -2   1  297.65   38.76
   1   2  -1    0.17    0.08
   1   2  -1   -0.01    0.06
   1   2  -1    0.01    0.04
   1   2  -1   -0.01    0.04
  -1  -2   1    0.03    0.04
  -1  -2   1    0.00    0.03
  -1  -2   1    0.02    0.07
  -1  -2   1    0.00    0.06
   0   2  -1    0.59    0.12
   0   2  -1    0.45    0.10
   0   2  -1    0.25    0.11
   0   2  -1    0.44    0.14
   0  -2   1    0.36    0.09
   0  -2   1    0.60    0.12
   0  -2   1    0.50    0.14
   0  -2   1    0.64    0.15
  -1   2  -1   71.78    8.48
  -1   2  -1   73.05    8.51
  -1   2  -1   73.12    9.16
  -1   2  -1   78.02    9.14
   1  -2   1   73.25    8.51
   1  -2   1   69.77    8.48
   1  -2   1   80.95    9.14
   1  -2   1   70.08    9.16
  -2   2  -1  280.56   34.23
  -2   2  -1  261.75   31.77
  -2   2  -1  266.78   34.22
  -2   2  -1  288.45   31.80
   2  -2   1  283.27   31.78
   2  -2   1  288.69   34.22
   2  -2   1  269.08   34.23
   2  -2   1  282.72   31.80
  -3   2  -1    9.95    1.40
  -3   2  -1    9.97    1.38
   3  -2   1   11.53    1.47
   3  -2   1   10.59    1.46
   3  -2   1   12.48    1.36
   3  -2   1   11.20    1.37
  -4   2  -1   48.67    6.19
  -4   2  -1   46.84    5.74
  -4   2  -1   49.57    5.74
  -4   2  -1   47.59    6.26
   4  -2   1   50.01    5.76
   4  -2   1   52.99    6.20
   4  -2   1   50.74    5.75
   4  -2   1   50.16    6.20
  -5   2  -1   31.84    3.62
  -5   2  -1   30.52    3.89
  -5   2  -1   30.75    3.62
  -5   2  -1   30.22    3.90
  -5   2  -1   28.61    3.61
   5  -2   1   30.93    3.64
   5  -2   1   29.75    3.63
   5  -2   1   30.91    3.91
   5  -2   1   33.84    3.95
  -6   2  -1   14.14    1.77
  -6   2  -1   16.88    1.79
  -6   2  -1   13.60    1.91
   6  -2   1   15.24    1.95
   6  -2   1   13.13    2.05
   6  -2   1   12.44    1.86
   6  -2   1   15.67    1.90
  -7   2  -1    1.63    0.34
  -7   2  -1    1.70    0.36
   7  -2   1    1.13    0.41
   7  -2   1    2.66    0.50
   7  -2   1    1.88    0.44
   7  -2   1    2.00    0.50
  -8   2  -1    2.53    0.38
  -8   2  -1    2.15    0.38
   8  -2   1    2.04    0.52
   8  -2   1    1.52    0.46
   8  -2   1    1.81    0.50
   8  -2   1    1.45    0.50
   9  -2   1    1.07    0.40
   9  -2   1    0.57    0.37
  10  -2   1   -0.01    0.28
  10  -2   1    0.22    0.35
  11  -2   1   -0.03    0.33
  11  -2   1    0.62    0.42
  12  -2   1   -0.13    0.36
  12  -2   1   -0.30    0.47
  12   1  -1    0.60    0.44
  11   1  -1   -0.33    0.32
  11   1  -1   -0.18    0.32
  10   1  -1    0.02    0.28
  10   1  -1    0.14    0.31
   9   1  -1    5.63    0.85
   9   1  -1    3.90    0.79
   9   1  -1    6.83    1.02
   8   1  -1    0.25    0.22
   8   1  -1    0.60    0.28
   8   1  -1    0.30    0.20
   8   1  -1    0.79    0.32
   8   1  -1    0.58    0.28
   7   1  -1    6.49    0.83
   7   1  -1    5.66    0.78
   7   1  -1    4.64    0.76
   7   1  -1    4.26    0.84
   6   1  -1   22.84    2.75
   6   1  -1   23.77    2.95
   6   1  -1   22.18    2.98
   6   1  -1   21.85    2.75
   6   1  -1   24.62    2.98
   5   1  -1    1.02    0.24
   5   1  -1    1.26    0.24
   5   1  -1    1.43    0.26
   5   1  -1    1.12    0.26
   4   1  -1    0.16    0.09
   4   1  -1    0.03    0.06
   4   1  -1    0.05    0.08
   4   1  -1    0.00    0.07
   3   1  -1    0.15    0.07
   3   1  -1    0.26    0.08
   3   1  -1    0.21    0.08
   3   1  -1    0.40    0.09
   2   1  -1   54.13    5.71
   2   1  -1   46.23    6.14
   2   1  -1   51.77    6.15
   2   1  -1   47.42    5.71
   0   1  -1   -0.07    0.02
   0   1  -1   -0.07    0.02
   0   1  -1   -0.07    0.02
   0  -1   1   -0.06    0.02
   0  -1   1   -0.07    0.02
   1  -1   1   20.53    2.58
  -2   1  -1   25.88    3.46
  -2   1  -1   26.05    3.20
  -2   1  -1   27.49    3.50
  -2   1  -1   29.81    3.22
   2  -1   1   27.58    3.46
   2  -1   1   29.95    3.46
   2  -1   1   28.10    3.21
   2  -1   1   25.72    3.20
  -3   1  -1   10.15    1.38
  -3   1  -1   10.53    1.39
  -3   1  -1   10.76    1.30
  -3   1  -1    9.17    1.40
  -3   1  -1   11.50    1.30
   3  -1   1   10.31    1.47
   3  -1   1   11.83    1.31
   3  -1   1   12.14    1.41
   3  -1   1   10.55    1.30
  -4   1  -1   16.42    1.94
  -4   1  -1   14.92    2.08
  -4   1  -1   16.74    2.10
  -4   1  -1   17.32    1.95
   4  -1   1   14.58    2.09
   4  -1   1   17.89    1.97
   4  -1   1   16.65    1.96
   4  -1   1   19.47    2.15
  -5   1  -1    2.38    0.33
  -5   1  -1    1.40    0.32
  -5   1  -1    1.17    0.29
   5  -1   1    1.13    0.31
   5  -1   1    1.44    0.37
   5  -1   1    1.90    0.37
   5  -1   1    1.63    0.34
  -6   1  -1   -0.10    0.12
  -6   1  -1   -0.04    0.13
  -6   1  -1   -0.02    0.14
   6  -1   1    0.00    0.17
   6  -1   1   -0.12    0.15
   6  -1   1    0.00    0.14
   6  -1   1    0.02    0.18
  -7   1  -1   -0.06    0.12
  -7   1  -1   -0.02    0.13
   7  -1   1    0.02    0.21
   7  -1   1    0.09    0.16
   7  -1   1    0.09    0.21
   7  -1   1   -0.07    0.16
   8  -1   1    0.43    0.30
   8  -1   1    0.40    0.24
   8  -1   1   -0.13    0.22
   8  -1   1    0.40    0.32
   9  -1   1    2.11    0.63
   9  -1   1    4.07    0.73
   9  -1   1    3.40    0.67
  10  -1   1    0.30    0.31
  10  -1   1    0.06    0.37
  11  -1   1    0.00    0.33
  11  -1   1   -0.51    0.36
  12  -1   1    0.09    0.49
  12  -1   1   -0.07    0.37
  12   0  -1   -0.04    0.36
  11   0  -1    0.20    0.40
  11   0  -1    0.68    0.41
  10   0  -1    0.03    0.32
  10   0  -1   -0.14    0.25
   9   0  -1    3.39    0.66
   9   0  -1    2.36    0.55
   9   0  -1    2.92    0.57
   8   0  -1    0.38    0.26
   8   0  -1    0.14    0.17
   8   0  -1   -0.09    0.23
   8   0  -1   -0.18    0.18
   7   0  -1    2.79    0.45
   7   0  -1    2.22    0.43
   7   0  -1    1.93    0.46
   7   0  -1    1.69    0.39
   6   0  -1   18.22    2.39
   6   0  -1   19.78    2.56
   6   0  -1   22.55    2.40
   6   0  -1   19.87    2.61
   5   0  -1    8.26    1.02
   5   0  -1    8.27    1.05
   5   0  -1    6.95    1.07
   5   0  -1    9.90    1.20
   5   0  -1    9.05    1.03
   4   0  -1    6.74    0.85
   4   0  -1    7.10    0.93
   4   0  -1    6.55    0.85
   4   0  -1    7.32    0.91
   3   0  -1   18.14    2.42
   3   0  -1   20.05    2.25
   3   0  -1   18.88    2.25
   3   0  -1   20.53    2.43
   2   0  -1   55.53    7.01
   1   0  -1    0.08    0.03
  -1   0   1    0.00    0.02
   0   0  -1    0.00    0.01
   0   0  -1   -0.01    0.01
   0   0  -1    0.00    0.01
   0   0  -1    0.00    0.01
   0   0  -1    0.00    0.01
   0   0   1    0.00    0.01
   0   0   1    0.00    0.01
   0   0   1    0.00    0.01
   0   0   1    0.00    0.01
   0   0   1   -0.01    0.01
  -1   0  -1   -0.40    0.02
  -1   0  -1   -0.14    0.06
  -1   0  -1   -0.41    0.02
   1   0   1   -0.31    0.04
   1   0   1   -0.41    0.02
   1   0   1   -0.40    0.02
   1   0   1   -0.39    0.02
   1   0   1   -0.40    0.02
   1   0   1   -0.38    0.03
  -2   0  -1  496.49   54.69
  -2   0  -1  465.23   58.88
  -2   0  -1  495.14   54.69
  -2   0  -1  493.14   60.25
   2   0   1  459.03   58.88
   2   0   1  456.00   60.25
   2   0   1  484.03   54.69
  -3   0  -1   26.69    3.49
  -3   0  -1   25.55    3.48
  -3   0  -1   27.70    3.24
  -3   0  -1   29.08    3.24
   3   0   1   26.75    3.54
   3   0   1   27.08    3.49
   3   0   1   27.76    3.25
   3   0   1   28.60    3.25
   3   0   1   31.25    3.53
   3   0   1   29.83    3.25
  -4   0  -1   10.98    1.40
  -4   0  -1   10.03    1.30
  -4   0  -1    9.97    1.30
   4   0   1   11.38    1.39
   4   0   1   10.52    1.32
   4   0   1   11.01    1.33
   4   0   1   10.84    1.33
   4   0   1   10.81    1.41
   4   0   1   11.92    1.46
  -5   0  -1    5.07    0.64
  -5   0  -1    5.05    0.59
  -5   0  -1    3.75    0.58
   5   0   1    2.85    0.67
   5   0   1    4.40    0.65
   5   0   1    4.72    0.68
   5   0   1    3.57    0.61
  -6   0  -1    8.90    1.15
  -6   0  -1   10.19    1.17
   6   0   1   10.66    1.30
   6   0   1   10.24    1.37
   6   0   1    8.92    1.26
   6   0   1    8.86    1.41
  -7   0  -1    2.48    0.38
   7   0   1    2.00    0.48
   7   0   1    3.28    0.55
   7   0   1    4.94    0.73
   7   0   1    3.26    0.55
   8   0   1    3.71    0.59
   8   0   1    2.26    0.48
   8   0   1    3.30    0.55
   8   0   1    1.05    0.45
   9   0   1   -0.05    0.27
   9   0   1    0.37    0.34
   9   0   1    0.06    0.30
  10   0   1   -0.15    0.29
  10   0   1   -0.06    0.31
  11   0   1    0.11    0.42
  11   0   1    0.10    0.31
  12   0   1   -0.02    0.42
  12   0   1   -0.28    0.33
  12  -1  -1    0.21    0.36
  11  -1  -1    0.15    0.41
  11  -1  -1   -0.03    0.29
  10  -1  -1    4.23    0.75
  10  -1  -1    2.57    0.68
   9  -1  -1    0.38    0.33
   9  -1  -1    0.49    0.25
   9  -1  -1    0.28    0.27
   8  -1  -1    5.40    0.77
   8  -1  -1    2.25    0.69
   8  -1  -1    4.62    0.74
   8  -1  -1    6.26    0.79
   7  -1  -1    1.95    0.44
   7  -1  -1    2.80    0.49
   7  -1  -1    2.14    0.46
   7  -1  -1    2.59    0.55
   6  -1  -1   11.23    1.43
   6  -1  -1   11.41    1.39
   6  -1  -1    9.11    1.50
   6  -1  -1   10.56    1.39
   5  -1  -1    0.56    0.21
   5  -1  -1    0.64    0.23
   5  -1  -1    1.32    0.26
   5  -1  -1    1.00    0.25
   4  -1  -1   17.16    2.10
   4  -1  -1   18.94    2.27
   4  -1  -1   19.63    2.28
   4  -1  -1   16.89    2.10
  -4   1   1   17.08    2.05
   3  -1  -1  229.77   27.12
   3  -1  -1  227.36   29.21
   3  -1  -1  234.59   27.13
   3  -1  -1  256.16   29.22
  -3   1   1  241.50   29.19
  -3   1   1  238.52   27.11
  -3   1   1  231.53   29.19
   2  -1  -1  520.91   55.68
   2  -1  -1  456.15   55.68
   2  -1  -1  518.81   59.95
   2  -1  -1  473.28   59.95
  -2   1   1  490.96   59.95
  -2   1   1  465.95   55.67
  -2   1   1  489.48   59.95
  -2   1   1  480.60   55.67
   1  -1  -1   28.74    3.78
  -1   1   1   35.84    3.77
  -1   1   1   34.58    4.06
  -1   1   1   29.80    4.07
   0  -1  -1   -0.20    0.01
   0  -1  -1   -0.19    0.02
   0  -1  -1   -0.19    0.03
   0   1   1   -0.21    0.01
   0   1   1   -0.21    0.02
   0   1   1   -0.21    0.03
  -2  -1  -1   25.67    3.02
  -2  -1  -1   25.02    3.26
  -2  -1  -1   24.68    3.24
  -2  -1  -1   25.20    3.02
   2   1   1   25.35    3.02
   2   1   1   28.14    3.27
   2   1   1   26.81    3.25
   2   1   1   26.39    3.02
   2   1   1   27.89    3.27
  -3  -1  -1    9.11    1.04
  -3  -1  -1    7.75    1.04
  -3  -1  -1    7.76    1.11
  -3  -1  -1   10.12    1.14
   3   1   1    8.76    1.12
   3   1   1   10.86    1.17
   3   1   1    9.04    1.06
   3   1   1    7.15    1.04
  -4  -1  -1    5.65    0.82
  -4  -1  -1    6.54    0.76
  -4  -1  -1    6.39    0.75
   4   1   1    6.85    0.87
   4   1   1    6.39    0.91
   4   1   1    5.30    0.79
   4   1   1    5.34    0.79
   4   1   1    5.69    0.82
  -5  -1  -1   17.03    2.05
  -5  -1  -1   16.02    2.04
  -5  -1  -1   16.95    2.20
   5   1   1   17.19    2.25
   5   1   1   19.12    2.24
   5   1   1   18.98    2.10
   5   1   1   17.25    2.09
   5   1   1   18.24    2.28
  -6  -1  -1    2.43    0.38
  -6  -1  -1    2.69    0.38
   6   1   1    3.16    0.50
   6   1   1    3.12    0.50
   6   1   1    3.13    0.50
   6   1   1    2.19    0.41
   6   1   1    3.27    0.58
   7   1   1    1.87    0.42
   7   1   1    2.00    0.43
   7   1   1    1.88    0.31
   7   1   1    1.04    0.40
   7   1   1    2.34    0.43
   7   1   1    2.01    0.41
   8   1   1    0.02    0.22
   8   1   1    0.07    0.17
   8   1   1    0.29    0.25
   8   1   1   -0.12    0.21
   8   1   1    0.29    0.29
   9   1   1    5.89    0.96
   9   1   1    5.82    0.97
   9   1   1    4.66    1.03
   9   1   1    6.90    1.00
  10   1   1    0.91    0.40
  10   1   1   -0.11    0.28
  11   1   1    0.06    0.33
  11   1   1    0.07    0.38
  12   1   1    0.21    0.41
  12   1   1    0.05    0.40
  12  -2  -1    0.01    0.39
  12  -2  -1    0.35    0.43
  11  -2  -1    0.44    0.40
  11  -2  -1    0.01    0.40
  10  -2  -1   -0.19    0.31
  10  -2  -1    0.74    0.36
   9  -2  -1   -0.03    0.29
   9  -2  -1    0.52    0.34
   8  -2  -1    1.51    0.42
   8  -2  -1    1.73    0.42
   8  -2  -1    0.99    0.35
   8  -2  -1    1.20    0.37
   7  -2  -1    4.16    0.83
   7  -2  -1    5.57    0.79
   7  -2  -1    6.76    0.89
   7  -2  -1    3.65    0.74
   6  -2  -1    3.93    0.71
   6  -2  -1    4.65    0.70
   6  -2  -1    5.38    0.71
   6  -2  -1    6.75    0.84
  -6   2   1    4.50    0.57
  -6   2   1    3.40    0.56
   5  -2  -1   38.74    4.86
   5  -2  -1   40.11    4.87
   5  -2  -1   38.40    4.52
   5  -2  -1   41.06    4.51
  -5   2   1   34.26    4.80
  -5   2   1   37.14    4.46
  -5   2   1   41.48    4.47
   4  -2  -1   37.50    4.22
   4  -2  -1   36.19    4.20
   4  -2  -1   38.88    4.54
   4  -2  -1   34.76    4.53
  -4   2   1   36.50    4.18
  -4   2   1   34.50    4.50
  -4   2   1   34.46    4.18
   3  -2  -1   87.71   10.03
   3  -2  -1   88.79   10.06
   3  -2  -1   85.27   10.81
   3  -2  -1   88.79   10.83
  -3   2   1   82.34   10.03
  -3   2   1   85.39   10.81
  -3   2   1   92.97   10.04
   2  -2  -1  471.09   53.96
   2  -2  -1  449.82   53.98
   2  -2  -1  434.00   50.13
   2  -2  -1  433.74   50.11
  -2   2   1  438.29   50.13
  -2   2   1  426.82   50.11
  -2   2   1  437.34   53.96
  -2   2   1  413.90   53.97
   1  -2  -1  108.04   12.13
   1  -2  -1  109.53   13.03
   1  -2  -1  114.49   13.07
   1  -2  -1   96.13   12.10
  -1   2   1  103.55   12.10
  -1   2   1  108.94   12.13
  -1   2   1  101.03   13.03
   0  -2  -1   13.47    1.84
   0  -2  -1   15.21    1.81
   0  -2  -1   14.01    1.71
   0   2   1   14.37    1.68
   0   2   1   14.26    1.81
   0   2   1   14.62    1.85
  -1  -2  -1  603.82   73.14
  -1  -2  -1  562.88   73.11
  -1  -2  -1  552.97   67.92
  -1  -2  -1  614.09   67.90
   1   2   1  596.07   73.11
   1   2   1  617.57   67.90
   1   2   1  610.37   73.15
  -2  -2  -1   93.53   11.18
  -2  -2  -1  101.76   12.05
  -2  -2  -1   80.82   12.02
  -2  -2  -1   99.66   11.17
   2   2   1  104.89   12.06
   2   2   1   97.77   12.02
   2   2   1  107.27   11.18
   2   2   1   95.25   11.18
  -3  -2  -1   53.78    5.60
  -3  -2  -1   48.40    5.60
  -3  -2  -1   46.57    6.01
   3   2   1   47.15    5.60
   3   2   1   46.31    6.02
   3   2   1   47.30    5.60
   3   2   1   49.64    6.06
  -4  -2  -1   37.42    4.33
  -4  -2  -1   37.82    4.33
  -4  -2  -1   37.42    4.65
   4   2   1   37.88    4.70
   4   2   1   36.10    4.67
   4   2   1   35.84    4.35
   4   2   1   37.77    4.71
   4   2   1   38.25    4.35
  -5  -2  -1    0.72    0.21
  -5  -2  -1    1.51    0.25
  -5  -2  -1    1.50    0.25
   5   2   1    0.94    0.25
   5   2   1    1.13    0.26
   5   2   1    1.48    0.30
   5   2   1    0.78    0.27
  -6  -2  -1    0.27    0.13
  -6  -2  -1    0.66    0.16
   6   2   1    0.55    0.19
   6   2   1    0.53    0.23
   6   2   1    0.14    0.15
   6   2   1    0.15    0.18
   6   2   1    0.96    0.28
   7   2   1    9.61    1.35
   7   2   1   10.92    1.45
   7   2   1   10.63    1.37
   7   2   1    9.97    1.50
   7   2   1    9.53    1.35
   8   2   1    1.32    0.37
   8   2   1    0.93    0.33
   8   2   1    0.95    0.25
   8   2   1    1.36    0.40
   8   2   1    1.23    0.37
   9   2   1    0.27    0.36
   9   2   1   -0.44    0.29
   9   2   1    0.26    0.26
   9   2   1    0.02    0.28
  10   2   1    0.19    0.38
  10   2   1    0.21    0.35
  10   2   1    1.49    0.51
  11   2   1    0.15    0.43
  11   2   1    0.18    0.38
  12   2   1    0.39    0.50
  12   2   1    0.18    0.43
  12  -3  -1   -0.19    0.42
  12  -3  -1   -0.08    0.37
  11  -3  -1    0.34    0.35
  11  -3  -1    0.00    0.39
  10  -3  -1    0.37    0.36
  10  -3  -1    0.05    0.34
   9  -3  -1    0.20    0.31
   9  -3  -1   -0.19    0.31
   8  -3  -1    7.31    1.13
   8  -3  -1    9.03    1.23
   8  -3  -1    6.90    1.09
   8  -3  -1    6.01    1.17
   7  -3  -1    0.15    0.28
   7  -3  -1    0.35    0.26
   7  -3  -1    0.14    0.20
   7  -3  -1    0.57    0.26
  -7   3   1    0.42    0.17
  -7   3   1    0.62    0.19
   6  -3  -1    4.41    0.72
   6  -3  -1    2.78    0.60
   6  -3  -1    4.75    0.72
   6  -3  -1    4.40    0.74
  -6   3   1    4.28    0.60
  -6   3   1    4.29    0.60
  -6   3   1    3.15    0.62
  -6   3   1    3.97    0.59
   5  -3  -1    0.06    0.20
   5  -3  -1    0.14    0.23
   5  -3  -1   -0.03    0.18
   5  -3  -1   -0.24    0.19
  -5   3   1    0.09    0.19
  -5   3   1    0.37    0.21
  -5   3   1    0.06    0.18
   4  -3  -1    4.54    0.78
   4  -3  -1    6.39    0.77
   4  -3  -1    4.88    0.80
   4  -3  -1    4.53    0.83
  -4   3   1    4.83    0.74
  -4   3   1    6.65    0.79
  -4   3   1    5.33    0.82
   3  -3  -1   32.87    3.77
   3  -3  -1   33.12    3.73
   3  -3  -1   34.92    4.02
   3  -3  -1   28.94    4.04
  -3   3   1   29.81    3.74
  -3   3   1   34.45    3.73
  -3   3   1   28.48    4.03
   2  -3  -1   14.68    1.75
   2  -3  -1   14.14    1.92
   2  -3  -1   14.12    1.78
   2  -3  -1   16.54    1.89
  -2   3   1   14.24    1.74
  -2   3   1   13.77    1.77
   1  -3  -1   72.06    9.14
   1  -3  -1   71.94    8.49
   1  -3  -1   76.76    9.10
   1  -3  -1   71.97    8.45
  -1   3   1   71.94    8.45
  -1   3   1   70.16    9.10
  -1   3   1   76.57    8.49
  -1   3   1   76.97    9.15
   0  -3  -1  116.25   12.81
   0  -3  -1  101.50   12.84
   0  -3  -1  106.60   13.84
   0  -3  -1  118.11   13.80
   0   3   1  113.95   12.81
   0   3   1  112.47   13.79
   0   3   1  109.68   13.84
   0   3   1  111.64   12.85
  -1  -3  -1   11.08    1.40
  -1  -3  -1   11.57    1.45
  -1  -3  -1    9.56    1.30
  -1  -3  -1   11.53    1.34
   1   3   1   10.62    1.45
   1   3   1   10.55    1.30
   1   3   1   10.41    1.40
   1   3   1   13.30    1.36
  -2  -3  -1   21.60    2.83
  -2  -3  -1   23.70    2.81
  -2  -3  -1   24.20    3.06
   2   3   1   23.84    2.81
   2   3   1   24.81    3.03
   2   3   1   26.32    3.08
   2   3   1   24.05    2.84
  -3  -3  -1    4.28    0.71
  -3  -3  -1    4.72    0.68
  -3  -3  -1    4.27    0.68
   3   3   1    5.19    0.71
   3   3   1    5.68    0.79
   3   3   1    5.28    0.68
   3   3   1    5.40    0.74
  -4  -3  -1    0.01    0.11
  -4  -3  -1    0.20    0.12
  -4  -3  -1    0.03    0.10
   4   3   1    0.08    0.11
   4   3   1    0.34    0.19
   4   3   1    0.37    0.14
   4   3   1   -0.09    0.10
  -5  -3  -1   17.75    2.15
  -5  -3  -1   18.75    2.31
  -5  -3  -1   18.61    2.16
   5   3   1   17.75    2.19
   5   3   1   20.53    2.36
   5   3   1   16.24    2.38
   5   3   1   16.76    2.18
  -6  -3  -1    8.12    0.97
  -6  -3  -1    8.08    0.94
   6   3   1    5.06    1.11
   6   3   1    6.01    1.13
   6   3   1    6.38    1.03
   6   3   1    9.50    1.15
   6   3   1    9.84    1.11
   7   3   1    2.51    0.54
   7   3   1    1.41    0.42
   7   3   1    2.77    0.51
   7   3   1    3.17    0.52
   8   3   1    6.76    1.06
   8   3   1    5.53    1.02
   8   3   1    6.44    1.16
   8   3   1    7.81    1.11
   8   3   1    9.28    1.12
   9   3   1    1.95    0.47
   9   3   1    1.02    0.43
   9   3   1    1.36    0.33
  10   3   1    0.58    0.36
  10   3   1    0.58    0.32
  11   3   1   -0.12    0.37
  11   3   1    0.23    0.45
  11   3   1    0.10    0.38
  12   3   1   -0.05    0.50
  12   3   1    0.19    0.45
  12  -4  -1    0.16    0.42
  12  -4  -1    0.29    0.42
  11  -4  -1    0.33    0.38
  11  -4  -1    0.31    0.41
  10  -4  -1    0.09    0.29
  10  -4  -1   -0.06    0.39
   9  -4  -1    0.30    0.28
   9  -4  -1    0.05    0.33
   8  -4  -1    0.36    0.29
   8  -4  -1   -0.25    0.28
   7  -4  -1    5.30    0.87
   7  -4  -1    4.19    0.84
   7  -4  -1    6.49    0.84
   7  -4  -1    4.11    0.82
  -7   4   1    3.92    0.67
  -7   4   1    4.73    0.68
  -7   4   1    5.31    0.73
  -7   4   1    4.65    0.73
  -7   4   1    5.24    0.74
   6  -4  -1    0.37    0.31
   6  -4  -1    0.62    0.24
   6  -4  -1    0.28    0.25
   6  -4  -1   -0.11    0.21
  -6   4   1    0.39    0.25
  -6   4   1    0.06    0.19
  -6   4   1    0.13    0.22
   5  -4  -1    3.48    0.61
   5  -4  -1    2.65    0.62
   5  -4  -1    5.41    0.80
   5  -4  -1    3.57    0.69
  -5   4   1    3.71    0.62
  -5   4   1    4.77    0.72
  -5   4   1    3.84    0.64
   4  -4  -1    2.51    0.40
   4  -4  -1    1.82    0.35
   4  -4  -1    0.71    0.32
   4  -4  -1    1.40    0.37
  -4   4   1    0.91    0.30
  -4   4   1    0.70    0.30
  -4   4   1    1.93    0.35
   3  -4  -1   15.35    2.03
   3  -4  -1   18.02    2.06
   3  -4  -1   15.46    1.88
   3  -4  -1   16.00    2.18
  -3   4   1   15.03    1.91
  -3   4   1   15.08    1.88
   2  -4  -1   -0.11    0.08
   2  -4  -1    0.35    0.20
   2  -4  -1    0.06    0.10
   2  -4  -1    0.14    0.17
  -2   4   1   -0.01    0.13
  -2   4   1    0.02    0.10
  -2   4   1    0.01    0.13
   1  -4  -1    3.83    0.57
   1  -4  -1    2.90    0.57
   1  -4  -1    3.10    0.51
   1  -4  -1    3.79    0.64
  -1   4   1    3.71    0.59
  -1   4   1    4.35    0.68
  -1   4   1    3.15    0.52
  -1   4   1    4.35    0.60
   0  -4  -1    5.88    0.87
   0  -4  -1    6.22    0.96
   0  -4  -1    6.33    0.80
   0  -4  -1    6.46    0.86
   0   4   1    5.19    0.84
   0   4   1    5.55    0.78
   0   4   1    6.47    0.88
   0   4   1    6.12    0.95
  -1  -4  -1   46.28    5.80
  -1  -4  -1   45.02    5.40
  -1  -4  -1   45.49    5.44
   1   4   1   52.59    5.46
   1   4   1   45.78    5.39
   1   4   1   44.97    5.81
   1   4   1   47.97    5.88
  -2  -4  -1    2.64    0.49
  -2  -4  -1    2.19    0.43
  -2  -4  -1    3.37    0.50
   2   4   1    3.40    0.46
   2   4   1    2.60    0.47
   2   4   1    2.87    0.50
   2   4   1    3.11    0.56
  -3  -4  -1    4.42    0.69
  -3  -4  -1    4.61    0.66
  -3  -4  -1    3.59    0.65
   3   4   1    5.04    0.66
   3   4   1    3.75    0.66
   3   4   1    6.48    0.74
   3   4   1    3.25    0.71
  -4  -4  -1    0.91    0.24
  -4  -4  -1    1.00    0.27
  -4  -4  -1    0.56    0.20
   4   4   1    0.47    0.20
   4   4   1    0.61    0.27
   4   4   1    0.84    0.23
   4   4   1    0.87    0.27
  -5  -4  -1    3.27    0.59
  -5  -4  -1    4.26    0.61
  -5  -4  -1    4.68    0.66
   5   4   1    3.99    0.63
   5   4   1    4.08    0.73
   5   4   1    3.92    0.64
   5   4   1    3.63    0.65
  -6  -4  -1    2.98    0.53
  -6  -4  -1    3.35    0.54
   6   4   1    3.81    0.62
   6   4   1    3.88    0.73
   6   4   1    3.53    0.62
   6   4   1    5.20    0.69
  -7  -4  -1    2.53    0.39
   7   4   1    2.17    0.51
   7   4   1    3.12    0.57
   7   4   1    1.80    0.54
   7   4   1    2.57    0.60
   7   4   1    2.96    0.53
   8   4   1    1.83    0.44
   8   4   1    0.87    0.40
   8   4   1    2.00    0.46
   9   4   1    0.36    0.31
   9   4   1    0.13    0.23
   9   4   1    0.31    0.32
  10   4   1   -0.06    0.26
  10   4   1   -0.06    0.29
  11   4   1    0.71    0.46
  11   4   1    0.34    0.41
  12   4   1    0.12    0.46
  11  -5  -1   -0.03    0.33
  11  -5  -1   -0.13    0.44
  10  -5  -1   -0.14    0.28
  10  -5  -1    0.06    0.41
   9  -5  -1    0.67    0.40
   9  -5  -1    1.30    0.45
   8  -5  -1    0.46    0.37
   8  -5  -1    0.83    0.34
   7  -5  -1    4.22    0.75
   7  -5  -1    3.56    0.80
  -7   5   1    5.60    0.77
   6  -5  -1   -0.12    0.24
   6  -5  -1    0.68    0.29
   6  -5  -1    0.69    0.30
  -6   5   1    0.63    0.29
  -6   5   1   -0.11    0.25
  -6   5   1    0.00    0.21
   5  -5  -1    8.58    1.38
   5  -5  -1    9.01    1.19
   5  -5  -1    9.80    1.32
   5  -5  -1    8.70    1.28
  -5   5   1    7.61    1.19
  -5   5   1    7.84    1.19
  -5   5   1    7.93    1.29
   4  -5  -1   33.14    3.65
   4  -5  -1   29.87    3.99
   4  -5  -1   30.84    3.92
   4  -5  -1   32.40    3.73
  -4   5   1   30.71    3.67
  -4   5   1   27.42    3.63
   3  -5  -1   25.56    3.07
   3  -5  -1   32.05    3.44
   3  -5  -1   27.24    3.17
   3  -5  -1   22.75    3.29
  -3   5   1   28.66    3.14
  -3   5   1   25.17    3.37
  -3   5   1   23.61    3.07
   2  -5  -1    3.16    0.64
   2  -5  -1    2.80    0.50
   2  -5  -1    2.55    0.47
   2  -5  -1    3.30    0.59
  -2   5   1    3.01    0.49
  -2   5   1    2.39    0.56
  -2   5   1    3.04    0.55
   1  -5  -1    6.43    1.03
   1  -5  -1    7.83    0.90
   1  -5  -1    5.07    0.88
   1  -5  -1    7.08    0.97
  -1   5   1    5.02    0.97
  -1   5   1    5.25    0.91
  -1   5   1    8.03    0.91
   0  -5  -1    5.20    0.83
   0  -5  -1    4.21    0.74
   0  -5  -1    4.92    0.72
   0   5   1    3.83    0.82
   0   5   1    8.12    0.87
   0   5   1    6.26    0.75
   0   5   1    4.32    0.77
  -1  -5  -1   22.74    2.70
  -1  -5  -1   21.94    2.90
  -1  -5  -1   28.23    2.80
   1   5   1   26.49    2.79
   1   5   1   23.17    2.99
   1   5   1   21.40    2.69
   1   5   1   20.14    2.89
  -2  -5  -1   10.22    1.30
  -2  -5  -1   11.40    1.35
  -2  -5  -1   11.11    1.39
   2   5   1    8.80    1.27
   2   5   1   11.97    1.55
   2   5   1    7.97    1.35
   2   5   1   10.24    1.38
  -3  -5  -1    0.02    0.09
  -3  -5  -1    0.25    0.20
  -3  -5  -1   -0.07    0.14
   3   5   1    0.00    0.17
   3   5   1    0.24    0.15
   3   5   1    0.36    0.22
   3   5   1    0.06    0.13
  -4  -5  -1    8.61    1.11
  -4  -5  -1    9.08    1.09
  -4  -5  -1    6.92    1.01
   4   5   1    8.14    1.09
   4   5   1    7.38    1.19
   4   5   1    7.03    1.07
   4   5   1    5.64    0.97
  -5  -5  -1    1.03    0.28
  -5  -5  -1    0.74    0.29
  -5  -5  -1    1.00    0.28
   5   5   1    0.98    0.30
   5   5   1    0.85    0.28
   5   5   1    0.49    0.28
   5   5   1    0.75    0.28
  -6  -5  -1   -0.05    0.19
  -6  -5  -1   -0.04    0.17
   6   5   1    0.04    0.21
   6   5   1   -0.14    0.14
   6   5   1   -0.12    0.17
   6   5   1    0.53    0.27
  -7  -5  -1    7.92    1.08
  -7  -5  -1    8.02    1.07
   7   5   1    8.27    1.18
   7   5   1    7.57    1.35
   7   5   1    9.40    1.25
   7   5   1    9.02    1.28
   8   5   1    0.33    0.35
   8   5   1    0.39    0.32
   8   5   1    0.58    0.34
   8   5   1    0.53    0.35
   9   5   1   -0.03    0.27
   9   5   1    0.45    0.35
   9   5   1    0.43    0.25
  10   5   1   -0.03    0.32
  10   5   1    0.47    0.37
  11   5   1   -0.06    0.35
  11   5   1    0.42    0.45
  12   5   1    0.58    0.52
  11  -6  -1    0.57    0.49
  11  -6  -1    0.39    0.39
  10  -6  -1    0.16    0.38
  10  -6  -1   -0.06    0.37
   9  -6  -1   -0.23    0.30
   9  -6  -1   -0.20    0.26
   8  -6  -1    0.67    0.36
   8  -6  -1    0.83    0.37
   7  -6  -1    1.14    0.43
   7  -6  -1    1.77    0.46
  -7   6   1    1.51    0.44
   6  -6  -1    1.74    0.49
   6  -6  -1    2.43    0.52
  -6   6   1    1.83    0.49
   5  -6  -1    2.52    0.63
   5  -6  -1    2.40    0.50
   5  -6  -1    3.42    0.61
  -5   6   1    1.67    0.50
  -5   6   1    1.39    0.46
   4  -6  -1    0.07    0.18
   4  -6  -1   -0.09    0.22
   4  -6  -1    0.05    0.19
  -4   6   1    0.22    0.23
  -4   6   1    0.06    0.22
   3  -6  -1    1.95    0.40
   3  -6  -1    2.86    0.44
   3  -6  -1    1.11    0.42
  -3   6   1    1.36    0.42
  -3   6   1    0.42    0.31
   2  -6  -1   27.03    3.40
   2  -6  -1   26.65    3.67
   2  -6  -1   28.92    3.52
  -2   6   1   33.36    3.80
  -2   6   1   28.30    3.42
  -2   6   1   31.28    3.51
   1  -6  -1    5.86    1.00
   1  -6  -1    6.65    0.91
   1  -6  -1    6.71    0.96
  -1   6   1    5.08    0.87
  -1   6   1    7.32    1.13
  -1   6   1    6.60    1.00
   0  -6  -1   20.86    2.68
   0  -6  -1   20.63    2.50
   0  -6  -1   21.09    2.69
   0   6   1   23.08    2.60
   0   6   1   19.35    2.49
   0   6   1   21.06    2.80
  -1  -6  -1   14.22    2.01
  -1  -6  -1   16.66    1.89
  -1  -6  -1   18.57    2.09
   1   6   1   12.43    1.90
   1   6   1   14.63    2.02
   1   6   1   18.86    2.10
   1   6   1   18.58    2.29
  -2  -6  -1   14.55    1.80
  -2  -6  -1   14.09    1.83
  -2  -6  -1   12.84    1.66
   2   6   1   15.17    2.04
   2   6   1   13.11    1.79
   2   6   1   11.12    1.69
   2   6   1   16.17    1.87
  -3  -6  -1   11.78    1.55
  -3  -6  -1   15.40    1.70
   3   6   1   10.92    1.53
   3   6   1   12.77    1.84
   3   6   1   14.77    1.69
   3   6   1    9.70    1.62
  -4  -6  -1   16.56    2.21
  -4  -6  -1   21.06    2.40
  -4  -6  -1   19.42    2.27
   4   6   1   15.89    2.36
   4   6   1   18.03    2.21
   4   6   1   18.49    2.58
   4   6   1   19.74    2.38
  -5  -6  -1    0.40    0.27
  -5  -6  -1    0.06    0.20
  -5  -6  -1    0.11    0.18
   5   6   1   -0.04    0.14
   5   6   1    0.49    0.24
   5   6   1   -0.04    0.20
   5   6   1   -0.04    0.19
  -6  -6  -1    3.38    0.55
  -6  -6  -1    2.25    0.47
   6   6   1    1.46    0.54
   6   6   1    2.65    0.53
   6   6   1    2.53    0.57
   6   6   1    3.26    0.59
  -7  -6  -1    0.91    0.32
  -7  -6  -1    0.96    0.30
   7   6   1    1.29    0.45
   7   6   1    0.84    0.37
   8   6   1    0.08    0.29
   8   6   1   -0.11    0.26
   8   6   1    0.28    0.31
   9   6   1    0.17    0.39
   9   6   1    0.80    0.48
  10   6   1    0.72    0.44
  10   6   1    0.31    0.37
  11   6   1    0.18    0.43
  11   6   1   -0.14    0.40
  10  -7  -1   -0.42    0.42
  10  -7  -1   -0.68    0.29
   9  -7  -1   -0.07    0.30
   9  -7  -1    0.16    0.39
   8  -7  -1    0.13    0.30
   8  -7  -1    0.08    0.33
   7  -7  -1   -0.28    0.23
   7  -7  -1    0.17    0.28
  -7   7   1   -0.03    0.26
   6  -7  -1    0.10    0.29
   6  -7  -1    0.42    0.30
  -6   7   1   -0.23    0.24
   5  -7  -1    2.40    0.53
   5  -7  -1    2.56    0.57
  -5   7   1    2.02    0.56
  -5   7   1    1.91    0.60
   4  -7  -1    2.26    0.55
   4  -7  -1    2.97    0.56
  -4   7   1    3.06    0.62
  -4   7   1    4.18    0.79
   3  -7  -1    7.81    1.06
   3  -7  -1    6.83    1.10
  -3   7   1    5.97    1.18
  -3   7   1    7.89    1.16
   2  -7  -1   11.11    1.55
   2  -7  -1   11.59    1.68
  -2   7   1   10.90    1.79
  -2   7   1   14.04    1.72
   1  -7  -1   26.51    3.41
   1  -7  -1   28.60    3.69
  -1   7   1   31.13    3.83
  -1   7   1   30.34    3.53
   0  -7  -1   19.25    2.48
   0  -7  -1   20.62    2.68
   0   7   1   18.33    2.86
   0   7   1   24.89    2.63
  -1  -7  -1   -0.09    0.15
  -1  -7  -1    0.01    0.13
   1   7   1    0.04    0.22
   1   7   1    0.04    0.24
  -2  -7  -1    6.33    0.92
  -2  -7  -1    7.46    1.02
   2   7   1    5.23    0.95
   2   7   1    5.48    0.98
   2   7   1    6.69    1.15
  -3  -7  -1    5.23    0.82
  -3  -7  -1    6.11    0.82
   3   7   1    3.66    0.78
   3   7   1    5.57    1.01
   3   7   1    4.74    0.85
  -4  -7  -1    0.34    0.22
  -4  -7  -1    0.38    0.23
   4   7   1    0.46    0.24
   4   7   1    0.35    0.31
   4   7   1    0.11    0.22
  -5  -7  -1    0.10    0.20
  -5  -7  -1    0.46    0.27
   5   7   1    0.27    0.22
   5   7   1    0.41    0.31
   5   7   1    0.31    0.29
  -6  -7  -1   15.19    2.13
   6   7   1   15.67    2.48
   6   7   1   20.66    2.33
   7   7   1    1.18    0.49
   7   7   1    0.83    0.41
   8   7   1    0.83    0.43
   8   7   1    0.80    0.45
   9   7   1    0.09    0.35
   9   7   1    0.41    0.40
   9   7   1   -0.08    0.31
  10   7   1    0.33    0.44
  10   7   1   -0.10    0.36
  11   7   1    0.37    0.46
  11   7   1    0.07    0.40
  10  -8  -1   -0.23    0.34
  10  -8  -1    0.24    0.51
   9  -8  -1    0.78    0.50
   9  -8  -1    0.14    0.36
   8  -8  -1   -0.21    0.28
   8  -8  -1    0.13    0.39
   7  -8  -1    0.42    0.38
   7  -8  -1   -0.27    0.24
  -7   8   1    0.12    0.32
   6  -8  -1    0.06    0.24
   6  -8  -1    0.27    0.31
  -6   8   1    0.01    0.32
   5  -8  -1   -0.16    0.21
   5  -8  -1    0.45    0.30
  -5   8   1    0.68    0.36
   4  -8  -1    0.19    0.23
   4  -8  -1    0.01    0.23
  -4   8   1    0.08    0.29
  -4   8   1    0.22    0.33
   3  -8  -1    0.57    0.29
   3  -8  -1    0.90    0.33
  -3   8   1    1.96    0.50
  -3   8   1    2.29    0.62
   2  -8  -1    0.31    0.22
   2  -8  -1    0.09    0.18
  -2   8   1   -0.02    0.27
  -2   8   1    0.32    0.32
   1  -8  -1   14.51    2.02
   1  -8  -1   12.62    1.85
  -1   8   1   14.59    2.02
  -1   8   1   17.70    2.30
   0  -8  -1    2.49    0.55
   0  -8  -1    3.54    0.61
   0   8   1    2.01    0.59
   0   8   1    5.83    0.95
  -1  -8  -1   -0.05    0.15
  -1  -8  -1    0.04    0.18
   1   8   1   -0.15    0.24
   1   8   1    0.41    0.33
  -2  -8  -1   32.02    4.03
  -2  -8  -1   31.60    4.33
   2   8   1   38.82    4.53
   2   8   1   36.18    4.15
  -3  -8  -1   -0.05    0.18
  -3  -8  -1    0.30    0.23
   3   8   1   -0.15    0.20
   3   8   1    0.44    0.33
   3   8   1   -0.21    0.22
  -4  -8  -1    2.47    0.60
  -4  -8  -1    3.22    0.61
   4   8   1    4.27    0.75
   4   8   1    2.88    0.75
  -5  -8  -1    0.83    0.34
   5   8   1    0.27    0.32
   5   8   1    0.02    0.28
  -6  -8  -1    0.01    0.26
   6   8   1    0.00    0.30
   6   8   1   -0.02    0.29
   7   8   1    0.39    0.38
   7   8   1    0.18    0.33
   8   8   1    0.36    0.39
   8   8   1    0.13    0.35
   9   8   1   -0.25    0.36
   9   8   1    0.30    0.42
   9   8   1    0.20    0.43
  10   8   1    0.49    0.47
  10   8   1    0.18    0.45
   9  -9  -1    0.81    0.46
   9  -9  -1    0.36    0.44
   8  -9  -1   -0.35    0.35
   8  -9  -1    0.28    0.37
   7  -9  -1    0.67    0.42
   7  -9  -1   -0.23    0.29
  -7   9   1    0.61    0.45
   6  -9  -1    0.00    0.32
   6  -9  -1    0.09    0.29
  -6   9   1    0.65    0.38
   5  -9  -1    0.11    0.30
   5  -9  -1   -0.10    0.23
  -5   9   1    0.12    0.33
   4  -9  -1    0.52    0.34
   4  -9  -1    0.13    0.25
  -4   9   1    0.22    0.36
   3  -9  -1    0.95    0.36
   3  -9  -1    0.73    0.33
  -3   9   1    2.02    0.62
  -3   9   1    2.52    0.60
   2  -9  -1    4.38    0.86
   2  -9  -1    4.15    0.79
  -2   9   1    6.23    1.13
  -2   9   1    5.97    1.00
   1  -9  -1   -0.02    0.21
   1  -9  -1   -0.04    0.18
  -1   9   1    0.29    0.35
  -1   9   1    0.15    0.30
   0  -9  -1    0.13    0.22
   0  -9  -1    0.19    0.21
   0   9   1   -0.02    0.27
   0   9   1    0.45    0.34
  -1  -9  -1    3.27    0.67
  -1  -9  -1    3.50    0.68
   1   9   1    3.47    0.85
   1   9   1    5.22    0.88
  -2  -9  -1    1.89    0.44
  -2  -9  -1    0.99    0.37
   2   9   1    1.59    0.53
   2   9   1    1.39    0.58
  -3  -9  -1    0.45    0.30
   3   9   1    0.54    0.40
   3   9   1    0.66    0.41
  -4  -9  -1   -0.08    0.26
   4   9   1    0.30    0.37
   4   9   1   -0.30    0.27
  -5  -9  -1    2.66    0.67
   5   9   1    6.63    1.12
   5   9   1    3.90    0.82
   6   9   1    1.87    0.64
   6   9   1    1.51    0.55
   7   9   1   -0.14    0.34
   7   9   1   -0.21    0.32
   8   9   1    0.22    0.44
   8   9   1   -0.23    0.33
   9   9   1   -0.17    0.41
   9   9   1    0.04    0.40
   9   9   1    0.18    0.41
  10   9   1    0.30    0.44
  10   9   1    0.06    0.44
   8 -10  -1    0.15    0.39
   7 -10  -1   -0.02    0.36
   7 -10  -1   -0.11    0.34
   6 -10  -1    0.04    0.28
   6 -10  -1    0.09    0.33
  -6  10   1    0.41    0.42
   5 -10  -1    0.49    0.36
   5 -10  -1    1.32    0.44
  -5  10   1    0.70    0.48
   4 -10  -1   -0.08    0.23
   4 -10  -1   -0.23    0.26
  -4  10   1    0.48    0.42
   3 -10  -1   -0.04    0.26
   3 -10  -1   -0.18    0.20
  -3  10   1    0.07    0.34
  -3  10   1    0.07    0.39
   2 -10  -1    0.26    0.27
   2 -10  -1    0.95    0.36
  -2  10   1    0.51    0.47
  -2  10   1    1.21    0.51
   1 -10  -1    0.96    0.36
   1 -10  -1    1.36    0.41
  -1  10   1    1.24    0.55
  -1  10   1    0.41    0.38
   0 -10  -1    1.76    0.48
   0 -10  -1    2.22    0.49
   0  10   1    1.46    0.61
   0  10   1    2.00    0.61
  -1 -10  -1   -0.11    0.24
  -1 -10  -1    0.22    0.24
   1  10   1    0.01    0.33
   1  10   1   -0.20    0.27
  -2 -10  -1    2.35    0.55
   2  10   1    1.37    0.65
   2  10   1    3.41    0.72
  -3 -10  -1    2.30    0.57
   3  10   1    2.56    0.67
   3  10   1    2.91    0.82
  -4 -10  -1    1.53    0.47
   4  10   1    2.12    0.64
   4  10   1    0.83    0.52
  -5 -10  -1    0.13    0.34
   5  10   1   -0.29    0.33
   5  10   1   -0.32    0.32
   6  10   1   -0.08    0.37
   6  10   1    0.19    0.41
   7  10   1    0.05    0.42
   7  10   1    0.48    0.46
   8  10   1    0.20    0.49
   8  10   1    0.04    0.39
   9  10   1    0.54    0.55
   9  10   1    0.55    0.54
   7 -11  -1   -0.30    0.32
   6 -11  -1    0.50    0.50
   6 -11  -1    0.65    0.42
  -6  11   1    1.19    0.61
   5 -11  -1    0.08    0.39
   5 -11  -1   -0.20    0.26
  -5  11   1    0.53    0.45
   4 -11  -1    0.25    0.32
   4 -11  -1    0.24    0.37
  -4  11   1    0.21    0.45
   3 -11  -1    0.32    0.33
   3 -11  -1    0.69    0.38
  -3  11   1    0.23    0.42
   2 -11  -1   -0.17    0.25
   2 -11  -1    0.84    0.36
  -2  11   1    0.59    0.42
  -2  11   1    0.09    0.42
   1 -11  -1    0.06    0.25
   1 -11  -1    0.04    0.29
  -1  11   1   -0.19    0.34
  -1  11   1    0.28    0.44
   0 -11  -1    0.82    0.41
   0  11   1    1.59    0.65
   0  11   1    1.09    0.48
  -1 -11  -1    0.14    0.30
   1  11   1    0.41    0.39
   1  11   1    0.06    0.41
  -2 -11  -1    0.86    0.40
   2  11   1    1.81    0.61
   2  11   1    1.90    0.69
  -3 -11  -1    0.11    0.31
   3  11   1    0.04    0.40
   3  11   1    0.25    0.37
  -4 -11  -1    0.13    0.35
   4  11   1   -0.09    0.36
   4  11   1    0.03    0.41
   5  11   1    0.83    0.58
   5  11   1    3.51    0.77
   6  11   1    0.17    0.43
   6  11   1    0.01    0.48
   7  11   1    0.02    0.46
   7  11   1    0.64    0.50
   8  11   1    0.35    0.52
   6 -12  -1    0.20    0.39
  -6  12   1    1.47    0.67
   5 -12  -1   -0.12    0.32
  -5  12   1    0.71    0.53
   4 -12  -1    0.40    0.41
   4 -12  -1    0.15    0.31
  -4  12   1   -0.43    0.41
   3 -12  -1   -0.04    0.32
   3 -12  -1   -0.18    0.26
  -3  12   1   -0.05    0.42
   2 -12  -1    1.37    0.50
  -2  12   1    1.38    0.61
   1 -12  -1    0.22    0.34
  -1  12   1    0.08    0.42
  -1  12   1    0.68    0.61
   0 -12  -1   -0.04    0.36
   0  12   1    0.05    0.45
   0  12   1   -0.02    0.37
  -1 -12  -1    0.67    0.40
   1  12   1    0.51    0.52
   1  12   1   -0.01    0.40
  -2 -12  -1    0.01    0.33
   2  12   1    0.67    0.47
   2  12   1    0.36    0.50
  -3 -12  -1    0.07    0.36
   3  12   1   -0.18    0.43
   3  12   1   -0.08    0.43
  -4 -12  -1    0.44    0.43
   4  12   1    0.05    0.41
   4  12   1    0.34    0.49
   5  12   1    1.52    0.58
   5  12   1    0.36    0.54
   6  12   1   -0.56    0.43
  -4  13   1    1.67    0.71
  -3  13   1    0.04    0.56
   2 -13  -1    0.75    0.46
  -2  13   1    0.21    0.55
   1 -13  -1    0.00    0.39
  -1  13   1   -0.34    0.44
   0 -13  -1    0.15    0.42
   0  13   1    0.97    0.58
  -1 -13  -1    0.22    0.42
   1  13   1    0.55    0.63
   1  13   1    0.37    0.48
  -2 -13  -1    0.06    0.41
   2  13   1    0.17    0.56
   2  13   1    0.31    0.48
  -3 -13  -1    0.16    0.44
   3  13   1   -0.25    0.51
   4  13   1    0.82    0.63
   5  13   1   -0.15    0.49
   0 -14  -1    0.29    0.49
   4  13  -2    0.36    0.50
   3  13  -2    0.22    0.58
   2  13  -2    0.21    0.51
  -2 -13   2   -0.16    0.38
   1  13  -2    0.13    0.48
   1  13  -2   -0.23    0.51
  -1 -13   2   -0.48    0.35
   0  13  -2    0.19    0.61
   0  13  -2    1.68    0.68
   0 -13   2    0.49    0.47
  -1  13  -2    0.72    0.59
   1 -13   2    0.42    0.45
  -2  13  -2    0.82    0.63
   2 -13   2   -0.22    0.36
  -3  13  -2   -0.47    0.50
   3 -13   2    0.45    0.44
   6  12  -2   -0.11    0.43
   5  12  -2    0.47    0.50
   5  12  -2    0.13    0.48
   4  12  -2    0.50    0.50
   4  12  -2    0.30    0.47
   3  12  -2    0.83    0.60
   3  12  -2    0.27    0.50
  -3 -12   2    0.11    0.41
   2  12  -2   -0.02    0.40
   2  12  -2    0.25    0.48
  -2 -12   2    0.28    0.35
   1  12  -2    2.88    0.85
   1  12  -2    2.23    0.72
  -1 -12   2    1.64    0.55
   0  12  -2    1.81    0.66
   0  12  -2    1.40    0.69
   0 -12   2    1.03    0.46
  -1  12  -2   -0.38    0.41
  -1  12  -2   -0.06    0.43
   1 -12   2   -0.02    0.34
  -2  12  -2   -0.02    0.47
   2 -12   2    0.86    0.44
   3 -12   2    1.51    0.54
  -4  12  -2    0.44    0.50
   4 -12   2    0.17    0.37
  -5  12  -2   -0.14    0.53
   5 -12   2    0.16    0.40
  -6  12  -2   -0.13    0.55
   6 -12   2   -0.08    0.39
   7  11  -2    0.15    0.46
   7  11  -2   -0.36    0.46
   6  11  -2    0.35    0.50
   6  11  -2    0.82    0.58
   5  11  -2    0.41    0.43
   5  11  -2   -0.05    0.36
   4  11  -2    0.18    0.41
   4  11  -2    0.71    0.50
   3  11  -2   -0.16    0.45
   3  11  -2    0.15    0.42
  -3 -11   2    0.53    0.38
   2  11  -2    0.05    0.37
   2  11  -2    0.30    0.43
  -2 -11   2    0.15    0.31
   1  11  -2    0.47    0.45
   1  11  -2    0.36    0.41
  -1 -11   2    0.33    0.35
   0  11  -2    0.02    0.37
   0  11  -2    0.60    0.48
   0 -11   2    0.66    0.39
  -1  11  -2    0.76    0.45
  -1  11  -2    0.00    0.42
   1 -11   2    0.23    0.30
  -2  11  -2    2.64    0.73
  -2  11  -2    1.28    0.65
   2 -11   2    1.76    0.50
   2 -11   2    1.16    0.42
  -3  11  -2    0.23    0.43
   3 -11   2    0.40    0.34
   3 -11   2    0.94    0.41
  -4  11  -2    0.00    0.45
   4 -11   2   -0.07    0.28
   4 -11   2    0.47    0.35
  -5  11  -2    1.24    0.61
   5 -11   2    1.78    0.58
   5 -11   2    1.51    0.56
  -6  11  -2    0.67    0.55
   6 -11   2    0.23    0.42
   6 -11   2    0.08    0.36
  -7  11  -2    0.16    0.54
   7 -11   2   -0.20    0.37
   8  10  -2    0.29    0.51
   8  10  -2   -0.11    0.34
   7  10  -2    0.38    0.50
   7  10  -2   -0.19    0.33
   6  10  -2    0.51    0.42
   6  10  -2    0.38    0.42
   5  10  -2    0.17    0.38
   5  10  -2    0.22    0.38
   4  10  -2    0.88    0.49
   4  10  -2    0.59    0.46
  -4 -10   2    1.12    0.41
   3  10  -2    1.12    0.50
   3  10  -2    0.79    0.48
  -3 -10   2    1.05    0.39
   2  10  -2    0.14    0.40
   2  10  -2   -0.18    0.29
  -2 -10   2    0.21    0.32
   1  10  -2   -0.20    0.31
   1  10  -2   -0.20    0.33
  -1 -10   2   -0.34    0.24
   0  10  -2   -0.44    0.27
   0  10  -2   -0.09    0.28
   0 -10   2    0.20    0.24
   0 -10   2   -0.52    0.20
  -1  10  -2    0.97    0.46
  -1  10  -2    1.89    0.65
   1 -10   2    0.26    0.28
   1 -10   2    1.00    0.38
  -2  10  -2    0.56    0.41
  -2  10  -2    1.23    0.56
   2 -10   2    0.31    0.29
   2 -10   2    0.53    0.30
  -3  10  -2    2.52    0.71
  -3  10  -2    2.81    0.84
   3 -10   2    3.40    0.71
   3 -10   2    2.48    0.63
  -4  10  -2   -0.14    0.35
   4 -10   2   -0.07    0.23
   4 -10   2    0.18    0.30
  -5  10  -2    0.37    0.46
   5 -10   2    0.83    0.40
   5 -10   2    0.80    0.42
  -6  10  -2   -0.04    0.42
   6 -10   2   -0.10    0.33
   6 -10   2    0.22    0.33
  -7  10  -2    0.07    0.44
   7 -10   2   -0.10    0.32
   7 -10   2    0.20    0.40
   8 -10   2    0.00    0.37
   9   9  -2    0.39    0.43
   9   9  -2    0.16    0.48
   8   9  -2   -0.18    0.36
   8   9  -2    0.16    0.37
   7   9  -2   -0.10    0.39
   7   9  -2    0.18    0.35
   6   9  -2    0.12    0.35
   6   9  -2    0.54    0.42
   5   9  -2    0.73    0.44
   5   9  -2    1.50    0.48
  -5  -9   2    0.56    0.35
   4   9  -2    2.27    0.66
   4   9  -2    1.60    0.56
  -4  -9   2    2.94    0.57
   3   9  -2    4.78    0.89
   3   9  -2    2.96    0.85
  -3  -9   2    4.57    0.74
   2   9  -2    3.36    0.82
   2   9  -2    4.15    0.81
  -2  -9   2    2.86    0.60
   1   9  -2    0.52    0.40
   1   9  -2    0.18    0.31
  -1  -9   2    0.38    0.26
  -1  -9   2    0.24    0.22
   0   9  -2    0.55    0.39
   0   9  -2    0.28    0.33
   0  -9   2    1.13    0.33
   0  -9   2    0.61    0.29
  -1   9  -2    2.13    0.60
  -1   9  -2    2.78    0.70
   1  -9   2    2.10    0.49
   1  -9   2    2.00    0.51
  -2   9  -2   -0.22    0.27
  -2   9  -2    0.83    0.40
   2  -9   2    0.37    0.27
   2  -9   2    0.42    0.25
  -3   9  -2    1.20    0.51
  -3   9  -2    1.16    0.44
   3  -9   2    0.58    0.30
   3  -9   2    0.45    0.29
  -4   9  -2    2.47    0.61
  -4   9  -2    2.80    0.73
   4  -9   2    0.70    0.38
   4  -9   2    2.23    0.52
  -5   9  -2    0.11    0.31
   5  -9   2    0.14    0.28
   5  -9   2   -0.09    0.25
  -6   9  -2    0.06    0.34
   6  -9   2    0.16    0.32
   6  -9   2    0.04    0.26
  -7   9  -2   -0.23    0.38
   7  -9   2    0.06    0.35
   7  -9   2    0.01    0.31
   8  -9   2   -0.01    0.41
   8  -9   2    0.20    0.36
   9  -9   2    0.53    0.44
   9  -9   2    0.96    0.52
  10   8  -2   -0.25    0.34
  10   8  -2    0.30    0.49
  10   8  -2   -0.42    0.35
   9   8  -2    0.27    0.40
   9   8  -2    0.12    0.43
   8   8  -2    0.37    0.36
   8   8  -2   -0.32    0.37
   7   8  -2   -0.26    0.23
   7   8  -2    0.31    0.37
   6   8  -2    3.02    0.64
   6   8  -2    2.09    0.63
   5   8  -2    0.39    0.35
   5   8  -2    0.73    0.38
  -5  -8   2    0.56    0.28
   4   8  -2    2.63    0.67
   4   8  -2    3.70    0.71
  -4  -8   2    2.22    0.51
   3   8  -2    4.37    0.82
   3   8  -2    5.01    0.89
   3   8  -2    5.37    1.00
  -3  -8   2    4.61    0.79
  -3  -8   2    4.15    0.74
   2   8  -2    0.08    0.28
   2   8  -2    0.88    0.40
   2   8  -2    1.14    0.36
  -2  -8   2    0.71    0.29
  -2  -8   2    0.84    0.29
   1   8  -2    3.33    0.70
   1   8  -2    4.88    0.86
  -1  -8   2    2.57    0.54
  -1  -8   2    2.95    0.60
   0   8  -2    8.35    1.38
   0   8  -2    9.74    1.32
   0  -8   2    8.35    1.22
   0  -8   2    6.51    1.10
  -1   8  -2    4.32    0.81
  -1   8  -2    3.00    0.62
   1  -8   2    1.80    0.44
   1  -8   2    1.49    0.41
  -2   8  -2    1.38    0.51
  -2   8  -2    0.91    0.41
   2  -8   2    0.19    0.21
   2  -8   2    0.29    0.24
  -3   8  -2    0.19    0.30
  -3   8  -2   -0.08    0.31
   3  -8   2   -0.23    0.17
   3  -8   2    0.28    0.24
  -4   8  -2   -0.40    0.26
  -4   8  -2   -0.05    0.27
   4  -8   2   -0.34    0.16
   4  -8   2    0.13    0.23
  -5   8  -2   14.59    2.20
  -5   8  -2   15.02    2.01
   5  -8   2   15.50    1.93
   5  -8   2   11.27    1.98
  -6   8  -2    0.76    0.46
   6  -8   2    2.14    0.56
   6  -8   2    2.01    0.56
  -7   8  -2    0.06    0.33
   7  -8   2   -0.06    0.26
   7  -8   2   -0.19    0.30
  -8   8  -2    0.28    0.39
   8  -8   2    0.21    0.39
   8  -8   2    0.22    0.38
   9  -8   2    0.45    0.43
   9  -8   2    0.35    0.39
  10  -8   2    0.01    0.37
  11   7  -2    0.04    0.39
  10   7  -2   -0.13    0.34
  10   7  -2    0.25    0.41
  10   7  -2    0.01    0.37
   9   7  -2   -0.11    0.35
   9   7  -2    0.16    0.36
   8   7  -2    1.47    0.50
   8   7  -2    1.58    0.54
   7   7  -2    0.02    0.25
   7   7  -2   -0.04    0.30
   6   7  -2    0.20    0.28
   6   7  -2    0.57    0.33
   6   7  -2    0.66    0.33
   5   7  -2    1.67    0.38
   5   7  -2    1.91    0.46
   5   7  -2    2.16    0.43
   5   7  -2    0.75    0.40
  -5  -7   2    1.38    0.35
  -5  -7   2    0.71    0.34
   4   7  -2    0.06    0.21
   4   7  -2    0.13    0.26
   4   7  -2    0.17    0.19
   4   7  -2    0.21    0.26
  -4  -7   2    0.07    0.19
  -4  -7   2    0.34    0.28
  -4  -7   2    0.05    0.19
   3   7  -2    6.66    0.94
   3   7  -2    6.72    1.13
   3   7  -2    6.77    1.04
   3   7  -2    7.85    1.05
  -3  -7   2    6.07    0.92
  -3  -7   2    5.36    0.96
   2   7  -2    4.32    0.71
   2   7  -2    3.78    0.73
   2   7  -2    2.21    0.54
  -2  -7   2    2.94    0.52
   1   7  -2   16.36    2.23
   1   7  -2   13.42    2.05
   1   7  -2   16.45    2.07
  -1  -7   2   14.73    1.99
  -1  -7   2   15.26    1.86
   0   7  -2    4.62    0.76
   0   7  -2    2.83    0.74
   0  -7   2    3.16    0.62
   0  -7   2    4.32    0.63
  -1   7  -2    2.39    0.57
  -1   7  -2    2.32    0.62
   1  -7   2    2.45    0.52
   1  -7   2    3.87    0.57
  -2   7  -2    0.87    0.40
  -2   7  -2    0.66    0.35
   2  -7   2    0.70    0.24
   2  -7   2    0.34    0.22
  -3   7  -2    5.87    0.89
  -3   7  -2    4.82    0.91
   3  -7   2    3.91    0.74
   3  -7   2    3.12    0.64
  -4   7  -2    1.31    0.45
  -4   7  -2    0.92    0.44
   4  -7   2    1.57    0.44
   4  -7   2    1.70    0.43
  -5   7  -2    0.07    0.28
  -5   7  -2    0.15    0.28
   5  -7   2   -0.03    0.24
   5  -7   2    0.00    0.22
  -6   7  -2    2.02    0.53
   6  -7   2    1.12    0.45
   6  -7   2    1.97    0.51
  -7   7  -2    0.69    0.39
   7  -7   2    0.11    0.30
   7  -7   2    1.32    0.42
  -8   7  -2    1.16    0.46
   8  -7   2    0.50    0.36
   8  -7   2    0.77    0.42
   9  -7   2   -0.12    0.37
   9  -7   2   -0.04    0.32
  10  -7   2   -0.02    0.36
  10  -7   2    0.34    0.46
  11  -7   2    0.63    0.52
  11   6  -2    0.22    0.38
  10   6  -2    0.16    0.34
  10   6  -2    0.24    0.38
   9   6  -2    0.33    0.36
   9   6  -2    0.44    0.35
   8   6  -2    1.81    0.47
   8   6  -2    0.79    0.40
   7   6  -2    6.13    1.00
   7   6  -2   11.64    1.21
   7   6  -2    5.26    1.11
   6   6  -2    0.55    0.27
   6   6  -2    0.17    0.24
   6   6  -2    0.74    0.25
   6   6  -2    0.20    0.26
   5   6  -2    2.89    0.50
   5   6  -2    3.54    0.62
   5   6  -2    2.82    0.62
   5   6  -2    2.41    0.50
  -5  -6   2    2.41    0.45
  -5  -6   2    2.75    0.45
   4   6  -2    2.01    0.46
   4   6  -2    2.83    0.62
   4   6  -2    2.66    0.52
   4   6  -2    3.03    0.59
  -4  -6   2    3.45    0.56
  -4  -6   2    3.67    0.55
  -4  -6   2    3.32    0.51
   3   6  -2    0.18    0.17
   3   6  -2   -0.14    0.12
   3   6  -2    0.43    0.23
   3   6  -2    0.47    0.23
  -3  -6   2    0.35    0.17
  -3  -6   2   -0.25    0.19
  -3  -6   2   -0.01    0.13
   2   6  -2    9.70    1.37
   2   6  -2   10.53    1.29
   2   6  -2   10.25    1.50
   2   6  -2    9.58    1.38
  -2  -6   2    8.56    1.33
  -2  -6   2    9.83    1.28
   1   6  -2    2.22    0.43
   1   6  -2    2.13    0.49
   1   6  -2    2.43    0.47
   1   6  -2    2.93    0.60
  -1  -6   2    3.18    0.56
  -1  -6   2    3.00    0.46
  -1  -6   2    1.78    0.41
   0   6  -2   21.71    2.72
   0   6  -2   22.34    2.65
   0   6  -2   21.26    2.85
   0   6  -2   21.49    2.94
   0  -6   2   22.13    2.64
   0  -6   2   22.34    2.83
   0  -6   2   22.70    2.73
  -1   6  -2    0.20    0.20
  -1   6  -2    0.17    0.23
  -1   6  -2    1.08    0.33
   1  -6   2    0.34    0.18
   1  -6   2    0.20    0.17
   1  -6   2    0.89    0.33
  -2   6  -2    2.96    0.69
  -2   6  -2    2.93    0.63
   2  -6   2    4.18    0.66
   2  -6   2    3.26    0.57
  -3   6  -2    0.15    0.22
  -3   6  -2    0.39    0.32
   3  -6   2   -0.03    0.17
   3  -6   2   -0.01    0.16
  -4   6  -2   25.44    3.07
  -4   6  -2   20.85    2.89
   4  -6   2   20.51    2.95
   4  -6   2   23.82    2.76
  -5   6  -2    0.26    0.27
  -5   6  -2   -0.25    0.19
   5  -6   2   -0.05    0.17
   5  -6   2    0.26    0.24
  -6   6  -2    1.35    0.45
  -6   6  -2    1.86    0.56
   6  -6   2    3.26    0.69
   6  -6   2    1.51    0.45
   6  -6   2    0.43    0.34
  -7   6  -2    2.03    0.53
   7  -6   2    1.71    0.51
   7  -6   2    1.92    0.54
  -8   6  -2   -0.19    0.28
   8  -6   2    0.48    0.33
   8  -6   2    0.03    0.26
   9  -6   2    1.16    0.48
   9  -6   2    1.55    0.54
  10  -6   2    0.14    0.32
  10  -6   2   -0.38    0.38
  11  -6   2    0.11    0.37
  11  -6   2   -0.15    0.45
  11   5  -2    0.90    0.49
  10   5  -2    0.20    0.37
  10   5  -2    0.73    0.36
   9   5  -2    0.21    0.30
   9   5  -2    0.42    0.35
   9   5  -2    0.48    0.34
   8   5  -2    0.33    0.25
   8   5  -2   -0.07    0.23
   7   5  -2    0.21    0.20
   7   5  -2    0.16    0.19
   7   5  -2    0.12    0.23
   7   5  -2    0.14    0.24
   6   5  -2    2.79    0.59
   6   5  -2    2.55    0.53
   6   5  -2    3.43    0.54
   6   5  -2    2.43    0.49
   5   5  -2    0.48    0.24
   5   5  -2    1.57    0.40
   5   5  -2    0.95    0.26
   5   5  -2    1.68    0.36
  -5  -5   2    0.72    0.19
   4   5  -2    1.01    0.31
   4   5  -2    1.30    0.36
   4   5  -2    0.71    0.23
   4   5  -2    0.98    0.25
  -4  -5   2    0.69    0.23
  -4  -5   2    1.31    0.28
  -4  -5   2    1.23    0.25
   3   5  -2   37.42    4.86
   3   5  -2   38.55    4.52
   3   5  -2   38.31    4.58
   3   5  -2   40.54    4.94
  -3  -5   2   41.45    4.55
  -3  -5   2   38.04    4.52
  -3  -5   2   38.17    4.86
   2   5  -2    9.55    1.39
   2   5  -2   13.75    1.55
   2   5  -2   11.15    1.47
   2   5  -2   11.35    1.64
  -2  -5   2   11.70    1.48
  -2  -5   2   11.53    1.47
  -2  -5   2   10.64    1.36
   1   5  -2   41.27    4.60
   1   5  -2   39.49    4.95
   1   5  -2   37.34    4.65
   1   5  -2   39.38    5.02
  -1  -5   2   40.17    4.60
  -1  -5   2   38.09    4.65
  -1  -5   2   39.19    4.94
   0   5  -2    3.97    0.58
   0   5  -2    3.02    0.58
   0   5  -2    3.64    0.68
   0   5  -2    3.71    0.65
   0  -5   2    4.63    0.59
   0  -5   2    3.11    0.57
   0  -5   2    4.22    0.66
  -1   5  -2    3.55    0.69
  -1   5  -2    3.55    0.64
  -1   5  -2    3.82    0.59
  -1   5  -2    3.40    0.62
   1  -5   2    4.45    0.69
   1  -5   2    4.32    0.65
   1  -5   2    3.39    0.57
  -2   5  -2   11.04    1.66
  -2   5  -2   17.41    1.85
  -2   5  -2   16.98    1.99
   2  -5   2   11.14    1.66
   2  -5   2   12.49    1.75
   2  -5   2   17.18    1.87
  -3   5  -2   15.65    2.06
  -3   5  -2   17.71    2.33
  -3   5  -2   15.15    2.11
   3  -5   2   16.67    1.98
   3  -5   2   16.34    2.13
   3  -5   2   14.75    2.12
   3  -5   2   16.00    2.28
  -4   5  -2   18.30    2.36
  -4   5  -2   22.25    2.65
   4  -5   2   22.77    2.66
   4  -5   2   16.42    2.39
   4  -5   2   17.09    2.38
   4  -5   2   16.91    2.22
  -5   5  -2    4.20    0.72
  -5   5  -2    2.23    0.56
   5  -5   2    2.88    0.60
   5  -5   2    3.80    0.74
   5  -5   2    2.75    0.56
  -6   5  -2    0.23    0.26
  -6   5  -2    0.76    0.35
  -6   5  -2    0.76    0.27
   6  -5   2    0.11    0.27
   6  -5   2    0.26    0.25
   6  -5   2    0.86    0.37
  -7   5  -2    1.88    0.43
  -7   5  -2    2.03    0.50
   7  -5   2    3.14    0.61
   7  -5   2    1.16    0.44
  -8   5  -2    1.49    0.45
   8  -5   2    1.12    0.46
   8  -5   2    1.56    0.46
   9  -5   2   -0.01    0.30
   9  -5   2    0.10    0.28
  10  -5   2    0.26    0.35
  10  -5   2    0.07    0.40
  11  -5   2    0.18    0.37
  11  -5   2    0.28    0.46
  12   4  -2   -0.25    0.42
  11   4  -2    0.03    0.34
  10   4  -2    0.63    0.32
  10   4  -2    0.27    0.30
   9   4  -2    0.72    0.38
   9   4  -2    1.99    0.51
   8   4  -2    4.29    0.67
   8   4  -2    3.43    0.70
   8   4  -2    2.86    0.69
   8   4  -2    4.28    0.67
   7   4  -2    3.21    0.52
   7   4  -2    2.30    0.55
   7   4  -2    2.72    0.50
   7   4  -2    2.37    0.48
   6   4  -2   10.97    1.27
   6   4  -2    8.41    1.23
   6   4  -2    8.78    1.36
   6   4  -2    8.34    1.20
   5   4  -2    5.65    0.77
   5   4  -2    4.92    0.71
   5   4  -2    5.50    0.84
   5   4  -2    4.24    0.73
   4   4  -2   16.13    2.13
   4   4  -2   14.34    2.00
   4   4  -2   17.64    1.99
   4   4  -2   17.87    2.19
  -4  -4   2   15.95    1.95
  -4  -4   2   17.60    1.95
   3   4  -2    3.70    0.67
   3   4  -2    4.91    0.80
   3   4  -2    5.47    0.75
   3   4  -2    5.09    0.75
  -3  -4   2    6.00    0.74
  -3  -4   2    5.39    0.71
  -3  -4   2    5.48    0.69
   2   4  -2    1.44    0.39
   2   4  -2    3.21    0.40
   2   4  -2    2.99    0.42
   2   4  -2    2.50    0.47
  -2  -4   2    3.05    0.39
  -2  -4   2    2.24    0.41
  -2  -4   2    1.85    0.38
   1   4  -2    0.13    0.10
   1   4  -2    0.33    0.18
   1   4  -2    0.18    0.14
   1   4  -2    0.15    0.10
  -1  -4   2   -0.04    0.04
  -1  -4   2    0.27    0.11
  -1  -4   2    0.38    0.18
   0   4  -2    0.38    0.17
   0   4  -2    0.06    0.10
   0   4  -2   -0.09    0.09
   0   4  -2   -0.03    0.13
   0  -4   2    0.11    0.09
   0  -4   2    0.27    0.11
   0  -4   2    0.03    0.14
  -1   4  -2   37.33    4.19
  -1   4  -2   32.42    4.44
  -1   4  -2   41.29    4.53
  -1   4  -2   32.51    4.12
   1  -4   2   38.22    4.51
   1  -4   2   37.28    4.19
   1  -4   2   34.43    4.12
   1  -4   2   33.94    4.44
  -2   4  -2   25.19    3.08
  -2   4  -2   25.22    3.04
  -2   4  -2   24.38    3.31
   2  -4   2   26.40    3.27
   2  -4   2   24.76    3.08
   2  -4   2   27.18    3.03
   2  -4   2   25.53    3.32
  -3   4  -2   39.66    4.35
  -3   4  -2   35.75    4.67
  -3   4  -2   31.64    4.29
   3  -4   2   37.85    4.35
   3  -4   2   36.38    4.29
   3  -4   2   39.29    4.64
   3  -4   2   36.85    4.67
  -4   4  -2    1.16    0.37
  -4   4  -2    2.50    0.49
  -4   4  -2    1.86    0.39
   4  -4   2    1.10    0.33
   4  -4   2    1.86    0.45
   4  -4   2    2.52    0.51
   4  -4   2    1.43    0.37
  -5   4  -2    7.74    1.19
  -5   4  -2    7.89    1.20
  -5   4  -2    8.59    1.22
   5  -4   2    8.18    1.25
   5  -4   2    8.16    1.18
   5  -4   2    8.11    1.28
   5  -4   2   10.17    1.37
  -6   4  -2    5.00    0.80
  -6   4  -2    4.91    0.89
  -6   4  -2    4.60    0.82
   6  -4   2    5.66    0.93
   6  -4   2    5.70    0.95
   6  -4   2    4.94    0.92
   6  -4   2    5.63    0.86
  -7   4  -2    0.77    0.33
  -7   4  -2   -0.05    0.17
  -7   4  -2    0.49    0.27
   7  -4   2    0.23    0.30
   7  -4   2   -0.09    0.22
   7  -4   2    0.25    0.27
  -8   4  -2    5.12    0.79
   8  -4   2    4.14    0.86
   8  -4   2    3.39    0.77
   9  -4   2    0.14    0.33
   9  -4   2    0.12    0.28
  10  -4   2   -0.32    0.34
  10  -4   2    0.19    0.33
  11  -4   2    1.03    0.50
  11  -4   2    1.09    0.50
  12  -4   2    0.19    0.39
  12  -4   2    0.02    0.51
  12   3  -2    0.33    0.45
  11   3  -2    0.44    0.42
  10   3  -2    0.11    0.27
  10   3  -2    0.16    0.29
   9   3  -2    2.48    0.48
   9   3  -2    2.00    0.46
   9   3  -2    1.58    0.49
   8   3  -2   -0.04    0.20
   8   3  -2   -0.17    0.21
   8   3  -2   -0.08    0.17
   8   3  -2    0.15    0.20
   7   3  -2    6.84    0.93
   7   3  -2    5.12    0.85
   7   3  -2    6.69    0.88
   7   3  -2    6.02    0.97
   6   3  -2    1.88    0.33
   6   3  -2    1.01    0.29
   6   3  -2    1.24    0.29
   6   3  -2    1.02    0.28
   5   3  -2    6.92    1.03
   5   3  -2    8.42    0.97
   5   3  -2    5.86    0.92
   5   3  -2    7.74    1.01
   4   3  -2   63.55    7.96
   4   3  -2   70.23    8.61
   4   3  -2   73.94    7.99
   4   3  -2   70.06    8.58
   3   3  -2   -0.04    0.10
   3   3  -2    0.18    0.12
   3   3  -2    0.12    0.09
   3   3  -2   -0.07    0.06
  -3  -3   2   -0.03    0.05
  -3  -3   2    0.14    0.09
   2   3  -2   40.80    4.64
   2   3  -2   36.20    4.34
   2   3  -2   37.62    4.31
   2   3  -2   37.67    4.67
  -2  -3   2   37.90    4.30
  -2  -3   2   36.57    4.32
  -2  -3   2   34.18    4.62
   1   3  -2   19.47    2.91
   1   3  -2   20.68    2.71
   1   3  -2   25.87    2.89
   1   3  -2   26.31    2.69
  -1  -3   2   17.93    2.90
  -1  -3   2   28.97    2.69
  -1  -3   2   22.03    2.71
  -1  -3   2   21.76    2.88
   0   3  -2    1.45    0.39
   0   3  -2    2.81    0.40
   0   3  -2    2.13    0.35
   0   3  -2    3.08    0.43
   0  -3   2    1.67    0.39
   0  -3   2    2.50    0.38
   0  -3   2    2.49    0.35
   0  -3   2    2.34    0.40
  -1   3  -2    6.70    0.94
  -1   3  -2    8.18    1.01
  -1   3  -2    8.05    1.04
  -1   3  -2    6.09    1.04
   1  -3   2    9.85    1.05
   1  -3   2    6.17    1.00
   1  -3   2    8.99    1.10
   1  -3   2    7.15    0.91
  -2   3  -2   11.35    1.53
  -2   3  -2   11.91    1.51
  -2   3  -2   10.08    1.60
  -2   3  -2   11.67    1.42
   2  -3   2   11.34    1.41
   2  -3   2   12.70    1.53
   2  -3   2   11.47    1.62
   2  -3   2   11.83    1.51
  -3   3  -2    1.40    0.35
  -3   3  -2    0.84    0.29
  -3   3  -2    1.90    0.33
   3  -3   2    1.22    0.29
   3  -3   2    1.75    0.35
   3  -3   2    0.98    0.30
   3  -3   2    2.76    0.42
  -4   3  -2    0.52    0.23
  -4   3  -2    0.74    0.25
  -4   3  -2    0.53    0.20
  -4   3  -2    0.43    0.22
   4  -3   2    1.11    0.30
   4  -3   2    0.41    0.23
   4  -3   2    1.03    0.26
   4  -3   2    0.42    0.24
  -5   3  -2   -0.10    0.15
  -5   3  -2    0.24    0.19
  -5   3  -2    0.12    0.14
  -5   3  -2    0.03    0.19
   5  -3   2    0.20    0.24
   5  -3   2    0.12    0.18
   5  -3   2    0.30    0.21
   5  -3   2    0.09    0.19
  -6   3  -2    0.46    0.25
  -6   3  -2    0.67    0.27
  -6   3  -2    0.67    0.29
  -6   3  -2    0.54    0.19
   6  -3   2    0.93    0.31
   6  -3   2    1.01    0.32
   6  -3   2    0.27    0.28
   6  -3   2    0.52    0.27
  -7   3  -2    7.84    1.07
  -7   3  -2    7.43    1.11
  -7   3  -2    7.49    1.12
  -7   3  -2    5.83    1.08
  -7   3  -2    8.50    1.24
   7  -3   2    7.05    1.26
   7  -3   2    9.47    1.24
   7  -3   2   10.06    1.23
   7  -3   2    8.92    1.30
  -8   3  -2    0.83    0.30
  -8   3  -2    0.20    0.25
   8  -3   2    0.10    0.27
   8  -3   2    0.29    0.31
   9  -3   2   -0.17    0.25
   9  -3   2   -0.35    0.30
  10  -3   2   -0.19    0.35
  10  -3   2    0.11    0.32
  11  -3   2    0.43    0.40
  11  -3   2   -0.23    0.41
  12  -3   2    0.09    0.41
  12  -3   2    0.28    0.52
  12   2  -2   -0.27    0.34
  11   2  -2    0.20    0.37
  10   2  -2   -0.12    0.26
  10   2  -2    0.48    0.35
  10   2  -2    0.14    0.31
   9   2  -2    2.39    0.48
   9   2  -2    2.55    0.50
   9   2  -2    1.83    0.52
   8   2  -2    0.34    0.22
   8   2  -2    0.13    0.23
   8   2  -2    0.37    0.22
   8   2  -2    0.34    0.16
   8   2  -2    0.45    0.21
   7   2  -2    1.79    0.33
   7   2  -2    1.68    0.32
   7   2  -2    1.08    0.31
   7   2  -2    0.59    0.26
   7   2  -2    1.22    0.28
   6   2  -2    6.51    1.10
   6   2  -2    9.16    1.06
   6   2  -2    8.79    1.03
   6   2  -2    6.63    1.00
   5   2  -2   21.73    2.63
   5   2  -2   18.98    2.43
   5   2  -2   22.32    2.61
   5   2  -2   19.91    2.43
   4   2  -2    3.12    0.49
   4   2  -2    4.02    0.52
   4   2  -2    4.40    0.57
   4   2  -2    3.82    0.53
   3   2  -2   12.03    1.42
   3   2  -2   11.60    1.42
   3   2  -2   11.56    1.52
   3   2  -2   13.01    1.54
   2   2  -2   23.14    2.81
   2   2  -2   20.55    2.61
   2   2  -2   23.96    2.83
   2   2  -2   22.42    2.63
  -2  -2   2   23.16    2.60
   1   2  -2    3.76    0.50
   1   2  -2    2.89    0.50
   1   2  -2    3.36    0.54
   1   2  -2    4.07    0.47
  -1  -2   2    2.96    0.52
  -1  -2   2    4.23    0.47
  -1  -2   2    3.88    0.50
  -1  -2   2    3.86    0.50
   0   2  -2   43.90    5.22
   0   2  -2   43.43    5.25
   0   2  -2   47.10    5.63
   0   2  -2   48.06    5.65
   0  -2   2   46.43    5.22
   0  -2   2   42.99    5.64
   0  -2   2   45.35    5.25
  -1   2  -2    1.12    0.22
  -1   2  -2    0.99    0.18
  -1   2  -2    0.91    0.19
  -1   2  -2    0.46    0.17
   1  -2   2    0.64    0.18
   1  -2   2    0.90    0.18
   1  -2   2    0.56    0.18
   1  -2   2    0.86    0.17
  -2   2  -2   62.22    7.48
  -2   2  -2   54.44    6.93
  -2   2  -2   58.40    7.62
  -2   2  -2   55.78    6.95
  -2   2  -2   59.92    7.48
   2  -2   2   56.36    7.47
   2  -2   2   65.96    6.96
   2  -2   2   59.82    6.93
   2  -2   2   69.38    7.49
  -3   2  -2   35.45    4.01
  -3   2  -2   33.22    4.36
  -3   2  -2   33.93    4.00
  -3   2  -2   35.52    4.32
   3  -2   2   33.17    4.32
   3  -2   2   33.08    3.99
   3  -2   2   35.28    4.01
   3  -2   2   34.09    4.31
  -4   2  -2   29.70    3.57
  -4   2  -2   29.33    3.86
  -4   2  -2   31.82    3.58
   4  -2   2   29.08    3.58
   4  -2   2   32.20    3.58
   4  -2   2   32.72    3.87
   4  -2   2   27.85    3.83
  -5   2  -2    1.09    0.29
  -5   2  -2    0.78    0.29
  -5   2  -2    1.56    0.26
  -5   2  -2    1.69    0.34
   5  -2   2    0.72    0.31
   5  -2   2    1.05    0.31
   5  -2   2    0.70    0.28
   5  -2   2    1.33    0.34
  -6   2  -2    0.29    0.20
  -6   2  -2    0.03    0.17
  -6   2  -2    0.12    0.12
  -6   2  -2    0.08    0.17
   6  -2   2    0.09    0.18
   6  -2   2    0.41    0.26
   6  -2   2    0.16    0.22
   6  -2   2    0.30    0.21
  -7   2  -2    2.05    0.44
  -7   2  -2    2.41    0.51
  -7   2  -2    2.51    0.46
   7  -2   2    2.42    0.54
   7  -2   2    2.92    0.57
   7  -2   2    2.56    0.58
   7  -2   2    1.90    0.48
  -8   2  -2    5.85    0.79
  -8   2  -2    5.38    0.75
   8  -2   2    6.31    0.95
   8  -2   2    3.80    0.90
   8  -2   2    3.41    0.82
   8  -2   2    5.39    0.88
   9  -2   2    0.95    0.39
   9  -2   2    0.17    0.35
  10  -2   2    2.33    0.61
  10  -2   2    1.84    0.58
  11  -2   2    0.44    0.34
  11  -2   2    0.30    0.41
  12  -2   2    0.29    0.43
  12  -2   2    0.53    0.44
  12   1  -2   -0.10    0.42
  11   1  -2    0.16    0.34
  10   1  -2   -0.01    0.29
  10   1  -2    0.00    0.28
   9   1  -2    0.68    0.34
   9   1  -2    0.11    0.28
   9   1  -2    0.09    0.19
   8   1  -2    2.11    0.43
   8   1  -2    2.06    0.48
   8   1  -2    2.43    0.46
   8   1  -2    1.72    0.43
   8   1  -2    2.55    0.44
   7   1  -2    1.52    0.33
   7   1  -2    0.63    0.21
   7   1  -2    0.59    0.22
   7   1  -2    0.03    0.14
   6   1  -2    9.13    1.16
   6   1  -2    7.96    1.30
   6   1  -2   10.01    1.24
   6   1  -2    9.36    1.24
   6   1  -2    9.86    1.17
   5   1  -2   30.43    3.99
   5   1  -2   29.77    3.69
   5   1  -2   34.87    3.70
   5   1  -2   29.40    3.99
   5   1  -2   32.86    4.06
   5   1  -2   33.67    3.98
   4   1  -2   35.71    4.32
   4   1  -2   37.47    4.32
   4   1  -2   39.87    4.78
   1   1  -2   -0.05    0.03
   1   1  -2    0.08    0.03
   1   1  -2    0.01    0.06
   1   1  -2   -0.04    0.02
   1   1  -2    0.01    0.03
   0   1  -2    2.30    0.40
   0   1  -2    1.14    0.32
   0  -1   2    2.51    0.35
   0  -1   2    3.11    0.39
  -1   1  -2    0.44    0.11
  -1   1  -2    0.03    0.05
  -1   1  -2    0.04    0.05
  -1   1  -2   -0.03    0.04
  -1   1  -2    0.12    0.07
   1  -1   2   -0.01    0.04
   1  -1   2    0.12    0.07
   1  -1   2    0.00    0.04
   1  -1   2    0.07    0.07
   1  -1   2   -0.02    0.03
  -2   1  -2   54.36    6.31
  -2   1  -2   52.07    6.80
  -2   1  -2   57.15    6.31
  -2   1  -2   51.31    6.79
  -2   1  -2   50.89    6.92
   2  -1   2   56.59    6.32
   2  -1   2   54.04    6.79
   2  -1   2   58.30    6.32
   2  -1   2   58.69    6.81
   2  -1   2   54.86    6.93
  -3   1  -2   72.90    8.61
  -3   1  -2   77.79    9.30
  -3   1  -2   73.77    8.62
  -3   1  -2   69.13    9.45
   3  -1   2   76.44    8.62
   3  -1   2   73.09    9.45
   3  -1   2   77.70    8.62
   3  -1   2   73.43    9.27
   3  -1   2   82.02    9.31
  -4   1  -2   17.82    2.08
  -4   1  -2   18.27    2.24
  -4   1  -2   16.72    2.08
  -4   1  -2   17.19    2.07
  -4   1  -2   17.34    2.23
   4  -1   2   17.05    2.23
   4  -1   2   18.56    2.28
   4  -1   2   16.13    2.23
   4  -1   2   16.63    2.08
   4  -1   2   18.09    2.10
  -5   1  -2   67.39    7.67
  -5   1  -2   66.69    8.26
  -5   1  -2   67.00    8.39
  -5   1  -2   69.14    7.68
   5  -1   2   60.46    7.69
   5  -1   2   69.55    7.71
   5  -1   2   66.69    8.32
   5  -1   2   62.84    8.27
  -6   1  -2    1.92    0.37
  -6   1  -2    2.10    0.40
  -6   1  -2    1.78    0.34
   6  -1   2    2.06    0.41
   6  -1   2    1.98    0.47
   6  -1   2    1.06    0.35
   6  -1   2    1.05    0.35
  -7   1  -2    1.86    0.35
  -7   1  -2    1.09    0.34
  -7   1  -2    1.45    0.32
   7  -1   2    1.51    0.39
   7  -1   2    1.30    0.39
   7  -1   2    1.70    0.45
   7  -1   2    1.78    0.41
  -8   1  -2    0.27    0.18
  -8   1  -2   -0.10    0.17
   8  -1   2    0.16    0.31
   8  -1   2    0.29    0.30
   8  -1   2    0.05    0.20
   8  -1   2    0.45    0.26
   9  -1   2    1.86    0.52
   9  -1   2    2.84    0.60
   9  -1   2    1.49    0.51
  10  -1   2    0.46    0.36
  10  -1   2   -0.14    0.33
  11  -1   2    1.41    0.56
  11  -1   2    2.19    0.61
  12  -1   2   -0.22    0.33
  12  -1   2   -0.23    0.46
  12   0  -2    0.17    0.41
  11   0  -2    0.12    0.33
  11   0  -2   -0.02    0.29
  10   0  -2   -0.04    0.32
  10   0  -2    0.35    0.28
   9   0  -2    0.94    0.34
   9   0  -2    0.66    0.26
   9   0  -2    0.29    0.28
   8   0  -2    0.44    0.27
   8   0  -2    0.80    0.30
   8   0  -2    1.07    0.28
   8   0  -2    0.96    0.32
   7   0  -2    0.55    0.24
   7   0  -2    0.91    0.26
   7   0  -2    0.63    0.21
   7   0  -2    0.51    0.25
   6   0  -2    7.96    1.16
   6   0  -2    9.45    1.15
   6   0  -2   10.67    1.30
   6   0  -2    8.57    1.13
   5   0  -2    0.10    0.11
   5   0  -2    0.06    0.11
   5   0  -2    0.14    0.10
   5   0  -2    0.23    0.12
   5   0  -2    0.15    0.12
   4   0  -2   23.52    3.11
   4   0  -2   25.33    2.89
   4   0  -2   25.45    2.89
   4   0  -2   25.58    3.12
   3   0  -2   30.69    3.89
   2   0  -2    3.36    0.46
  -2   0   2    3.46    0.46
   1   0  -2   64.33    8.16
   0   0  -2    0.00    0.02
   0   0  -2    0.00    0.02
   0   0  -2    0.01    0.02
   0   0  -2    0.02    0.03
   0   0   2    0.00    0.02
   0   0   2   -0.02    0.02
   0   0   2   -0.01    0.02
  -1   0  -2   95.86   11.80
  -1   0  -2   93.40   10.72
  -1   0  -2   94.77   10.72
   1   0   2   89.68   10.71
  -2   0  -2  271.74   32.78
  -2   0  -2  275.40   33.51
  -2   0  -2  270.56   30.43
  -2   0  -2  285.83   30.43
   2   0   2  259.94   33.51
   2   0   2  223.14   30.42
   2   0   2  281.06   30.43
   2   0   2  259.71   32.75
  -3   0  -2    6.70    0.83
  -3   0  -2    5.68    0.88
  -3   0  -2    6.01    0.85
  -3   0  -2    6.33    0.83
  -3   0  -2    6.39    0.91
   3   0   2    5.96    0.88
   3   0   2    5.69    0.84
   3   0   2    6.72    0.85
   3   0   2    9.69    1.02
   3   0   2    6.97    0.86
   3   0   2    6.88    0.84
  -4   0  -2    4.97    0.70
  -4   0  -2    4.78    0.69
  -4   0  -2    6.02    0.72
  -4   0  -2    5.03    0.75
   4   0   2    5.19    0.69
   4   0   2    4.07    0.70
   4   0   2    6.00    0.86
   4   0   2    5.46    0.76
   4   0   2    5.05    0.73
   4   0   2    5.05    0.73
  -5   0  -2   17.63    1.97
  -5   0  -2   15.29    2.10
  -5   0  -2   17.96    1.96
   5   0   2   15.84    1.99
   5   0   2   17.10    2.19
   5   0   2   16.22    1.98
   5   0   2   15.68    2.10
   5   0   2   15.95    2.12
  -6   0  -2   32.75    3.89
  -6   0  -2   33.27    3.87
  -6   0  -2   34.09    4.18
   6   0   2   30.54    4.26
   6   0   2   35.37    3.94
   6   0   2   32.50    4.20
   6   0   2   31.76    3.92
   6   0   2   33.72    4.22
  -7   0  -2   11.00    1.42
  -7   0  -2   12.60    1.45
   7   0   2    9.96    1.72
   7   0   2   12.57    1.67
   7   0   2   12.35    1.59
   7   0   2   11.36    1.56
  -8   0  -2    0.34    0.18
  -8   0  -2    0.51    0.19
   8   0   2    1.09    0.37
   8   0   2    0.75    0.34
   8   0   2    0.43    0.25
   8   0   2    0.34    0.30
   9   0   2    5.33    1.02
   9   0   2    4.73    0.88
   9   0   2    5.48    0.92
  10   0   2    0.24    0.33
  10   0   2    0.48    0.37
  11   0   2    0.50    0.40
  11   0   2    0.12    0.41
  12   0   2    0.07    0.38
  12   0   2   -0.30    0.47
  12  -1  -2   -0.11    0.34
  11  -1  -2    0.90    0.40
  11  -1  -2    0.28    0.34
  10  -1  -2   -0.08    0.28
  10  -1  -2   -0.13    0.34
   9  -1  -2    0.11    0.24
   9  -1  -2    0.01    0.28
   9  -1  -2    0.01    0.19
   8  -1  -2    6.59    1.07
   8  -1  -2    7.45    0.98
   8  -1  -2    5.83    0.94
   8  -1  -2    6.15    0.99
   7  -1  -2    3.33    0.62
   7  -1  -2    3.45    0.58
   7  -1  -2    2.88    0.54
   7  -1  -2    3.46    0.57
   6  -1  -2    0.27    0.17
   6  -1  -2    0.22    0.15
   6  -1  -2    0.23    0.18
   6  -1  -2    0.19    0.19
   5  -1  -2    8.68    1.00
   5  -1  -2    5.09    0.95
   5  -1  -2    6.99    0.90
   5  -1  -2    6.76    0.89
   4  -1  -2   39.24    4.14
   4  -1  -2   33.92    4.45
   4  -1  -2   35.30    4.14
   4  -1  -2   34.29    4.46
   3  -1  -2    6.40    0.72
   3  -1  -2    7.52    0.79
   3  -1  -2    5.80    0.80
   3  -1  -2    5.44    0.73
  -3   1   2    4.96    0.76
   2  -1  -2  699.67   85.43
   2  -1  -2  670.67   79.34
   2  -1  -2  752.35   85.42
  -2   1   2  653.98   87.43
   1  -1  -2   27.19    3.34
  -1   1   2   25.57    3.34
  -1   1   2   32.19    3.60
  -1   1   2   30.94    3.60
  -1   1   2   29.65    3.59
  -1   1   2   23.01    3.68
  -1   1   2   33.99    3.33
  -1  -1  -2   80.19    9.91
  -2  -1  -2  129.31   14.59
  -2  -1  -2  127.70   15.72
  -2  -1  -2  128.94   15.72
  -2  -1  -2  122.11   14.59
   2   1   2  123.78   16.07
   2   1   2  119.82   14.59
   2   1   2  140.86   15.73
   2   1   2  133.17   14.59
   2   1   2  120.89   15.70
  -3  -1  -2   89.82    9.68
  -3  -1  -2   76.74   10.40
  -3  -1  -2   85.82    9.67
  -3  -1  -2   80.90   10.43
   3   1   2   82.54   10.65
   3   1   2   88.31   10.45
   3   1   2   85.84    9.68
   3   1   2   85.25    9.68
   3   1   2   82.59   10.41
  -4  -1  -2   15.38    2.17
  -4  -1  -2   18.25    2.03
  -4  -1  -2   16.75    2.02
   4   1   2   16.31    2.18
   4   1   2   16.59    2.21
   4   1   2   19.67    2.24
   4   1   2   18.04    2.05
   4   1   2   16.59    2.04
  -5  -1  -2   31.26    3.47
  -5  -1  -2   29.00    3.72
  -5  -1  -2   27.59    3.45
   5   1   2   30.31    3.49
   5   1   2   30.16    3.80
   5   1   2   32.22    3.81
   5   1   2   30.17    3.50
   5   1   2   27.25    3.74
  -6  -1  -2    4.60    0.73
  -6  -1  -2    5.39    0.71
  -6  -1  -2    4.90    0.68
   6   1   2    4.89    0.75
   6   1   2    4.53    0.85
   6   1   2    5.02    0.76
   6   1   2    4.78    0.78
   6   1   2    4.98    0.72
  -7  -1  -2    1.76    0.34
  -7  -1  -2    1.82    0.33
   7   1   2    2.93    0.48
   7   1   2    1.41    0.39
   7   1   2    1.16    0.45
   7   1   2    2.20    0.45
   7   1   2    1.62    0.32
   7   1   2    2.70    0.49
  -8  -1  -2    6.78    0.90
   8   1   2    8.51    1.16
   8   1   2    6.87    1.08
   8   1   2    7.65    1.10
   8   1   2    7.07    1.24
   8   1   2    7.08    0.95
   9   1   2    0.15    0.31
   9   1   2   -0.12    0.36
   9   1   2    0.23    0.28
  10   1   2    0.24    0.35
  10   1   2    0.73    0.47
  11   1   2    0.50    0.46
  11   1   2   -0.22    0.33
  12   1   2   -0.02    0.41
  12   1   2   -0.16    0.50
  12  -2  -2    0.19    0.37
  11  -2  -2    0.00    0.28
  11  -2  -2   -0.03    0.33
  10  -2  -2    0.45    0.34
  10  -2  -2    0.31    0.33
   9  -2  -2    0.68    0.33
   9  -2  -2    1.12    0.42
   8  -2  -2    1.98    0.46
   8  -2  -2    2.33    0.53
   8  -2  -2    2.51    0.56
   8  -2  -2    2.17    0.47
   7  -2  -2    4.56    0.66
   7  -2  -2    2.82    0.54
   7  -2  -2    2.53    0.60
   7  -2  -2    3.46    0.60
   6  -2  -2    2.67    0.54
   6  -2  -2    2.66    0.52
   6  -2  -2    3.80    0.62
   6  -2  -2    3.53    0.53
   5  -2  -2    0.14    0.19
   5  -2  -2   -0.07    0.19
   5  -2  -2    0.07    0.16
   5  -2  -2    0.55    0.23
  -5   2   2    0.00    0.08
   4  -2  -2   17.77    2.06
   4  -2  -2   15.52    1.91
   4  -2  -2   14.82    2.03
   4  -2  -2   14.46    1.88
  -4   2   2   17.14    1.86
  -4   2   2   16.25    2.03
  -4   2   2   16.73    1.86
  -4   2   2   13.92    1.99
   3  -2  -2    4.01    0.66
   3  -2  -2    6.19    0.67
   3  -2  -2    6.63    0.74
   3  -2  -2    4.05    0.71
  -3   2   2    5.27    0.65
  -3   2   2    3.71    0.62
  -3   2   2    5.02    0.70
   2  -2  -2  249.55   31.20
   2  -2  -2  268.01   28.95
   2  -2  -2  247.81   28.98
   2  -2  -2  257.61   31.18
  -2   2   2  248.91   28.96
  -2   2   2  252.15   31.19
  -2   2   2  246.54   28.95
  -2   2   2  252.41   31.18
   1  -2  -2    0.29    0.12
   1  -2  -2    0.36    0.09
   1  -2  -2    0.29    0.09
   1  -2  -2    0.20    0.10
  -1   2   2    0.50    0.11
  -1   2   2    0.03    0.06
  -1   2   2    0.03    0.08
  -1   2   2    0.25    0.09
   0  -2  -2  124.57   15.03
   0  -2  -2  129.19   16.19
   0  -2  -2  125.39   15.01
   0  -2  -2  133.50   16.16
   0   2   2  138.59   16.20
   0   2   2  139.29   16.16
   0   2   2  119.67   15.02
   0   2   2  136.89   15.01
  -1  -2  -2  453.57   50.27
  -1  -2  -2  416.80   50.28
  -1  -2  -2  424.61   54.15
  -1  -2  -2  435.27   54.12
   1   2   2  422.45   54.12
   1   2   2  483.49   54.17
   1   2   2  447.91   50.26
   1   2   2  433.78   50.28
  -2  -2  -2   14.06    1.70
  -2  -2  -2   13.40    1.56
  -2  -2  -2   12.90    1.55
   2   2   2   13.49    1.70
   2   2   2   12.16    1.66
   2   2   2   12.88    1.55
   2   2   2   12.44    1.56
  -3  -2  -2    1.12    0.23
  -3  -2  -2    0.82    0.21
  -3  -2  -2    0.92    0.21
   3   2   2    1.22    0.25
   3   2   2    0.95    0.23
   3   2   2    1.13    0.28
   3   2   2    0.88    0.22
   3   2   2    1.58    0.30
  -4  -2  -2    1.29    0.27
  -4  -2  -2    1.29    0.27
  -4  -2  -2    0.91    0.24
   4   2   2    1.16    0.27
   4   2   2    1.89    0.37
   4   2   2    1.73    0.30
   4   2   2    1.17    0.27
  -5  -2  -2   15.45    1.87
  -5  -2  -2   14.75    1.74
  -5  -2  -2   14.55    1.75
   5   2   2   15.70    1.95
   5   2   2   14.36    1.77
   5   2   2   14.85    1.93
   5   2   2   12.34    1.76
   5   2   2   13.73    1.88
  -6  -2  -2    8.87    1.18
  -6  -2  -2    8.52    1.18
  -6  -2  -2    9.22    1.24
   6   2   2   11.01    1.36
   6   2   2    8.39    1.24
   6   2   2    9.38    1.26
   6   2   2    9.53    1.42
   6   2   2    9.89    1.34
  -7  -2  -2    5.30    0.67
  -7  -2  -2    4.83    0.67
   7   2   2    4.71    0.79
   7   2   2    4.96    0.77
   7   2   2    3.38    0.81
   7   2   2    5.23    0.76
   7   2   2    4.19    0.75
   8   2   2    8.03    1.34
   8   2   2    9.54    1.32
   8   2   2    8.93    1.24
   8   2   2   11.81    1.58
   8   2   2    9.09    1.30
   9   2   2    0.13    0.34
   9   2   2    0.20    0.17
   9   2   2    0.33    0.32
   9   2   2    0.15    0.32
   9   2   2    0.25    0.36
  10   2   2    0.51    0.38
  10   2   2   -0.42    0.34
  11   2   2   -0.26    0.38
  11   2   2   -0.07    0.34
  12   2   2   -0.31    0.37
  12   2   2    0.20    0.53
  12  -3  -2    0.10    0.37
  11  -3  -2    0.23    0.39
  11  -3  -2   -0.16    0.32
  10  -3  -2    0.24    0.35
  10  -3  -2    0.23    0.35
   9  -3  -2    2.62    0.56
   9  -3  -2    1.64    0.51
   8  -3  -2    0.21    0.29
   8  -3  -2   -0.12    0.22
   8  -3  -2   -0.12    0.30
   8  -3  -2   -0.27    0.27
   7  -3  -2    9.86    1.25
   7  -3  -2    5.95    1.16
   7  -3  -2    7.04    1.08
   7  -3  -2    8.11    1.14
   6  -3  -2    0.94    0.26
   6  -3  -2    0.55    0.28
   6  -3  -2    0.87    0.32
   6  -3  -2    1.09    0.35
  -6   3   2    0.96    0.21
  -6   3   2    0.68    0.19
   5  -3  -2  212.20   25.61
   5  -3  -2  192.53   25.57
   5  -3  -2  198.12   23.78
   5  -3  -2  206.21   23.75
  -5   3   2  202.52   23.72
  -5   3   2  226.29   23.73
  -5   3   2  199.07   25.55
  -5   3   2  216.07   26.12
   4  -3  -2    9.36    1.37
   4  -3  -2   11.09    1.30
   4  -3  -2    9.26    1.22
   4  -3  -2    8.46    1.30
  -4   3   2    9.65    1.18
  -4   3   2    9.57    1.33
  -4   3   2    9.18    1.21
   3  -3  -2   19.09    3.04
   3  -3  -2   25.08    2.80
   3  -3  -2   27.98    3.04
   3  -3  -2   20.70    2.83
  -3   3   2   24.86    3.05
  -3   3   2   25.14    2.81
  -3   3   2   23.55    2.82
   2  -3  -2    4.86    0.68
   2  -3  -2    5.33    0.75
   2  -3  -2    4.63    0.72
   2  -3  -2    4.67    0.79
  -2   3   2    6.06    0.74
  -2   3   2    5.45    0.69
   1  -3  -2    0.15    0.09
   1  -3  -2    0.15    0.09
   1  -3  -2    0.10    0.12
   1  -3  -2   -0.02    0.10
  -1   3   2   -0.11    0.09
  -1   3   2    0.37    0.11
  -1   3   2    0.24    0.11
  -1   3   2   -0.06    0.10
   0  -3  -2    0.76    0.19
   0  -3  -2    0.54    0.18
   0  -3  -2    0.22    0.09
   0  -3  -2    0.19    0.09
   0   3   2    0.25    0.14
   0   3   2    0.09    0.08
   0   3   2    0.84    0.19
   0   3   2    0.29    0.11
  -1  -3  -2   26.96    3.28
  -1  -3  -2   26.42    3.04
  -1  -3  -2   24.61    3.31
  -1  -3  -2   26.43    3.08
   1   3   2   25.88    3.07
   1   3   2   27.19    3.27
   1   3   2   25.43    3.32
   1   3   2   24.79    3.04
  -2  -3  -2    6.85    1.05
  -2  -3  -2    7.15    0.98
  -2  -3  -2    7.87    0.98
  -2  -3  -2    7.85    0.96
   2   3   2    7.27    0.97
   2   3   2    6.58    0.99
   2   3   2    7.65    0.91
   2   3   2    5.97    1.04
  -3  -3  -2    5.31    0.75
  -3  -3  -2    5.74    0.75
   3   3   2    4.53    0.71
   3   3   2    4.33    0.73
   3   3   2    5.80    0.79
   3   3   2    6.28    0.88
  -4  -3  -2   28.96    3.30
  -4  -3  -2   23.92    3.06
  -4  -3  -2   26.76    3.08
   4   3   2   22.49    3.33
   4   3   2   28.78    3.10
   4   3   2   25.84    3.30
   4   3   2   24.86    3.07
  -5  -3  -2    7.96    1.16
  -5  -3  -2   10.23    1.20
  -5  -3  -2   10.62    1.27
   5   3   2    7.52    1.31
   5   3   2    9.51    1.22
   5   3   2    7.93    1.33
   5   3   2    9.90    1.23
   5   3   2    7.91    1.26
  -6  -3  -2    0.51    0.21
  -6  -3  -2    0.36    0.19
  -6  -3  -2    0.07    0.16
   6   3   2    0.41    0.24
   6   3   2    0.45    0.22
   6   3   2    0.55    0.21
   6   3   2    0.15    0.20
  -7  -3  -2    0.44    0.19
  -7  -3  -2    0.17    0.17
   7   3   2    0.15    0.20
   7   3   2    0.17    0.18
   7   3   2    0.01    0.19
   7   3   2    0.22    0.25
   7   3   2    0.04    0.22
   8   3   2    2.42    0.64
   8   3   2    3.56    0.66
   8   3   2    3.17    0.63
   8   3   2    2.78    0.56
   8   3   2    4.28    0.69
   9   3   2    0.08    0.19
   9   3   2   -0.15    0.23
   9   3   2    0.42    0.31
   9   3   2    0.37    0.39
  10   3   2    1.23    0.45
  10   3   2    0.11    0.36
  11   3   2    0.05    0.41
  11   3   2   -0.01    0.34
  11   3   2    0.23    0.38
  12   3   2   -0.39    0.40
  12   3   2    0.15    0.49
  11  -4  -2    0.06    0.42
  11  -4  -2   -0.08    0.32
  10  -4  -2    0.97    0.43
  10  -4  -2    1.88    0.54
   9  -4  -2    0.08    0.31
   9  -4  -2    0.17    0.31
   8  -4  -2    0.45    0.44
   8  -4  -2    0.45    0.28
   8  -4  -2    0.56    0.32
   7  -4  -2   -0.12    0.23
   7  -4  -2   -0.13    0.22
   7  -4  -2    0.18    0.23
   7  -4  -2   -0.32    0.30
  -7   4   2    0.38    0.19
  -7   4   2    0.17    0.14
  -7   4   2    0.43    0.21
   6  -4  -2    0.17    0.20
   6  -4  -2    0.20    0.22
   6  -4  -2    0.04    0.27
   6  -4  -2    0.05    0.21
  -6   4   2    0.11    0.21
  -6   4   2    0.53    0.21
  -6   4   2    0.21    0.23
   5  -4  -2    1.89    0.49
   5  -4  -2    2.40    0.47
   5  -4  -2    3.97    0.52
   5  -4  -2    1.84    0.48
  -5   4   2    2.76    0.47
  -5   4   2    2.49    0.49
  -5   4   2    1.53    0.39
   4  -4  -2   23.29    2.91
   4  -4  -2   21.74    2.85
   4  -4  -2   21.66    2.63
   4  -4  -2   24.25    2.72
  -4   4   2   26.13    2.68
  -4   4   2   21.81    2.87
  -4   4   2   18.28    2.62
   3  -4  -2    7.53    1.00
   3  -4  -2    5.85    1.02
   3  -4  -2    6.93    0.91
   3  -4  -2    7.43    0.99
  -3   4   2    5.50    0.92
  -3   4   2    6.70    0.91
   2  -4  -2    1.89    0.32
   2  -4  -2    2.11    0.31
   2  -4  -2    0.52    0.27
   2  -4  -2    1.17    0.33
  -2   4   2    0.84    0.27
  -2   4   2    0.93    0.30
  -2   4   2    1.80    0.29
   1  -4  -2   88.28   10.89
   1  -4  -2   85.50   10.05
   1  -4  -2   86.58   10.82
   1  -4  -2   91.13   10.11
  -1   4   2   88.76   10.89
  -1   4   2   89.02   10.10
  -1   4   2   83.26   10.04
   0  -4  -2    3.75    0.76
   0  -4  -2    4.46    0.85
   0  -4  -2    5.37    0.80
   0  -4  -2    5.90    0.75
   0   4   2    5.54    0.74
   0   4   2    7.01    0.94
   0   4   2    7.51    0.85
   0   4   2    5.29    0.80
  -1  -4  -2    0.72    0.20
  -1  -4  -2    0.66    0.19
  -1  -4  -2    0.98    0.28
  -1  -4  -2    1.70    0.32
   1   4   2    0.86    0.26
   1   4   2    0.86    0.21
   1   4   2    1.18    0.27
   1   4   2    0.79    0.20
  -2  -4  -2   30.28    3.75
  -2  -4  -2   29.94    3.52
  -2  -4  -2   29.58    3.48
   2   4   2   28.69    3.73
   2   4   2   30.13    3.52
   2   4   2   28.74    3.47
   2   4   2   30.99    3.82
  -3  -4  -2    3.70    0.55
  -3  -4  -2    2.63    0.53
   3   4   2    3.13    0.54
   3   4   2    3.64    0.66
   3   4   2    3.79    0.54
   3   4   2    3.17    0.55
  -4  -4  -2   23.58    2.61
  -4  -4  -2   21.17    2.61
  -4  -4  -2   20.06    2.78
   4   4   2   21.53    2.62
   4   4   2   23.04    2.61
   4   4   2   22.27    2.87
   4   4   2   21.01    2.79
  -5  -4  -2    4.72    0.70
  -5  -4  -2    5.24    0.75
  -5  -4  -2    4.65    0.70
   5   4   2    4.37    0.70
   5   4   2    5.37    0.76
   5   4   2    5.01    0.75
   5   4   2    2.74    0.72
  -6  -4  -2    8.13    1.08
  -6  -4  -2    7.34    1.07
  -6  -4  -2   10.25    1.18
   6   4   2    9.42    1.33
   6   4   2    7.04    1.16
   6   4   2    6.61    1.24
   6   4   2    7.60    1.13
   6   4   2    7.30    1.12
  -7  -4  -2    0.25    0.20
  -7  -4  -2    0.19    0.20
   7   4   2    0.03    0.27
   7   4   2   -0.19    0.18
   7   4   2   -0.18    0.18
   7   4   2   -0.09    0.17
  -8  -4  -2    3.12    0.45
   8   4   2    3.10    0.61
   8   4   2    2.65    0.58
   8   4   2    2.48    0.58
   8   4   2    2.60    0.65
   8   4   2    2.55    0.59
   9   4   2    0.21    0.29
   9   4   2    0.22    0.21
   9   4   2   -0.32    0.22
  10   4   2    0.41    0.32
  10   4   2    0.41    0.37
  11   4   2    0.43    0.39
  11   4   2   -0.04    0.35
  12   4   2    0.33    0.52
  12   4   2    0.68    0.53
  12   4   2    0.11    0.40
  11  -5  -2    0.33    0.45
  11  -5  -2   -0.22    0.31
  10  -5  -2    0.32    0.33
  10  -5  -2    1.36    0.43
   9  -5  -2   -0.07    0.27
   9  -5  -2    0.08    0.34
   8  -5  -2    2.36    0.53
   8  -5  -2    1.18    0.46
   7  -5  -2    0.50    0.31
   7  -5  -2    0.38    0.30
  -7   5   2    0.75    0.30
  -7   5   2    0.22    0.20
  -7   5   2    0.19    0.23
   6  -5  -2    6.60    1.05
   6  -5  -2    8.69    1.22
   6  -5  -2    6.33    1.13
   6  -5  -2    9.51    1.33
  -6   5   2    6.27    1.03
  -6   5   2    8.06    1.09
  -6   5   2    8.03    1.18
   5  -5  -2    9.03    1.49
   5  -5  -2    9.89    1.59
   5  -5  -2   10.47    1.41
   5  -5  -2   13.27    1.59
  -5   5   2   10.48    1.55
  -5   5   2   11.31    1.44
  -5   5   2   10.07    1.42
   4  -5  -2    2.31    0.56
   4  -5  -2    1.87    0.53
   4  -5  -2    2.54    0.47
   4  -5  -2    2.62    0.51
  -4   5   2    2.60    0.56
  -4   5   2    3.51    0.55
  -4   5   2    1.75    0.43
   3  -5  -2    3.01    0.67
   3  -5  -2    4.87    0.62
   3  -5  -2    3.22    0.66
   3  -5  -2    4.28    0.63
  -3   5   2    3.42    0.69
  -3   5   2    2.38    0.57
  -3   5   2    3.85    0.59
   2  -5  -2   35.98    4.52
   2  -5  -2   38.38    4.88
   2  -5  -2   38.98    4.46
   2  -5  -2   39.21    4.80
  -2   5   2   36.76    4.45
  -2   5   2   37.61    4.51
  -2   5   2   39.20    4.88
   1  -5  -2   17.88    2.27
   1  -5  -2   16.52    2.08
   1  -5  -2   16.76    1.92
  -1   5   2   13.91    2.18
  -1   5   2   15.58    1.91
  -1   5   2   14.40    2.03
   0  -5  -2    0.05    0.12
   0  -5  -2    0.33    0.15
   0  -5  -2    0.20    0.22
   0   5   2   -0.05    0.12
   0   5   2   -0.02    0.14
   0   5   2    0.23    0.17
  -1  -5  -2    8.43    1.05
  -1  -5  -2    7.14    1.10
  -1  -5  -2    6.49    1.07
   1   5   2    8.58    1.04
   1   5   2    7.64    1.21
   1   5   2    7.73    1.10
   1   5   2    8.07    1.10
  -2  -5  -2   22.51    2.65
  -2  -5  -2   23.99    2.71
  -2  -5  -2   20.93    2.84
   2   5   2   24.38    2.71
   2   5   2   21.75    2.84
   2   5   2   24.13    2.95
   2   5   2   19.97    2.63
  -3  -5  -2   14.06    1.95
  -3  -5  -2   14.99    2.06
  -3  -5  -2   17.59    2.12
   3   5   2   16.54    2.28
   3   5   2   16.54    2.10
   3   5   2   18.11    2.03
   3   5   2   15.42    1.95
  -4  -5  -2   11.02    1.36
  -4  -5  -2    8.65    1.23
  -4  -5  -2    9.46    1.27
   4   5   2    7.05    1.19
   4   5   2   11.80    1.35
   4   5   2   10.89    1.49
   4   5   2    7.97    1.28
  -5  -5  -2    1.52    0.36
  -5  -5  -2    1.47    0.37
  -5  -5  -2    1.34    0.34
   5   5   2    1.77    0.39
   5   5   2    1.70    0.45
   5   5   2    1.63    0.40
   5   5   2    0.92    0.33
  -6  -5  -2    1.85    0.39
  -6  -5  -2    1.45    0.37
  -6  -5  -2    2.05    0.42
   6   5   2    1.91    0.44
   6   5   2    1.15    0.42
   6   5   2    1.51    0.40
   6   5   2    1.68    0.43
  -7  -5  -2    1.79    0.37
  -7  -5  -2    1.14    0.35
   7   5   2    1.20    0.47
   7   5   2    2.13    0.47
   7   5   2    1.94    0.46
   7   5   2    1.93    0.51
   7   5   2    1.04    0.36
   8   5   2    0.43    0.31
   8   5   2    0.45    0.30
   9   5   2    1.42    0.52
   9   5   2    2.29    0.53
   9   5   2    1.73    0.57
  10   5   2    1.86    0.54
  10   5   2    0.31    0.39
  11   5   2    0.03    0.43
  11   5   2    0.66    0.46
  12   5   2   -0.31    0.43
  12   5   2    0.53    0.48
  11  -6  -2    0.31    0.40
  11  -6  -2    0.77    0.52
  10  -6  -2    0.29    0.34
  10  -6  -2   -0.07    0.39
   9  -6  -2   -0.13    0.27
   9  -6  -2    0.00    0.34
   8  -6  -2    0.36    0.30
   8  -6  -2    1.01    0.40
   7  -6  -2    0.78    0.36
   7  -6  -2    1.67    0.44
  -7   6   2    1.05    0.34
   6  -6  -2    0.00    0.23
   6  -6  -2   -0.14    0.21
  -6   6   2   -0.24    0.22
   5  -6  -2   -0.30    0.24
   5  -6  -2   -0.07    0.17
   5  -6  -2    0.07    0.21
  -5   6   2   -0.16    0.22
  -5   6   2   -0.20    0.17
   4  -6  -2   -0.09    0.25
   4  -6  -2    0.58    0.24
   4  -6  -2   -0.08    0.16
  -4   6   2    0.10    0.21
  -4   6   2    0.23    0.23
   3  -6  -2   41.95    5.11
   3  -6  -2   36.80    4.63
   3  -6  -2   38.60    4.73
   3  -6  -2   38.34    5.00
  -3   6   2   42.12    5.09
  -3   6   2   40.55    4.71
   2  -6  -2    2.55    0.58
   2  -6  -2    1.85    0.39
   2  -6  -2    1.28    0.34
   2  -6  -2    1.66    0.46
  -2   6   2    1.12    0.34
  -2   6   2    3.58    0.62
  -2   6   2    2.21    0.47
   1  -6  -2    4.17    0.80
   1  -6  -2   10.22    1.13
   1  -6  -2    4.44    0.86
  -1   6   2    8.23    1.03
  -1   6   2    8.86    1.14
  -1   6   2    6.80    0.87
   0  -6  -2   14.08    1.72
   0  -6  -2   11.76    1.64
   0  -6  -2   15.49    1.82
   0   6   2   14.47    1.93
   0   6   2   10.03    1.60
   0   6   2   13.81    1.76
  -1  -6  -2    4.84    0.84
  -1  -6  -2    7.49    0.97
  -1  -6  -2    5.89    0.97
   1   6   2    6.98    0.99
   1   6   2    4.82    0.84
   1   6   2    9.54    1.23
  -2  -6  -2    0.54    0.30
  -2  -6  -2    0.27    0.17
  -2  -6  -2    0.27    0.18
   2   6   2    0.59    0.21
   2   6   2    0.12    0.23
   2   6   2    0.07    0.16
   2   6   2    0.27    0.23
  -3  -6  -2    5.00    0.72
  -3  -6  -2    3.63    0.72
  -3  -6  -2    4.91    0.81
   3   6   2    4.60    0.86
   3   6   2    4.78    0.75
   3   6   2    4.14    0.76
   3   6   2    4.84    0.72
  -4  -6  -2   -0.01    0.24
  -4  -6  -2   -0.01    0.14
  -4  -6  -2   -0.01    0.18
   4   6   2    0.08    0.22
   4   6   2    0.78    0.30
   4   6   2    0.36    0.20
   4   6   2   -0.13    0.16
  -5  -6  -2    3.06    0.56
  -5  -6  -2    2.54    0.51
  -5  -6  -2    2.41    0.49
   5   6   2    2.15    0.56
   5   6   2    1.71    0.45
   5   6   2    3.00    0.57
   5   6   2    1.99    0.46
  -6  -6  -2    0.15    0.23
  -6  -6  -2    0.22    0.28
  -6  -6  -2    0.13    0.21
   6   6   2    0.34    0.27
   6   6   2   -0.06    0.21
   6   6   2   -0.05    0.18
  -7  -6  -2    1.72    0.40
  -7  -6  -2    1.81    0.41
   7   6   2    0.76    0.42
   7   6   2    0.96    0.39
   8   6   2    0.04    0.28
   8   6   2   -0.50    0.25
   8   6   2    0.23    0.30
   9   6   2    0.54    0.37
   9   6   2   -0.24    0.24
   9   6   2    0.07    0.29
  10   6   2    0.65    0.44
  10   6   2    0.04    0.32
  11   6   2   -0.18    0.35
  11   6   2    0.08    0.45
  10  -7  -2    0.44    0.43
  10  -7  -2   -0.28    0.41
   9  -7  -2    0.07    0.42
   9  -7  -2    0.37    0.34
   8  -7  -2    0.37    0.39
   8  -7  -2    0.67    0.39
   7  -7  -2    0.65    0.36
   7  -7  -2    0.54    0.36
  -7   7   2    1.37    0.41
   6  -7  -2    3.83    0.67
   6  -7  -2    2.53    0.59
  -6   7   2    2.06    0.56
   5  -7  -2   14.14    2.08
   5  -7  -2   14.58    1.92
  -5   7   2   14.63    1.97
   4  -7  -2    0.30    0.25
   4  -7  -2    0.71    0.30
   4  -7  -2    1.86    0.58
  -4   7   2    2.29    0.49
  -4   7   2    1.17    0.40
   3  -7  -2    8.22    1.10
   3  -7  -2    7.21    1.14
  -3   7   2    7.18    1.28
  -3   7   2    7.34    1.17
   2  -7  -2    0.34    0.20
   2  -7  -2    0.33    0.20
  -2   7   2   -0.16    0.23
  -2   7   2   -0.02    0.24
   1  -7  -2    1.87    0.43
   1  -7  -2    1.70    0.39
  -1   7   2    2.48    0.53
  -1   7   2    1.85    0.52
   0  -7  -2   16.85    1.96
   0  -7  -2   14.88    2.08
   0   7   2   14.90    2.31
   0   7   2   16.02    2.12
  -1  -7  -2    2.56    0.59
  -1  -7  -2    4.70    0.71
   1   7   2    4.33    0.75
   1   7   2    5.44    0.92
  -2  -7  -2   12.73    1.55
  -2  -7  -2    8.86    1.36
   2   7   2    8.93    1.58
   2   7   2   11.14    1.51
  -3  -7  -2    0.05    0.17
  -3  -7  -2    0.30    0.20
   3   7   2    0.25    0.22
   3   7   2    0.38    0.25
   3   7   2    0.08    0.23
  -4  -7  -2    0.06    0.17
  -4  -7  -2    0.32    0.26
   4   7   2   -0.38    0.19
   4   7   2    0.29    0.21
   4   7   2    0.30    0.30
  -5  -7  -2    1.02    0.37
  -5  -7  -2    2.10    0.46
   5   7   2    1.14    0.37
   5   7   2    1.66    0.52
   5   7   2    1.19    0.37
  -6  -7  -2    1.00    0.37
   6   7   2    1.62    0.49
   6   7   2    1.25    0.49
  -7  -7  -2    0.67    0.32
   7   7   2    0.67    0.36
   7   7   2    0.41    0.37
   8   7   2    0.30    0.37
   8   7   2    0.05    0.32
   8   7   2    0.40    0.41
   9   7   2    0.45    0.42
   9   7   2    0.08    0.34
  10   7   2   -0.02    0.41
  10   7   2   -0.35    0.31
  11   7   2    0.43    0.49
  11   7   2    0.97    0.56
  10  -8  -2    0.32    0.44
  10  -8  -2   -0.08    0.52
   9  -8  -2   -0.14    0.42
   9  -8  -2    0.01    0.36
   8  -8  -2    0.32    0.36
   8  -8  -2    0.76    0.41
   7  -8  -2    0.71    0.40
   7  -8  -2    0.50    0.39
  -7   8   2    1.88    0.50
   6  -8  -2   -0.25    0.22
   6  -8  -2    0.01    0.28
  -6   8   2   -0.16    0.31
   5  -8  -2   -0.12    0.21
   5  -8  -2    0.53    0.32
  -5   8   2    0.76    0.36
   4  -8  -2    1.60    0.47
   4  -8  -2    2.90    0.52
  -4   8   2    1.23    0.47
  -4   8   2    3.24    0.71
   3  -8  -2    0.47    0.27
   3  -8  -2    0.82    0.33
  -3   8   2    0.27    0.33
  -3   8   2    1.28    0.41
   2  -8  -2    1.49    0.39
   2  -8  -2    0.54    0.28
  -2   8   2    2.13    0.52
  -2   8   2    1.62    0.53
   1  -8  -2    4.15    0.69
   1  -8  -2    2.95    0.68
  -1   8   2    5.12    0.96
  -1   8   2    5.44    0.86
   0  -8  -2   -0.11    0.15
   0  -8  -2    0.32    0.21
   0   8   2    0.01    0.28
   0   8   2    0.22    0.27
  -1  -8  -2   10.80    1.51
  -1  -8  -2   11.40    1.62
   1   8   2   10.96    1.63
   1   8   2   11.16    1.82
  -2  -8  -2    1.89    0.49
  -2  -8  -2    3.55    0.62
   2   8   2    3.80    0.80
   2   8   2    3.16    0.68
  -3  -8  -2    0.64    0.30
  -3  -8  -2    0.19    0.20
   3   8   2    0.17    0.27
   3   8   2    0.30    0.32
  -4  -8  -2   23.91    3.12
   4   8   2   30.43    3.25
   4   8   2   23.04    3.58
  -5  -8  -2    0.52    0.31
   5   8   2   -0.21    0.26
   5   8   2    0.19    0.31
  -6  -8  -2    0.01    0.29
   6   8   2   -0.35    0.24
   6   8   2    0.08    0.34
   7   8   2   -0.08    0.36
   7   8   2   -0.11    0.30
   8   8   2    0.67    0.41
   8   8   2    0.03    0.36
   9   8   2    0.22    0.41
   9   8   2   -0.33    0.35
   9   8   2    0.09    0.33
  10   8   2   -0.09    0.42
  10   8   2    0.05    0.38
   9  -9  -2   -0.67    0.39
   9  -9  -2    0.23    0.42
   8  -9  -2   -0.13    0.40
   8  -9  -2   -0.18    0.32
   7  -9  -2    0.17    0.37
   7  -9  -2    0.21    0.32
   6  -9  -2    1.02    0.47
   6  -9  -2    1.75    0.52
  -6   9   2    2.42    0.61
   5  -9  -2   -0.04    0.29
   5  -9  -2    0.16    0.28
  -5   9   2    0.14    0.35
   4  -9  -2    1.49    0.43
   4  -9  -2    0.31    0.32
  -4   9   2    1.65    0.51
   3  -9  -2   -0.03    0.23
   3  -9  -2    0.07    0.20
  -3   9   2    0.26    0.40
  -3   9   2    0.31    0.36
   2  -9  -2    1.01    0.36
   2  -9  -2    0.28    0.27
  -2   9   2    1.22    0.46
  -2   9   2    0.93    0.50
   1  -9  -2    1.86    0.48
   1  -9  -2    2.27    0.52
  -1   9   2    3.08    0.77
  -1   9   2    2.67    0.63
   0  -9  -2   10.17    1.77
   0  -9  -2   14.07    1.75
   0   9   2   14.84    2.16
   0   9   2   14.50    1.89
  -1  -9  -2    0.54    0.26
  -1  -9  -2    0.83    0.33
   1   9   2    0.74    0.42
   1   9   2    0.24    0.32
  -2  -9  -2    0.12    0.22
  -2  -9  -2    0.29    0.24
   2   9   2    0.09    0.34
   2   9   2    0.22    0.33
  -3  -9  -2    0.87    0.34
  -3  -9  -2    0.34    0.29
   3   9   2    0.47    0.40
   3   9   2    0.92    0.46
  -4  -9  -2    1.08    0.41
   4   9   2    3.18    0.74
   4   9   2    1.65    0.54
  -5  -9  -2    0.09    0.28
   5   9   2   -0.02    0.32
   5   9   2    0.66    0.41
  -6  -9  -2    0.32    0.34
   6   9   2   -0.04    0.34
   6   9   2   -0.07    0.28
   7   9   2    0.67    0.46
   7   9   2    1.46    0.52
   8   9   2    0.02    0.41
   8   9   2    0.01    0.37
   9   9   2    0.46    0.50
   9   9   2    0.25    0.43
   9   9   2    0.63    0.52
  10   9   2   -0.16    0.40
  10   9   2    0.92    0.59
   8 -10  -2    0.19    0.42
   7 -10  -2   -0.09    0.33
   7 -10  -2    0.18    0.37
   6 -10  -2    0.40    0.38
   6 -10  -2    0.17    0.31
  -6  10   2    0.15    0.41
   5 -10  -2    0.59    0.36
   5 -10  -2    0.83    0.40
  -5  10   2    0.88    0.47
   4 -10  -2    1.40    0.47
   4 -10  -2    0.86    0.39
  -4  10   2    1.30    0.50
   3 -10  -2    0.55    0.35
   3 -10  -2    0.42    0.31
  -3  10   2    0.87    0.44
   2 -10  -2    1.53    0.43
   2 -10  -2    0.80    0.34
  -2  10   2    0.97    0.47
  -2  10   2    1.45    0.62
   1 -10  -2    0.03    0.20
   1 -10  -2   -0.25    0.23
  -1  10   2   -0.27    0.34
  -1  10   2    0.85    0.41
   0 -10  -2    1.58    0.43
   0 -10  -2    0.91    0.38
   0  10   2    1.29    0.59
   0  10   2    1.58    0.52
  -1 -10  -2   -0.13    0.19
  -1 -10  -2   -0.21    0.23
   1  10   2    0.20    0.33
   1  10   2   -0.33    0.24
  -2 -10  -2    0.51    0.32
   2  10   2    0.83    0.48
   2  10   2    0.21    0.39
  -3 -10  -2   17.00    2.35
   3  10   2   23.14    2.62
   3  10   2   14.90    2.68
  -4 -10  -2    0.48    0.36
   4  10   2    1.20    0.57
   4  10   2    1.08    0.50
  -5 -10  -2    0.04    0.33
   5  10   2    0.37    0.43
   5  10   2    0.54    0.44
   6  10   2    0.63    0.44
   6  10   2    1.09    0.53
   7  10   2    0.22    0.43
   7  10   2    0.25    0.41
   8  10   2    0.22    0.47
   8  10   2    0.14    0.47
   9  10   2   -0.17    0.48
   9  10   2    0.36    0.51
   9  10   2    0.02    0.45
   7 -11  -2   -0.30    0.34
   6 -11  -2    0.85    0.47
   6 -11  -2    0.37    0.40
  -6  11   2    0.85    0.53
   5 -11  -2   -0.17    0.33
   5 -11  -2    0.03    0.29
  -5  11   2    0.15    0.41
   4 -11  -2    0.03    0.29
   4 -11  -2    0.19    0.34
  -4  11   2    0.50    0.43
   3 -11  -2    0.36    0.33
   3 -11  -2    0.15    0.27
  -3  11   2    0.01    0.41
   2 -11  -2    0.15    0.27
   2 -11  -2   -0.01    0.25
  -2  11   2    0.02    0.37
   1 -11  -2   -0.05    0.31
   1 -11  -2    1.26    0.41
  -1  11   2    1.52    0.56
  -1  11   2    1.96    0.71
   0 -11  -2    1.44    0.47
   0 -11  -2    1.13    0.41
   0  11   2    2.26    0.62
   0  11   2    1.10    0.60
  -1 -11  -2    1.47    0.51
   1  11   2    1.86    0.73
   1  11   2    3.31    0.75
  -2 -11  -2    1.81    0.56
   2  11   2    3.02    0.75
   2  11   2    3.73    0.91
  -3 -11  -2    0.16    0.32
   3  11   2   -0.18    0.34
   3  11   2    0.00    0.38
  -4 -11  -2    0.34    0.41
   4  11   2    0.29    0.42
   4  11   2    0.50    0.45
  -5 -11  -2    0.34    0.42
   5  11   2    0.33    0.47
   5  11   2    0.43    0.48
   6  11   2    0.24    0.40
   6  11   2   -0.12    0.46
   7  11   2    0.22    0.45
   7  11   2    3.51    0.84
   8  11   2    0.09    0.51
   6 -12  -2   -0.13    0.34
   5 -12  -2    0.01    0.34
  -5  12   2    0.28    0.54
   4 -12  -2    0.29    0.43
   4 -12  -2    0.20    0.31
  -4  12   2   -0.21    0.40
   3 -12  -2    0.20    0.35
   3 -12  -2    0.55    0.40
  -3  12   2    0.91    0.55
   2 -12  -2    1.24    0.49
   2 -12  -2    1.00    0.46
  -2  12   2    2.90    0.75
   1 -12  -2    0.34    0.36
  -1  12   2    0.05    0.42
   0 -12  -2    0.73    0.43
   0  12   2    0.07    0.47
   0  12   2    0.19    0.43
  -1 -12  -2    0.01    0.34
   1  12   2   -0.09    0.45
   1  12   2    0.66    0.47
  -2 -12  -2    0.08    0.36
   2  12   2   -0.12    0.41
   2  12   2    0.50    0.41
  -3 -12  -2   -0.02    0.35
   3  12   2    0.68    0.48
   3  12   2    0.35    0.52
  -4 -12  -2    0.25    0.41
   4  12   2    0.21    0.52
   4  12   2    0.38    0.51
   5  12   2    0.06    0.50
   5  12   2    1.78    0.66
   6  12   2    1.34    0.67
  -4  13   2    0.70    0.58
  -3  13   2   -0.33    0.47
   2 -13  -2    0.41    0.42
  -2  13   2    0.64    0.55
   1 -13  -2    1.13    0.51
  -1  13   2    0.43    0.54
   0 -13  -2    0.03    0.38
   0  13   2    0.56    0.55
  -1 -13  -2   -0.01    0.35
   1  13   2    0.74    0.51
   1  13   2    0.11    0.51
  -2 -13  -2    0.84    0.47
   2  13   2   -0.01    0.43
   2  13   2    0.12    0.52
  -3 -13  -2    0.19    0.41
   3  13   2    0.57    0.58
   4  13   2    0.36    0.62
   5  13   2    0.62    0.63
   4  13  -3    0.11    0.59
   3  13  -3   -0.27    0.50
   2  13  -3   -0.04    0.51
   1  13  -3    0.24    0.56
  -1 -13   3    0.16    0.41
   0  13  -3   -0.05    0.44
   0  13  -3    0.38    0.60
   0 -13   3    0.16    0.41
  -1  13  -3    0.13    0.63
   1 -13   3   -0.32    0.38
   2 -13   3    0.08    0.36
   3 -13   3    0.14    0.44
   6  12  -3    0.28    0.55
   5  12  -3    0.12    0.47
   5  12  -3    0.20    0.46
   4  12  -3   -0.12    0.41
   4  12  -3    0.19    0.46
   3  12  -3    0.40    0.53
   3  12  -3    0.13    0.49
   2  12  -3   -0.20    0.42
   2  12  -3   -0.08    0.42
  -2 -12   3    0.35    0.38
   1  12  -3    1.02    0.54
   1  12  -3    0.02    0.43
  -1 -12   3    0.41    0.38
   0  12  -3   -0.15    0.43
   0  12  -3    0.79    0.60
   0 -12   3    0.17    0.36
  -1  12  -3    1.02    0.63
  -1  12  -3    1.01    0.59
   1 -12   3    1.79    0.50
  -2  12  -3    1.01    0.59
  -2  12  -3    1.00    0.62
   2 -12   3    0.25    0.39
  -3  12  -3    0.78    0.50
   3 -12   3    0.27    0.37
  -4  12  -3    0.13    0.51
   4 -12   3    0.07    0.36
  -5  12  -3    0.02    0.53
  -6  12  -3   -0.14    0.54
   7  11  -3    0.79    0.56
   7  11  -3    0.15    0.45
   6  11  -3   -0.33    0.35
   6  11  -3   -0.12    0.43
   5  11  -3   -0.21    0.42
   5  11  -3   -0.19    0.39
   4  11  -3    0.93    0.61
   4  11  -3    1.91    0.67
   3  11  -3    0.53    0.45
   3  11  -3    0.44    0.49
  -3 -11   3    0.53    0.37
   2  11  -3    0.12    0.39
   2  11  -3   -0.18    0.38
  -2 -11   3    0.31    0.36
   1  11  -3    0.00    0.36
   1  11  -3    0.48    0.45
  -1 -11   3    0.50    0.34
   0  11  -3    0.29    0.45
   0  11  -3    0.16    0.38
   0 -11   3   -0.01    0.29
  -1  11  -3    1.03    0.54
  -1  11  -3    0.03    0.38
   1 -11   3    0.90    0.38
  -2  11  -3    1.03    0.59
  -2  11  -3    0.07    0.39
   2 -11   3    0.27    0.34
  -3  11  -3   -0.11    0.44
  -3  11  -3   -0.01    0.48
   3 -11   3   -0.10    0.27
   3 -11   3    0.10    0.29
  -4  11  -3    2.26    0.70
   4 -11   3    1.39    0.49
   4 -11   3    1.13    0.47
  -5  11  -3   -0.09    0.44
   5 -11   3    0.46    0.36
   5 -11   3   -0.05    0.33
  -6  11  -3    0.38    0.48
   6 -11   3    0.12    0.36
   6 -11   3   -0.05    0.35
  -7  11  -3    0.33    0.55
   7 -11   3    0.46    0.46
   8  10  -3   -0.13    0.39
   8  10  -3    0.95    0.59
   7  10  -3    0.23    0.45
   7  10  -3   -0.20    0.34
   6  10  -3    0.34    0.36
   6  10  -3    0.25    0.42
   5  10  -3    0.23    0.42
   5  10  -3    0.61    0.45
   4  10  -3    1.18    0.52
   4  10  -3    2.07    0.61
  -4 -10   3    0.26    0.34
   3  10  -3    0.68    0.41
  -3 -10   3    0.55    0.32
   2  10  -3    0.72    0.44
   2  10  -3   -0.26    0.34
  -2 -10   3    0.29    0.31
   1  10  -3    0.98    0.49
   1  10  -3    1.11    0.49
  -1 -10   3    0.48    0.34
   0  10  -3    0.30    0.40
   0  10  -3    0.77    0.44
   0 -10   3    0.12    0.26
  -1  10  -3    0.78    0.48
  -1  10  -3    0.87    0.47
   1 -10   3    0.60    0.32
   1 -10   3    0.87    0.37
  -2  10  -3    0.34    0.37
  -2  10  -3    0.82    0.49
   2 -10   3    0.42    0.29
   2 -10   3    0.36    0.30
  -3  10  -3    0.76    0.51
  -3  10  -3    1.05    0.50
   3 -10   3    0.68    0.37
   3 -10   3    0.28    0.31
  -4  10  -3    1.20    0.51
   4 -10   3    1.03    0.44
   4 -10   3    1.11    0.42
  -5  10  -3    0.50    0.47
   5 -10   3    0.07    0.31
   5 -10   3    0.46    0.35
  -6  10  -3    2.92    0.72
   6 -10   3    1.19    0.51
   6 -10   3    1.29    0.50
  -7  10  -3    1.26    0.65
   7 -10   3    2.23    0.65
   7 -10   3    2.80    0.70
   8 -10   3   -0.04    0.36
   9   9  -3    0.24    0.44
   9   9  -3    0.08    0.40
   8   9  -3    0.31    0.44
   8   9  -3    0.64    0.42
   7   9  -3    0.19    0.30
   7   9  -3    0.70    0.45
   6   9  -3    0.41    0.35
   6   9  -3    0.28    0.38
   5   9  -3    2.19    0.60
   5   9  -3    0.64    0.42
   4   9  -3    0.74    0.41
   4   9  -3    0.53    0.38
  -4  -9   3    0.86    0.35
   3   9  -3   -0.07    0.33
   3   9  -3   -0.24    0.26
  -3  -9   3    0.04    0.25
   2   9  -3   -0.33    0.31
   2   9  -3   -0.10    0.27
  -2  -9   3    0.13    0.24
   1   9  -3    2.89    0.74
   1   9  -3    1.71    0.56
  -1  -9   3    2.49    0.55
  -1  -9   3    2.96    0.56
   0   9  -3    0.16    0.34
   0   9  -3    1.55    0.55
   0  -9   3    0.85    0.33
   0  -9   3    1.45    0.38
  -1   9  -3    1.60    0.57
  -1   9  -3    1.87    0.53
   1  -9   3    1.56    0.42
   1  -9   3    1.22    0.39
  -2   9  -3    1.34    0.46
  -2   9  -3    0.88    0.48
   2  -9   3    1.14    0.35
   2  -9   3    0.37    0.27
  -3   9  -3    0.46    0.42
  -3   9  -3    0.13    0.32
   3  -9   3    0.08    0.22
   3  -9   3    0.06    0.23
  -4   9  -3    0.13    0.33
  -4   9  -3    0.34    0.39
   4  -9   3   -0.17    0.23
   4  -9   3    0.11    0.23
  -5   9  -3   -0.08    0.34
   5  -9   3   -0.02    0.28
   5  -9   3    0.45    0.32
  -6   9  -3    0.81    0.46
   6  -9   3    0.60    0.39
   6  -9   3    1.18    0.47
  -7   9  -3    0.72    0.46
   7  -9   3   -0.15    0.39
   7  -9   3    0.48    0.37
  -8   9  -3    1.29    0.62
   8  -9   3    0.98    0.50
   8  -9   3    1.53    0.60
   9  -9   3   -0.35    0.34
  10   8  -3    0.73    0.54
   9   8  -3    1.70    0.53
   9   8  -3    0.50    0.46
   8   8  -3    0.21    0.37
   8   8  -3    1.37    0.49
   7   8  -3    0.32    0.38
   7   8  -3    0.05    0.34
   6   8  -3    0.90    0.46
   6   8  -3    0.19    0.32
   5   8  -3    2.31    0.55
   5   8  -3    0.53    0.37
  -5  -8   3    0.84    0.30
   4   8  -3    0.38    0.36
   4   8  -3    0.07    0.27
  -4  -8   3    0.34    0.24
   3   8  -3    2.58    0.62
   3   8  -3    2.26    0.55
   3   8  -3    2.02    0.49
  -3  -8   3    1.52    0.40
   2   8  -3   10.76    1.79
   2   8  -3   11.66    1.69
   2   8  -3   11.08    1.66
  -2  -8   3   11.84    1.54
   1   8  -3    1.34    0.43
   1   8  -3    1.65    0.51
   1   8  -3    1.32    0.41
  -1  -8   3    0.73    0.30
  -1  -8   3    0.57    0.26
   0   8  -3    0.52    0.32
   0   8  -3    0.38    0.35
   0  -8   3    0.75    0.26
   0  -8   3    0.21    0.18
  -1   8  -3    0.32    0.31
  -1   8  -3    0.01    0.27
   1  -8   3    0.40    0.24
   1  -8   3    0.74    0.28
  -2   8  -3    1.37    0.47
  -2   8  -3    1.28    0.51
   2  -8   3    2.04    0.44
   2  -8   3    1.45    0.41
  -3   8  -3   -0.17    0.25
  -3   8  -3   -0.15    0.25
   3  -8   3    0.29    0.22
   3  -8   3   -0.11    0.18
  -4   8  -3    0.11    0.32
  -4   8  -3    0.14    0.34
   4  -8   3    0.43    0.27
   4  -8   3    0.46    0.29
  -5   8  -3    1.59    0.52
  -5   8  -3    0.88    0.51
   5  -8   3    0.64    0.35
   5  -8   3    0.56    0.32
  -6   8  -3   -0.06    0.30
   6  -8   3    1.13    0.41
   6  -8   3   -0.04    0.25
  -7   8  -3    1.40    0.52
   7  -8   3    0.48    0.40
   7  -8   3    1.70    0.51
  -8   8  -3    0.64    0.46
   8  -8   3    0.81    0.44
   8  -8   3    0.32    0.39
   9  -8   3    0.25    0.36
   9  -8   3   -0.15    0.34
  10  -8   3    0.61    0.48
  10   7  -3   -0.17    0.38
  10   7  -3    0.32    0.39
   9   7  -3    1.03    0.43
   9   7  -3   -0.05    0.31
   8   7  -3    0.29    0.35
   8   7  -3    1.05    0.45
   7   7  -3    1.21    0.46
   7   7  -3    0.59    0.40
   6   7  -3    0.49    0.30
   6   7  -3    0.62    0.34
   6   7  -3    0.97    0.40
   5   7  -3    7.35    1.18
   5   7  -3    9.93    1.28
   5   7  -3    6.46    1.27
   5   7  -3    7.75    1.11
  -5  -7   3    7.97    1.06
  -5  -7   3    8.43    1.08
   4   7  -3    0.07    0.17
   4   7  -3    0.21    0.23
   4   7  -3    0.40    0.28
   4   7  -3    0.94    0.36
  -4  -7   3    0.07    0.19
  -4  -7   3    0.51    0.30
  -4  -7   3   -0.01    0.19
   3   7  -3    1.37    0.36
   3   7  -3    0.65    0.34
   3   7  -3    0.81    0.31
   3   7  -3    1.48    0.44
  -3  -7   3    2.38    0.46
  -3  -7   3    1.86    0.38
  -3  -7   3    1.57    0.35
   2   7  -3    7.30    0.95
   2   7  -3    4.72    0.91
   2   7  -3    3.17    0.69
   2   7  -3    5.35    0.83
  -2  -7   3    4.29    0.71
  -2  -7   3    5.93    0.82
   1   7  -3    0.93    0.35
   1   7  -3    1.22    0.42
   1   7  -3    1.28    0.36
  -1  -7   3    0.45    0.22
  -1  -7   3    1.45    0.33
   0   7  -3    1.83    0.54
   0   7  -3    3.34    0.63
   0  -7   3    2.72    0.48
   0  -7   3    2.23    0.48
  -1   7  -3   15.85    2.11
  -1   7  -3   17.19    1.97
   1  -7   3   12.30    1.73
   1  -7   3   11.74    1.84
  -2   7  -3   30.35    3.29
  -2   7  -3   22.47    3.06
   2  -7   3   21.45    3.09
   2  -7   3   23.81    2.89
  -3   7  -3   21.79    2.66
   3  -7   3   15.47    2.36
   3  -7   3   17.30    2.24
  -4   7  -3    0.01    0.28
  -4   7  -3    0.99    0.38
   4  -7   3    0.33    0.24
   4  -7   3   -0.15    0.20
  -5   7  -3    0.14    0.31
  -5   7  -3    0.18    0.29
   5  -7   3    0.12    0.28
   5  -7   3    0.10    0.24
  -6   7  -3    0.63    0.37
   6  -7   3    0.36    0.33
   6  -7   3    0.38    0.32
  -7   7  -3    0.99    0.45
   7  -7   3    2.12    0.53
   7  -7   3    1.22    0.47
  -8   7  -3    0.77    0.41
   8  -7   3    0.78    0.44
   8  -7   3    0.31    0.33
   9  -7   3    1.46    0.56
   9  -7   3    0.50    0.41
  10  -7   3    1.40    0.57
  10  -7   3    0.56    0.47
  11  -7   3    0.24    0.46
  11   6  -3   -0.08    0.40
  10   6  -3    0.17    0.34
   9   6  -3    1.35    0.52
   9   6  -3    1.77    0.50
   8   6  -3    0.75    0.34
   8   6  -3   -0.01    0.32
   7   6  -3    0.13    0.25
   7   6  -3    0.11    0.27
   6   6  -3    0.18    0.23
   6   6  -3    0.11    0.23
   6   6  -3    0.07    0.17
   6   6  -3    0.05    0.23
   5   6  -3    0.21    0.23
   5   6  -3    0.25    0.18
   5   6  -3   -0.09    0.19
   5   6  -3    0.38    0.22
  -5  -6   3    0.15    0.12
  -5  -6   3    0.28    0.16
   4   6  -3    0.80    0.28
   4   6  -3    1.50    0.38
   4   6  -3    1.01    0.33
   4   6  -3    1.22    0.30
  -4  -6   3    1.64    0.33
  -4  -6   3    0.86    0.26
   3   6  -3   15.45    1.98
   3   6  -3   16.00    1.97
   3   6  -3   15.52    2.14
   3   6  -3   13.80    1.82
  -3  -6   3   14.24    1.94
  -3  -6   3   14.72    1.81
  -3  -6   3   15.89    1.87
   2   6  -3    7.81    1.32
   2   6  -3   12.07    1.64
   2   6  -3   10.04    1.47
   2   6  -3   13.97    1.54
  -2  -6   3    9.45    1.43
  -2  -6   3   10.61    1.43
  -2  -6   3   12.22    1.32
   1   6  -3    1.68    0.48
   1   6  -3    2.16    0.47
   1   6  -3    3.17    0.49
   1   6  -3    2.75    0.57
  -1  -6   3    2.20    0.51
  -1  -6   3    2.24    0.46
  -1  -6   3    3.16    0.47
   0   6  -3   -0.11    0.21
   0   6  -3    0.04    0.18
   0   6  -3    0.35    0.20
   0   6  -3    0.17    0.21
   0  -6   3    0.44    0.20
   0  -6   3   -0.15    0.23
   0  -6   3    0.07    0.13
  -1   6  -3    6.54    1.08
  -1   6  -3    4.38    0.87
  -1   6  -3    5.97    0.86
   1  -6   3    5.81    0.96
   1  -6   3    6.36    0.92
   1  -6   3    5.77    0.85
  -2   6  -3    3.55    0.76
  -2   6  -3    5.50    0.93
   2  -6   3    4.66    0.72
   2  -6   3    4.55    0.77
  -3   6  -3    8.00    1.14
  -3   6  -3   10.71    1.32
   3  -6   3    6.56    1.02
   3  -6   3    5.48    1.05
  -4   6  -3    1.03    0.37
  -4   6  -3    0.44    0.34
   4  -6   3    1.21    0.36
   4  -6   3    1.29    0.35
  -5   6  -3    0.69    0.37
  -5   6  -3    0.04    0.26
   5  -6   3    0.24    0.26
   5  -6   3    0.20    0.26
  -6   6  -3   16.10    2.01
  -6   6  -3   12.11    1.77
   6  -6   3   11.20    1.71
   6  -6   3   11.64    1.86
  -7   6  -3    1.38    0.45
   7  -6   3    0.89    0.38
   7  -6   3    0.74    0.39
  -8   6  -3    0.25    0.35
   8  -6   3    0.51    0.36
   8  -6   3   -0.08    0.28
   9  -6   3    0.50    0.39
   9  -6   3    0.78    0.44
  10  -6   3   -0.21    0.33
  10  -6   3   -0.01    0.34
  11  -6   3   -0.16    0.36
  11  -6   3    0.05    0.49
  11   5  -3    0.92    0.47
  10   5  -3    0.73    0.42
   9   5  -3    1.31    0.44
   9   5  -3    0.99    0.42
   9   5  -3    1.15    0.43
   8   5  -3    0.20    0.25
   8   5  -3    1.49    0.37
   7   5  -3    0.18    0.18
   7   5  -3    0.08    0.21
   7   5  -3    0.40    0.28
   7   5  -3   -0.09    0.21
   6   5  -3    0.32    0.18
   6   5  -3    0.24    0.21
   6   5  -3    0.17    0.23
   6   5  -3    0.85    0.26
   5   5  -3    0.25    0.22
   5   5  -3    0.68    0.26
   5   5  -3    0.64    0.21
   5   5  -3    0.33    0.16
   4   5  -3    0.76    0.29
   4   5  -3    0.82    0.23
   4   5  -3    1.06    0.31
   4   5  -3    0.77    0.23
  -4  -5   3    1.11    0.22
  -4  -5   3    0.76    0.21
   3   5  -3   11.78    1.29
   3   5  -3   10.80    1.38
   3   5  -3    9.33    1.38
   3   5  -3    9.02    1.48
  -3  -5   3   11.23    1.27
  -3  -5   3    8.13    1.31
  -3  -5   3   10.47    1.36
   2   5  -3    6.99    1.05
   2   5  -3    6.42    0.93
   2   5  -3    6.03    0.86
   2   5  -3    6.53    0.95
  -2  -5   3    6.77    0.87
  -2  -5   3    7.27    0.94
  -2  -5   3    5.89    0.91
   1   5  -3    2.25    0.50
   1   5  -3    3.22    0.59
   1   5  -3    3.64    0.57
   1   5  -3    4.39    0.70
  -1  -5   3    3.88    0.53
  -1  -5   3    4.25    0.63
   0   5  -3  135.95   14.65
   0   5  -3  145.42   15.79
   0   5  -3  117.13   15.69
   0   5  -3  113.24   14.57
   0  -5   3  125.97   15.69
   0  -5   3  132.19   14.64
   0  -5   3  125.80   14.57
  -1   5  -3    7.78    1.09
  -1   5  -3    5.35    1.01
  -1   5  -3    6.49    0.96
  -1   5  -3    7.41    1.15
   1  -5   3    8.35    1.09
   1  -5   3    6.60    0.95
   1  -5   3    9.26    1.10
  -2   5  -3   76.64    8.93
  -2   5  -3   69.40    8.28
  -2   5  -3   65.20    8.21
   2  -5   3   74.97    8.22
   2  -5   3   68.08    8.84
   2  -5   3   72.52    8.28
  -3   5  -3    0.34    0.23
  -3   5  -3    0.29    0.21
  -3   5  -3    0.21    0.25
   3  -5   3   -0.03    0.26
   3  -5   3    0.20    0.17
   3  -5   3    0.82    0.26
  -4   5  -3    1.82    0.61
  -4   5  -3    3.67    0.69
   4  -5   3    5.16    0.68
   4  -5   3    4.71    0.84
   4  -5   3    4.27    0.72
  -5   5  -3    9.98    1.52
  -5   5  -3   11.61    1.71
  -5   5  -3   12.26    1.61
   5  -5   3    8.27    1.44
   5  -5   3   12.29    1.74
   5  -5   3   11.90    1.66
  -6   5  -3    3.15    0.63
  -6   5  -3    2.84    0.57
  -6   5  -3    2.43    0.66
   6  -5   3    3.02    0.69
   6  -5   3    2.79    0.62
   6  -5   3    3.45    0.64
  -7   5  -3    0.14    0.27
  -7   5  -3   -0.06    0.21
   7  -5   3   -0.05    0.26
   7  -5   3    0.33    0.28
  -8   5  -3   -0.16    0.29
   8  -5   3    0.25    0.27
   8  -5   3    0.32    0.32
   9  -5   3    0.44    0.40
   9  -5   3    1.51    0.50
  10  -5   3    0.15    0.40
  10  -5   3    0.17    0.36
  11  -5   3   -0.01    0.35
  11  -5   3    0.03    0.47
  11   4  -3   -0.01    0.30
  10   4  -3   -0.38    0.30
   9   4  -3    2.94    0.70
   9   4  -3    4.29    0.69
   8   4  -3    0.51    0.27
   8   4  -3    0.32    0.27
   8   4  -3    0.07    0.17
   7   4  -3    0.53    0.22
   7   4  -3    0.74    0.28
   7   4  -3    1.19    0.32
   7   4  -3    0.84    0.27
   6   4  -3   16.56    2.22
   6   4  -3   18.96    2.44
   6   4  -3   19.39    2.25
   6   4  -3   19.76    2.39
   5   4  -3    8.33    1.02
   5   4  -3    6.11    1.00
   5   4  -3    9.24    1.12
   5   4  -3    6.83    0.95
   4   4  -3    0.02    0.10
   4   4  -3    0.16    0.13
   4   4  -3    0.32    0.17
   4   4  -3   -0.13    0.13
   3   4  -3    2.27    0.39
   3   4  -3    2.27    0.46
   3   4  -3    2.68    0.44
   3   4  -3    3.04    0.44
  -3  -4   3    2.13    0.39
  -3  -4   3    3.34    0.40
  -3  -4   3    2.65    0.40
   2   4  -3    0.18    0.14
   2   4  -3    0.75    0.18
   2   4  -3    0.97    0.24
   2   4  -3    1.01    0.25
  -2  -4   3    0.76    0.17
  -2  -4   3    1.19    0.24
  -2  -4   3    0.79    0.17
   1   4  -3   -0.09    0.08
   1   4  -3   -0.06    0.11
   1   4  -3    0.06    0.13
   1   4  -3   -0.02    0.08
  -1  -4   3   -0.05    0.06
  -1  -4   3    0.11    0.16
  -1  -4   3    0.02    0.08
   0   4  -3    3.66    0.72
   0   4  -3    4.64    0.74
   0   4  -3    5.11    0.69
   0   4  -3    4.74    0.81
   0  -4   3    4.90    0.75
   0  -4   3    5.73    0.70
   0  -4   3    5.75    0.75
  -1   4  -3    0.56    0.21
  -1   4  -3    0.00    0.11
  -1   4  -3    0.03    0.11
  -1   4  -3    0.06    0.14
   1  -4   3   -0.23    0.12
   1  -4   3    0.11    0.11
   1  -4   3    0.05    0.10
  -2   4  -3    3.14    0.60
  -2   4  -3    3.45    0.57
  -2   4  -3    2.40    0.52
  -2   4  -3    2.48    0.48
   2  -4   3    3.32    0.59
   2  -4   3    3.25    0.50
   2  -4   3    3.44    0.54
   2  -4   3    2.28    0.51
  -3   4  -3   -0.01    0.13
  -3   4  -3   -0.02    0.15
  -3   4  -3    0.07    0.17
   3  -4   3    0.27    0.18
   3  -4   3   -0.21    0.13
   3  -4   3    0.01    0.21
   3  -4   3   -0.05    0.14
  -4   4  -3    5.30    0.78
  -4   4  -3    4.56    0.77
  -4   4  -3    5.09    0.81
  -4   4  -3    4.34    0.84
   4  -4   3    4.97    0.75
   4  -4   3    5.06    0.83
   4  -4   3    3.72    0.76
   4  -4   3    5.98    0.90
  -5   4  -3   36.30    4.92
  -5   4  -3   46.49    5.36
  -5   4  -3   41.08    4.96
  -5   4  -3   41.30    5.36
   5  -4   3   43.79    4.99
   5  -4   3   46.12    5.35
   5  -4   3   38.60    4.92
   5  -4   3   42.29    5.33
  -6   4  -3    2.55    0.60
  -6   4  -3    2.80    0.57
   6  -4   3    2.87    0.67
   6  -4   3    6.02    0.77
   6  -4   3    4.57    0.78
  -7   4  -3   -0.02    0.24
  -7   4  -3    0.09    0.28
  -7   4  -3    0.70    0.24
   7  -4   3    0.29    0.32
   7  -4   3    0.56    0.32
   7  -4   3   -0.19    0.23
  -8   4  -3    3.48    0.65
   8  -4   3    2.30    0.59
   8  -4   3    3.44    0.76
  -9   4  -3    0.25    0.32
   9  -4   3    0.47    0.40
   9  -4   3    0.79    0.43
  10  -4   3    0.09    0.42
  10  -4   3    0.09    0.32
  11  -4   3   -0.11    0.43
  11  -4   3   -0.03    0.36
  12  -4   3    0.15    0.42
  12  -4   3   -0.11    0.48
  12   3  -3    0.01    0.40
  11   3  -3   -0.52    0.27
  10   3  -3    0.22    0.30
  10   3  -3   -0.06    0.31
   9   3  -3    1.17    0.32
   9   3  -3    0.42    0.31
   9   3  -3    0.61    0.30
   8   3  -3    1.78    0.38
   8   3  -3    1.90    0.45
   8   3  -3    1.57    0.37
   7   3  -3   17.75    2.28
   7   3  -3   18.36    2.10
   7   3  -3   17.84    2.32
   7   3  -3   18.31    2.25
   7   3  -3   14.82    2.08
   6   3  -3   -0.10    0.15
   6   3  -3    0.54    0.20
   6   3  -3    0.24    0.17
   6   3  -3    0.27    0.15
   5   3  -3    0.78    0.18
   5   3  -3    0.54    0.20
   5   3  -3    0.35    0.19
   5   3  -3    0.84    0.19
   4   3  -3   27.93    3.29
   4   3  -3   29.69    3.57
   4   3  -3   27.04    3.31
   4   3  -3   28.58    3.54
   3   3  -3    2.78    0.39
   3   3  -3    1.93    0.33
   3   3  -3    2.44    0.36
   3   3  -3    2.56    0.41
   2   3  -3    2.49    0.38
   2   3  -3    2.48    0.42
   2   3  -3    2.46    0.40
   2   3  -3    1.93    0.34
  -2  -3   3    2.71    0.37
  -2  -3   3    2.34    0.35
  -2  -3   3    2.66    0.34
   1   3  -3   24.27    2.86
   1   3  -3   25.23    2.82
   1   3  -3   19.70    3.06
   1   3  -3   25.27    3.04
  -1  -3   3   24.83    3.03
  -1  -3   3   24.31    2.84
  -1  -3   3   24.98    2.82
   0   3  -3   19.35    2.22
   0   3  -3   18.48    2.43
   0   3  -3   19.10    2.26
   0   3  -3   19.73    2.40
   0  -3   3   19.16    2.25
   0  -3   3   17.32    2.38
   0  -3   3   16.91    2.41
   0  -3   3   20.62    2.22
  -1   3  -3   21.00    2.72
  -1   3  -3   21.85    2.52
  -1   3  -3   23.94    2.57
  -1   3  -3   17.98    2.73
   1  -3   3   20.76    2.51
   1  -3   3   23.31    2.56
   1  -3   3   21.41    2.71
   1  -3   3   20.95    2.74
  -2   3  -3    5.68    0.84
  -2   3  -3    5.60    0.80
  -2   3  -3    6.65    0.93
  -2   3  -3    4.52    0.84
   2  -3   3    6.13    0.85
   2  -3   3    5.71    0.78
   2  -3   3    6.70    0.89
   2  -3   3    5.44    0.87
  -3   3  -3    0.02    0.14
  -3   3  -3    0.06    0.14
  -3   3  -3    0.01    0.14
  -3   3  -3    0.00    0.12
   3  -3   3    0.11    0.17
   3  -3   3    0.03    0.13
   3  -3   3    0.13    0.15
   3  -3   3    0.33    0.16
  -4   3  -3   25.22    2.71
  -4   3  -3   23.03    2.68
  -4   3  -3   21.09    2.87
  -4   3  -3   24.54    2.90
   4  -3   3   21.64    2.66
   4  -3   3   20.91    2.87
   4  -3   3   23.10    2.88
   4  -3   3   18.64    2.67
  -5   3  -3    4.61    0.73
  -5   3  -3    4.61    0.76
  -5   3  -3    4.77    0.76
   5  -3   3    4.11    0.80
   5  -3   3    4.95    0.79
   5  -3   3    4.24    0.82
   5  -3   3    5.52    0.79
  -6   3  -3    6.78    1.00
  -6   3  -3    8.57    1.17
  -6   3  -3    8.20    1.08
  -6   3  -3    6.64    1.03
   6  -3   3    7.74    1.15
   6  -3   3    7.14    1.16
   6  -3   3    4.66    0.96
   6  -3   3    6.76    1.07
  -7   3  -3    4.53    0.79
  -7   3  -3    5.97    0.92
  -7   3  -3    5.61    0.76
   7  -3   3    3.07    0.75
   7  -3   3    4.75    0.89
   7  -3   3    4.78    0.93
  -8   3  -3    0.35    0.30
   8  -3   3    1.24    0.42
   8  -3   3    0.82    0.38
  -9   3  -3    4.12    0.63
   9  -3   3    1.78    0.64
   9  -3   3    2.73    0.64
  10  -3   3   -0.02    0.36
  10  -3   3    1.35    0.51
  11  -3   3    0.35    0.45
  11  -3   3    0.16    0.39
  12  -3   3    1.19    0.57
  12  -3   3   -0.16    0.39
  12   2  -3   -0.06    0.35
  11   2  -3    0.43    0.34
  10   2  -3    0.21    0.27
  10   2  -3    0.53    0.34
  10   2  -3    0.38    0.27
   9   2  -3   -0.04    0.19
   9   2  -3    0.33    0.26
   9   2  -3    0.04    0.25
   8   2  -3    1.37    0.30
   8   2  -3    1.20    0.30
   8   2  -3    0.89    0.31
   8   2  -3    0.91    0.31
   7   2  -3    5.72    0.86
   7   2  -3    5.13    0.94
   7   2  -3    7.26    0.93
   7   2  -3    6.78    0.93
   7   2  -3    7.38    0.89
   6   2  -3   24.51    2.66
   6   2  -3   22.21    2.66
   6   2  -3   20.55    2.87
   6   2  -3   20.87    2.94
   6   2  -3   24.93    2.86
   5   2  -3    0.26    0.17
   5   2  -3    0.39    0.13
   5   2  -3    0.30    0.13
   5   2  -3    0.37    0.14
   5   2  -3    0.31    0.13
   4   2  -3   16.03    2.35
   4   2  -3   21.89    2.54
   4   2  -3   22.09    2.55
   4   2  -3   22.01    2.37
   3   2  -3   18.83    2.24
   3   2  -3   18.54    2.23
   3   2  -3   20.51    2.40
   3   2  -3   19.12    2.41
   2   2  -3   39.90    4.49
   2   2  -3   34.52    4.17
   2   2  -3   35.54    4.18
   2   2  -3   34.73    4.50
   1   2  -3    2.55    0.35
   1   2  -3    1.83    0.29
   1   2  -3    1.48    0.27
   1   2  -3    2.31    0.31
  -1  -2   3    1.70    0.26
  -1  -2   3    3.06    0.33
  -1  -2   3    1.91    0.29
  -1  -2   3    2.00    0.29
   0   2  -3    2.86    0.39
   0   2  -3    4.00    0.45
   0   2  -3    2.16    0.36
   0   2  -3    1.82    0.33
   0  -2   3    2.87    0.40
   0  -2   3    2.65    0.37
   0  -2   3    1.84    0.32
  -1   2  -3   23.23    2.92
  -1   2  -3   21.30    2.92
  -1   2  -3   23.26    2.99
  -1   2  -3   24.31    2.71
  -1   2  -3   20.27    2.72
   1  -2   3   26.25    2.92
   1  -2   3   23.71    2.73
   1  -2   3   22.20    2.92
   1  -2   3   23.12    2.70
  -2   2  -3   11.93    1.45
  -2   2  -3   10.27    1.44
  -2   2  -3   10.27    1.33
  -2   2  -3   12.01    1.45
  -2   2  -3    9.31    1.37
   2  -2   3    9.99    1.43
   2  -2   3   12.12    1.35
   2  -2   3   11.57    1.44
   2  -2   3    9.95    1.32
  -3   2  -3   15.31    2.19
  -3   2  -3   16.95    2.04
  -3   2  -3   15.94    2.04
  -3   2  -3   15.86    2.19
   3  -2   3   18.69    2.05
   3  -2   3   16.85    2.20
   3  -2   3   18.56    2.06
   3  -2   3   18.08    2.21
  -4   2  -3   11.35    1.62
  -4   2  -3   12.27    1.71
  -4   2  -3   12.40    1.60
  -4   2  -3   11.27    1.58
   4  -2   3   11.15    1.69
   4  -2   3   14.93    1.56
   4  -2   3   12.87    1.75
   4  -2   3   13.38    1.62
  -5   2  -3    1.99    0.38
  -5   2  -3    1.00    0.32
  -5   2  -3    1.98    0.39
  -5   2  -3    2.25    0.34
   5  -2   3    2.76    0.47
   5  -2   3    1.48    0.36
   5  -2   3    0.85    0.34
   5  -2   3    0.55    0.31
  -6   2  -3    1.76    0.38
  -6   2  -3    1.11    0.28
  -6   2  -3    1.25    0.37
  -6   2  -3    1.72    0.38
  -6   2  -3    1.37    0.38
   6  -2   3    1.38    0.39
   6  -2   3    1.47    0.39
   6  -2   3    1.95    0.47
   6  -2   3    1.18    0.37
  -7   2  -3    3.60    0.61
  -7   2  -3    3.36    0.54
  -7   2  -3    4.28    0.71
  -7   2  -3    3.53    0.62
   7  -2   3    4.24    0.79
   7  -2   3    2.24    0.61
   7  -2   3    3.54    0.68
   7  -2   3    3.95    0.69
  -8   2  -3    4.95    0.76
  -8   2  -3    4.83    0.74
   8  -2   3    4.06    0.82
   8  -2   3    4.43    0.91
   8  -2   3    4.16    0.82
  -9   2  -3   -0.01    0.23
  -9   2  -3    0.33    0.25
   9  -2   3    0.11    0.32
   9  -2   3    0.31    0.30
  10  -2   3   -0.26    0.26
  10  -2   3   -0.02    0.34
  11  -2   3    0.89    0.45
  11  -2   3   -0.11    0.39
  12  -2   3   -0.18    0.36
  12  -2   3    0.26    0.45
  12   1  -3   -0.12    0.32
  11   1  -3    0.28    0.32
  10   1  -3   -0.06    0.27
  10   1  -3   -0.05    0.28
   9   1  -3    0.95    0.28
   9   1  -3    1.24    0.36
   9   1  -3    0.44    0.30
   8   1  -3    2.03    0.36
   8   1  -3    2.58    0.41
   8   1  -3    1.10    0.37
   8   1  -3    1.56    0.35
   8   1  -3    0.83    0.33
   7   1  -3   10.18    1.27
   7   1  -3    9.05    1.13
   7   1  -3    7.83    1.18
   7   1  -3    8.39    1.11
   6   1  -3    0.55    0.16
   6   1  -3    0.44    0.15
   6   1  -3    0.46    0.14
   6   1  -3    0.41    0.15
   6   1  -3    0.29    0.16
   5   1  -3   11.61    1.41
   5   1  -3   10.05    1.26
   4   1  -3    1.10    0.23
   3   1  -3   51.17    6.50
   2   1  -3    1.62    0.29
   1   1  -3   24.15    2.73
   1   1  -3   23.96    2.94
   1   1  -3   22.68    2.94
   1   1  -3   23.17    3.05
   1   1  -3   25.78    2.74
  -1  -1   3   21.93    3.05
   0   1  -3  802.30   98.55
   0  -1   3  762.71   96.27
  -1   1  -3   96.44   11.21
  -1   1  -3   84.33   11.45
  -1   1  -3   89.68   11.19
  -1   1  -3   93.38   10.40
   1  -1   3   88.24   11.20
   1  -1   3   91.73   11.19
   1  -1   3   91.28   10.40
   1  -1   3   89.53   10.39
  -2   1  -3    0.51    0.15
  -2   1  -3    0.44    0.16
  -2   1  -3    0.22    0.12
  -2   1  -3    0.16    0.11
  -2   1  -3    0.34    0.12
   2  -1   3    0.44    0.13
   2  -1   3    0.31    0.15
   2  -1   3    0.50    0.15
   2  -1   3    0.59    0.16
   2  -1   3    0.91    0.19
  -3   1  -3   21.16    2.55
  -3   1  -3   20.10    2.77
  -3   1  -3   23.51    2.78
  -3   1  -3   20.31    2.73
  -3   1  -3   18.29    2.54
   3  -1   3   21.77    2.74
   3  -1   3   23.47    2.57
   3  -1   3   25.13    2.79
   3  -1   3   20.62    2.77
   3  -1   3   23.97    2.57
  -4   1  -3    1.80    0.34
  -4   1  -3    1.95    0.36
  -4   1  -3    2.09    0.37
  -4   1  -3    1.39    0.30
   4  -1   3    1.90    0.37
   4  -1   3    1.46    0.34
   4  -1   3    1.78    0.36
   4  -1   3    1.67    0.31
   4  -1   3    1.57    0.39
  -5   1  -3    4.24    0.78
  -5   1  -3    5.54    0.77
  -5   1  -3    4.56    0.74
  -5   1  -3    4.49    0.73
   5  -1   3    4.70    0.80
   5  -1   3    6.56    0.92
   5  -1   3    7.47    0.85
   5  -1   3    6.69    0.84
   5  -1   3    4.68    0.72
  -6   1  -3   13.98    1.82
  -6   1  -3   14.13    1.73
  -6   1  -3   13.48    1.72
  -6   1  -3   13.29    1.85
   6  -1   3   15.31    1.85
   6  -1   3   13.07    1.91
   6  -1   3   16.16    2.08
   6  -1   3   13.79    1.81
   6  -1   3   13.19    1.81
  -7   1  -3    0.51    0.24
  -7   1  -3    0.66    0.28
  -7   1  -3    0.66    0.28
   7  -1   3    0.68    0.27
   7  -1   3    0.54    0.31
   7  -1   3    1.02    0.31
   7  -1   3    0.85    0.33
  -8   1  -3    6.40    0.88
  -8   1  -3    7.01    0.86
   8  -1   3    4.92    0.93
   8  -1   3    5.97    0.97
   8  -1   3    5.81    0.96
   8  -1   3    3.86    0.96
  -9   1  -3    0.17    0.22
   9  -1   3    0.06    0.31
   9  -1   3   -0.01    0.27
  10  -1   3   -0.06    0.40
  10  -1   3    0.75    0.44
  11  -1   3    0.46    0.43
  11  -1   3    1.32    0.51
  12  -1   3    0.22    0.51
  12  -1   3    0.62    0.46
  12   0  -3    0.43    0.37
  11   0  -3    0.03    0.29
  10   0  -3    0.53    0.32
  10   0  -3   -0.13    0.25
   9   0  -3    0.83    0.26
   9   0  -3    0.24    0.28
   9   0  -3    0.82    0.29
   8   0  -3   -0.08    0.22
   8   0  -3    0.03    0.19
   8   0  -3   -0.06    0.14
   8   0  -3    0.38    0.24
   7   0  -3    8.03    1.11
   7   0  -3    9.36    1.26
   7   0  -3    8.57    1.18
   7   0  -3    8.40    1.11
   6   0  -3    0.23    0.13
   6   0  -3    0.66    0.18
   6   0  -3    0.53    0.20
   6   0  -3    0.35    0.16
   5   0  -3    1.41    0.24
   5   0  -3    2.58    0.30
   5   0  -3    0.83    0.25
   5   0  -3    1.99    0.27
   4   0  -3   37.96    4.82
   3   0  -3    2.06    0.33
  -3   0   3    2.08    0.33
   2   0  -3    0.13    0.08
  -2   0   3    0.35    0.10
   1   0  -3   46.50    5.45
   1   0  -3   47.44    6.05
   1   0  -3   48.52    5.45
  -1   0   3   47.98    6.05
   0   0  -3    1.50    0.23
   0   0  -3    1.21    0.26
   0   0   3    1.63    0.23
   0   0   3    1.08    0.24
   0   0   3    1.59    0.24
  -1   0  -3   76.29   10.23
  -1   0  -3   82.57   10.45
  -1   0  -3   83.46    9.49
  -1   0  -3   85.32    9.50
   1   0   3   85.69    9.49
   1   0   3   79.67   10.21
   1   0   3   85.16   10.23
  -2   0  -3    1.11    0.25
  -2   0  -3    1.88    0.33
  -2   0  -3    2.03    0.30
  -2   0  -3    1.01    0.23
  -2   0  -3    1.48    0.26
   2   0   3    1.31    0.30
   2   0   3    1.50    0.27
   2   0   3    1.15    0.24
   2   0   3    1.55    0.27
   2   0   3    1.52    0.26
  -3   0  -3   13.85    2.06
  -3   0  -3   15.74    1.91
  -3   0  -3   16.85    1.91
  -3   0  -3   16.79    2.08
   3   0   3   16.79    2.07
   3   0   3   15.61    1.91
   3   0   3   17.53    2.10
   3   0   3   15.70    1.92
   3   0   3   14.59    2.04
  -4   0  -3    7.35    1.00
  -4   0  -3    7.24    1.00
  -4   0  -3    6.96    1.01
  -4   0  -3    6.54    1.06
   4   0   3    7.16    1.01
   4   0   3    9.22    1.11
   4   0   3    8.27    1.05
   4   0   3    8.33    1.18
   4   0   3    8.97    1.04
  -5   0  -3   10.93    1.48
  -5   0  -3   12.20    1.50
  -5   0  -3   10.30    1.43
  -5   0  -3   12.27    1.40
   5   0   3   10.83    1.55
   5   0   3   11.42    1.49
   5   0   3   10.66    1.47
   5   0   3   12.07    1.48
   5   0   3    9.83    1.61
  -6   0  -3    2.80    0.43
  -6   0  -3    1.98    0.38
  -6   0  -3    1.70    0.40
   6   0   3    2.11    0.50
   6   0   3    1.81    0.42
   6   0   3    1.72    0.33
   6   0   3    1.57    0.40
   6   0   3    2.66    0.48
  -7   0  -3   11.04    1.43
  -7   0  -3    9.61    1.29
  -7   0  -3    8.60    1.30
   7   0   3    9.41    1.37
   7   0   3   10.42    1.31
   7   0   3    8.05    1.50
   7   0   3   10.81    1.43
   7   0   3   10.30    1.45
  -8   0  -3    1.68    0.39
  -8   0  -3    2.10    0.39
   8   0   3    1.83    0.49
   8   0   3    1.75    0.50
   8   0   3    1.96    0.47
   8   0   3    2.10    0.58
  -9   0  -3    2.10    0.40
   9   0   3    1.65    0.51
   9   0   3    1.66    0.54
  10   0   3    0.37    0.37
  10   0   3    0.98    0.45
  11   0   3    0.13    0.32
  11   0   3   -0.20    0.41
  12   0   3    0.46    0.40
  12   0   3    0.37    0.51
  12  -1  -3    0.53    0.47
  11  -1  -3    0.02    0.30
  10  -1  -3    0.28    0.35
  10  -1  -3    0.18    0.28
   9  -1  -3    0.06    0.29
   9  -1  -3    0.00    0.21
   9  -1  -3    0.21    0.21
   8  -1  -3    2.72    0.53
   8  -1  -3    1.67    0.41
   8  -1  -3    3.03    0.50
   7  -1  -3    2.38    0.52
   7  -1  -3    2.61    0.49
   7  -1  -3    3.95    0.55
   7  -1  -3    2.50    0.48
   6  -1  -3    1.09    0.27
   6  -1  -3    0.80    0.24
   6  -1  -3    0.89    0.25
   6  -1  -3    1.43    0.31
   5  -1  -3    3.31    0.44
   5  -1  -3    2.67    0.41
   5  -1  -3    3.60    0.48
   5  -1  -3    1.76    0.42
   4  -1  -3    7.71    1.02
   4  -1  -3    6.13    1.03
   4  -1  -3    8.21    0.94
   4  -1  -3    8.66    0.95
  -4   1   3    7.72    1.01
   3  -1  -3   39.83    5.13
   3  -1  -3   42.03    5.13
   3  -1  -3   41.98    4.76
   3  -1  -3   39.95    4.76
  -3   1   3   42.85    5.25
   2  -1  -3   33.19    4.26
   2  -1  -3   31.31    4.36
   2  -1  -3   37.31    4.24
   2  -1  -3   31.87    3.95
   2  -1  -3   40.13    3.94
  -2   1   3   30.26    4.36
   1  -1  -3  973.36  113.79
   1  -1  -3  992.65  113.82
   1  -1  -3 1000.00  113.82
   1  -1  -3  829.48  105.69
   1  -1  -3  864.83  116.50
  -1   1   3  951.54  113.81
  -1   1   3  862.07  116.49
   0  -1  -3    3.17    0.45
   0  -1  -3    2.52    0.50
   0  -1  -3    4.61    0.54
   0   1   3    3.73    0.43
   0   1   3    2.67    0.44
   0   1   3    3.69    0.45
  -1  -1  -3    0.32    0.10
  -1  -1  -3    0.06    0.08
  -1  -1  -3    0.16    0.09
  -1  -1  -3    0.26    0.09
  -1  -1  -3    0.05    0.06
   1   1   3    0.14    0.08
   1   1   3    0.32    0.10
   1   1   3    0.17    0.08
   1   1   3   -0.06    0.05
   1   1   3    0.10    0.09
  -2  -1  -3   61.13    6.77
  -2  -1  -3   58.62    7.30
  -2  -1  -3   57.15    6.77
  -2  -1  -3   54.51    7.28
  -2  -1  -3   57.10    7.46
   2   1   3   61.77    7.31
   2   1   3   62.44    6.78
   2   1   3   58.47    7.45
   2   1   3   54.94    7.28
   2   1   3   61.37    6.77
  -3  -1  -3    6.91    0.91
  -3  -1  -3    6.24    0.98
  -3  -1  -3    7.26    0.92
   3   1   3    7.79    0.93
   3   1   3    6.59    0.98
   3   1   3    6.21    0.99
   3   1   3    8.19    0.95
   3   1   3    6.22    0.95
  -4  -1  -3    1.51    0.30
  -4  -1  -3    1.61    0.32
  -4  -1  -3    2.11    0.33
   4   1   3    1.81    0.38
   4   1   3    1.09    0.28
   4   1   3    1.35    0.30
   4   1   3    1.66    0.33
   4   1   3    1.42    0.31
  -5  -1  -3   15.15    1.73
  -5  -1  -3   14.55    1.73
  -5  -1  -3   13.45    1.84
   5   1   3   15.64    2.03
   5   1   3   14.39    1.86
   5   1   3   13.12    1.79
   5   1   3   13.73    1.86
   5   1   3   13.58    1.79
  -6  -1  -3    0.21    0.16
  -6  -1  -3    0.01    0.15
  -6  -1  -3    0.18    0.16
   6   1   3    0.31    0.14
   6   1   3    0.42    0.20
   6   1   3    0.12    0.19
   6   1   3    0.47    0.22
   6   1   3    0.17    0.20
   6   1   3    0.38    0.26
  -7  -1  -3    0.99    0.29
  -7  -1  -3    1.33    0.34
  -7  -1  -3    0.90    0.27
   7   1   3    1.37    0.39
   7   1   3    1.16    0.27
   7   1   3    1.66    0.46
   7   1   3    1.46    0.37
   7   1   3    1.76    0.42
   7   1   3    1.40    0.37
  -8  -1  -3   -0.03    0.17
  -8  -1  -3    0.32    0.21
   8   1   3   -0.06    0.28
   8   1   3    0.21    0.15
   8   1   3   -0.34    0.25
   8   1   3   -0.04    0.22
   8   1   3   -0.10    0.18
   9   1   3    1.96    0.53
   9   1   3    0.93    0.46
  10   1   3    1.30    0.54
  10   1   3    2.12    0.58
  11   1   3   -0.09    0.32
  11   1   3    0.47    0.46
  12   1   3   -0.24    0.45
  12   1   3    0.19    0.39
  12  -2  -3    0.22    0.39
  11  -2  -3    0.03    0.33
  11  -2  -3    0.51    0.43
  10  -2  -3   -0.37    0.30
  10  -2  -3    0.35    0.34
   9  -2  -3    0.14    0.27
   9  -2  -3   -0.07    0.24
   8  -2  -3    1.93    0.46
   8  -2  -3    2.06    0.47
   8  -2  -3    2.44    0.48
   8  -2  -3    1.55    0.48
   7  -2  -3    1.50    0.35
   7  -2  -3    1.35    0.37
   7  -2  -3    0.80    0.34
   7  -2  -3    1.66    0.38
   6  -2  -3    4.21    0.52
   6  -2  -3    2.62    0.49
   6  -2  -3    1.72    0.45
   6  -2  -3    2.51    0.50
   5  -2  -3   75.60    7.92
   5  -2  -3   64.79    8.53
   5  -2  -3   66.73    7.93
   5  -2  -3   69.91    8.53
  -5   2   3   66.50    8.66
   4  -2  -3   24.87    2.77
   4  -2  -3   21.27    2.97
   4  -2  -3   25.42    2.96
   4  -2  -3   24.84    2.74
  -4   2   3   21.48    2.99
   3  -2  -3    1.55    0.27
   3  -2  -3    1.08    0.22
   3  -2  -3    0.95    0.26
   3  -2  -3    1.60    0.27
  -3   2   3    1.12    0.24
  -3   2   3    1.92    0.24
  -3   2   3    2.24    0.28
  -3   2   3    0.89    0.20
   2  -2  -3   29.55    3.45
   2  -2  -3   28.02    3.41
   2  -2  -3   26.82    3.19
   2  -2  -3   29.27    3.17
  -2   2   3   24.88    3.50
  -2   2   3   26.54    3.40
  -2   2   3   27.93    3.43
  -2   2   3   26.46    3.16
  -2   2   3   26.46    3.17
   1  -2  -3    4.95    0.67
   1  -2  -3    3.37    0.55
   1  -2  -3    4.74    0.60
   1  -2  -3    4.26    0.61
  -1   2   3    4.51    0.56
  -1   2   3    4.86    0.61
  -1   2   3    3.24    0.63
  -1   2   3    4.45    0.67
  -1   2   3    6.10    0.62
   0  -2  -3   99.93   11.17
   0  -2  -3   95.35   12.07
   0  -2  -3  100.93   12.03
   0  -2  -3   94.36   11.19
   0   2   3   98.08   11.17
   0   2   3  102.54   12.07
   0   2   3   94.90   12.02
   0   2   3   92.66   11.19
  -1  -2  -3   25.02    3.26
  -1  -2  -3   26.33    3.00
  -1  -2  -3   26.31    3.23
  -1  -2  -3   22.56    3.01
   1   2   3   26.40    3.00
   1   2   3   24.30    3.01
   1   2   3   24.59    3.22
   1   2   3   30.97    3.29
   1   2   3   26.42    3.26
  -2  -2  -3    0.79    0.19
  -2  -2  -3    0.67    0.21
  -2  -2  -3    0.75    0.18
  -2  -2  -3    1.05    0.20
   2   2   3    0.79    0.22
   2   2   3    0.84    0.19
   2   2   3    0.65    0.18
   2   2   3    0.56    0.20
   2   2   3    0.61    0.17
  -3  -2  -3    0.06    0.09
  -3  -2  -3    0.61    0.17
  -3  -2  -3    0.66    0.18
   3   2   3    0.18    0.13
   3   2   3    0.50    0.16
   3   2   3    0.80    0.18
   3   2   3    0.20    0.14
   3   2   3    0.40    0.15
  -4  -2  -3   -0.01    0.11
  -4  -2  -3    0.02    0.12
  -4  -2  -3    0.12    0.11
   4   2   3   -0.04    0.10
   4   2   3    0.04    0.09
   4   2   3    0.02    0.12
   4   2   3   -0.03    0.10
   4   2   3    0.09    0.12
  -5  -2  -3   13.49    1.92
  -5  -2  -3   15.65    1.80
  -5  -2  -3   14.44    1.80
   5   2   3   16.65    1.84
   5   2   3   15.46    1.98
   5   2   3   13.84    1.81
   5   2   3   14.50    1.94
   5   2   3   14.52    2.07
  -6  -2  -3    0.84    0.25
  -6  -2  -3    1.03    0.27
  -6  -2  -3    0.66    0.22
   6   2   3    0.36    0.21
   6   2   3    0.98    0.29
   6   2   3    0.97    0.31
   6   2   3    0.57    0.22
   6   2   3    0.86    0.28
  -7  -2  -3    0.44    0.20
  -7  -2  -3    0.06    0.17
  -7  -2  -3    0.03    0.18
   7   2   3   -0.05    0.18
   7   2   3   -0.04    0.22
   7   2   3   -0.06    0.14
   7   2   3   -0.17    0.19
   7   2   3   -0.21    0.15
  -8  -2  -3    5.41    0.74
  -8  -2  -3    5.71    0.76
   8   2   3    4.25    0.97
   8   2   3    5.07    0.79
   8   2   3    5.51    0.88
   8   2   3    3.10    0.77
   8   2   3    6.98    0.94
   9   2   3    5.15    0.89
   9   2   3    5.31    0.76
   9   2   3    3.30    0.91
   9   2   3    4.85    0.89
  10   2   3    0.09    0.31
  10   2   3   -0.17    0.39
  11   2   3    0.63    0.48
  11   2   3    1.12    0.52
  12   2   3    0.12    0.43
  12   2   3   -0.13    0.53
  12  -3  -3    0.49    0.36
  11  -3  -3    0.28    0.38
  11  -3  -3    0.09    0.29
  10  -3  -3    0.40    0.37
  10  -3  -3    0.53    0.33
   9  -3  -3    1.06    0.44
   9  -3  -3    2.00    0.50
   8  -3  -3    0.68    0.30
   8  -3  -3    0.85    0.34
   8  -3  -3    0.38    0.34
   8  -3  -3    0.32    0.36
   7  -3  -3    3.60    0.60
   7  -3  -3    4.29    0.66
   7  -3  -3    1.48    0.48
   7  -3  -3    2.92    0.53
   6  -3  -3   -0.07    0.17
   6  -3  -3    0.13    0.18
   6  -3  -3    0.06    0.22
   6  -3  -3   -0.05    0.15
  -6   3   3    0.25    0.11
   5  -3  -3    2.61    0.53
   5  -3  -3    3.29    0.55
   5  -3  -3    4.61    0.54
   5  -3  -3    4.53    0.58
  -5   3   3    2.40    0.38
  -5   3   3    2.74    0.40
  -5   3   3    1.29    0.40
   4  -3  -3    0.37    0.17
   4  -3  -3    0.24    0.16
   4  -3  -3    0.22    0.18
   4  -3  -3    0.09    0.14
  -4   3   3    0.01    0.14
  -4   3   3    0.32    0.15
  -4   3   3    0.32    0.14
  -4   3   3    0.17    0.14
   3  -3  -3   48.76    5.88
   3  -3  -3   50.39    6.37
   3  -3  -3   53.16    6.34
   3  -3  -3   51.95    5.92
  -3   3   3   56.29    5.89
  -3   3   3   46.57    5.87
  -3   3   3   49.23    6.35
   2  -3  -3    0.18    0.10
   2  -3  -3    0.45    0.18
   2  -3  -3    0.24    0.15
   2  -3  -3    0.22    0.11
  -2   3   3    0.33    0.15
  -2   3   3    0.41    0.13
  -2   3   3    0.27    0.14
   1  -3  -3  166.92   19.25
   1  -3  -3  161.02   19.30
   1  -3  -3  160.21   17.88
   1  -3  -3  154.93   17.92
  -1   3   3  153.97   19.25
  -1   3   3  139.50   19.29
  -1   3   3  155.65   17.87
  -1   3   3  153.27   17.91
   0  -3  -3   13.34    1.59
   0  -3  -3   11.31    1.63
   0  -3  -3   13.17    1.48
   0  -3  -3   12.33    1.51
   0   3   3   12.63    1.51
   0   3   3   11.73    1.47
   0   3   3   12.12    1.64
   0   3   3   11.67    1.58
  -1  -3  -3    0.98    0.27
  -1  -3  -3    1.87    0.28
  -1  -3  -3    1.49    0.28
  -1  -3  -3    1.04    0.28
   1   3   3    1.76    0.36
   1   3   3    1.54    0.28
   1   3   3    1.24    0.27
   1   3   3    1.12    0.24
  -2  -3  -3    6.97    0.83
  -2  -3  -3    6.83    0.94
  -2  -3  -3    4.89    0.80
  -2  -3  -3    5.52    0.84
   2   3   3    7.69    0.82
   2   3   3    5.35    0.81
   2   3   3    5.92    0.84
   2   3   3    4.33    0.87
  -3  -3  -3    0.24    0.14
  -3  -3  -3    0.21    0.14
  -3  -3  -3    0.12    0.14
   3   3   3    0.08    0.14
   3   3   3    0.44    0.16
   3   3   3    0.33    0.17
   3   3   3    0.19    0.11
  -4  -3  -3   20.72    2.45
  -4  -3  -3   20.53    2.46
  -4  -3  -3   19.67    2.62
   4   3   3   19.75    2.45
   4   3   3   19.98    2.68
   4   3   3   21.25    2.48
   4   3   3   22.11    2.64
   4   3   3   19.39    2.69
  -5  -3  -3    0.57    0.22
  -5  -3  -3    1.12    0.26
  -5  -3  -3    0.46    0.20
   5   3   3    0.78    0.30
   5   3   3    0.93    0.28
   5   3   3    0.82    0.27
   5   3   3    0.46    0.21
  -6  -3  -3   11.67    1.60
  -6  -3  -3   12.32    1.66
  -6  -3  -3   12.81    1.56
   6   3   3   12.25    1.79
   6   3   3   10.47    1.79
   6   3   3   14.16    1.68
   6   3   3   14.27    1.70
   6   3   3   12.76    1.76
  -7  -3  -3    3.37    0.55
  -7  -3  -3    2.37    0.48
  -7  -3  -3    3.33    0.52
   7   3   3    2.28    0.54
   7   3   3    2.77    0.57
   7   3   3    2.70    0.57
   7   3   3    2.78    0.56
   7   3   3    4.30    0.76
  -8  -3  -3    1.64    0.36
  -8  -3  -3    2.24    0.40
   8   3   3    1.40    0.48
   8   3   3    1.37    0.43
   8   3   3    1.44    0.43
   8   3   3    1.72    0.40
   8   3   3    1.10    0.43
   9   3   3    0.12    0.20
   9   3   3    0.00    0.28
   9   3   3    0.28    0.31
  10   3   3    0.60    0.36
  10   3   3    1.33    0.51
  10   3   3    0.64    0.42
  11   3   3   -0.08    0.37
  11   3   3    0.10    0.36
  11   3   3   -0.16    0.46
  12   3   3   -0.68    0.54
  12   3   3    0.45    0.46
  11  -4  -3   -0.10    0.36
  11  -4  -3   -0.18    0.30
  10  -4  -3    0.26    0.36
  10  -4  -3    0.47    0.32
   9  -4  -3    4.97    0.81
   9  -4  -3    3.61    0.80
   8  -4  -3   -0.15    0.29
   8  -4  -3   -0.06    0.25
   8  -4  -3    0.85    0.43
   7  -4  -3    6.12    0.92
   7  -4  -3    5.06    0.95
   7  -4  -3    5.82    0.99
   7  -4  -3    7.20    1.09
  -7   4   3    6.11    0.76
  -7   4   3    5.84    0.81
   6  -4  -3   10.65    1.49
   6  -4  -3    9.54    1.50
   6  -4  -3    9.34    1.38
   6  -4  -3   10.54    1.59
  -6   4   3   10.82    1.31
  -6   4   3   10.14    1.41
  -6   4   3   11.67    1.30
   5  -4  -3    2.14    0.38
   5  -4  -3    1.07    0.39
   5  -4  -3    2.41    0.41
   5  -4  -3    1.31    0.39
  -5   4   3    1.80    0.39
  -5   4   3    1.21    0.31
  -5   4   3    1.43    0.34
   4  -4  -3   36.73    4.50
   4  -4  -3   42.76    4.92
   4  -4  -3   41.08    4.86
   4  -4  -3   39.73    4.56
  -4   4   3   37.52    4.86
  -4   4   3   33.49    4.48
  -4   4   3   40.14    4.51
   3  -4  -3    2.87    0.56
   3  -4  -3    3.94    0.56
   3  -4  -3    2.79    0.48
   3  -4  -3    2.77    0.59
  -3   4   3    3.32    0.51
  -3   4   3    2.49    0.49
  -3   4   3    4.04    0.62
   2  -4  -3   25.57    2.98
   2  -4  -3   26.03    3.21
   2  -4  -3   24.45    3.27
   2  -4  -3   22.87    3.02
  -2   4   3   26.44    3.02
  -2   4   3   25.84    2.98
   1  -4  -3    7.94    1.04
   1  -4  -3    7.36    1.02
   1  -4  -3    7.25    1.09
   1  -4  -3    6.26    0.93
  -1   4   3    7.90    1.01
  -1   4   3    6.84    1.08
  -1   4   3    7.20    0.94
   0  -4  -3    0.80    0.23
   0  -4  -3    1.30    0.35
   0  -4  -3    2.08    0.38
   0  -4  -3    1.33    0.28
   0   4   3    1.56    0.36
   0   4   3    1.42    0.27
   0   4   3    1.48    0.29
   0   4   3    1.73    0.34
  -1  -4  -3    4.10    0.68
  -1  -4  -3    3.34    0.64
  -1  -4  -3    4.61    0.64
  -1  -4  -3    4.34    0.75
   1   4   3    4.90    0.64
   1   4   3    3.39    0.65
   1   4   3    5.99    0.83
   1   4   3    5.82    0.72
  -2  -4  -3   17.01    2.24
  -2  -4  -3   16.48    2.08
  -2  -4  -3   19.27    2.14
   2   4   3   16.94    2.12
   2   4   3   16.69    2.23
   2   4   3   18.09    2.08
   2   4   3   17.71    2.32
  -3  -4  -3    8.80    1.19
  -3  -4  -3    9.16    1.28
  -3  -4  -3    7.54    1.19
   3   4   3   10.45    1.30
   3   4   3    7.93    1.16
   3   4   3   10.15    1.25
   3   4   3    8.64    1.36
  -4  -4  -3   44.23    5.33
  -4  -4  -3   45.57    5.32
   4   4   3   46.38    5.79
   4   4   3   44.07    5.30
   4   4   3   45.16    5.71
   4   4   3   47.40    5.34
  -5  -4  -3    0.22    0.21
  -5  -4  -3    0.26    0.19
  -5  -4  -3    0.21    0.17
   5   4   3   -0.20    0.15
   5   4   3    0.01    0.19
   5   4   3    0.05    0.16
   5   4   3    0.06    0.19
   5   4   3    0.22    0.17
  -6  -4  -3    6.24    0.85
  -6  -4  -3    5.01    0.79
  -6  -4  -3    4.30    0.76
   6   4   3    5.35    0.85
   6   4   3    5.92    0.86
   6   4   3    5.96    0.98
   6   4   3    3.60    0.77
  -7  -4  -3    2.48    0.48
  -7  -4  -3    2.64    0.49
   7   4   3    2.40    0.54
   7   4   3    2.71    0.56
   7   4   3    1.82    0.49
   7   4   3    2.47    0.52
   7   4   3    2.46    0.61
  -8  -4  -3    0.35    0.24
  -8  -4  -3    0.12    0.23
   8   4   3   -0.08    0.19
   8   4   3    0.07    0.27
   8   4   3    0.29    0.26
   9   4   3   -0.09    0.26
   9   4   3   -0.22    0.25
   9   4   3   -0.26    0.20
  10   4   3    0.13    0.35
  10   4   3   -0.26    0.24
  11   4   3    0.03    0.35
  11   4   3    0.15    0.39
  12   4   3    0.02    0.36
  12   4   3    0.26    0.51
  12   4   3    0.27    0.57
  11  -5  -3    0.95    0.50
  11  -5  -3    0.09    0.36
  10  -5  -3    0.13    0.30
  10  -5  -3   -0.52    0.35
   9  -5  -3   -0.17    0.25
   9  -5  -3    0.56    0.36
   8  -5  -3    0.26    0.32
   8  -5  -3    0.38    0.36
   7  -5  -3   10.55    2.02
   7  -5  -3   12.22    1.89
  -7   5   3   16.51    1.97
  -7   5   3   13.47    1.85
  -7   5   3   18.13    1.82
   6  -5  -3    5.18    0.90
   6  -5  -3    4.10    0.75
   6  -5  -3    4.12    0.81
   6  -5  -3    4.83    0.91
  -6   5   3    4.01    0.75
  -6   5   3    5.93    0.80
  -6   5   3    4.87    0.81
  -6   5   3    5.96    0.77
   5  -5  -3   -0.02    0.28
   5  -5  -3   -0.06    0.16
   5  -5  -3   -0.08    0.22
   5  -5  -3    0.13    0.21
  -5   5   3   -0.11    0.15
  -5   5   3   -0.21    0.20
  -5   5   3    0.10    0.20
   4  -5  -3    8.59    1.21
   4  -5  -3    9.34    1.31
   4  -5  -3    7.44    1.15
   4  -5  -3    6.68    1.06
  -4   5   3    8.17    1.10
  -4   5   3    9.91    1.16
  -4   5   3    6.46    1.18
   3  -5  -3    7.31    1.07
   3  -5  -3    8.07    1.19
   3  -5  -3    8.32    1.19
   3  -5  -3    7.65    1.26
  -3   5   3    8.52    1.10
  -3   5   3    8.24    1.13
   2  -5  -3    3.92    0.62
   2  -5  -3    4.47    0.75
   2  -5  -3    2.92    0.62
   2  -5  -3    2.73    0.53
  -2   5   3    4.65    0.74
  -2   5   3    3.64    0.62
  -2   5   3    3.57    0.56
   1  -5  -3    1.29    0.32
   1  -5  -3    1.61    0.42
   1  -5  -3    2.72    0.54
   1  -5  -3    2.48    0.42
  -1   5   3    2.17    0.48
  -1   5   3    1.55    0.35
  -1   5   3    3.49    0.52
   0  -5  -3    0.61    0.29
   0  -5  -3    1.37    0.29
   0  -5  -3    1.83    0.31
   0  -5  -3    1.25    0.35
   0   5   3    1.46    0.28
   0   5   3    1.37    0.39
   0   5   3    0.47    0.24
  -1  -5  -3   12.33    1.67
  -1  -5  -3   15.06    1.74
  -1  -5  -3   12.87    1.56
   1   5   3   12.25    1.55
   1   5   3   13.03    1.83
   1   5   3   12.19    1.67
   1   5   3   12.45    1.67
  -2  -5  -3    6.07    0.89
  -2  -5  -3    7.44    0.95
  -2  -5  -3    4.92    0.80
   2   5   3    7.63    0.94
   2   5   3    5.95    1.00
   2   5   3    4.85    0.79
   2   5   3    5.07    0.85
  -3  -5  -3    0.10    0.16
  -3  -5  -3   -0.04    0.11
  -3  -5  -3    0.17    0.19
   3   5   3   -0.05    0.12
   3   5   3    0.03    0.16
   3   5   3    0.02    0.18
   3   5   3    0.18    0.18
  -4  -5  -3    1.74    0.41
  -4  -5  -3    1.84    0.39
   4   5   3    1.13    0.41
   4   5   3    1.78    0.38
   4   5   3    1.41    0.36
   4   5   3    2.08    0.43
  -5  -5  -3    4.72    0.82
  -5  -5  -3    7.01    0.91
  -5  -5  -3    6.43    0.91
   5   5   3    6.14    1.03
   5   5   3    5.04    0.82
   5   5   3    5.23    0.86
   5   5   3    4.43    0.85
  -6  -5  -3    4.15    0.76
  -6  -5  -3    5.36    0.79
  -6  -5  -3    7.47    0.90
   6   5   3    4.46    0.78
   6   5   3    3.76    0.78
   6   5   3    5.18    0.83
   6   5   3    4.05    0.87
   6   5   3    5.05    0.95
  -7  -5  -3    0.31    0.27
  -7  -5  -3    0.18    0.24
   7   5   3    1.12    0.42
   7   5   3    0.60    0.31
   7   5   3    0.14    0.20
  -8  -5  -3    0.41    0.26
   8   5   3    0.60    0.32
   8   5   3    0.61    0.33
   8   5   3    1.19    0.44
   9   5   3    3.19    0.69
   9   5   3    3.03    0.64
   9   5   3    1.47    0.61
  10   5   3    1.19    0.47
  10   5   3   -0.16    0.31
  11   5   3   -0.33    0.33
  11   5   3    0.18    0.42
  12   5   3   -0.17    0.49
  12   5   3    0.33    0.49
  11  -6  -3    0.08    0.52
  11  -6  -3    0.46    0.41
  10  -6  -3    0.06    0.42
  10  -6  -3    0.02    0.33
   9  -6  -3    0.97    0.47
   9  -6  -3    1.98    0.57
   8  -6  -3   -0.38    0.31
   8  -6  -3   -0.30    0.25
   7  -6  -3   -0.13    0.26
   7  -6  -3    0.08    0.27
  -7   6   3    0.56    0.28
  -7   6   3    0.20    0.22
   6  -6  -3    0.13    0.23
   6  -6  -3    0.35    0.27
  -6   6   3    0.39    0.25
   5  -6  -3    2.79    0.55
   5  -6  -3    2.56    0.68
   5  -6  -3    2.56    0.56
  -5   6   3    2.58    0.62
  -5   6   3    3.38    0.58
   4  -6  -3    0.05    0.17
   4  -6  -3   -0.01    0.19
   4  -6  -3   -0.12    0.22
  -4   6   3    0.36    0.27
  -4   6   3    0.03    0.19
   3  -6  -3    2.17    0.53
   3  -6  -3    4.95    0.77
   3  -6  -3    3.40    0.70
   3  -6  -3    3.07    0.54
  -3   6   3    2.96    0.66
  -3   6   3    3.95    0.64
   2  -6  -3    0.08    0.25
   2  -6  -3    0.47    0.20
   2  -6  -3    0.28    0.29
   2  -6  -3    0.61    0.20
  -2   6   3    0.27    0.22
  -2   6   3    0.33    0.27
   1  -6  -3   44.18    4.87
   1  -6  -3   39.06    5.12
   1  -6  -3   40.62    4.76
  -1   6   3   40.15    5.23
  -1   6   3   36.36    4.81
  -1   6   3   43.57    4.77
   0  -6  -3   29.33    3.60
   0  -6  -3   27.82    3.86
   0  -6  -3   34.24    3.71
   0   6   3   31.89    3.99
   0   6   3   28.90    3.59
   0   6   3   34.03    3.69
  -1  -6  -3    1.22    0.37
  -1  -6  -3    0.42    0.19
  -1  -6  -3    0.72    0.23
   1   6   3    0.30    0.23
   1   6   3    0.35    0.25
   1   6   3    0.16    0.18
  -2  -6  -3    5.21    0.87
  -2  -6  -3    4.32    0.80
  -2  -6  -3    5.83    0.80
   2   6   3    5.93    0.80
   2   6   3    5.83    0.86
   2   6   3    5.20    0.86
   2   6   3    4.23    0.91
  -3  -6  -3    6.86    0.96
  -3  -6  -3    7.36    1.04
   3   6   3    5.81    0.99
   3   6   3    5.37    1.08
   3   6   3    7.31    0.97
   3   6   3    6.05    0.99
  -4  -6  -3    0.59    0.22
  -4  -6  -3    0.33    0.22
   4   6   3    0.26    0.23
   4   6   3    0.49    0.26
   4   6   3   -0.08    0.18
   4   6   3    0.33    0.21
  -5  -6  -3    3.24    0.62
  -5  -6  -3    2.90    0.63
   5   6   3    3.59    0.66
   5   6   3    4.41    0.71
   5   6   3    3.19    0.76
  -6  -6  -3    1.82    0.43
  -6  -6  -3    2.36    0.49
   6   6   3    1.57    0.43
   6   6   3    1.37    0.49
   6   6   3    2.27    0.51
  -7  -6  -3    0.38    0.28
   7   6   3   -0.02    0.28
   7   6   3    0.26    0.29
   7   6   3   -0.07    0.27
   8   6   3    0.49    0.39
   8   6   3    1.53    0.49
   9   6   3    0.20    0.33
   9   6   3    0.62    0.38
   9   6   3    0.39    0.35
  10   6   3    0.37    0.43
  10   6   3    0.56    0.44
  11   6   3    0.59    0.50
  11   6   3   -0.15    0.38
  10  -7  -3   -0.04    0.33
  10  -7  -3    0.09    0.42
   9  -7  -3    0.51    0.38
   9  -7  -3   -0.27    0.39
   8  -7  -3    0.19    0.36
   8  -7  -3    0.16    0.37
   7  -7  -3    0.53    0.32
   7  -7  -3    0.29    0.35
   6  -7  -3   -0.17    0.22
   6  -7  -3    0.22    0.26
  -6   7   3    0.47    0.32
   5  -7  -3    3.44    0.62
   5  -7  -3    3.42    0.67
  -5   7   3    2.37    0.57
   4  -7  -3   -0.16    0.33
   4  -7  -3    0.65    0.26
   4  -7  -3    0.67    0.28
  -4   7   3    0.63    0.36
  -4   7   3    0.58    0.32
   3  -7  -3    5.82    1.09
   3  -7  -3    4.69    0.89
   3  -7  -3    6.14    0.86
  -3   7   3    5.60    0.92
  -3   7   3    5.15    1.00
   2  -7  -3    1.91    0.44
   2  -7  -3    1.51    0.40
  -2   7   3    2.03    0.48
  -2   7   3    2.79    0.64
   1  -7  -3    0.00    0.15
   1  -7  -3    0.00    0.14
  -1   7   3   -0.18    0.20
  -1   7   3    0.83    0.36
   0  -7  -3   -0.16    0.14
   0  -7  -3    0.22    0.18
   0   7   3   -0.42    0.16
   0   7   3    0.05    0.22
  -1  -7  -3   18.18    2.02
  -1  -7  -3   15.12    2.14
   1   7   3   13.51    2.11
   1   7   3   18.85    2.47
  -2  -7  -3   13.86    2.05
  -2  -7  -3   14.79    1.92
   2   7   3   16.00    2.05
   2   7   3   15.49    2.24
  -3  -7  -3    1.20    0.37
  -3  -7  -3    1.60    0.40
   3   7   3    1.62    0.47
   3   7   3    2.30    0.47
   3   7   3    1.63    0.51
  -4  -7  -3    0.46    0.27
  -4  -7  -3    0.33    0.24
   4   7   3    0.30    0.33
   4   7   3    1.60    0.45
   4   7   3    0.32    0.25
  -5  -7  -3    1.30    0.43
  -5  -7  -3    2.13    0.49
   5   7   3    3.40    0.74
   5   7   3    2.16    0.54
   5   7   3    1.43    0.43
  -6  -7  -3    0.11    0.25
   6   7   3    0.53    0.37
   6   7   3    0.36    0.31
  -7  -7  -3   -0.40    0.25
   7   7   3    1.35    0.52
   7   7   3   -0.36    0.28
   8   7   3    1.38    0.53
   8   7   3    1.63    0.53
   8   7   3    0.94    0.46
   9   7   3   -0.16    0.32
   9   7   3   -0.41    0.34
   9   7   3   -0.14    0.34
  10   7   3   -0.12    0.32
  10   7   3    0.03    0.47
  11   7   3   -0.07    0.47
  11   7   3   -0.26    0.50
  10  -8  -3    1.14    0.57
  10  -8  -3    1.15    0.61
   9  -8  -3   -0.25    0.39
   9  -8  -3   -0.22    0.33
   8  -8  -3    0.00    0.32
   8  -8  -3    0.02    0.38
   7  -8  -3    0.73    0.43
   7  -8  -3    1.05    0.40
   6  -8  -3    0.31    0.31
   6  -8  -3    0.36    0.31
  -6   8   3    0.31    0.36
   5  -8  -3    1.35    0.45
   5  -8  -3    2.03    0.51
  -5   8   3    2.61    0.57
   4  -8  -3    2.54    0.50
   4  -8  -3    1.47    0.44
  -4   8   3    0.92    0.42
  -4   8   3    1.50    0.52
   3  -8  -3    3.89    0.69
   3  -8  -3    3.17    0.67
  -3   8   3    4.94    0.94
  -3   8   3    4.08    0.77
   2  -8  -3    2.86    0.62
   2  -8  -3    2.88    0.57
  -2   8   3    2.56    0.62
  -2   8   3    4.54    0.85
   1  -8  -3   -0.05    0.17
   1  -8  -3   -0.15    0.15
  -1   8   3   -0.24    0.23
  -1   8   3   -0.14    0.26
   0  -8  -3    0.05    0.17
   0  -8  -3   -0.04    0.17
   0   8   3    0.09    0.25
   0   8   3    0.02    0.28
  -1  -8  -3   11.35    1.58
  -1  -8  -3    9.80    1.65
   1   8   3   13.51    1.73
   1   8   3   15.52    2.03
  -2  -8  -3    0.21    0.23
  -2  -8  -3    0.50    0.25
   2   8   3   -0.15    0.24
   2   8   3    0.38    0.33
  -3  -8  -3    6.72    0.99
  -3  -8  -3    3.92    0.82
   3   8   3    5.74    0.98
   3   8   3    6.55    1.14
  -4  -8  -3   12.62    1.94
  -4  -8  -3   12.04    1.81
   4   8   3   17.84    2.03
   4   8   3   13.36    2.15
  -5  -8  -3    0.37    0.30
   5   8   3    0.54    0.41
   5   8   3   -0.02    0.31
  -6  -8  -3    0.18    0.31
   6   8   3   -0.03    0.30
   6   8   3   -0.29    0.29
  -7  -8  -3    0.17    0.33
   7   8   3    0.30    0.38
   7   8   3    1.03    0.46
   8   8   3    4.63    0.78
   8   8   3    0.71    0.45
   8   8   3    0.67    0.53
   9   8   3    0.45    0.44
   9   8   3    0.15    0.40
  10   8   3    0.21    0.41
  10   8   3    0.08    0.47
   9  -9  -3    0.10    0.37
   9  -9  -3   -0.28    0.44
   8  -9  -3    0.53    0.41
   8  -9  -3    0.63    0.44
   7  -9  -3    0.61    0.38
   7  -9  -3    0.09    0.31
   6  -9  -3    1.00    0.44
   6  -9  -3    0.82    0.39
  -6   9   3    0.49    0.42
   5  -9  -3    0.99    0.40
   5  -9  -3    0.48    0.34
  -5   9   3    1.10    0.45
   4  -9  -3    3.12    0.71
   4  -9  -3    3.96    0.74
  -4   9   3    3.95    0.78
   3  -9  -3    2.06    0.53
   3  -9  -3    2.17    0.52
  -3   9   3    3.17    0.77
  -3   9   3    2.27    0.58
   2  -9  -3    0.72    0.33
   2  -9  -3    1.18    0.38
  -2   9   3    1.37    0.46
  -2   9   3    1.83    0.59
   1  -9  -3    5.21    0.92
   1  -9  -3    4.79    0.92
  -1   9   3    7.73    1.31
  -1   9   3    8.16    1.13
   0  -9  -3    1.20    0.38
   0  -9  -3    1.60    0.42
   0   9   3    1.88    0.52
   0   9   3    1.44    0.56
  -1  -9  -3   -0.03    0.21
  -1  -9  -3    0.05    0.20
   1   9   3    0.07    0.25
   1   9   3   -0.27    0.22
  -2  -9  -3    1.58    0.49
  -2  -9  -3    2.86    0.55
   2   9   3    2.89    0.74
   2   9   3    2.30    0.60
  -3  -9  -3    0.47    0.29
  -3  -9  -3    0.32    0.28
   3   9   3    0.13    0.33
   3   9   3    0.30    0.36
  -4  -9  -3    0.08    0.27
   4   9   3    0.77    0.43
   4   9   3    0.04    0.29
  -5  -9  -3    0.59    0.36
   5   9   3    1.24    0.50
   5   9   3    1.06    0.53
  -6  -9  -3   -0.32    0.32
   6   9   3   -0.25    0.30
   6   9   3    0.23    0.37
   7   9   3    0.77    0.53
   7   9   3    1.59    0.59
   8   9   3    0.23    0.36
   8   9   3    0.11    0.41
   8   9   3    0.24    0.42
   9   9   3    0.08    0.43
   9   9   3   -0.10    0.42
   9   9   3    0.00    0.50
  10   9   3   -0.15    0.47
  10   9   3   -0.15    0.48
   8 -10  -3    0.61    0.46
   7 -10  -3    0.54    0.43
   7 -10  -3    0.24    0.35
   6 -10  -3    0.54    0.41
   6 -10  -3    0.33    0.36
  -6  10   3    0.52    0.46
   5 -10  -3    0.09    0.28
   5 -10  -3    0.68    0.37
  -5  10   3    0.54    0.43
   4 -10  -3   -0.12    0.24
   4 -10  -3   -0.21    0.25
  -4  10   3   -0.04    0.34
   3 -10  -3    1.12    0.43
   3 -10  -3    1.36    0.44
  -3  10   3    0.92    0.46
   2 -10  -3    0.01    0.25
   2 -10  -3    0.01    0.26
  -2  10   3    0.00    0.39
  -2  10   3    0.07    0.32
   1 -10  -3    1.35    0.43
   1 -10  -3    1.39    0.45
  -1  10   3    2.05    0.70
  -1  10   3    1.15    0.49
   0 -10  -3    0.52    0.31
   0 -10  -3    0.46    0.28
   0  10   3    0.85    0.48
   0  10   3    0.28    0.35
  -1 -10  -3    1.28    0.41
  -1 -10  -3    0.66    0.36
   1  10   3    0.71    0.45
   1  10   3    0.94    0.46
  -2 -10  -3    2.35    0.62
  -2 -10  -3    2.76    0.61
   2  10   3    4.31    0.92
   2  10   3    2.77    0.70
  -3 -10  -3    3.71    0.80
   3  10   3    5.87    1.16
   3  10   3    5.14    0.98
  -4 -10  -3    0.64    0.36
   4  10   3    0.01    0.37
   4  10   3    1.11    0.53
  -5 -10  -3    0.23    0.35
   5  10   3    0.36    0.44
   5  10   3    0.69    0.46
  -6 -10  -3   -0.24    0.37
   6  10   3    0.03    0.42
   6  10   3   -0.48    0.35
   7  10   3   -0.25    0.37
   7  10   3    0.15    0.43
   8  10   3    0.01    0.44
   8  10   3   -0.08    0.43
   9  10   3    0.15    0.49
   9  10   3   -0.06    0.52
   9  10   3    0.02    0.46
   7 -11  -3   -0.38    0.32
   6 -11  -3    0.13    0.29
   6 -11  -3    0.21    0.42
   5 -11  -3    0.07    0.33
   5 -11  -3   -0.04    0.35
  -5  11   3    0.35    0.45
   4 -11  -3    0.11    0.29
   4 -11  -3    0.27    0.36
  -4  11   3    0.82    0.47
   3 -11  -3    0.39    0.33
   3 -11  -3   -0.06    0.24
  -3  11   3    0.05    0.38
   2 -11  -3    0.02    0.30
   2 -11  -3    0.31    0.30
  -2  11   3    0.13    0.37
   1 -11  -3    0.44    0.32
   1 -11  -3   -0.03    0.24
  -1  11   3    0.48    0.47
  -1  11   3    0.62    0.43
   0 -11  -3    0.36    0.28
   0 -11  -3    0.46    0.34
   0  11   3    0.62    0.43
   0  11   3   -0.12    0.42
  -1 -11  -3    1.11    0.43
   1  11   3    0.43    0.40
   1  11   3    0.41    0.49
  -2 -11  -3   -0.01    0.28
   2  11   3    0.16    0.34
   2  11   3    0.41    0.44
  -3 -11  -3    0.17    0.32
   3  11   3   -0.03    0.39
   3  11   3   -0.20    0.42
  -4 -11  -3    0.65    0.39
   4  11   3    0.98    0.48
   4  11   3    0.80    0.55
  -5 -11  -3    0.09    0.39
   5  11   3    0.07    0.42
   5  11   3    0.02    0.41
   6  11   3   -0.34    0.38
   6  11   3    0.11    0.48
   7  11   3    0.62    0.47
   7  11   3    0.45    0.53
   8  11   3   -0.26    0.43
   6 -12  -3   -0.01    0.39
   5 -12  -3    0.08    0.37
  -5  12   3   -0.31    0.44
   4 -12  -3    0.73    0.40
   4 -12  -3   -0.16    0.31
  -4  12   3    0.22    0.46
   3 -12  -3    0.59    0.41
   3 -12  -3    0.36    0.37
  -3  12   3    0.35    0.48
   2 -12  -3    0.16    0.36
   2 -12  -3   -0.10    0.27
  -2  12   3    0.41    0.47
   1 -12  -3    0.93    0.43
  -1  12   3    0.70    0.52
   0 -12  -3    0.19    0.35
   0  12   3    0.48    0.45
   0  12   3    0.16    0.51
  -1 -12  -3    0.47    0.41
   1  12   3    0.75    0.50
   1  12   3    1.22    0.64
  -2 -12  -3    0.34    0.35
   2  12   3    0.47    0.44
   2  12   3   -0.25    0.44
  -3 -12  -3    0.07    0.37
   3  12   3    0.12    0.46
   3  12   3    0.15    0.44
  -4 -12  -3   -0.21    0.38
   4  12   3    0.03    0.43
   4  12   3    0.23    0.40
   5  12   3    0.53    0.51
   5  12   3    0.80    0.63
   6  12   3   -0.20    0.50
   4 -13  -3    0.38    0.43
  -4  13   3    0.74    0.64
  -3  13   3    0.72    0.59
   2 -13  -3   -0.18    0.40
  -2  13   3    0.27    0.50
   1 -13  -3    0.29    0.47
  -1  13   3    0.11    0.49
   0 -13  -3    0.21    0.41
   0  13   3    0.63    0.53
  -1 -13  -3    0.36    0.41
   1  13   3    0.46    0.48
  -2 -13  -3    0.41    0.41
   2  13   3    0.33    0.47
   2  13   3   -0.18    0.52
  -3 -13  -3    0.25    0.45
   3  13   3    0.41    0.58
  -4 -13  -3   -0.36    0.43
   4  13   3    1.07    0.74
   5  13   3   -0.39    0.54
   3  13  -4   -0.22    0.46
   2  13  -4   -0.45    0.51
   1  13  -4   -0.25    0.52
  -1 -13   4    0.12    0.46
   0  13  -4    0.12    0.52
   0 -13   4    0.38    0.44
  -1  13  -4   -0.14    0.55
   1 -13   4    0.11    0.41
   2 -13   4    0.34    0.45
   3 -13   4    0.18    0.40
   5  12  -4   -0.36    0.46
   5  12  -4   -0.45    0.42
   4  12  -4    0.43    0.54
   4  12  -4    0.52    0.52
   3  12  -4    0.56    0.50
   3  12  -4    0.29    0.49
   2  12  -4    0.19    0.48
   2  12  -4    0.65    0.51
  -2 -12   4   -0.24    0.34
   1  12  -4   -0.49    0.41
   1  12  -4   -0.59    0.37
  -1 -12   4   -0.15    0.38
   0  12  -4    0.01    0.44
   0  12  -4    0.42    0.53
   0 -12   4    0.26    0.36
  -1  12  -4   -0.07    0.45
  -1  12  -4   -0.27    0.46
   1 -12   4   -0.36    0.34
  -2  12  -4    0.18    0.52
  -2  12  -4    0.14    0.46
   2 -12   4    0.22    0.37
  -3  12  -4   -0.15    0.45
   3 -12   4   -0.01    0.35
  -4  12  -4    0.12    0.48
   4 -12   4    0.08    0.37
  -5  12  -4    0.80    0.64
  -6  12  -4    0.12    0.55
   7  11  -4    0.50    0.45
   7  11  -4    0.26    0.50
   6  11  -4   -0.07    0.47
   6  11  -4   -0.29    0.36
   5  11  -4    0.58    0.50
   5  11  -4    0.06    0.41
   4  11  -4   -0.15    0.45
   4  11  -4    0.44    0.49
   3  11  -4    0.43    0.46
   3  11  -4    0.20    0.47
   2  11  -4    1.39    0.60
   2  11  -4    1.00    0.53
  -2 -11   4    0.85    0.42
   1  11  -4   -0.25    0.37
   1  11  -4   -0.29    0.33
  -1 -11   4    0.12    0.32
   0  11  -4   -0.04    0.35
   0  11  -4   -0.35    0.37
   0 -11   4    0.66    0.38
  -1  11  -4    0.78    0.56
  -1  11  -4    0.40    0.43
   1 -11   4    0.57    0.37
  -2  11  -4   -0.09    0.42
  -2  11  -4    0.62    0.49
   2 -11   4    0.07    0.28
  -3  11  -4   -0.03    0.41
  -3  11  -4   -0.11    0.46
   3 -11   4   -0.09    0.33
  -4  11  -4    1.05    0.52
   4 -11   4    0.44    0.36
   4 -11   4   -0.41    0.31
  -5  11  -4    0.32    0.47
   5 -11   4    0.10    0.33
   5 -11   4    0.07    0.36
  -6  11  -4    0.72    0.55
   6 -11   4    0.84    0.48
   6 -11   4    0.86    0.49
  -7  11  -4    0.08    0.56
   7 -11   4    0.68    0.50
   8  10  -4   -0.08    0.52
   8  10  -4   -0.44    0.33
   7  10  -4   -0.05    0.37
   7  10  -4    0.07    0.43
   6  10  -4   -0.12    0.42
   6  10  -4    0.17    0.38
   5  10  -4    0.46    0.43
   5  10  -4    0.21    0.43
   4  10  -4    3.49    0.83
   4  10  -4    3.95    0.91
   3  10  -4    0.00    0.38
   3  10  -4   -0.17    0.31
  -3 -10   4    0.06    0.29
   2  10  -4    0.58    0.43
   2  10  -4   -0.07    0.35
  -2 -10   4    0.39    0.32
   1  10  -4    0.52    0.41
   1  10  -4    0.35    0.40
  -1 -10   4    0.42    0.31
   0  10  -4    0.65    0.43
   0  10  -4    1.12    0.56
   0 -10   4    0.78    0.35
  -1  10  -4    0.47    0.34
  -1  10  -4    0.74    0.48
   1 -10   4    0.24    0.26
   1 -10   4    0.06    0.27
  -2  10  -4    0.03    0.36
  -2  10  -4    0.05    0.35
   2 -10   4   -0.29    0.19
   2 -10   4   -0.32    0.22
  -3  10  -4   -0.18    0.31
  -3  10  -4   -0.10    0.38
   3 -10   4    0.01    0.25
   3 -10   4   -0.01    0.28
  -4  10  -4    0.56    0.41
  -4  10  -4    0.22    0.47
   4 -10   4    0.34    0.32
   4 -10   4    0.29    0.32
  -5  10  -4    0.91    0.50
   5 -10   4    0.68    0.41
   5 -10   4    1.12    0.46
  -6  10  -4    0.59    0.50
   6 -10   4    0.12    0.34
   6 -10   4    1.06    0.45
  -7  10  -4    0.05    0.51
   7 -10   4    0.21    0.40
   7 -10   4    0.23    0.39
  -8  10  -4    0.17    0.54
   8 -10   4    0.10    0.39
   9   9  -4   -0.23    0.37
   9   9  -4    0.10    0.47
   8   9  -4   -0.05    0.36
   8   9  -4    0.61    0.49
   7   9  -4   -0.08    0.26
   7   9  -4   -0.28    0.39
   6   9  -4    1.05    0.51
   6   9  -4    1.53    0.54
   5   9  -4    0.65    0.43
   5   9  -4    0.55    0.40
   4   9  -4    0.34    0.38
   4   9  -4   -0.06    0.29
  -4  -9   4    0.38    0.29
   3   9  -4    2.84    0.69
   3   9  -4    2.45    0.67
  -3  -9   4    1.87    0.49
   2   9  -4   -0.04    0.28
   2   9  -4    1.38    0.50
  -2  -9   4    1.05    0.36
   1   9  -4   -0.08    0.31
   1   9  -4    0.15    0.30
  -1  -9   4   -0.04    0.21
   0   9  -4    0.08    0.30
   0   9  -4    0.41    0.35
   0  -9   4    0.04    0.19
   0  -9   4   -0.03    0.20
  -1   9  -4    0.38    0.37
  -1   9  -4    0.84    0.46
   1  -9   4    1.04    0.33
   1  -9   4    0.59    0.28
  -2   9  -4   -0.05    0.31
  -2   9  -4    0.13    0.32
   2  -9   4    0.04    0.22
   2  -9   4   -0.15    0.20
  -3   9  -4    2.09    0.58
  -3   9  -4    2.10    0.69
   3  -9   4    1.88    0.50
   3  -9   4    1.63    0.47
  -4   9  -4   -0.01    0.33
  -4   9  -4    0.08    0.36
   4  -9   4    0.12    0.26
   4  -9   4   -0.11    0.20
  -5   9  -4    5.30    0.96
   5  -9   4    3.19    0.78
   5  -9   4    4.50    0.84
  -6   9  -4    1.01    0.47
   6  -9   4    0.86    0.43
   6  -9   4    0.21    0.34
  -7   9  -4    0.73    0.50
   7  -9   4    1.66    0.54
   7  -9   4    0.99    0.45
  -8   9  -4    0.27    0.51
   8  -9   4    0.96    0.49
   8  -9   4    1.13    0.51
   9  -9   4   -0.22    0.35
   9   8  -4    0.20    0.40
   9   8  -4    0.35    0.40
   8   8  -4    0.22    0.38
   8   8  -4   -0.13    0.29
   7   8  -4   -0.24    0.29
   7   8  -4    0.05    0.30
   6   8  -4   -0.07    0.32
   6   8  -4    0.55    0.37
   5   8  -4    0.22    0.31
   5   8  -4    0.16    0.29
   4   8  -4    2.09    0.53
   4   8  -4    1.57    0.52
  -4  -8   4    1.85    0.42
   3   8  -4    0.43    0.33
   3   8  -4    0.39    0.31
  -3  -8   4    0.77    0.29
   2   8  -4    0.53    0.37
   2   8  -4   -0.21    0.22
   2   8  -4    0.39    0.29
  -2  -8   4    0.34    0.21
  -2  -8   4   -0.02    0.17
   1   8  -4    0.37    0.32
   1   8  -4    0.01    0.25
   1   8  -4    0.56    0.32
  -1  -8   4    0.56    0.25
  -1  -8   4    0.32    0.21
   0   8  -4    0.22    0.29
   0   8  -4    0.33    0.30
   0  -8   4    0.07    0.19
   0  -8   4    0.06    0.18
  -1   8  -4    0.68    0.40
  -1   8  -4    0.19    0.26
   1  -8   4    0.72    0.28
   1  -8   4    0.54    0.27
  -2   8  -4    0.75    0.43
  -2   8  -4    0.63    0.33
   2  -8   4    0.13    0.22
   2  -8   4    0.14    0.20
  -3   8  -4    2.59    0.70
  -3   8  -4    2.28    0.62
   3  -8   4    2.48    0.57
   3  -8   4    2.82    0.56
  -4   8  -4    4.26    0.76
  -4   8  -4    4.74    0.87
   4  -8   4    2.06    0.54
   4  -8   4    1.67    0.53
  -5   8  -4    0.05    0.34
  -5   8  -4    0.38    0.37
   5  -8   4    0.45    0.31
   5  -8   4    0.36    0.31
  -6   8  -4    0.16    0.36
   6  -8   4    0.07    0.27
   6  -8   4   -0.19    0.28
  -7   8  -4    1.16    0.48
   7  -8   4    0.57    0.37
   7  -8   4    1.20    0.48
  -8   8  -4   -0.38    0.37
   8  -8   4    0.15    0.36
   8  -8   4    0.02    0.34
   9  -8   4    0.82    0.50
   9  -8   4    0.29    0.43
  10  -8   4    0.20    0.44
  10   7  -4    0.37    0.43
   9   7  -4   -0.19    0.31
   9   7  -4    0.25    0.33
   8   7  -4   -0.18    0.33
   8   7  -4   -0.19    0.25
   7   7  -4    1.03    0.39
   7   7  -4    0.81    0.42
   6   7  -4    0.29    0.33
   6   7  -4    0.93    0.39
   5   7  -4    0.67    0.32
   5   7  -4    1.33    0.34
   5   7  -4    1.62    0.47
   5   7  -4    0.41    0.33
  -5  -7   4    0.86    0.24
  -5  -7   4    0.78    0.22
   4   7  -4    2.68    0.50
   4   7  -4    2.64    0.57
   4   7  -4    1.74    0.44
   4   7  -4    2.49    0.53
  -4  -7   4    2.38    0.45
  -4  -7   4    1.53    0.38
   3   7  -4    9.21    1.38
   3   7  -4   10.40    1.63
   3   7  -4    9.87    1.50
   3   7  -4   10.03    1.49
  -3  -7   4   12.70    1.35
  -3  -7   4   10.07    1.46
  -3  -7   4   10.13    1.43
   2   7  -4   24.05    3.02
   2   7  -4   23.25    2.91
   2   7  -4   21.64    2.70
   2   7  -4   24.55    2.79
  -2  -7   4   21.07    2.68
  -2  -7   4   21.11    2.87
   1   7  -4    0.06    0.23
   1   7  -4    0.10    0.21
   1   7  -4    0.29    0.22
  -1  -7   4    0.37    0.20
  -1  -7   4    0.18    0.16
   0   7  -4   10.90    1.61
   0   7  -4    8.24    1.39
   0   7  -4   10.65    1.48
   0  -7   4   11.16    1.35
   0  -7   4    8.49    1.38
  -1   7  -4    0.70    0.36
  -1   7  -4    0.18    0.25
   1  -7   4    0.23    0.20
   1  -7   4    0.63    0.24
  -2   7  -4    0.48    0.32
  -2   7  -4    0.61    0.34
   2  -7   4    0.89    0.30
   2  -7   4    1.23    0.34
  -3   7  -4    0.73    0.41
  -3   7  -4   -0.17    0.23
   3  -7   4    0.15    0.22
   3  -7   4   -0.11    0.18
  -4   7  -4   17.29    2.07
  -4   7  -4   13.48    1.83
   4  -7   4    9.43    1.77
   4  -7   4   13.08    1.73
  -5   7  -4    6.37    1.14
  -5   7  -4    7.43    1.09
   5  -7   4    5.26    0.92
   5  -7   4    4.34    0.95
  -6   7  -4   -0.39    0.31
  -6   7  -4   -0.20    0.25
   6  -7   4   -0.07    0.27
   6  -7   4   -0.12    0.25
  -7   7  -4    1.27    0.50
   7  -7   4    2.39    0.58
   7  -7   4    1.40    0.50
  -8   7  -4    0.14    0.36
   8  -7   4   -0.05    0.28
   8  -7   4   -0.24    0.35
   9  -7   4    0.52    0.40
   9  -7   4    0.18    0.36
  10  -7   4    0.78    0.49
  10  -7   4    0.03    0.39
  11  -7   4    0.38    0.43
  11   6  -4    0.30    0.37
  10   6  -4    0.18    0.38
  10   6  -4    0.21    0.36
   9   6  -4    0.67    0.34
   9   6  -4    0.46    0.38
   8   6  -4    2.63    0.64
   8   6  -4    3.06    0.63
   7   6  -4   -0.07    0.18
   7   6  -4    0.31    0.28
   6   6  -4    0.62    0.25
   6   6  -4    0.75    0.28
   6   6  -4    0.79    0.33
   6   6  -4    1.46    0.41
   5   6  -4    1.27    0.30
   5   6  -4    0.95    0.28
   5   6  -4    1.27    0.35
   5   6  -4    0.34    0.29
   4   6  -4    0.78    0.31
   4   6  -4    0.02    0.17
   4   6  -4    0.36    0.18
   4   6  -4    0.29    0.19
  -4  -6   4    0.20    0.19
  -4  -6   4    0.33    0.17
   3   6  -4    0.17    0.17
   3   6  -4   -0.16    0.18
   3   6  -4   -0.08    0.18
   3   6  -4    0.02    0.14
  -3  -6   4   -0.19    0.16
  -3  -6   4    0.10    0.14
  -3  -6   4    0.17    0.15
   2   6  -4    0.02    0.17
   2   6  -4    0.47    0.22
   2   6  -4    0.26    0.22
   2   6  -4    0.51    0.22
  -2  -6   4    0.32    0.19
  -2  -6   4    0.50    0.25
  -2  -6   4    0.26    0.16
   1   6  -4    1.00    0.30
   1   6  -4    1.29    0.37
   1   6  -4    1.15    0.31
   1   6  -4    1.52    0.42
  -1  -6   4    1.46    0.38
  -1  -6   4    0.99    0.26
   0   6  -4   40.18    4.77
   0   6  -4   39.86    4.69
   0   6  -4   43.53    5.15
   0   6  -4   36.06    5.04
   0  -6   4   40.21    4.68
   0  -6   4   40.33    5.04
   0  -6   4   40.90    4.76
  -1   6  -4    0.72    0.28
  -1   6  -4    2.22    0.48
  -1   6  -4    2.49    0.54
   1  -6   4    1.10    0.32
   1  -6   4    1.19    0.31
  -2   6  -4    9.75    1.60
  -2   6  -4    9.40    1.47
   2  -6   4   10.97    1.40
   2  -6   4   10.31    1.48
  -3   6  -4    3.95    0.74
  -3   6  -4    4.35    0.85
   3  -6   4    3.77    0.73
   3  -6   4    3.64    0.66
  -4   6  -4    5.39    0.94
  -4   6  -4    4.20    0.79
   4  -6   4    4.20    0.79
   4  -6   4    4.06    0.73
  -5   6  -4    0.79    0.38
  -5   6  -4    0.11    0.26
   5  -6   4    0.35    0.29
   5  -6   4    0.35    0.28
  -6   6  -4    3.86    0.89
  -6   6  -4    5.58    0.88
   6  -6   4    3.57    0.74
   6  -6   4    3.76    0.80
  -7   6  -4    1.92    0.50
   7  -6   4    0.47    0.33
   7  -6   4    0.29    0.34
  -8   6  -4    0.64    0.42
   8  -6   4    0.26    0.34
   8  -6   4    0.42    0.36
  -9   6  -4    0.21    0.37
   9  -6   4   -0.08    0.37
   9  -6   4   -0.11    0.29
  10  -6   4   -0.15    0.31
  10  -6   4    0.40    0.47
  11  -6   4    0.19    0.42
  11  -6   4   -0.22    0.46
  11   5  -4    0.03    0.34
  10   5  -4    0.54    0.35
   9   5  -4    2.90    0.71
   9   5  -4    3.85    0.66
   8   5  -4   -0.08    0.23
   8   5  -4    0.07    0.25
   7   5  -4    0.72    0.32
   7   5  -4    0.56    0.23
   7   5  -4    1.19    0.32
   6   5  -4    3.32    0.55
   6   5  -4    3.14    0.62
   6   5  -4    3.22    0.58
   6   5  -4    3.21    0.53
   5   5  -4    5.80    0.90
   5   5  -4    6.16    0.98
   5   5  -4    5.85    0.84
   5   5  -4    7.25    0.94
   4   5  -4   12.69    1.52
   4   5  -4    9.20    1.59
   4   5  -4    9.78    1.40
   4   5  -4   13.05    1.50
   3   5  -4    5.37    0.81
   3   5  -4    6.39    0.90
   3   5  -4    4.74    0.77
   3   5  -4    4.97    0.73
  -3  -5   4    5.12    0.71
  -3  -5   4    5.76    0.76
  -3  -5   4    4.75    0.72
   2   5  -4   17.72    2.16
   2   5  -4   18.15    2.22
   2   5  -4   18.00    2.33
   2   5  -4   18.31    2.40
  -2  -5   4   17.46    2.31
  -2  -5   4   17.83    2.15
  -2  -5   4   19.90    2.20
   1   5  -4    7.74    1.07
   1   5  -4    6.52    1.10
   1   5  -4    8.33    0.99
   1   5  -4    7.72    1.04
  -1  -5   4   10.42    1.10
  -1  -5   4    7.41    0.95
  -1  -5   4    4.94    0.97
   0   5  -4   53.25    6.95
   0   5  -4   54.66    6.39
   0   5  -4   56.57    6.89
   0   5  -4   50.72    6.45
   0  -5   4   56.33    6.38
   0  -5   4   56.94    6.87
   0  -5   4   54.82    6.44
  -1   5  -4    2.03    0.50
  -1   5  -4    2.29    0.45
  -1   5  -4    2.03    0.47
  -1   5  -4    2.71    0.45
   1  -5   4    2.44    0.49
   1  -5   4    1.80    0.38
   1  -5   4    1.90    0.41
  -2   5  -4    7.48    1.38
  -2   5  -4   10.27    1.27
  -2   5  -4    6.69    1.25
   2  -5   4   10.13    1.33
   2  -5   4   10.25    1.25
   2  -5   4    9.40    1.33
  -3   5  -4   17.74    1.96
  -3   5  -4   11.68    1.60
  -3   5  -4   15.50    1.75
   3  -5   4    8.88    1.65
   3  -5   4   12.60    1.69
   3  -5   4   11.79    1.59
  -4   5  -4    5.15    0.76
  -4   5  -4    5.81    0.86
   4  -5   4    2.17    0.57
   4  -5   4    2.77    0.58
  -5   5  -4    0.06    0.26
  -5   5  -4    0.02    0.26
   5  -5   4    0.33    0.24
   5  -5   4    0.04    0.21
  -6   5  -4    0.61    0.36
  -6   5  -4    0.93    0.38
   6  -5   4    1.93    0.52
   6  -5   4    1.36    0.42
   6  -5   4    1.69    0.48
  -7   5  -4    5.75    0.95
   7  -5   4    4.83    0.99
   7  -5   4    5.56    0.95
  -8   5  -4   -0.02    0.28
   8  -5   4    0.07    0.29
   8  -5   4    0.43    0.38
  -9   5  -4   -0.02    0.32
   9  -5   4    0.76    0.41
   9  -5   4    0.05    0.30
  10  -5   4    1.59    0.53
  10  -5   4    0.66    0.45
  11  -5   4    0.02    0.35
  11  -5   4   -0.07    0.45
  11   4  -4   -0.09    0.28
  10   4  -4   -0.16    0.26
   9   4  -4    0.05    0.22
   9   4  -4    0.43    0.27
   8   4  -4   -0.07    0.20
   8   4  -4    0.12    0.18
   8   4  -4    0.21    0.22
   7   4  -4    0.18    0.15
   7   4  -4    0.00    0.16
   7   4  -4   -0.02    0.20
   7   4  -4   -0.06    0.19
   6   4  -4   13.95    1.90
   6   4  -4   13.72    1.80
   6   4  -4   14.50    1.95
   6   4  -4   16.56    1.78
   5   4  -4   11.69    1.55
   5   4  -4   12.86    1.48
   5   4  -4   11.64    1.67
   5   4  -4   12.07    1.58
   4   4  -4    4.67    0.71
   4   4  -4    5.28    0.73
   4   4  -4    5.08    0.68
   4   4  -4    4.99    0.77
   3   4  -4    2.75    0.45
   3   4  -4    2.59    0.40
   3   4  -4    2.75    0.48
   3   4  -4    2.51    0.42
  -3  -4   4    2.33    0.36
  -3  -4   4    2.63    0.36
   2   4  -4   38.37    4.36
   2   4  -4   35.87    4.31
   2   4  -4   34.86    4.64
   2   4  -4   40.48    4.71
  -2  -4   4   34.64    4.30
  -2  -4   4   39.74    4.63
  -2  -4   4   37.63    4.33
   1   4  -4    7.70    0.99
   1   4  -4    6.25    0.91
   1   4  -4    7.15    1.06
   1   4  -4    6.73    0.97
  -1  -4   4    7.37    0.98
  -1  -4   4    8.21    0.98
  -1  -4   4    6.19    0.89
   0   4  -4   26.07    3.48
   0   4  -4   29.83    3.76
   0   4  -4   33.31    3.55
   0   4  -4   30.51    3.81
   0  -4   4   30.32    3.48
   0  -4   4   29.83    3.75
   0  -4   4   29.93    3.53
  -1   4  -4    9.53    1.30
  -1   4  -4   10.32    1.37
  -1   4  -4    9.88    1.42
  -1   4  -4    9.23    1.44
   1  -4   4   10.08    1.30
   1  -4   4   10.57    1.38
   1  -4   4   11.09    1.42
  -2   4  -4   22.25    2.47
  -2   4  -4   13.78    2.37
  -2   4  -4   16.60    2.21
  -2   4  -4   20.38    2.28
   2  -4   4   18.61    2.39
   2  -4   4   18.26    2.21
   2  -4   4   22.99    2.30
  -3   4  -4   17.73    2.21
  -3   4  -4   17.51    2.21
  -3   4  -4   13.82    2.05
  -3   4  -4   19.09    2.08
   3  -4   4   15.08    2.12
   3  -4   4   15.38    2.00
   3  -4   4   14.87    2.15
   3  -4   4   17.85    2.21
  -4   4  -4    9.31    1.30
  -4   4  -4    6.81    1.26
  -4   4  -4    9.10    1.36
  -4   4  -4   10.39    1.44
   4  -4   4    9.70    1.29
   4  -4   4    9.52    1.43
   4  -4   4   13.03    1.44
   4  -4   4    7.87    1.35
  -5   4  -4   12.58    1.94
  -5   4  -4   12.46    1.86
  -5   4  -4   15.70    2.07
   5  -4   4   13.65    1.91
   5  -4   4   18.30    2.11
   5  -4   4   13.70    2.04
   5  -4   4   13.55    1.86
  -6   4  -4    4.74    0.85
  -6   4  -4    6.10    0.86
  -6   4  -4    4.47    0.91
   6  -4   4    3.51    0.83
   6  -4   4    6.72    1.01
   6  -4   4    5.15    0.87
  -7   4  -4    4.82    0.65
  -7   4  -4    2.54    0.66
  -7   4  -4    2.81    0.63
   7  -4   4    4.04    0.72
   7  -4   4    5.37    0.87
   7  -4   4    1.47    0.60
  -8   4  -4    0.29    0.30
   8  -4   4    0.41    0.31
   8  -4   4    0.03    0.33
  -9   4  -4   -0.36    0.28
   9  -4   4   -0.02    0.31
   9  -4   4    0.41    0.39
  10  -4   4    1.36    0.59
  10  -4   4    1.80    0.56
  11  -4   4    0.12    0.45
  11  -4   4    0.08    0.37
  12  -4   4   -0.07    0.51
  12  -4   4    0.52    0.50
  11   3  -4    0.27    0.35
  10   3  -4    0.14    0.29
   9   3  -4   -0.12    0.20
   9   3  -4    0.09    0.20
   9   3  -4    0.10    0.21
   8   3  -4    0.25    0.22
   8   3  -4   -0.04    0.17
   8   3  -4   -0.02    0.16
   8   3  -4    0.10    0.20
   7   3  -4    0.31    0.19
   7   3  -4    0.10    0.14
   7   3  -4    0.02    0.19
   7   3  -4    0.10    0.15
   7   3  -4    0.12    0.22
   6   3  -4    0.14    0.14
   6   3  -4    0.27    0.15
   6   3  -4    0.12    0.23
   6   3  -4    0.26    0.19
   6   3  -4    0.06    0.15
   5   3  -4   30.01    3.80
   5   3  -4   30.18    3.52
   5   3  -4   31.03    3.94
   5   3  -4   30.37    3.51
   5   3  -4   29.77    3.77
   4   3  -4   -0.01    0.09
   4   3  -4    0.09    0.09
   4   3  -4    0.26    0.13
   4   3  -4   -0.12    0.11
   3   3  -4   43.82    4.96
   3   3  -4   33.61    4.57
   3   3  -4   43.56    4.61
   3   3  -4   40.21    4.93
   2   3  -4   23.07    2.80
   2   3  -4   24.19    3.02
   2   3  -4   21.95    2.77
   2   3  -4   23.40    2.99
  -2  -3   4   24.71    2.97
  -2  -3   4   24.17    2.76
  -2  -3   4   24.95    2.77
   1   3  -4    7.00    0.87
   1   3  -4    5.86    0.83
   1   3  -4    5.75    0.86
   1   3  -4    4.86    0.91
  -1  -3   4    7.46    0.87
  -1  -3   4    6.86    0.86
  -1  -3   4    6.93    0.80
   0   3  -4    8.38    1.14
   0   3  -4    9.03    1.14
   0   3  -4    7.92    1.20
   0   3  -4    8.51    1.06
   0  -3   4    8.91    1.05
   0  -3   4    8.88    1.13
  -1   3  -4   10.05    1.39
  -1   3  -4    8.70    1.24
  -1   3  -4    9.09    1.22
  -1   3  -4   10.07    1.28
  -1   3  -4   10.57    1.37
   1  -3   4    9.40    1.26
   1  -3   4    9.71    1.35
   1  -3   4   10.33    1.27
   1  -3   4    8.76    1.17
  -2   3  -4    0.06    0.14
  -2   3  -4   -0.11    0.11
  -2   3  -4   -0.12    0.09
  -2   3  -4    0.23    0.14
  -2   3  -4    0.13    0.14
   2  -3   4    0.23    0.16
   2  -3   4   -0.03    0.09
   2  -3   4   -0.04    0.09
   2  -3   4    0.04    0.14
  -3   3  -4   33.25    4.00
  -3   3  -4   35.94    4.37
  -3   3  -4   39.22    4.33
  -3   3  -4   28.88    3.97
   3  -3   4   31.88    4.00
   3  -3   4   32.57    4.29
   3  -3   4   38.71    4.32
   3  -3   4   31.22    3.97
  -4   3  -4   17.70    2.71
  -4   3  -4   19.56    2.54
  -4   3  -4   20.13    2.53
  -4   3  -4   20.73    2.73
   4  -3   4   17.91    2.71
   4  -3   4   24.90    2.77
   4  -3   4   26.85    2.57
   4  -3   4   21.08    2.56
  -5   3  -4    3.91    0.81
  -5   3  -4    5.87    0.83
  -5   3  -4    4.27    0.74
  -5   3  -4    5.28    0.81
   5  -3   4    3.95    0.74
   5  -3   4    4.59    0.80
   5  -3   4    5.22    0.87
   5  -3   4    5.21    0.86
  -6   3  -4   34.24    4.43
  -6   3  -4   37.85    4.79
   6  -3   4   37.46    4.78
   6  -3   4   39.98    4.45
   6  -3   4   34.31    4.79
   6  -3   4   38.80    4.47
  -7   3  -4    0.42    0.31
  -7   3  -4    0.21    0.21
  -7   3  -4    0.18    0.24
   7  -3   4    0.78    0.33
   7  -3   4    0.76    0.31
   7  -3   4    0.24    0.27
  -8   3  -4   -0.16    0.24
   8  -3   4   -0.17    0.24
   8  -3   4   -0.10    0.24
  -9   3  -4    1.60    0.45
   9  -3   4    0.98    0.47
   9  -3   4    1.12    0.46
  10  -3   4    0.03    0.32
  10  -3   4    0.12    0.38
  11  -3   4    0.28    0.44
  11  -3   4   -0.05    0.35
  12  -3   4    0.28    0.50
  12  -3   4    0.43    0.50
  12   2  -4    0.13    0.31
  11   2  -4    0.00    0.29
  10   2  -4   -0.06    0.23
   9   2  -4    1.08    0.31
   9   2  -4    0.95    0.29
   9   2  -4    1.20    0.37
   8   2  -4    5.07    0.70
   8   2  -4    4.11    0.65
   8   2  -4    4.15    0.73
   7   2  -4    1.86    0.31
   7   2  -4    1.42    0.31
   7   2  -4    1.47    0.30
   7   2  -4    2.19    0.36
   7   2  -4    1.24    0.32
   6   2  -4   29.04    3.63
   6   2  -4   33.18    3.91
   6   2  -4   31.61    4.04
   6   2  -4   30.26    3.63
   6   2  -4   32.70    3.92
   5   2  -4    5.04    0.67
   5   2  -4    4.01    0.50
   5   2  -4    3.26    0.48
   4   2  -4    0.73    0.23
   3   2  -4   15.80    1.88
   3   2  -4   17.03    1.88
   3   2  -4   15.08    2.14
   2   2  -4   25.15    2.93
   2   2  -4   25.71    3.13
   2   2  -4   24.29    3.15
   2   2  -4   25.56    2.91
   2   2  -4   25.40    3.28
   1   2  -4   93.29   12.12
   1   2  -4   96.61   11.80
   1   2  -4   97.07   11.81
   1   2  -4   90.32   10.97
   1   2  -4   98.13   10.96
  -1  -2   4   94.66   10.94
  -1  -2   4   97.83   11.78
  -1  -2   4   95.85   11.79
  -1  -2   4   94.88   10.96
   0   2  -4  393.33   49.82
   0   2  -4  404.93   45.20
   0   2  -4  395.56   45.18
   0   2  -4  368.26   48.65
   0   2  -4  413.74   48.65
   0  -2   4  417.14   45.17
   0  -2   4  407.28   45.19
   0  -2   4  358.78   48.64
  -1   2  -4   11.38    1.36
  -1   2  -4    8.79    1.37
  -1   2  -4   10.10    1.26
  -1   2  -4   10.24    1.24
  -1   2  -4    7.24    1.35
   1  -2   4    9.01    1.38
   1  -2   4   12.55    1.26
   1  -2   4    9.45    1.25
   1  -2   4   13.61    1.37
  -2   2  -4    9.02    1.12
  -2   2  -4    7.53    1.06
  -2   2  -4    7.43    1.16
  -2   2  -4    5.99    1.10
  -2   2  -4    8.88    1.10
   2  -2   4    8.63    1.17
   2  -2   4    8.28    1.16
   2  -2   4    8.12    1.06
   2  -2   4    9.24    1.18
   2  -2   4    7.85    1.08
  -3   2  -4    4.16    0.74
  -3   2  -4    5.03    0.71
  -3   2  -4    4.52    0.71
  -3   2  -4    5.18    0.72
   3  -2   4    4.17    0.71
   3  -2   4    4.65    0.71
   3  -2   4    3.77    0.71
   3  -2   4    6.62    0.85
   3  -2   4    4.89    0.70
  -4   2  -4    0.54    0.22
  -4   2  -4    0.29    0.18
  -4   2  -4    0.48    0.19
  -4   2  -4    0.36    0.19
   4  -2   4    0.08    0.17
   4  -2   4    1.22    0.33
   4  -2   4    0.46    0.20
   4  -2   4    0.29    0.20
  -5   2  -4   33.90    3.84
  -5   2  -4   31.07    3.82
  -5   2  -4   32.90    4.14
  -5   2  -4   26.65    4.09
   5  -2   4   36.83    4.14
   5  -2   4   32.28    3.84
   5  -2   4   31.96    4.16
   5  -2   4   32.38    3.84
  -6   2  -4   12.40    1.58
  -6   2  -4   10.77    1.66
  -6   2  -4   15.26    1.64
  -6   2  -4   10.46    1.55
  -6   2  -4   10.57    1.55
   6  -2   4   11.76    1.60
   6  -2   4   11.26    1.59
   6  -2   4   11.79    1.76
   6  -2   4   12.64    1.72
  -7   2  -4    3.13    0.58
  -7   2  -4    3.67    0.53
  -7   2  -4    4.87    0.71
  -7   2  -4    3.05    0.57
   7  -2   4    2.99    0.62
   7  -2   4    1.28    0.53
   7  -2   4    1.62    0.53
   7  -2   4    2.94    0.61
  -8   2  -4    0.11    0.17
  -8   2  -4   -0.22    0.24
   8  -2   4   -0.05    0.26
   8  -2   4    0.65    0.39
   8  -2   4    0.07    0.25
  -9   2  -4    1.31    0.42
   9  -2   4    1.12    0.50
   9  -2   4    2.40    0.58
  10  -2   4   -0.08    0.34
  10  -2   4   -0.15    0.29
  11  -2   4   -0.17    0.32
  11  -2   4    0.61    0.48
  12  -2   4    0.40    0.41
  12  -2   4   -0.05    0.49
  12   1  -4    0.51    0.38
  11   1  -4    0.10    0.26
  10   1  -4   -0.23    0.21
   9   1  -4    0.43    0.20
   9   1  -4    0.42    0.26
   9   1  -4    0.33    0.27
   8   1  -4   -0.18    0.17
   8   1  -4   -0.01    0.20
   8   1  -4    0.18    0.14
   8   1  -4    0.30    0.22
   8   1  -4    0.34    0.19
   7   1  -4    0.03    0.15
   7   1  -4    0.15    0.14
   7   1  -4    0.15    0.12
   7   1  -4    0.02    0.14
   6   1  -4   30.88    3.51
   6   1  -4   29.74    3.88
   5   1  -4    1.41    0.28
   4   1  -4    0.58    0.17
   3   1  -4   95.65   12.12
   2   1  -4    0.58    0.18
  -2  -1   4    1.01    0.21
   1   1  -4    0.36    0.09
   1   1  -4    0.21    0.07
   1   1  -4    0.14    0.11
   1   1  -4    0.37    0.08
   1   1  -4    0.17    0.07
  -1  -1   4    0.25    0.05
  -1  -1   4    0.24    0.12
   0   1  -4    0.94    0.20
   0   1  -4    0.42    0.15
   0   1  -4    0.81    0.17
   0   1  -4    0.83    0.17
   0   1  -4    0.80    0.16
   0  -1   4    0.87    0.16
   0  -1   4    0.71    0.16
   0  -1   4    0.71    0.16
   0  -1   4    1.01    0.17
   0  -1   4    1.01    0.21
  -1   1  -4   19.61    2.42
  -1   1  -4   18.39    2.25
  -1   1  -4   20.44    2.48
  -1   1  -4   19.22    2.25
  -1   1  -4   15.75    2.41
   1  -1   4   20.85    2.48
   1  -1   4   18.15    2.42
   1  -1   4   19.00    2.25
   1  -1   4   20.40    2.41
   1  -1   4   18.53    2.24
  -2   1  -4    0.02    0.09
  -2   1  -4    0.06    0.12
  -2   1  -4    0.29    0.14
  -2   1  -4    0.37    0.13
  -2   1  -4    0.22    0.11
   2  -1   4    0.41    0.14
   2  -1   4    0.56    0.15
   2  -1   4    0.17    0.12
   2  -1   4    0.41    0.14
   2  -1   4    0.61    0.20
  -3   1  -4    1.70    0.32
  -3   1  -4    1.81    0.39
  -3   1  -4    1.24    0.30
  -3   1  -4    1.61    0.33
  -3   1  -4    1.65    0.33
   3  -1   4    1.37    0.31
   3  -1   4    1.34    0.31
   3  -1   4    1.93    0.32
   3  -1   4    1.20    0.34
   3  -1   4    1.56    0.33
  -4   1  -4    2.18    0.39
  -4   1  -4    1.62    0.38
  -4   1  -4    1.84    0.36
  -4   1  -4    1.89    0.39
  -4   1  -4    2.31    0.41
   4  -1   4    1.93    0.36
   4  -1   4    1.68    0.37
   4  -1   4    1.71    0.43
   4  -1   4    2.11    0.40
   4  -1   4    1.66    0.39
  -5   1  -4    2.20    0.44
  -5   1  -4    2.68    0.48
  -5   1  -4    3.74    0.53
   5  -1   4    2.14    0.43
   5  -1   4    2.69    0.49
   5  -1   4    3.04    0.54
   5  -1   4    2.06    0.48
   5  -1   4    3.29    0.60
  -6   1  -4    0.10    0.18
  -6   1  -4    0.14    0.15
  -6   1  -4    0.10    0.18
  -6   1  -4    0.08    0.18
   6  -1   4    0.08    0.20
   6  -1   4   -0.13    0.21
   6  -1   4   -0.05    0.12
   6  -1   4    0.06    0.18
   6  -1   4   -0.31    0.17
  -7   1  -4    3.15    0.54
  -7   1  -4    1.73    0.45
  -7   1  -4    2.30    0.44
  -7   1  -4    3.18    0.57
   7  -1   4    2.35    0.58
   7  -1   4    2.70    0.56
   7  -1   4    2.27    0.53
   7  -1   4    2.66    0.44
   7  -1   4    2.17    0.53
  -8   1  -4    3.74    0.63
  -8   1  -4    3.68    0.68
  -8   1  -4    3.39    0.64
   8  -1   4    3.50    0.69
   8  -1   4    2.67    0.73
   8  -1   4    3.73    0.72
  -9   1  -4    0.67    0.33
   9  -1   4    0.81    0.42
   9  -1   4    0.05    0.33
  10  -1   4    0.44    0.44
  10  -1   4    0.15    0.33
  11  -1   4    0.29    0.46
  11  -1   4    0.47    0.43
  12  -1   4    0.63    0.47
  12  -1   4   -0.35    0.42
  12   0  -4    0.06    0.32
  11   0  -4    0.23    0.30
  10   0  -4    0.62    0.31
  10   0  -4    0.41    0.32
   9   0  -4    0.30    0.27
   9   0  -4    0.24    0.21
   9   0  -4    0.20    0.23
   8   0  -4    1.62    0.39
   8   0  -4    1.64    0.40
   8   0  -4    1.86    0.40
   8   0  -4    2.79    0.43
   7   0  -4    5.85    0.89
   7   0  -4    8.19    1.03
   7   0  -4    6.81    0.95
   7   0  -4    6.96    0.92
   6   0  -4    0.97    0.19
   6   0  -4    0.41    0.17
   6   0  -4    0.78    0.19
   6   0  -4    0.69    0.18
   5   0  -4    1.75    0.30
   4   0  -4   11.14    1.46
   3   0  -4    0.03    0.08
  -3   0   4    0.05    0.08
   2   0  -4  145.34   18.13
  -2   0   4  141.62   18.13
   1   0  -4   87.04   12.36
   1   0  -4   95.31   11.19
   1   0  -4  102.60   11.19
   1   0  -4  104.82   12.06
   1   0  -4   97.76   12.04
  -1   0   4   97.60   12.37
   0   0  -4    0.45    0.13
   0   0  -4    0.20    0.09
   0   0  -4    0.38    0.10
   0   0  -4    0.12    0.08
   0   0  -4    0.07    0.08
   0   0   4    0.25    0.11
   0   0   4    0.18    0.08
   0   0   4    0.27    0.10
   0   0   4    0.08    0.07
   0   0   4    0.14    0.07
  -1   0  -4   83.99    9.71
  -1   0  -4   75.48   10.70
  -1   0  -4   83.99    9.72
  -1   0  -4   86.67   10.48
  -1   0  -4   79.44   10.45
   1   0   4   80.48   10.70
   1   0   4   88.39    9.72
   1   0   4   78.43   10.44
   1   0   4   98.04   10.49
   1   0   4   93.51    9.72
  -2   0  -4   12.15    1.69
  -2   0  -4   14.49    1.72
  -2   0  -4   12.06    1.66
  -2   0  -4   13.83    1.57
  -2   0  -4   13.00    1.56
  -2   0  -4   13.93    1.57
   2   0   4   11.32    1.65
   2   0   4   12.05    1.55
   2   0   4   14.61    1.57
   2   0   4   12.25    1.70
   2   0   4   14.10    1.71
  -3   0  -4    6.44    0.84
  -3   0  -4    5.38    0.80
  -3   0  -4    4.96    0.84
  -3   0  -4    4.83    0.75
  -3   0  -4    6.30    0.79
   3   0   4    4.88    0.86
   3   0   4    5.90    0.82
   3   0   4    5.82    0.79
   3   0   4    5.74    0.77
   3   0   4    4.82    0.79
  -4   0  -4   31.15    3.74
  -4   0  -4   30.30    4.09
  -4   0  -4   32.50    3.75
   4   0   4   30.94    4.02
   4   0   4   30.04    3.75
   4   0   4   35.45    4.11
   4   0   4   33.27    3.77
   4   0   4   32.40    4.09
  -5   0  -4    0.51    0.20
  -5   0  -4    0.06    0.13
  -5   0  -4   -0.16    0.09
  -5   0  -4    0.24    0.16
   5   0   4    0.19    0.13
   5   0   4    1.78    0.43
   5   0   4    0.18    0.17
   5   0   4    0.23    0.15
   5   0   4    0.44    0.21
  -6   0  -4   10.12    1.39
  -6   0  -4   11.10    1.51
  -6   0  -4   10.21    1.39
   6   0   4    9.79    1.42
   6   0   4   10.73    1.41
   6   0   4    8.80    1.57
   6   0   4   11.53    1.47
   6   0   4   10.58    1.51
  -7   0  -4    5.97    0.92
  -7   0  -4    7.23    0.96
  -7   0  -4    5.62    0.98
   7   0   4    6.04    1.02
   7   0   4    7.68    1.06
   7   0   4    6.32    1.00
   7   0   4    7.97    1.22
   7   0   4    5.98    0.92
  -8   0  -4    0.46    0.24
  -8   0  -4    0.17    0.24
  -8   0  -4    0.08    0.26
   8   0   4    0.38    0.26
   8   0   4    0.43    0.17
   8   0   4    0.33    0.29
   8   0   4    0.44    0.33
   8   0   4    0.54    0.36
  -9   0  -4   10.20    1.32
  -9   0  -4   10.79    1.36
   9   0   4    9.79    1.49
   9   0   4    7.88    1.57
  10   0   4   -0.17    0.32
  10   0   4    0.21    0.42
  11   0   4   -0.19    0.35
  11   0   4    0.31    0.41
  12   0   4    0.70    0.54
  12   0   4    0.08    0.39
  12  -1  -4    0.35    0.38
  11  -1  -4    0.61    0.38
  10  -1  -4    0.42    0.31
  10  -1  -4    0.93    0.36
   9  -1  -4   -0.03    0.26
   9  -1  -4   -0.05    0.18
   9  -1  -4   -0.20    0.18
   8  -1  -4    0.22    0.25
   8  -1  -4    0.35    0.20
   8  -1  -4    0.50    0.25
   8  -1  -4    0.18    0.23
   7  -1  -4    1.42    0.32
   7  -1  -4    1.47    0.31
   7  -1  -4    1.09    0.33
   7  -1  -4    1.09    0.29
   6  -1  -4    1.00    0.27
   6  -1  -4    1.34    0.30
   6  -1  -4    1.16    0.29
   6  -1  -4    3.22    0.41
   5  -1  -4    6.81    0.98
   5  -1  -4    7.86    0.95
   5  -1  -4    7.11    0.90
   5  -1  -4    6.21    0.90
   4  -1  -4   12.49    1.77
   4  -1  -4   12.90    1.72
   4  -1  -4   13.24    1.60
   4  -1  -4   14.89    1.60
   4  -1  -4   15.18    1.73
  -4   1   4   12.84    1.76
   3  -1  -4    1.45    0.24
   3  -1  -4    2.20    0.27
   3  -1  -4    1.70    0.27
   3  -1  -4    1.37    0.29
   3  -1  -4    1.57    0.23
  -3   1   4    1.50    0.29
   2  -1  -4   91.53   12.18
   2  -1  -4   94.52   11.03
   2  -1  -4   97.19   11.87
   2  -1  -4   98.73   11.89
   2  -1  -4   96.62   11.02
  -2   1   4   98.47   12.18
   1  -1  -4    4.58    0.61
   1  -1  -4    5.24    0.72
   1  -1  -4    5.26    0.75
   1  -1  -4    5.85    0.63
   1  -1  -4    5.30    0.65
  -1   1   4    4.39    0.60
  -1   1   4    6.31    0.72
  -1   1   4    4.27    0.64
  -1   1   4    4.99    0.62
  -1   1   4    5.05    0.67
  -1   1   4    5.24    0.62
   0  -1  -4   87.04   10.70
   0  -1  -4   81.08   10.94
   0  -1  -4   91.40    9.91
   0  -1  -4   82.81    9.92
   0  -1  -4   88.24   10.67
   0   1   4   88.47   10.66
   0   1   4   81.09   10.94
   0   1   4   95.18    9.91
   0   1   4   79.93    9.92
  -1  -1  -4  125.20   15.41
  -1  -1  -4  118.96   14.31
  -1  -1  -4  126.81   14.31
  -1  -1  -4  120.35   15.78
  -1  -1  -4  128.81   15.44
   1   1   4  120.20   15.40
   1   1   4  132.25   15.44
   1   1   4  133.94   14.31
   1   1   4  121.03   15.78
   1   1   4  120.27   14.32
  -2  -1  -4    6.92    1.00
  -2  -1  -4    7.00    1.06
  -2  -1  -4    8.80    1.08
  -2  -1  -4    7.38    1.12
  -2  -1  -4    6.62    0.99
   2   1   4    8.56    1.04
   2   1   4    8.29    1.12
   2   1   4    8.74    1.04
   2   1   4    6.80    1.00
   2   1   4    7.61    1.13
  -3  -1  -4    9.11    1.27
  -3  -1  -4    9.27    1.30
  -3  -1  -4    8.75    1.22
  -3  -1  -4    9.49    1.24
  -3  -1  -4    9.90    1.37
   3   1   4   10.02    1.30
   3   1   4   10.49    1.28
   3   1   4    9.18    1.24
   3   1   4    9.33    1.23
   3   1   4    9.29    1.37
  -4  -1  -4    5.63    0.60
  -4  -1  -4    2.00    0.49
  -4  -1  -4    2.87    0.49
   4   1   4    6.87    0.79
   4   1   4    2.18    0.49
   4   1   4    2.62    0.50
   4   1   4    4.60    0.57
   4   1   4    2.98    0.51
  -5  -1  -4    2.12    0.45
  -5  -1  -4    3.06    0.49
  -5  -1  -4    1.70    0.41
   5   1   4    2.31    0.45
   5   1   4    2.90    0.51
   5   1   4    2.73    0.50
   5   1   4    2.76    0.49
   5   1   4    4.61    0.71
  -6  -1  -4    3.55    0.56
  -6  -1  -4    2.53    0.52
  -6  -1  -4    3.65    0.60
   6   1   4    2.57    0.57
   6   1   4    2.72    0.57
   6   1   4    4.80    0.80
   6   1   4    3.55    0.57
   6   1   4    3.31    0.61
   6   1   4    3.59    0.60
  -7  -1  -4    2.30    0.41
  -7  -1  -4    1.54    0.38
  -7  -1  -4    2.34    0.40
   7   1   4    1.72    0.51
   7   1   4    1.50    0.33
   7   1   4    2.32    0.47
   7   1   4    0.80    0.34
   7   1   4    1.02    0.36
   7   1   4    1.32    0.41
  -8  -1  -4    1.24    0.33
  -8  -1  -4    0.71    0.28
   8   1   4    1.53    0.40
   8   1   4    1.50    0.45
   8   1   4    0.74    0.38
   8   1   4    0.60    0.24
   8   1   4    0.84    0.39
  -9  -1  -4    1.08    0.30
  -9  -1  -4    0.59    0.29
   9   1   4    0.65    0.23
   9   1   4    1.35    0.48
   9   1   4    0.13    0.38
  10   1   4    0.58    0.44
  10   1   4   -0.21    0.31
  11   1   4    0.57    0.45
  11   1   4    0.24    0.41
  12   1   4    0.28    0.48
  12   1   4    0.08    0.51
  12  -2  -4   -0.03    0.37
  11  -2  -4    0.60    0.39
  10  -2  -4   -0.13    0.25
  10  -2  -4    0.21    0.32
   9  -2  -4    0.95    0.35
   9  -2  -4    0.03    0.28
   8  -2  -4    0.92    0.30
   8  -2  -4    1.24    0.38
   8  -2  -4    0.83    0.30
   8  -2  -4    1.46    0.38
   7  -2  -4    0.40    0.23
   7  -2  -4    0.67    0.27
   7  -2  -4    0.53    0.26
   7  -2  -4    0.52    0.24
   6  -2  -4    0.08    0.17
   6  -2  -4   -0.03    0.16
   6  -2  -4    0.29    0.20
   6  -2  -4    0.04    0.16
   5  -2  -4    0.04    0.13
   5  -2  -4    0.07    0.14
   5  -2  -4    0.23    0.19
   5  -2  -4    0.00    0.14
  -5   2   4    0.08    0.12
   4  -2  -4    3.29    0.46
   4  -2  -4    3.06    0.51
   4  -2  -4    3.31    0.50
   4  -2  -4    3.00    0.48
  -4   2   4    2.91    0.48
   3  -2  -4   53.67    5.38
   3  -2  -4   51.01    5.79
   3  -2  -4   40.61    5.38
   3  -2  -4   44.40    5.81
  -3   2   4   44.34    5.92
  -3   2   4   44.88    5.34
   2  -2  -4    5.87    0.80
   2  -2  -4    4.99    0.71
   2  -2  -4    5.64    0.72
   2  -2  -4    5.29    0.66
  -2   2   4    5.23    0.66
  -2   2   4    5.67    0.81
  -2   2   4    4.90    0.75
  -2   2   4    5.62    0.70
   1  -2  -4   43.25    4.64
   1  -2  -4   39.10    4.66
   1  -2  -4   42.00    5.04
   1  -2  -4   40.20    4.99
  -1   2   4   35.40    4.65
  -1   2   4   42.39    4.63
  -1   2   4   40.99    5.02
  -1   2   4   38.70    4.99
  -1   2   4   39.25    5.15
   0  -2  -4  255.48   31.12
   0  -2  -4  257.45   31.16
   0  -2  -4  247.68   28.90
   0  -2  -4  251.43   28.92
   0   2   4  228.14   31.15
   0   2   4  260.27   31.89
   0   2   4  255.43   31.11
   0   2   4  263.72   28.90
   0   2   4  251.65   28.92
  -1  -2  -4   71.93    8.01
  -1  -2  -4   71.52    8.60
  -1  -2  -4   66.87    7.99
  -1  -2  -4   65.88    8.64
   1   2   4   69.91    8.01
   1   2   4   73.83    8.84
   1   2   4   64.42    7.98
   1   2   4   71.52    8.65
  -2  -2  -4    6.23    1.03
  -2  -2  -4    7.40    0.95
  -2  -2  -4    6.78    0.95
  -2  -2  -4    7.64    1.03
   2   2   4    7.56    1.01
   2   2   4    7.17    0.94
   2   2   4    6.36    1.04
   2   2   4    7.66    1.06
   2   2   4    7.26    0.97
  -3  -2  -4    7.18    1.03
  -3  -2  -4    8.49    1.00
  -3  -2  -4    6.96    0.96
   3   2   4    7.27    1.07
   3   2   4    8.13    0.99
   3   2   4    5.62    0.94
   3   2   4    7.31    1.09
   3   2   4    6.72    1.01
  -4  -2  -4    0.29    0.16
  -4  -2  -4    1.05    0.24
  -4  -2  -4   -0.01    0.10
   4   2   4    0.80    0.23
   4   2   4    0.37    0.17
   4   2   4    0.90    0.29
   4   2   4    1.38    0.27
   4   2   4    0.46    0.18
  -5  -2  -4    2.86    0.51
  -5  -2  -4    2.60    0.51
  -5  -2  -4    3.71    0.57
   5   2   4    2.75    0.53
   5   2   4    3.97    0.59
   5   2   4    2.48    0.58
   5   2   4    3.66    0.57
   5   2   4    2.07    0.49
  -6  -2  -4   16.27    2.02
  -6  -2  -4   15.94    2.17
  -6  -2  -4   14.63    2.02
   6   2   4   18.06    2.38
   6   2   4   16.96    2.19
   6   2   4   17.23    2.15
   6   2   4   17.24    2.14
   6   2   4   17.47    2.22
  -7  -2  -4    0.79    0.28
  -7  -2  -4    0.53    0.24
  -7  -2  -4    0.83    0.25
   7   2   4   -0.06    0.22
   7   2   4    0.94    0.32
   7   2   4    0.39    0.29
   7   2   4    0.51    0.20
   7   2   4    0.49    0.23
  -8  -2  -4   19.95    2.39
  -8  -2  -4   20.48    2.38
   8   2   4   18.62    2.58
   8   2   4   20.04    2.61
   8   2   4   22.21    2.60
   8   2   4   17.41    2.51
   8   2   4   17.60    2.82
   8   2   4   20.48    2.57
  -9  -2  -4    2.93    0.56
   9   2   4    3.56    0.72
   9   2   4    3.28    0.83
   9   2   4    3.50    0.60
   9   2   4    3.78    0.75
  10   2   4    0.24    0.44
  10   2   4    0.40    0.35
  11   2   4   -0.08    0.41
  11   2   4    0.45    0.43
  12   2   4   -0.01    0.45
  12   2   4    0.65    0.58
  11  -3  -4    0.00    0.29
  10  -3  -4    0.28    0.34
  10  -3  -4    0.62    0.40
   9  -3  -4    0.23    0.28
   9  -3  -4    0.90    0.36
   8  -3  -4    1.48    0.43
   8  -3  -4    2.36    0.52
   8  -3  -4    2.22    0.49
   7  -3  -4    9.63    1.63
   7  -3  -4   12.29    1.64
   7  -3  -4   10.39    1.54
   7  -3  -4   13.92    1.55
   6  -3  -4    1.44    0.39
   6  -3  -4    1.88    0.36
   6  -3  -4    1.82    0.38
   6  -3  -4    1.16    0.35
  -6   3   4    1.01    0.25
   5  -3  -4    2.34    0.47
   5  -3  -4    1.23    0.42
   5  -3  -4    3.13    0.48
   5  -3  -4    3.32    0.46
  -5   3   4    2.61    0.42
   4  -3  -4   35.12    4.40
   4  -3  -4   40.56    4.75
   4  -3  -4   42.86    4.45
   4  -3  -4   38.22    4.78
  -4   3   4   33.68    4.71
  -4   3   4   35.67    4.38
  -4   3   4   39.70    4.85
  -4   3   4   39.10    4.38
   3  -3  -4   21.17    2.54
   3  -3  -4   18.62    2.30
   3  -3  -4   21.35    2.35
   3  -3  -4   20.47    2.48
  -3   3   4   20.51    2.56
  -3   3   4   20.43    2.31
  -3   3   4   17.72    2.29
  -3   3   4   17.30    2.48
   2  -3  -4   16.71    2.26
   2  -3  -4   17.34    2.10
   2  -3  -4   19.05    2.22
   2  -3  -4   17.66    2.05
  -2   3   4   18.63    2.25
  -2   3   4   16.63    2.29
  -2   3   4   16.21    2.06
  -2   3   4   16.59    2.04
   1  -3  -4    9.52    1.46
   1  -3  -4    9.83    1.26
   1  -3  -4   11.82    1.37
   1  -3  -4   10.68    1.36
  -1   3   4   11.15    1.30
  -1   3   4    9.89    1.26
   0  -3  -4   50.59    5.66
   0  -3  -4   44.57    5.68
   0  -3  -4   51.64    6.08
   0  -3  -4   47.94    6.14
   0   3   4   47.88    6.08
   0   3   4   55.98    6.16
   0   3   4   46.88    5.64
   0   3   4   46.44    5.68
  -1  -3  -4    5.78    0.85
  -1  -3  -4    4.51    0.74
  -1  -3  -4    6.06    0.79
  -1  -3  -4    4.87    0.71
   1   3   4    4.45    0.82
   1   3   4    5.58    0.76
   1   3   4    5.66    0.76
   1   3   4    4.98    0.71
  -2  -3  -4   39.56    4.75
  -2  -3  -4   38.45    5.13
  -2  -3  -4   42.39    4.74
  -2  -3  -4   39.69    5.09
   2   3   4   39.53    4.75
   2   3   4   41.36    5.14
   2   3   4   42.09    5.16
   2   3   4   40.56    5.09
   2   3   4   41.40    4.73
  -3  -3  -4   10.91    1.49
  -3  -3  -4   12.44    1.51
  -3  -3  -4   11.22    1.53
   3   3   4   12.39    1.68
   3   3   4   12.77    1.69
   3   3   4   11.23    1.52
   3   3   4   11.45    1.43
   3   3   4   10.71    1.49
  -4  -3  -4    1.39    0.31
  -4  -3  -4    0.56    0.21
  -4  -3  -4    0.87    0.26
   4   3   4    1.39    0.37
   4   3   4    0.30    0.20
   4   3   4    1.34    0.30
   4   3   4    0.49    0.24
   4   3   4    1.16    0.29
  -5  -3  -4    2.03    0.43
  -5  -3  -4    2.34    0.43
  -5  -3  -4    2.29    0.44
   5   3   4    2.01    0.50
   5   3   4    1.84    0.43
   5   3   4    2.15    0.45
   5   3   4    1.75    0.43
   5   3   4    2.40    0.49
  -6  -3  -4    0.16    0.18
  -6  -3  -4   -0.18    0.17
  -6  -3  -4    0.04    0.20
   6   3   4   -0.07    0.15
   6   3   4   -0.02    0.20
   6   3   4    0.24    0.21
   6   3   4    0.45    0.25
   6   3   4    0.06    0.17
  -7  -3  -4    4.77    0.73
  -7  -3  -4    4.49    0.76
  -7  -3  -4    4.93    0.73
   7   3   4    3.93    0.75
   7   3   4    4.97    0.80
   7   3   4    3.02    0.80
   7   3   4    4.46    0.78
   7   3   4    5.23    0.84
  -8  -3  -4    0.61    0.28
  -8  -3  -4    0.70    0.29
   8   3   4    0.34    0.23
   8   3   4    1.02    0.37
   8   3   4    0.41    0.33
   8   3   4    0.50    0.30
   9   3   4    0.54    0.36
   9   3   4    1.05    0.31
   9   3   4    0.19    0.32
  10   3   4   -0.24    0.33
  10   3   4    0.45    0.44
  10   3   4   -0.01    0.35
  11   3   4   -0.21    0.36
  11   3   4    0.57    0.50
  11   3   4    1.33    0.53
  12   3   4   -0.46    0.49
  12   3   4   -0.02    0.38
  11  -4  -4    0.11    0.35
  11  -4  -4    1.21    0.46
  10  -4  -4   -0.30    0.24
  10  -4  -4    0.08    0.37
   9  -4  -4    1.40    0.45
   9  -4  -4    0.75    0.35
   8  -4  -4    0.84    0.34
   8  -4  -4    0.43    0.30
   7  -4  -4   26.51    3.70
   7  -4  -4   27.95    3.48
   7  -4  -4   26.33    3.42
   7  -4  -4   27.49    3.73
  -7   4   4   31.43    3.67
   6  -4  -4    0.39    0.25
   6  -4  -4    0.46    0.33
   6  -4  -4    0.00    0.20
   6  -4  -4    0.46    0.22
  -6   4   4    0.26    0.19
  -6   4   4    0.45    0.17
  -6   4   4    0.25    0.13
   5  -4  -4    0.31    0.23
   5  -4  -4    0.20    0.25
   5  -4  -4    0.29    0.21
   5  -4  -4    0.18    0.18
  -5   4   4    0.33    0.19
  -5   4   4    0.51    0.17
  -5   4   4    0.64    0.20
   4  -4  -4   15.29    2.05
   4  -4  -4   16.84    2.08
   4  -4  -4   15.07    2.21
   4  -4  -4   17.80    1.94
  -4   4   4   14.93    1.92
  -4   4   4   16.12    1.92
  -4   4   4   15.45    2.12
  -4   4   4   15.16    2.08
   3  -4  -4    1.45    0.32
   3  -4  -4    0.25    0.16
   3  -4  -4    0.22    0.15
   3  -4  -4    0.65    0.24
  -3   4   4    0.23    0.15
  -3   4   4    0.29    0.19
  -3   4   4    1.45    0.27
   2  -4  -4    0.08    0.12
   2  -4  -4    0.47    0.23
   2  -4  -4   -0.09    0.14
   2  -4  -4   -0.05    0.08
  -2   4   4    0.09    0.12
  -2   4   4    0.02    0.11
  -2   4   4    0.15    0.15
   1  -4  -4    9.11    1.13
   1  -4  -4    7.20    1.01
   1  -4  -4    6.79    1.16
   1  -4  -4    8.58    1.07
  -1   4   4    8.63    1.03
  -1   4   4    7.10    1.16
  -1   4   4    7.09    1.06
   0  -4  -4   11.89    1.65
   0  -4  -4   13.77    1.83
   0  -4  -4   10.56    1.63
   0  -4  -4   13.84    1.55
   0   4   4   12.20    1.54
   0   4   4   14.01    1.84
   0   4   4   13.73    1.60
  -1  -4  -4   16.75    2.00
  -1  -4  -4   14.33    1.89
  -1  -4  -4   14.97    1.85
  -1  -4  -4   12.92    2.09
   1   4   4   14.18    1.88
   1   4   4   15.11    2.13
   1   4   4   16.09    1.99
   1   4   4   16.56    1.86
  -2  -4  -4   13.31    1.66
  -2  -4  -4   11.64    1.58
  -2  -4  -4   11.25    1.64
   2   4   4   15.64    1.88
   2   4   4   11.96    1.53
   2   4   4   16.47    1.61
   2   4   4   11.30    1.63
  -3  -4  -4    0.47    0.23
  -3  -4  -4    0.82    0.25
  -3  -4  -4    0.67    0.22
   3   4   4    1.07    0.26
   3   4   4    0.69    0.29
   3   4   4    0.41    0.20
   3   4   4    0.77    0.23
  -4  -4  -4    0.70    0.26
  -4  -4  -4    0.62    0.26
  -4  -4  -4    1.09    0.32
   4   4   4    0.91    0.31
   4   4   4    1.40    0.31
   4   4   4    1.30    0.38
   4   4   4    1.01    0.28
   4   4   4    0.86    0.30
  -5  -4  -4    0.35    0.20
  -5  -4  -4    0.41    0.22
  -5  -4  -4    0.46    0.22
   5   4   4    0.16    0.21
   5   4   4    0.51    0.25
   5   4   4    0.07    0.14
   5   4   4    0.17    0.21
   5   4   4    0.16    0.20
  -6  -4  -4    2.80    0.53
  -6  -4  -4    2.60    0.51
  -6  -4  -4    2.79    0.53
   6   4   4    2.50    0.56
   6   4   4    2.14    0.52
   6   4   4    1.28    0.51
   6   4   4    4.23    0.62
   6   4   4    2.57    0.52
  -7  -4  -4   11.91    1.48
  -7  -4  -4   10.49    1.38
  -7  -4  -4   10.42    1.38
   7   4   4   11.19    1.47
   7   4   4    9.69    1.48
   7   4   4    7.95    1.54
   7   4   4    9.51    1.51
   7   4   4    8.23    1.38
  -8  -4  -4    1.03    0.35
  -8  -4  -4    1.19    0.35
   8   4   4    0.87    0.34
   8   4   4    0.84    0.41
   8   4   4    0.90    0.35
   9   4   4    0.11    0.30
   9   4   4   -0.02    0.26
   9   4   4    0.11    0.27
  10   4   4    0.32    0.38
  10   4   4   -0.18    0.32
  11   4   4   -0.14    0.43
  11   4   4   -0.21    0.38
  11   4   4    0.02    0.39
  12   4   4   -0.35    0.42
  12   4   4    0.40    0.53
  12   4   4    0.37    0.51
  11  -5  -4    0.20    0.39
  11  -5  -4    0.05    0.34
  10  -5  -4   -0.02    0.30
  10  -5  -4    0.12    0.37
   9  -5  -4    0.35    0.31
   9  -5  -4    0.15    0.29
   8  -5  -4    5.27    0.92
   8  -5  -4    4.64    0.85
   7  -5  -4    5.41    0.96
   7  -5  -4    7.22    1.09
  -7   5   4    6.26    0.94
   6  -5  -4    2.02    0.54
   6  -5  -4    1.55    0.44
   6  -5  -4    0.83    0.31
   6  -5  -4    0.96    0.33
  -6   5   4    1.15    0.33
  -6   5   4    0.82    0.28
  -6   5   4    0.93    0.30
   5  -5  -4    9.89    1.77
   5  -5  -4   12.22    1.72
   5  -5  -4   11.25    1.57
   5  -5  -4   12.18    1.70
  -5   5   4   12.24    1.57
  -5   5   4   11.75    1.58
  -5   5   4   14.18    1.69
  -5   5   4   11.89    1.71
   4  -5  -4   11.28    1.52
   4  -5  -4   10.85    1.61
   4  -5  -4   10.41    1.39
   4  -5  -4   10.00    1.49
  -4   5   4   11.75    1.58
  -4   5   4   11.20    1.42
  -4   5   4    9.46    1.38
   3  -5  -4    2.06    0.43
   3  -5  -4    1.74    0.50
   3  -5  -4    2.29    0.41
   3  -5  -4    2.32    0.51
  -3   5   4    1.72    0.46
  -3   5   4    2.06    0.43
  -3   5   4    2.71    0.43
   2  -5  -4    0.68    0.22
   2  -5  -4    0.75    0.21
   2  -5  -4    0.82    0.32
   2  -5  -4    0.16    0.20
  -2   5   4    0.58    0.20
  -2   5   4    0.53    0.25
  -2   5   4    0.46    0.22
   1  -5  -4    7.50    1.00
   1  -5  -4    6.49    0.86
   1  -5  -4    5.53    0.90
   1  -5  -4    6.96    1.06
  -1   5   4    5.45    0.98
  -1   5   4    6.56    0.93
  -1   5   4    5.53    0.84
   0  -5  -4   49.55    6.40
   0  -5  -4   52.95    6.50
   0  -5  -4   50.15    5.95
   0  -5  -4   51.36    6.02
   0   5   4   51.61    5.95
   0   5   4   53.57    6.01
   0   5   4   49.55    6.49
  -1  -5  -4    0.12    0.13
  -1  -5  -4   -0.08    0.20
  -1  -5  -4   -0.13    0.09
   1   5   4   -0.06    0.16
   1   5   4   -0.20    0.12
   1   5   4    0.32    0.16
  -2  -5  -4   54.90    6.40
  -2  -5  -4   54.29    6.89
  -2  -5  -4   59.32    6.47
   2   5   4   53.78    6.39
   2   5   4   52.06    6.88
   2   5   4   58.67    6.46
   2   5   4   53.70    6.98
  -3  -5  -4    0.50    0.20
  -3  -5  -4    0.63    0.27
  -3  -5  -4    0.18    0.18
   3   5   4    0.15    0.16
   3   5   4    0.60    0.25
   3   5   4    0.74    0.22
   3   5   4    0.05    0.18
  -4  -5  -4    3.67    0.61
  -4  -5  -4    2.66    0.55
  -4  -5  -4    2.75    0.53
   4   5   4    2.92    0.52
   4   5   4    1.77    0.56
   4   5   4    3.23    0.58
   4   5   4    2.69    0.56
  -5  -5  -4   -0.14    0.18
  -5  -5  -4    0.09    0.14
  -5  -5  -4    0.04    0.24
   5   5   4   -0.09    0.15
   5   5   4    0.69    0.26
   5   5   4    0.29    0.22
   5   5   4    0.00    0.16
   5   5   4   -0.01    0.20
  -6  -5  -4    7.29    0.99
  -6  -5  -4    4.91    0.86
   6   5   4    6.51    0.96
   6   5   4    5.28    1.05
   6   5   4    3.85    0.97
   6   5   4    6.09    0.95
  -7  -5  -4    0.74    0.33
   7   5   4    0.35    0.27
   7   5   4    0.33    0.26
   7   5   4   -0.03    0.24
   7   5   4    0.46    0.31
  -8  -5  -4    0.91    0.33
   8   5   4    0.42    0.31
   8   5   4    1.04    0.45
   8   5   4    0.22    0.30
   9   5   4    0.21    0.31
   9   5   4    0.44    0.36
   9   5   4    0.09    0.32
  10   5   4   -0.47    0.32
  10   5   4    0.08    0.35
  11   5   4    0.31    0.42
  11   5   4    0.04    0.38
  12   5   4    0.00    0.49
  12   5   4   -0.28    0.50
  12   5   4    0.18    0.56
  10  -6  -4   -0.05    0.44
  10  -6  -4    0.49    0.35
   9  -6  -4    0.18    0.32
   9  -6  -4    0.31    0.41
   8  -6  -4    0.84    0.44
   8  -6  -4    1.81    0.47
   7  -6  -4    1.18    0.40
   7  -6  -4    0.72    0.38
  -7   6   4    0.66    0.28
   6  -6  -4    0.18    0.23
   6  -6  -4    0.11    0.25
  -6   6   4    0.51    0.27
  -6   6   4    0.36    0.25
   5  -6  -4    2.87    0.66
   5  -6  -4    2.03    0.48
   5  -6  -4    2.07    0.46
  -5   6   4    3.10    0.61
  -5   6   4    1.83    0.46
   4  -6  -4    1.99    0.43
   4  -6  -4    1.80    0.54
   4  -6  -4    1.90    0.41
  -4   6   4    1.76    0.49
  -4   6   4    2.02    0.44
   3  -6  -4   -0.09    0.15
   3  -6  -4   -0.12    0.16
   3  -6  -4   -0.19    0.25
   3  -6  -4   -0.06    0.30
  -3   6   4   -0.18    0.15
  -3   6   4   -0.02    0.19
   2  -6  -4   10.12    1.30
   2  -6  -4    7.09    1.02
   2  -6  -4    8.71    1.14
   2  -6  -4    5.27    0.90
  -2   6   4    5.03    0.95
  -2   6   4    6.42    1.09
   1  -6  -4    9.13    1.39
   1  -6  -4   10.18    1.52
   1  -6  -4   11.83    1.41
   1  -6  -4    7.62    1.23
  -1   6   4    9.93    1.28
  -1   6   4   10.86    1.53
  -1   6   4    8.35    1.31
   0  -6  -4    0.35    0.30
   0  -6  -4    0.15    0.16
   0  -6  -4   -0.08    0.10
   0   6   4    0.05    0.18
   0   6   4   -0.11    0.13
   0   6   4    0.00    0.19
  -1  -6  -4    5.63    0.91
  -1  -6  -4    6.47    1.03
  -1  -6  -4    6.07    0.97
   1   6   4    6.72    1.13
   1   6   4    7.16    0.93
   1   6   4    6.76    1.02
  -2  -6  -4   13.76    1.66
  -2  -6  -4   12.02    1.60
   2   6   4   12.43    1.86
   2   6   4    9.56    1.53
   2   6   4   13.72    1.71
  -3  -6  -4    3.89    0.69
  -3  -6  -4    4.54    0.70
   3   6   4    3.33    0.78
   3   6   4    3.37    0.67
   3   6   4    5.75    0.82
  -4  -6  -4    3.86    0.64
  -4  -6  -4    3.44    0.63
   4   6   4    3.00    0.61
   4   6   4    2.48    0.67
   4   6   4    2.98    0.59
  -5  -6  -4    7.78    1.03
   5   6   4    5.37    1.10
   5   6   4    5.11    0.96
   5   6   4    6.50    1.01
  -6  -6  -4    9.71    1.52
  -6  -6  -4   12.42    1.67
   6   6   4   15.08    1.71
   6   6   4   10.15    1.80
   6   6   4   11.12    1.65
   6   6   4    9.82    1.75
  -7  -6  -4    3.70    0.73
   7   6   4    3.85    0.90
   7   6   4    7.06    0.96
   7   6   4    3.39    0.88
  -8  -6  -4    0.00    0.29
   8   6   4    0.15    0.29
   8   6   4    0.22    0.31
   8   6   4    0.22    0.34
   9   6   4    0.53    0.43
   9   6   4    0.35    0.41
   9   6   4    0.97    0.44
  10   6   4   -0.03    0.40
  10   6   4   -0.17    0.31
  11   6   4   -0.40    0.46
  11   6   4   -0.01    0.35
  10  -7  -4    0.06    0.34
  10  -7  -4    0.19    0.46
   9  -7  -4    0.05    0.32
   9  -7  -4    0.51    0.43
   8  -7  -4   -0.04    0.29
   8  -7  -4    0.14    0.35
   7  -7  -4   -0.26    0.21
   7  -7  -4   -0.31    0.29
  -7   7   4   -0.06    0.26
   6  -7  -4    2.13    0.50
   6  -7  -4    1.13    0.45
  -6   7   4    2.35    0.50
   5  -7  -4    3.18    0.69
   5  -7  -4    3.73    0.66
  -5   7   4    3.22    0.65
   4  -7  -4    3.04    0.58
   4  -7  -4    2.89    0.54
   4  -7  -4    1.73    0.61
  -4   7   4    2.05    0.51
   3  -7  -4    5.97    0.95
   3  -7  -4    4.49    0.84
   3  -7  -4    5.95    1.10
  -3   7   4    6.29    1.07
  -3   7   4    6.78    0.97
   2  -7  -4    0.23    0.20
   2  -7  -4    0.23    0.21
  -2   7   4    0.44    0.31
  -2   7   4    0.34    0.25
   1  -7  -4   18.61    2.21
   1  -7  -4   16.35    2.36
  -1   7   4   19.18    2.63
  -1   7   4   19.19    2.38
   0  -7  -4    0.35    0.19
   0  -7  -4    0.16    0.19
   0   7   4    0.13    0.25
   0   7   4   -0.25    0.17
  -1  -7  -4   -0.06    0.13
  -1  -7  -4    0.10    0.16
   1   7   4   -0.03    0.21
   1   7   4    0.57    0.28
  -2  -7  -4    4.22    0.79
  -2  -7  -4    5.15    0.89
   2   7   4    7.44    0.99
   2   7   4    5.87    1.07
  -3  -7  -4    0.23    0.20
  -3  -7  -4    0.32    0.23
   3   7   4    0.25    0.23
   3   7   4    0.56    0.32
  -4  -7  -4    0.07    0.21
  -4  -7  -4    0.43    0.26
   4   7   4    0.17    0.24
   4   7   4    0.54    0.29
   4   7   4   -0.10    0.25
  -5  -7  -4    0.20    0.22
  -5  -7  -4    1.92    0.41
   5   7   4    1.45    0.52
   5   7   4    1.51    0.40
   5   7   4    2.26    0.51
  -6  -7  -4   -0.13    0.23
   6   7   4    0.17    0.30
   6   7   4   -0.03    0.27
  -7  -7  -4    1.83    0.47
   7   7   4    1.64    0.49
   7   7   4    0.60    0.43
   7   7   4    2.11    0.66
   8   7   4    0.74    0.44
   8   7   4    0.22    0.35
   9   7   4   -0.29    0.29
   9   7   4   -0.03    0.37
   9   7   4   -0.02    0.34
  10   7   4    0.47    0.47
  10   7   4   -0.01    0.39
  11   7   4    0.68    0.59
  11   7   4   -0.01    0.40
   9  -8  -4    0.61    0.46
   9  -8  -4    0.63    0.49
   8  -8  -4    0.55    0.43
   8  -8  -4    0.16    0.35
   7  -8  -4    0.22    0.31
   7  -8  -4    0.00    0.29
   6  -8  -4   -0.11    0.24
   6  -8  -4    0.02    0.25
  -6   8   4    0.13    0.31
   5  -8  -4    0.47    0.30
   5  -8  -4   -0.04    0.26
  -5   8   4    0.70    0.37
   4  -8  -4    0.32    0.30
   4  -8  -4    0.36    0.29
  -4   8   4    0.89    0.38
   3  -8  -4    0.64    0.30
   3  -8  -4    0.13    0.23
  -3   8   4    1.09    0.38
  -3   8   4    0.65    0.40
   2  -8  -4   23.27    3.32
   2  -8  -4   26.67    3.11
  -2   8   4   27.82    3.20
  -2   8   4   25.16    3.61
   1  -8  -4    4.47    0.70
   1  -8  -4    3.19    0.62
  -1   8   4    3.74    0.80
  -1   8   4    1.95    0.59
   0  -8  -4    0.35    0.22
   0  -8  -4    0.55    0.27
   0   8   4    0.58    0.30
   0   8   4    0.26    0.31
  -1  -8  -4    1.33    0.38
  -1  -8  -4    1.51    0.39
   1   8   4    1.10    0.49
   1   8   4    1.71    0.48
  -2  -8  -4    0.07    0.19
  -2  -8  -4   -0.13    0.18
   2   8   4   -0.32    0.22
   2   8   4    0.44    0.26
  -3  -8  -4    0.75    0.32
  -3  -8  -4    0.46    0.27
   3   8   4    0.50    0.35
   3   8   4    1.19    0.43
  -4  -8  -4    0.72    0.33
  -4  -8  -4    0.68    0.34
   4   8   4    1.05    0.38
   4   8   4    1.08    0.48
  -5  -8  -4    3.10    0.72
   5   8   4    4.55    1.01
   5   8   4    6.09    0.94
  -6  -8  -4    1.72    0.52
   6   8   4    2.86    0.65
   6   8   4    1.77    0.64
  -7  -8  -4    0.01    0.29
   7   8   4    0.39    0.39
   7   8   4   -0.42    0.27
   7   8   4    0.19    0.38
   8   8   4    0.11    0.38
   8   8   4   -0.26    0.35
   8   8   4    0.26    0.38
   9   8   4    0.66    0.45
   9   8   4    0.16    0.42
   9   8   4    0.01    0.39
  10   8   4    0.34    0.46
  10   8   4   -0.09    0.48
   9  -9  -4   -0.20    0.49
   9  -9  -4    0.51    0.43
   8  -9  -4   -0.20    0.40
   8  -9  -4   -0.14    0.31
   7  -9  -4    0.50    0.39
   7  -9  -4    0.13    0.36
   6  -9  -4    0.12    0.30
   6  -9  -4    0.49    0.38
  -6   9   4    0.76    0.40
   5  -9  -4   -0.23    0.21
   5  -9  -4    0.21    0.36
  -5   9   4    0.32    0.35
   4  -9  -4    0.24    0.32
   4  -9  -4   -0.02    0.22
  -4   9   4    0.30    0.35
   3  -9  -4   -0.04    0.21
   3  -9  -4   -0.21    0.22
  -3   9   4   -0.09    0.29
   2  -9  -4    4.37    0.75
   2  -9  -4    3.46    0.74
  -2   9   4    4.58    0.96
  -2   9   4    4.98    0.89
   1  -9  -4    4.40    0.73
   1  -9  -4    2.73    0.65
  -1   9   4    3.17    0.85
  -1   9   4    4.85    0.83
   0  -9  -4    0.30    0.22
   0  -9  -4    0.30    0.25
   0   9   4    0.06    0.33
   0   9   4    0.46    0.33
  -1  -9  -4    0.69    0.31
  -1  -9  -4    1.04    0.36
   1   9   4    1.42    0.55
   1   9   4    2.32    0.57
  -2  -9  -4    4.71    0.79
  -2  -9  -4    2.62    0.64
   2   9   4    3.79    0.79
   2   9   4    5.50    1.07
  -3  -9  -4    1.57    0.48
  -3  -9  -4    2.38    0.58
   3   9   4    3.00    0.66
   3   9   4    2.47    0.71
  -4  -9  -4    0.58    0.33
   4   9   4    0.52    0.40
   4   9   4    0.99    0.44
  -5  -9  -4    0.79    0.38
   5   9   4    0.99    0.49
   5   9   4    0.18    0.35
  -6  -9  -4    0.58    0.39
   6   9   4    0.49    0.43
   6   9   4    1.31    0.56
   7   9   4    1.29    0.61
   7   9   4    0.97    0.48
   8   9   4   -0.22    0.37
   8   9   4    0.22    0.39
   8   9   4    0.11    0.40
   9   9   4    0.53    0.49
   9   9   4    0.35    0.51
  10   9   4    0.34    0.49
  10   9   4    0.01    0.48
   8 -10  -4    0.50    0.45
   7 -10  -4    0.16    0.38
   7 -10  -4   -0.05    0.32
   6 -10  -4    0.78    0.45
   6 -10  -4   -0.04    0.32
   5 -10  -4    0.08    0.27
   5 -10  -4   -0.16    0.32
  -5  10   4    0.00    0.35
   4 -10  -4   -0.17    0.22
   4 -10  -4    0.28    0.33
  -4  10   4    0.87    0.42
   3 -10  -4    2.02    0.59
   3 -10  -4    3.79    0.70
  -3  10   4    3.08    0.73
   2 -10  -4    0.66    0.33
   2 -10  -4    0.55    0.32
  -2  10   4    0.10    0.36
   1 -10  -4   -0.02    0.21
   1 -10  -4   -0.04    0.24
  -1  10   4   -0.32    0.33
  -1  10   4    0.02    0.32
   0 -10  -4   -0.07    0.19
   0 -10  -4    0.11    0.28
   0  10   4    1.20    0.56
   0  10   4    0.98    0.45
  -1 -10  -4    0.28    0.26
  -1 -10  -4   -0.02    0.26
   1  10   4   -0.28    0.30
   1  10   4   -0.44    0.24
  -2 -10  -4   -0.01    0.26
  -2 -10  -4    0.70    0.34
   2  10   4    0.37    0.39
   2  10   4    0.54    0.49
  -3 -10  -4    2.17    0.55
   3  10   4    2.48    0.67
   3  10   4    2.32    0.78
  -4 -10  -4   -0.27    0.24
   4  10   4   -0.25    0.33
   4  10   4   -0.12    0.37
  -5 -10  -4    3.29    0.82
   5  10   4    5.29    1.18
   5  10   4    6.80    1.07
  -6 -10  -4    0.06    0.39
   6  10   4    0.19    0.38
   6  10   4    0.53    0.49
   7  10   4   -0.15    0.39
   7  10   4    0.38    0.42
   8  10   4    0.11    0.43
   8  10   4   -0.40    0.37
   8  10   4    0.29    0.47
   9  10   4   -0.15    0.46
   9  10   4   -0.05    0.45
   9  10   4    0.05    0.49
   7 -11  -4    0.53    0.41
   6 -11  -4    0.34    0.48
   6 -11  -4   -0.02    0.34
   5 -11  -4    0.52    0.38
   5 -11  -4   -0.08    0.28
  -5  11   4    0.10    0.43
   4 -11  -4    0.73    0.40
   4 -11  -4    0.23    0.33
  -4  11   4    0.55    0.47
   3 -11  -4    1.19    0.42
   3 -11  -4    0.34    0.35
  -3  11   4    0.70    0.43
   2 -11  -4    0.36    0.32
   2 -11  -4    0.20    0.32
  -2  11   4    0.77    0.43
   1 -11  -4    0.81    0.37
   1 -11  -4    0.71    0.37
  -1  11   4    0.63    0.45
   0 -11  -4    0.40    0.33
   0 -11  -4    0.24    0.28
   0  11   4    0.61    0.44
   0  11   4    0.34    0.44
  -1 -11  -4    2.98    0.67
   1  11   4    1.79    0.75
   1  11   4    7.02    1.06
  -2 -11  -4    1.10    0.45
   2  11   4    1.35    0.55
   2  11   4    1.41    0.63
  -3 -11  -4    0.10    0.32
   3  11   4    0.05    0.38
   3  11   4    0.49    0.48
  -4 -11  -4    0.44    0.39
   4  11   4    0.28    0.54
   4  11   4    0.40    0.45
  -5 -11  -4    0.14    0.40
   5  11   4    0.40    0.45
   5  11   4    0.57    0.52
   6  11   4    0.05    0.43
   6  11   4    0.60    0.51
   7  11   4    0.19    0.42
   7  11   4    0.09    0.49
   8  11   4    0.78    0.60
   8  11   4    0.61    0.60
   5 -12  -4    0.13    0.35
  -5  12   4   -0.19    0.44
   4 -12  -4    0.61    0.44
   4 -12  -4   -0.16    0.31
  -4  12   4    0.10    0.47
   3 -12  -4    0.08    0.28
   3 -12  -4    0.21    0.41
  -3  12   4    0.10    0.44
   2 -12  -4    0.03    0.34
   2 -12  -4   -0.02    0.31
  -2  12   4    0.22    0.47
   1 -12  -4    0.07    0.29
   1 -12  -4    0.43    0.39
  -1  12   4    0.52    0.45
   0 -12  -4    0.19    0.35
   0  12   4    0.84    0.51
  -1 -12  -4    0.67    0.41
   1  12   4    0.95    0.53
   1  12   4    0.42    0.53
  -2 -12  -4    0.00    0.30
   2  12   4    0.34    0.43
   2  12   4    0.37    0.53
  -3 -12  -4   -0.08    0.35
   3  12   4    0.11    0.46
   3  12   4   -0.28    0.45
  -4 -12  -4    0.59    0.46
   4  12   4    2.93    0.93
   4  12   4    1.14    0.60
  -5 -12  -4   -0.32    0.43
   5  12   4    0.17    0.49
   5  12   4   -0.17    0.54
   6  12   4    0.21    0.53
   4 -13  -4    0.34    0.41
  -3  13   4    0.13    0.49
  -2  13   4   -0.26    0.50
   1 -13  -4    0.26    0.41
  -1  13   4   -0.15    0.45
   0 -13  -4   -0.33    0.37
   0  13   4    0.47    0.54
  -1 -13  -4    0.27    0.39
   1  13   4   -0.24    0.41
  -2 -13  -4   -0.01    0.39
   2  13   4   -0.24    0.53
   2  13   4    0.21    0.49
  -3 -13  -4    0.46    0.47
   3  13   4    2.02    0.86
  -4 -13  -4   -0.15    0.43
   4  13   4   -0.06    0.57
   5  13   4    0.26    0.62
   3  13  -5   -0.13    0.52
   2  13  -5    0.18    0.59
   1  13  -5    0.14    0.53
   0  13  -5   -0.76    0.48
   0 -13   5   -0.28    0.41
  -1  13  -5    0.14    0.58
   1 -13   5   -0.54    0.36
   2 -13   5    0.54    0.47
   3 -13   5    0.66    0.48
   5  12  -5    0.64    0.57
   5  12  -5   -0.05    0.43
   4  12  -5    0.05    0.51
   4  12  -5    0.23    0.45
   3  12  -5    0.29    0.51
   3  12  -5    0.01    0.40
   2  12  -5    0.20    0.43
   2  12  -5   -0.12    0.41
   1  12  -5    0.31    0.50
   1  12  -5    0.49    0.52
  -1 -12   5   -0.36    0.36
   0  12  -5   -0.11    0.46
   0  12  -5   -0.30    0.46
   0 -12   5    0.20    0.38
  -1  12  -5   -0.27    0.48
  -1  12  -5    0.05    0.42
   1 -12   5    0.05    0.35
  -2  12  -5    0.24    0.46
  -2  12  -5    0.01    0.53
   2 -12   5    0.40    0.41
  -3  12  -5    0.25    0.48
   3 -12   5    0.15    0.39
  -4  12  -5    0.38    0.51
   4 -12   5    0.16    0.43
  -5  12  -5    0.23    0.55
  -6  12  -5   -0.47    0.48
   6  11  -5    0.07    0.47
   6  11  -5   -0.02    0.43
   5  11  -5    0.08    0.41
   5  11  -5   -0.28    0.46
   4  11  -5   -0.05    0.43
   4  11  -5    0.14    0.42
   3  11  -5    0.55    0.45
   3  11  -5    0.28    0.42
   2  11  -5   -0.19    0.37
   2  11  -5    0.00    0.39
  -2 -11   5    0.54    0.38
   1  11  -5    0.03    0.43
   1  11  -5    0.14    0.38
  -1 -11   5    0.21    0.36
   0  11  -5    0.25    0.42
   0  11  -5    0.46    0.45
   0 -11   5    0.18    0.33
  -1  11  -5    0.54    0.50
  -1  11  -5    0.78    0.50
   1 -11   5    0.45    0.36
  -2  11  -5    0.44    0.42
  -2  11  -5    0.04    0.43
   2 -11   5    0.04    0.32
  -3  11  -5    0.78    0.60
  -3  11  -5    0.41    0.46
   3 -11   5    0.20    0.37
  -4  11  -5    0.13    0.47
   4 -11   5   -0.18    0.31
  -5  11  -5   -0.54    0.40
   5 -11   5   -0.25    0.30
   5 -11   5    0.02    0.37
  -6  11  -5    0.16    0.49
   6 -11   5   -0.06    0.35
   6 -11   5   -0.07    0.44
  -7  11  -5    0.46    0.55
   7 -11   5   -0.17    0.40
   8  10  -5    0.20    0.39
   8  10  -5    0.38    0.48
   7  10  -5    0.26    0.48
   7  10  -5    0.28    0.38
   6  10  -5   -0.28    0.36
   6  10  -5   -0.30    0.38
   5  10  -5    1.04    0.50
   5  10  -5    0.15    0.40
   4  10  -5    0.06    0.39
   4  10  -5    0.98    0.49
   3  10  -5    0.60    0.47
   3  10  -5    0.68    0.47
  -3 -10   5    0.99    0.39
   2  10  -5    1.54    0.57
   2  10  -5    1.99    0.63
  -2 -10   5    1.43    0.44
   1  10  -5    0.24    0.37
   1  10  -5   -0.18    0.33
  -1 -10   5    0.50    0.29
   0  10  -5    0.11    0.38
   0  10  -5    0.85    0.49
   0 -10   5    0.02    0.26
  -1  10  -5   -0.06    0.36
  -1  10  -5    0.16    0.35
   1 -10   5    0.06    0.25
  -2  10  -5    1.35    0.49
  -2  10  -5    0.67    0.46
   2 -10   5    0.37    0.31
   2 -10   5    0.15    0.28
  -3  10  -5    1.35    0.56
  -3  10  -5    1.28    0.68
   3 -10   5    1.03    0.40
   3 -10   5    1.17    0.42
  -4  10  -5    0.17    0.39
  -4  10  -5    0.38    0.48
   4 -10   5    0.06    0.31
   4 -10   5    0.15    0.33
  -5  10  -5   -0.10    0.40
   5 -10   5   -0.04    0.30
   5 -10   5   -0.24    0.30
  -6  10  -5    0.43    0.50
   6 -10   5   -0.21    0.29
   6 -10   5   -0.11    0.32
  -7  10  -5    0.35    0.52
   7 -10   5   -0.25    0.33
   7 -10   5   -0.08    0.41
  -8  10  -5   -0.05    0.52
   8 -10   5   -0.15    0.40
   8   9  -5   -0.39    0.32
   8   9  -5    0.01    0.41
   7   9  -5    0.25    0.38
   7   9  -5    0.33    0.44
   6   9  -5    0.42    0.39
   6   9  -5    0.58    0.45
   5   9  -5   -0.07    0.34
   5   9  -5    0.00    0.29
   4   9  -5    0.43    0.35
   4   9  -5    0.90    0.44
   3   9  -5    0.13    0.32
   3   9  -5    0.60    0.40
  -3  -9   5    0.26    0.27
   2   9  -5    1.05    0.50
   2   9  -5    0.92    0.45
  -2  -9   5    1.13    0.36
   1   9  -5    1.28    0.50
   1   9  -5    2.30    0.61
  -1  -9   5    1.38    0.41
   0   9  -5    1.86    0.56
   0   9  -5    1.51    0.57
   0  -9   5    1.11    0.36
   0  -9   5    0.71    0.33
  -1   9  -5    1.33    0.54
  -1   9  -5    0.73    0.45
   1  -9   5    1.63    0.43
   1  -9   5    1.72    0.43
  -2   9  -5    4.28    0.85
  -2   9  -5    4.99    1.00
   2  -9   5    3.68    0.76
   2  -9   5    3.63    0.71
  -3   9  -5    1.17    0.51
  -3   9  -5    0.45    0.42
   3  -9   5    0.68    0.32
   3  -9   5    1.13    0.40
  -4   9  -5    0.30    0.35
  -4   9  -5    0.10    0.41
   4  -9   5    0.46    0.32
   4  -9   5    0.34    0.30
  -5   9  -5    2.56    0.72
   5  -9   5    2.99    0.68
   5  -9   5    2.96    0.69
  -6   9  -5   -0.12    0.40
   6  -9   5   -0.19    0.25
   6  -9   5   -0.15    0.30
  -7   9  -5   -0.02    0.41
   7  -9   5    0.02    0.34
   7  -9   5    0.10    0.36
  -8   9  -5    0.70    0.53
   8  -9   5    0.30    0.46
   8  -9   5    1.20    0.56
   9  -9   5    0.11    0.40
   9   8  -5    0.03    0.38
   8   8  -5    0.94    0.41
   8   8  -5    0.03    0.39
   7   8  -5    0.74    0.44
   7   8  -5    0.32    0.36
   6   8  -5    1.22    0.48
   6   8  -5    0.70    0.38
   5   8  -5   -0.21    0.25
   5   8  -5   -0.28    0.31
   4   8  -5   -0.02    0.22
   4   8  -5    0.46    0.34
  -4  -8   5    0.19    0.23
  -4  -8   5    0.33    0.29
   3   8  -5    3.71    0.83
   3   8  -5    3.34    0.74
  -3  -8   5    3.60    0.62
   2   8  -5    5.66    1.07
   2   8  -5    6.09    1.00
   2   8  -5    5.07    0.93
  -2  -8   5    5.66    0.86
   1   8  -5   -0.11    0.23
   1   8  -5   -0.01    0.25
   1   8  -5    0.23    0.29
  -1  -8   5   -0.03    0.14
  -1  -8   5   -0.07    0.19
   0   8  -5    1.22    0.48
   0   8  -5    1.64    0.52
   0  -8   5    1.98    0.43
   0  -8   5    1.83    0.43
  -1   8  -5    1.22    0.44
  -1   8  -5    0.01    0.27
   1  -8   5    0.28    0.22
   1  -8   5    0.56    0.26
  -2   8  -5    0.23    0.32
  -2   8  -5   -0.15    0.21
   2  -8   5   -0.20    0.16
   2  -8   5    0.20    0.22
  -3   8  -5    0.53    0.37
  -3   8  -5    1.19    0.48
   3  -8   5    0.24    0.23
   3  -8   5    0.26    0.25
  -4   8  -5    0.27    0.31
  -4   8  -5    0.30    0.35
   4  -8   5    0.19    0.24
   4  -8   5    0.74    0.33
  -5   8  -5    3.59    0.81
  -5   8  -5    1.91    0.58
   5  -8   5    1.36    0.46
   5  -8   5    1.38    0.48
  -6   8  -5    4.76    0.87
   6  -8   5    2.14    0.66
   6  -8   5    4.23    0.80
  -7   8  -5    0.48    0.45
   7  -8   5    0.20    0.32
   7  -8   5    0.34    0.36
  -8   8  -5   -0.15    0.36
   8  -8   5   -0.01    0.30
   8  -8   5    0.12    0.33
   9  -8   5    1.12    0.53
   9  -8   5    0.44    0.43
  10  -8   5    0.14    0.39
  10   7  -5    0.04    0.42
   9   7  -5    0.12    0.32
   8   7  -5    0.67    0.39
   8   7  -5    0.47    0.39
   7   7  -5    3.99    0.72
   7   7  -5    2.99    0.74
   6   7  -5    0.19    0.35
   6   7  -5    0.80    0.38
   5   7  -5    0.31    0.29
   5   7  -5    0.31    0.25
   5   7  -5   -0.11    0.26
   4   7  -5    9.33    1.32
   4   7  -5    7.80    1.18
   4   7  -5    8.96    1.29
   4   7  -5    7.12    1.35
  -4  -7   5   10.15    1.19
  -4  -7   5    8.52    1.14
   3   7  -5    0.21    0.23
   3   7  -5   -0.19    0.16
   3   7  -5    0.03    0.25
   3   7  -5   -0.22    0.22
  -3  -7   5    0.21    0.17
  -3  -7   5   -0.07    0.15
  -3  -7   5    0.30    0.24
   2   7  -5    0.10    0.22
   2   7  -5    0.05    0.19
   2   7  -5   -0.05    0.24
   2   7  -5    0.13    0.26
  -2  -7   5   -0.03    0.17
  -2  -7   5   -0.03    0.14
   1   7  -5    0.23    0.21
   1   7  -5    0.32    0.26
   1   7  -5    0.48    0.31
  -1  -7   5    0.25    0.17
  -1  -7   5   -0.02    0.12
   0   7  -5    2.41    0.58
   0   7  -5    2.25    0.52
   0   7  -5    2.08    0.50
   0  -7   5    2.97    0.50
   0  -7   5    1.25    0.37
  -1   7  -5    1.85    0.50
  -1   7  -5    2.40    0.61
   1  -7   5    1.51    0.38
   1  -7   5    1.43    0.37
  -2   7  -5    0.59    0.34
  -2   7  -5    0.02    0.22
   2  -7   5    0.05    0.18
   2  -7   5   -0.02    0.15
  -3   7  -5    4.41    0.94
  -3   7  -5    3.34    0.78
   3  -7   5    5.10    0.83
   3  -7   5    4.80    0.78
  -4   7  -5    5.15    0.95
  -4   7  -5    5.07    1.03
   4  -7   5    4.91    0.91
   4  -7   5    5.23    0.87
  -5   7  -5    0.57    0.36
  -5   7  -5    1.81    0.56
   5  -7   5    0.66    0.32
   5  -7   5    0.79    0.35
  -6   7  -5    1.90    0.54
  -6   7  -5    1.89    0.60
   6  -7   5    1.37    0.46
   6  -7   5    1.06    0.45
  -7   7  -5   -0.03    0.32
   7  -7   5   -0.03    0.25
   7  -7   5   -0.04    0.32
  -8   7  -5    0.81    0.47
   8  -7   5    0.16    0.35
   8  -7   5   -0.14    0.30
  -9   7  -5    0.52    0.45
   9  -7   5    0.50    0.43
   9  -7   5    0.63    0.47
  10  -7   5   -0.13    0.35
  10  -7   5   -0.49    0.37
  11  -7   5    0.11    0.43
  10   6  -5   -0.05    0.35
  10   6  -5    0.38    0.34
   9   6  -5    0.49    0.36
   8   6  -5    0.22    0.28
   8   6  -5    0.05    0.29
   7   6  -5    0.50    0.31
   7   6  -5    0.06    0.27
   6   6  -5    3.11    0.63
   6   6  -5    3.62    0.62
   6   6  -5    5.15    0.76
   6   6  -5    4.78    0.78
   5   6  -5    1.46    0.37
   5   6  -5    1.96    0.45
   5   6  -5    2.55    0.53
   5   6  -5    1.72    0.38
   4   6  -5   -0.31    0.13
   4   6  -5   -0.11    0.14
   4   6  -5    0.07    0.17
   4   6  -5    0.24    0.22
  -4  -6   5    0.08    0.11
  -4  -6   5    0.11    0.14
   3   6  -5    0.33    0.25
   3   6  -5    0.26    0.18
   3   6  -5    0.28    0.20
   3   6  -5    0.03    0.17
  -3  -6   5    0.17    0.14
  -3  -6   5    0.09    0.14
  -3  -6   5    0.06    0.20
   2   6  -5    4.12    0.72
   2   6  -5    4.75    0.79
   2   6  -5    4.73    0.87
   2   6  -5    5.05    0.82
  -2  -6   5    5.30    0.76
  -2  -6   5    5.17    0.72
  -2  -6   5    4.90    0.77
   1   6  -5    0.02    0.18
   1   6  -5    0.46    0.23
   1   6  -5    0.34    0.22
   1   6  -5    0.54    0.29
  -1  -6   5    0.25    0.24
  -1  -6   5    0.11    0.14
  -1  -6   5    0.37    0.18
   0   6  -5    8.13    1.33
   0   6  -5   10.26    1.39
   0   6  -5    9.09    1.26
   0   6  -5    7.89    1.41
   0  -6   5    9.88    1.24
   0  -6   5    9.36    1.32
   0  -6   5    9.26    1.33
  -1   6  -5    0.34    0.28
  -1   6  -5    0.15    0.25
  -1   6  -5    0.82    0.29
   1  -6   5    0.41    0.20
   1  -6   5    0.43    0.21
  -2   6  -5   12.12    1.44
  -2   6  -5   14.59    1.64
   2  -6   5    6.65    1.26
   2  -6   5    7.71    1.20
  -3   6  -5    8.71    1.40
  -3   6  -5    6.41    1.43
   3  -6   5   10.00    1.35
   3  -6   5   14.17    1.55
  -4   6  -5    0.63    0.37
  -4   6  -5    0.50    0.33
   4  -6   5    1.11    0.33
   4  -6   5    0.45    0.26
  -5   6  -5   21.26    2.70
  -5   6  -5   20.48    2.46
   5  -6   5   16.00    2.30
   5  -6   5   15.60    2.48
  -6   6  -5    0.04    0.27
  -6   6  -5    0.25    0.35
   6  -6   5   -0.02    0.22
   6  -6   5   -0.19    0.23
  -7   6  -5    2.68    0.58
   7  -6   5    1.05    0.45
   7  -6   5    1.23    0.45
  -8   6  -5    1.29    0.50
   8  -6   5    1.81    0.54
   8  -6   5    1.49    0.52
  -9   6  -5   -0.18    0.36
   9  -6   5   -0.41    0.35
   9  -6   5    0.07    0.36
  10  -6   5    0.48    0.45
  10  -6   5    0.08    0.41
  11  -6   5    0.26    0.43
  11  -6   5    0.22    0.44
  11   5  -5    0.30    0.40
  10   5  -5    0.51    0.39
   9   5  -5    0.07    0.27
   8   5  -5    0.30    0.27
   8   5  -5    0.73    0.33
   7   5  -5    0.19    0.24
   7   5  -5    0.27    0.16
   7   5  -5    0.26    0.23
   6   5  -5   -0.15    0.17
   6   5  -5    0.06    0.14
   6   5  -5   -0.13    0.17
   6   5  -5   -0.09    0.20
   5   5  -5    0.12    0.15
   5   5  -5    0.73    0.25
   5   5  -5    0.34    0.19
   5   5  -5   -0.06    0.16
   4   5  -5    8.70    1.30
   4   5  -5   10.13    1.13
   4   5  -5    7.32    1.20
   4   5  -5    9.71    1.24
   3   5  -5    2.25    0.42
   3   5  -5    1.88    0.35
   3   5  -5    0.76    0.28
   3   5  -5    1.66    0.40
  -3  -5   5    1.99    0.32
  -3  -5   5    1.79    0.29
   2   5  -5    4.54    0.73
   2   5  -5    4.70    0.78
   2   5  -5    6.79    0.93
   2   5  -5    5.85    0.83
  -2  -5   5    4.29    0.73
  -2  -5   5    5.45    0.71
  -2  -5   5    5.52    0.76
   1   5  -5    0.21    0.17
   1   5  -5    1.24    0.32
   1   5  -5    0.43    0.25
   1   5  -5    0.49    0.21
  -1  -5   5    0.87    0.27
  -1  -5   5    0.62    0.19
  -1  -5   5    0.82    0.21
   0   5  -5   36.37    3.99
   0   5  -5   28.91    3.62
   0   5  -5   30.68    3.68
   0   5  -5   28.11    3.90
   0  -5   5   30.41    3.88
   0  -5   5   32.44    3.61
   0  -5   5   29.44    3.66
  -1   5  -5   39.60    5.70
  -1   5  -5   48.10    5.78
  -1   5  -5   46.54    5.37
  -1   5  -5   42.67    5.29
   1  -5   5   46.56    5.36
   1  -5   5   46.25    5.69
   1  -5   5   48.51    5.30
  -2   5  -5    0.53    0.27
  -2   5  -5    0.16    0.22
  -2   5  -5    0.99    0.30
   2  -5   5    0.61    0.23
   2  -5   5    1.02    0.27
   2  -5   5    1.02    0.35
  -3   5  -5   14.04    1.99
  -3   5  -5   17.03    2.20
   3  -5   5   13.44    2.03
   3  -5   5   15.50    1.93
  -4   5  -5   21.76    2.66
  -4   5  -5   18.73    2.41
   4  -5   5   16.42    2.49
   4  -5   5   16.97    2.31
  -5   5  -5    1.86    0.49
  -5   5  -5    1.71    0.46
   5  -5   5    0.75    0.31
   5  -5   5    0.62    0.32
  -6   5  -5    0.00    0.25
  -6   5  -5    0.19    0.31
   6  -5   5    0.59    0.32
   6  -5   5    0.25    0.29
  -7   5  -5    0.96    0.39
   7  -5   5    0.10    0.28
   7  -5   5    0.28    0.33
  -8   5  -5    5.54    0.98
   8  -5   5    3.97    1.00
   8  -5   5    8.49    1.15
  -9   5  -5    0.88    0.46
   9  -5   5    0.51    0.36
   9  -5   5   -0.23    0.37
  10  -5   5    0.16    0.36
  10  -5   5    0.13    0.44
  11  -5   5    0.37    0.50
  11  -5   5    0.49    0.46
  11   4  -5    0.41    0.40
  10   4  -5    0.87    0.38
   9   4  -5    0.25    0.23
   9   4  -5    0.02    0.21
   8   4  -5    0.19    0.18
   8   4  -5   -0.29    0.17
   8   4  -5   -0.10    0.21
   7   4  -5    2.09    0.39
   7   4  -5    2.10    0.43
   7   4  -5    1.86    0.37
   7   4  -5    2.26    0.42
   6   4  -5    0.72    0.27
   6   4  -5    0.67    0.25
   6   4  -5    0.75    0.21
   6   4  -5    0.66    0.22
   5   4  -5    4.71    0.62
   5   4  -5    4.04    0.65
   5   4  -5    4.14    0.66
   5   4  -5    5.40    0.74
   4   4  -5   43.65    5.53
   4   4  -5   45.38    5.49
   4   4  -5   43.47    5.13
   4   4  -5   43.31    5.10
   3   4  -5    5.33    0.68
   3   4  -5    4.79    0.72
   3   4  -5    5.13    0.72
   3   4  -5    4.30    0.76
   2   4  -5   80.60    8.69
   2   4  -5   73.95    8.72
   2   4  -5   76.97    9.35
   2   4  -5   73.99    9.39
  -2  -4   5   77.53    8.68
  -2  -4   5   72.06    8.66
  -2  -4   5   72.82    9.32
   1   4  -5    3.64    0.60
   1   4  -5    3.44    0.55
   1   4  -5    3.98    0.62
   1   4  -5    3.77    0.66
  -1  -4   5    4.03    0.58
  -1  -4   5    3.92    0.59
  -1  -4   5    3.80    0.54
   0   4  -5   -0.10    0.14
   0   4  -5    0.29    0.19
   0   4  -5    0.09    0.12
   0   4  -5    0.38    0.17
   0  -4   5    0.19    0.16
   0  -4   5    0.04    0.08
   0  -4   5    0.24    0.13
  -1   4  -5    0.41    0.19
  -1   4  -5    0.35    0.19
  -1   4  -5    0.64    0.24
  -1   4  -5    0.31    0.19
  -1   4  -5    0.15    0.15
   1  -4   5    0.46    0.17
   1  -4   5    0.44    0.18
   1  -4   5    0.56    0.25
  -2   4  -5    0.40    0.19
  -2   4  -5   -0.12    0.15
  -2   4  -5    0.05    0.16
  -2   4  -5    0.01    0.15
  -2   4  -5    0.39    0.21
   2  -4   5    0.20    0.16
   2  -4   5    0.18    0.20
   2  -4   5    0.23    0.16
  -3   4  -5    2.77    0.49
  -3   4  -5    1.35    0.36
  -3   4  -5    0.44    0.25
  -3   4  -5    2.14    0.40
   3  -4   5    0.44    0.25
   3  -4   5    0.47    0.23
   3  -4   5    1.88    0.41
  -4   4  -5   26.95    3.71
  -4   4  -5   33.95    3.77
  -4   4  -5   32.75    4.05
  -4   4  -5   32.66    4.07
   4  -4   5   27.84    3.74
   4  -4   5   32.10    4.02
   4  -4   5   32.15    3.73
  -5   4  -5   13.89    2.01
  -5   4  -5   14.38    1.94
  -5   4  -5   17.30    2.17
   5  -4   5   11.83    2.05
   5  -4   5   16.97    2.16
   5  -4   5   13.35    1.90
  -6   4  -5    1.74    0.48
  -6   4  -5    1.18    0.33
  -6   4  -5    0.83    0.34
   6  -4   5    0.61    0.37
   6  -4   5    0.78    0.36
   6  -4   5    0.94    0.37
  -7   4  -5    6.35    0.98
  -7   4  -5    7.53    1.07
  -7   4  -5    3.53    0.99
   7  -4   5    7.82    1.18
   7  -4   5    8.21    1.10
   7  -4   5    5.11    1.06
  -8   4  -5    0.89    0.41
   8  -4   5    0.06    0.31
   8  -4   5    0.49    0.38
  -9   4  -5    0.21    0.34
   9  -4   5    0.20    0.33
   9  -4   5   -0.08    0.33
  10  -4   5    0.37    0.40
  10  -4   5    0.42    0.48
  11  -4   5    0.21    0.50
  11  -4   5    0.05    0.41
  12  -4   5   -0.10    0.44
  12  -4   5    0.47    0.57
  11   3  -5    0.20    0.37
  10   3  -5    0.15    0.27
   9   3  -5    0.76    0.26
   9   3  -5    0.88    0.32
   8   3  -5    5.96    1.09
   8   3  -5    8.78    1.10
   8   3  -5    8.08    1.02
   7   3  -5    0.17    0.18
   7   3  -5   -0.03    0.23
   7   3  -5    0.00    0.13
   7   3  -5    0.05    0.16
   7   3  -5   -0.22    0.13
   6   3  -5    0.19    0.16
   6   3  -5    0.42    0.16
   6   3  -5   -0.07    0.12
   6   3  -5    0.19    0.13
   6   3  -5   -0.03    0.23
   5   3  -5    8.37    0.98
   5   3  -5    7.51    1.07
   5   3  -5    8.60    1.05
   5   3  -5    7.65    1.22
   5   3  -5    7.77    1.00
   4   3  -5    0.43    0.11
   4   3  -5    0.39    0.13
   4   3  -5    0.05    0.21
   4   3  -5    0.28    0.14
   4   3  -5    0.29    0.14
   3   3  -5   42.55    5.00
   3   3  -5   41.14    5.21
   3   3  -5   39.76    4.64
   3   3  -5   39.06    5.02
   3   3  -5   38.49    4.67
   2   3  -5    0.50    0.21
   2   3  -5    1.02    0.25
   2   3  -5    0.43    0.26
   2   3  -5    1.80    0.23
   2   3  -5    1.57    0.25
  -2  -3   5    1.40    0.20
   1   3  -5   24.69    2.96
   1   3  -5   26.18    3.19
   1   3  -5   23.00    3.32
   1   3  -5   23.04    3.21
   1   3  -5   23.75    2.99
  -1  -3   5   27.14    2.95
  -1  -3   5   26.65    3.17
  -1  -3   5   26.24    2.97
   0   3  -5    0.06    0.11
   0   3  -5    0.18    0.14
   0   3  -5    0.16    0.10
   0   3  -5    0.33    0.13
   0   3  -5   -0.02    0.12
   0  -3   5   -0.04    0.05
   0  -3   5    0.19    0.10
   0  -3   5    0.08    0.12
  -1   3  -5    3.58    0.54
  -1   3  -5    3.59    0.59
  -1   3  -5    3.53    0.57
  -1   3  -5    3.04    0.60
  -1   3  -5    4.04    0.63
   1  -3   5    3.21    0.55
   1  -3   5    2.93    0.55
   1  -3   5    4.00    0.54
  -2   3  -5   18.46    2.25
  -2   3  -5   18.68    2.10
  -2   3  -5   18.30    2.28
  -2   3  -5   16.01    2.31
  -2   3  -5   15.33    2.05
   2  -3   5   15.40    2.21
   2  -3   5   16.07    2.08
   2  -3   5   18.08    2.06
  -3   3  -5   24.45    2.86
  -3   3  -5   22.23    3.09
  -3   3  -5   21.55    2.83
  -3   3  -5   24.51    3.07
   3  -3   5   20.63    2.82
   3  -3   5   24.29    2.86
   3  -3   5   26.21    3.08
   3  -3   5   26.79    3.08
  -4   3  -5    1.81    0.38
  -4   3  -5    1.05    0.34
  -4   3  -5    0.92    0.30
  -4   3  -5    0.92    0.31
   4  -3   5    1.68    0.41
   4  -3   5    1.08    0.35
   4  -3   5    1.07    0.34
   4  -3   5    1.38    0.35
  -5   3  -5    1.66    0.43
  -5   3  -5    2.94    0.53
  -5   3  -5    2.33    0.44
  -5   3  -5    2.71    0.54
   5  -3   5    2.65    0.54
   5  -3   5    1.10    0.45
   5  -3   5    1.47    0.46
   5  -3   5    1.36    0.41
  -6   3  -5    0.76    0.35
  -6   3  -5    0.96    0.35
  -6   3  -5    1.48    0.35
   6  -3   5    0.86    0.33
   6  -3   5    1.68    0.46
   6  -3   5    1.05    0.38
  -7   3  -5   -0.32    0.21
  -7   3  -5    0.01    0.21
  -7   3  -5   -0.11    0.23
   7  -3   5    0.05    0.25
   7  -3   5   -0.06    0.25
   7  -3   5    0.20    0.26
  -8   3  -5   11.89    1.40
   8  -3   5    9.78    1.37
   8  -3   5    5.78    1.34
  -9   3  -5   -0.02    0.30
   9  -3   5   -0.20    0.30
   9  -3   5    0.34    0.36
  10  -3   5    0.29    0.38
  10  -3   5    0.80    0.42
  11  -3   5    1.42    0.55
  11  -3   5    0.18    0.40
  12  -3   5   -0.03    0.53
  12  -3   5    0.39    0.47
  11   2  -5    0.12    0.34
  10   2  -5    0.33    0.31
   9   2  -5    0.16    0.21
   9   2  -5    0.17    0.21
   9   2  -5    0.35    0.19
   8   2  -5    0.61    0.23
   8   2  -5    0.86    0.26
   8   2  -5    0.52    0.19
   7   2  -5   -0.09    0.18
   7   2  -5   -0.02    0.14
   7   2  -5    0.09    0.11
   7   2  -5    0.21    0.15
   7   2  -5    0.38    0.16
   6   2  -5    2.57    0.48
   5   2  -5   53.20    6.81
   4   2  -5   78.43    9.98
   3   2  -5    4.95    0.73
   3   2  -5    4.25    0.52
   3   2  -5    4.35    0.54
   2   2  -5    5.72    0.66
   2   2  -5    5.95    0.71
   2   2  -5    4.87    0.69
   2   2  -5    5.47    0.85
   2   2  -5    5.06    0.72
   1   2  -5    3.95    0.61
   1   2  -5    4.29    0.59
   1   2  -5    3.69    0.56
   1   2  -5    4.18    0.68
   1   2  -5    4.50    0.55
  -1  -2   5    3.80    0.51
  -1  -2   5    4.01    0.54
  -1  -2   5    5.17    0.56
   0   2  -5    6.02    0.80
   0   2  -5    8.11    0.86
   0   2  -5    5.38    0.87
   0   2  -5    4.51    0.90
   0   2  -5    6.58    0.84
   0  -2   5    5.52    0.85
   0  -2   5    7.18    0.77
   0  -2   5    6.87    0.82
   0  -2   5    4.37    0.89
   0  -2   5    6.06    0.82
  -1   2  -5    0.44    0.18
  -1   2  -5    0.25    0.15
  -1   2  -5    0.30    0.14
  -1   2  -5    0.64    0.20
  -1   2  -5    0.43    0.17
   1  -2   5    0.42    0.17
   1  -2   5    0.43    0.17
   1  -2   5    0.80    0.20
   1  -2   5    0.38    0.17
   1  -2   5    0.71    0.19
  -2   2  -5    4.38    0.67
  -2   2  -5    4.19    0.72
  -2   2  -5    4.58    0.67
  -2   2  -5    4.47    0.72
  -2   2  -5    4.90    0.72
   2  -2   5    4.43    0.70
   2  -2   5    4.00    0.71
   2  -2   5    4.59    0.71
   2  -2   5    4.07    0.65
   2  -2   5    4.34    0.66
  -3   2  -5   10.13    1.39
  -3   2  -5   12.92    1.54
  -3   2  -5    8.04    1.36
  -3   2  -5   10.71    1.43
   3  -2   5   11.01    1.44
   3  -2   5   15.20    1.59
   3  -2   5    9.42    1.38
   3  -2   5    9.25    1.50
   3  -2   5    9.77    1.37
  -4   2  -5   46.79    6.08
  -4   2  -5   48.48    6.08
  -4   2  -5   53.36    6.65
  -4   2  -5   58.78    6.57
   4  -2   5   50.46    6.58
   4  -2   5   54.98    6.55
   4  -2   5   49.51    6.09
   4  -2   5   52.15    6.09
   4  -2   5   52.85    6.65
  -5   2  -5   37.44    5.10
  -5   2  -5   38.70    4.70
  -5   2  -5   37.74    4.69
   5  -2   5   43.91    4.73
   5  -2   5   42.60    5.06
   5  -2   5   39.60    5.10
   5  -2   5   37.73    4.70
   5  -2   5   40.48    5.10
  -6   2  -5    3.07    0.58
  -6   2  -5    3.61    0.63
  -6   2  -5    1.55    0.51
  -6   2  -5    3.00    0.58
  -6   2  -5    3.16    0.54
   6  -2   5    4.48    0.77
   6  -2   5    2.13    0.56
   6  -2   5    3.40    0.62
   6  -2   5    3.43    0.62
  -7   2  -5   10.24    1.67
  -7   2  -5   13.01    1.71
  -7   2  -5   15.76    1.90
   7  -2   5   16.36    1.94
   7  -2   5   12.07    1.76
   7  -2   5    9.45    1.84
  -8   2  -5    0.23    0.22
  -8   2  -5   -0.01    0.25
   8  -2   5    0.16    0.31
   8  -2   5   -0.19    0.24
  -9   2  -5   -0.25    0.27
   9  -2   5    0.00    0.31
   9  -2   5    0.25    0.32
  10  -2   5    1.04    0.55
  10  -2   5    2.18    0.61
  11  -2   5    1.34    0.60
  11  -2   5    0.13    0.40
  12  -2   5   -0.07    0.54
  12  -2   5    0.66    0.51
  12   1  -5    0.88    0.38
  11   1  -5    0.04    0.32
  10   1  -5    0.22    0.24
   9   1  -5    0.02    0.16
   9   1  -5    0.23    0.21
   9   1  -5    0.09    0.23
   8   1  -5    0.40    0.21
   8   1  -5    0.78    0.25
   8   1  -5    0.67    0.19
   8   1  -5    1.00    0.28
   7   1  -5    1.41    0.25
   7   1  -5    1.46    0.29
   6   1  -5    4.67    0.71
   5   1  -5    0.58    0.20
   4   1  -5   23.72    3.08
   3   1  -5    0.14    0.12
   2   1  -5    1.34    0.28
   2   1  -5    1.31    0.17
  -2  -1   5    0.81    0.25
   1   1  -5   12.99    1.44
   1   1  -5   11.46    1.63
   1   1  -5   12.49    1.55
   1   1  -5   12.96    1.45
   1   1  -5   12.01    1.55
  -1  -1   5   12.09    1.52
  -1  -1   5   12.39    1.42
  -1  -1   5   10.98    1.63
   0   1  -5   43.93    5.24
   0   1  -5   42.29    5.79
   0   1  -5   47.92    5.66
   0   1  -5   45.26    5.25
   0   1  -5   41.64    5.63
   0  -1   5   42.91    5.63
   0  -1   5   48.81    5.64
   0  -1   5   49.40    5.24
   0  -1   5   49.15    5.24
   0  -1   5   40.62    5.79
  -1   1  -5   26.67    3.18
  -1   1  -5   25.44    3.50
  -1   1  -5   25.66    3.41
  -1   1  -5   28.24    3.44
  -1   1  -5   26.83    3.18
   1  -1   5   27.37    3.51
   1  -1   5   28.32    3.43
   1  -1   5   29.08    3.18
   1  -1   5   29.23    3.18
   1  -1   5   24.93    3.40
  -2   1  -5    0.05    0.10
  -2   1  -5    0.26    0.14
  -2   1  -5    0.31    0.16
  -2   1  -5   -0.12    0.07
  -2   1  -5    0.05    0.10
   2  -1   5    0.42    0.16
   2  -1   5    0.41    0.18
   2  -1   5    0.45    0.17
   2  -1   5    0.00    0.09
   2  -1   5    0.16    0.12
  -3   1  -5    0.30    0.15
  -3   1  -5    0.12    0.13
  -3   1  -5    0.00    0.11
  -3   1  -5    0.17    0.17
  -3   1  -5   -0.05    0.07
   3  -1   5    0.10    0.13
   3  -1   5   -0.08    0.08
   3  -1   5    0.02    0.10
   3  -1   5    0.19    0.16
   3  -1   5   -0.08    0.10
  -4   1  -5   19.54    2.30
  -4   1  -5   20.24    2.49
  -4   1  -5   20.98    2.31
  -4   1  -5   16.72    2.44
  -4   1  -5   20.47    2.31
   4  -1   5   18.22    2.45
   4  -1   5   18.51    2.50
   4  -1   5   18.27    2.47
   4  -1   5   16.92    2.28
   4  -1   5   19.24    2.31
  -5   1  -5    9.22    1.37
  -5   1  -5    8.61    1.28
  -5   1  -5   10.16    1.31
  -5   1  -5   10.06    1.30
   5  -1   5    8.59    1.29
   5  -1   5   10.53    1.34
   5  -1   5   10.05    1.49
   5  -1   5    7.49    1.33
   5  -1   5    9.60    1.28
  -6   1  -5    3.59    0.60
  -6   1  -5    3.50    0.62
  -6   1  -5    3.25    0.61
   6  -1   5    3.52    0.66
   6  -1   5    4.58    0.62
   6  -1   5    3.18    0.64
   6  -1   5    2.91    0.63
   6  -1   5    2.56    0.67
  -7   1  -5   11.03    1.55
  -7   1  -5   10.26    1.54
  -7   1  -5   14.66    1.74
   7  -1   5   11.06    1.60
   7  -1   5   10.42    1.78
   7  -1   5   13.18    1.73
   7  -1   5   11.21    1.61
   7  -1   5   10.93    1.53
  -8   1  -5   -0.06    0.23
  -8   1  -5    0.18    0.29
   8  -1   5    0.20    0.23
   8  -1   5    0.48    0.34
   8  -1   5   -0.14    0.22
  -9   1  -5    1.44    0.43
   9  -1   5    0.48    0.41
   9  -1   5    2.19    0.59
  10  -1   5    0.56    0.47
  10  -1   5    0.35    0.40
  11  -1   5   -0.29    0.31
  11  -1   5   -0.14    0.44
  12  -1   5    0.17    0.44
  12  -1   5   -0.42    0.47
  12   0  -5    0.21    0.34
  11   0  -5    0.59    0.33
  10   0  -5    0.86    0.34
   9   0  -5    0.49    0.21
   9   0  -5    0.26    0.21
   9   0  -5    0.06    0.23
   8   0  -5    0.76    0.22
   8   0  -5    0.91    0.28
   8   0  -5    0.94    0.29
   7   0  -5    0.61    0.20
   7   0  -5    0.79    0.24
   7   0  -5    1.21    0.23
   7   0  -5    0.63    0.22
   6   0  -5    0.53    0.15
   6   0  -5    0.40    0.15
   5   0  -5   75.93    9.63
   4   0  -5    9.26    1.27
  -4   0   5    9.67    1.27
   3   0  -5    6.38    0.94
  -3   0   5    6.57    0.94
   2   0  -5   26.00    2.72
   2   0  -5   21.00    3.05
  -2   0   5   20.86    3.05
   1   0  -5    2.78    0.48
   1   0  -5    2.87    0.43
   1   0  -5    3.37    0.40
   1   0  -5    3.40    0.39
   1   0  -5    3.30    0.41
  -1   0   5    2.50    0.36
  -1   0   5    2.53    0.47
  -1   0   5    2.83    0.34
   0   0  -5    2.52    0.37
   0   0  -5    2.59    0.37
   0   0  -5    2.00    0.37
   0   0  -5    1.94    0.40
   0   0  -5    3.12    0.45
   0   0   5    2.83    0.41
   0   0   5    2.48    0.37
   0   0   5    2.17    0.36
   0   0   5    3.20    0.37
   0   0   5    1.73    0.40
  -1   0  -5    3.57    0.49
  -1   0  -5    2.36    0.50
  -1   0  -5    2.69    0.48
  -1   0  -5    3.19    0.48
  -1   0  -5    5.00    0.62
   1   0   5    3.45    0.54
   1   0   5    2.68    0.48
   1   0   5    3.85    0.50
   1   0   5    2.66    0.50
   1   0   5    3.34    0.47
  -2   0  -5  111.69   13.17
  -2   0  -5  106.90   12.24
  -2   0  -5  107.15   12.24
  -2   0  -5  103.84   13.47
  -2   0  -5  102.68   12.24
  -2   0  -5  105.18   13.21
   2   0   5  107.56   12.25
   2   0   5  103.10   13.16
   2   0   5  107.35   12.23
   2   0   5  108.61   13.48
   2   0   5  104.40   13.20
  -3   0  -5   19.37    2.41
  -3   0  -5   18.36    2.36
  -3   0  -5   16.51    2.39
  -3   0  -5   18.63    2.21
  -3   0  -5   18.66    2.21
   3   0   5   19.30    2.21
   3   0   5   16.71    2.20
   3   0   5   17.90    2.36
   3   0   5   21.20    2.43
   3   0   5   18.09    2.40
  -4   0  -5  127.61   15.68
  -4   0  -5  122.06   14.26
  -4   0  -5  118.31   14.26
  -4   0  -5  121.03   15.34
   4   0   5  119.35   14.25
   4   0   5  127.11   14.28
   4   0   5  129.62   15.35
   4   0   5  123.89   15.67
  -5   0  -5    2.30    0.36
  -5   0  -5    1.15    0.32
  -5   0  -5    1.59    0.35
  -5   0  -5    1.88    0.37
   5   0   5    1.86    0.34
   5   0   5    0.98    0.31
   5   0   5    0.17    0.25
   5   0   5    0.86    0.31
   5   0   5    1.74    0.37
  -6   0  -5   16.00    2.01
  -6   0  -5   13.03    2.10
  -6   0  -5   15.96    2.08
  -6   0  -5   15.63    2.00
   6   0   5   18.26    2.10
   6   0   5   16.69    2.29
   6   0   5   14.80    2.06
   6   0   5   15.79    2.17
   6   0   5   16.02    2.04
  -7   0  -5    0.79    0.30
  -7   0  -5    0.93    0.32
  -7   0  -5    1.37    0.37
   7   0   5    0.83    0.38
   7   0   5    1.05    0.34
   7   0   5    1.29    0.40
   7   0   5    0.71    0.24
   7   0   5    0.91    0.36
  -8   0  -5   -0.06    0.26
  -8   0  -5   -0.14    0.21
   8   0   5    0.14    0.29
   8   0   5    0.13    0.17
   8   0   5    0.02    0.23
   8   0   5   -0.17    0.21
  -9   0  -5    0.42    0.31
   9   0   5    0.48    0.20
   9   0   5    0.56    0.34
   9   0   5    0.20    0.35
  10   0   5    0.85    0.48
  10   0   5    1.33    0.57
  11   0   5   -0.03    0.34
  11   0   5    1.30    0.49
  12   0   5    0.69    0.60
  12   0   5    0.83    0.53
  12  -1  -5    0.06    0.30
  11  -1  -5   -0.07    0.28
  10  -1  -5    0.12    0.25
   9  -1  -5    0.75    0.30
   9  -1  -5    0.52    0.25
   9  -1  -5    0.26    0.29
   8  -1  -5    0.89    0.30
   8  -1  -5    0.95    0.28
   8  -1  -5    1.98    0.35
   7  -1  -5    0.20    0.17
   7  -1  -5   -0.19    0.16
   7  -1  -5    0.41    0.18
   7  -1  -5   -0.04    0.18
   6  -1  -5    4.04    0.62
   6  -1  -5    4.42    0.62
   6  -1  -5    4.81    0.68
   6  -1  -5    4.56    0.67
   5  -1  -5    7.03    0.91
   5  -1  -5    6.65    0.98
   5  -1  -5    8.26    1.00
   5  -1  -5    7.17    0.92
  -5   1   5    8.38    1.01
   4  -1  -5    0.67    0.14
   4  -1  -5    0.34    0.13
   4  -1  -5    0.57    0.14
   4  -1  -5    0.57    0.15
   4  -1  -5    0.61    0.19
  -4   1   5    0.74    0.18
   3  -1  -5   31.14    3.86
   3  -1  -5   34.37    3.85
   3  -1  -5   30.18    3.58
   3  -1  -5   30.63    3.57
   3  -1  -5   29.98    3.98
  -3   1   5   28.24    3.97
   2  -1  -5    1.30    0.27
   2  -1  -5    1.30    0.31
   2  -1  -5    1.78    0.25
   2  -1  -5    1.90    0.26
   2  -1  -5    1.70    0.23
  -2   1   5    1.40    0.31
   1  -1  -5   40.29    6.10
   1  -1  -5   52.05    5.51
   1  -1  -5   48.68    5.93
   1  -1  -5   45.06    5.96
   1  -1  -5   44.06    5.52
  -1   1   5   44.48    5.51
  -1   1   5   52.07    5.95
  -1   1   5   50.91    5.92
  -1   1   5   44.19    6.11
  -1   1   5   52.19    5.50
   0  -1  -5   74.20    9.21
   0  -1  -5   77.91   10.17
   0  -1  -5   80.81    9.20
   0  -1  -5   81.35    9.90
   0  -1  -5   89.53    9.94
   0   1   5   78.55    9.21
   0   1   5   79.10    9.19
   0   1   5   79.53    9.89
   0   1   5   77.78    9.21
   0   1   5   82.00   10.16
  -1  -1  -5   58.80    7.50
  -1  -1  -5   60.26    7.53
  -1  -1  -5   59.54    7.70
  -1  -1  -5   60.18    6.98
  -1  -1  -5   61.89    6.99
   1   1   5   60.86    6.97
   1   1   5   64.06    7.55
   1   1   5   57.70    7.69
   1   1   5   60.40    6.98
   1   1   5   60.51    7.50
  -2  -1  -5    3.95    0.57
  -2  -1  -5    3.00    0.54
  -2  -1  -5    3.87    0.62
  -2  -1  -5    4.09    0.60
  -2  -1  -5    3.10    0.61
   2   1   5    3.92    0.56
   2   1   5    3.71    0.64
   2   1   5    3.47    0.56
   2   1   5    3.93    0.58
   2   1   5    3.56    0.60
  -3  -1  -5   25.12    3.02
  -3  -1  -5   23.69    3.02
  -3  -1  -5   25.17    3.24
  -3  -1  -5   26.28    3.29
  -3  -1  -5   26.48    3.32
   3   1   5   25.40    3.24
   3   1   5   26.34    3.03
   3   1   5   25.50    3.31
   3   1   5   27.34    3.31
   3   1   5   23.74    3.01
  -4  -1  -5    0.85    0.27
  -4  -1  -5    0.87    0.26
  -4  -1  -5    1.10    0.28
  -4  -1  -5    1.72    0.33
   4   1   5    0.40    0.25
   4   1   5    1.02    0.28
   4   1   5    0.74    0.24
   4   1   5    0.90    0.28
   4   1   5    1.21    0.28
   4   1   5    0.76    0.27
  -5  -1  -5    6.36    0.89
  -5  -1  -5    5.19    0.85
   5   1   5    5.72    0.90
   5   1   5    6.10    0.91
   5   1   5    6.08    1.03
   5   1   5    7.07    0.95
   5   1   5    5.58    0.87
   5   1   5    5.68    0.92
  -6  -1  -5    0.13    0.18
  -6  -1  -5    0.25    0.21
  -6  -1  -5    0.26    0.20
   6   1   5   -0.11    0.13
   6   1   5    0.32    0.26
   6   1   5    0.10    0.14
   6   1   5    0.06    0.22
   6   1   5   -0.02    0.18
   6   1   5    0.41    0.29
  -7  -1  -5    2.00    0.44
  -7  -1  -5    1.97    0.43
  -7  -1  -5    1.98    0.41
   7   1   5    1.13    0.41
   7   1   5    1.03    0.41
   7   1   5    0.90    0.42
   7   1   5    1.75    0.37
   7   1   5    1.91    0.45
  -8  -1  -5    2.98    0.55
  -8  -1  -5    3.41    0.62
   8   1   5    2.55    0.59
   8   1   5    1.87    0.63
   8   1   5    2.97    0.59
   8   1   5    1.96    0.47
  -9  -1  -5   -0.02    0.25
   9   1   5    0.23    0.20
   9   1   5   -0.08    0.29
   9   1   5    0.36    0.36
  10   1   5   -0.26    0.38
  10   1   5   -0.23    0.29
  11   1   5    0.00    0.46
  11   1   5   -0.03    0.34
  12   1   5   -0.16    0.47
  12   1   5   -0.14    0.42
  11  -2  -5    0.43    0.33
  10  -2  -5   -0.37    0.30
  10  -2  -5    0.31    0.32
   9  -2  -5    2.84    0.57
   9  -2  -5    1.93    0.48
   8  -2  -5    1.64    0.37
   8  -2  -5    0.86    0.33
   8  -2  -5    0.73    0.32
   7  -2  -5    2.04    0.43
   7  -2  -5    1.22    0.37
   7  -2  -5    2.20    0.44
   7  -2  -5    2.78    0.45
   6  -2  -5    6.60    0.98
   6  -2  -5    6.15    0.95
   6  -2  -5    8.12    1.08
   6  -2  -5    7.02    1.04
  -6   2   5    7.63    0.96
   5  -2  -5   44.81    5.94
   5  -2  -5   46.17    5.92
   5  -2  -5   48.66    5.52
   5  -2  -5   47.94    5.50
  -5   2   5   49.39    6.05
   4  -2  -5    2.32    0.35
   4  -2  -5    1.49    0.34
   4  -2  -5    2.44    0.38
   4  -2  -5    2.40    0.43
  -4   2   5    2.96    0.44
   3  -2  -5   11.18    1.37
   3  -2  -5   10.23    1.29
   3  -2  -5   10.58    1.40
   3  -2  -5   10.25    1.27
  -3   2   5   10.76    1.43
   2  -2  -5    3.88    0.62
   2  -2  -5    3.05    0.53
   2  -2  -5    5.73    0.52
   2  -2  -5    2.59    0.52
  -2   2   5    4.59    0.51
  -2   2   5    2.77    0.59
  -2   2   5    3.87    0.52
  -2   2   5    4.43    0.58
   1  -2  -5   18.55    2.06
   1  -2  -5   18.23    2.21
   1  -2  -5   17.45    2.26
   1  -2  -5   17.81    2.08
  -1   2   5   15.68    2.04
  -1   2   5   15.73    2.23
  -1   2   5   18.41    2.07
  -1   2   5   18.63    2.31
   0  -2  -5    0.83    0.24
   0  -2  -5    1.74    0.26
   0  -2  -5    2.42    0.37
   0  -2  -5    1.62    0.33
   0  -2  -5    0.83    0.27
   0  -2  -5    1.92    0.29
   0   2   5    0.88    0.28
   0   2   5    1.28    0.26
   0   2   5    1.47    0.26
   0   2   5    1.61    0.25
   0   2   5    1.41    0.31
  -1  -2  -5   23.74    3.41
  -1  -2  -5   26.50    3.37
  -1  -2  -5   28.90    3.16
  -1  -2  -5   26.31    3.14
  -1  -2  -5   24.29    3.40
   1   2   5   29.53    3.38
   1   2   5   28.34    3.49
   1   2   5   28.29    3.16
   1   2   5   26.11    3.13
   1   2   5   24.52    3.41
  -2  -2  -5   61.85    7.91
  -2  -2  -5   61.67    7.92
  -2  -2  -5   61.82    7.87
  -2  -2  -5   62.94    7.33
  -2  -2  -5   62.35    7.32
   2   2   5   65.00    7.33
   2   2   5   62.40    8.07
   2   2   5   68.03    7.93
   2   2   5   57.89    7.86
   2   2   5   69.04    7.32
  -3  -2  -5    3.65    0.58
  -3  -2  -5    3.97    0.58
  -3  -2  -5    3.27    0.55
   3   2   5    2.95    0.53
   3   2   5    3.27    0.56
   3   2   5    2.41    0.58
   3   2   5    3.44    0.57
   3   2   5    4.03    0.63
  -4  -2  -5    1.78    0.34
  -4  -2  -5    1.06    0.30
  -4  -2  -5    0.72    0.27
   4   2   5    0.90    0.32
   4   2   5    1.03    0.31
   4   2   5    1.20    0.31
   4   2   5    1.65    0.35
   4   2   5    1.36    0.31
  -5  -2  -5    2.72    0.47
  -5  -2  -5    1.05    0.35
   5   2   5    1.58    0.39
   5   2   5    3.25    0.59
   5   2   5    1.79    0.42
   5   2   5    2.39    0.44
   5   2   5    2.24    0.44
  -6  -2  -5   -0.05    0.17
  -6  -2  -5    0.50    0.21
  -6  -2  -5    0.33    0.21
   6   2   5    0.26    0.23
   6   2   5    0.18    0.23
   6   2   5    0.38    0.22
   6   2   5    0.31    0.25
   6   2   5   -0.06    0.15
  -7  -2  -5    1.15    0.33
  -7  -2  -5    1.61    0.37
  -7  -2  -5    0.57    0.26
   7   2   5    0.04    0.25
   7   2   5    1.18    0.36
   7   2   5    0.58    0.33
   7   2   5    0.67    0.26
   7   2   5    0.54    0.27
  -8  -2  -5    1.63    0.40
   8   2   5    1.55    0.50
   8   2   5    1.19    0.34
   8   2   5    1.69    0.52
   8   2   5    0.79    0.35
   8   2   5    1.23    0.43
  -9  -2  -5    0.50    0.33
   9   2   5    1.10    0.40
   9   2   5    1.12    0.49
   9   2   5    1.58    0.50
   9   2   5    1.46    0.35
  10   2   5    0.22    0.44
  10   2   5    1.92    0.65
  11   2   5    0.09    0.45
  11   2   5    0.53    0.44
  12   2   5    0.30    0.51
  12   2   5    0.26    0.47
  11  -3  -5    0.18    0.33
  10  -3  -5    0.63    0.36
  10  -3  -5    0.93    0.39
   9  -3  -5    0.44    0.30
   9  -3  -5    0.22    0.30
   8  -3  -5    0.06    0.25
   8  -3  -5    0.16    0.22
   8  -3  -5    0.16    0.25
   7  -3  -5    7.59    1.06
   7  -3  -5    9.09    1.23
   7  -3  -5    6.38    1.09
   7  -3  -5    7.62    1.14
   6  -3  -5    1.57    0.38
   6  -3  -5    1.21    0.36
   6  -3  -5    0.91    0.32
   6  -3  -5    1.50    0.35
  -6   3   5    1.87    0.32
   5  -3  -5    0.32    0.21
   5  -3  -5    0.37    0.21
   5  -3  -5    1.43    0.31
   5  -3  -5    0.41    0.19
  -5   3   5    0.79    0.21
   4  -3  -5   13.98    1.55
   4  -3  -5   13.17    1.64
   4  -3  -5   12.69    1.77
   4  -3  -5   12.81    1.66
  -4   3   5   12.69    1.51
  -4   3   5   11.52    1.50
  -4   3   5   13.49    1.71
   3  -3  -5   11.11    1.59
   3  -3  -5   11.39    1.38
   3  -3  -5   12.94    1.50
   3  -3  -5   11.02    1.47
  -3   3   5   11.75    1.50
  -3   3   5   11.61    1.38
  -3   3   5   11.33    1.55
  -3   3   5   10.18    1.37
   2  -3  -5    5.39    0.69
   2  -3  -5    4.99    0.69
   2  -3  -5    4.09    0.72
   2  -3  -5    4.43    0.62
  -2   3   5    4.56    0.72
  -2   3   5    4.05    0.70
  -2   3   5    4.67    0.62
  -2   3   5    4.84    0.65
  -2   3   5    3.82    0.72
   1  -3  -5    3.54    0.54
   1  -3  -5    3.67    0.58
   1  -3  -5    4.54    0.62
   1  -3  -5    4.91    0.71
  -1   3   5    4.05    0.58
  -1   3   5    3.66    0.53
  -1   3   5    3.74    0.66
   0  -3  -5   15.00    1.93
   0  -3  -5   16.52    2.04
   0  -3  -5   16.30    1.90
   0  -3  -5   16.88    2.11
   0   3   5   15.67    2.10
   0   3   5   16.72    1.93
   0   3   5   15.65    2.09
   0   3   5   14.75    1.88
   0   3   5   15.98    2.14
  -1  -3  -5    9.24    1.11
  -1  -3  -5    7.36    1.14
  -1  -3  -5    8.16    1.24
  -1  -3  -5    7.40    1.11
   1   3   5    9.09    1.05
   1   3   5    8.11    1.13
   1   3   5    8.24    1.12
   1   3   5   11.02    1.33
   1   3   5    6.94    1.22
   1   3   5    9.74    1.28
  -2  -3  -5   10.06    1.40
  -2  -3  -5    9.73    1.25
  -2  -3  -5    9.37    1.26
  -2  -3  -5    8.08    1.30
   2   3   5    8.25    1.38
   2   3   5    8.47    1.26
   2   3   5   10.96    1.20
   2   3   5    9.93    1.28
   2   3   5    9.81    1.40
  -3  -3  -5   -0.05    0.11
  -3  -3  -5    0.05    0.13
  -3  -3  -5    0.30    0.15
   3   3   5    0.12    0.14
   3   3   5   -0.06    0.14
   3   3   5    0.04    0.12
   3   3   5   -0.03    0.13
   3   3   5    0.07    0.15
  -4  -3  -5   26.71    3.30
  -4  -3  -5   28.05    3.31
  -4  -3  -5   26.75    3.54
   4   3   5   25.82    3.30
   4   3   5   29.96    3.67
   4   3   5   29.05    3.33
   4   3   5   27.06    3.61
   4   3   5   28.53    3.55
  -5  -3  -5   -0.12    0.15
  -5  -3  -5    0.13    0.19
  -5  -3  -5    0.16    0.15
   5   3   5   -0.07    0.13
   5   3   5   -0.02    0.16
   5   3   5   -0.09    0.16
   5   3   5   -0.08    0.14
   5   3   5    0.10    0.17
  -6  -3  -5   18.06    2.31
  -6  -3  -5   19.56    2.31
  -6  -3  -5   19.27    2.47
   6   3   5   13.17    2.56
   6   3   5   21.13    2.36
   6   3   5   18.08    2.32
   6   3   5   20.09    2.50
   6   3   5   19.26    2.53
  -7  -3  -5   -0.32    0.17
  -7  -3  -5    0.12    0.21
  -7  -3  -5   -0.08    0.20
   7   3   5    0.03    0.22
   7   3   5   -0.15    0.19
   7   3   5    0.23    0.25
   7   3   5   -0.25    0.16
   7   3   5   -0.01    0.27
  -8  -3  -5   -0.23    0.23
   8   3   5   -0.01    0.25
   8   3   5    0.06    0.26
   8   3   5    0.21    0.21
  -9  -3  -5    4.20    0.68
   9   3   5    4.66    1.00
   9   3   5    3.63    0.76
   9   3   5    3.01    0.65
  10   3   5    0.76    0.44
  10   3   5    0.87    0.55
  10   3   5    0.47    0.44
  11   3   5    0.07    0.48
  11   3   5   -0.04    0.37
  12   3   5   -0.23    0.54
  12   3   5   -0.32    0.37
  11  -4  -5    0.12    0.36
  10  -4  -5    0.37    0.35
  10  -4  -5    0.15    0.28
   9  -4  -5    0.37    0.32
   9  -4  -5    0.57    0.33
   8  -4  -5   -0.14    0.22
   8  -4  -5   -0.11    0.25
   7  -4  -5   -0.11    0.20
   7  -4  -5    0.71    0.34
   7  -4  -5    0.24    0.35
   7  -4  -5   -0.10    0.25
  -7   4   5   -0.03    0.16
   6  -4  -5    2.41    0.52
   6  -4  -5    1.37    0.41
   6  -4  -5    2.28    0.53
   6  -4  -5    1.63    0.40
  -6   4   5    2.47    0.41
   5  -4  -5    9.61    1.48
   5  -4  -5    9.92    1.57
   5  -4  -5   12.65    1.52
   5  -4  -5   10.41    1.39
  -5   4   5   10.02    1.51
  -5   4   5   11.74    1.30
  -5   4   5   10.42    1.31
   4  -4  -5    1.64    0.41
   4  -4  -5    1.83    0.43
   4  -4  -5    1.51    0.33
   4  -4  -5    2.18    0.39
  -4   4   5    1.29    0.30
  -4   4   5    1.92    0.38
  -4   4   5    1.38    0.30
  -4   4   5    1.49    0.37
   3  -4  -5   -0.05    0.16
   3  -4  -5    0.27    0.14
   3  -4  -5    0.34    0.16
   3  -4  -5   -0.06    0.15
  -3   4   5    0.10    0.17
  -3   4   5    0.21    0.18
  -3   4   5    0.07    0.13
  -3   4   5    0.36    0.16
   2  -4  -5   -0.12    0.15
   2  -4  -5    0.18    0.17
   2  -4  -5    0.00    0.12
   2  -4  -5   -0.01    0.09
  -2   4   5    0.05    0.16
  -2   4   5   -0.02    0.13
  -2   4   5    0.10    0.11
  -2   4   5   -0.01    0.13
   1  -4  -5    1.86    0.42
   1  -4  -5    2.02    0.37
   1  -4  -5    2.04    0.39
   1  -4  -5    2.50    0.50
  -1   4   5    2.25    0.37
  -1   4   5    2.42    0.48
  -1   4   5    2.28    0.42
   0  -4  -5    4.71    0.66
   0  -4  -5    4.63    0.70
   0  -4  -5    3.90    0.77
   0  -4  -5    5.08    0.75
   0   4   5    4.03    0.63
   0   4   5    4.19    0.69
   0   4   5    5.78    0.85
  -1  -4  -5    5.38    0.90
  -1  -4  -5    8.08    0.87
  -1  -4  -5    3.93    0.71
  -1  -4  -5    3.75    0.75
   1   4   5    5.84    0.81
   1   4   5    5.13    0.88
   1   4   5    5.61    0.75
  -2  -4  -5    5.94    0.87
  -2  -4  -5    7.31    0.96
  -2  -4  -5    5.70    0.89
   2   4   5    6.11    0.91
   2   4   5    6.00    0.89
   2   4   5    6.06    1.00
   2   4   5    5.42    0.83
   2   4   5    5.56    1.00
  -3  -4  -5   19.56    2.35
  -3  -4  -5   17.57    2.18
  -3  -4  -5   19.27    2.21
   3   4   5   22.16    2.24
   3   4   5   16.67    2.49
   3   4   5   14.95    2.44
   3   4   5   14.87    2.15
   3   4   5   18.27    2.33
  -4  -4  -5    0.59    0.25
  -4  -4  -5    0.94    0.30
  -4  -4  -5    0.38    0.21
   4   4   5    0.80    0.30
   4   4   5    0.55    0.30
   4   4   5    0.57    0.30
   4   4   5    0.41    0.21
   4   4   5   -0.09    0.18
   4   4   5    0.31    0.20
  -5  -4  -5    5.28    0.83
  -5  -4  -5    7.34    0.91
   5   4   5    5.56    0.88
   5   4   5    4.14    0.79
   5   4   5    4.89    0.85
   5   4   5    4.57    0.95
   5   4   5    5.91    0.96
  -6  -4  -5    3.00    0.56
  -6  -4  -5    3.95    0.65
   6   4   5    2.88    0.69
   6   4   5    3.34    0.62
   6   4   5    1.63    0.50
   6   4   5    2.33    0.55
   6   4   5    3.20    0.63
  -7  -4  -5    0.59    0.29
  -7  -4  -5    0.38    0.27
   7   4   5    0.32    0.27
   7   4   5    0.94    0.33
   7   4   5    0.09    0.26
   7   4   5    0.86    0.32
  -8  -4  -5   -0.03    0.26
   8   4   5    0.02    0.26
   8   4   5    0.70    0.37
   8   4   5    0.44    0.28
   9   4   5    4.82    0.85
   9   4   5    3.98    0.75
   9   4   5    2.69    0.84
  10   4   5    2.53    0.75
  10   4   5    2.08    0.61
  11   4   5    0.60    0.51
  11   4   5    0.54    0.46
  11   4   5    0.58    0.42
  12   4   5    0.27    0.50
  12   4   5    0.00    0.53
  12   4   5   -0.32    0.45
  11  -5  -5    0.22    0.38
  10  -5  -5   -0.10    0.33
  10  -5  -5    0.68    0.47
   9  -5  -5    1.91    0.54
   9  -5  -5    1.81    0.56
   8  -5  -5    0.92    0.41
   8  -5  -5    0.46    0.33
   7  -5  -5    0.25    0.41
   7  -5  -5    0.53    0.31
   7  -5  -5   -0.14    0.23
  -7   5   5   -0.02    0.18
   6  -5  -5    0.92    0.44
   6  -5  -5    2.43    0.47
   6  -5  -5    1.79    0.52
   6  -5  -5    1.73    0.43
  -6   5   5    1.88    0.41
  -6   5   5    1.71    0.33
  -6   5   5    1.77    0.37
   5  -5  -5    2.15    0.47
   5  -5  -5    2.31    0.57
   5  -5  -5    3.23    0.62
   5  -5  -5    1.75    0.43
  -5   5   5    2.25    0.49
  -5   5   5    1.65    0.46
  -5   5   5    2.83    0.47
  -5   5   5    3.34    0.48
   4  -5  -5    3.85    0.60
   4  -5  -5    4.16    0.57
   4  -5  -5    3.70    0.66
   4  -5  -5    2.15    0.62
  -4   5   5    2.65    0.58
  -4   5   5    3.50    0.55
  -4   5   5    2.46    0.57
  -4   5   5    3.40    0.55
   3  -5  -5    1.66    0.35
   3  -5  -5    1.39    0.41
   3  -5  -5    1.44    0.34
   3  -5  -5    1.51    0.43
  -3   5   5    1.23    0.32
  -3   5   5    2.06    0.45
  -3   5   5    1.14    0.31
   2  -5  -5    1.76    0.35
   2  -5  -5    2.07    0.47
   2  -5  -5    1.37    0.34
   2  -5  -5    2.33    0.47
  -2   5   5    0.70    0.33
  -2   5   5    1.83    0.35
  -2   5   5    2.93    0.45
   1  -5  -5   12.46    1.63
   1  -5  -5   12.14    1.52
   1  -5  -5   13.46    1.83
   1  -5  -5   12.28    1.67
  -1   5   5   10.77    1.50
  -1   5   5   14.72    1.68
  -1   5   5   12.50    1.81
   0  -5  -5   23.09    2.99
   0  -5  -5   19.25    2.68
   0  -5  -5   23.23    2.89
   0  -5  -5   27.20    2.80
   0   5   5   20.94    2.67
   0   5   5   26.25    2.76
   0   5   5   20.53    3.06
  -1  -5  -5    1.10    0.27
  -1  -5  -5    1.27    0.37
  -1  -5  -5    0.84    0.24
   1   5   5    0.43    0.20
   1   5   5    0.45    0.23
   1   5   5    1.20    0.37
  -2  -5  -5    0.16    0.16
  -2  -5  -5    0.31    0.18
  -2  -5  -5   -0.03    0.20
   2   5   5    0.37    0.20
   2   5   5    0.25    0.18
   2   5   5    0.44    0.29
  -3  -5  -5    4.95    0.73
  -3  -5  -5    4.51    0.76
  -3  -5  -5    5.10    0.79
   3   5   5    4.00    0.72
   3   5   5    4.92    0.88
   3   5   5    3.54    0.70
   3   5   5    4.16    0.68
  -4  -5  -5    0.86    0.31
  -4  -5  -5    1.49    0.35
   4   5   5    1.00    0.37
   4   5   5    0.69    0.31
   4   5   5    1.45    0.45
   4   5   5    1.56    0.36
   4   5   5    1.09    0.32
  -5  -5  -5   15.31    2.14
  -5  -5  -5   16.32    2.29
   5   5   5   17.26    2.31
   5   5   5   19.55    2.53
   5   5   5   15.25    2.39
   5   5   5   16.46    2.19
  -6  -5  -5    0.97    0.33
  -6  -5  -5    0.93    0.31
   6   5   5    0.99    0.38
   6   5   5    0.60    0.28
   6   5   5   -0.09    0.24
   6   5   5    0.78    0.37
  -7  -5  -5    0.17    0.26
   7   5   5   -0.04    0.26
   7   5   5    0.73    0.36
   7   5   5    0.32    0.30
  -8  -5  -5    3.55    0.66
   8   5   5    3.15    0.70
   8   5   5    3.10    0.69
   8   5   5    2.95    0.80
   9   5   5    0.44    0.39
   9   5   5    0.41    0.33
   9   5   5   -0.25    0.28
  10   5   5    0.18    0.38
  10   5   5    0.07    0.40
  11   5   5    0.57    0.47
  11   5   5    0.03    0.42
  12   5   5   -0.05    0.50
  12   5   5    0.89    0.62
  12   5   5    0.19    0.47
  10  -6  -5    0.12    0.47
  10  -6  -5   -0.01    0.31
   9  -6  -5   -0.63    0.38
   9  -6  -5    0.09    0.29
   8  -6  -5    1.14    0.45
   8  -6  -5    1.34    0.44
   7  -6  -5    3.12    0.68
   7  -6  -5    3.47    0.66
  -7   6   5    3.29    0.62
   6  -6  -5   10.24    1.82
   6  -6  -5   10.63    1.68
  -6   6   5   13.94    1.72
  -6   6   5   15.09    1.64
  -6   6   5   14.01    1.88
   5  -6  -5    0.37    0.23
   5  -6  -5    0.08    0.28
   5  -6  -5   -0.06    0.22
  -5   6   5    0.28    0.21
  -5   6   5   -0.09    0.17
   4  -6  -5    5.90    1.10
   4  -6  -5    7.37    1.02
   4  -6  -5    5.81    0.91
  -4   6   5    5.56    1.03
  -4   6   5    6.66    0.96
   3  -6  -5    4.82    0.80
   3  -6  -5    6.00    1.06
   3  -6  -5    5.11    0.87
  -3   6   5    6.23    0.89
   2  -6  -5    2.79    0.52
   2  -6  -5    3.30    0.50
   2  -6  -5    2.02    0.57
   2  -6  -5    1.64    0.52
  -2   6   5    4.29    0.71
  -2   6   5    1.76    0.46
   1  -6  -5   -0.03    0.26
   1  -6  -5   -0.01    0.23
   1  -6  -5   -0.24    0.11
   1  -6  -5    0.37    0.19
  -1   6   5   -0.15    0.19
  -1   6   5    0.38    0.22
   0  -6  -5    1.68    0.39
   0  -6  -5    1.77    0.40
   0   6   5    2.17    0.48
   0   6   5    1.77    0.49
  -1  -6  -5    2.35    0.51
  -1  -6  -5    2.95    0.57
   1   6   5    3.81    0.64
   1   6   5    4.84    0.81
  -2  -6  -5    0.98    0.29
  -2  -6  -5    0.62    0.25
   2   6   5    0.99    0.33
   2   6   5    1.24    0.43
  -3  -6  -5    0.81    0.30
  -3  -6  -5    1.15    0.33
   3   6   5    0.65    0.35
   3   6   5    1.42    0.39
  -4  -6  -5   10.63    1.64
  -4  -6  -5   11.64    1.57
   4   6   5   14.26    1.67
   4   6   5   10.21    1.62
   4   6   5   10.73    1.78
  -5  -6  -5    1.54    0.42
  -5  -6  -5    0.92    0.32
   5   6   5    0.58    0.31
   5   6   5    1.30    0.48
   5   6   5    1.23    0.40
   5   6   5    0.38    0.33
  -6  -6  -5   -0.05    0.22
  -6  -6  -5    0.07    0.26
   6   6   5    0.34    0.33
   6   6   5    0.24    0.32
   6   6   5    0.16    0.26
   6   6   5   -0.36    0.21
  -7  -6  -5    0.97    0.39
   7   6   5    2.21    0.57
   7   6   5    1.74    0.52
   7   6   5    0.85    0.46
  -8  -6  -5    3.74    0.71
   8   6   5    3.76    0.88
   8   6   5    3.94    0.80
   8   6   5    2.56    0.73
   9   6   5    0.63    0.41
   9   6   5   -0.06    0.35
   9   6   5    0.29    0.37
  10   6   5    0.38    0.42
  10   6   5   -0.01    0.43
  11   6   5   -0.13    0.46
  11   6   5    0.08    0.41
  10  -7  -5    0.62    0.48
  10  -7  -5    0.21    0.41
   9  -7  -5    0.17    0.35
   9  -7  -5    0.88    0.49
   8  -7  -5    0.73    0.42
   8  -7  -5    0.20    0.31
   7  -7  -5    1.26    0.45
   7  -7  -5    1.72    0.50
   6  -7  -5    0.12    0.26
   6  -7  -5    0.29    0.30
  -6   7   5    0.04    0.24
  -6   7   5    0.05    0.25
   5  -7  -5    0.95    0.34
   5  -7  -5    0.47    0.28
  -5   7   5   -0.10    0.23
   4  -7  -5    6.86    1.26
   4  -7  -5    7.69    1.07
   4  -7  -5    6.01    1.08
  -4   7   5    8.54    1.27
  -4   7   5    6.45    1.06
   3  -7  -5    0.63    0.42
   3  -7  -5    1.42    0.37
   3  -7  -5    1.22    0.34
  -3   7   5    1.05    0.35
  -3   7   5    1.37    0.46
   2  -7  -5    2.04    0.46
   2  -7  -5    2.73    0.51
  -2   7   5    1.82    0.55
  -2   7   5    1.83    0.49
   1  -7  -5   13.51    1.76
   1  -7  -5   12.86    1.87
  -1   7   5   11.81    1.97
  -1   7   5   15.40    1.88
   0  -7  -5    2.99    0.55
   0  -7  -5    2.57    0.52
   0   7   5    2.73    0.58
   0   7   5    2.07    0.64
  -1  -7  -5    2.15    0.47
  -1  -7  -5    1.54    0.39
   1   7   5    1.82    0.58
   1   7   5    1.98    0.49
  -2  -7  -5   -0.03    0.15
  -2  -7  -5    0.14    0.18
   2   7   5    0.23    0.29
   2   7   5    0.47    0.28
  -3  -7  -5    3.68    0.74
  -3  -7  -5    4.72    0.84
   3   7   5    5.88    0.92
   3   7   5    5.91    1.07
  -4  -7  -5   12.87    1.72
  -4  -7  -5    9.60    1.53
   4   7   5   10.87    1.84
   4   7   5   11.79    1.65
  -5  -7  -5    3.36    0.66
  -5  -7  -5    2.92    0.62
   5   7   5    2.58    0.70
   5   7   5    2.50    0.63
  -6  -7  -5    0.31    0.33
   6   7   5    0.38    0.40
   6   7   5    1.30    0.47
   6   7   5    0.72    0.41
  -7  -7  -5    1.64    0.51
   7   7   5    2.48    0.62
   7   7   5    1.74    0.62
   7   7   5    2.10    0.68
   8   7   5    1.56    0.55
   8   7   5    1.93    0.58
   8   7   5    0.58    0.47
   9   7   5    0.07    0.40
   9   7   5    0.15    0.40
   9   7   5   -0.15    0.33
  10   7   5    0.06    0.43
  10   7   5    0.65    0.47
  11   7   5    0.03    0.43
  11   7   5    0.19    0.51
   9  -8  -5    0.07    0.43
   9  -8  -5    0.06    0.37
   8  -8  -5    0.55    0.42
   8  -8  -5    0.32    0.37
   7  -8  -5   -0.09    0.28
   7  -8  -5    0.16    0.34
   6  -8  -5    1.59    0.48
   6  -8  -5    1.04    0.42
  -6   8   5    0.85    0.44
  -6   8   5    0.95    0.38
   5  -8  -5    0.69    0.34
   5  -8  -5    0.54    0.32
  -5   8   5    0.12    0.29
   4  -8  -5    0.73    0.31
   4  -8  -5    0.47    0.31
  -4   8   5    0.64    0.34
   3  -8  -5    1.26    0.38
   3  -8  -5    1.05    0.34
  -3   8   5    1.23    0.40
  -3   8   5    0.64    0.41
   2  -8  -5    0.12    0.22
   2  -8  -5   -0.17    0.14
  -2   8   5   -0.19    0.22
  -2   8   5    0.33    0.34
   1  -8  -5    1.84    0.46
   1  -8  -5    1.97    0.49
  -1   8   5    1.80    0.50
  -1   8   5    2.70    0.70
   0  -8  -5   12.81    1.81
   0  -8  -5   11.46    1.67
   0   8   5   14.94    2.05
   0   8   5   11.79    1.76
  -1  -8  -5   -0.11    0.16
  -1  -8  -5    0.17    0.20
   1   8   5    0.05    0.21
   1   8   5    0.37    0.34
  -2  -8  -5    0.49    0.28
  -2  -8  -5    0.69    0.30
   2   8   5    1.24    0.43
   2   8   5    0.88    0.44
  -3  -8  -5    3.01    0.64
  -3  -8  -5    3.71    0.65
   3   8   5    3.55    0.73
   3   8   5    2.93    0.82
  -4  -8  -5    0.11    0.26
  -4  -8  -5   -0.12    0.23
   4   8   5    0.19    0.30
   4   8   5    0.27    0.33
  -5  -8  -5    0.10    0.28
   5   8   5   -0.34    0.25
   5   8   5    0.02    0.33
  -6  -8  -5    0.73    0.38
   6   8   5    0.79    0.46
   6   8   5    0.58    0.44
  -7  -8  -5    0.64    0.40
   7   8   5    0.52    0.46
   7   8   5    1.40    0.57
   7   8   5    1.57    0.59
   8   8   5    0.05    0.38
   8   8   5   -0.18    0.38
   8   8   5   -0.09    0.36
   9   8   5    0.19    0.41
   9   8   5   -0.04    0.38
   9   8   5    0.17    0.38
  10   8   5   -0.18    0.45
  10   8   5    0.36    0.46
   8  -9  -5    0.18    0.44
   8  -9  -5    0.17    0.38
   7  -9  -5    0.30    0.34
   7  -9  -5    0.22    0.36
   6  -9  -5    0.01    0.31
   6  -9  -5    0.36    0.31
   5  -9  -5    0.24    0.36
   5  -9  -5    0.52    0.30
  -5   9   5    0.66    0.38
   4  -9  -5    1.06    0.40
   4  -9  -5    1.43    0.45
  -4   9   5    1.67    0.49
   3  -9  -5    0.10    0.28
   3  -9  -5    0.12    0.24
  -3   9   5   -0.04    0.28
   2  -9  -5    1.83    0.50
   2  -9  -5    1.52    0.46
  -2   9   5    2.69    0.64
  -2   9   5    2.62    0.72
   1  -9  -5    2.50    0.53
   1  -9  -5    1.26    0.40
  -1   9   5    1.99    0.63
  -1   9   5    1.56    0.52
   0  -9  -5    1.84    0.44
   0  -9  -5    0.56    0.32
   0   9   5    1.61    0.56
   0   9   5    2.32    0.54
  -1  -9  -5   -0.01    0.19
  -1  -9  -5   -0.05    0.21
   1   9   5    0.04    0.36
   1   9   5   -0.02    0.29
  -2  -9  -5    0.65    0.32
  -2  -9  -5    0.51    0.32
   2   9   5    0.91    0.50
   2   9   5    0.69    0.38
  -3  -9  -5    7.65    1.05
  -3  -9  -5    4.63    0.87
   3   9   5    4.20    0.91
   3   9   5    4.88    1.11
  -4  -9  -5   -0.12    0.25
   4   9   5   -0.18    0.32
   4   9   5    0.30    0.34
  -5  -9  -5   -0.13    0.28
   5   9   5   -0.45    0.29
   5   9   5   -0.20    0.32
  -6  -9  -5    2.38    0.63
   6   9   5    2.38    0.78
   6   9   5    2.33    0.67
  -7  -9  -5    0.27    0.39
   7   9   5    1.56    0.63
   7   9   5    1.16    0.59
   7   9   5    2.28    0.65
   8   9   5    0.17    0.41
   8   9   5    0.09    0.42
   8   9   5   -0.01    0.39
   9   9   5    0.12    0.44
   9   9   5    0.03    0.41
   9   9   5   -0.09    0.43
  10   9   5   -0.30    0.46
   8 -10  -5    0.23    0.40
   7 -10  -5   -0.40    0.27
   7 -10  -5   -0.07    0.43
   6 -10  -5    0.19    0.34
   6 -10  -5    0.07    0.39
   5 -10  -5    0.29    0.40
   5 -10  -5    0.12    0.31
  -5  10   5    0.21    0.39
   4 -10  -5    1.32    0.42
   4 -10  -5    0.48    0.32
  -4  10   5    0.66    0.44
   3 -10  -5    0.37    0.29
   3 -10  -5    0.31    0.34
  -3  10   5    0.78    0.42
   2 -10  -5    0.08    0.28
   2 -10  -5    0.07    0.24
  -2  10   5   -0.09    0.28
   1 -10  -5    3.08    0.68
   1 -10  -5    3.83    0.75
  -1  10   5    5.01    1.07
  -1  10   5    3.32    0.77
   0 -10  -5    0.36    0.30
   0 -10  -5    1.09    0.40
   0  10   5    1.04    0.45
   0  10   5    0.42    0.48
  -1 -10  -5   -0.19    0.20
  -1 -10  -5    0.03    0.22
   1  10   5    0.16    0.38
   1  10   5   -0.32    0.27
  -2 -10  -5    0.13    0.26
  -2 -10  -5    0.78    0.33
   2  10   5    0.34    0.40
   2  10   5    0.11    0.35
  -3 -10  -5    0.40    0.30
   3  10   5    0.44    0.36
   3  10   5    0.00    0.40
  -4 -10  -5   -0.11    0.27
   4  10   5   -0.07    0.32
   4  10   5    0.40    0.48
  -5 -10  -5    0.08    0.30
   5  10   5   -0.15    0.37
   5  10   5    0.30    0.34
  -6 -10  -5   -0.06    0.37
   6  10   5    1.00    0.48
   6  10   5    0.06    0.42
   7  10   5    0.25    0.42
   7  10   5   -0.05    0.41
   7  10   5    0.35    0.53
   8  10   5   -0.03    0.47
   8  10   5   -0.20    0.42
   8  10   5    0.10    0.47
   9  10   5    0.42    0.52
   9  10   5    0.31    0.51
   7 -11  -5    0.55    0.46
   6 -11  -5   -0.12    0.33
   5 -11  -5   -0.02    0.41
   5 -11  -5    0.05    0.33
  -5  11   5   -0.01    0.42
   4 -11  -5    0.35    0.37
   4 -11  -5    0.21    0.34
  -4  11   5    0.20    0.42
   3 -11  -5    0.29    0.36
   3 -11  -5    0.35    0.31
  -3  11   5   -0.01    0.36
   2 -11  -5    0.65    0.39
   2 -11  -5    0.75    0.40
  -2  11   5    1.47    0.54
   1 -11  -5    0.96    0.39
   1 -11  -5    1.09    0.43
  -1  11   5    1.56    0.55
   0 -11  -5    0.32    0.30
   0 -11  -5    0.21    0.33
   0  11   5    0.15    0.43
   0  11   5   -0.06    0.35
  -1 -11  -5    0.20    0.30
  -1 -11  -5   -0.22    0.23
   1  11   5    0.04    0.37
   1  11   5   -0.05    0.44
  -2 -11  -5    0.57    0.35
   2  11   5    0.66    0.52
   2  11   5    0.54    0.42
  -3 -11  -5    0.00    0.31
   3  11   5   -0.27    0.37
   3  11   5    0.22    0.38
  -4 -11  -5    3.57    0.70
   4  11   5    0.34    0.42
   4  11   5   -0.25    0.40
  -5 -11  -5   -0.46    0.33
   5  11   5    0.25    0.50
   5  11   5    0.00    0.44
  -6 -11  -5    0.32    0.43
   6  11   5   -0.31    0.41
   6  11   5   -0.04    0.42
   7  11   5   -0.35    0.41
   7  11   5   -0.48    0.39
   7  11   5   -0.05    0.50
   8  11   5    0.05    0.58
   8  11   5    0.06    0.50
   5 -12  -5   -0.03    0.35
   4 -12  -5   -0.32    0.28
   4 -12  -5    0.43    0.44
  -4  12   5    0.39    0.50
   3 -12  -5    0.27    0.40
   3 -12  -5    0.37    0.36
  -3  12   5   -0.24    0.41
   2 -12  -5    1.02    0.48
   2 -12  -5    1.14    0.47
  -2  12   5    1.04    0.57
   1 -12  -5    0.33    0.39
   1 -12  -5    0.71    0.39
  -1  12   5    1.03    0.53
   0 -12  -5    0.48    0.38
   0  12   5    0.42    0.46
  -1 -12  -5   -0.07    0.30
   1  12   5    0.08    0.40
   1  12   5   -0.35    0.44
  -2 -12  -5   -0.27    0.29
   2  12   5    0.67    0.52
   2  12   5    0.37    0.52
  -3 -12  -5    0.54    0.45
   3  12   5    0.17    0.56
   3  12   5    1.25    0.55
  -4 -12  -5   -0.03    0.41
   4  12   5   -0.04    0.41
   4  12   5   -0.18    0.50
  -5 -12  -5    0.01    0.43
   5  12   5    0.09    0.56
   5  12   5   -0.07    0.42
   6  12   5   -0.32    0.52
   7  12   5   -0.14    0.47
   3 -13  -5    0.96    0.53
  -3  13   5    0.42    0.57
  -2  13   5    0.27    0.51
   1 -13  -5   -0.08    0.39
  -1  13   5    0.73    0.59
   0 -13  -5   -0.25    0.41
   0  13   5    0.32    0.51
  -1 -13  -5    0.62    0.43
   1  13   5   -0.22    0.43
  -2 -13  -5    0.53    0.46
   2  13   5    1.19    0.63
  -3 -13  -5   -0.07    0.40
   3  13   5   -0.36    0.55
  -4 -13  -5   -0.03    0.49
   4  13   5   -0.34    0.53
   2  13  -6    0.77    0.65
   1  13  -6   -0.14    0.52
   0  13  -6    0.25    0.58
   0 -13   6    0.68    0.49
  -1  13  -6    0.27    0.59
   1 -13   6   -0.03    0.43
   2 -13   6   -0.05    0.41
   3 -13   6    0.30    0.46
   5  12  -6    0.33    0.49
   4  12  -6   -0.14    0.50
   4  12  -6   -0.30    0.41
   3  12  -6    0.03    0.45
   3  12  -6    0.09    0.46
   2  12  -6    0.33    0.44
   2  12  -6    0.15    0.46
   1  12  -6    0.27    0.54
   1  12  -6   -0.11    0.45
  -1 -12   6   -0.03    0.37
   0  12  -6   -0.21    0.42
   0  12  -6    0.51    0.53
   0 -12   6    0.36    0.39
  -1  12  -6   -0.35    0.42
  -1  12  -6    0.32    0.54
   1 -12   6    0.08    0.37
  -2  12  -6    0.22    0.54
  -2  12  -6    0.02    0.46
   2 -12   6    0.34    0.41
  -3  12  -6   -0.37    0.42
   3 -12   6    0.27    0.41
  -4  12  -6    0.46    0.57
   4 -12   6    0.54    0.46
  -5  12  -6   -0.08    0.52
   6  11  -6   -0.45    0.43
   6  11  -6   -0.09    0.43
   5  11  -6   -0.34    0.36
   5  11  -6    0.25    0.56
   4  11  -6    1.14    0.58
   4  11  -6    0.83    0.57
   3  11  -6    0.02    0.44
   3  11  -6   -0.04    0.36
   2  11  -6    0.12    0.42
   2  11  -6    0.44    0.50
  -2 -11   6    0.08    0.38
   1  11  -6    0.54    0.47
   1  11  -6    0.62    0.45
  -1 -11   6    0.25    0.33
   0  11  -6    1.44    0.57
   0  11  -6    1.15    0.63
   0 -11   6    0.72    0.41
  -1  11  -6    0.55    0.48
  -1  11  -6   -0.03    0.41
   1 -11   6    0.37    0.36
  -2  11  -6    0.75    0.58
  -2  11  -6    0.20    0.43
   2 -11   6    0.83    0.41
  -3  11  -6    0.73    0.63
  -3  11  -6    0.71    0.54
   3 -11   6    1.88    0.54
  -4  11  -6   -0.02    0.41
   4 -11   6   -0.02    0.32
  -5  11  -6   -0.02    0.47
   5 -11   6   -0.13    0.33
  -6  11  -6   -0.06    0.48
   6 -11   6    0.37    0.44
  -7  11  -6    0.30    0.55
   7  10  -6    0.00    0.38
   7  10  -6    0.01    0.53
   6  10  -6    0.19    0.42
   6  10  -6    0.04    0.38
   5  10  -6    0.57    0.43
   5  10  -6    1.78    0.59
   4  10  -6    0.75    0.46
   4  10  -6    0.50    0.50
   3  10  -6    0.30    0.44
   3  10  -6    0.57    0.42
   2  10  -6   -0.61    0.35
   2  10  -6    0.37    0.39
  -2 -10   6   -0.17    0.26
   1  10  -6   -0.17    0.37
   1  10  -6    0.40    0.44
  -1 -10   6    0.24    0.30
   0  10  -6    0.70    0.50
   0  10  -6    0.45    0.43
   0 -10   6    0.39    0.31
  -1  10  -6   -0.12    0.39
  -1  10  -6    0.18    0.39
   1 -10   6   -0.35    0.24
  -2  10  -6    1.19    0.51
  -2  10  -6    0.69    0.50
   2 -10   6    0.43    0.34
  -3  10  -6    0.51    0.41
  -3  10  -6    0.77    0.49
   3 -10   6    0.47    0.36
   3 -10   6    0.76    0.37
  -4  10  -6   -0.06    0.35
  -4  10  -6   -0.25    0.41
   4 -10   6    0.09    0.28
   4 -10   6   -0.40    0.26
  -5  10  -6   -0.12    0.39
   5 -10   6    0.18    0.32
   5 -10   6   -0.27    0.29
  -6  10  -6    0.20    0.43
   6 -10   6    0.15    0.36
   6 -10   6    0.22    0.36
  -7  10  -6    0.21    0.45
   7 -10   6    0.84    0.47
   7 -10   6    0.14    0.39
  -8  10  -6    0.75    0.62
   8 -10   6   -0.15    0.36
   8   9  -6    0.13    0.40
   8   9  -6    0.24    0.43
   7   9  -6    0.42    0.41
   7   9  -6    0.56    0.51
   6   9  -6    0.58    0.37
   6   9  -6    0.05    0.29
   5   9  -6    0.26    0.43
   5   9  -6    0.00    0.31
   4   9  -6    0.37    0.38
   4   9  -6   -0.12    0.28
   3   9  -6    0.30    0.36
   3   9  -6    0.32    0.38
  -3  -9   6    0.33    0.26
   2   9  -6    1.75    0.55
   2   9  -6    2.05    0.62
  -2  -9   6    0.98    0.37
   1   9  -6    1.72    0.57
   1   9  -6    1.41    0.52
  -1  -9   6    0.97    0.37
   0   9  -6   -0.02    0.31
   0   9  -6    0.00    0.28
   0  -9   6    0.24    0.21
  -1   9  -6   -0.06    0.30
  -1   9  -6   -0.20    0.26
   1  -9   6   -0.08    0.21
   1  -9   6    0.02    0.21
  -2   9  -6    1.70    0.57
  -2   9  -6   -0.14    0.29
   2  -9   6    0.74    0.33
   2  -9   6    1.07    0.36
  -3   9  -6   -0.11    0.30
  -3   9  -6    0.20    0.35
   3  -9   6    0.22    0.25
   3  -9   6   -0.10    0.23
  -4   9  -6   -0.05    0.33
  -4   9  -6    0.48    0.43
   4  -9   6    0.16    0.27
   4  -9   6   -0.04    0.24
  -5   9  -6    0.05    0.35
  -5   9  -6   -0.34    0.40
   5  -9   6    0.20    0.29
   5  -9   6   -0.44    0.24
  -6   9  -6    0.30    0.42
   6  -9   6   -0.05    0.32
   6  -9   6   -0.03    0.29
  -7   9  -6    0.21    0.49
   7  -9   6    0.77    0.45
   7  -9   6    0.05    0.33
  -8   9  -6   -0.42    0.44
   8  -9   6   -0.22    0.36
   8  -9   6    1.10    0.55
   9  -9   6   -0.20    0.36
   9   8  -6   -0.29    0.36
   8   8  -6    0.14    0.29
   8   8  -6    0.38    0.36
   7   8  -6    0.39    0.39
   7   8  -6    0.07    0.35
   6   8  -6   -0.07    0.29
   6   8  -6   -0.01    0.31
   5   8  -6    1.60    0.51
   5   8  -6    1.16    0.48
   4   8  -6    0.03    0.31
   4   8  -6    0.29    0.31
   3   8  -6    2.23    0.55
   3   8  -6    1.65    0.52
  -3  -8   6    1.73    0.41
   2   8  -6    0.11    0.28
   2   8  -6    0.19    0.30
  -2  -8   6    0.01    0.19
   1   8  -6    0.38    0.31
   1   8  -6    0.33    0.35
   1   8  -6    0.40    0.29
  -1  -8   6    0.04    0.17
  -1  -8   6    0.22    0.23
   0   8  -6   11.07    1.53
   0   8  -6    7.26    1.27
   0  -8   6    6.99    1.14
   0  -8   6    8.15    1.23
  -1   8  -6    8.63    1.41
  -1   8  -6    9.18    1.29
   1  -8   6    5.69    1.08
   1  -8   6    7.24    1.07
  -2   8  -6   -0.26    0.20
  -2   8  -6   -0.05    0.28
   2  -8   6    0.12    0.22
   2  -8   6   -0.03    0.21
  -3   8  -6    3.81    0.74
  -3   8  -6    2.97    0.77
   3  -8   6    2.53    0.58
   3  -8   6    3.08    0.65
  -4   8  -6    1.51    0.55
  -4   8  -6    0.22    0.35
   4  -8   6    0.23    0.25
   4  -8   6    0.37    0.30
  -5   8  -6    0.00    0.38
  -5   8  -6    0.24    0.34
   5  -8   6    0.30    0.31
   5  -8   6    0.31    0.29
  -6   8  -6    0.56    0.43
   6  -8   6    0.97    0.43
   6  -8   6    2.28    0.58
  -7   8  -6    0.08    0.39
   7  -8   6    0.82    0.44
   7  -8   6    0.77    0.44
  -8   8  -6    0.80    0.51
   8  -8   6    0.06    0.33
   8  -8   6   -0.20    0.32
  -9   8  -6   -0.17    0.46
   9  -8   6    0.99    0.51
   9  -8   6    0.40    0.41
  10  -8   6    0.44    0.47
  10   7  -6   -0.41    0.28
   9   7  -6    0.23    0.37
   8   7  -6   -0.09    0.29
   8   7  -6    0.14    0.33
   7   7  -6    0.20    0.35
   7   7  -6    0.06    0.29
   6   7  -6    1.78    0.48
   6   7  -6    1.42    0.47
   5   7  -6    0.96    0.34
   5   7  -6    1.06    0.40
   5   7  -6    0.95    0.39
   4   7  -6    2.05    0.54
   4   7  -6    2.96    0.66
   4   7  -6    2.14    0.54
   4   7  -6    4.70    0.72
  -4  -7   6    3.55    0.50
  -4  -7   6    3.68    0.49
   3   7  -6    0.26    0.29
   3   7  -6    0.39    0.27
   3   7  -6    0.56    0.33
   3   7  -6    0.80    0.28
  -3  -7   6    0.65    0.24
  -3  -7   6    0.56    0.27
   2   7  -6    0.97    0.36
   2   7  -6    1.12    0.40
   2   7  -6    0.60    0.28
  -2  -7   6    0.32    0.20
  -2  -7   6    0.30    0.19
   1   7  -6    0.55    0.32
   1   7  -6    1.99    0.51
   1   7  -6    1.34    0.37
  -1  -7   6    1.19    0.32
  -1  -7   6    1.92    0.37
   0   7  -6   -0.23    0.20
   0   7  -6   -0.10    0.19
   0   7  -6   -0.38    0.18
   0  -7   6   -0.03    0.15
   0  -7   6    0.00    0.16
  -1   7  -6    2.51    0.55
  -1   7  -6    1.55    0.51
   1  -7   6    1.58    0.40
   1  -7   6    1.53    0.39
  -2   7  -6    0.84    0.41
  -2   7  -6    0.92    0.38
   2  -7   6    1.03    0.34
   2  -7   6    1.40    0.36
  -3   7  -6    1.57    0.53
  -3   7  -6    2.89    0.68
   3  -7   6    1.10    0.39
   3  -7   6    1.84    0.45
  -4   7  -6    3.13    0.74
  -4   7  -6    4.07    0.77
   4  -7   6    2.97    0.62
   4  -7   6    2.29    0.60
  -5   7  -6    3.14    0.70
  -5   7  -6    1.67    0.52
   5  -7   6    1.57    0.45
   5  -7   6    1.13    0.43
  -6   7  -6    3.59    0.78
  -6   7  -6    1.80    0.72
   6  -7   6    3.63    0.77
   6  -7   6    3.81    0.72
  -7   7  -6    0.25    0.37
   7  -7   6    0.55    0.35
   7  -7   6   -0.08    0.29
  -8   7  -6    1.30    0.51
   8  -7   6    0.69    0.43
   8  -7   6    0.82    0.43
  -9   7  -6    0.87    0.49
   9  -7   6    0.70    0.51
   9  -7   6    0.82    0.47
  10  -7   6    0.36    0.41
  10  -7   6    0.30    0.53
  10   6  -6    0.19    0.32
   9   6  -6    0.25    0.32
   8   6  -6   -0.08    0.28
   8   6  -6    0.04    0.26
   7   6  -6    0.08    0.26
   7   6  -6    0.33    0.32
   6   6  -6    2.19    0.46
   6   6  -6    1.81    0.39
   6   6  -6    1.17    0.40
   5   6  -6    0.69    0.24
   5   6  -6   -0.12    0.19
   5   6  -6    0.41    0.26
   5   6  -6    0.71    0.26
   4   6  -6    0.66    0.25
   4   6  -6    1.57    0.31
   4   6  -6    0.59    0.27
   4   6  -6    0.36    0.27
   3   6  -6    4.35    0.89
   3   6  -6    5.30    0.81
   3   6  -6    4.52    0.85
   3   6  -6    5.52    0.88
  -3  -6   6    5.93    0.79
  -3  -6   6    7.02    0.79
   2   6  -6    5.41    0.94
   2   6  -6    7.06    0.92
   2   6  -6    7.86    1.04
   2   6  -6    6.83    1.06
  -2  -6   6    6.33    0.91
  -2  -6   6    5.40    0.88
  -2  -6   6    5.92    0.84
   1   6  -6    8.72    1.01
   1   6  -6    3.88    0.73
[truncated: 604,479 more chars]
