# Supplementary material for: Rapid and reversible photoinduced switching of a rotaxane crystal
Source: Nat Commun. 2016 Nov 3;7:13321. doi: 10.1038/ncomms13321 (PMC5097158; doi:10.1038/ncomms13321)
Supplement: Supplementary Data 1 — CIFs for a rotaxane induced by 445-nm laser irradiation. [file ncomms13321-s2.zip › rotaxane 445laser/rotaxane74mW.cif]

 
data_140639_220_0m
 
_audit_creation_method            SHELXL-2014/6
_chemical_name_systematic         ?
_chemical_name_common             ?
_chemical_melting_point           ?
_chemical_formula_moiety          ?
_chemical_formula_sum
 'C43 H54 F6 Fe N O8 P' 
_chemical_formula_weight          913.69

loop_
 _atom_type_symbol
 _atom_type_description
 _atom_type_scat_dispersion_real
 _atom_type_scat_dispersion_imag
 _atom_type_scat_source
 'C'  'C'   0.0033   0.0016
 'International Tables Vol C Tables 4.2.6.8 and 6.1.1.4'
 'H'  'H'   0.0000   0.0000
 'International Tables Vol C Tables 4.2.6.8 and 6.1.1.4'
 'N'  'N'   0.0061   0.0033
 'International Tables Vol C Tables 4.2.6.8 and 6.1.1.4'
 'O'  'O'   0.0106   0.0060
 'International Tables Vol C Tables 4.2.6.8 and 6.1.1.4'
 'F'  'F'   0.0171   0.0103
 'International Tables Vol C Tables 4.2.6.8 and 6.1.1.4'
 'P'  'P'   0.1023   0.0942
 'International Tables Vol C Tables 4.2.6.8 and 6.1.1.4'
 'Fe'  'Fe'   0.3463   0.8444
 'International Tables Vol C Tables 4.2.6.8 and 6.1.1.4'
 
_space_group_crystal_system       triclinic
_space_group_IT_number            2
_space_group_name_H-M_alt         'P -1'
_space_group_name_Hall            '-P 1'
 
_shelx_space_group_comment
;
The symmetry employed for this shelxl refinement is uniquely defined
by the following loop, which should always be used as a source of
symmetry information in preference to the above space-group names.
They are only intended as comments.
;
 
loop_
 _space_group_symop_operation_xyz
 'x, y, z'
 '-x, -y, -z'
 
_cell_length_a                    10.391(2)
_cell_length_b                    11.288(3)
_cell_length_c                    19.483(4)
_cell_angle_alpha                 87.290(8)
_cell_angle_beta                  80.485(9)
_cell_angle_gamma                 88.650(8)
_cell_volume                      2250.8(9)
_cell_formula_units_Z             2
_cell_measurement_temperature     296(2)
_cell_measurement_reflns_used     2813
_cell_measurement_theta_min       2.5
_cell_measurement_theta_max       25
 
_exptl_crystal_description        tabullar
_exptl_crystal_colour             yellow
_exptl_crystal_density_meas       ?
_exptl_crystal_density_method     'not measured'
_exptl_crystal_density_diffrn     1.348          
_exptl_crystal_F_000              956
_exptl_transmission_factor_min    ?
_exptl_transmission_factor_max    ?
_exptl_crystal_size_max           0.35
_exptl_crystal_size_mid           0.30
_exptl_crystal_size_min           0.10
_exptl_absorpt_coefficient_mu     0.446
_shelx_estimated_absorpt_T_min    ?
_shelx_estimated_absorpt_T_max    ?
_exptl_absorpt_correction_type    multi-scan
_exptl_absorpt_correction_T_min   0.8497  
_exptl_absorpt_correction_T_max   0.9486
_exptl_absorpt_process_details    'SADABS V2014/4 (Bruker AXS Inc.)'
_exptl_special_details    
;
?
;
_diffrn_ambient_temperature       296(2)
_diffrn_radiation_wavelength      0.71073
_diffrn_radiation_type            MoK\a
_diffrn_source                    ?
_diffrn_measurement_device_type   'Bruker APEX-II CCD'
_diffrn_measurement_method        '\f and \w scans'
_diffrn_detector_area_resol_mean  8.3333
_diffrn_reflns_number             33407
_diffrn_reflns_av_unetI/netI      0.1169
_diffrn_reflns_av_R_equivalents   0.0917
_diffrn_reflns_limit_h_min        -11
_diffrn_reflns_limit_h_max        12
_diffrn_reflns_limit_k_min        -14
_diffrn_reflns_limit_k_max        13
_diffrn_reflns_limit_l_min        -24
_diffrn_reflns_limit_l_max        24
_diffrn_reflns_theta_min          1.061
_diffrn_reflns_theta_max          26.441
_diffrn_reflns_theta_full         25.242
_diffrn_measured_fraction_theta_max   0.965
_diffrn_measured_fraction_theta_full  0.987
_diffrn_reflns_Laue_measured_fraction_max    0.965
_diffrn_reflns_Laue_measured_fraction_full   0.987
_diffrn_reflns_point_group_measured_fraction_max   0.965
_diffrn_reflns_point_group_measured_fraction_full  0.987
_reflns_number_total              8934
_reflns_number_gt                 4037
_reflns_threshold_expression      'I > 2\s(I)'
_reflns_Friedel_coverage          0.000
_reflns_Friedel_fraction_max      .
_reflns_Friedel_fraction_full     .
 
_reflns_special_details
;
 Reflections were merged by SHELXL according to the crystal
 class for the calculation of statistics and refinement.
 
 _reflns_Friedel_fraction is defined as the number of unique
 Friedel pairs measured divided by the number that would be
 possible theoretically, ignoring centric projections and
 systematic absences.
;
 
_computing_data_collection        'APEX2 (Bruker AXS, 2010)'
_computing_cell_refinement        'SAINT V8.34A (Bruker AXS Inc., 2013)'
_computing_data_reduction         'SAINT V8.34A (Bruker AXS Inc., 2013)'
_computing_structure_solution     ?
_computing_structure_refinement   'SHELXL-2014/6 (Sheldrick, 2014)'
_computing_molecular_graphics     'SHELXTL (Sheldrick, 2008)'
_computing_publication_material   'SHELXTL'
_refine_special_details           ?
_refine_ls_structure_factor_coef  Fsqd
_refine_ls_matrix_type            full
_refine_ls_weighting_scheme       calc
_refine_ls_weighting_details
'w=1/[\s^2^(Fo^2^)+(0.1288P)^2^] where P=(Fo^2^+2Fc^2^)/3'
_atom_sites_solution_primary      ?
_atom_sites_solution_secondary    ?
_atom_sites_solution_hydrogens    geom
_refine_ls_hydrogen_treatment     constr
_refine_ls_extinction_method      none
_refine_ls_extinction_coef        .
_refine_ls_number_reflns          8934
_refine_ls_number_parameters      542
_refine_ls_number_restraints      0
_refine_ls_R_factor_all           0.1561
_refine_ls_R_factor_gt            0.0658
_refine_ls_wR_factor_ref          0.2536
_refine_ls_wR_factor_gt           0.1825
_refine_ls_goodness_of_fit_ref    0.945
_refine_ls_restrained_S_all       0.945
_refine_ls_shift/su_max           0.001
_refine_ls_shift/su_mean          0.000
 
loop_
 _atom_site_label
 _atom_site_type_symbol
 _atom_site_fract_x
 _atom_site_fract_y
 _atom_site_fract_z
 _atom_site_U_iso_or_equiv
 _atom_site_adp_type
 _atom_site_occupancy
 _atom_site_site_symmetry_order  
 _atom_site_calc_flag
 _atom_site_refinement_flags_posn
 _atom_site_refinement_flags_adp
 _atom_site_refinement_flags_occupancy
 _atom_site_disorder_assembly
 _atom_site_disorder_group
Fe1 Fe 0.31967(7) 0.36481(6) 0.43047(3) 0.0676(3) Uani 1 1 d . . . . .
N1 N 0.4085(4) 0.2631(3) 0.21291(16) 0.0607(9) Uani 1 1 d . . . . .
H1A H 0.3239 0.2598 0.2106 0.073 Uiso 1 1 calc R U . . .
H1B H 0.4382 0.3317 0.1926 0.073 Uiso 1 1 calc R U . . .
C1 C 0.4265(4) 0.2582(4) 0.2881(2) 0.0592(11) Uani 1 1 d . . . . .
H1C H 0.3846 0.1880 0.3114 0.071 Uiso 1 1 calc R U . . .
H1D H 0.5189 0.2515 0.2905 0.071 Uiso 1 1 calc R U . . .
C2 C 0.4791(5) 0.1631(4) 0.1745(2) 0.0694(13) Uani 1 1 d . . . . .
H2A H 0.4602 0.0896 0.2018 0.083 Uiso 1 1 calc R U . . .
H2B H 0.5724 0.1757 0.1690 0.083 Uiso 1 1 calc R U . . .
C3 C 0.4411(5) 0.1515(4) 0.1037(2) 0.0638(12) Uani 1 1 d . . . . .
C4 C 0.3648(5) 0.0595(5) 0.0920(3) 0.0751(14) Uani 1 1 d . . . . .
H4 H 0.3359 0.0042 0.1279 0.090 Uiso 1 1 calc R U . . .
C5 C 0.3305(5) 0.0489(5) 0.0265(3) 0.0861(16) Uani 1 1 d . . . . .
H5 H 0.2797 -0.0145 0.0190 0.103 Uiso 1 1 calc R U . . .
C6 C 0.3699(6) 0.1295(6) -0.0272(3) 0.0840(16) Uani 1 1 d . . . . .
C7 C 0.4456(7) 0.2214(6) -0.0145(3) 0.0980(18) Uani 1 1 d . . . . .
H7 H 0.4738 0.2774 -0.0500 0.118 Uiso 1 1 calc R U . . .
C8 C 0.4804(6) 0.2316(5) 0.0499(2) 0.0830(15) Uani 1 1 d . . . . .
H8 H 0.5320 0.2946 0.0571 0.100 Uiso 1 1 calc R U . . .
C9 C 0.3294(7) 0.1158(7) -0.0978(3) 0.121(2) Uani 1 1 d . . . . .
H9A H 0.2620 0.1730 -0.1041 0.182 Uiso 1 1 calc R U . . .
H9B H 0.2972 0.0373 -0.1000 0.182 Uiso 1 1 calc R U . . .
H9C H 0.4034 0.1284 -0.1338 0.182 Uiso 1 1 calc R U . . .
C10 C 0.3709(4) 0.3652(4) 0.3255(2) 0.0564(11) Uani 1 1 d . . . . .
C11 C 0.2375(5) 0.3967(4) 0.3435(2) 0.0700(13) Uani 1 1 d . . . . .
H11 H 0.1679 0.3565 0.3315 0.084 Uiso 1 1 calc R U . . .
C12 C 0.2277(6) 0.5000(5) 0.3828(3) 0.0833(16) Uani 1 1 d . . . . .
H12 H 0.1507 0.5387 0.4015 0.100 Uiso 1 1 calc R U . . .
C13 C 0.3536(7) 0.5333(5) 0.3884(3) 0.0883(17) Uani 1 1 d . . . . .
H13 H 0.3751 0.5989 0.4111 0.106 Uiso 1 1 calc R U . . .
C14 C 0.4433(5) 0.4507(4) 0.3537(2) 0.0716(13) Uani 1 1 d . . . . .
H14 H 0.5337 0.4521 0.3501 0.086 Uiso 1 1 calc R U . . .
C15 C 0.3624(8) 0.1995(6) 0.4660(3) 0.102(2) Uani 1 1 d . . . . .
H15 H 0.3995 0.1388 0.4382 0.123 Uiso 1 1 calc R U . . .
C16 C 0.2290(7) 0.2226(7) 0.4853(3) 0.107(2) Uani 1 1 d . . . . .
H16 H 0.1619 0.1800 0.4725 0.128 Uiso 1 1 calc R U . . .
C17 C 0.2136(7) 0.3210(7) 0.5274(3) 0.106(2) Uani 1 1 d . . . . .
H17 H 0.1349 0.3543 0.5482 0.128 Uiso 1 1 calc R U . . .
C18 C 0.3374(8) 0.3596(6) 0.5325(3) 0.107(2) Uani 1 1 d . . . . .
H18 H 0.3558 0.4250 0.5563 0.128 Uiso 1 1 calc R U . . .
C19 C 0.4306(7) 0.2834(7) 0.4957(3) 0.108(2) Uani 1 1 d . . . . .
H19 H 0.5207 0.2880 0.4919 0.129 Uiso 1 1 calc R U . . .
O1 O 0.1088(3) 0.1796(3) 0.20249(19) 0.0792(10) Uani 1 1 d . . . . .
O2 O 0.2266(4) 0.0371(4) 0.3068(2) 0.1100(14) Uani 1 1 d . . . . .
O4 O 0.6874(4) 0.0902(3) 0.3450(2) 0.0932(11) Uani 1 1 d . . . . .
O5 O 0.7644(3) 0.2869(3) 0.28088(18) 0.0784(10) Uani 1 1 d . . . . .
O6 O 0.6454(3) 0.4187(3) 0.17389(18) 0.0807(10) Uani 1 1 d . . . . .
O7 O 0.4157(3) 0.5152(3) 0.14628(18) 0.0785(10) Uani 1 1 d . . . . .
O8 O 0.1901(3) 0.3756(3) 0.13676(18) 0.0799(10) Uani 1 1 d . . . . .
C20 C 0.0870(6) 0.3322(7) 0.0366(3) 0.108(2) Uani 1 1 d . . . . .
H20 H 0.1155 0.4024 0.0124 0.129 Uiso 1 1 calc R U . . .
C21 C 0.0115(7) 0.2507(10) 0.0073(4) 0.127(3) Uani 1 1 d . . . . .
H21 H -0.0096 0.2671 -0.0367 0.153 Uiso 1 1 calc R U . . .
C22 C -0.0294(8) 0.1504(8) 0.0428(5) 0.132(3) Uani 1 1 d . . . . .
H22 H -0.0790 0.0985 0.0226 0.159 Uiso 1 1 calc R U . . .
C23 C -0.0007(6) 0.1217(6) 0.1074(4) 0.108(2) Uani 1 1 d . . . . .
H23 H -0.0302 0.0512 0.1307 0.129 Uiso 1 1 calc R U . . .
C24 C 0.0734(5) 0.1992(5) 0.1382(3) 0.0792(15) Uani 1 1 d . . . . .
C25 C 0.0493(5) 0.0787(5) 0.2443(3) 0.0889(17) Uani 1 1 d . . . . .
H25A H 0.0741 0.0059 0.2206 0.107 Uiso 1 1 calc R U . . .
H25B H -0.0450 0.0869 0.2510 0.107 Uiso 1 1 calc R U . . .
C26 C 0.0946(6) 0.0743(5) 0.3127(3) 0.0906(17) Uani 1 1 d . . . . .
H26A H 0.0846 0.1524 0.3318 0.109 Uiso 1 1 calc R U . . .
H26B H 0.0408 0.0200 0.3446 0.109 Uiso 1 1 calc R U . . .
C31 C 0.7539(5) 0.1635(5) 0.3816(3) 0.0795(15) Uani 1 1 d . . . . .
C32 C 0.7807(6) 0.1410(7) 0.4489(3) 0.104(2) Uani 1 1 d . . . . .
H32 H 0.7534 0.0710 0.4735 0.125 Uiso 1 1 calc R U . . .
C33 C 0.8486(7) 0.2240(8) 0.4791(3) 0.116(2) Uani 1 1 d . . . . .
H33 H 0.8687 0.2079 0.5234 0.140 Uiso 1 1 calc R U . . .
C34 C 0.8854(6) 0.3271(7) 0.4448(3) 0.106(2) Uani 1 1 d . . . . .
H34 H 0.9285 0.3826 0.4662 0.127 Uiso 1 1 calc R U . . .
C35 C 0.8600(5) 0.3510(5) 0.3789(3) 0.0864(16) Uani 1 1 d . . . . .
H35 H 0.8875 0.4221 0.3555 0.104 Uiso 1 1 calc R U . . .
C36 C 0.7938(5) 0.2707(5) 0.3463(3) 0.0712(13) Uani 1 1 d . . . . .
C37 C 0.8254(5) 0.3827(5) 0.2377(3) 0.0750(14) Uani 1 1 d . . . . .
H37A H 0.9196 0.3733 0.2315 0.090 Uiso 1 1 calc R U . . .
H37B H 0.8014 0.4577 0.2590 0.090 Uiso 1 1 calc R U . . .
C38 C 0.7791(5) 0.3796(5) 0.1690(3) 0.0816(15) Uani 1 1 d . . . . .
H38A H 0.8336 0.4303 0.1350 0.098 Uiso 1 1 calc R U . . .
H38B H 0.7877 0.2994 0.1530 0.098 Uiso 1 1 calc R U . . .
C39 C 0.6316(5) 0.5444(5) 0.1615(3) 0.0871(17) Uani 1 1 d . . . . .
H39A H 0.6587 0.5649 0.1124 0.105 Uiso 1 1 calc R U . . .
H39B H 0.6867 0.5860 0.1877 0.105 Uiso 1 1 calc R U . . .
C40 C 0.4941(6) 0.5798(5) 0.1832(3) 0.0800(15) Uani 1 1 d . . . . .
H40A H 0.4686 0.5637 0.2328 0.096 Uiso 1 1 calc R U . . .
H40B H 0.4829 0.6641 0.1734 0.096 Uiso 1 1 calc R U . . .
C41 C 0.2847(5) 0.5583(5) 0.1552(3) 0.0916(18) Uani 1 1 d . . . . .
H41A H 0.2829 0.6428 0.1438 0.110 Uiso 1 1 calc R U . . .
H41B H 0.2432 0.5449 0.2032 0.110 Uiso 1 1 calc R U . . .
C42 C 0.2144(5) 0.4943(5) 0.1083(3) 0.0958(18) Uani 1 1 d . . . . .
H42A H 0.1325 0.5348 0.1043 0.115 Uiso 1 1 calc R U . . .
H42B H 0.2667 0.4921 0.0623 0.115 Uiso 1 1 calc R U . . .
C43 C 0.1175(5) 0.3036(6) 0.1033(3) 0.0823(16) Uani 1 1 d . . . . .
P1 P 0.94735(14) 0.72531(13) 0.24642(8) 0.0808(5) Uani 1 1 d . . . . .
F1 F 0.8080(3) 0.6804(3) 0.2815(2) 0.1366(15) Uani 1 1 d . . . . .
F2 F 1.0864(3) 0.7701(4) 0.2125(2) 0.1472(16) Uani 1 1 d . . . . .
F3 F 0.8834(5) 0.8334(4) 0.2111(3) 0.176(2) Uani 1 1 d . . . . .
F4 F 0.9477(4) 0.8077(4) 0.3084(2) 0.1641(19) Uani 1 1 d . . . . .
F5 F 1.0089(5) 0.6175(4) 0.2813(3) 0.180(2) Uani 1 1 d . . . . .
F6 F 0.9419(5) 0.6467(4) 0.1832(2) 0.1616(19) Uani 1 1 d . . . . .
C27 C 0.2487(6) -0.0786(6) 0.3239(4) 0.111(2) Uani 1 1 d . . . . .
H27A H 0.2102 -0.1264 0.2927 0.133 Uiso 1 1 calc R U . . .
H27B H 0.2022 -0.0955 0.3706 0.133 Uiso 1 1 calc R U . . .
O3 O 0.4707(5) -0.0508(4) 0.3250(4) 0.178(3) Uani 1 1 d . . . . .
C28 C 0.3797(7) -0.1168(6) 0.3219(4) 0.126(3) Uani 1 1 d . . . . .
H28A H 0.3792 -0.1758 0.3598 0.151 Uiso 1 1 calc R U . . .
H28B H 0.4035 -0.1585 0.2791 0.151 Uiso 1 1 calc R U . . .
C29 C 0.6001(6) -0.0928(5) 0.3226(4) 0.117(2) Uani 1 1 d . . . . .
H29A H 0.6481 -0.0805 0.2757 0.140 Uiso 1 1 calc R U . . .
H29B H 0.6002 -0.1772 0.3345 0.140 Uiso 1 1 calc R U . . .
C30 C 0.6640(6) -0.0298(5) 0.3717(4) 0.102(2) Uani 1 1 d . . . . .
H30A H 0.6085 -0.0298 0.4169 0.122 Uiso 1 1 calc R U . . .
H30B H 0.7459 -0.0692 0.3771 0.122 Uiso 1 1 calc R U . . .
 
loop_
 _atom_site_aniso_label
 _atom_site_aniso_U_11
 _atom_site_aniso_U_22
 _atom_site_aniso_U_33
 _atom_site_aniso_U_23
 _atom_site_aniso_U_13
 _atom_site_aniso_U_12
Fe1 0.0805(5) 0.0764(5) 0.0468(4) -0.0074(3) -0.0132(3) 0.0070(4)
N1 0.074(2) 0.062(2) 0.0483(19) -0.0024(17) -0.0160(18) 0.0037(19)
C1 0.068(3) 0.063(3) 0.048(2) 0.001(2) -0.014(2) -0.002(2)
C2 0.084(3) 0.070(3) 0.054(3) -0.015(2) -0.011(2) 0.012(3)
C3 0.078(3) 0.060(3) 0.052(3) -0.010(2) -0.006(2) 0.012(3)
C4 0.082(3) 0.075(4) 0.067(3) -0.009(3) -0.008(3) -0.005(3)
C5 0.082(4) 0.088(4) 0.094(4) -0.031(3) -0.024(3) -0.002(3)
C6 0.104(4) 0.092(4) 0.059(3) -0.015(3) -0.021(3) 0.026(3)
C7 0.144(5) 0.090(4) 0.060(3) 0.003(3) -0.017(3) -0.001(4)
C8 0.119(4) 0.074(4) 0.058(3) -0.007(3) -0.018(3) -0.007(3)
C9 0.144(6) 0.156(7) 0.076(4) -0.038(4) -0.052(4) 0.031(5)
C10 0.069(3) 0.057(3) 0.044(2) -0.004(2) -0.012(2) -0.001(2)
C11 0.077(3) 0.078(4) 0.059(3) -0.005(3) -0.021(2) 0.000(3)
C12 0.102(4) 0.086(4) 0.064(3) -0.013(3) -0.021(3) 0.022(3)
C13 0.138(5) 0.064(4) 0.069(3) -0.014(3) -0.035(3) 0.003(3)
C14 0.087(3) 0.067(3) 0.063(3) -0.005(2) -0.016(3) -0.020(3)
C15 0.154(7) 0.095(5) 0.055(3) 0.013(3) -0.019(4) 0.027(4)
C16 0.117(6) 0.125(6) 0.075(4) 0.027(4) -0.016(4) -0.011(5)
C17 0.103(5) 0.149(7) 0.059(3) 0.009(4) 0.006(3) 0.019(5)
C18 0.142(6) 0.130(6) 0.052(3) -0.019(3) -0.027(4) 0.024(5)
C19 0.111(5) 0.151(6) 0.065(4) 0.009(4) -0.034(4) 0.031(5)
O1 0.072(2) 0.071(2) 0.099(3) -0.006(2) -0.023(2) -0.0061(18)
O2 0.078(3) 0.082(3) 0.167(4) 0.037(3) -0.021(3) -0.009(2)
O4 0.087(3) 0.081(3) 0.113(3) 0.034(2) -0.029(2) -0.008(2)
O5 0.076(2) 0.074(2) 0.088(2) 0.0221(19) -0.0261(18) -0.0100(18)
O6 0.072(2) 0.075(2) 0.096(3) 0.0198(19) -0.0230(19) -0.0068(18)
O7 0.063(2) 0.074(2) 0.099(3) -0.0113(19) -0.0129(18) 0.0105(18)
O8 0.070(2) 0.081(3) 0.089(2) 0.008(2) -0.0180(19) -0.0008(18)
C20 0.083(4) 0.151(6) 0.090(4) 0.001(4) -0.019(3) 0.018(4)
C21 0.097(5) 0.189(9) 0.108(6) -0.045(6) -0.047(4) 0.021(5)
C22 0.116(6) 0.140(8) 0.156(8) -0.046(6) -0.054(6) 0.000(5)
C23 0.094(4) 0.113(5) 0.128(6) -0.036(4) -0.046(4) 0.006(4)
C24 0.058(3) 0.088(4) 0.096(4) -0.012(3) -0.023(3) 0.002(3)
C25 0.068(3) 0.073(4) 0.123(5) -0.002(3) -0.008(3) -0.008(3)
C26 0.079(4) 0.088(4) 0.103(4) 0.006(3) -0.013(3) -0.008(3)
C31 0.064(3) 0.087(4) 0.083(4) 0.017(3) -0.004(3) 0.005(3)
C32 0.102(5) 0.121(6) 0.082(4) 0.035(4) -0.005(4) -0.003(4)
C33 0.114(5) 0.168(8) 0.068(4) 0.004(5) -0.020(4) -0.001(5)
C34 0.105(5) 0.133(6) 0.083(4) -0.009(4) -0.021(4) -0.006(4)
C35 0.086(4) 0.094(4) 0.081(4) -0.009(3) -0.016(3) -0.005(3)
C36 0.058(3) 0.084(4) 0.067(3) 0.005(3) -0.001(2) 0.010(3)
C37 0.062(3) 0.074(4) 0.087(4) 0.013(3) -0.011(3) -0.004(3)
C38 0.067(3) 0.095(4) 0.081(4) 0.012(3) -0.009(3) 0.000(3)
C39 0.086(4) 0.067(4) 0.114(4) 0.026(3) -0.041(3) -0.018(3)
C40 0.101(4) 0.061(3) 0.078(3) 0.002(3) -0.017(3) 0.000(3)
C41 0.075(4) 0.064(4) 0.130(5) 0.004(3) -0.003(3) 0.008(3)
C42 0.074(4) 0.089(4) 0.121(5) 0.025(4) -0.015(3) 0.010(3)
C43 0.064(3) 0.105(5) 0.080(4) -0.021(3) -0.015(3) 0.016(3)
P1 0.0751(10) 0.0690(10) 0.0985(11) -0.0137(8) -0.0117(8) -0.0042(7)
F1 0.100(3) 0.123(3) 0.179(4) -0.044(3) 0.017(2) -0.037(2)
F2 0.094(3) 0.126(3) 0.207(4) -0.053(3) 0.033(3) -0.033(2)
F3 0.155(4) 0.142(4) 0.229(5) 0.049(4) -0.040(4) 0.021(3)
F4 0.149(3) 0.181(4) 0.161(4) -0.089(3) 0.006(3) -0.061(3)
F5 0.146(4) 0.150(4) 0.244(6) 0.066(4) -0.055(4) 0.023(3)
F6 0.177(4) 0.168(4) 0.136(3) -0.065(3) 0.011(3) -0.068(3)
C27 0.091(5) 0.085(5) 0.163(6) 0.031(4) -0.047(4) -0.020(4)
O3 0.083(3) 0.069(3) 0.390(9) 0.035(4) -0.078(4) -0.009(3)
C28 0.121(6) 0.066(4) 0.196(8) 0.026(4) -0.052(5) -0.017(4)
C29 0.091(5) 0.059(4) 0.201(8) 0.024(4) -0.039(5) 0.009(3)
C30 0.082(4) 0.076(4) 0.140(6) 0.038(4) -0.008(4) 0.005(3)
 
_geom_special_details
;
 All esds (except the esd in the dihedral angle between two l.s. planes)
 are estimated using the full covariance matrix.  The cell esds are taken
 into account individually in the estimation of esds in distances, angles
 and torsion angles; correlations between esds in cell parameters are only
 used when they are defined by crystal symmetry.  An approximate (isotropic)
 treatment of cell esds is used for estimating esds involving l.s. planes.
;
 
loop_
 _geom_bond_atom_site_label_1
 _geom_bond_atom_site_label_2
 _geom_bond_distance
 _geom_bond_site_symmetry_2
 _geom_bond_publ_flag
Fe1 C18 2.025(5) . ?
Fe1 C15 2.025(6) . ?
Fe1 C10 2.027(4) . ?
Fe1 C14 2.028(5) . ?
Fe1 C19 2.028(6) . ?
Fe1 C11 2.035(5) . ?
Fe1 C16 2.045(6) . ?
Fe1 C12 2.049(5) . ?
Fe1 C13 2.050(5) . ?
Fe1 C17 2.068(5) . ?
N1 C2 1.494(5) . ?
N1 C1 1.506(5) . ?
N1 H1A 0.8900 . ?
N1 H1B 0.8900 . ?
C1 C10 1.494(6) . ?
C1 H1C 0.9700 . ?
C1 H1D 0.9700 . ?
C2 C3 1.509(6) . ?
C2 H2A 0.9700 . ?
C2 H2B 0.9700 . ?
C3 C8 1.366(7) . ?
C3 C4 1.372(7) . ?
C4 C5 1.391(7) . ?
C4 H4 0.9300 . ?
C5 C6 1.369(8) . ?
C5 H5 0.9300 . ?
C6 C7 1.372(8) . ?
C6 C9 1.519(7) . ?
C7 C8 1.373(7) . ?
C7 H7 0.9300 . ?
C8 H8 0.9300 . ?
C9 H9A 0.9600 . ?
C9 H9B 0.9600 . ?
C9 H9C 0.9600 . ?
C10 C11 1.414(6) . ?
C10 C14 1.422(6) . ?
C11 C12 1.418(7) . ?
C11 H11 0.9300 . ?
C12 C13 1.392(8) . ?
C12 H12 0.9300 . ?
C13 C14 1.416(7) . ?
C13 H13 0.9300 . ?
C14 H14 0.9300 . ?
C15 C16 1.397(9) . ?
C15 C19 1.397(9) . ?
C15 H15 0.9300 . ?
C16 C17 1.403(9) . ?
C16 H16 0.9300 . ?
C17 C18 1.388(9) . ?
C17 H17 0.9300 . ?
C18 C19 1.407(9) . ?
C18 H18 0.9300 . ?
C19 H19 0.9300 . ?
O1 C24 1.370(6) . ?
O1 C25 1.456(6) . ?
O2 C27 1.356(7) . ?
O2 C26 1.413(6) . ?
O4 C31 1.383(7) . ?
O4 C30 1.439(6) . ?
O5 C36 1.363(6) . ?
O5 C37 1.430(5) . ?
O6 C39 1.435(6) . ?
O6 C38 1.437(6) . ?
O7 C40 1.408(6) . ?
O7 C41 1.421(6) . ?
O8 C43 1.378(6) . ?
O8 C42 1.436(6) . ?
C20 C43 1.409(7) . ?
C20 C21 1.421(10) . ?
C20 H20 0.9300 . ?
C21 C22 1.338(10) . ?
C21 H21 0.9300 . ?
C22 C23 1.363(10) . ?
C22 H22 0.9300 . ?
C23 C24 1.397(8) . ?
C23 H23 0.9300 . ?
C24 C43 1.382(8) . ?
C25 C26 1.482(7) . ?
C25 H25A 0.9700 . ?
C25 H25B 0.9700 . ?
C26 H26A 0.9700 . ?
C26 H26B 0.9700 . ?
C31 C32 1.396(8) . ?
C31 C36 1.400(7) . ?
C32 C33 1.393(9) . ?
C32 H32 0.9300 . ?
C33 C34 1.346(9) . ?
C33 H33 0.9300 . ?
C34 C35 1.367(7) . ?
C34 H34 0.9300 . ?
C35 C36 1.387(7) . ?
C35 H35 0.9300 . ?
C37 C38 1.498(7) . ?
C37 H37A 0.9700 . ?
C37 H37B 0.9700 . ?
C38 H38A 0.9700 . ?
C38 H38B 0.9700 . ?
C39 C40 1.473(7) . ?
C39 H39A 0.9700 . ?
C39 H39B 0.9700 . ?
C40 H40A 0.9700 . ?
C40 H40B 0.9700 . ?
C41 C42 1.482(8) . ?
C41 H41A 0.9700 . ?
C41 H41B 0.9700 . ?
C42 H42A 0.9700 . ?
C42 H42B 0.9700 . ?
P1 F5 1.543(4) . ?
P1 F4 1.560(4) . ?
P1 F6 1.561(4) . ?
P1 F3 1.562(5) . ?
P1 F2 1.571(4) . ?
P1 F1 1.580(4) . ?
C27 C28 1.414(9) . ?
C27 H27A 0.9700 . ?
C27 H27B 0.9700 . ?
O3 C28 1.228(7) . ?
O3 C29 1.410(7) . ?
C28 H28A 0.9700 . ?
C28 H28B 0.9700 . ?
C29 C30 1.469(8) . ?
C29 H29A 0.9700 . ?
C29 H29B 0.9700 . ?
C30 H30A 0.9700 . ?
C30 H30B 0.9700 . ?
 
loop_
 _geom_angle_atom_site_label_1
 _geom_angle_atom_site_label_2
 _geom_angle_atom_site_label_3
 _geom_angle
 _geom_angle_site_symmetry_1
 _geom_angle_site_symmetry_3
 _geom_angle_publ_flag
C18 Fe1 C15 67.8(3) . . ?
C18 Fe1 C10 159.8(3) . . ?
C15 Fe1 C10 105.8(2) . . ?
C18 Fe1 C14 124.4(3) . . ?
C15 Fe1 C14 121.1(3) . . ?
C10 Fe1 C14 41.07(17) . . ?
C18 Fe1 C19 40.6(3) . . ?
C15 Fe1 C19 40.3(3) . . ?
C10 Fe1 C19 122.2(2) . . ?
C14 Fe1 C19 107.0(3) . . ?
C18 Fe1 C11 158.8(3) . . ?
C15 Fe1 C11 123.0(3) . . ?
C10 Fe1 C11 40.76(18) . . ?
C14 Fe1 C11 68.3(2) . . ?
C19 Fe1 C11 158.9(3) . . ?
C18 Fe1 C16 67.1(3) . . ?
C15 Fe1 C16 40.1(3) . . ?
C10 Fe1 C16 121.2(3) . . ?
C14 Fe1 C16 156.8(3) . . ?
C19 Fe1 C16 67.5(3) . . ?
C11 Fe1 C16 108.2(2) . . ?
C18 Fe1 C12 123.7(2) . . ?
C15 Fe1 C12 160.2(3) . . ?
C10 Fe1 C12 68.66(19) . . ?
C14 Fe1 C12 68.0(2) . . ?
C19 Fe1 C12 158.6(3) . . ?
C11 Fe1 C12 40.63(19) . . ?
C16 Fe1 C12 125.2(3) . . ?
C18 Fe1 C13 109.7(3) . . ?
C15 Fe1 C13 157.7(3) . . ?
C10 Fe1 C13 68.52(19) . . ?
C14 Fe1 C13 40.6(2) . . ?
C19 Fe1 C13 123.1(3) . . ?
C11 Fe1 C13 67.6(2) . . ?
C16 Fe1 C13 161.2(3) . . ?
C12 Fe1 C13 39.7(2) . . ?
C18 Fe1 C17 39.6(2) . . ?
C15 Fe1 C17 67.3(3) . . ?
C10 Fe1 C17 157.5(3) . . ?
C14 Fe1 C17 161.0(3) . . ?
C19 Fe1 C17 67.4(3) . . ?
C11 Fe1 C17 123.5(3) . . ?
C16 Fe1 C17 39.9(3) . . ?
C12 Fe1 C17 110.1(2) . . ?
C13 Fe1 C17 125.9(3) . . ?
C2 N1 C1 111.5(3) . . ?
C2 N1 H1A 109.3 . . ?
C1 N1 H1A 109.3 . . ?
C2 N1 H1B 109.3 . . ?
C1 N1 H1B 109.3 . . ?
H1A N1 H1B 108.0 . . ?
C10 C1 N1 112.5(3) . . ?
C10 C1 H1C 109.1 . . ?
N1 C1 H1C 109.1 . . ?
C10 C1 H1D 109.1 . . ?
N1 C1 H1D 109.1 . . ?
H1C C1 H1D 107.8 . . ?
N1 C2 C3 112.3(4) . . ?
N1 C2 H2A 109.1 . . ?
C3 C2 H2A 109.1 . . ?
N1 C2 H2B 109.1 . . ?
C3 C2 H2B 109.1 . . ?
H2A C2 H2B 107.9 . . ?
C8 C3 C4 118.3(5) . . ?
C8 C3 C2 121.6(5) . . ?
C4 C3 C2 120.1(4) . . ?
C3 C4 C5 119.9(5) . . ?
C3 C4 H4 120.0 . . ?
C5 C4 H4 120.0 . . ?
C6 C5 C4 121.6(5) . . ?
C6 C5 H5 119.2 . . ?
C4 C5 H5 119.2 . . ?
C5 C6 C7 117.7(5) . . ?
C5 C6 C9 120.1(6) . . ?
C7 C6 C9 122.1(6) . . ?
C6 C7 C8 120.8(5) . . ?
C6 C7 H7 119.6 . . ?
C8 C7 H7 119.6 . . ?
C3 C8 C7 121.7(5) . . ?
C3 C8 H8 119.2 . . ?
C7 C8 H8 119.2 . . ?
C6 C9 H9A 109.5 . . ?
C6 C9 H9B 109.5 . . ?
H9A C9 H9B 109.5 . . ?
C6 C9 H9C 109.5 . . ?
H9A C9 H9C 109.5 . . ?
H9B C9 H9C 109.5 . . ?
C11 C10 C14 107.0(4) . . ?
C11 C10 C1 127.1(4) . . ?
C14 C10 C1 125.8(4) . . ?
C11 C10 Fe1 69.9(2) . . ?
C14 C10 Fe1 69.5(2) . . ?
C1 C10 Fe1 122.6(3) . . ?
C10 C11 C12 108.5(5) . . ?
C10 C11 Fe1 69.3(3) . . ?
C12 C11 Fe1 70.2(3) . . ?
C10 C11 H11 125.7 . . ?
C12 C11 H11 125.7 . . ?
Fe1 C11 H11 126.3 . . ?
C13 C12 C11 107.9(5) . . ?
C13 C12 Fe1 70.2(3) . . ?
C11 C12 Fe1 69.1(3) . . ?
C13 C12 H12 126.0 . . ?
C11 C12 H12 126.0 . . ?
Fe1 C12 H12 126.2 . . ?
C12 C13 C14 108.6(5) . . ?
C12 C13 Fe1 70.1(3) . . ?
C14 C13 Fe1 68.8(3) . . ?
C12 C13 H13 125.7 . . ?
C14 C13 H13 125.7 . . ?
Fe1 C13 H13 127.0 . . ?
C13 C14 C10 107.9(5) . . ?
C13 C14 Fe1 70.5(3) . . ?
C10 C14 Fe1 69.4(2) . . ?
C13 C14 H14 126.0 . . ?
C10 C14 H14 126.0 . . ?
Fe1 C14 H14 125.6 . . ?
C16 C15 C19 108.2(6) . . ?
C16 C15 Fe1 70.7(4) . . ?
C19 C15 Fe1 70.0(4) . . ?
C16 C15 H15 125.9 . . ?
C19 C15 H15 125.9 . . ?
Fe1 C15 H15 125.0 . . ?
C15 C16 C17 108.3(6) . . ?
C15 C16 Fe1 69.1(4) . . ?
C17 C16 Fe1 70.9(4) . . ?
C15 C16 H16 125.9 . . ?
C17 C16 H16 125.9 . . ?
Fe1 C16 H16 125.6 . . ?
C18 C17 C16 107.5(6) . . ?
C18 C17 Fe1 68.5(3) . . ?
C16 C17 Fe1 69.2(3) . . ?
C18 C17 H17 126.2 . . ?
C16 C17 H17 126.2 . . ?
Fe1 C17 H17 127.6 . . ?
C17 C18 C19 108.7(7) . . ?
C17 C18 Fe1 71.9(3) . . ?
C19 C18 Fe1 69.8(3) . . ?
C17 C18 H18 125.6 . . ?
C19 C18 H18 125.6 . . ?
Fe1 C18 H18 124.3 . . ?
C15 C19 C18 107.3(6) . . ?
C15 C19 Fe1 69.7(3) . . ?
C18 C19 Fe1 69.6(3) . . ?
C15 C19 H19 126.4 . . ?
C18 C19 H19 126.4 . . ?
Fe1 C19 H19 126.0 . . ?
C24 O1 C25 116.3(4) . . ?
C27 O2 C26 116.4(4) . . ?
C31 O4 C30 118.2(5) . . ?
C36 O5 C37 117.8(4) . . ?
C39 O6 C38 113.1(4) . . ?
C40 O7 C41 112.3(4) . . ?
C43 O8 C42 117.8(4) . . ?
C43 C20 C21 117.9(7) . . ?
C43 C20 H20 121.0 . . ?
C21 C20 H20 121.0 . . ?
C22 C21 C20 120.5(8) . . ?
C22 C21 H21 119.8 . . ?
C20 C21 H21 119.8 . . ?
C21 C22 C23 122.2(8) . . ?
C21 C22 H22 118.9 . . ?
C23 C22 H22 118.9 . . ?
C22 C23 C24 119.4(7) . . ?
C22 C23 H23 120.3 . . ?
C24 C23 H23 120.3 . . ?
O1 C24 C43 115.2(5) . . ?
O1 C24 C23 124.6(6) . . ?
C43 C24 C23 120.2(6) . . ?
O1 C25 C26 108.7(4) . . ?
O1 C25 H25A 109.9 . . ?
C26 C25 H25A 109.9 . . ?
O1 C25 H25B 109.9 . . ?
C26 C25 H25B 109.9 . . ?
H25A C25 H25B 108.3 . . ?
O2 C26 C25 111.7(5) . . ?
O2 C26 H26A 109.3 . . ?
C25 C26 H26A 109.3 . . ?
O2 C26 H26B 109.3 . . ?
C25 C26 H26B 109.3 . . ?
H26A C26 H26B 107.9 . . ?
O4 C31 C32 126.3(5) . . ?
O4 C31 C36 114.8(5) . . ?
C32 C31 C36 118.9(6) . . ?
C33 C32 C31 119.7(6) . . ?
C33 C32 H32 120.1 . . ?
C31 C32 H32 120.1 . . ?
C34 C33 C32 120.7(6) . . ?
C34 C33 H33 119.7 . . ?
C32 C33 H33 119.7 . . ?
C33 C34 C35 120.5(6) . . ?
C33 C34 H34 119.7 . . ?
C35 C34 H34 119.7 . . ?
C34 C35 C36 120.9(6) . . ?
C34 C35 H35 119.6 . . ?
C36 C35 H35 119.6 . . ?
O5 C36 C35 124.9(5) . . ?
O5 C36 C31 115.8(5) . . ?
C35 C36 C31 119.2(5) . . ?
O5 C37 C38 107.1(4) . . ?
O5 C37 H37A 110.3 . . ?
C38 C37 H37A 110.3 . . ?
O5 C37 H37B 110.3 . . ?
C38 C37 H37B 110.3 . . ?
H37A C37 H37B 108.5 . . ?
O6 C38 C37 111.7(4) . . ?
O6 C38 H38A 109.3 . . ?
C37 C38 H38A 109.3 . . ?
O6 C38 H38B 109.3 . . ?
C37 C38 H38B 109.3 . . ?
H38A C38 H38B 107.9 . . ?
O6 C39 C40 109.0(4) . . ?
O6 C39 H39A 109.9 . . ?
C40 C39 H39A 109.9 . . ?
O6 C39 H39B 109.9 . . ?
C40 C39 H39B 109.9 . . ?
H39A C39 H39B 108.3 . . ?
O7 C40 C39 108.9(4) . . ?
O7 C40 H40A 109.9 . . ?
C39 C40 H40A 109.9 . . ?
O7 C40 H40B 109.9 . . ?
C39 C40 H40B 109.9 . . ?
H40A C40 H40B 108.3 . . ?
O7 C41 C42 108.1(4) . . ?
O7 C41 H41A 110.1 . . ?
C42 C41 H41A 110.1 . . ?
O7 C41 H41B 110.1 . . ?
C42 C41 H41B 110.1 . . ?
H41A C41 H41B 108.4 . . ?
O8 C42 C41 108.7(5) . . ?
O8 C42 H42A 109.9 . . ?
C41 C42 H42A 109.9 . . ?
O8 C42 H42B 109.9 . . ?
C41 C42 H42B 109.9 . . ?
H42A C42 H42B 108.3 . . ?
O8 C43 C24 117.0(5) . . ?
O8 C43 C20 123.1(6) . . ?
C24 C43 C20 119.9(6) . . ?
F5 P1 F4 94.9(3) . . ?
F5 P1 F6 87.6(3) . . ?
F4 P1 F6 177.3(3) . . ?
F5 P1 F3 179.2(3) . . ?
F4 P1 F3 85.4(3) . . ?
F6 P1 F3 92.0(3) . . ?
F5 P1 F2 90.7(3) . . ?
F4 P1 F2 90.1(2) . . ?
F6 P1 F2 90.9(2) . . ?
F3 P1 F2 90.0(3) . . ?
F5 P1 F1 89.0(3) . . ?
F4 P1 F1 89.3(2) . . ?
F6 P1 F1 89.7(2) . . ?
F3 P1 F1 90.4(3) . . ?
F2 P1 F1 179.3(2) . . ?
O2 C27 C28 117.6(5) . . ?
O2 C27 H27A 107.9 . . ?
C28 C27 H27A 107.9 . . ?
O2 C27 H27B 107.9 . . ?
C28 C27 H27B 107.9 . . ?
H27A C27 H27B 107.2 . . ?
C28 O3 C29 122.5(6) . . ?
O3 C28 C27 124.5(6) . . ?
O3 C28 H28A 106.2 . . ?
C27 C28 H28A 106.2 . . ?
O3 C28 H28B 106.2 . . ?
C27 C28 H28B 106.2 . . ?
H28A C28 H28B 106.4 . . ?
O3 C29 C30 110.0(6) . . ?
O3 C29 H29A 109.7 . . ?
C30 C29 H29A 109.7 . . ?
O3 C29 H29B 109.7 . . ?
C30 C29 H29B 109.7 . . ?
H29A C29 H29B 108.2 . . ?
O4 C30 C29 108.7(5) . . ?
O4 C30 H30A 110.0 . . ?
C29 C30 H30A 110.0 . . ?
O4 C30 H30B 110.0 . . ?
C29 C30 H30B 110.0 . . ?
H30A C30 H30B 108.3 . . ?
 
_refine_diff_density_max    0.464
_refine_diff_density_min   -0.367
_refine_diff_density_rms    0.109

_shelxl_version_number 2014/6

_shelx_res_file
;
TITL 140639_220_0m in P-1
CELL 0.71073  10.3908  11.2877  19.4827  87.290  80.485  88.650
ZERR    2.00   0.0021   0.0027   0.0044   0.008   0.009   0.008
LATT 1
SFAC C  H  N  O  F  P  Fe
UNIT 86  108  2  16  12  2  2
L.S. 4
ACTA
BOND $H
FMAP 2
PLAN 5
TEMP 23.000
WGHT    0.128800
FVAR       0.12408
MOLE 1
FE1   7    0.319665    0.364806    0.430469    11.00000    0.08048    0.07644 =
         0.04679   -0.00740   -0.01319    0.00701
N1    3    0.408523    0.263107    0.212910    11.00000    0.07368    0.06174 =
         0.04835   -0.00242   -0.01597    0.00369
AFIX  23
H1A   2    0.323854    0.259786    0.210619    11.00000   -1.20000
H1B   2    0.438155    0.331690    0.192648    11.00000   -1.20000
AFIX   0
C1    1    0.426487    0.258229    0.288126    11.00000    0.06817    0.06278 =
         0.04799    0.00092   -0.01407   -0.00171
AFIX  23
H1C   2    0.384613    0.188002    0.311441    11.00000   -1.20000
H1D   2    0.518907    0.251465    0.290478    11.00000   -1.20000
AFIX   0
C2    1    0.479130    0.163086    0.174532    11.00000    0.08414    0.07037 =
         0.05409   -0.01489   -0.01140    0.01177
AFIX  23
H2A   2    0.460237    0.089618    0.201849    11.00000   -1.20000
H2B   2    0.572359    0.175705    0.169015    11.00000   -1.20000
AFIX   0
C3    1    0.441118    0.151547    0.103696    11.00000    0.07838    0.05994 =
         0.05159   -0.00978   -0.00577    0.01214
C4    1    0.364757    0.059482    0.092039    11.00000    0.08191    0.07500 =
         0.06742   -0.00891   -0.00757   -0.00532
AFIX  43
H4    2    0.335910    0.004213    0.127873    11.00000   -1.20000
AFIX   0
C5    1    0.330516    0.048889    0.026533    11.00000    0.08192    0.08813 =
         0.09400   -0.03121   -0.02354   -0.00162
AFIX  43
H5    2    0.279672   -0.014460    0.019040    11.00000   -1.20000
AFIX   0
C6    1    0.369862    0.129474   -0.027172    11.00000    0.10383    0.09175 =
         0.05865   -0.01530   -0.02079    0.02579
C7    1    0.445634    0.221373   -0.014531    11.00000    0.14418    0.08979 =
         0.05958    0.00282   -0.01735   -0.00108
AFIX  43
H7    2    0.473788    0.277419   -0.050043    11.00000   -1.20000
AFIX   0
C8    1    0.480389    0.231584    0.049914    11.00000    0.11905    0.07383 =
         0.05785   -0.00694   -0.01783   -0.00655
AFIX  43
H8    2    0.531966    0.294573    0.057138    11.00000   -1.20000
AFIX   0
C9    1    0.329384    0.115786   -0.097762    11.00000    0.14402    0.15606 =
         0.07607   -0.03809   -0.05161    0.03088
AFIX 137
H9A   2    0.262032    0.173007   -0.104060    11.00000   -1.50000
H9B   2    0.297161    0.037299   -0.100045    11.00000   -1.50000
H9C   2    0.403374    0.128402   -0.133802    11.00000   -1.50000
AFIX   0
C10   1    0.370915    0.365185    0.325473    11.00000    0.06926    0.05701 =
         0.04399   -0.00398   -0.01159   -0.00124
C11   1    0.237455    0.396713    0.343458    11.00000    0.07679    0.07767 =
         0.05920   -0.00502   -0.02131   -0.00021
AFIX  43
H11   2    0.167852    0.356452    0.331512    11.00000   -1.20000
AFIX   0
C12   1    0.227657    0.500035    0.382767    11.00000    0.10198    0.08582 =
         0.06422   -0.01282   -0.02076    0.02218
AFIX  43
H12   2    0.150740    0.538731    0.401495    11.00000   -1.20000
AFIX   0
C13   1    0.353555    0.533328    0.388373    11.00000    0.13841    0.06387 =
         0.06934   -0.01431   -0.03451    0.00341
AFIX  43
H13   2    0.375099    0.598885    0.411080    11.00000   -1.20000
AFIX   0
C14   1    0.443326    0.450711    0.353732    11.00000    0.08691    0.06706 =
         0.06333   -0.00479   -0.01611   -0.02004
AFIX  43
H14   2    0.533657    0.452133    0.350104    11.00000   -1.20000
AFIX   0
C15   1    0.362418    0.199490    0.466012    11.00000    0.15402    0.09532 =
         0.05504    0.01282   -0.01890    0.02728
AFIX  43
H15   2    0.399464    0.138797    0.438197    11.00000   -1.20000
AFIX   0
C16   1    0.228998    0.222565    0.485321    11.00000    0.11698    0.12469 =
         0.07545    0.02689   -0.01568   -0.01060
AFIX  43
H16   2    0.161888    0.179986    0.472465    11.00000   -1.20000
AFIX   0
C17   1    0.213632    0.320988    0.527429    11.00000    0.10265    0.14933 =
         0.05867    0.00870    0.00566    0.01940
AFIX  43
H17   2    0.134877    0.354308    0.548164    11.00000   -1.20000
AFIX   0
C18   1    0.337443    0.359587    0.532504    11.00000    0.14156    0.13009 =
         0.05238   -0.01875   -0.02682    0.02412
AFIX  43
H18   2    0.355801    0.425019    0.556291    11.00000   -1.20000
AFIX   0
C19   1    0.430579    0.283369    0.495718    11.00000    0.11078    0.15073 =
         0.06495    0.00881   -0.03385    0.03081
AFIX  43
H19   2    0.520746    0.287976    0.491890    11.00000   -1.20000
AFIX   0
O1    4    0.108777    0.179637    0.202490    11.00000    0.07191    0.07054 =
         0.09883   -0.00637   -0.02306   -0.00606
O2    4    0.226616    0.037055    0.306770    11.00000    0.07760    0.08234 =
         0.16656    0.03682   -0.02098   -0.00874
O4    4    0.687394    0.090217    0.345032    11.00000    0.08688    0.08087 =
         0.11252    0.03435   -0.02863   -0.00845
O5    4    0.764426    0.286944    0.280881    11.00000    0.07555    0.07418 =
         0.08772    0.02214   -0.02612   -0.01000
O6    4    0.645377    0.418735    0.173893    11.00000    0.07185    0.07510 =
         0.09629    0.01979   -0.02301   -0.00681
O7    4    0.415687    0.515156    0.146277    11.00000    0.06251    0.07380 =
         0.09926   -0.01132   -0.01285    0.01052
O8    4    0.190148    0.375618    0.136755    11.00000    0.06975    0.08126 =
         0.08935    0.00778   -0.01800   -0.00079
C20   1    0.087039    0.332249    0.036569    11.00000    0.08274    0.15094 =
         0.08999    0.00139   -0.01925    0.01809
AFIX  43
H20   2    0.115490    0.402362    0.012421    11.00000   -1.20000
AFIX   0
C21   1    0.011523    0.250693    0.007335    11.00000    0.09748    0.18874 =
         0.10778   -0.04476   -0.04667    0.02133
AFIX  43
H21   2   -0.009618    0.267137   -0.036724    11.00000   -1.20000
AFIX   0
C22   1   -0.029389    0.150387    0.042757    11.00000    0.11600    0.13965 =
         0.15574   -0.04631   -0.05366    0.00027
AFIX  43
H22   2   -0.079036    0.098545    0.022642    11.00000   -1.20000
AFIX   0
C23   1   -0.000711    0.121671    0.107352    11.00000    0.09405    0.11328 =
         0.12782   -0.03631   -0.04567    0.00618
AFIX  43
H23   2   -0.030164    0.051164    0.130679    11.00000   -1.20000
AFIX   0
C24   1    0.073355    0.199169    0.138181    11.00000    0.05756    0.08789 =
         0.09614   -0.01195   -0.02279    0.00240
C25   1    0.049350    0.078727    0.244296    11.00000    0.06835    0.07333 =
         0.12266   -0.00168   -0.00838   -0.00840
AFIX  23
H25A  2    0.074147    0.005904    0.220649    11.00000   -1.20000
H25B  2   -0.044978    0.086935    0.250969    11.00000   -1.20000
AFIX   0
C26   1    0.094611    0.074294    0.312655    11.00000    0.07912    0.08771 =
         0.10345    0.00625   -0.01251   -0.00787
AFIX  23
H26A  2    0.084552    0.152362    0.331829    11.00000   -1.20000
H26B  2    0.040769    0.019966    0.344576    11.00000   -1.20000
AFIX   0
C31   1    0.753907    0.163501    0.381555    11.00000    0.06373    0.08664 =
         0.08330    0.01661   -0.00412    0.00495
C32   1    0.780704    0.141038    0.448877    11.00000    0.10195    0.12128 =
         0.08156    0.03514   -0.00548   -0.00315
AFIX  43
H32   2    0.753353    0.071000    0.473458    11.00000   -1.20000
AFIX   0
C33   1    0.848599    0.223972    0.479110    11.00000    0.11374    0.16772 =
         0.06828    0.00441   -0.01966   -0.00082
AFIX  43
H33   2    0.868676    0.207875    0.523426    11.00000   -1.20000
AFIX   0
C34   1    0.885420    0.327138    0.444827    11.00000    0.10530    0.13264 =
         0.08312   -0.00894   -0.02069   -0.00571
AFIX  43
H34   2    0.928508    0.382617    0.466170    11.00000   -1.20000
AFIX   0
C35   1    0.859995    0.351047    0.378877    11.00000    0.08551    0.09395 =
         0.08129   -0.00936   -0.01605   -0.00469
AFIX  43
H35   2    0.887456    0.422090    0.355520    11.00000   -1.20000
AFIX   0
C36   1    0.793781    0.270746    0.346336    11.00000    0.05834    0.08393 =
         0.06709    0.00511   -0.00149    0.01032
C37   1    0.825409    0.382663    0.237733    11.00000    0.06241    0.07413 =
         0.08665    0.01287   -0.01116   -0.00378
AFIX  23
H37A  2    0.919605    0.373318    0.231476    11.00000   -1.20000
H37B  2    0.801353    0.457743    0.258972    11.00000   -1.20000
AFIX   0
C38   1    0.779092    0.379643    0.169017    11.00000    0.06675    0.09468 =
         0.08080    0.01238   -0.00939   -0.00017
AFIX  23
H38A  2    0.833578    0.430253    0.135029    11.00000   -1.20000
H38B  2    0.787692    0.299356    0.152959    11.00000   -1.20000
AFIX   0
C39   1    0.631647    0.544387    0.161475    11.00000    0.08586    0.06740 =
         0.11445    0.02631   -0.04137   -0.01796
AFIX  23
H39A  2    0.658663    0.564920    0.112375    11.00000   -1.20000
H39B  2    0.686673    0.586045    0.187694    11.00000   -1.20000
AFIX   0
C40   1    0.494144    0.579758    0.183151    11.00000    0.10079    0.06086 =
         0.07842    0.00190   -0.01681    0.00047
AFIX  23
H40A  2    0.468626    0.563695    0.232833    11.00000   -1.20000
H40B  2    0.482865    0.664094    0.173427    11.00000   -1.20000
AFIX   0
C41   1    0.284673    0.558297    0.155183    11.00000    0.07524    0.06350 =
         0.13007    0.00439   -0.00269    0.00782
AFIX  23
H41A  2    0.282865    0.642841    0.143782    11.00000   -1.20000
H41B  2    0.243161    0.544878    0.203214    11.00000   -1.20000
AFIX   0
C42   1    0.214436    0.494252    0.108317    11.00000    0.07355    0.08879 =
         0.12120    0.02548   -0.01493    0.01034
AFIX  23
H42A  2    0.132503    0.534790    0.104260    11.00000   -1.20000
H42B  2    0.266657    0.492094    0.062253    11.00000   -1.20000
AFIX   0
C43   1    0.117472    0.303603    0.103268    11.00000    0.06444    0.10500 =
         0.07955   -0.02110   -0.01538    0.01621
P1    6    0.947354    0.725313    0.246424    11.00000    0.07511    0.06896 =
         0.09845   -0.01368   -0.01166   -0.00419
F1    5    0.808015    0.680368    0.281492    11.00000    0.10005    0.12256 =
         0.17881   -0.04406    0.01730   -0.03661
F2    5    1.086409    0.770135    0.212511    11.00000    0.09418    0.12645 =
         0.20730   -0.05324    0.03292   -0.03284
F3    5    0.883408    0.833435    0.211090    11.00000    0.15452    0.14232 =
         0.22876    0.04916   -0.04010    0.02067
F4    5    0.947690    0.807717    0.308426    11.00000    0.14929    0.18134 =
         0.16140   -0.08859    0.00641   -0.06139
F5    5    1.008860    0.617514    0.281302    11.00000    0.14606    0.14958 =
         0.24417    0.06631   -0.05492    0.02348
F6    5    0.941854    0.646680    0.183190    11.00000    0.17654    0.16845 =
         0.13604   -0.06528    0.01141   -0.06823
C27   1    0.248669   -0.078593    0.323869    11.00000    0.09058    0.08515 =
         0.16274    0.03125   -0.04725   -0.02033
AFIX  23
H27A  2    0.210246   -0.126425    0.292703    11.00000   -1.20000
H27B  2    0.202188   -0.095510    0.370592    11.00000   -1.20000
AFIX   0
O3    4    0.470670   -0.050768    0.325005    11.00000    0.08305    0.06943 =
         0.38970    0.03514   -0.07821   -0.00896
C28   1    0.379720   -0.116791    0.321904    11.00000    0.12057    0.06639 =
         0.19640    0.02611   -0.05222   -0.01674
AFIX  23
H28A  2    0.379209   -0.175817    0.359781    11.00000   -1.20000
H28B  2    0.403506   -0.158545    0.279141    11.00000   -1.20000
AFIX   0
C29   1    0.600129   -0.092769    0.322565    11.00000    0.09110    0.05928 =
         0.20094    0.02418   -0.03914    0.00896
AFIX  23
H29A  2    0.648074   -0.080482    0.275734    11.00000   -1.20000
H29B  2    0.600192   -0.177181    0.334487    11.00000   -1.20000
AFIX   0
C30   1    0.663983   -0.029766    0.371703    11.00000    0.08172    0.07631 =
         0.13966    0.03846   -0.00831    0.00544
AFIX  23
H30A  2    0.608532   -0.029839    0.416943    11.00000   -1.20000
H30B  2    0.745920   -0.069153    0.377098    11.00000   -1.20000
AFIX   0
HKLF 4

REM  140639_220_0m in P-1
REM R1 =  0.0658 for    4037 Fo > 4sig(Fo)  and  0.1561 for all    8934 data
REM    542 parameters refined using      0 restraints

END

WGHT      0.1288      0.0000

REM Highest difference peak  0.464,  deepest hole -0.367,  1-sigma level  0.109
Q1    1   0.8231  0.7410  0.2107  11.00000  0.05    0.46
Q2    1   0.4605 -0.0465  0.3493  11.00000  0.05    0.45
Q3    1   0.4735 -0.0774  0.2803  11.00000  0.05    0.39
Q4    1   1.0788  0.6980  0.2677  11.00000  0.05    0.32
Q5    1   0.0746  0.0134  0.4820  11.00000  0.05    0.31
;
_shelx_res_checksum    8573

_shelx_hkl_file
;
  -1   0   0    0.00    0.01
  -1   0   0    0.00    0.01
  -1   0   0    0.00    0.02
  -1   0   0    0.00    0.02
   1   0   0   -0.01    0.01
   1   0   0    0.01    0.02
   1   0   0   -0.02    0.02
   1   0   0    0.00    0.02
  -2   0   0    3.60    0.52
  -2   0   0    3.50    0.52
  -2   0   0    4.05    0.48
  -2   0   0    2.90    0.53
   2   0   0    3.58    0.48
   2   0   0    3.46    0.52
   2   0   0    2.71    0.49
  -3   0   0   30.83    4.15
  -3   0   0   31.79    4.56
  -3   0   0   30.91    4.55
   3   0   0   34.35    4.59
   3   0   0   32.69    4.17
   3   0   0   30.92    4.17
   3   0   0   29.88    4.56
  -4   0   0    2.22    0.34
  -4   0   0    1.71    0.30
   4   0   0    2.24    0.37
   4   0   0    2.06    0.36
   4   0   0    1.81    0.37
   4   0   0    2.33    0.42
   4   0   0    1.99    0.35
   5   0   0    1.95    0.32
   5   0   0    0.65    0.30
   5   0   0    1.46    0.30
   5   0   0    1.16    0.29
   5   0   0    1.31    0.29
   6   0   0    0.24    0.17
   6   0   0    0.14    0.25
   6   0   0    0.81    0.24
   6   0   0    0.38    0.20
   7   0   0   16.83    2.29
   7   0   0   15.34    2.27
   7   0   0   18.47    2.49
   7   0   0   14.08    2.59
   8   0   0    1.84    0.47
   8   0   0    2.52    0.52
   8   0   0    1.28    0.53
   8   0   0    2.49    0.53
   9   0   0    4.47    0.77
   9   0   0    2.54    0.79
   9   0   0    3.59    0.71
   9   0   0    3.51    0.73
  10   0   0    0.08    0.33
  10   0   0    0.09    0.37
  11   0   0    0.24    0.48
  11   0   0    0.45    0.41
  12   0   0    0.30    0.39
  12   0   0    0.29    0.50
  12  -1   0    0.30    0.44
  12  -1   0   -0.05    0.45
  11  -1   0   -0.43    0.37
  11  -1   0   -0.09    0.37
  10  -1   0   -0.53    0.28
  10  -1   0   -0.06    0.38
   9  -1   0    2.33    0.64
   9  -1   0    2.24    0.55
   9  -1   0    1.43    0.49
   8  -1   0    0.53    0.32
   8  -1   0    0.19    0.25
   8  -1   0    0.26    0.30
   8  -1   0    0.98    0.34
   7  -1   0    3.44    0.66
   7  -1   0    3.10    0.68
   7  -1   0    3.79    0.80
   7  -1   0    4.40    0.69
   6  -1   0    1.30    0.35
   6  -1   0    1.85    0.47
   6  -1   0    1.07    0.34
   6  -1   0    2.15    0.40
  -6   1   0    1.58    0.27
  -6   1   0    1.45    0.26
   5  -1   0    0.47    0.22
   5  -1   0    2.81    0.43
   5  -1   0    1.23    0.27
   5  -1   0    1.15    0.26
  -5   1   0    0.94    0.23
  -5   1   0    0.64    0.17
  -5   1   0    0.53    0.18
   4  -1   0   24.03    3.11
   4  -1   0   22.74    3.11
   4  -1   0   21.68    3.39
   4  -1   0   29.91    3.45
  -4   1   0   20.38    3.38
  -4   1   0   23.09    3.08
  -4   1   0   23.42    3.09
   3  -1   0  226.80   32.93
   3  -1   0  218.19   30.02
   3  -1   0  239.93   30.03
   3  -1   0  233.75   32.95
  -3   1   0  224.65   32.93
  -3   1   0  236.70   30.02
  -3   1   0  212.38   34.14
  -3   1   0  236.44   30.02
  -3   1   0  230.03   30.01
  -3   1   0  231.98   32.92
   2  -1   0    0.13    0.09
   2  -1   0    0.00    0.07
   2  -1   0    0.32    0.13
   2  -1   0    0.04    0.07
  -2   1   0    0.06    0.07
  -2   1   0   -0.06    0.06
  -2   1   0    0.23    0.11
  -2   1   0    0.09    0.08
   0  -1   0   -0.09    0.03
   0  -1   0   -0.14    0.01
   0  -1   0   -0.14    0.02
   0  -1   0   -0.18    0.02
   0   1   0   -0.16    0.02
   0   1   0   -0.14    0.02
   0   1   0   -0.14    0.03
   0   1   0   -0.16    0.02
  -1  -1   0   64.26    9.28
  -2  -1   0  121.61   16.98
  -2  -1   0  109.06   15.48
  -2  -1   0  113.79   16.97
  -2  -1   0  114.93   15.48
   2   1   0  120.75   16.99
   2   1   0  115.96   15.48
   2   1   0  130.88   15.49
   2   1   0  117.80   16.97
  -3  -1   0  117.63   16.34
  -3  -1   0  110.89   14.90
  -3  -1   0  108.16   16.33
   3   1   0  110.87   16.35
   3   1   0  115.36   14.92
   3   1   0  112.95   14.91
   3   1   0  120.15   16.37
  -4  -1   0   10.11    1.33
   4   1   0   10.42    1.37
   4   1   0   10.30    1.49
   4   1   0    9.69    1.51
   4   1   0    9.10    1.36
   5   1   0   12.28    1.50
   5   1   0    9.96    1.48
   5   1   0    8.62    1.44
   5   1   0    9.08    1.36
   5   1   0    8.26    1.34
   6   1   0    5.45    1.03
   6   1   0    6.71    0.93
   6   1   0    6.89    0.99
   6   1   0    6.11    0.91
   6   1   0    5.42    0.92
   7   1   0    5.91    0.99
   7   1   0    6.43    1.00
   7   1   0    5.52    1.14
   7   1   0    7.49    1.10
   8   1   0    1.67    0.43
   8   1   0    1.56    0.39
   8   1   0    0.98    0.37
   8   1   0    1.47    0.42
   8   1   0    2.09    0.55
   9   1   0    0.62    0.36
   9   1   0    0.02    0.39
   9   1   0    0.83    0.35
  10   1   0    0.47    0.43
  10   1   0    0.79    0.39
  11   1   0    0.05    0.42
  11   1   0   -0.08    0.39
  12   1   0    0.37    0.49
  12   1   0    0.33    0.49
  12  -2   0   -0.33    0.41
  12  -2   0    0.13    0.43
  11  -2   0   -0.01    0.37
  11  -2   0    0.28    0.42
  10  -2   0    0.72    0.42
  10  -2   0    0.38    0.39
   9  -2   0    0.43    0.39
   9  -2   0    0.64    0.38
   9  -2   0    0.97    0.45
   8  -2   0    1.18    0.40
   8  -2   0    0.79    0.43
   8  -2   0    1.37    0.40
   8  -2   0    0.57    0.34
   7  -2   0    4.64    0.92
   7  -2   0    6.82    0.99
   7  -2   0    6.67    1.04
   7  -2   0    5.32    1.05
  -7   2   0    5.29    0.82
  -7   2   0    5.72    0.83
   6  -2   0    1.99    0.72
   6  -2   0    3.61    0.69
   6  -2   0    5.31    0.81
   6  -2   0    4.39    0.72
  -6   2   0    4.09    0.62
  -6   2   0    4.55    0.64
  -6   2   0    3.96    0.70
   5  -2   0    0.62    0.24
   5  -2   0    0.51    0.22
   5  -2   0    0.06    0.19
   5  -2   0    0.10    0.18
  -5   2   0    0.32    0.16
  -5   2   0    0.36    0.21
  -5   2   0    0.58    0.19
  -5   2   0    0.44    0.18
   4  -2   0    2.92    0.54
   4  -2   0    4.07    0.63
   4  -2   0    2.86    0.55
   4  -2   0    2.41    0.58
  -4   2   0    3.28    0.58
  -4   2   0    3.32    0.52
  -4   2   0    2.40    0.51
  -4   2   0    3.60    0.54
   3  -2   0  130.88   16.41
   3  -2   0  129.03   17.99
   3  -2   0  124.01   16.39
   3  -2   0  118.96   17.99
  -3   2   0  119.40   16.39
  -3   2   0  123.23   17.98
  -3   2   0  127.52   16.40
   2  -2   0   29.84    4.86
   2  -2   0   34.36    4.42
   2  -2   0   34.85    4.44
   2  -2   0   37.49    4.86
  -2   2   0   33.13    4.44
  -2   2   0   31.92    4.85
  -2   2   0   31.72    4.42
   1  -2   0  248.45   32.51
   1  -2   0  269.96   35.64
   1  -2   0  240.94   35.65
   1  -2   0  223.77   32.48
  -1   2   0  253.12   35.63
  -1   2   0  244.62   35.65
  -1   2   0  249.51   32.51
  -1   2   0  251.26   32.49
   0  -2   0   92.13   14.33
   0  -2   0   96.50   14.31
   0  -2   0  104.41   13.08
   0   2   0  100.03   14.31
   0   2   0  103.51   13.05
  -1  -2   0   73.36    9.36
  -1  -2   0   72.73    9.34
  -1  -2   0   75.64   10.27
   1   2   0   73.05   10.24
   1   2   0   57.83    9.35
   1   2   0   74.32    9.34
   1   2   0   69.98   10.27
  -2  -2   0  141.97   18.14
  -2  -2   0  132.05   19.90
  -2  -2   0  134.77   19.89
  -2  -2   0  127.97   18.14
   2   2   0  145.16   19.89
   2   2   0  136.63   18.15
   2   2   0  140.92   19.91
   2   2   0  145.46   18.14
  -3  -2   0    1.09    0.22
  -3  -2   0    1.13    0.23
  -3  -2   0    1.20    0.23
  -3  -2   0    1.25    0.25
   3   2   0    0.80    0.22
   3   2   0    1.28    0.25
   3   2   0    1.01    0.27
   3   2   0    1.42    0.25
  -4  -2   0    6.84    0.95
  -4  -2   0    6.89    1.03
  -4  -2   0    7.16    0.95
   4   2   0    6.83    1.00
   4   2   0    7.07    1.09
   4   2   0    7.20    1.01
   4   2   0    6.10    1.10
   5   2   0    0.69    0.25
   5   2   0    0.54    0.20
   5   2   0    1.56    0.28
   5   2   0    0.50    0.24
   5   2   0    0.77    0.22
   6   2   0    9.46    1.17
   6   2   0    6.60    1.14
   6   2   0    7.22    1.24
   6   2   0    8.08    1.31
   7   2   0    5.79    0.95
   7   2   0    6.10    1.04
   7   2   0    7.82    1.14
   7   2   0    5.69    0.96
   7   2   0    5.61    1.01
   8   2   0    0.56    0.27
   8   2   0    1.18    0.42
   8   2   0    1.09    0.26
   8   2   0    0.88    0.34
   8   2   0    1.38    0.37
   9   2   0   -0.02    0.35
   9   2   0   -0.20    0.23
   9   2   0    0.01    0.24
  10   2   0   -0.14    0.35
  10   2   0    0.15    0.35
  10   2   0   -0.32    0.27
  11   2   0   -0.05    0.42
  11   2   0    0.22    0.43
  12   2   0   -0.18    0.48
  12  -3   0    0.56    0.50
  12  -3   0    0.31    0.52
  11  -3   0    0.33    0.40
  11  -3   0    0.25    0.45
  10  -3   0   -0.25    0.36
  10  -3   0   -0.01    0.36
   9  -3   0   -0.02    0.34
   9  -3   0   -0.09    0.31
   8  -3   0    9.95    1.58
   8  -3   0   10.97    1.73
   8  -3   0   11.50    1.62
   8  -3   0    7.04    1.68
  -8   3   0    8.41    1.40
  -8   3   0   12.34    1.42
   7  -3   0    1.39    0.49
   7  -3   0    0.93    0.40
   7  -3   0    1.34    0.42
   7  -3   0    0.88    0.35
  -7   3   0    1.58    0.34
  -7   3   0    1.46    0.33
   6  -3   0   12.42    1.96
   6  -3   0   14.06    1.81
   6  -3   0   13.79    2.01
   6  -3   0   10.42    1.78
  -6   3   0   12.63    1.75
  -6   3   0   11.70    1.90
  -6   3   0   11.58    1.73
  -6   3   0   11.70    1.84
   5  -3   0   23.15    3.26
   5  -3   0   22.09    3.24
   5  -3   0   22.21    2.95
   5  -3   0   22.19    2.97
  -5   3   0   21.89    2.94
  -5   3   0   19.79    3.27
  -5   3   0   22.48    3.22
  -5   3   0   20.75    2.93
   4  -3   0    5.80    1.04
   4  -3   0    9.12    1.24
   4  -3   0    8.61    1.13
   4  -3   0    5.27    1.14
  -4   3   0    5.77    1.04
  -4   3   0    8.32    1.20
  -4   3   0    7.99    1.09
   3  -3   0    1.79    0.38
   3  -3   0    2.43    0.45
   3  -3   0    1.12    0.31
   3  -3   0    1.38    0.37
  -3   3   0    1.31    0.32
  -3   3   0    3.88    0.48
   2  -3   0   48.76    6.82
   2  -3   0   45.91    6.22
   2  -3   0   50.37    6.78
   2  -3   0   45.28    6.17
  -2   3   0   46.97    6.81
  -2   3   0   45.68    6.78
  -2   3   0   41.88    6.17
  -2   3   0   49.95    6.22
   1  -3   0   24.26    2.95
   1  -3   0   24.85    3.24
   1  -3   0   18.42    2.97
   1  -3   0   18.43    3.25
  -1   3   0   23.82    2.95
  -1   3   0   24.39    3.24
  -1   3   0   20.16    3.26
  -1   3   0   19.63    2.98
   0  -3   0    8.41    1.47
   0  -3   0   10.08    1.40
   0  -3   0    8.42    1.34
   0  -3   0    9.32    1.28
   0   3   0   10.14    1.28
   0   3   0    8.40    1.34
   0   3   0    8.44    1.47
   0   3   0    9.62    1.40
  -1  -3   0    8.65    0.99
  -1  -3   0    4.95    1.11
  -1  -3   0    6.02    1.03
  -1  -3   0    7.11    1.07
   1   3   0    5.54    1.12
   1   3   0    7.44    1.07
   1   3   0    6.87    1.04
   1   3   0    8.12    0.98
  -2  -3   0   38.93    5.11
  -2  -3   0   36.62    5.59
  -2  -3   0   37.51    5.13
   2   3   0   35.92    5.13
   2   3   0   44.66    5.11
   2   3   0   37.62    5.63
   2   3   0   38.15    5.59
  -3  -3   0   21.02    2.70
  -3  -3   0   20.16    2.70
  -3  -3   0   20.50    2.95
   3   3   0   20.21    2.99
   3   3   0   21.40    2.72
   3   3   0   19.28    2.95
   3   3   0   18.49    2.69
  -4  -3   0    1.14    0.27
  -4  -3   0    2.09    0.32
  -4  -3   0    1.31    0.28
   4   3   0    1.70    0.33
   4   3   0    1.40    0.36
   4   3   0    1.43    0.31
   4   3   0    1.55    0.33
  -5  -3   0    4.88    0.70
  -5  -3   0    5.10    0.70
   5   3   0    6.00    0.85
   5   3   0    3.35    0.83
   5   3   0    3.99    0.75
   5   3   0    5.31    0.78
   6   3   0    8.94    1.30
   6   3   0    8.25    1.29
   6   3   0    9.15    1.41
   6   3   0    7.98    1.44
   6   3   0    9.18    1.47
   7   3   0    0.04    0.16
   7   3   0    0.30    0.28
   7   3   0    0.06    0.21
   7   3   0    0.35    0.23
   8   3   0   -0.23    0.22
   8   3   0   -0.29    0.22
   8   3   0   -0.22    0.17
   8   3   0   -0.09    0.21
   8   3   0    0.10    0.19
   9   3   0    0.79    0.31
   9   3   0    0.76    0.43
  10   3   0    0.22    0.40
  10   3   0   -0.03    0.26
  11   3   0    0.34    0.40
  11   3   0    0.33    0.40
  11   3   0    0.13    0.32
  12   3   0    0.12    0.59
  12  -4   0    0.44    0.54
  12  -4   0   -0.03    0.51
  11  -4   0   -0.43    0.39
  11  -4   0   -0.15    0.38
  10  -4   0    0.11    0.37
  10  -4   0    0.15    0.39
   9  -4   0    0.56    0.41
   9  -4   0    0.47    0.40
   8  -4   0    0.52    0.35
   8  -4   0   -0.04    0.32
  -8   4   0    0.33    0.23
  -8   4   0    0.66    0.27
   7  -4   0    0.37    0.34
   7  -4   0    0.28    0.33
   7  -4   0   -0.04    0.29
   7  -4   0    0.95    0.39
  -7   4   0    0.39    0.16
  -7   4   0    0.17    0.22
  -7   4   0    0.07    0.25
  -7   4   0    0.20    0.31
   6  -4   0    4.47    0.81
   6  -4   0    3.91    0.89
   6  -4   0    6.09    0.93
   6  -4   0    4.62    0.92
  -6   4   0    4.53    0.88
  -6   4   0    4.87    0.79
  -6   4   0    4.11    0.78
  -6   4   0    4.32    0.78
   5  -4   0    1.10    0.40
   5  -4   0    0.92    0.37
   5  -4   0    0.74    0.34
   5  -4   0    0.84    0.32
  -5   4   0    1.35    0.35
  -5   4   0    1.73    0.43
  -5   4   0    1.31    0.34
   4  -4   0   14.91    2.46
   4  -4   0   15.54    2.69
   4  -4   0   17.55    2.37
   4  -4   0   22.04    2.63
  -4   4   0   14.13    2.41
  -4   4   0   17.49    2.37
   3  -4   0   25.08    3.34
   3  -4   0   19.59    2.97
   3  -4   0   23.99    3.05
   3  -4   0   23.32    3.28
  -3   4   0   19.97    2.98
  -3   4   0   21.93    3.03
  -3   4   0   22.85    3.32
   2  -4   0    5.51    0.95
   2  -4   0    8.27    1.18
   2  -4   0    7.06    1.07
   2  -4   0    6.97    1.06
  -2   4   0    7.48    1.15
  -2   4   0    5.52    1.00
  -2   4   0    5.79    0.96
   1  -4   0    7.61    1.36
   1  -4   0    9.35    1.16
   1  -4   0    6.87    1.23
   1  -4   0    8.65    1.26
  -1   4   0    7.13    1.17
  -1   4   0    6.82    1.34
  -1   4   0    8.54    1.25
  -1   4   0    9.07    1.27
   0  -4   0   43.87    6.26
   0  -4   0   47.28    6.32
   0  -4   0   44.85    5.77
   0  -4   0   42.23    5.71
   0   4   0   38.67    5.71
   0   4   0   35.55    6.25
   0   4   0   49.83    5.78
   0   4   0   50.03    6.33
  -1  -4   0   29.09    4.09
  -1  -4   0   28.13    3.73
  -1  -4   0   28.05    3.78
   1   4   0   27.76    4.09
   1   4   0   30.23    4.15
   1   4   0   24.17    3.72
   1   4   0   30.24    3.79
  -2  -4   0   29.58    4.02
  -2  -4   0   29.03    4.04
   2   4   0   28.19    4.44
   2   4   0   30.73    4.40
   2   4   0   31.88    4.07
   2   4   0   30.94    4.02
  -3  -4   0   20.45    3.06
  -3  -4   0   23.55    3.36
  -3  -4   0   24.46    3.10
   3   4   0   23.32    3.35
   3   4   0   25.19    3.12
   3   4   0   20.07    3.06
   3   4   0   24.59    3.42
  -4  -4   0    0.37    0.17
  -4  -4   0    0.49    0.20
  -4  -4   0    0.55    0.19
   4   4   0    0.46    0.19
   4   4   0    0.29    0.23
   4   4   0    0.26    0.16
   4   4   0    0.22    0.17
  -5  -4   0    9.18    1.50
  -5  -4   0   11.36    1.40
  -5  -4   0   10.14    1.39
   5   4   0    9.65    1.65
   5   4   0   10.14    1.59
   5   4   0   10.61    1.49
   5   4   0    9.06    1.45
  -6  -4   0   37.17    5.19
   6   4   0   42.59    5.28
   6   4   0   39.46    5.27
   6   4   0   37.71    5.81
   6   4   0   41.55    5.77
   7   4   0    1.71    0.38
   7   4   0    0.59    0.31
   7   4   0    0.97    0.31
   7   4   0    1.09    0.39
   7   4   0    0.73    0.36
   8   4   0   -0.05    0.28
   8   4   0    0.46    0.30
   8   4   0    0.35    0.24
   8   4   0    0.33    0.30
   9   4   0    0.11    0.23
   9   4   0   -0.02    0.33
   9   4   0   -0.06    0.22
  10   4   0    0.14    0.41
  10   4   0    0.10    0.27
  11   4   0    0.43    0.33
  11   4   0    0.01    0.42
  12   4   0   -0.21    0.53
  11  -5   0    0.11    0.45
  11  -5   0   -0.30    0.38
  10  -5   0    0.15    0.44
  10  -5   0    0.23    0.42
   9  -5   0    0.57    0.44
   9  -5   0    0.61    0.44
   8  -5   0    2.10    0.63
   8  -5   0    1.09    0.46
  -8   5   0    2.35    0.49
   7  -5   0    1.80    0.49
   7  -5   0    1.76    0.52
  -7   5   0    1.33    0.42
   6  -5   0   22.34    3.16
   6  -5   0   18.01    2.88
   6  -5   0   18.54    3.18
  -6   5   0   21.51    2.84
  -6   5   0   20.73    3.12
   5  -5   0    0.36    0.25
   5  -5   0    0.20    0.32
   5  -5   0   -0.12    0.27
   5  -5   0    0.38    0.22
  -5   5   0   -0.10    0.19
  -5   5   0   -0.09    0.22
  -5   5   0    0.20    0.25
   4  -5   0    6.89    1.11
   4  -5   0    5.87    1.16
   4  -5   0    6.06    1.09
   4  -5   0    5.83    0.98
  -4   5   0    6.49    1.01
  -4   5   0    5.80    1.02
  -4   5   0    6.11    1.13
   3  -5   0    1.22    0.40
   3  -5   0    1.45    0.46
   3  -5   0    1.38    0.33
   3  -5   0    1.33    0.37
  -3   5   0    1.52    0.39
  -3   5   0    0.96    0.31
  -3   5   0    1.55    0.43
   2  -5   0    0.79    0.37
   2  -5   0    1.15    0.34
   2  -5   0    1.11    0.30
   2  -5   0    0.92    0.26
  -2   5   0    0.68    0.32
  -2   5   0    1.01    0.32
  -2   5   0    0.95    0.27
   1  -5   0   13.88    2.01
   1  -5   0   11.88    1.81
   1  -5   0   11.84    1.83
   1  -5   0   12.04    1.68
  -1   5   0   12.43    1.98
  -1   5   0   11.76    1.68
  -1   5   0   11.52    1.79
   0  -5   0    0.16    0.14
   0  -5   0    0.43    0.23
   0  -5   0    0.12    0.13
   0   5   0    0.21    0.19
   0   5   0    0.09    0.18
   0   5   0   -0.10    0.10
   0   5   0    0.06    0.15
  -1  -5   0   21.73    3.13
  -1  -5   0   19.46    2.85
  -1  -5   0   23.45    2.93
   1   5   0   18.31    3.12
   1   5   0   21.40    3.20
   1   5   0   25.96    2.94
   1   5   0   21.20    2.86
  -2  -5   0    0.06    0.18
  -2  -5   0    0.13    0.13
  -2  -5   0    0.13    0.13
   2   5   0   -0.07    0.13
   2   5   0    0.02    0.16
   2   5   0   -0.13    0.20
   2   5   0   -0.04    0.11
  -3  -5   0    0.15    0.14
  -3  -5   0    0.05    0.14
  -3  -5   0    0.03    0.16
   3   5   0    0.13    0.17
   3   5   0    0.42    0.17
   3   5   0    0.28    0.24
   3   5   0    0.16    0.18
  -4  -5   0    4.20    0.71
  -4  -5   0    6.39    0.76
  -4  -5   0    3.76    0.74
   4   5   0    3.56    0.73
   4   5   0    4.50    0.85
   4   5   0    4.59    0.71
   4   5   0    3.30    0.71
  -5  -5   0   21.57    2.79
  -5  -5   0   17.67    2.55
  -5  -5   0   18.93    2.56
   5   5   0   16.06    2.56
   5   5   0   20.47    2.61
   5   5   0   18.80    2.81
   5   5   0   16.65    2.92
  -6  -5   0   -0.18    0.14
  -6  -5   0    0.13    0.16
   6   5   0   -0.08    0.19
   6   5   0   -0.10    0.20
   6   5   0   -0.27    0.17
   6   5   0   -0.01    0.18
   7   5   0    0.36    0.27
   7   5   0    0.49    0.29
   7   5   0   -0.02    0.29
   7   5   0    0.63    0.28
   8   5   0    0.79    0.34
   8   5   0    0.20    0.33
   8   5   0    0.84    0.43
   8   5   0    1.51    0.48
   9   5   0    0.08    0.36
   9   5   0   -0.02    0.23
  10   5   0   -0.28    0.27
  10   5   0   -0.05    0.39
  11   5   0   -0.23    0.43
  11   5   0    0.72    0.37
  12   5   0   -0.21    0.54
  11  -6   0    0.43    0.51
  11  -6   0    0.12    0.49
  10  -6   0    0.45    0.43
  10  -6   0    0.51    0.49
   9  -6   0   -0.27    0.32
   9  -6   0    0.05    0.36
   8  -6   0    0.48    0.39
   8  -6   0    0.27    0.36
  -8   6   0    0.47    0.35
   7  -6   0    0.01    0.29
   7  -6   0    0.15    0.25
  -7   6   0    0.18    0.28
   6  -6   0   -0.16    0.23
   6  -6   0    0.28    0.40
   6  -6   0   -0.01    0.25
  -6   6   0    0.08    0.23
  -6   6   0   -0.31    0.34
   5  -6   0    6.13    1.12
   5  -6   0    7.88    1.07
   5  -6   0    7.33    1.28
  -5   6   0    6.08    1.05
  -5   6   0    3.79    1.06
   4  -6   0    3.43    0.64
   4  -6   0    2.74    0.73
   4  -6   0    1.99    0.50
  -4   6   0    3.25    0.62
  -4   6   0    1.43    0.56
   3  -6   0   25.10    3.53
   3  -6   0   20.45    3.11
   3  -6   0   21.08    3.41
  -3   6   0   24.15    3.19
  -3   6   0   25.64    3.51
   2  -6   0   30.23    3.79
   2  -6   0   30.36    3.88
   2  -6   0   27.78    4.14
  -2   6   0   27.72    4.21
  -2   6   0   28.15    3.85
  -2   6   0   24.54    3.77
   1  -6   0   70.89    8.43
   1  -6   0   60.26    8.33
   1  -6   0   59.54    9.12
  -1   6   0   56.23    8.32
  -1   6   0   69.29    9.23
  -1   6   0   67.04    8.41
   0  -6   0    0.61    0.30
   0  -6   0    0.21    0.18
   0  -6   0   -0.12    0.12
   0   6   0    0.50    0.25
   0   6   0    0.14    0.17
   0   6   0    0.27    0.28
  -1  -6   0   14.42    2.14
  -1  -6   0   14.76    2.01
  -1  -6   0   15.26    2.19
   1   6   0   14.97    2.20
   1   6   0   13.09    2.00
   1   6   0   12.82    2.33
   1   6   0   15.72    2.17
  -2  -6   0    0.83    0.28
  -2  -6   0    1.63    0.41
  -2  -6   0    0.97    0.31
   2   6   0    1.90    0.49
   2   6   0    0.79    0.27
   2   6   0    1.85    0.43
   2   6   0    1.37    0.34
  -3  -6   0    1.81    0.44
  -3  -6   0    1.68    0.38
  -3  -6   0    1.79    0.41
   3   6   0    2.58    0.52
   3   6   0    1.80    0.52
   3   6   0    1.81    0.42
   3   6   0    1.06    0.34
  -4  -6   0   15.93    2.22
  -4  -6   0   15.70    2.32
  -4  -6   0   14.79    2.13
   4   6   0   18.18    2.55
   4   6   0   15.59    2.25
   4   6   0   14.41    2.32
   4   6   0   14.56    2.13
  -5  -6   0    0.86    0.32
  -5  -6   0    1.10    0.30
  -5  -6   0    0.71    0.29
   5   6   0    0.46    0.27
   5   6   0    0.75    0.30
   5   6   0    0.56    0.36
   5   6   0    0.86    0.30
  -6  -6   0    0.32    0.23
  -6  -6   0   -0.08    0.19
   6   6   0    0.04    0.24
   6   6   0   -0.10    0.19
   6   6   0   -0.13    0.28
   6   6   0    0.08    0.22
   7   6   0    0.01    0.25
   7   6   0   -0.08    0.27
   7   6   0    0.14    0.32
   8   6   0    0.23    0.27
   8   6   0    0.40    0.37
   9   6   0   -0.12    0.39
   9   6   0    0.92    0.38
   9   6   0    1.26    0.53
  10   6   0    0.24    0.31
  10   6   0    0.41    0.43
  11   6   0   -0.12    0.30
  11   6   0    0.35    0.47
  10  -7   0    1.18    0.52
  10  -7   0   -0.27    0.43
   9  -7   0   -0.06    0.37
   9  -7   0    0.13    0.36
   8  -7   0    0.60    0.41
   8  -7   0    0.12    0.35
   7  -7   0   -0.31    0.32
   7  -7   0    0.22    0.33
  -7   7   0    0.38    0.35
   6  -7   0    0.83    0.44
   6  -7   0    1.41    0.42
  -6   7   0    0.41    0.35
   5  -7   0    0.18    0.28
   5  -7   0    0.30    0.25
  -5   7   0   -0.09    0.34
  -5   7   0   -0.28    0.24
   4  -7   0    2.54    0.54
   4  -7   0    2.20    0.56
  -4   7   0    1.42    0.50
  -4   7   0    2.06    0.63
   3  -7   0    2.53    0.56
   3  -7   0    1.72    0.46
  -3   7   0    2.17    0.63
  -3   7   0    2.19    0.56
   2  -7   0   19.52    2.96
   2  -7   0   20.42    3.24
  -2   7   0   24.20    3.18
  -2   7   0   25.44    3.39
   1  -7   0    3.09    0.55
   1  -7   0    3.15    0.51
  -1   7   0    0.76    0.45
  -1   7   0    1.40    0.55
   0  -7   0    8.50    1.47
   0  -7   0   11.37    1.65
   0   7   0   10.27    1.77
   0   7   0   10.01    1.60
  -1  -7   0    1.16    0.35
  -1  -7   0    1.18    0.36
   1   7   0    2.56    0.60
   1   7   0    2.14    0.51
  -2  -7   0    0.06    0.17
  -2  -7   0   -0.13    0.18
   2   7   0    0.00    0.19
   2   7   0   -0.04    0.26
   2   7   0   -0.02    0.22
  -3  -7   0    1.74    0.41
   3   7   0    1.21    0.43
   3   7   0    1.83    0.55
   3   7   0    1.46    0.42
  -4  -7   0    0.75    0.33
  -4  -7   0    0.93    0.33
   4   7   0    0.84    0.34
   4   7   0    1.24    0.39
   4   7   0    1.02    0.41
  -5  -7   0    3.82    0.76
   5   7   0    3.97    0.83
   5   7   0    4.54    0.96
   5   7   0    5.62    0.89
  -6  -7   0    0.72    0.34
  -6  -7   0    1.89    0.43
   6   7   0    2.27    0.51
   6   7   0    0.99    0.48
   7   7   0    0.32    0.37
   7   7   0    0.13    0.27
   8   7   0    2.90    0.60
   8   7   0    1.21    0.57
   9   7   0    0.00    0.34
   9   7   0    0.57    0.45
   9   7   0    0.21    0.42
  10   7   0    0.00    0.37
  10   7   0    0.13    0.47
  11   7   0    1.11    0.60
  11   7   0    0.08    0.41
  10  -8   0   -0.02    0.49
  10  -8   0   -0.16    0.44
   9  -8   0    0.95    0.59
   9  -8   0    0.30    0.41
   8  -8   0    0.18    0.44
   8  -8   0    0.17    0.33
   7  -8   0   -0.07    0.31
   7  -8   0   -0.06    0.36
  -7   8   0   -0.22    0.32
   6  -8   0   -0.18    0.30
   6  -8   0   -0.12    0.31
  -6   8   0    0.54    0.42
   5  -8   0    4.44    0.80
   5  -8   0    3.87    0.84
  -5   8   0    2.43    0.74
   4  -8   0    0.20    0.24
   4  -8   0   -0.01    0.27
  -4   8   0    0.28    0.31
  -4   8   0    0.11    0.36
   3  -8   0    8.02    1.42
   3  -8   0    7.66    1.55
  -3   8   0   12.72    1.86
  -3   8   0   12.05    1.65
   2  -8   0    0.22    0.24
   2  -8   0    0.23    0.22
  -2   8   0   -0.33    0.30
  -2   8   0    0.17    0.28
   1  -8   0    0.60    0.28
   1  -8   0    0.79    0.29
  -1   8   0   -0.07    0.25
  -1   8   0    0.05    0.30
   0  -8   0    2.74    0.66
   0  -8   0    4.64    0.71
   0   8   0    3.70    0.87
   0   8   0    2.53    0.71
  -1  -8   0    0.21    0.22
  -1  -8   0    0.20    0.22
   1   8   0    0.40    0.29
   1   8   0    0.40    0.38
  -2  -8   0    3.04    0.68
  -2  -8   0    3.90    0.68
   2   8   0    2.76    0.72
   2   8   0    3.49    0.85
  -3  -8   0    0.11    0.21
  -3  -8   0    0.09    0.21
   3   8   0    0.15    0.27
   3   8   0   -0.19    0.29
   3   8   0    0.04    0.29
  -4  -8   0    0.59    0.31
   4   8   0    0.59    0.42
   4   8   0    0.09    0.27
  -5  -8   0    0.90    0.34
   5   8   0    0.62    0.38
   5   8   0    0.60    0.46
  -6  -8   0    0.97    0.35
   6   8   0    1.07    0.53
   6   8   0    0.43    0.34
   7   8   0    0.53    0.37
   7   8   0    0.22    0.45
   8   8   0    1.04    0.55
   8   8   0    0.49    0.37
   9   8   0    0.19    0.43
   9   8   0   -0.02    0.37
  10   8   0   -0.28    0.38
  10   8   0    0.03    0.38
  10   8   0   -0.59    0.40
   9  -9   0    0.17    0.48
   9  -9   0    0.06    0.47
   8  -9   0    0.49    0.43
   8  -9   0   -0.14    0.41
   7  -9   0    1.88    0.70
   7  -9   0    3.66    0.79
  -7   9   0    2.55    0.76
   6  -9   0    0.52    0.39
   6  -9   0    0.11    0.39
  -6   9   0   -0.25    0.35
   5  -9   0    1.20    0.49
   5  -9   0    1.11    0.45
  -5   9   0    1.19    0.55
   4  -9   0    0.20    0.31
   4  -9   0    0.09    0.29
  -4   9   0    0.71    0.52
  -4   9   0    0.16    0.41
   3  -9   0    0.24    0.31
   3  -9   0    0.05    0.25
  -3   9   0    0.02    0.33
  -3   9   0    0.36    0.47
   2  -9   0    5.65    1.13
   2  -9   0    6.59    1.08
  -2   9   0    7.09    1.36
  -2   9   0    5.25    1.15
   1  -9   0    0.75    0.32
   1  -9   0    1.37    0.41
  -1   9   0    0.09    0.33
  -1   9   0    0.67    0.51
   0  -9   0    7.05    1.23
   0  -9   0    5.46    1.09
   0   9   0    7.75    1.33
   0   9   0    7.58    1.46
  -1  -9   0    5.34    1.09
  -1  -9   0    7.50    1.25
   1   9   0    7.10    1.43
   1   9   0    8.32    1.32
  -2  -9   0    8.97    1.40
  -2  -9   0    6.99    1.25
   2   9   0    7.34    1.38
   2   9   0    7.07    1.52
  -3  -9   0    1.07    0.38
   3   9   0    1.15    0.53
   3   9   0    0.17    0.35
  -4  -9   0    2.46    0.61
   4   9   0    2.37    0.79
   4   9   0    3.10    0.73
  -5  -9   0   -0.06    0.27
   5   9   0    0.30    0.33
   5   9   0    0.17    0.40
   6   9   0    0.65    0.47
   6   9   0    0.00    0.31
   7   9   0   -0.30    0.29
   7   9   0   -0.01    0.41
   8   9   0    0.33    0.39
   8   9   0    0.29    0.45
   9   9   0    0.16    0.39
   9   9   0   -0.16    0.43
  10   9   0    0.38    0.57
   8 -10   0   -0.86    0.40
   8 -10   0    0.09    0.51
   7 -10   0    0.46    0.50
   7 -10   0    0.48    0.48
  -7  10   0    0.59    0.56
   6 -10   0    0.11    0.42
   6 -10   0    0.46    0.39
  -6  10   0    0.39    0.48
   5 -10   0    0.72    0.42
   5 -10   0    1.46    0.54
  -5  10   0    0.80    0.49
   4 -10   0    0.92    0.47
   4 -10   0    1.64    0.51
  -4  10   0    4.42    0.88
   3 -10   0    2.35    0.71
   3 -10   0    2.44    0.66
  -3  10   0    4.34    0.91
  -3  10   0    4.58    1.06
   2 -10   0   -0.18    0.23
   2 -10   0    0.06    0.30
  -2  10   0   -0.05    0.43
  -2  10   0   -0.12    0.36
   1 -10   0    0.31    0.30
   1 -10   0   -0.13    0.27
  -1  10   0   -0.05    0.42
  -1  10   0   -0.08    0.38
   0 -10   0    1.81    0.54
   0 -10   0    1.42    0.46
   0  10   0    1.83    0.65
   0  10   0    2.22    0.74
  -1 -10   0    3.63    0.75
  -1 -10   0    2.52    0.64
   1  10   0    2.77    0.87
   1  10   0    3.05    0.81
  -2 -10   0   -0.28    0.23
   2  10   0    0.00    0.50
   2  10   0   -0.25    0.35
  -3 -10   0    3.17    0.68
   3  10   0    3.47    0.90
   3  10   0    1.63    0.65
  -4 -10   0    2.91    0.74
   4  10   0    4.12    1.02
   4  10   0    4.74    0.91
  -5 -10   0    0.06    0.34
   5  10   0   -0.09    0.47
   5  10   0   -0.12    0.29
   6  10   0   -0.64    0.37
   6  10   0    0.86    0.39
   7  10   0   -0.33    0.44
   7  10   0   -0.04    0.34
   8  10   0    0.38    0.45
   8  10   0    0.35    0.54
   9  10   0    0.38    0.47
   9  10   0    0.13    0.54
   7 -11   0   -0.38    0.46
   6 -11   0    0.71    0.47
   6 -11   0   -0.31    0.42
  -6  11   0   -0.70    0.46
   5 -11   0    0.53    0.48
   5 -11   0    0.04    0.40
  -5  11   0    0.09    0.50
   4 -11   0    0.03    0.40
   4 -11   0    0.30    0.32
  -4  11   0    0.49    0.49
   3 -11   0    0.40    0.39
   3 -11   0    0.38    0.36
  -3  11   0    0.41    0.47
   2 -11   0   -0.38    0.24
   2 -11   0    0.04    0.32
  -2  11   0    0.23    0.56
  -2  11   0    0.09    0.45
   1 -11   0    0.11    0.36
   1 -11   0   -0.14    0.26
  -1  11   0    1.06    0.65
  -1  11   0    0.28    0.46
   0 -11   0    2.89    0.69
   0  11   0    3.50    0.90
   0  11   0    2.76    0.94
  -1 -11   0   -0.14    0.25
   1  11   0    0.56    0.43
   1  11   0   -0.25    0.51
  -2 -11   0    0.28    0.34
   2  11   0   -0.03    0.38
   2  11   0    0.27    0.51
  -3 -11   0    4.25    0.93
   3  11   0    4.10    1.19
   3  11   0    5.55    1.10
  -4 -11   0    1.37    0.51
   4  11   0    0.59    0.64
   4  11   0    1.63    0.59
   5  11   0    0.31    0.40
   5  11   0    0.44    0.56
   6  11   0    0.00    0.50
   6  11   0    0.38    0.43
   7  11   0   -0.27    0.56
   7  11   0   -0.18    0.43
   8  11   0    0.15    0.56
   8  11   0    0.16    0.44
   6 -12   0   -0.28    0.45
  -6  12   0    0.23    0.61
   5 -12   0   -0.06    0.50
  -5  12   0    0.25    0.55
   4 -12   0    0.42    0.51
   4 -12   0    0.34    0.41
  -4  12   0    1.26    0.70
   3 -12   0    0.33    0.39
   3 -12   0    0.05    0.41
  -3  12   0    0.09    0.54
   2 -12   0    0.18    0.34
  -2  12   0   -0.05    0.45
   1 -12   0    0.00    0.33
  -1  12   0    1.02    0.60
  -1  12   0   -0.31    0.50
   0 -12   0   -0.02    0.33
   0  12   0    0.87    0.69
   0  12   0    0.45    0.54
  -1 -12   0    0.35    0.36
   1  12   0    0.03    0.58
   1  12   0    0.40    0.47
  -2 -12   0    0.66    0.45
   2  12   0    1.35    0.66
   2  12   0    0.89    0.73
  -3 -12   0    2.11    0.66
   3  12   0    1.77    0.87
   3  12   0    2.67    0.77
   4  12   0    0.41    0.49
   4  12   0    1.05    0.73
   5  12   0    0.22    0.50
   5  12   0   -0.32    0.53
   6  12   0   -0.18    0.62
  -4  13   0    0.22    0.58
   3 -13   0    0.06    0.41
  -3  13   0    0.36    0.62
   2 -13   0    0.10    0.47
  -2  13   0    1.14    0.73
   1 -13   0   -0.12    0.36
  -1  13   0    0.00    0.58
   0 -13   0    0.37    0.42
   0  13   0   -0.01    0.47
   0  13   0   -0.56    0.68
  -1 -13   0    0.28    0.41
   1  13   0    0.14    0.52
   1  13   0   -0.98    0.52
  -2 -13   0    0.62    0.52
   2  13   0    0.40    0.68
   2  13   0    0.72    0.57
  -3 -13   0   -0.44    0.39
   3  13   0    0.00    0.61
   4  13   0    0.03    0.67
   0 -14   0    0.49    0.50
  -1 -14   0   -0.07    0.44
  -1 -14   1    0.11    0.50
   0 -14   1   -0.14    0.45
   4  13  -1    0.21    0.67
   3  13  -1   -0.65    0.57
   2  13  -1   -0.55    0.43
   2  13  -1    1.22    0.77
  -2 -13   1    1.36    0.56
   1  13  -1   -0.36    0.49
   1  13  -1    0.10    0.65
  -1 -13   1    0.09    0.42
   0  13  -1   -0.17    0.55
   0  13  -1    0.31    0.75
   0 -13   1    0.07    0.35
  -1  13  -1    0.60    0.64
   1 -13   1   -0.05    0.37
  -2  13  -1    0.07    0.60
   2 -13   1    0.13    0.43
  -3  13  -1    0.30    0.65
   3 -13   1    0.21    0.41
  -4  13  -1    0.15    0.62
   6  12  -1    0.14    0.61
   5  12  -1   -0.14    0.43
   5  12  -1    0.15    0.55
   4  12  -1   -0.59    0.53
   4  12  -1    0.36    0.46
   3  12  -1    0.16    0.59
   3  12  -1    0.09    0.47
  -3 -12   1   -0.19    0.39
   2  12  -1    0.10    0.48
   2  12  -1   -0.26    0.56
  -2 -12   1    0.25    0.39
   1  12  -1    0.07    0.59
   1  12  -1   -0.11    0.41
  -1 -12   1   -0.13    0.31
   0  12  -1    0.23    0.51
   0  12  -1    0.17    0.62
   0 -12   1    0.15    0.32
  -1  12  -1    2.28    0.85
  -1  12  -1    1.97    0.85
   1 -12   1    1.89    0.63
  -2  12  -1    0.44    0.52
   2 -12   1    0.11    0.32
  -3  12  -1    0.33    0.56
   3 -12   1    0.06    0.36
  -4  12  -1    0.12    0.54
   4 -12   1    0.34    0.50
   4 -12   1    0.61    0.44
  -5  12  -1    0.60    0.62
   5 -12   1    0.24    0.52
   5 -12   1   -0.07    0.40
  -6  12  -1   -0.19    0.61
   6 -12   1    0.29    0.53
   7  11  -1   -0.05    0.38
   7  11  -1    0.27    0.59
   6  11  -1   -0.34    0.49
   6  11  -1    1.37    0.55
   5  11  -1   -0.53    0.46
   5  11  -1   -0.07    0.37
   4  11  -1    0.49    0.57
   4  11  -1    0.12    0.40
  -4 -11   1    0.42    0.40
   3  11  -1    3.69    1.01
   3  11  -1    2.60    0.73
  -3 -11   1    1.20    0.53
   2  11  -1    3.01    0.80
   2  11  -1    1.43    0.74
  -2 -11   1    2.16    0.60
   1  11  -1    2.64    0.90
   1  11  -1    2.95    0.81
  -1 -11   1    2.33    0.63
   0  11  -1    2.99    0.91
   0  11  -1    1.84    0.70
   0 -11   1    1.41    0.49
  -1  11  -1    2.59    0.82
  -1  11  -1    1.99    0.71
   1 -11   1    1.20    0.52
   1 -11   1    1.16    0.45
  -2  11  -1    0.47    0.56
  -2  11  -1    0.85    0.53
   2 -11   1    0.51    0.39
   2 -11   1    0.03    0.28
  -3  11  -1    1.50    0.68
   3 -11   1    1.34    0.48
   3 -11   1    1.40    0.57
  -4  11  -1    0.36    0.56
   4 -11   1    0.50    0.38
   4 -11   1    0.84    0.51
  -5  11  -1    1.34    0.61
   5 -11   1    0.05    0.34
   5 -11   1    0.62    0.52
  -6  11  -1    0.29    0.55
   6 -11   1    0.26    0.47
   6 -11   1   -0.18    0.36
   7 -11   1   -0.09    0.48
   8  10  -1   -0.47    0.40
   8  10  -1    0.11    0.44
   7  10  -1    0.14    0.37
   7  10  -1    0.60    0.59
   6  10  -1    0.53    0.41
   6  10  -1    0.14    0.49
   5  10  -1   -0.25    0.32
   5  10  -1   -0.12    0.44
   4  10  -1    0.29    0.38
   4  10  -1   -0.12    0.37
  -4 -10   1    0.32    0.34
   3  10  -1   -0.03    0.34
   3  10  -1   -0.01    0.45
  -3 -10   1    0.40    0.32
   2  10  -1    6.02    1.36
   2  10  -1    7.56    1.27
  -2 -10   1    5.08    1.04
   1  10  -1    0.24    0.48
   1  10  -1   -0.21    0.36
  -1 -10   1    0.47    0.32
   0  10  -1    0.51    0.46
   0  10  -1    1.91    0.68
   0 -10   1    0.59    0.36
   0 -10   1   -0.09    0.25
  -1  10  -1    2.36    0.85
  -1  10  -1    4.87    0.95
   1 -10   1    2.31    0.63
   1 -10   1    3.47    0.74
  -2  10  -1    3.80    0.82
  -2  10  -1    2.91    0.84
   2 -10   1    1.68    0.57
   2 -10   1    1.24    0.48
  -3  10  -1    1.78    0.71
  -3  10  -1    1.18    0.57
   3 -10   1    1.63    0.50
   3 -10   1    1.69    0.56
  -4  10  -1    0.56    0.45
   4 -10   1   -0.06    0.32
   4 -10   1    0.12    0.31
  -5  10  -1   -0.15    0.42
   5 -10   1    0.03    0.35
   5 -10   1    0.39    0.41
  -6  10  -1    0.17    0.48
   6 -10   1    0.87    0.45
   6 -10   1   -0.01    0.42
  -7  10  -1    0.70    0.54
   7 -10   1    0.13    0.50
   7 -10   1    0.35    0.49
   8 -10   1    0.18    0.51
   9   9  -1    0.22    0.40
   9   9  -1   -0.12    0.49
   8   9  -1    0.25    0.43
   8   9  -1   -0.01    0.37
   7   9  -1    1.44    0.52
   7   9  -1    0.53    0.53
   6   9  -1   -0.18    0.29
   6   9  -1   -0.35    0.36
   5   9  -1    1.36    0.47
   5   9  -1    0.48    0.44
  -5  -9   1    0.70    0.37
   4   9  -1   15.02    2.35
   4   9  -1   14.20    2.05
  -4  -9   1   10.70    1.89
   3   9  -1    0.98    0.48
   3   9  -1    0.30    0.34
  -3  -9   1    0.56    0.35
   2   9  -1    0.38    0.36
   2   9  -1   -0.20    0.37
  -2  -9   1   -0.01    0.27
  -2  -9   1   -0.05    0.22
   1   9  -1    0.40    0.44
   1   9  -1    0.98    0.44
  -1  -9   1    0.29    0.28
  -1  -9   1    0.51    0.28
   0   9  -1    0.03    0.42
   0   9  -1    0.97    0.43
   0  -9   1    0.29    0.27
   0  -9   1    0.20    0.25
  -1   9  -1    3.29    0.77
  -1   9  -1    3.26    0.86
   1  -9   1    2.79    0.67
   1  -9   1    2.33    0.57
  -2   9  -1    0.97    0.48
  -2   9  -1    1.82    0.64
   2  -9   1    1.04    0.39
   2  -9   1    1.19    0.43
  -3   9  -1    0.12    0.35
  -3   9  -1    0.35    0.43
   3  -9   1    0.05    0.27
   3  -9   1    0.00    0.24
  -4   9  -1    1.32    0.60
  -4   9  -1    3.03    0.69
   4  -9   1    1.45    0.45
   4  -9   1    0.17    0.36
  -5   9  -1   -0.22    0.37
   5  -9   1    0.00    0.32
   5  -9   1    0.01    0.28
  -6   9  -1    0.55    0.47
   6  -9   1    0.15    0.36
   6  -9   1    0.33    0.42
  -7   9  -1    0.15    0.43
   7  -9   1   -0.34    0.35
   7  -9   1    0.14    0.43
   8  -9   1    0.02    0.39
   8  -9   1   -0.13    0.44
   9  -9   1    0.31    0.45
   9  -9   1    0.22    0.57
  10   8  -1    0.43    0.38
  10   8  -1    0.63    0.58
  10   8  -1    0.40    0.56
   9   8  -1    0.23    0.45
   9   8  -1   -0.17    0.33
   8   8  -1    0.78    0.44
   8   8  -1    0.74    0.47
   7   8  -1   -0.47    0.35
   7   8  -1    0.13    0.31
   6   8  -1    0.53    0.44
   6   8  -1    0.93    0.40
   5   8  -1    1.38    0.48
   5   8  -1    1.51    0.59
  -5  -8   1    2.24    0.49
   4   8  -1    0.18    0.37
   4   8  -1   -0.02    0.25
  -4  -8   1   -0.25    0.22
   3   8  -1    6.86    1.18
   3   8  -1    5.92    1.00
   3   8  -1    8.42    1.12
  -3  -8   1    3.03    0.88
  -3  -8   1    5.78    0.92
   2   8  -1    5.39    1.04
   2   8  -1    3.24    0.83
   2   8  -1    3.70    0.86
  -2  -8   1    4.60    0.80
  -2  -8   1    5.20    0.87
   1   8  -1    0.00    0.28
   1   8  -1    0.09    0.29
  -1  -8   1    0.19    0.22
  -1  -8   1    0.41    0.27
   0   8  -1   -0.19    0.22
   0   8  -1   -0.01    0.31
   0  -8   1   -0.12    0.17
   0  -8   1   -0.09    0.18
  -1   8  -1    2.66    0.72
  -1   8  -1    1.63    0.58
   1  -8   1    2.21    0.49
   1  -8   1    2.44    0.55
  -2   8  -1    0.61    0.36
  -2   8  -1    0.24    0.37
   2  -8   1    0.40    0.22
   2  -8   1   -0.02    0.20
  -3   8  -1    6.99    1.38
  -3   8  -1    7.49    1.27
   3  -8   1    6.73    1.23
   3  -8   1    5.98    1.11
  -4   8  -1    3.47    0.80
  -4   8  -1    2.07    0.59
   4  -8   1    1.58    0.48
   4  -8   1    1.58    0.53
  -5   8  -1   16.49    2.12
  -5   8  -1   15.61    2.31
   5  -8   1    9.14    1.88
  -6   8  -1    5.67    1.03
   6  -8   1    4.12    0.90
   6  -8   1    4.50    0.99
  -7   8  -1   -0.17    0.35
   7  -8   1    0.47    0.37
   7  -8   1   -0.09    0.32
   8  -8   1    0.12    0.42
   8  -8   1    1.05    0.56
   9  -8   1   -0.14    0.45
   9  -8   1    0.05    0.43
  10  -8   1    0.52    0.56
  10  -8   1    0.19    0.50
  11   7  -1    0.38    0.60
  10   7  -1   -0.43    0.33
  10   7  -1    0.07    0.46
   9   7  -1    0.04    0.40
   9   7  -1   -0.15    0.30
   8   7  -1    2.32    0.55
   8   7  -1    1.30    0.56
   7   7  -1    0.10    0.29
   7   7  -1   -0.18    0.32
   6   7  -1    0.26    0.40
   6   7  -1    0.77    0.32
  -6  -7   1    0.48    0.26
  -6  -7   1    0.87    0.30
   5   7  -1    6.03    1.06
   5   7  -1    4.74    1.12
   5   7  -1    6.00    1.04
  -5  -7   1    6.21    0.97
  -5  -7   1    5.95    0.98
   4   7  -1    8.28    1.39
   4   7  -1    8.72    1.44
   4   7  -1    8.24    1.31
   4   7  -1    8.44    1.54
  -4  -7   1    7.15    1.29
  -4  -7   1    9.39    1.45
  -4  -7   1    9.80    1.38
   3   7  -1    2.57    0.60
   3   7  -1    1.93    0.50
   3   7  -1    1.90    0.47
   3   7  -1    2.24    0.63
  -3  -7   1    1.98    0.46
  -3  -7   1    2.38    0.52
   2   7  -1    0.21    0.21
   2   7  -1   -0.07    0.20
   2   7  -1    0.23    0.28
  -2  -7   1   -0.14    0.15
  -2  -7   1    0.15    0.18
   1   7  -1   12.60    1.58
   1   7  -1    8.43    1.52
   1   7  -1    8.11    1.61
  -1  -7   1    8.23    1.37
  -1  -7   1    9.93    1.52
   0   7  -1    1.96    0.50
   0   7  -1    2.11    0.57
   0  -7   1    1.84    0.45
   0  -7   1    1.54    0.40
  -1   7  -1   20.62    3.42
  -1   7  -1   22.65    3.14
   1  -7   1   21.65    2.96
   1  -7   1   21.11    3.23
  -2   7  -1    1.78    0.52
  -2   7  -1    1.39    0.46
   2  -7   1    1.05    0.36
   2  -7   1    0.82    0.31
  -3   7  -1   11.80    1.82
  -3   7  -1   12.00    2.01
   3  -7   1   11.11    1.88
   3  -7   1   10.85    1.71
  -4   7  -1    6.78    1.06
  -4   7  -1    5.44    1.10
   4  -7   1    4.51    0.89
   4  -7   1    4.68    0.98
  -5   7  -1    3.64    0.75
  -5   7  -1    2.79    0.78
   5  -7   1    3.78    0.69
   5  -7   1    2.40    0.68
  -6   7  -1    3.00    0.70
   6  -7   1    4.43    0.84
   6  -7   1    2.00    0.61
  -7   7  -1   -0.14    0.29
   7  -7   1   -0.17    0.27
   7  -7   1    0.27    0.37
  -8   7  -1    0.16    0.35
   8  -7   1   -0.30    0.26
   8  -7   1    0.27    0.39
   9  -7   1   -0.09    0.41
   9  -7   1    0.07    0.38
  10  -7   1    0.05    0.47
  10  -7   1   -0.26    0.36
  11  -7   1    0.47    0.56
  11   6  -1   -0.36    0.45
  10   6  -1    0.55    0.39
  10   6  -1    0.79    0.48
   9   6  -1    0.41    0.46
   9   6  -1    0.36    0.40
   9   6  -1    0.56    0.36
   8   6  -1    2.14    0.47
   8   6  -1    0.29    0.39
   7   6  -1   -0.06    0.22
   7   6  -1   -0.05    0.28
   7   6  -1   -0.10    0.31
   6   6  -1   -0.08    0.20
   6   6  -1   -0.13    0.21
   6   6  -1   -0.01    0.21
   6   6  -1    0.06    0.25
  -6  -6   1   -0.02    0.16
  -6  -6   1    0.04    0.17
   5   6  -1    2.80    0.51
   5   6  -1    2.89    0.56
   5   6  -1    2.10    0.50
   5   6  -1    3.26    0.66
  -5  -6   1    1.97    0.45
  -5  -6   1    2.24    0.47
   4   6  -1    2.03    0.46
   4   6  -1    1.41    0.39
   4   6  -1    1.47    0.47
   4   6  -1    1.60    0.37
  -4  -6   1    1.89    0.41
  -4  -6   1    0.84    0.32
  -4  -6   1    2.13    0.43
   3   6  -1    4.99    0.91
   3   6  -1    4.02    0.77
   3   6  -1    2.94    0.66
   3   6  -1    5.28    0.84
  -3  -6   1    4.92    0.79
  -3  -6   1    4.21    0.75
  -3  -6   1    4.54    0.72
   2   6  -1   32.38    4.77
   2   6  -1   39.82    4.86
   2   6  -1   39.20    5.33
   2   6  -1   31.95    5.22
  -2  -6   1   38.70    4.84
  -2  -6   1   36.05    4.78
   1   6  -1   26.72    3.59
   1   6  -1   25.89    4.01
   1   6  -1   25.54    3.93
   1   6  -1   21.73    3.63
  -1  -6   1   25.55    3.65
  -1  -6   1   28.34    3.93
  -1  -6   1   31.21    3.61
   0   6  -1    5.59    1.17
   0   6  -1    7.24    1.12
   0   6  -1    6.52    1.00
   0   6  -1    4.53    1.03
   0  -6   1    7.53    1.14
   0  -6   1    6.64    1.09
   0  -6   1    6.48    0.99
  -1   6  -1   14.51    2.11
  -1   6  -1   12.35    1.99
  -1   6  -1   13.35    2.30
   1  -6   1   15.66    1.98
   1  -6   1   14.22    2.13
   1  -6   1   14.03    2.15
  -2   6  -1    9.84    1.65
  -2   6  -1    7.27    1.45
   2  -6   1    8.28    1.48
   2  -6   1   10.42    1.41
   2  -6   1    9.72    1.53
  -3   6  -1    1.15    0.47
  -3   6  -1    1.14    0.41
   3  -6   1    2.07    0.41
   3  -6   1    1.02    0.36
  -4   6  -1   31.20    3.93
  -4   6  -1   29.94    4.30
   4  -6   1   24.79    4.21
   4  -6   1   24.08    3.84
   4  -6   1   36.50    4.36
  -5   6  -1    8.27    1.34
  -5   6  -1    9.29    1.51
   5  -6   1    8.17    1.42
   5  -6   1    7.05    1.25
   5  -6   1    7.09    1.46
  -6   6  -1    4.63    0.95
   6  -6   1    6.00    0.99
   6  -6   1    5.99    1.16
   6  -6   1    4.63    1.03
  -7   6  -1    2.69    0.61
   7  -6   1    2.10    0.57
   7  -6   1    2.29    0.64
  -8   6  -1    0.25    0.33
   8  -6   1    0.24    0.37
   8  -6   1    0.09    0.33
   9  -6   1    0.25    0.38
   9  -6   1    0.64    0.46
  10  -6   1    0.94    0.46
  10  -6   1   -0.62    0.39
  11  -6   1   -0.23    0.47
  11  -6   1   -0.29    0.42
  11   5  -1    0.24    0.44
  10   5  -1   -0.10    0.30
  10   5  -1   -0.55    0.28
   9   5  -1    0.00    0.26
   9   5  -1   -0.02    0.32
   8   5  -1    0.20    0.24
   8   5  -1   -0.10    0.28
   7   5  -1    2.11    0.51
   7   5  -1    0.79    0.35
   7   5  -1    0.86    0.33
   7   5  -1    1.97    0.40
   6   5  -1    1.01    0.33
   6   5  -1    1.27    0.33
   6   5  -1    1.24    0.43
   6   5  -1    1.30    0.36
   5   5  -1   20.18    2.82
   5   5  -1   19.62    3.12
   5   5  -1   20.52    3.05
   5   5  -1   20.71    2.80
  -5  -5   1   20.98    2.77
   4   5  -1    0.32    0.18
   4   5  -1    0.13    0.17
   4   5  -1    0.30    0.25
   4   5  -1    0.53    0.22
  -4  -5   1    0.14    0.19
  -4  -5   1    0.30    0.18
  -4  -5   1    0.58    0.21
   3   5  -1   10.25    1.56
   3   5  -1   10.64    1.72
   3   5  -1   11.09    1.46
   3   5  -1    9.99    1.59
  -3  -5   1   10.22    1.53
  -3  -5   1   10.51    1.46
  -3  -5   1    9.98    1.58
   2   5  -1   34.90    4.44
   2   5  -1   34.19    4.38
   2   5  -1   31.33    4.85
   2   5  -1   30.94    4.79
  -2  -5   1   32.39    4.38
  -2  -5   1   33.52    4.43
   1   5  -1    1.02    0.26
   1   5  -1    1.71    0.37
   1   5  -1    1.07    0.36
   1   5  -1    1.12    0.30
  -1  -5   1    1.02    0.27
  -1  -5   1    1.05    0.28
  -1  -5   1    1.90    0.40
   0   5  -1   13.08    2.00
   0   5  -1   11.35    2.16
   0   5  -1   13.85    2.07
   0   5  -1   14.86    1.90
   0  -5   1   13.53    2.06
   0  -5   1   14.41    1.89
   0  -5   1   12.92    2.00
  -1   5  -1    0.34    0.22
  -1   5  -1    0.67    0.23
  -1   5  -1    0.50    0.19
  -1   5  -1    0.43    0.25
   1  -5   1    0.86    0.24
   1  -5   1    0.65    0.27
   1  -5   1    0.22    0.15
  -2   5  -1   23.17    3.14
  -2   5  -1   21.88    3.42
  -2   5  -1   21.05    3.07
   2  -5   1   22.31    3.43
   2  -5   1   22.48    3.14
   2  -5   1   24.45    3.08
   2  -5   1   22.85    3.36
  -3   5  -1   10.64    1.70
  -3   5  -1   11.12    1.93
  -3   5  -1   12.57    1.79
   3  -5   1   12.39    1.88
   3  -5   1   10.67    1.69
   3  -5   1   13.53    1.99
   3  -5   1   11.47    1.79
  -4   5  -1    4.22    0.72
  -4   5  -1    3.68    0.81
  -4   5  -1    4.91    0.79
   4  -5   1    5.03    0.90
   4  -5   1    3.09    0.73
   4  -5   1    3.52    0.76
   4  -5   1    3.37    0.66
  -5   5  -1    0.29    0.25
  -5   5  -1    0.07    0.25
   5  -5   1    0.36    0.27
   5  -5   1   -0.01    0.28
   5  -5   1    0.13    0.20
  -6   5  -1    3.41    0.74
  -6   5  -1    4.65    0.89
  -6   5  -1    3.39    0.73
   6  -5   1    5.80    0.93
   6  -5   1    3.76    0.75
   6  -5   1    3.40    0.84
  -7   5  -1    0.97    0.34
  -7   5  -1    1.93    0.46
   7  -5   1    1.12    0.49
   7  -5   1    2.10    0.51
  -8   5  -1    0.30    0.28
   8  -5   1    0.18    0.32
   8  -5   1    0.07    0.36
   9  -5   1   -0.20    0.37
   9  -5   1   -0.02    0.34
  10  -5   1    1.24    0.53
  10  -5   1    1.21    0.57
  11  -5   1   -0.10    0.48
  11  -5   1    0.10    0.46
  12   4  -1    0.58    0.59
  11   4  -1    0.70    0.51
  10   4  -1    0.57    0.43
  10   4  -1    1.24    0.40
   9   4  -1    0.21    0.34
   9   4  -1    0.02    0.24
   8   4  -1   -0.03    0.21
   8   4  -1    0.38    0.31
   8   4  -1   -0.03    0.27
   8   4  -1   -0.07    0.23
   8   4  -1    0.42    0.31
   7   4  -1    0.18    0.22
   7   4  -1    0.14    0.22
   7   4  -1    0.39    0.30
   7   4  -1    0.03    0.18
   6   4  -1   -0.04    0.17
   6   4  -1    0.06    0.26
   6   4  -1    0.38    0.21
   6   4  -1   -0.11    0.18
   5   4  -1    5.99    1.24
   5   4  -1    7.60    1.21
   5   4  -1    6.35    1.10
   5   4  -1    9.81    1.17
  -5  -4   1    7.68    1.02
   4   4  -1   24.85    3.24
   4   4  -1   24.08    3.54
   4   4  -1   24.36    3.26
   4   4  -1   23.25    3.58
  -4  -4   1   25.50    3.52
  -4  -4   1   22.91    3.22
  -4  -4   1   23.20    3.22
   3   4  -1   49.32    6.87
   3   4  -1   48.78    6.27
   3   4  -1   44.61    6.30
   3   4  -1   48.56    6.92
  -3  -4   1   45.19    6.86
  -3  -4   1   47.72    6.28
  -3  -4   1   46.66    6.27
   2   4  -1    9.98    1.25
   2   4  -1    7.19    1.30
   2   4  -1    8.89    1.35
   2   4  -1    8.58    1.45
  -2  -4   1    8.15    1.30
  -2  -4   1   10.37    1.25
  -2  -4   1    8.35    1.35
   1   4  -1    0.42    0.18
   1   4  -1    0.45    0.14
   1   4  -1    0.37    0.15
   1   4  -1    0.42    0.20
  -1  -4   1    0.10    0.16
  -1  -4   1    0.35    0.15
  -1  -4   1    0.49    0.15
   0   4  -1   25.59    3.33
   0   4  -1   20.42    2.97
   0   4  -1   20.55    3.25
   0   4  -1   23.12    3.03
   0  -4   1   24.19    3.03
   0  -4   1   21.10    3.25
   0  -4   1   22.04    2.97
   0  -4   1   22.98    3.31
  -1   4  -1    5.17    0.68
  -1   4  -1    4.08    0.73
  -1   4  -1    4.43    0.81
  -1   4  -1    4.70    0.75
   1  -4   1    5.32    0.76
   1  -4   1    4.97    0.69
   1  -4   1    2.40    0.73
   1  -4   1    3.24    0.70
  -2   4  -1   13.04    1.85
  -2   4  -1   11.51    2.00
  -2   4  -1   11.53    1.73
   2  -4   1   13.53    1.91
   2  -4   1   14.35    1.89
   2  -4   1   13.08    1.74
   2  -4   1   11.14    1.99
  -3   4  -1   19.30    2.79
  -3   4  -1   25.59    3.14
  -3   4  -1   18.83    2.83
   3  -4   1   22.61    3.07
   3  -4   1   19.47    2.84
   3  -4   1   20.56    3.11
   3  -4   1   18.78    2.79
  -4   4  -1    4.59    0.82
  -4   4  -1    4.40    0.71
  -4   4  -1    4.59    0.76
   4  -4   1    4.69    0.77
   4  -4   1    2.46    0.71
   4  -4   1    5.30    0.85
   4  -4   1    3.24    0.67
  -5   4  -1   11.73    1.66
  -5   4  -1   10.85    1.82
  -5   4  -1   10.09    1.63
   5  -4   1   10.35    1.63
   5  -4   1   10.23    1.80
   5  -4   1   13.06    1.74
   5  -4   1   10.81    1.81
  -6   4  -1    2.32    0.56
  -6   4  -1    2.54    0.51
  -6   4  -1    2.55    0.53
  -6   4  -1    1.95    0.42
   6  -4   1    2.07    0.54
   6  -4   1    1.88    0.55
   6  -4   1    1.72    0.46
   6  -4   1    1.83    0.55
  -7   4  -1    7.23    1.08
  -7   4  -1    6.98    1.08
  -7   4  -1    6.56    1.18
  -7   4  -1    5.76    1.06
   7  -4   1    5.78    1.21
   7  -4   1    5.05    1.05
   7  -4   1    6.68    1.23
  -8   4  -1    0.48    0.27
   8  -4   1    0.05    0.34
   8  -4   1    0.27    0.32
   9  -4   1    1.85    0.62
   9  -4   1    2.06    0.60
  10  -4   1    0.10    0.36
  10  -4   1    0.21    0.40
  11  -4   1    0.71    0.49
  11  -4   1    0.45    0.49
  12  -4   1    0.70    0.52
  12  -4   1   -0.38    0.51
  12   3  -1    0.06    0.55
  11   3  -1    0.56    0.50
  11   3  -1    0.26    0.33
  11   3  -1    0.53    0.41
  10   3  -1    0.13    0.40
  10   3  -1    0.62    0.32
   9   3  -1    0.15    0.33
   9   3  -1    0.56    0.25
   8   3  -1    1.62    0.46
   8   3  -1    0.96    0.35
   8   3  -1    1.39    0.38
   8   3  -1    0.69    0.28
   7   3  -1    2.84    0.59
   7   3  -1    2.73    0.66
   7   3  -1    2.93    0.67
   7   3  -1    3.46    0.58
   7   3  -1    3.93    0.65
   6   3  -1    6.54    1.11
   6   3  -1    7.16    1.08
   6   3  -1    5.51    0.97
   6   3  -1    6.50    0.98
   5   3  -1    1.04    0.31
   5   3  -1    1.39    0.31
   5   3  -1    1.05    0.27
   5   3  -1    1.55    0.32
   4   3  -1    5.13    0.91
   4   3  -1    5.29    0.88
   4   3  -1    5.87    0.82
   4   3  -1    5.30    0.83
  -4  -3   1    5.44    0.75
   3   3  -1    4.54    0.71
   3   3  -1    4.81    0.61
   3   3  -1    4.10    0.65
   3   3  -1    3.73    0.62
  -3  -3   1    3.49    0.58
  -3  -3   1    3.91    0.63
  -3  -3   1    3.26    0.58
   2   3  -1   21.64    3.20
   2   3  -1   21.34    2.92
   2   3  -1   21.54    3.16
   2   3  -1   21.95    2.89
  -2  -3   1   24.13    2.92
  -2  -3   1   20.80    2.89
  -2  -3   1   20.85    3.16
   1   3  -1  128.84   18.40
   1   3  -1  127.20   16.82
   1   3  -1  127.22   18.44
   1   3  -1  127.83   16.78
  -1  -3   1  116.72   18.43
  -1  -3   1  137.69   16.79
  -1  -3   1  127.50   16.81
   0   3  -1   44.53    5.55
   0   3  -1   41.64    6.12
   0   3  -1   41.57    6.08
   0   3  -1   38.29    5.57
   0  -3   1   44.31    6.08
   0  -3   1   37.72    5.57
   0  -3   1   38.51    6.11
   0  -3   1   46.47    5.55
  -1   3  -1  202.32   26.81
  -1   3  -1  196.70   29.41
  -1   3  -1  198.69   26.85
  -1   3  -1  199.64   29.44
   1  -3   1  196.60   29.43
   1  -3   1  212.50   29.41
   1  -3   1  202.83   26.85
   1  -3   1  222.70   26.82
  -2   3  -1    0.21    0.12
  -2   3  -1    0.24    0.17
  -2   3  -1    0.23    0.16
  -2   3  -1    0.12    0.13
   2  -3   1    0.12    0.15
   2  -3   1    0.19    0.11
   2  -3   1    0.03    0.14
   2  -3   1    0.35    0.15
  -3   3  -1    0.02    0.11
  -3   3  -1   -0.01    0.13
  -3   3  -1    0.16    0.12
   3  -3   1    0.01    0.13
   3  -3   1    0.15    0.13
   3  -3   1   -0.11    0.09
   3  -3   1   -0.07    0.13
  -4   3  -1   14.76    2.01
  -4   3  -1   13.46    2.06
   4  -3   1   15.35    2.10
   4  -3   1   15.19    2.22
   4  -3   1   14.26    2.27
   4  -3   1   13.71    2.00
  -5   3  -1    3.33    0.59
  -5   3  -1    2.22    0.52
  -5   3  -1    3.23    0.64
  -5   3  -1    3.09    0.57
   5  -3   1    3.91    0.70
   5  -3   1    3.54    0.67
   5  -3   1    3.90    0.62
   5  -3   1    3.09    0.61
  -6   3  -1    0.77    0.28
  -6   3  -1    0.81    0.32
  -6   3  -1    1.02    0.22
  -6   3  -1    0.37    0.25
   6  -3   1    0.52    0.32
   6  -3   1    0.60    0.31
   6  -3   1    0.94    0.30
   6  -3   1    0.19    0.27
  -7   3  -1    8.36    1.45
  -7   3  -1    9.25    1.33
  -7   3  -1   11.19    1.36
   7  -3   1    5.87    1.32
   7  -3   1   12.87    1.59
   7  -3   1    6.56    1.33
   7  -3   1    8.87    1.57
  -8   3  -1    0.51    0.24
  -8   3  -1    0.39    0.24
   8  -3   1    0.07    0.31
   8  -3   1    0.71    0.41
   8  -3   1    0.35    0.32
   8  -3   1    1.22    0.44
   9  -3   1    1.36    0.55
   9  -3   1    0.95    0.42
  10  -3   1    1.97    0.56
  10  -3   1    0.59    0.46
  11  -3   1    0.68    0.42
  11  -3   1   -0.13    0.42
  12  -3   1   -0.01    0.49
  12  -3   1    0.25    0.48
  12   2  -1    0.01    0.48
  11   2  -1   -0.61    0.37
  11   2  -1    0.02    0.35
  10   2  -1    0.17    0.30
  10   2  -1    0.01    0.39
  10   2  -1    0.51    0.37
   9   2  -1    0.34    0.26
   9   2  -1    0.08    0.37
   9   2  -1   -0.10    0.23
   8   2  -1    0.96    0.32
   8   2  -1    1.31    0.36
   8   2  -1    0.71    0.22
   8   2  -1    0.87    0.30
   8   2  -1    0.82    0.37
   8   2  -1    0.86    0.23
   7   2  -1    0.24    0.25
   7   2  -1    0.32    0.20
   7   2  -1   -0.08    0.19
   7   2  -1    0.97    0.26
   6   2  -1   10.25    1.75
   6   2  -1   10.41    1.94
   6   2  -1   15.36    1.90
   6   2  -1   13.12    1.73
   5   2  -1   45.66    6.38
   5   2  -1   48.74    7.02
   5   2  -1   47.02    6.39
   5   2  -1   51.45    7.00
   4   2  -1    0.36    0.15
   4   2  -1    0.61    0.19
   4   2  -1    0.92    0.18
   4   2  -1    0.37    0.14
   3   2  -1    6.13    0.74
   3   2  -1    5.73    0.78
   3   2  -1    5.75    0.83
   3   2  -1    3.37    0.72
   2   2  -1  327.58   46.95
   2   2  -1  311.84   42.80
   2   2  -1  339.72   46.93
   2   2  -1  343.22   42.79
  -2  -2   1  315.75   42.79
  -2  -2   1  353.82   42.79
  -2  -2   1  300.92   46.92
  -2  -2   1  318.17   46.92
   1   2  -1    0.04    0.07
   1   2  -1    0.12    0.06
   1   2  -1    0.03    0.05
   1   2  -1    0.05    0.07
  -1  -2   1    0.01    0.08
  -1  -2   1   -0.01    0.04
  -1  -2   1    0.04    0.05
  -1  -2   1    0.03    0.06
   0   2  -1    0.67    0.13
   0   2  -1    0.71    0.17
   0   2  -1    0.44    0.12
   0  -2   1    0.72    0.18
   0  -2   1    0.49    0.13
   0  -2   1    0.46    0.11
   0  -2   1    0.54    0.15
  -1   2  -1   81.84   11.16
  -1   2  -1   72.06   10.19
  -1   2  -1   75.85   11.18
  -1   2  -1   74.03   10.17
   1  -2   1   70.90   11.17
   1  -2   1   85.48   11.16
   1  -2   1   80.12   10.17
   1  -2   1   76.45   10.19
  -2   2  -1  288.80   37.23
  -2   2  -1  281.21   40.83
  -2   2  -1  280.94   40.82
  -2   2  -1  267.69   37.21
   2  -2   1  289.17   37.21
   2  -2   1  296.11   40.82
   2  -2   1  292.52   37.24
   2  -2   1  273.18   40.82
  -3   2  -1    9.45    1.40
  -3   2  -1    8.82    1.44
   3  -2   1   10.84    1.43
   3  -2   1   10.23    1.55
   3  -2   1   10.46    1.41
   3  -2   1   10.89    1.57
  -4   2  -1   45.66    6.30
  -4   2  -1   48.65    6.90
  -4   2  -1   47.47    7.11
  -4   2  -1   47.93    6.30
   4  -2   1   49.63    6.91
   4  -2   1   47.99    6.32
   4  -2   1   45.64    6.92
   4  -2   1   45.67    6.30
  -5   2  -1   27.52    4.38
  -5   2  -1   28.76    3.92
  -5   2  -1   28.19    3.91
  -5   2  -1   30.83    4.30
  -5   2  -1   29.28    3.91
   5  -2   1   30.34    4.34
   5  -2   1   31.27    3.94
   5  -2   1   29.62    3.94
   5  -2   1   28.74    4.30
  -6   2  -1   14.92    2.08
  -6   2  -1   16.83    2.08
  -6   2  -1   13.86    2.27
   6  -2   1   15.76    2.19
   6  -2   1   15.96    2.31
   6  -2   1   13.60    2.16
   6  -2   1   13.73    2.41
  -7   2  -1    2.45    0.47
  -7   2  -1    2.20    0.44
   7  -2   1    2.70    0.56
   7  -2   1    1.89    0.54
   7  -2   1    3.10    0.59
   7  -2   1    3.11    0.67
  -8   2  -1    2.54    0.41
  -8   2  -1    2.19    0.38
   8  -2   1    1.98    0.53
   8  -2   1    2.64    0.57
   8  -2   1    0.86    0.49
   8  -2   1    1.70    0.51
   9  -2   1    0.99    0.41
   9  -2   1    0.53    0.41
  10  -2   1   -0.01    0.34
  10  -2   1    0.80    0.45
  11  -2   1    0.54    0.46
  11  -2   1    0.17    0.42
  12  -2   1   -0.41    0.44
  12  -2   1   -0.01    0.49
  12   1  -1    0.31    0.48
  11   1  -1    0.54    0.52
  11   1  -1   -0.09    0.36
  10   1  -1    0.32    0.40
  10   1  -1   -0.14    0.29
   9   1  -1    4.74    0.96
   9   1  -1    6.88    1.16
   8   1  -1    1.20    0.33
   8   1  -1    0.40    0.25
   8   1  -1    0.81    0.36
   8   1  -1    0.98    0.32
   8   1  -1    0.66    0.27
   7   1  -1    5.02    0.74
   7   1  -1    4.74    0.78
   7   1  -1    4.77    0.74
   7   1  -1    3.06    0.79
   6   1  -1   24.20    3.30
   6   1  -1   21.27    3.29
   6   1  -1   19.92    2.94
   6   1  -1   21.76    2.94
   6   1  -1   23.09    3.22
   6   1  -1   19.14    3.23
   5   1  -1    1.46    0.25
   5   1  -1    0.81    0.24
   5   1  -1    0.42    0.19
   5   1  -1    0.94    0.20
   4   1  -1    0.04    0.08
   4   1  -1    0.07    0.07
   4   1  -1    0.20    0.10
   4   1  -1    0.12    0.11
   3   1  -1    0.17    0.08
   3   1  -1    0.36    0.09
   3   1  -1    0.13    0.08
   3   1  -1    0.27    0.08
   2   1  -1   45.85    7.25
   2   1  -1   49.70    6.62
   2   1  -1   52.48    7.26
   2   1  -1   53.96    6.62
   0   1  -1   -0.07    0.02
   0   1  -1   -0.09    0.02
   0   1  -1   -0.08    0.02
   0  -1   1   -0.08    0.02
   0  -1   1   -0.06    0.02
   1  -1   1   21.17    3.10
  -2   1  -1   26.16    3.55
  -2   1  -1   24.17    3.90
  -2   1  -1   27.22    3.56
  -2   1  -1   26.38    4.01
   2  -1   1   25.53    3.90
   2  -1   1   30.24    3.57
   2  -1   1   27.52    3.90
   2  -1   1   26.66    3.55
  -3   1  -1   10.74    1.57
  -3   1  -1   11.04    1.58
  -3   1  -1    9.44    1.42
  -3   1  -1    8.98    1.61
  -3   1  -1   10.63    1.43
   3  -1   1    9.92    1.43
   3  -1   1   11.19    1.57
   3  -1   1    8.23    1.61
   3  -1   1   11.88    1.45
  -4   1  -1   16.49    2.29
  -4   1  -1   15.51    2.54
  -4   1  -1   18.12    2.28
  -4   1  -1   17.13    2.50
   4  -1   1   18.40    2.31
   4  -1   1   17.36    2.30
   4  -1   1   15.20    2.50
   4  -1   1   20.59    2.57
  -5   1  -1    1.24    0.29
  -5   1  -1    1.34    0.32
  -5   1  -1    1.43    0.28
   5  -1   1    1.50    0.34
   5  -1   1    1.40    0.34
   5  -1   1    1.32    0.37
   5  -1   1    1.14    0.31
  -6   1  -1    0.13    0.19
  -6   1  -1   -0.03    0.13
  -6   1  -1   -0.03    0.10
   6  -1   1   -0.01    0.22
   6  -1   1    0.27    0.21
   6  -1   1    0.21    0.19
   6  -1   1    0.09    0.15
  -7   1  -1   -0.12    0.11
  -7   1  -1   -0.05    0.12
   7  -1   1   -0.04    0.21
   7  -1   1    0.05    0.24
   7  -1   1    0.35    0.22
   7  -1   1   -0.07    0.18
  -8   1  -1    0.62    0.15
   8  -1   1    0.55    0.29
   8  -1   1    0.97    0.37
   8  -1   1    0.52    0.31
   8  -1   1   -0.02    0.31
   9  -1   1    3.78    0.74
   9  -1   1    2.91    0.69
   9  -1   1    2.70    0.77
  10  -1   1    0.09    0.34
  10  -1   1    0.17    0.39
  11  -1   1    0.20    0.43
  11  -1   1    0.40    0.41
  12  -1   1    0.42    0.57
  12  -1   1   -0.13    0.46
  12   0  -1    0.08    0.51
  11   0  -1    0.42    0.45
  11   0  -1    0.18    0.39
  10   0  -1   -0.02    0.33
  10   0  -1    0.26    0.38
   9   0  -1    2.87    0.72
   9   0  -1    3.70    0.66
   9   0  -1    2.60    0.62
   8   0  -1   -0.28    0.22
   8   0  -1   -0.25    0.22
   8   0  -1   -0.14    0.26
   8   0  -1    0.22    0.21
   7   0  -1    2.54    0.47
   7   0  -1    2.20    0.54
   7   0  -1    1.99    0.44
   7   0  -1    1.88    0.43
   6   0  -1   19.39    2.48
   6   0  -1   17.63    2.48
   6   0  -1   17.10    2.70
   6   0  -1   19.31    2.75
   5   0  -1    7.53    1.08
   5   0  -1    7.05    1.16
   5   0  -1    8.05    1.22
   5   0  -1    7.56    1.08
   5   0  -1    7.17    1.07
   4   0  -1    7.68    1.05
   4   0  -1    6.94    1.09
   4   0  -1    6.92    0.96
   4   0  -1    5.94    0.97
   3   0  -1   16.64    2.74
   3   0  -1   18.01    2.50
   3   0  -1   20.53    2.50
   3   0  -1   20.62    2.75
   2   0  -1   56.32    7.32
   2   0  -1   55.19    8.34
  -1   0   1   -0.01    0.02
   0   0  -1    0.01    0.01
   0   0  -1    0.00    0.01
   0   0  -1    0.01    0.01
   0   0  -1   -0.01    0.01
   0   0  -1    0.00    0.01
   0   0   1    0.01    0.01
   0   0   1    0.00    0.01
   0   0   1    0.00    0.01
   0   0   1    0.00    0.01
   0   0   1   -0.01    0.01
  -1   0  -1   -0.18    0.07
  -1   0  -1   -0.41    0.02
  -1   0  -1   -0.41    0.02
   1   0   1   -0.42    0.02
   1   0   1   -0.41    0.02
   1   0   1   -0.37    0.03
   1   0   1   -0.42    0.02
   1   0   1   -0.40    0.02
   1   0   1   -0.42    0.03
  -2   0  -1  481.95   62.21
  -2   0  -1  502.06   68.24
  -2   0  -1  457.55   68.23
  -2   0  -1  477.89   62.21
  -2   0  -1  482.49   70.83
   2   0   1  446.11   68.23
   2   0   1  454.36   70.83
   2   0   1  496.32   62.22
  -3   0  -1   26.15    3.56
  -3   0  -1   24.08    3.90
  -3   0  -1   26.44    3.56
  -3   0  -1   27.58    3.91
   3   0   1   25.13    3.90
   3   0   1   28.16    3.58
   3   0   1   27.37    3.57
   3   0   1   28.46    3.58
   3   0   1   31.53    3.95
   3   0   1   25.94    4.03
  -4   0  -1   10.78    1.51
  -4   0  -1   10.63    1.50
  -4   0  -1   10.80    1.65
   4   0   1   10.87    1.68
   4   0   1   10.86    1.75
   4   0   1   10.72    1.53
   4   0   1   13.20    1.55
   4   0   1   12.08    1.67
   4   0   1   10.56    1.53
  -5   0  -1    5.41    0.74
  -5   0  -1    4.29    0.66
  -5   0  -1    4.06    0.65
   5   0   1    4.00    0.71
   5   0   1    4.45    0.71
   5   0   1    3.51    0.79
   5   0   1    4.47    0.75
   5   0   1    4.26    0.67
  -6   0  -1    8.47    1.18
  -6   0  -1    7.47    1.16
   6   0   1    9.65    1.39
   6   0   1    9.37    1.29
   6   0   1    9.12    1.30
   6   0   1    9.47    1.49
  -7   0  -1    2.37    0.41
   7   0   1    3.11    0.68
   7   0   1    2.75    0.56
   7   0   1    3.26    0.59
   7   0   1    3.64    0.62
   8   0   1    2.25    0.54
   8   0   1    1.92    0.53
   8   0   1    3.58    0.61
   8   0   1    2.17    0.64
   9   0   1    0.04    0.29
   9   0   1    0.10    0.37
   9   0   1   -0.11    0.28
  10   0   1    0.05    0.38
  10   0   1    0.71    0.39
  11   0   1    0.07    0.47
  11   0   1    0.61    0.44
  12   0   1   -0.22    0.47
  12   0   1   -0.10    0.52
  12  -1  -1   -0.07    0.39
  11  -1  -1    0.45    0.41
  11  -1  -1    0.07    0.40
  10  -1  -1    2.04    0.67
  10  -1  -1    2.94    0.65
   9  -1  -1    0.59    0.35
   9  -1  -1    0.51    0.41
   9  -1  -1    0.54    0.30
   8  -1  -1    3.63    0.75
   8  -1  -1    5.78    0.84
   8  -1  -1    3.98    0.75
   8  -1  -1    3.04    0.81
   7  -1  -1    2.79    0.55
   7  -1  -1    2.14    0.52
   7  -1  -1    2.92    0.53
   7  -1  -1    2.48    0.61
   6  -1  -1    8.93    1.59
   6  -1  -1    9.52    1.43
   6  -1  -1   10.90    1.57
   6  -1  -1    9.63    1.44
   5  -1  -1    0.76    0.24
   5  -1  -1    1.01    0.25
   5  -1  -1    1.33    0.28
   5  -1  -1    0.63    0.26
   4  -1  -1   20.26    2.77
   4  -1  -1   17.46    2.52
   4  -1  -1   18.65    2.52
   4  -1  -1   19.77    2.79
  -4   1   1   18.29    2.48
   3  -1  -1  235.94   30.24
   3  -1  -1  252.95   33.17
   3  -1  -1  214.80   33.16
   3  -1  -1  242.70   30.23
  -3   1   1  201.14   30.21
  -3   1   1  233.77   30.21
  -3   1   1  229.92   33.14
  -3   1   1  235.18   33.14
   2  -1  -1  521.50   65.44
   2  -1  -1  485.33   65.44
   2  -1  -1  483.29   71.78
   2  -1  -1  544.07   71.78
  -2   1   1  482.56   65.43
  -2   1   1  507.58   71.77
  -2   1   1  481.81   65.43
  -2   1   1  488.50   71.77
   1  -1  -1   29.44    4.43
  -1   1   1   29.97    4.86
  -1   1   1   38.73    4.43
  -1   1   1   34.26    4.85
   0  -1  -1   -0.21    0.02
   0  -1  -1   -0.21    0.01
   0  -1  -1   -0.23    0.03
   0   1   1   -0.17    0.03
   0   1   1   -0.20    0.02
   0   1   1   -0.19    0.03
  -2  -1  -1   27.76    3.57
  -2  -1  -1   24.79    3.57
  -2  -1  -1   31.10    3.93
  -2  -1  -1   25.01    3.90
   2   1   1   24.09    3.57
   2   1   1   28.33    3.57
   2   1   1   28.52    3.93
   2   1   1   25.77    3.91
   2   1   1   28.95    3.93
  -3  -1  -1    8.09    1.29
  -3  -1  -1    9.03    1.19
  -3  -1  -1    8.08    1.18
  -3  -1  -1    8.85    1.31
   3   1   1    9.45    1.33
   3   1   1    8.61    1.19
   3   1   1    9.93    1.20
   3   1   1    8.06    1.29
  -4  -1  -1    5.84    0.91
  -4  -1  -1    6.37    0.86
  -4  -1  -1    5.83    0.83
   4   1   1    6.05    0.96
   4   1   1    5.57    0.99
   4   1   1    5.10    0.87
   4   1   1    5.87    0.88
   4   1   1    6.32    0.94
  -5  -1  -1   17.02    2.56
  -5  -1  -1   18.79    2.34
  -5  -1  -1   16.57    2.35
   5   1   1   18.39    2.39
   5   1   1   14.42    2.62
   5   1   1   18.90    2.39
   5   1   1   16.90    2.66
   5   1   1   19.23    2.60
  -6  -1  -1    2.87    0.43
  -6  -1  -1    2.59    0.41
   6   1   1    2.44    0.47
   6   1   1    2.52    0.49
   6   1   1    2.72    0.54
   6   1   1    2.66    0.59
   6   1   1    2.80    0.51
   7   1   1    2.07    0.56
   7   1   1    2.38    0.47
   7   1   1    2.42    0.48
   7   1   1    2.61    0.48
   7   1   1    1.78    0.37
   7   1   1    1.71    0.45
   8   1   1    0.36    0.26
   8   1   1   -0.21    0.28
   8   1   1    0.18    0.27
   8   1   1    0.16    0.23
   8   1   1    0.08    0.20
   9   1   1    4.78    0.95
   9   1   1    6.86    1.02
   9   1   1    5.84    1.03
   9   1   1    4.22    1.07
  10   1   1    0.10    0.44
  10   1   1    0.46    0.37
  11   1   1   -0.23    0.37
  11   1   1    0.87    0.47
  12   1   1    0.08    0.46
  12   1   1    0.38    0.46
  12  -2  -1    0.46    0.54
  12  -2  -1    0.83    0.47
  11  -2  -1   -0.08    0.42
  11  -2  -1    0.19    0.45
  10  -2  -1    0.57    0.41
  10  -2  -1    0.69    0.41
   9  -2  -1    0.49    0.37
   9  -2  -1    0.47    0.32
   8  -2  -1    1.04    0.42
   8  -2  -1    1.13    0.39
   8  -2  -1    1.52    0.42
   8  -2  -1    0.91    0.38
   7  -2  -1    7.28    1.01
   7  -2  -1    4.65    0.87
   7  -2  -1    4.32    0.96
   7  -2  -1    5.16    0.88
   6  -2  -1    6.22    0.88
   6  -2  -1    5.00    0.75
   6  -2  -1    3.39    0.75
   6  -2  -1    5.33    0.76
  -6   2   1    4.56    0.61
  -6   2   1    3.22    0.60
   5  -2  -1   38.53    5.43
   5  -2  -1   36.73    4.96
   5  -2  -1   38.87    4.96
   5  -2  -1   34.12    5.43
  -5   2   1   37.00    4.91
  -5   2   1   34.94    5.38
  -5   2   1   39.30    4.92
   4  -2  -1   36.27    5.05
   4  -2  -1   31.06    4.58
   4  -2  -1   35.91    4.61
   4  -2  -1   37.47    5.05
  -4   2   1   36.75    4.58
  -4   2   1   30.58    5.01
  -4   2   1   34.58    4.57
   3  -2  -1   82.63   12.40
   3  -2  -1   76.93   11.29
   3  -2  -1   92.55   12.41
   3  -2  -1   89.46   11.32
  -3   2   1   95.43   11.31
  -3   2   1   81.22   11.29
  -3   2   1   84.43   12.39
   2  -2  -1  448.66   57.84
   2  -2  -1  458.12   63.44
   2  -2  -1  428.34   63.41
   2  -2  -1  479.85   57.82
  -2   2   1  432.60   63.41
  -2   2   1  436.75   57.81
  -2   2   1  436.71   57.83
  -2   2   1  407.29   63.42
   1  -2  -1  113.05   15.06
   1  -2  -1   93.95   13.70
   1  -2  -1  112.33   13.74
   1  -2  -1  108.98   15.03
  -1   2   1  105.98   13.73
  -1   2   1  101.12   13.70
  -1   2   1   98.34   15.03
   0  -2  -1   14.21    2.13
   0  -2  -1   12.46    1.96
   0  -2  -1   13.91    2.16
   0   2   1   15.46    2.16
   0   2   1   14.65    2.13
   0   2   1   16.51    1.95
  -1  -2  -1  613.64   86.86
  -1  -2  -1  622.94   79.18
  -1  -2  -1  578.31   86.83
  -1  -2  -1  546.26   79.19
   1   2   1  642.30   79.18
   1   2   1  600.43   86.83
   1   2   1  624.66   86.87
  -2  -2  -1  110.75   13.37
  -2  -2  -1   93.53   13.37
  -2  -2  -1  101.91   14.66
   2   2   1   98.53   14.65
   2   2   1  106.93   13.36
   2   2   1  106.87   14.68
   2   2   1   93.33   13.37
  -3  -2  -1   48.48    7.10
  -3  -2  -1   50.52    6.49
  -3  -2  -1   47.55    6.48
   3   2   1   57.09    7.15
   3   2   1   45.00    6.49
   3   2   1   46.55    7.10
   3   2   1   50.13    6.49
  -4  -2  -1   35.50    5.52
  -4  -2  -1   38.19    5.05
  -4  -2  -1   37.08    5.05
   4   2   1   39.60    5.55
   4   2   1   38.11    5.07
   4   2   1   39.51    5.58
   4   2   1   38.11    5.07
   4   2   1   40.13    5.58
  -5  -2  -1    1.15    0.22
  -5  -2  -1    0.89    0.20
  -5  -2  -1    1.52    0.24
   5   2   1    0.04    0.21
   5   2   1    0.76    0.24
   5   2   1    0.90    0.23
   5   2   1    0.53    0.22
  -6  -2  -1    0.29    0.12
  -6  -2  -1    0.20    0.13
   6   2   1    0.07    0.16
   6   2   1    0.29    0.24
   6   2   1    0.34    0.18
   6   2   1    0.06    0.19
   6   2   1    0.41    0.19
   7   2   1    9.20    1.48
   7   2   1   12.03    1.63
   7   2   1    8.91    1.65
   7   2   1    8.26    1.44
   7   2   1   10.45    1.56
   8   2   1    1.19    0.29
   8   2   1    1.06    0.37
   8   2   1    0.91    0.41
   8   2   1    1.09    0.39
   8   2   1    1.24    0.36
   9   2   1    0.24    0.24
   9   2   1   -0.28    0.30
   9   2   1   -0.32    0.34
   9   2   1   -0.19    0.27
  10   2   1    1.32    0.44
  10   2   1    0.89    0.46
  10   2   1    0.11    0.43
  11   2   1    0.20    0.45
  11   2   1    0.27    0.44
  12   2   1   -0.23    0.55
  12   2   1    0.52    0.48
  12  -3  -1    0.20    0.42
  12  -3  -1   -0.05    0.48
  11  -3  -1   -0.27    0.35
  11  -3  -1   -0.02    0.43
  10  -3  -1    0.74    0.49
  10  -3  -1    0.15    0.35
   9  -3  -1    0.18    0.38
   9  -3  -1    0.25    0.33
   8  -3  -1    5.11    1.01
   8  -3  -1    9.93    1.23
   8  -3  -1    4.21    1.09
   8  -3  -1    5.62    1.00
   7  -3  -1    0.39    0.28
   7  -3  -1    0.06    0.27
   7  -3  -1    0.46    0.27
   7  -3  -1    0.47    0.29
  -7   3   1    0.63    0.19
  -7   3   1    0.46    0.17
   6  -3  -1    5.76    0.77
   6  -3  -1    4.35    0.74
   6  -3  -1    2.81    0.72
   6  -3  -1    5.05    0.84
  -6   3   1    4.36    0.65
  -6   3   1    3.66    0.63
  -6   3   1    3.64    0.63
  -6   3   1    3.54    0.70
  -6   3   1    4.03    0.63
  -6   3   1    3.64    0.62
   5  -3  -1    0.02    0.24
   5  -3  -1   -0.16    0.20
   5  -3  -1    0.77    0.30
   5  -3  -1    0.02    0.20
  -5   3   1    0.06    0.19
  -5   3   1    0.11    0.23
  -5   3   1    0.13    0.16
   4  -3  -1    5.81    0.88
   4  -3  -1    5.88    1.01
   4  -3  -1    5.87    0.92
   4  -3  -1    5.21    0.96
  -4   3   1    5.51    0.87
  -4   3   1    5.88    0.97
  -4   3   1    5.24    0.86
   3  -3  -1   31.87    4.98
   3  -3  -1   32.64    4.55
   3  -3  -1   35.40    4.52
   3  -3  -1   37.56    4.97
  -3   3   1   35.58    4.52
  -3   3   1   32.58    4.97
  -3   3   1   31.05    4.53
   2  -3  -1   13.97    2.23
   2  -3  -1   16.69    2.02
   2  -3  -1   16.72    2.21
   2  -3  -1   13.88    2.04
  -2   3   1   12.95    2.02
  -2   3   1   14.17    2.00
   1  -3  -1   73.09   10.67
   1  -3  -1   74.99    9.74
   1  -3  -1   75.17    9.70
   1  -3  -1   72.79   10.63
  -1   3   1   75.23   10.67
  -1   3   1   78.29    9.73
  -1   3   1   71.52   10.63
  -1   3   1   69.18    9.69
   0  -3  -1  107.86   16.85
   0  -3  -1  122.61   15.34
   0  -3  -1  123.48   16.83
   0  -3  -1  113.32   15.37
   0   3   1  120.58   15.34
   0   3   1  110.73   15.37
   0   3   1  120.92   16.82
   0   3   1  110.17   16.86
  -1  -3  -1   12.23    1.47
  -1  -3  -1   11.18    1.61
  -1  -3  -1   10.04    1.56
  -1  -3  -1    9.27    1.42
   1   3   1    8.95    1.42
   1   3   1   11.08    1.61
   1   3   1   10.37    1.56
   1   3   1   13.69    1.49
  -2  -3  -1   23.87    3.10
  -2  -3  -1   23.84    3.08
  -2  -3  -1   22.95    3.39
   2   3   1   22.38    3.40
   2   3   1   23.15    3.36
   2   3   1   21.66    3.07
   2   3   1   22.95    3.10
  -3  -3  -1    4.15    0.72
  -3  -3  -1    4.14    0.68
  -3  -3  -1    4.36    0.68
   3   3   1    4.17    0.68
   3   3   1    4.63    0.73
   3   3   1    4.59    0.78
   3   3   1    4.14    0.67
  -4  -3  -1   -0.01    0.10
  -4  -3  -1    0.07    0.12
  -4  -3  -1    0.17    0.12
   4   3   1   -0.05    0.11
   4   3   1   -0.04    0.15
   4   3   1    0.30    0.14
   4   3   1    0.00    0.12
  -5  -3  -1   20.50    2.43
  -5  -3  -1   18.06    2.42
  -5  -3  -1   18.34    2.64
   5   3   1   13.58    2.73
   5   3   1   16.97    2.67
   5   3   1   19.12    2.46
   5   3   1   17.11    2.45
  -6  -3  -1    7.47    1.09
  -6  -3  -1    7.93    1.07
   6   3   1    8.40    1.28
   6   3   1    7.61    1.16
   6   3   1    7.74    1.33
   6   3   1    6.29    1.29
   6   3   1    7.44    1.17
   7   3   1    2.83    0.53
   7   3   1    2.07    0.60
   7   3   1    2.29    0.56
   7   3   1    3.23    0.58
   8   3   1    6.03    1.08
   8   3   1    8.89    1.22
   8   3   1    5.21    1.20
   8   3   1    5.43    1.03
   8   3   1    7.18    1.15
   9   3   1    1.38    0.56
   9   3   1    1.99    0.49
   9   3   1    2.33    0.47
  10   3   1    0.11    0.31
  10   3   1    0.17    0.38
  11   3   1    0.45    0.40
  11   3   1    0.38    0.51
  11   3   1    0.28    0.45
  12   3   1    0.37    0.48
  12   3   1   -0.23    0.57
  12  -4  -1    0.21    0.53
  12  -4  -1   -0.37    0.44
  11  -4  -1    0.20    0.42
  11  -4  -1    0.69    0.53
  10  -4  -1    0.43    0.41
  10  -4  -1   -0.18    0.39
   9  -4  -1    0.07    0.36
   9  -4  -1    0.57    0.43
   8  -4  -1   -0.03    0.26
   8  -4  -1   -0.21    0.32
  -8   4   1    0.71    0.22
   7  -4  -1    5.27    0.85
   7  -4  -1    5.98    0.97
   7  -4  -1    4.16    0.86
   7  -4  -1    5.18    0.95
  -7   4   1    4.53    0.75
  -7   4   1    4.27    0.74
  -7   4   1    4.94    0.77
  -7   4   1    3.63    0.73
  -7   4   1    4.04    0.74
   6  -4  -1   -0.04    0.26
   6  -4  -1    0.76    0.35
   6  -4  -1    0.14    0.22
   6  -4  -1    0.07    0.22
  -6   4   1    0.30    0.20
  -6   4   1   -0.01    0.25
  -6   4   1    0.03    0.21
   5  -4  -1    2.88    0.65
   5  -4  -1    3.49    0.75
   5  -4  -1    5.49    0.82
   5  -4  -1    4.55    0.82
  -5   4   1    3.31    0.68
  -5   4   1    4.05    0.77
  -5   4   1    4.96    0.73
   4  -4  -1    2.02    0.37
   4  -4  -1    0.80    0.32
   4  -4  -1    0.81    0.37
   4  -4  -1    2.43    0.43
  -4   4   1    1.11    0.32
  -4   4   1    1.01    0.30
  -4   4   1    1.06    0.37
   3  -4  -1   17.90    2.13
   3  -4  -1   15.26    2.26
   3  -4  -1   16.82    2.32
   3  -4  -1   14.14    2.05
  -3   4   1   15.12    2.15
  -3   4   1   12.66    2.04
   2  -4  -1    0.09    0.13
   2  -4  -1    0.11    0.11
   2  -4  -1    0.12    0.16
   2  -4  -1    0.16    0.19
  -2   4   1    0.26    0.20
  -2   4   1    0.29    0.18
  -2   4   1    0.01    0.10
   1  -4  -1    2.93    0.65
   1  -4  -1    3.37    0.54
   1  -4  -1    3.61    0.62
   1  -4  -1    3.83    0.61
  -1   4   1    3.90    0.63
  -1   4   1    2.64    0.62
  -1   4   1    3.39    0.61
  -1   4   1    3.05    0.54
   0  -4  -1    6.74    0.93
   0  -4  -1    6.61    1.09
   0  -4  -1    7.13    1.02
   0  -4  -1    5.51    0.97
   0   4   1    5.67    0.90
   0   4   1    5.84    0.98
   0   4   1    6.39    1.00
   0   4   1    5.19    1.05
  -1  -4  -1   44.72    6.67
  -1  -4  -1   43.13    6.13
  -1  -4  -1   45.04    6.09
   1   4   1   53.35    6.16
   1   4   1   45.23    6.09
   1   4   1   43.87    6.67
   1   4   1   49.36    6.74
  -2  -4  -1    2.33    0.48
  -2  -4  -1    2.22    0.47
  -2  -4  -1    2.51    0.45
   2   4   1    3.31    0.53
   2   4   1    2.38    0.47
   2   4   1    2.33    0.43
   2   4   1    3.20    0.58
  -3  -4  -1    4.41    0.77
  -3  -4  -1    4.80    0.76
  -3  -4  -1    5.12    0.83
   3   4   1    5.33    0.90
   3   4   1    4.00    0.76
   3   4   1    5.27    0.82
   3   4   1    4.64    0.75
  -4  -4  -1    0.63    0.21
  -4  -4  -1    0.91    0.25
  -4  -4  -1    0.90    0.25
   4   4   1    0.68    0.24
   4   4   1    0.58    0.27
   4   4   1    0.46    0.20
   4   4   1    0.79    0.25
  -5  -4  -1    3.93    0.69
  -5  -4  -1    3.48    0.63
  -5  -4  -1    4.46    0.65
   5   4   1    3.67    0.76
   5   4   1    3.60    0.70
   5   4   1    3.71    0.65
   5   4   1    3.54    0.66
  -6  -4  -1    3.85    0.58
  -6  -4  -1    3.29    0.56
   6   4   1    3.41    0.62
   6   4   1    2.78    0.60
   6   4   1    3.31    0.65
   6   4   1    3.13    0.72
  -7  -4  -1    1.92    0.33
  -7  -4  -1    2.13    0.33
   7   4   1    1.82    0.54
   7   4   1    2.16    0.51
   7   4   1    1.52    0.41
   7   4   1    1.20    0.47
   7   4   1    1.26    0.42
   8   4   1    1.13    0.37
   8   4   1    1.02    0.42
   8   4   1    1.74    0.53
   8   4   1    1.94    0.49
   9   4   1    0.06    0.37
   9   4   1    0.16    0.25
   9   4   1    0.26    0.29
  10   4   1   -0.13    0.25
  10   4   1    0.21    0.39
  11   4   1    0.29    0.52
  11   4   1    0.23    0.39
  12   4   1   -0.08    0.49
  12   4   1    0.07    0.58
  11  -5  -1   -0.28    0.40
  11  -5  -1   -0.26    0.41
  10  -5  -1   -0.13    0.40
  10  -5  -1    0.39    0.40
   9  -5  -1    0.04    0.39
   9  -5  -1    0.57    0.39
   8  -5  -1    0.37    0.37
   8  -5  -1    0.68    0.38
   7  -5  -1    2.05    0.69
   7  -5  -1    3.14    0.68
  -7   5   1    5.58    0.73
   6  -5  -1   -0.28    0.31
   6  -5  -1    0.82    0.34
   6  -5  -1    1.26    0.36
  -6   5   1    0.43    0.29
  -6   5   1    0.06    0.30
  -6   5   1    0.08    0.21
   5  -5  -1    8.54    1.54
   5  -5  -1    9.24    1.45
   5  -5  -1    7.27    1.31
   5  -5  -1    9.08    1.47
  -5   5   1    8.81    1.36
  -5   5   1    9.75    1.38
  -5   5   1    8.24    1.48
   4  -5  -1   29.48    4.45
   4  -5  -1   29.07    4.50
   4  -5  -1   28.35    4.11
   4  -5  -1   35.14    4.08
  -4   5   1   34.34    4.11
  -4   5   1   25.01    4.04
   3  -5  -1   24.72    3.89
   3  -5  -1   30.01    3.98
   3  -5  -1   25.99    3.55
   3  -5  -1   28.91    3.63
  -3   5   1   25.50    3.94
  -3   5   1   27.87    3.60
  -3   5   1   23.42    3.54
   2  -5  -1    4.39    0.76
   2  -5  -1    4.24    0.68
   2  -5  -1    2.94    0.54
   2  -5  -1    2.81    0.58
  -2   5   1    3.27    0.61
  -2   5   1    3.66    0.70
  -2   5   1    1.95    0.49
   1  -5  -1    4.90    1.02
   1  -5  -1    7.39    1.09
   1  -5  -1    6.01    1.16
   1  -5  -1    6.75    0.98
  -1   5   1    5.40    1.12
  -1   5   1    6.85    1.07
  -1   5   1    7.32    1.00
   0  -5  -1    6.18    1.05
   0  -5  -1    8.08    1.00
   0  -5  -1    4.83    1.01
   0   5   1    6.03    0.96
   0   5   1    6.17    1.15
   0   5   1    7.70    1.09
   0   5   1    5.54    1.02
  -1  -5  -1   22.75    3.07
  -1  -5  -1   22.26    3.13
  -1  -5  -1   21.96    3.35
   1   5   1   22.62    3.36
   1   5   1   28.35    3.17
   1   5   1   23.57    3.44
   1   5   1   20.52    3.06
  -2  -5  -1    9.76    1.60
  -2  -5  -1   10.74    1.49
  -2  -5  -1    9.41    1.53
   2   5   1    9.95    1.70
   2   5   1   10.77    1.56
   2   5   1   10.96    1.48
   2   5   1    9.63    1.59
  -3  -5  -1    0.09    0.16
  -3  -5  -1    0.15    0.16
  -3  -5  -1   -0.03    0.11
   3   5   1    0.11    0.16
   3   5   1    0.00    0.20
   3   5   1    0.15    0.18
   3   5   1    0.25    0.17
  -4  -5  -1    7.88    1.21
  -4  -5  -1    7.18    1.14
  -4  -5  -1    5.54    1.08
   4   5   1    7.87    1.32
   4   5   1    7.63    1.11
   4   5   1    6.54    1.18
   4   5   1    9.42    1.20
  -5  -5  -1    1.82    0.37
  -5  -5  -1    0.99    0.31
  -5  -5  -1    1.45    0.35
   5   5   1    1.12    0.33
   5   5   1    1.06    0.41
   5   5   1    1.04    0.33
   5   5   1    1.03    0.33
  -6  -5  -1   -0.08    0.18
  -6  -5  -1   -0.06    0.17
   6   5   1   -0.07    0.18
   6   5   1    0.10    0.24
   6   5   1    0.04    0.18
   6   5   1    0.36    0.25
  -7  -5  -1    7.39    1.06
  -7  -5  -1    7.08    1.06
   7   5   1    5.65    1.29
   7   5   1    7.04    1.25
   7   5   1    7.79    1.18
   7   5   1    8.19    1.20
   8   5   1    0.17    0.32
   8   5   1    0.43    0.37
   8   5   1    0.45    0.36
   8   5   1    0.36    0.26
   9   5   1   -0.04    0.26
   9   5   1    0.25    0.36
   9   5   1    0.54    0.30
  10   5   1   -0.10    0.37
  10   5   1    0.37    0.31
  11   5   1   -0.31    0.36
  11   5   1    0.14    0.46
  12   5   1   -0.90    0.57
  11  -6  -1    0.19    0.47
  11  -6  -1    0.36    0.47
  10  -6  -1   -0.27    0.36
  10  -6  -1    0.24    0.40
   9  -6  -1   -0.11    0.34
   9  -6  -1    0.42    0.38
   8  -6  -1    0.39    0.39
   8  -6  -1    0.90    0.41
   7  -6  -1    1.44    0.53
   7  -6  -1    1.79    0.51
  -7   6   1    2.51    0.54
   6  -6  -1    2.18    0.59
   6  -6  -1    1.76    0.51
  -6   6   1    2.76    0.58
   5  -6  -1    2.87    0.66
   5  -6  -1    3.56    0.64
   5  -6  -1    2.40    0.70
  -5   6   1    2.16    0.64
  -5   6   1    3.42    0.67
   4  -6  -1   -0.09    0.18
   4  -6  -1   -0.37    0.32
   4  -6  -1    0.38    0.26
  -4   6   1    0.10    0.28
  -4   6   1    0.01    0.23
   3  -6  -1    3.80    0.56
   3  -6  -1    2.72    0.45
   3  -6  -1    0.04    0.38
  -3   6   1    0.69    0.35
  -3   6   1    1.83    0.52
   2  -6  -1   30.62    3.89
   2  -6  -1   27.06    4.24
   2  -6  -1   29.29    3.97
  -2   6   1   35.22    3.99
  -2   6   1   33.70    4.36
  -2   6   1   22.42    3.85
   1  -6  -1    7.02    1.15
   1  -6  -1    6.67    1.13
   1  -6  -1    6.22    1.03
  -1   6   1    5.58    1.01
  -1   6   1    7.97    1.17
  -1   6   1    7.69    1.28
   0  -6  -1   19.76    2.75
   0  -6  -1   19.00    2.90
   0  -6  -1   20.14    3.01
   0   6   1   22.28    3.12
   0   6   1   18.51    2.75
   0   6   1   22.53    2.85
  -1  -6  -1   14.73    2.01
  -1  -6  -1   14.34    2.19
  -1  -6  -1   20.83    2.15
   1   6   1   12.32    2.17
   1   6   1   19.50    2.24
   1   6   1   12.20    2.03
   1   6   1   13.20    2.34
  -2  -6  -1   11.79    1.91
  -2  -6  -1   16.28    1.92
  -2  -6  -1   11.94    1.76
   2   6   1   12.48    1.92
   2   6   1   13.79    1.87
   2   6   1    8.70    1.70
   2   6   1   15.52    2.12
  -3  -6  -1    9.67    1.59
  -3  -6  -1   14.43    1.75
   3   6   1   12.93    1.92
   3   6   1   10.45    1.74
   3   6   1   12.64    1.71
   3   6   1    9.16    1.57
  -4  -6  -1   18.09    2.45
  -4  -6  -1   18.46    2.55
  -4  -6  -1   19.20    2.67
   4   6   1   16.64    2.66
   4   6   1   16.96    2.83
   4   6   1   15.64    2.42
   4   6   1   19.06    2.50
  -5  -6  -1    0.26    0.24
  -5  -6  -1    0.22    0.22
  -5  -6  -1    0.21    0.25
   5   6   1    0.37    0.24
   5   6   1    0.10    0.28
   5   6   1    0.04    0.21
   5   6   1    0.38    0.24
  -6  -6  -1    2.65    0.54
  -6  -6  -1    2.84    0.56
   6   6   1    2.09    0.56
   6   6   1    3.36    0.64
   6   6   1    2.72    0.61
   6   6   1    2.86    0.71
  -7  -6  -1    0.57    0.28
  -7  -6  -1    1.02    0.29
   7   6   1    1.13    0.46
   7   6   1    0.56    0.29
   8   6   1   -0.13    0.26
   8   6   1    0.26    0.35
   8   6   1    0.55    0.42
   9   6   1    0.42    0.36
   9   6   1    0.17    0.40
  10   6   1    0.58    0.49
  10   6   1    0.52    0.36
  11   6   1    0.55    0.55
  11   6   1    0.95    0.46
  10  -7  -1    0.69    0.57
  10  -7  -1    0.00    0.45
   9  -7  -1   -0.18    0.40
   9  -7  -1   -0.21    0.38
   8  -7  -1    0.03    0.35
   8  -7  -1    0.20    0.41
   7  -7  -1    0.13    0.31
   7  -7  -1    0.23    0.37
  -7   7   1    0.07    0.29
   6  -7  -1   -0.25    0.25
   6  -7  -1    0.01    0.30
  -6   7   1   -0.22    0.26
   5  -7  -1    1.56    0.53
   5  -7  -1    2.13    0.55
  -5   7   1    2.94    0.64
  -5   7   1    2.44    0.68
   4  -7  -1    3.32    0.77
   4  -7  -1    3.88    0.75
  -4   7   1    5.67    0.89
  -4   7   1    3.29    0.88
   3  -7  -1    6.53    1.27
   3  -7  -1    7.80    1.20
  -3   7   1    7.93    1.31
  -3   7   1    7.86    1.42
   2  -7  -1    8.37    1.71
   2  -7  -1   10.62    1.61
  -2   7   1   12.37    1.92
  -2   7   1   14.52    1.81
   1  -7  -1   31.27    4.26
   1  -7  -1   24.39    3.86
  -1   7   1   29.83    4.35
  -1   7   1   30.09    3.97
   0  -7  -1   19.34    3.03
   0  -7  -1   17.99    2.76
   0   7   1   21.22    3.26
   0   7   1   25.35    2.92
  -1  -7  -1   -0.19    0.15
  -1  -7  -1   -0.02    0.15
   1   7   1    0.18    0.26
   1   7   1   -0.17    0.25
  -2  -7  -1    6.82    1.09
  -2  -7  -1    7.89    1.20
   2   7   1    5.88    1.15
   2   7   1    6.17    1.15
   2   7   1    6.98    1.32
  -3  -7  -1    5.04    0.92
  -3  -7  -1    6.45    0.90
   3   7   1    4.47    0.91
   3   7   1    4.82    0.91
   3   7   1    3.88    0.98
  -4  -7  -1    0.31    0.26
  -4  -7  -1    0.03    0.20
   4   7   1   -0.08    0.29
   4   7   1    0.14    0.26
   4   7   1    0.51    0.30
  -5  -7  -1    0.41    0.30
  -5  -7  -1    0.42    0.27
   5   7   1    0.58    0.31
   5   7   1    0.73    0.45
   5   7   1    0.51    0.31
   6   7   1   17.13    3.00
   6   7   1   19.25    2.71
   7   7   1    0.29    0.40
   7   7   1    0.47    0.32
   8   7   1    0.28    0.32
   8   7   1    0.29    0.42
   9   7   1    0.29    0.37
   9   7   1    0.18    0.42
   9   7   1    0.01    0.40
  10   7   1    0.25    0.38
  10   7   1    0.27    0.47
  11   7   1   -0.13    0.50
  11   7   1   -0.03    0.37
  10  -8  -1    0.69    0.55
  10  -8  -1    0.67    0.59
   9  -8  -1    0.52    0.49
   9  -8  -1    0.46    0.45
   8  -8  -1    0.39    0.40
   8  -8  -1    0.24    0.45
   7  -8  -1    0.18    0.38
   7  -8  -1    0.43    0.40
  -7   8   1    0.33    0.36
   6  -8  -1    0.16    0.37
   6  -8  -1    0.31    0.33
  -6   8   1    0.06    0.35
   5  -8  -1    0.05    0.28
   5  -8  -1    0.20    0.27
  -5   8   1    0.51    0.38
   4  -8  -1   -0.20    0.22
   4  -8  -1    0.58    0.34
  -4   8   1   -0.01    0.36
  -4   8   1   -0.04    0.32
   3  -8  -1    0.63    0.36
   3  -8  -1    0.43    0.28
  -3   8   1    2.54    0.63
  -3   8   1    2.08    0.54
   2  -8  -1    0.22    0.22
   2  -8  -1    0.42    0.27
  -2   8   1    0.49    0.38
  -2   8   1   -0.15    0.24
   1  -8  -1   12.76    2.08
   1  -8  -1   11.65    1.89
  -1   8   1   14.86    2.11
  -1   8   1   13.46    2.26
   0  -8  -1    3.19    0.66
   0  -8  -1    2.58    0.67
   0   8   1    4.74    0.95
   0   8   1    4.54    0.82
  -1  -8  -1    0.47    0.24
  -1  -8  -1   -0.23    0.19
   1   8   1   -0.13    0.31
   1   8   1   -0.22    0.23
  -2  -8  -1   31.36    4.80
  -2  -8  -1   28.45    4.38
   2   8   1   36.47    4.51
   2   8   1   36.33    4.96
  -3  -8  -1    0.37    0.23
  -3  -8  -1    0.52    0.29
   3   8   1   -0.26    0.25
   3   8   1   -0.19    0.22
   3   8   1   -0.04    0.31
  -4  -8  -1    2.18    0.55
  -4  -8  -1    1.95    0.56
   4   8   1    2.36    0.71
   4   8   1    2.88    0.66
  -5  -8  -1    0.55    0.30
   5   8   1   -0.03    0.33
   5   8   1    0.45    0.34
  -6  -8  -1   -0.10    0.27
   6   8   1    0.11    0.29
   6   8   1   -0.08    0.34
   7   8   1    0.02    0.30
   7   8   1    0.58    0.45
   8   8   1    0.13    0.41
   8   8   1   -0.05    0.33
   9   8   1   -0.06    0.45
   9   8   1   -0.11    0.35
   9   8   1    0.36    0.51
  10   8   1    0.66    0.56
  10   8   1    0.34    0.40
   9  -9  -1    0.46    0.60
   9  -9  -1    0.48    0.47
   8  -9  -1    0.30    0.42
   8  -9  -1   -0.10    0.44
   7  -9  -1   -0.11    0.38
   7  -9  -1    0.39    0.44
  -7   9   1    0.60    0.44
   6  -9  -1    0.44    0.42
   6  -9  -1    0.17    0.37
  -6   9   1    0.38    0.39
   5  -9  -1   -0.38    0.25
   5  -9  -1    0.01    0.31
  -5   9   1   -0.19    0.32
   4  -9  -1    0.00    0.27
   4  -9  -1    0.11    0.30
  -4   9   1    0.04    0.35
   3  -9  -1    1.07    0.40
   3  -9  -1    1.21    0.48
  -3   9   1    2.51    0.64
  -3   9   1    1.66    0.63
   2  -9  -1    4.41    0.98
   2  -9  -1    4.60    0.92
  -2   9   1    8.32    1.24
  -2   9   1    5.31    1.19
   1  -9  -1   -0.29    0.21
   1  -9  -1    0.11    0.22
  -1   9   1   -0.22    0.30
  -1   9   1    0.21    0.39
   0  -9  -1    0.08    0.23
   0  -9  -1    0.11    0.26
   0   9   1   -0.05    0.34
   0   9   1    0.02    0.37
  -1  -9  -1    2.93    0.71
  -1  -9  -1    3.68    0.78
   1   9   1    4.44    1.03
   1   9   1    5.50    0.95
  -2  -9  -1    1.12    0.40
  -2  -9  -1    1.09    0.42
   2   9   1    2.07    0.70
   2   9   1    1.50    0.53
  -3  -9  -1    0.40    0.30
   3   9   1    0.30    0.44
   3   9   1    0.57    0.38
  -4  -9  -1    0.03    0.30
   4   9   1    0.01    0.42
   4   9   1   -0.24    0.29
  -5  -9  -1    3.89    0.90
   5   9   1    6.12    1.05
   5   9   1    5.22    1.17
  -6  -9  -1    1.79    0.54
   6   9   1    1.79    0.70
   6   9   1    2.77    0.68
   7   9   1    0.21    0.46
   7   9   1    0.19    0.37
   8   9   1   -0.13    0.42
   8   9   1   -0.22    0.31
   9   9   1    0.45    0.45
   9   9   1   -0.48    0.43
   9   9   1    0.54    0.57
  10   9   1   -0.32    0.49
  10   9   1    0.32    0.55
  10   9   1   -0.43    0.34
   8 -10  -1   -0.10    0.50
   8 -10  -1    0.02    0.46
   7 -10  -1   -0.06    0.41
   7 -10  -1   -0.18    0.42
   6 -10  -1    0.42    0.40
   6 -10  -1    0.58    0.45
  -6  10   1    0.24    0.45
   5 -10  -1    0.56    0.46
   5 -10  -1    0.56    0.41
  -5  10   1    1.37    0.59
   4 -10  -1   -0.11    0.26
   4 -10  -1    0.17    0.35
  -4  10   1   -0.12    0.40
   3 -10  -1    0.02    0.28
   3 -10  -1   -0.16    0.30
  -3  10   1   -0.30    0.34
  -3  10   1   -0.09    0.46
   2 -10  -1    0.24    0.30
   2 -10  -1    0.74    0.39
  -2  10   1    1.19    0.64
  -2  10   1    0.75    0.48
   1 -10  -1    0.76    0.34
   1 -10  -1    0.85    0.41
  -1  10   1    1.46    0.70
  -1  10   1    0.99    0.50
   0 -10  -1    1.56    0.49
   0 -10  -1    1.16    0.41
   0  10   1    1.14    0.59
   0  10   1    2.42    0.65
  -1 -10  -1    0.60    0.36
  -1 -10  -1   -0.08    0.23
   1  10   1    0.06    0.32
   1  10   1    0.51    0.48
  -2 -10  -1    2.04    0.58
   2  10   1    2.98    0.74
   2  10   1    2.47    0.85
  -3 -10  -1    0.62    0.43
   3  10   1    1.47    0.67
   3  10   1    3.35    0.70
  -4 -10  -1    0.81    0.45
   4  10   1    2.35    0.63
   4  10   1    1.76    0.75
  -5 -10  -1    0.01    0.35
   5  10   1   -0.28    0.34
   5  10   1    0.86    0.59
   6  10   1    0.48    0.44
   6  10   1    0.76    0.61
   7  10   1   -0.16    0.46
   7  10   1    0.36    0.43
   8  10   1   -0.06    0.48
   8  10   1   -0.47    0.38
   9  10   1    0.33    0.45
   9  10   1    0.20    0.56
   7 -11  -1    0.13    0.47
   6 -11  -1    0.52    0.49
   6 -11  -1    0.22    0.43
  -6  11   1    0.78    0.54
   5 -11  -1    0.36    0.38
   5 -11  -1    0.17    0.40
  -5  11   1    0.15    0.46
   4 -11  -1    0.30    0.43
   4 -11  -1    0.51    0.41
  -4  11   1    0.73    0.51
   3 -11  -1   -0.09    0.29
   3 -11  -1    0.31    0.40
  -3  11   1    0.54    0.51
   2 -11  -1    0.06    0.30
   2 -11  -1   -0.32    0.30
  -2  11   1    0.34    0.42
  -2  11   1    0.12    0.58
   1 -11  -1    0.02    0.35
   1 -11  -1   -0.32    0.29
  -1  11   1    0.00    0.56
  -1  11   1    0.28    0.43
   0 -11  -1    0.61    0.36
   0 -11  -1    1.35    0.51
   0  11   1    1.29    0.57
   0  11   1    1.52    0.74
  -1 -11  -1    0.27    0.33
   1  11   1    0.36    0.53
   1  11   1    0.29    0.43
  -2 -11  -1    0.77    0.42
   2  11   1    1.68    0.59
   2  11   1    0.97    0.67
  -3 -11  -1    0.22    0.35
   3  11   1    0.50    0.58
   3  11   1    0.17    0.43
  -4 -11  -1   -0.17    0.34
   4  11   1    0.63    0.58
   4  11   1   -0.15    0.34
   5  11   1    1.87    0.81
   5  11   1    2.01    0.65
   6  11   1    0.24    0.56
   6  11   1    0.00    0.38
   7  11   1   -0.36    0.49
   7  11   1   -0.42    0.35
   8  11   1    0.13    0.60
   8  11   1   -0.07    0.42
   6 -12  -1    0.48    0.57
  -6  12   1   -0.17    0.53
   5 -12  -1   -0.22    0.46
  -5  12   1   -0.17    0.49
   4 -12  -1   -0.27    0.37
   4 -12  -1   -0.36    0.40
  -4  12   1    0.53    0.57
   3 -12  -1    0.58    0.44
   3 -12  -1    0.23    0.39
  -3  12   1    0.24    0.45
   2 -12  -1    0.54    0.44
   2 -12  -1    0.97    0.50
  -2  12   1    2.67    0.77
   1 -12  -1    0.19    0.35
  -1  12   1    0.68    0.56
  -1  12   1   -0.02    0.66
   0 -12  -1    0.18    0.37
   0  12   1    0.36    0.62
   0  12   1    0.51    0.55
  -1 -12  -1    0.45    0.42
   1  12   1    0.40    0.59
   1  12   1    0.46    0.47
  -2 -12  -1    0.89    0.46
   2  12   1    0.21    0.50
   2  12   1    0.98    0.72
  -3 -12  -1    0.20    0.40
   3  12   1    0.61    0.68
   3  12   1    0.32    0.54
  -4 -12  -1    0.16    0.43
   4  12   1    1.15    0.58
   4  12   1    0.19    0.62
   5  12   1    0.82    0.51
   5  12   1    0.72    0.71
   6  12   1   -0.13    0.60
  -4  13   1    0.08    0.57
  -3  13   1   -0.46    0.58
   2 -13  -1    0.07    0.40
  -2  13   1   -0.72    0.50
   1 -13  -1   -0.27    0.35
  -1  13   1   -0.03    0.56
   0 -13  -1   -0.25    0.36
   0  13   1   -0.35    0.49
  -1 -13  -1   -0.23    0.38
   1  13   1   -0.29    0.50
   1  13   1    0.77    0.74
  -2 -13  -1    0.07    0.45
   2  13   1   -0.34    0.46
   2  13   1    0.10    0.63
  -3 -13  -1    0.21    0.48
   3  13   1   -0.80    0.58
   4  13   1    1.36    0.88
   5  13   1   -0.12    0.70
   0 -14  -1    0.76    0.54
  -1 -14  -1   -0.16    0.46
   4  13  -2   -0.21    0.63
   3  13  -2    0.89    0.78
   2  13  -2    0.26    0.71
  -2 -13   2    0.54    0.47
   1  13  -2    0.02    0.57
   1  13  -2   -0.63    0.55
  -1 -13   2   -0.12    0.41
   0  13  -2    0.87    0.78
   0  13  -2   -0.23    0.50
   0 -13   2   -0.19    0.37
  -1  13  -2    0.53    0.68
   1 -13   2   -0.03    0.39
  -2  13  -2    0.76    0.67
   2 -13   2    0.66    0.48
  -3  13  -2    1.42    0.80
   3 -13   2    0.43    0.44
   6  12  -2   -0.47    0.56
   5  12  -2    0.59    0.67
   5  12  -2    0.99    0.54
   4  12  -2    0.22    0.62
   4  12  -2    0.12    0.46
   3  12  -2    0.18    0.60
   3  12  -2    0.64    0.55
  -3 -12   2   -0.09    0.39
   2  12  -2    0.18    0.56
   2  12  -2   -0.10    0.43
  -2 -12   2    0.43    0.41
   1  12  -2    3.68    0.99
   1  12  -2    2.32    0.77
  -1 -12   2    0.83    0.47
   0  12  -2    0.12    0.50
   0  12  -2   -0.09    0.58
   0 -12   2    1.44    0.49
  -1  12  -2   -0.15    0.57
  -1  12  -2    0.54    0.58
   1 -12   2    0.19    0.38
  -2  12  -2    1.49    0.69
   2 -12   2    1.11    0.49
   3 -12   2    1.10    0.51
  -4  12  -2    0.02    0.58
   4 -12   2   -0.01    0.38
  -5  12  -2   -0.42    0.52
   5 -12   2    0.25    0.45
   5 -12   2   -0.22    0.48
  -6  12  -2   -0.43    0.59
   6 -12   2    0.25    0.57
   7  11  -2    0.43    0.59
   7  11  -2    0.42    0.47
   6  11  -2   -0.10    0.45
   6  11  -2    0.00    0.51
   5  11  -2   -0.56    0.45
   5  11  -2    0.77    0.44
   4  11  -2    0.00    0.51
   4  11  -2    0.13    0.42
   3  11  -2    0.07    0.45
   3  11  -2    0.07    0.45
  -3 -11   2    0.34    0.38
   2  11  -2    0.24    0.50
   2  11  -2    0.14    0.40
  -2 -11   2    0.14    0.34
   1  11  -2    0.64    0.55
   1  11  -2    0.47    0.50
  -1 -11   2    0.60    0.38
   0  11  -2    1.23    0.65
   0  11  -2    0.45    0.47
   0 -11   2    0.80    0.41
  -1  11  -2    1.60    0.74
  -1  11  -2    1.19    0.53
   1 -11   2    0.59    0.38
  -2  11  -2    2.83    0.88
  -2  11  -2    1.97    0.70
   2 -11   2    1.40    0.55
   2 -11   2    1.43    0.50
  -3  11  -2    0.25    0.54
   3 -11   2    1.44    0.48
   3 -11   2    0.35    0.42
  -4  11  -2   -0.07    0.52
   4 -11   2   -0.33    0.30
   4 -11   2   -0.09    0.36
  -5  11  -2    2.90    0.84
   5 -11   2    1.29    0.58
   5 -11   2    1.67    0.62
  -6  11  -2    0.46    0.55
   6 -11   2   -0.02    0.37
   6 -11   2    0.38    0.56
  -7  11  -2   -0.15    0.58
   7 -11   2    0.03    0.50
   8  10  -2    0.33    0.45
   8  10  -2    0.59    0.54
   7  10  -2   -0.19    0.43
   7  10  -2    0.04    0.39
   6  10  -2    0.56    0.51
   6  10  -2    0.49    0.41
   5  10  -2    0.50    0.50
   5  10  -2    0.70    0.40
   4  10  -2    0.74    0.46
   4  10  -2   -0.23    0.40
  -4 -10   2    0.12    0.33
   3  10  -2    1.10    0.51
   3  10  -2    1.31    0.60
  -3 -10   2    0.62    0.37
   2  10  -2   -0.30    0.34
   2  10  -2    0.40    0.47
  -2 -10   2   -0.19    0.26
   1  10  -2   -0.20    0.38
   1  10  -2   -0.48    0.32
  -1 -10   2   -0.01    0.26
   0  10  -2   -0.25    0.30
   0  10  -2   -0.19    0.38
   0 -10   2   -0.09    0.26
   0 -10   2    0.02    0.29
  -1  10  -2    0.70    0.52
  -1  10  -2    0.66    0.46
   1 -10   2    0.73    0.33
   1 -10   2    1.66    0.48
  -2  10  -2    0.94    0.49
  -2  10  -2    0.39    0.51
   2 -10   2    0.40    0.30
   2 -10   2    0.00    0.30
  -3  10  -2    4.15    0.96
  -3  10  -2    2.01    0.65
   3 -10   2    1.51    0.53
   3 -10   2    2.03    0.62
  -4  10  -2    0.30    0.43
   4 -10   2   -0.13    0.29
   4 -10   2   -0.10    0.29
  -5  10  -2   -0.26    0.39
   5 -10   2    0.23    0.37
   5 -10   2   -0.08    0.35
  -6  10  -2   -0.15    0.43
   6 -10   2    0.11    0.40
   6 -10   2    0.03    0.39
  -7  10  -2    0.15    0.49
   7 -10   2    0.10    0.42
   7 -10   2    0.22    0.48
   8 -10   2   -0.03    0.52
   9   9  -2    0.22    0.49
   9   9  -2   -0.02    0.42
   8   9  -2    0.24    0.46
   8   9  -2    0.71    0.40
   7   9  -2    0.66    0.53
   7   9  -2    1.47    0.50
   6   9  -2    0.59    0.37
   6   9  -2    0.31    0.44
   5   9  -2    0.49    0.42
   5   9  -2    0.63    0.36
  -5  -9   2    0.05    0.28
   4   9  -2    1.07    0.57
   4   9  -2    2.33    0.60
  -4  -9   2    1.71    0.48
   3   9  -2    4.12    1.05
   3   9  -2    4.19    0.96
  -3  -9   2    5.44    0.90
   2   9  -2    2.81    0.78
   2   9  -2    3.30    0.89
  -2  -9   2    4.08    0.72
   1   9  -2    0.24    0.34
   1   9  -2    1.45    0.55
  -1  -9   2    0.74    0.36
  -1  -9   2    0.54    0.29
   0   9  -2    0.24    0.35
   0   9  -2    0.93    0.53
   0  -9   2    0.99    0.34
   0  -9   2    0.28    0.27
  -1   9  -2    2.59    0.77
  -1   9  -2    1.07    0.54
   1  -9   2    2.44    0.54
   1  -9   2    2.22    0.58
  -2   9  -2   -0.12    0.37
  -2   9  -2   -0.06    0.34
   2  -9   2    0.38    0.27
   2  -9   2    0.47    0.31
  -3   9  -2    1.74    0.64
  -3   9  -2    0.80    0.45
   3  -9   2    1.18    0.36
   3  -9   2    0.19    0.31
  -4   9  -2    2.64    0.79
  -4   9  -2    2.91    0.71
   4  -9   2    1.83    0.54
   4  -9   2    1.78    0.58
  -5   9  -2    0.52    0.41
   5  -9   2    0.21    0.34
   5  -9   2   -0.20    0.28
  -6   9  -2   -0.27    0.35
   6  -9   2   -0.41    0.29
   6  -9   2    0.62    0.43
  -7   9  -2    0.48    0.42
   7  -9   2   -0.12    0.35
   7  -9   2   -0.08    0.40
   8  -9   2   -0.02    0.45
   8  -9   2    0.69    0.47
   9  -9   2   -0.08    0.43
   9  -9   2    1.07    0.53
  10   8  -2   -0.08    0.46
  10   8  -2   -0.32    0.45
  10   8  -2    0.27    0.41
   9   8  -2    0.06    0.38
   9   8  -2   -0.47    0.42
   8   8  -2    0.32    0.39
   8   8  -2    0.46    0.39
   7   8  -2   -0.14    0.31
   7   8  -2    0.17    0.40
   6   8  -2    1.55    0.56
   6   8  -2    1.89    0.52
   5   8  -2    0.32    0.39
   5   8  -2    0.20    0.32
  -5  -8   2    0.79    0.32
   4   8  -2    4.43    0.75
   4   8  -2    3.04    0.74
  -4  -8   2    1.33    0.46
   3   8  -2    3.36    0.80
   3   8  -2    4.77    0.98
   3   8  -2    4.35    0.87
  -3  -8   2    3.84    0.80
  -3  -8   2    4.73    0.77
   2   8  -2    1.00    0.48
   2   8  -2    0.58    0.37
   2   8  -2    0.25    0.29
  -2  -8   2    0.49    0.26
  -2  -8   2    1.52    0.39
   1   8  -2    4.59    0.80
   1   8  -2    3.02    0.79
  -1  -8   2    2.88    0.60
  -1  -8   2    2.51    0.63
   0   8  -2    8.66    1.49
   0   8  -2    7.19    1.30
   0  -8   2    7.02    1.28
   0  -8   2    7.29    1.19
  -1   8  -2    2.05    0.59
  -1   8  -2    2.89    0.73
   1  -8   2    1.70    0.47
   1  -8   2    2.72    0.57
  -2   8  -2    0.78    0.42
  -2   8  -2    1.50    0.54
   2  -8   2    1.34    0.39
   2  -8   2    1.04    0.36
  -3   8  -2   -0.09    0.28
  -3   8  -2    0.81    0.46
   3  -8   2    0.87    0.32
   3  -8   2    0.34    0.31
  -4   8  -2   -0.14    0.33
  -4   8  -2   -0.10    0.28
   4  -8   2   -0.38    0.18
   4  -8   2   -0.16    0.25
  -5   8  -2   12.18    2.13
  -5   8  -2   12.09    1.93
   5  -8   2   11.08    1.83
  -6   8  -2    1.13    0.54
   6  -8   2    1.28    0.45
   6  -8   2    1.70    0.57
  -7   8  -2    0.08    0.32
   7  -8   2   -0.09    0.40
   7  -8   2   -0.08    0.30
  -8   8  -2    1.26    0.54
   8  -8   2    0.10    0.39
   8  -8   2    0.35    0.49
   9  -8   2    0.42    0.42
   9  -8   2    1.06    0.62
  10  -8   2   -0.64    0.40
  10  -8   2   -0.09    0.47
  11   7  -2   -0.09    0.44
  10   7  -2    1.03    0.42
  10   7  -2   -0.18    0.47
  10   7  -2    0.48    0.52
   9   7  -2    0.32    0.42
   9   7  -2   -0.10    0.31
   8   7  -2    0.67    0.45
   8   7  -2    1.13    0.42
   7   7  -2    0.33    0.37
   7   7  -2   -0.14    0.24
   6   7  -2    0.64    0.34
   6   7  -2    0.59    0.29
   6   7  -2    0.32    0.36
   5   7  -2    1.06    0.39
   5   7  -2    1.18    0.49
   5   7  -2    1.84    0.44
   5   7  -2    0.81    0.36
  -5  -7   2    0.90    0.32
  -5  -7   2    1.78    0.39
   4   7  -2    0.13    0.24
   4   7  -2    0.16    0.22
   4   7  -2   -0.25    0.23
   4   7  -2    0.09    0.24
  -4  -7   2    0.10    0.24
  -4  -7   2   -0.03    0.21
  -4  -7   2    0.38    0.22
   3   7  -2    5.66    1.12
   3   7  -2    5.23    1.21
   3   7  -2    7.26    1.09
   3   7  -2    7.50    1.20
  -3  -7   2    7.40    1.09
  -3  -7   2    6.93    1.17
  -3  -7   2    7.82    1.16
   2   7  -2    2.57    0.62
   2   7  -2    2.50    0.57
   2   7  -2    2.41    0.52
   2   7  -2    2.39    0.65
  -2  -7   2    3.43    0.56
   1   7  -2   17.30    2.63
   1   7  -2   15.00    2.48
   1   7  -2   17.01    2.40
  -1  -7   2   15.83    2.41
  -1  -7   2   15.02    2.26
   0   7  -2    4.27    0.99
   0   7  -2    3.48    0.84
   0  -7   2    5.39    0.90
   0  -7   2    5.33    0.81
  -1   7  -2    2.04    0.65
  -1   7  -2    3.63    0.84
   1  -7   2    3.74    0.72
   1  -7   2    4.84    0.71
  -2   7  -2    1.63    0.45
  -2   7  -2    1.91    0.58
   2  -7   2    0.25    0.21
   2  -7   2    0.02    0.21
  -3   7  -2    6.09    0.95
  -3   7  -2    6.01    1.01
   3  -7   2    2.24    0.69
   3  -7   2    3.34    0.68
  -4   7  -2    1.83    0.63
  -4   7  -2    1.58    0.53
   4  -7   2    1.92    0.54
   4  -7   2    2.42    0.53
  -5   7  -2    0.10    0.28
  -5   7  -2    0.00    0.31
   5  -7   2    0.59    0.37
   5  -7   2    0.35    0.29
  -6   7  -2    2.75    0.63
   6  -7   2    0.66    0.45
   6  -7   2    1.64    0.49
  -7   7  -2    0.39    0.39
   7  -7   2    0.51    0.33
   7  -7   2    0.40    0.40
  -8   7  -2    1.32    0.51
   8  -7   2    1.00    0.53
   8  -7   2    2.14    0.57
   9  -7   2    0.03    0.37
   9  -7   2    0.03    0.36
  10  -7   2   -0.17    0.42
  10  -7   2    0.09    0.44
  11  -7   2    0.36    0.55
  11   6  -2    0.01    0.50
  10   6  -2   -0.27    0.40
  10   6  -2    0.42    0.34
   9   6  -2   -0.18    0.32
   9   6  -2    0.04    0.31
   8   6  -2    1.90    0.48
   8   6  -2    0.78    0.45
   7   6  -2    5.97    1.07
   7   6  -2    6.76    1.29
   7   6  -2    7.89    1.15
   6   6  -2    0.36    0.27
   6   6  -2    0.43    0.32
   6   6  -2    1.24    0.33
   6   6  -2    0.45    0.26
   5   6  -2    1.81    0.46
   5   6  -2    2.09    0.57
   5   6  -2    2.61    0.53
   5   6  -2    2.56    0.52
  -5  -6   2    2.31    0.44
  -5  -6   2    2.37    0.43
   4   6  -2    4.49    0.70
   4   6  -2    2.79    0.68
   4   6  -2    2.47    0.59
   4   6  -2    2.95    0.56
  -4  -6   2    2.49    0.56
  -4  -6   2    3.77    0.59
  -4  -6   2    3.73    0.61
   3   6  -2    0.01    0.16
   3   6  -2   -0.12    0.16
   3   6  -2   -0.02    0.16
   3   6  -2   -0.06    0.19
  -3  -6   2    0.15    0.22
  -3  -6   2    0.06    0.17
  -3  -6   2   -0.22    0.13
   2   6  -2    9.19    1.59
   2   6  -2    9.99    1.67
   2   6  -2    9.61    1.76
   2   6  -2   11.67    1.55
  -2  -6   2   11.73    1.54
  -2  -6   2   10.44    1.60
   1   6  -2    1.71    0.54
   1   6  -2    1.96    0.48
   1   6  -2    1.94    0.49
   1   6  -2    1.69    0.42
  -1  -6   2    3.03    0.51
  -1  -6   2    2.61    0.46
  -1  -6   2    3.02    0.57
   0   6  -2   24.35    3.17
   0   6  -2   23.75    3.47
   0   6  -2   18.34    3.07
   0   6  -2   22.54    3.38
   0  -6   2   20.97    3.36
   0  -6   2   27.23    3.10
   0  -6   2   24.17    3.16
  -1   6  -2    0.13    0.18
  -1   6  -2    0.89    0.34
  -1   6  -2    0.94    0.36
   1  -6   2    0.21    0.21
   1  -6   2    0.17    0.18
   1  -6   2    0.15    0.22
  -2   6  -2    3.77    0.72
  -2   6  -2    2.89    0.75
   2  -6   2    3.46    0.63
   2  -6   2    3.24    0.69
  -3   6  -2    0.31    0.29
  -3   6  -2    0.42    0.34
   3  -6   2   -0.21    0.12
   3  -6   2   -0.06    0.20
  -4   6  -2   22.55    3.14
  -4   6  -2   22.31    3.43
   4  -6   2   22.44    2.98
   4  -6   2   18.84    3.31
  -5   6  -2    0.01    0.31
  -5   6  -2   -0.10    0.21
   5  -6   2    0.20    0.23
   5  -6   2    0.27    0.26
  -6   6  -2    2.45    0.54
  -6   6  -2    1.33    0.55
   6  -6   2    0.64    0.39
   6  -6   2    0.18    0.29
   6  -6   2    1.82    0.60
  -7   6  -2    1.99    0.53
   7  -6   2    1.12    0.48
   7  -6   2    2.27    0.64
  -8   6  -2    0.00    0.31
   8  -6   2    0.30    0.36
   8  -6   2   -0.05    0.37
   9  -6   2    1.21    0.56
   9  -6   2    0.41    0.45
  10  -6   2    0.06    0.43
  10  -6   2    0.33    0.49
  11  -6   2   -0.18    0.46
  11  -6   2    0.80    0.53
  11   5  -2    1.14    0.58
  10   5  -2    0.58    0.48
  10   5  -2    0.31    0.32
   9   5  -2    0.21    0.37
   9   5  -2    0.08    0.26
   9   5  -2    0.25    0.37
   8   5  -2    0.47    0.31
   8   5  -2    0.31    0.26
   7   5  -2   -0.04    0.24
   7   5  -2    0.26    0.24
   7   5  -2   -0.02    0.23
   7   5  -2    0.29    0.24
   6   5  -2    1.99    0.48
   6   5  -2    2.78    0.54
   6   5  -2    2.47    0.61
   6   5  -2    3.15    0.56
   5   5  -2    1.06    0.27
   5   5  -2    0.57    0.26
   5   5  -2    1.40    0.31
   5   5  -2    0.62    0.32
  -5  -5   2    0.73    0.18
  -5  -5   2    0.33    0.15
   4   5  -2    0.06    0.18
   4   5  -2    0.71    0.24
   4   5  -2    0.47    0.28
   4   5  -2    1.43    0.33
  -4  -5   2    1.32    0.26
  -4  -5   2    0.37    0.20
  -4  -5   2    1.15    0.25
   3   5  -2   36.73    5.20
   3   5  -2   42.97    5.73
   3   5  -2   36.85    5.16
   3   5  -2   38.62    5.65
  -3  -5   2   37.52    5.16
  -3  -5   2   41.12    5.65
  -3  -5   2   38.05    5.18
   2   5  -2    8.32    1.56
   2   5  -2   13.40    1.87
   2   5  -2   11.52    1.70
   2   5  -2   13.68    1.71
  -2  -5   2   10.99    1.55
  -2  -5   2   12.50    1.66
  -2  -5   2   11.08    1.69
   1   5  -2   38.43    5.28
   1   5  -2   37.65    5.72
   1   5  -2   39.69    5.79
   1   5  -2   37.77    5.22
  -1  -5   2   37.83    5.27
  -1  -5   2   41.53    5.23
  -1  -5   2   40.93    5.72
   0   5  -2    3.86    0.76
   0   5  -2    4.33    0.85
   0   5  -2    4.79    0.80
   0   5  -2    4.20    0.70
   0  -5   2    5.03    0.80
   0  -5   2    4.28    0.69
   0  -5   2    4.13    0.75
  -1   5  -2    3.97    0.68
  -1   5  -2    3.43    0.66
  -1   5  -2    3.58    0.73
  -1   5  -2    3.09    0.58
   1  -5   2    3.00    0.57
   1  -5   2    3.18    0.63
   1  -5   2    4.11    0.69
  -2   5  -2   15.17    1.75
  -2   5  -2   17.42    1.96
  -2   5  -2    8.13    1.55
   2  -5   2    9.38    1.71
   2  -5   2    9.41    1.56
   2  -5   2   15.21    1.77
  -3   5  -2   13.94    2.29
  -3   5  -2   15.84    2.54
  -3   5  -2   13.52    2.23
   3  -5   2   15.71    2.40
   3  -5   2   17.80    2.20
   3  -5   2   17.26    2.36
   3  -5   2   15.81    2.53
  -4   5  -2   20.44    3.00
  -4   5  -2   20.41    2.82
   4  -5   2   17.51    2.93
   4  -5   2   18.90    2.68
   4  -5   2   19.55    2.84
   4  -5   2   20.67    3.00
  -5   5  -2    2.21    0.57
  -5   5  -2    4.08    0.75
   5  -5   2    2.71    0.57
   5  -5   2    1.45    0.57
   5  -5   2    5.00    0.83
  -6   5  -2   -0.22    0.26
  -6   5  -2    1.04    0.30
  -6   5  -2    0.41    0.30
   6  -5   2    0.37    0.31
   6  -5   2    0.57    0.41
   6  -5   2    0.53    0.36
  -7   5  -2    1.48    0.42
  -7   5  -2    1.78    0.50
   7  -5   2    3.33    0.71
   7  -5   2    2.04    0.52
  -8   5  -2    0.97    0.40
   8  -5   2    1.53    0.57
   8  -5   2    1.33    0.46
   9  -5   2    0.30    0.42
   9  -5   2    0.60    0.36
  10  -5   2   -0.20    0.36
  10  -5   2    0.61    0.49
  11  -5   2   -0.34    0.46
  11  -5   2    0.73    0.52
  12   4  -2    0.85    0.63
  11   4  -2    0.15    0.44
  10   4  -2    0.11    0.26
  10   4  -2    0.34    0.43
   9   4  -2    0.76    0.46
   9   4  -2    1.86    0.42
   8   4  -2    2.54    0.70
   8   4  -2    3.35    0.61
   8   4  -2    4.11    0.69
   8   4  -2    2.98    0.72
   7   4  -2    1.65    0.39
   7   4  -2    1.77    0.50
   7   4  -2    1.69    0.41
   7   4  -2    2.27    0.46
   6   4  -2    9.17    1.25
   6   4  -2    9.03    1.33
   6   4  -2    6.60    1.19
   6   4  -2    8.45    1.38
   5   4  -2    3.14    0.64
   5   4  -2    4.09    0.68
   5   4  -2    4.82    0.80
   5   4  -2    4.93    0.74
   4   4  -2   15.29    2.45
   4   4  -2   16.08    2.20
   4   4  -2   16.51    2.24
   4   4  -2   16.54    2.41
  -4  -4   2   14.67    2.17
  -4  -4   2   18.30    2.18
   3   4  -2    5.44    0.92
   3   4  -2    5.20    0.86
   3   4  -2    5.26    0.83
   3   4  -2    5.09    0.79
  -3  -4   2    5.09    0.84
  -3  -4   2    5.44    0.79
  -3  -4   2    5.10    0.79
   2   4  -2    2.96    0.54
   2   4  -2    3.07    0.49
   2   4  -2    3.58    0.62
   2   4  -2    2.99    0.55
  -2  -4   2    3.42    0.51
  -2  -4   2    3.06    0.53
  -2  -4   2    2.35    0.50
   1   4  -2    0.24    0.11
   1   4  -2    0.32    0.14
   1   4  -2    0.28    0.19
   1   4  -2    0.10    0.15
  -1  -4   2    0.31    0.17
  -1  -4   2    0.36    0.12
  -1  -4   2    0.02    0.07
   0   4  -2    0.09    0.11
   0   4  -2    0.35    0.15
   0   4  -2    0.20    0.18
   0   4  -2    0.00    0.13
   0  -4   2   -0.15    0.11
   0  -4   2    0.13    0.11
   0  -4   2    0.42    0.13
  -1   4  -2   36.27    4.66
  -1   4  -2   27.74    5.04
  -1   4  -2   37.49    5.11
  -1   4  -2   33.17    4.60
   1  -4   2   36.70    4.61
   1  -4   2   35.90    4.66
   1  -4   2   36.30    5.10
   1  -4   2   35.96    5.05
  -2   4  -2   23.75    3.72
  -2   4  -2   24.54    3.40
  -2   4  -2   26.83    3.37
   2  -4   2   24.46    3.41
   2  -4   2   23.62    3.35
   2  -4   2   26.11    3.73
   2  -4   2   25.08    3.68
  -3   4  -2   34.79    4.88
  -3   4  -2   36.14    5.39
  -3   4  -2   39.33    4.93
   3  -4   2   34.47    5.38
   3  -4   2   39.27    5.37
   3  -4   2   36.03    4.93
   3  -4   2   35.49    4.88
  -4   4  -2    1.63    0.40
  -4   4  -2    1.90    0.39
  -4   4  -2    2.35    0.49
   4  -4   2    1.01    0.32
   4  -4   2    1.57    0.43
   4  -4   2    0.29    0.31
   4  -4   2    1.68    0.43
  -5   4  -2    8.70    1.31
  -5   4  -2    8.79    1.31
  -5   4  -2    7.81    1.36
   5  -4   2    9.11    1.46
   5  -4   2    7.87    1.34
   5  -4   2    7.48    1.43
   5  -4   2    7.90    1.29
  -6   4  -2    5.57    0.94
  -6   4  -2    4.33    0.99
  -6   4  -2    5.45    0.93
   6  -4   2    5.20    0.98
   6  -4   2    4.52    1.01
   6  -4   2    6.12    1.08
   6  -4   2    6.08    0.96
  -7   4  -2    0.16    0.33
  -7   4  -2    0.23    0.24
  -7   4  -2    0.21    0.19
   7  -4   2    0.45    0.36
   7  -4   2   -0.07    0.25
   7  -4   2    0.95    0.39
  -8   4  -2    4.39    0.80
   8  -4   2    3.93    0.83
   8  -4   2    3.94    0.94
   9  -4   2   -0.26    0.34
   9  -4   2    0.83    0.49
  10  -4   2    0.40    0.46
  10  -4   2    0.12    0.36
  11  -4   2    0.06    0.44
  11  -4   2    0.84    0.52
  12  -4   2   -0.15    0.50
  12  -4   2    0.00    0.49
  12   3  -2    0.35    0.56
  11   3  -2    0.48    0.46
  10   3  -2    0.34    0.26
  10   3  -2   -0.09    0.37
   9   3  -2    1.81    0.37
   9   3  -2    1.21    0.38
   9   3  -2    0.29    0.34
   8   3  -2   -0.02    0.22
   8   3  -2   -0.17    0.17
   8   3  -2    0.19    0.26
   8   3  -2    0.09    0.20
   7   3  -2    3.17    0.73
   7   3  -2    5.69    0.90
   7   3  -2    5.41    0.77
   7   3  -2    5.16    0.84
   6   3  -2    1.75    0.35
   6   3  -2    1.65    0.32
   6   3  -2    0.65    0.32
   6   3  -2    1.47    0.32
   5   3  -2    5.87    0.98
   5   3  -2    5.81    1.09
   5   3  -2    7.95    1.01
   5   3  -2    7.38    1.08
   4   3  -2   68.07    9.56
   4   3  -2   68.61    8.74
   4   3  -2   69.68    9.59
   4   3  -2   59.18    8.72
   3   3  -2    0.03    0.09
   3   3  -2    0.19    0.14
   3   3  -2    0.34    0.13
   3   3  -2    0.09    0.09
  -3  -3   2    0.15    0.08
  -3  -3   2    0.00    0.07
  -3  -3   2    0.06    0.07
   2   3  -2   37.87    5.19
   2   3  -2   43.00    5.17
   2   3  -2   38.64    5.66
   2   3  -2   38.08    5.69
  -2  -3   2   35.98    5.17
  -2  -3   2   41.33    5.16
  -2  -3   2   37.98    5.65
   1   3  -2   27.98    3.33
   1   3  -2   19.80    3.35
   1   3  -2   23.29    3.07
  -1  -3   2   20.95    3.05
  -1  -3   2   24.07    3.32
  -1  -3   2   19.71    3.33
   0   3  -2    2.76    0.46
   0   3  -2    2.39    0.50
   0   3  -2    2.04    0.43
   0   3  -2    2.00    0.39
   0  -3   2    2.30    0.40
   0  -3   2    1.88    0.46
   0  -3   2    3.06    0.45
   0  -3   2    3.08    0.47
  -1   3  -2    8.16    1.24
  -1   3  -2    7.93    1.16
  -1   3  -2    6.00    1.09
  -1   3  -2    8.06    1.27
   1  -3   2    7.68    1.16
   1  -3   2    8.76    1.09
   1  -3   2    8.98    1.28
   1  -3   2    6.99    1.21
  -2   3  -2   11.54    1.77
  -2   3  -2   11.13    1.83
  -2   3  -2   10.81    1.59
  -2   3  -2   11.34    1.68
   2  -3   2   10.04    1.66
   2  -3   2   12.54    1.61
   2  -3   2   10.56    1.82
   2  -3   2   13.93    1.78
  -3   3  -2    2.11    0.38
  -3   3  -2    0.98    0.36
  -3   3  -2    1.51    0.37
   3  -3   2    2.61    0.47
   3  -3   2    1.45    0.39
   3  -3   2    1.93    0.37
   3  -3   2    1.73    0.40
  -4   3  -2    0.54    0.19
  -4   3  -2    0.46    0.23
  -4   3  -2    0.57    0.23
  -4   3  -2    0.78    0.30
   4  -3   2    0.60    0.27
   4  -3   2    0.72    0.29
   4  -3   2    0.34    0.20
   4  -3   2    0.33    0.23
  -5   3  -2    0.07    0.18
  -5   3  -2    0.18    0.21
  -5   3  -2    0.20    0.14
  -5   3  -2   -0.01    0.16
   5  -3   2    0.62    0.30
   5  -3   2    0.11    0.21
   5  -3   2    0.23    0.23
   5  -3   2    0.11    0.19
  -6   3  -2    0.65    0.30
  -6   3  -2    0.16    0.20
  -6   3  -2    0.84    0.21
  -6   3  -2    0.58    0.28
   6  -3   2   -0.01    0.25
   6  -3   2    1.35    0.37
   6  -3   2    0.51    0.28
   6  -3   2    0.15    0.24
  -7   3  -2    6.87    1.15
  -7   3  -2    7.72    1.30
  -7   3  -2    7.12    1.17
  -7   3  -2    7.20    1.17
  -7   3  -2    7.56    1.17
   7  -3   2    6.24    1.21
   7  -3   2    9.36    1.38
   7  -3   2    8.78    1.25
   7  -3   2    5.36    1.30
  -8   3  -2    0.73    0.28
  -8   3  -2    0.59    0.29
   8  -3   2    0.40    0.32
   8  -3   2    0.70    0.42
   9  -3   2    0.18    0.37
   9  -3   2   -0.34    0.30
  10  -3   2    0.48    0.42
  10  -3   2    0.52    0.45
  11  -3   2    0.31    0.44
  11  -3   2   -0.11    0.46
  12  -3   2    0.27    0.49
  12  -3   2    0.57    0.58
  12   2  -2   -0.06    0.50
  11   2  -2   -0.03    0.45
  10   2  -2    0.46    0.29
  10   2  -2    0.15    0.41
  10   2  -2   -0.21    0.30
   9   2  -2    2.14    0.45
   9   2  -2    1.84    0.49
   9   2  -2    2.16    0.60
   8   2  -2    0.17    0.21
   8   2  -2    0.23    0.24
   8   2  -2    0.08    0.14
   8   2  -2    0.20    0.17
   8   2  -2    0.37    0.28
   8   2  -2    0.24    0.15
   7   2  -2    1.04    0.29
   7   2  -2    1.16    0.34
   7   2  -2    0.72    0.26
   7   2  -2    1.00    0.26
   7   2  -2    0.78    0.25
   6   2  -2    7.80    0.98
   6   2  -2    7.78    1.03
   6   2  -2    4.88    0.94
   6   2  -2    5.69    1.06
   5   2  -2   17.92    2.67
   5   2  -2   21.99    2.95
   5   2  -2   19.94    2.68
   5   2  -2   20.43    2.93
   4   2  -2    3.88    0.53
   4   2  -2    2.95    0.51
   4   2  -2    3.21    0.55
   4   2  -2    3.87    0.58
   3   2  -2   12.84    1.69
   3   2  -2   11.49    1.70
   3   2  -2   10.46    1.55
   3   2  -2   10.97    1.54
   2   2  -2   22.47    3.25
   2   2  -2   22.78    2.95
   2   2  -2   20.71    3.23
   2   2  -2   22.12    2.96
  -2  -2   2   23.21    2.94
   1   2  -2    4.63    0.56
   1   2  -2    3.43    0.59
   1   2  -2    2.94    0.63
   1   2  -2    3.95    0.60
  -1  -2   2    3.70    0.58
  -1  -2   2    2.81    0.61
  -1  -2   2    4.54    0.55
  -1  -2   2    4.38    0.60
   0   2  -2   54.43    6.16
   0   2  -2   44.46    6.76
   0   2  -2   46.18    6.75
   0   2  -2   44.74    6.17
   0  -2   2   43.25    6.76
   0  -2   2   46.27    6.15
   0  -2   2   46.42    6.17
  -1   2  -2    1.09    0.21
  -1   2  -2    1.33    0.25
  -1   2  -2    0.84    0.21
  -1   2  -2    0.53    0.21
   1  -2   2    0.71    0.20
   1  -2   2    1.47    0.23
   1  -2   2    1.34    0.24
   1  -2   2    0.55    0.20
  -2   2  -2   56.75    9.29
  -2   2  -2   65.31    8.98
  -2   2  -2   61.86    8.20
  -2   2  -2   62.06    8.98
  -2   2  -2   60.14    8.18
   2  -2   2   65.84    8.20
   2  -2   2   60.12    8.98
   2  -2   2   65.40    8.98
   2  -2   2   61.60    8.18
  -3   2  -2   31.98    4.55
  -3   2  -2   37.33    5.01
  -3   2  -2   32.45    5.14
  -3   2  -2   35.26    4.57
   3  -2   2   35.00    5.00
   3  -2   2   33.48    4.57
   3  -2   2   33.74    4.56
   3  -2   2   34.66    5.01
  -4   2  -2   28.40    4.51
  -4   2  -2   31.78    4.03
  -4   2  -2   27.65    4.01
   4  -2   2   32.10    4.43
   4  -2   2   32.69    4.03
   4  -2   2   27.49    4.39
   4  -2   2   31.34    4.04
  -5   2  -2    1.25    0.25
  -5   2  -2    0.62    0.26
  -5   2  -2    0.90    0.27
  -5   2  -2    2.35    0.43
   5  -2   2    1.09    0.32
   5  -2   2    0.86    0.30
   5  -2   2    2.31    0.43
   5  -2   2    0.20    0.28
  -6   2  -2    0.06    0.10
  -6   2  -2   -0.02    0.20
  -6   2  -2   -0.05    0.15
  -6   2  -2   -0.09    0.14
   6  -2   2    0.48    0.25
   6  -2   2    0.08    0.26
   6  -2   2   -0.08    0.20
   6  -2   2    0.03    0.22
  -7   2  -2    1.91    0.40
  -7   2  -2    1.60    0.45
  -7   2  -2    1.32    0.36
   7  -2   2    1.61    0.53
   7  -2   2    1.62    0.46
   7  -2   2    2.21    0.50
   7  -2   2    2.08    0.49
  -8   2  -2    4.34    0.70
  -8   2  -2    5.04    0.75
   8  -2   2    3.17    0.77
   8  -2   2    2.78    0.86
   8  -2   2    6.61    0.95
   8  -2   2    3.17    0.79
   9  -2   2    0.19    0.36
   9  -2   2    0.11    0.37
  10  -2   2   -0.09    0.37
  10  -2   2    2.13    0.56
  11  -2   2    0.11    0.38
  11  -2   2    0.18    0.43
  12  -2   2   -0.28    0.45
  12  -2   2   -0.24    0.47
  12   1  -2    0.28    0.51
  11   1  -2   -0.19    0.37
  11   1  -2    0.15    0.43
  10   1  -2    0.49    0.44
  10   1  -2    0.35    0.34
   9   1  -2    0.19    0.28
   9   1  -2    0.50    0.37
   9   1  -2    0.33    0.25
   8   1  -2    2.91    0.49
   8   1  -2    1.89    0.44
   8   1  -2    1.41    0.47
   8   1  -2    2.03    0.44
   8   1  -2    2.07    0.43
   7   1  -2    0.22    0.18
   7   1  -2    0.58    0.24
   7   1  -2    1.62    0.36
   7   1  -2    0.43    0.21
   6   1  -2    8.73    1.27
   6   1  -2    9.23    1.26
   6   1  -2    7.92    1.18
   6   1  -2    7.40    1.18
   6   1  -2    6.84    1.30
   5   1  -2   30.14    4.49
   5   1  -2   26.44    4.08
   5   1  -2   32.44    4.48
   5   1  -2   32.15    4.09
   5   1  -2   29.57    4.49
   5   1  -2   33.87    4.65
   4   1  -2   36.11    5.48
   4   1  -2   36.48    5.27
   4   1  -2   35.43    4.80
   4   1  -2   36.08    4.80
   4   1  -2   37.81    5.26
   3   1  -2   17.68    2.69
   1   1  -2   -0.02    0.03
   1   1  -2    0.06    0.03
   1   1  -2    0.02    0.04
   1   1  -2    0.36    0.05
   1   1  -2   -0.03    0.06
   0   1  -2    1.38    0.35
   0   1  -2    2.21    0.43
   0  -1   2    2.15    0.37
  -1   1  -2    0.37    0.11
  -1   1  -2    0.11    0.06
  -1   1  -2    0.29    0.09
  -1   1  -2    0.00    0.05
  -1   1  -2    0.03    0.05
   1  -1   2    0.21    0.09
   1  -1   2    0.21    0.09
   1  -1   2    0.07    0.06
   1  -1   2   -0.01    0.04
   1  -1   2   -0.01    0.04
  -2   1  -2   56.58    7.17
  -2   1  -2   51.12    8.13
  -2   1  -2   54.03    7.87
  -2   1  -2   50.08    7.85
  -2   1  -2   54.59    7.17
   2  -1   2   51.40    7.85
   2  -1   2   55.22    8.14
   2  -1   2   60.53    7.88
   2  -1   2   55.48    7.18
   2  -1   2   55.97    7.17
  -3   1  -2   74.79    9.85
  -3   1  -2   74.84    9.85
  -3   1  -2   70.92   11.17
  -3   1  -2   76.95   10.82
   3  -1   2   85.24   10.84
   3  -1   2   76.66    9.86
   3  -1   2   71.01   11.17
   3  -1   2   75.95    9.86
   3  -1   2   70.34   10.79
  -4   1  -2   18.21    2.26
  -4   1  -2   15.99    2.25
  -4   1  -2   18.36    2.47
  -4   1  -2   16.08    2.24
  -4   1  -2   16.23    2.50
   4  -1   2   17.33    2.46
   4  -1   2   17.48    2.27
   4  -1   2   15.79    2.26
   4  -1   2   15.56    2.50
   4  -1   2   14.94    2.49
  -5   1  -2   63.37    8.78
  -5   1  -2   71.52    9.64
  -5   1  -2   68.46    8.80
  -5   1  -2   67.06    9.95
   5  -1   2   68.95    8.82
   5  -1   2   60.82    9.64
   5  -1   2   68.45    9.70
   5  -1   2   63.15    8.81
  -6   1  -2    1.52    0.33
  -6   1  -2    1.70    0.36
  -6   1  -2    2.00    0.43
   6  -1   2    2.10    0.44
   6  -1   2    1.26    0.45
   6  -1   2    1.16    0.37
   6  -1   2    1.66    0.41
  -7   1  -2    1.14    0.36
  -7   1  -2    1.84    0.34
  -7   1  -2    2.03    0.36
   7  -1   2    1.63    0.40
   7  -1   2    1.00    0.45
   7  -1   2    0.65    0.33
   7  -1   2    1.04    0.36
  -8   1  -2    0.15    0.16
  -8   1  -2   -0.06    0.16
   8  -1   2    0.02    0.27
   8  -1   2   -0.07    0.27
   8  -1   2   -0.41    0.25
   8  -1   2    0.85    0.35
   9  -1   2    1.77    0.54
   9  -1   2    1.56    0.61
   9  -1   2    1.86    0.57
  10  -1   2    0.34    0.44
  10  -1   2   -0.29    0.36
  11  -1   2    1.22    0.61
  11  -1   2    2.53    0.63
  12  -1   2    0.04    0.43
  12  -1   2   -0.15    0.50
  12   0  -2   -0.18    0.47
  11   0  -2    0.49    0.45
  11   0  -2   -0.03    0.31
  10   0  -2    0.58    0.39
  10   0  -2   -0.04    0.31
   9   0  -2    0.31    0.26
   9   0  -2    0.73    0.31
   9   0  -2   -0.23    0.31
   8   0  -2    0.43    0.25
   8   0  -2    0.54    0.29
   8   0  -2    1.50    0.34
   8   0  -2    0.84    0.35
   7   0  -2    0.43    0.23
   7   0  -2    0.66    0.31
   7   0  -2    0.62    0.23
   7   0  -2    0.59    0.23
   6   0  -2    7.22    1.18
   6   0  -2    8.29    1.35
   6   0  -2    9.39    1.22
   6   0  -2    8.40    1.26
   5   0  -2    0.25    0.12
   5   0  -2    0.00    0.10
   5   0  -2    0.20    0.12
   5   0  -2    0.06    0.11
   5   0  -2    0.15    0.14
   4   0  -2   24.04    3.19
   4   0  -2   22.25    3.50
   4   0  -2   26.27    3.51
   4   0  -2   24.33    3.20
   3   0  -2   30.40    4.56
   2   0  -2    3.95    0.60
  -2   0   2    3.71    0.60
   1   0  -2   61.96    9.31
   0   0  -2    0.01    0.03
   0   0  -2   -0.02    0.02
   0   0  -2    0.01    0.02
   0   0  -2    0.00    0.02
   0   0   2    0.00    0.02
   0   0   2   -0.01    0.02
   0   0   2    0.02    0.04
  -1   0  -2   61.45    8.88
  -2   0  -2  286.91   35.53
  -2   0  -2  277.20   35.53
  -2   0  -2  285.18   38.98
  -2   0  -2  276.71   40.44
   2   0   2  259.01   40.44
   2   0   2  231.81   35.52
   2   0   2  265.24   38.95
   2   0   2  319.38   39.00
   2   0   2  226.62   35.52
   2   0   2  285.76   35.53
  -3   0  -2    7.00    0.99
  -3   0  -2    6.25    0.95
  -3   0  -2    5.18    0.85
  -3   0  -2    5.57    0.86
  -3   0  -2    5.60    0.92
   3   0   2    5.51    0.92
   3   0   2    7.06    0.90
   3   0   2    6.20    0.89
   3   0   2    9.15    1.07
   3   0   2    5.65    0.88
   3   0   2    5.19    0.93
  -4   0  -2    5.04    0.76
  -4   0  -2    5.77    0.76
  -4   0  -2    4.12    0.72
  -4   0  -2    5.50    0.81
   4   0   2    4.97    0.76
   4   0   2    4.40    0.76
   4   0   2    5.18    0.77
   4   0   2    3.91    0.84
   4   0   2    4.83    0.80
   4   0   2    4.64    0.75
  -5   0  -2   16.68    2.19
  -5   0  -2   14.76    2.39
  -5   0  -2   16.19    2.20
   5   0   2   16.16    2.41
   5   0   2   16.47    2.47
   5   0   2   14.76    2.21
   5   0   2   16.70    2.23
   5   0   2   16.69    2.44
  -6   0  -2   34.20    4.81
  -6   0  -2   32.54    4.39
  -6   0  -2   35.48    4.38
   6   0   2   33.92    4.83
   6   0   2   33.07    4.44
   6   0   2   29.36    4.41
   6   0   2   33.52    4.93
   6   0   2   27.46    4.87
  -7   0  -2   12.07    1.57
  -7   0  -2   12.21    1.59
   7   0   2   12.89    1.85
   7   0   2   10.09    1.68
   7   0   2    9.86    1.69
   7   0   2    9.19    1.89
  -8   0  -2    0.64    0.18
  -8   0  -2    0.30    0.17
   8   0   2    0.49    0.30
   8   0   2    0.71    0.32
   8   0   2    0.28    0.33
   8   0   2    0.72    0.33
   9   0   2    4.96    1.17
   9   0   2    5.49    1.02
   9   0   2    6.60    1.08
  10   0   2    0.31    0.34
  10   0   2   -0.33    0.34
  11   0   2   -0.40    0.39
  11   0   2    0.34    0.46
  12   0   2    0.18    0.53
  12   0   2   -0.49    0.43
  12  -1  -2    0.37    0.46
  11  -1  -2    0.04    0.37
  11  -1  -2   -0.03    0.32
  10  -1  -2    0.20    0.38
  10  -1  -2    0.70    0.37
   9  -1  -2   -0.09    0.22
   9  -1  -2    0.19    0.28
   9  -1  -2   -0.14    0.30
   8  -1  -2    7.42    1.14
   8  -1  -2    5.93    1.00
   8  -1  -2    4.24    0.89
   8  -1  -2    6.28    0.96
   7  -1  -2    3.36    0.58
   7  -1  -2    2.34    0.63
   7  -1  -2    3.29    0.59
   7  -1  -2    2.74    0.55
   6  -1  -2    0.55    0.21
   6  -1  -2    0.34    0.24
   6  -1  -2    0.25    0.17
   6  -1  -2    0.24    0.18
   5  -1  -2    8.38    1.10
   5  -1  -2    5.33    1.08
   5  -1  -2    6.57    0.98
   5  -1  -2    6.62    0.99
   4  -1  -2   33.97    5.22
   4  -1  -2   38.55    4.77
   4  -1  -2   37.33    4.77
   4  -1  -2   34.14    5.24
   3  -1  -2    6.44    0.76
   3  -1  -2    5.70    0.78
   3  -1  -2    5.67    0.83
  -3   1   2    4.75    0.83
   2  -1  -2  747.34   99.99
   2  -1  -2  693.23   99.99
   2  -1  -2  732.17   91.16
   2  -1  -2  659.17   91.16
  -2   1   2  657.65   91.15
  -2   1   2  656.90  103.82
  -2   1   2  723.50   99.97
   1  -1  -2   27.97    4.17
  -1   1   2   26.34    4.17
  -1   1   2   33.63    4.57
  -1   1   2   33.34    4.58
  -1   1   2   34.99    4.58
  -1   1   2   33.70    4.16
  -1  -1  -2  143.96   19.81
  -1  -1  -2  157.08   21.74
  -1  -1  -2  151.67   21.73
   1   1   2  165.70   19.81
   1   1   2  137.33   21.71
  -2  -1  -2  116.40   16.62
  -2  -1  -2  128.37   18.25
  -2  -1  -2  133.07   16.63
  -2  -1  -2  133.69   18.25
   2   1   2  138.92   18.26
   2   1   2  120.82   18.93
   2   1   2  120.44   16.63
   2   1   2  130.73   16.63
   2   1   2  119.33   18.23
  -3  -1  -2   83.50   11.85
  -3  -1  -2   85.23   10.80
  -3  -1  -2   74.75   11.82
  -3  -1  -2   81.42   10.79
   3   1   2   82.91   10.80
   3   1   2   78.06   11.83
   3   1   2   88.46   10.80
   3   1   2   81.85   11.86
   3   1   2   82.52   12.28
  -4  -1  -2   15.74    2.40
  -4  -1  -2   16.13    2.21
  -4  -1  -2   15.92    2.20
   4   1   2   16.43    2.22
   4   1   2   16.33    2.49
   4   1   2   16.39    2.42
   4   1   2   16.84    2.22
   4   1   2   16.45    2.45
  -5  -1  -2   31.15    4.13
  -5  -1  -2   28.53    4.50
  -5  -1  -2   28.73    4.11
   5   1   2   29.87    4.53
   5   1   2   31.47    4.15
   5   1   2   34.00    4.59
   5   1   2   31.13    4.67
   5   1   2   34.95    4.16
  -6  -1  -2    4.76    0.79
  -6  -1  -2    4.89    0.73
  -6  -1  -2    4.51    0.71
   6   1   2    4.55    0.78
   6   1   2    4.60    0.77
   6   1   2    4.84    0.78
   6   1   2    3.35    0.85
   6   1   2    4.66    0.83
  -7  -1  -2    2.36    0.39
  -7  -1  -2    2.19    0.40
   7   1   2    2.05    0.40
   7   1   2    2.23    0.50
   7   1   2    2.08    0.48
   7   1   2    2.40    0.50
   7   1   2    1.82    0.48
   7   1   2    2.07    0.60
  -8  -1  -2    6.49    0.95
   8   1   2    6.73    1.13
   8   1   2    7.31    1.14
   8   1   2    7.04    1.07
   8   1   2    7.33    1.21
   8   1   2    5.52    1.27
   8   1   2    7.47    1.16
   9   1   2   -0.09    0.35
   9   1   2   -0.14    0.30
   9   1   2   -0.11    0.33
  10   1   2    0.91    0.45
  10   1   2    0.98    0.53
  11   1   2    0.17    0.41
  11   1   2    0.49    0.52
  12   1   2    0.43    0.61
  12   1   2   -0.07    0.51
  12  -2  -2   -0.05    0.44
  11  -2  -2   -0.11    0.35
  11  -2  -2    0.21    0.36
  10  -2  -2   -0.50    0.30
  10  -2  -2    0.09    0.31
   9  -2  -2    0.17    0.33
   9  -2  -2    0.54    0.31
   8  -2  -2    1.36    0.44
   8  -2  -2    2.26    0.50
   8  -2  -2    1.23    0.47
   8  -2  -2    2.41    0.48
   7  -2  -2    1.23    0.50
   7  -2  -2    2.31    0.50
   7  -2  -2    4.19    0.61
   7  -2  -2    2.43    0.51
   6  -2  -2    2.72    0.54
   6  -2  -2    3.13    0.63
   6  -2  -2    2.91    0.55
   6  -2  -2    2.96    0.60
   5  -2  -2    0.26    0.21
   5  -2  -2    0.57    0.26
   5  -2  -2    0.39    0.20
   5  -2  -2    0.32    0.20
  -5   2   2    0.10    0.08
   4  -2  -2   13.98    1.97
   4  -2  -2   12.33    2.16
   4  -2  -2   17.66    2.01
   4  -2  -2   14.09    2.18
  -4   2   2   14.85    1.95
  -4   2   2   14.57    2.20
  -4   2   2   15.33    1.95
  -4   2   2   13.86    2.14
   3  -2  -2    3.73    0.71
   3  -2  -2    7.64    0.79
   3  -2  -2    5.45    0.72
   3  -2  -2    3.22    0.77
  -3   2   2    3.87    0.68
  -3   2   2    5.27    0.71
  -3   2   2    4.89    0.77
   2  -2  -2  246.41   36.07
   2  -2  -2  255.17   32.89
   2  -2  -2  255.70   36.05
   2  -2  -2  256.99   32.87
  -2   2   2  248.49   32.88
  -2   2   2  254.41   36.06
  -2   2   2  250.37   32.87
  -2   2   2  236.94   36.05
   1  -2  -2    0.37    0.12
   1  -2  -2    0.64    0.13
   1  -2  -2    0.35    0.09
   1  -2  -2    0.13    0.12
  -1   2   2    0.55    0.12
  -1   2   2    0.64    0.12
  -1   2   2    0.02    0.08
  -1   2   2    0.14    0.09
   0  -2  -2  126.62   18.04
   0  -2  -2  142.65   19.77
   0  -2  -2  125.92   18.02
   0  -2  -2  144.61   19.80
   0   2   2  148.41   18.03
   0   2   2  142.09   19.77
   0   2   2  123.11   18.04
   0   2   2  145.04   19.80
  -1  -2  -2  437.42   63.05
  -1  -2  -2  435.01   63.02
  -1  -2  -2  466.80   57.47
  -1  -2  -2  403.07   57.47
   1   2   2  434.75   57.48
   1   2   2  463.98   63.06
   1   2   2  448.62   57.46
   1   2   2  417.85   63.02
  -2  -2  -2   11.04    1.90
  -2  -2  -2   12.82    1.73
  -2  -2  -2   14.08    1.74
   2   2   2   12.40    1.73
   2   2   2   13.41    1.92
   2   2   2   14.02    1.74
   2   2   2   11.79    1.88
  -3  -2  -2    0.86    0.22
  -3  -2  -2    1.29    0.26
  -3  -2  -2    1.00    0.23
   3   2   2    1.14    0.25
   3   2   2    0.86    0.23
   3   2   2    1.11    0.24
   3   2   2    0.92    0.27
   3   2   2    1.48    0.31
  -4  -2  -2    1.23    0.27
  -4  -2  -2    0.97    0.23
  -4  -2  -2    0.72    0.23
   4   2   2    1.12    0.26
   4   2   2    1.04    0.26
   4   2   2    0.85    0.30
   4   2   2    1.28    0.28
  -5  -2  -2   14.29    2.15
  -5  -2  -2   13.93    1.97
  -5  -2  -2   15.10    1.97
   5   2   2   15.45    2.25
   5   2   2   14.10    2.17
   5   2   2   13.98    2.00
   5   2   2   14.06    1.99
   5   2   2   13.90    2.27
  -6  -2  -2    8.99    1.29
  -6  -2  -2    8.39    1.21
  -6  -2  -2    7.53    1.21
   6   2   2    8.87    1.38
   6   2   2   10.80    1.37
   6   2   2    6.26    1.23
   6   2   2    5.93    1.38
   6   2   2    9.19    1.28
  -7  -2  -2    4.53    0.69
  -7  -2  -2    5.58    0.70
   7   2   2    4.31    0.76
   7   2   2    2.94    0.72
   7   2   2    2.80    0.82
   7   2   2    5.38    0.80
   7   2   2    4.13    0.81
   8   2   2    9.32    1.48
   8   2   2    8.41    1.43
   8   2   2    9.53    1.57
   8   2   2   11.44    1.73
   8   2   2    8.97    1.47
   9   2   2    0.64    0.34
   9   2   2    0.24    0.34
   9   2   2    0.28    0.38
   9   2   2    0.16    0.17
   9   2   2    0.05    0.34
  10   2   2    0.16    0.40
  10   2   2    0.48    0.41
  11   2   2    0.36    0.47
  11   2   2    0.48    0.46
  12   2   2   -0.39    0.48
  12   2   2   -0.03    0.61
  12  -3  -2    0.17    0.48
  11  -3  -2    0.07    0.43
  11  -3  -2    1.04    0.49
  10  -3  -2   -0.06    0.39
  10  -3  -2   -0.10    0.34
   9  -3  -2    1.33    0.53
   9  -3  -2    1.10    0.46
   8  -3  -2   -0.22    0.25
   8  -3  -2    0.50    0.31
   8  -3  -2    0.16    0.35
   8  -3  -2   -0.23    0.27
   7  -3  -2    8.57    1.28
   7  -3  -2    6.58    1.14
   7  -3  -2    6.77    1.14
   7  -3  -2    6.56    1.26
   6  -3  -2    0.51    0.24
   6  -3  -2    1.00    0.35
   6  -3  -2    0.87    0.33
   6  -3  -2    0.54    0.28
  -6   3   2    0.53    0.19
  -6   3   2    0.72    0.19
  -6   3   2    0.83    0.18
   5  -3  -2  200.82   25.21
   5  -3  -2  195.88   27.64
   5  -3  -2  183.69   25.18
   5  -3  -2  175.13   27.62
  -5   3   2  180.76   25.15
  -5   3   2  202.18   28.62
  -5   3   2  182.74   27.59
  -5   3   2  209.84   25.16
   4  -3  -2   10.10    1.38
   4  -3  -2   10.11    1.43
   4  -3  -2   10.28    1.56
   4  -3  -2    8.56    1.50
  -4   3   2    9.33    1.50
  -4   3   2    9.04    1.36
  -4   3   2    9.42    1.36
   3  -3  -2   23.83    3.14
   3  -3  -2   25.86    3.45
   3  -3  -2   21.36    3.17
   3  -3  -2   21.29    3.47
  -3   3   2   25.75    3.15
  -3   3   2   22.40    3.15
  -3   3   2   22.61    3.46
   2  -3  -2    4.94    0.80
   2  -3  -2    5.15    0.76
   2  -3  -2    4.77    0.82
   2  -3  -2    4.78    0.87
  -2   3   2    4.88    0.79
  -2   3   2    5.62    0.77
   1  -3  -2    0.22    0.16
   1  -3  -2    0.47    0.13
   1  -3  -2    0.28    0.13
   1  -3  -2    0.04    0.12
  -1   3   2    0.79    0.15
  -1   3   2    0.44    0.15
  -1   3   2    0.11    0.14
  -1   3   2    0.09    0.11
   0  -3  -2    0.12    0.08
   0  -3  -2    0.78    0.21
   0  -3  -2    0.12    0.09
   0  -3  -2    1.07    0.22
   0   3   2    1.24    0.22
   0   3   2    0.35    0.16
   0   3   2   -0.07    0.07
   0   3   2    0.27    0.11
  -1  -3  -2   25.86    3.43
  -1  -3  -2   26.52    3.40
  -1  -3  -2   24.75    3.71
  -1  -3  -2   24.33    3.75
   1   3   2   24.20    3.71
   1   3   2   27.90    3.77
   1   3   2   26.80    3.42
   1   3   2   24.23    3.39
  -2  -3  -2    8.46    1.17
  -2  -3  -2    7.81    1.22
  -2  -3  -2    8.14    1.31
  -2  -3  -2    8.10    1.19
   2   3   2    7.98    1.15
   2   3   2    7.09    1.17
   2   3   2    7.79    1.31
   2   3   2    8.40    1.22
  -3  -3  -2    5.63    0.85
  -3  -3  -2    5.24    0.84
   3   3   2    6.16    0.91
   3   3   2    5.20    0.84
   3   3   2    4.86    0.94
   3   3   2    5.25    0.82
  -4  -3  -2   27.98    3.71
  -4  -3  -2   21.78    3.38
  -4  -3  -2   28.23    3.41
   4   3   2   23.49    3.75
   4   3   2   27.46    3.42
   4   3   2   22.49    3.39
   4   3   2   25.33    3.72
  -5  -3  -2    8.83    1.34
  -5  -3  -2   10.26    1.46
  -5  -3  -2   10.12    1.35
   5   3   2    6.99    1.49
   5   3   2    9.04    1.47
   5   3   2    9.09    1.55
   5   3   2    9.40    1.37
   5   3   2    9.20    1.37
  -6  -3  -2    0.27    0.19
  -6  -3  -2    0.39    0.21
  -6  -3  -2    0.65    0.21
   6   3   2    0.58    0.28
   6   3   2    0.47    0.22
   6   3   2    0.33    0.19
   6   3   2    0.25    0.21
  -7  -3  -2    0.31    0.17
  -7  -3  -2    0.46    0.18
   7   3   2    0.44    0.31
   7   3   2    0.18    0.20
   7   3   2    0.10    0.24
   7   3   2    0.06    0.18
   7   3   2    0.17    0.23
   8   3   2    3.26    0.67
   8   3   2    3.13    0.66
   8   3   2    4.60    0.79
   8   3   2    3.34    0.78
   8   3   2    2.96    0.69
   9   3   2    0.20    0.34
   9   3   2    0.40    0.38
   9   3   2   -0.03    0.25
   9   3   2    0.19    0.21
  10   3   2    0.81    0.54
  10   3   2    0.89    0.42
  11   3   2   -0.41    0.43
  11   3   2   -0.44    0.39
  11   3   2    0.03    0.32
  12   3   2   -0.24    0.50
  12   3   2    0.36    0.61
  12  -4  -2    0.14    0.51
  11  -4  -2   -0.05    0.43
  11  -4  -2   -0.18    0.43
  10  -4  -2    1.08    0.52
  10  -4  -2   -0.13    0.38
   9  -4  -2   -0.10    0.32
   9  -4  -2    0.32    0.36
   8  -4  -2    0.85    0.40
   8  -4  -2    0.49    0.41
   8  -4  -2    0.00    0.30
   7  -4  -2    0.15    0.32
   7  -4  -2   -0.09    0.29
   7  -4  -2   -0.30    0.23
   7  -4  -2    0.55    0.31
  -7   4   2    0.10    0.18
  -7   4   2    0.21    0.13
  -7   4   2    0.18    0.15
  -7   4   2    0.03    0.18
   6  -4  -2   -0.01    0.20
   6  -4  -2    0.52    0.31
   6  -4  -2    0.28    0.26
   6  -4  -2    0.35    0.29
  -6   4   2    0.02    0.21
  -6   4   2    0.34    0.28
  -6   4   2    0.71    0.20
   5  -4  -2    3.40    0.53
   5  -4  -2    3.15    0.57
   5  -4  -2    2.71    0.61
   5  -4  -2    2.68    0.56
  -5   4   2    1.49    0.48
  -5   4   2    2.49    0.47
  -5   4   2    1.95    0.46
   4  -4  -2   21.26    2.97
   4  -4  -2   18.55    3.25
   4  -4  -2   24.93    3.04
   4  -4  -2   24.90    3.32
  -4   4   2   21.32    2.97
  -4   4   2   23.85    3.00
  -4   4   2   21.09    3.28
   3  -4  -2    6.75    1.23
   3  -4  -2    6.03    1.12
   3  -4  -2    7.60    1.19
   3  -4  -2    7.79    1.08
  -3   4   2    7.05    1.11
  -3   4   2    7.35    1.08
   2  -4  -2    2.77    0.38
   2  -4  -2    1.24    0.38
   2  -4  -2    1.48    0.34
   2  -4  -2    1.27    0.35
  -2   4   2    0.85    0.35
  -2   4   2    1.00    0.33
  -2   4   2    2.25    0.34
   1  -4  -2   85.09   12.66
   1  -4  -2   87.71   11.55
   1  -4  -2   90.66   12.61
   1  -4  -2   86.59   11.50
  -1   4   2   86.40   11.54
  -1   4   2   85.84   11.50
  -1   4   2   87.30   12.66
   0  -4  -2    6.41    0.86
   0  -4  -2    4.00    0.86
   0  -4  -2    5.31    0.98
   0  -4  -2    6.22    0.93
   0   4   2    3.28    0.83
   0   4   2    7.79    0.96
   0   4   2    6.24    0.85
   0   4   2    6.57    1.03
  -1  -4  -2    1.06    0.25
  -1  -4  -2    1.10    0.32
  -1  -4  -2    0.86    0.22
  -1  -4  -2    1.37    0.29
   1   4   2    0.75    0.22
   1   4   2    0.57    0.27
   1   4   2    0.84    0.20
   1   4   2    0.88    0.25
  -2  -4  -2   30.59    4.29
  -2  -4  -2   28.75    3.92
  -2  -4  -2   30.77    3.95
   2   4   2   29.96    4.35
   2   4   2   30.60    3.95
   2   4   2   28.67    4.28
   2   4   2   26.45    3.90
  -3  -4  -2    3.43    0.57
  -3  -4  -2    2.52    0.52
   3   4   2    3.40    0.58
   3   4   2    2.58    0.51
   3   4   2    2.86    0.63
   3   4   2    3.07    0.56
  -4  -4  -2   22.70    2.99
  -4  -4  -2   20.75    3.25
  -4  -4  -2   22.46    2.99
   4   4   2   22.48    2.98
   4   4   2   22.08    3.00
   4   4   2   20.91    3.31
   4   4   2   22.11    3.26
  -5  -4  -2    4.81    0.69
  -5  -4  -2    4.19    0.71
  -5  -4  -2    3.23    0.63
   5   4   2    3.47    0.77
   5   4   2    4.56    0.71
   5   4   2    3.67    0.70
   5   4   2    2.78    0.62
  -6  -4  -2    7.70    1.22
  -6  -4  -2    9.74    1.35
  -6  -4  -2    7.68    1.21
   6   4   2    8.37    1.28
   6   4   2    9.40    1.31
   6   4   2    8.39    1.46
   6   4   2    7.82    1.36
   6   4   2    6.31    1.40
  -7  -4  -2    0.18    0.20
  -7  -4  -2    0.18    0.19
   7   4   2    0.27    0.25
   7   4   2   -0.03    0.18
   7   4   2   -0.16    0.24
   7   4   2   -0.22    0.22
  -8  -4  -2    2.55    0.44
  -8  -4  -2    2.49    0.43
   8   4   2    2.01    0.64
   8   4   2    4.12    0.65
   8   4   2    3.11    0.61
   8   4   2    1.46    0.55
   8   4   2    2.67    0.60
   9   4   2    0.12    0.21
   9   4   2    0.23    0.35
   9   4   2    0.08    0.28
  10   4   2    0.70    0.48
  10   4   2   -0.10    0.27
  11   4   2   -0.03    0.47
  11   4   2    0.46    0.38
  12   4   2    0.12    0.60
  12   4   2    1.00    0.46
  12   4   2    0.16    0.50
  11  -5  -2   -0.12    0.41
  11  -5  -2   -0.31    0.39
  10  -5  -2    0.66    0.47
  10  -5  -2    0.77    0.44
   9  -5  -2    0.03    0.35
   9  -5  -2    0.47    0.39
   8  -5  -2    2.37    0.56
   8  -5  -2    1.44    0.55
   7  -5  -2    0.58    0.36
   7  -5  -2    0.21    0.30
  -7   5   2    0.31    0.20
  -7   5   2    0.63    0.30
  -7   5   2    0.07    0.20
   6  -5  -2    7.53    1.28
   6  -5  -2    7.97    1.39
   6  -5  -2    6.08    1.27
   6  -5  -2    7.41    1.18
  -6   5   2    7.36    1.28
  -6   5   2    7.12    1.18
  -6   5   2    8.40    1.19
   5  -5  -2   11.35    1.77
   5  -5  -2    7.71    1.61
   5  -5  -2   10.34    1.60
   5  -5  -2    9.28    1.49
  -5   5   2   11.55    1.70
  -5   5   2   11.43    1.53
  -5   5   2    9.32    1.49
   4  -5  -2    2.06    0.45
   4  -5  -2    2.36    0.50
   4  -5  -2    1.42    0.47
   4  -5  -2    1.64    0.53
  -4   5   2    2.48    0.48
  -4   5   2    1.57    0.51
  -4   5   2    3.16    0.53
   3  -5  -2    4.43    0.86
   3  -5  -2    4.40    0.75
   3  -5  -2    3.36    0.73
   3  -5  -2    5.88    0.73
  -3   5   2    2.05    0.71
  -3   5   2    4.59    0.70
  -3   5   2    3.65    0.71
   2  -5  -2   36.42    5.12
   2  -5  -2   37.50    5.55
   2  -5  -2   36.68    5.61
   2  -5  -2   38.30    5.06
  -2   5   2   37.54    5.11
  -2   5   2   37.47    5.05
  -2   5   2   41.18    5.62
   1  -5  -2   16.70    2.56
   1  -5  -2   16.17    2.19
   1  -5  -2   15.75    2.39
   1  -5  -2   18.08    2.35
  -1   5   2   15.42    2.18
  -1   5   2   15.67    2.30
  -1   5   2   14.66    2.52
   0  -5  -2   -0.15    0.15
   0  -5  -2    0.29    0.16
   0  -5  -2    0.03    0.12
   0   5   2    0.06    0.19
   0   5   2    0.22    0.18
   0   5   2   -0.17    0.08
  -1  -5  -2    8.60    1.30
  -1  -5  -2    7.24    1.24
  -1  -5  -2    9.21    1.21
   1   5   2    8.57    1.19
   1   5   2    7.56    1.25
   1   5   2    7.23    1.28
   1   5   2    7.31    1.38
  -2  -5  -2   20.93    3.23
  -2  -5  -2   21.97    2.96
  -2  -5  -2   21.11    3.00
   2   5   2   22.90    2.96
   2   5   2   20.40    2.99
   2   5   2   22.85    3.33
   2   5   2   22.33    3.24
  -3  -5  -2   16.07    2.29
  -3  -5  -2   15.50    2.26
  -3  -5  -2   15.85    2.46
   3   5   2   16.60    2.46
   3   5   2   17.68    2.64
   3   5   2   17.27    2.30
   3   5   2   16.48    2.25
  -4  -5  -2   10.41    1.51
  -4  -5  -2    6.91    1.33
  -4  -5  -2   10.80    1.42
   4   5   2    9.43    1.41
   4   5   2    8.76    1.36
   4   5   2    8.97    1.47
   4   5   2    9.10    1.57
  -5  -5  -2    0.62    0.30
  -5  -5  -2    1.43    0.36
  -5  -5  -2    1.91    0.39
   5   5   2    1.63    0.37
   5   5   2    0.86    0.37
   5   5   2    1.62    0.40
   5   5   2    1.26    0.36
  -6  -5  -2    1.74    0.42
  -6  -5  -2    1.99    0.46
  -6  -5  -2    1.39    0.37
   6   5   2    1.34    0.42
   6   5   2    2.04    0.57
   6   5   2    2.02    0.44
   6   5   2    1.46    0.44
  -7  -5  -2    1.39    0.37
  -7  -5  -2    2.35    0.42
   7   5   2    0.89    0.42
   7   5   2    2.60    0.63
   7   5   2    0.97    0.48
   7   5   2    1.28    0.44
   7   5   2    1.86    0.46
   8   5   2    0.70    0.31
   8   5   2    0.04    0.28
   9   5   2    0.92    0.40
   9   5   2    1.29    0.44
   9   5   2    0.97    0.50
  10   5   2    0.71    0.38
  10   5   2    0.22    0.40
  11   5   2   -0.25    0.37
  11   5   2    0.17    0.49
  12   5   2    0.45    0.44
  12   5   2   -0.40    0.52
  11  -6  -2    0.05    0.45
  11  -6  -2   -0.01    0.46
  10  -6  -2    0.18    0.42
  10  -6  -2   -0.11    0.36
   9  -6  -2    0.03    0.36
   9  -6  -2    0.23    0.38
   8  -6  -2    0.46    0.38
   8  -6  -2    0.00    0.33
   7  -6  -2    1.22    0.47
   7  -6  -2    1.41    0.45
  -7   6   2    1.09    0.38
   6  -6  -2    0.05    0.22
   6  -6  -2   -0.07    0.29
  -6   6   2   -0.07    0.21
   5  -6  -2    0.33    0.36
   5  -6  -2    0.03    0.21
   5  -6  -2   -0.02    0.22
  -5   6   2   -0.07    0.19
  -5   6   2    0.03    0.29
   4  -6  -2    0.13    0.23
   4  -6  -2    0.00    0.18
   4  -6  -2    0.35    0.37
  -4   6   2   -0.11    0.24
  -4   6   2    0.01    0.20
   3  -6  -2   42.90    5.43
   3  -6  -2   42.01    6.03
   3  -6  -2   38.13    5.94
   3  -6  -2   38.06    5.49
  -3   6   2   43.09    5.49
  -3   6   2   38.51    6.00
   2  -6  -2    2.85    0.55
   2  -6  -2    2.58    0.61
   2  -6  -2    0.61    0.30
   2  -6  -2    1.00    0.32
  -2   6   2    2.25    0.52
  -2   6   2    2.24    0.47
  -2   6   2    0.58    0.26
   1  -6  -2    5.38    0.97
   1  -6  -2    9.43    1.15
   1  -6  -2    3.43    0.83
  -1   6   2    7.63    1.16
  -1   6   2    7.96    1.07
  -1   6   2    5.24    0.88
   0  -6  -2   14.31    2.01
   0  -6  -2   14.33    2.01
   0  -6  -2   12.02    1.87
   0   6   2   12.84    1.97
   0   6   2   14.93    2.22
   0   6   2   11.26    1.86
  -1  -6  -2    8.01    1.03
  -1  -6  -2    4.29    0.79
  -1  -6  -2    4.93    0.87
   1   6   2    3.32    0.76
   1   6   2    8.10    1.00
   1   6   2    5.34    1.02
  -2  -6  -2    0.11    0.17
  -2  -6  -2    0.65    0.31
  -2  -6  -2    0.10    0.16
   2   6   2   -0.15    0.13
   2   6   2   -0.05    0.21
   2   6   2    0.86    0.30
   2   6   2    0.60    0.26
  -3  -6  -2    4.36    0.86
  -3  -6  -2    6.43    0.93
  -3  -6  -2    3.22    0.75
   3   6   2    3.96    0.83
   3   6   2    5.03    0.99
   3   6   2    6.29    0.85
   3   6   2    5.17    0.88
  -4  -6  -2    0.12    0.17
  -4  -6  -2    0.02    0.24
  -4  -6  -2    0.06    0.19
   4   6   2   -0.21    0.17
   4   6   2    0.29    0.21
   4   6   2   -0.24    0.23
   4   6   2    0.07    0.20
  -5  -6  -2    3.12    0.56
  -5  -6  -2    2.41    0.49
  -5  -6  -2    2.10    0.51
   5   6   2    1.93    0.59
   5   6   2    2.78    0.56
   5   6   2    1.21    0.42
   5   6   2    1.50    0.46
  -6  -6  -2    0.67    0.31
  -6  -6  -2    0.07    0.25
  -6  -6  -2    0.23    0.25
   6   6   2    0.42    0.28
   6   6   2    0.06    0.24
   6   6   2   -0.10    0.28
  -7  -6  -2    0.70    0.32
  -7  -6  -2    0.95    0.36
   7   6   2    1.13    0.46
   7   6   2    1.11    0.38
   8   6   2    0.22    0.35
   8   6   2    0.06    0.27
   8   6   2   -0.15    0.30
   9   6   2    0.10    0.31
   9   6   2    0.29    0.41
   9   6   2   -0.22    0.27
  10   6   2   -0.21    0.37
  10   6   2    0.28    0.37
  11   6   2   -0.44    0.39
  11   6   2    0.41    0.41
  10  -7  -2    0.00    0.49
  10  -7  -2    0.71    0.49
   9  -7  -2   -0.09    0.43
   9  -7  -2    0.69    0.46
   8  -7  -2    0.90    0.48
   8  -7  -2    0.36    0.38
   7  -7  -2    1.39    0.49
   7  -7  -2    0.53    0.44
  -7   7   2    2.50    0.52
   6  -7  -2    2.77    0.71
   6  -7  -2    2.32    0.63
  -6   7   2    3.60    0.67
   5  -7  -2    9.83    1.97
   5  -7  -2   11.53    1.83
  -5   7   2   17.37    1.99
   4  -7  -2    0.34    0.26
   4  -7  -2    1.41    0.55
   4  -7  -2    0.26    0.27
  -4   7   2    1.07    0.44
  -4   7   2    1.44    0.42
   3  -7  -2    6.51    1.27
   3  -7  -2    7.10    1.17
  -3   7   2    8.52    1.32
  -3   7   2    8.57    1.45
   2  -7  -2    0.69    0.26
   2  -7  -2    1.25    0.36
  -2   7   2    0.01    0.32
  -2   7   2    0.28    0.30
   1  -7  -2    1.61    0.43
   1  -7  -2    1.55    0.40
  -1   7   2    0.96    0.49
  -1   7   2    2.54    0.55
   0  -7  -2   13.98    2.31
   0  -7  -2   13.28    2.12
   0   7   2   16.99    2.53
   0   7   2   16.70    2.28
  -1  -7  -2    1.85    0.50
  -1  -7  -2    3.24    0.61
   1   7   2    3.87    0.70
   1   7   2    3.16    0.74
  -2  -7  -2   11.56    1.75
  -2  -7  -2    8.64    1.57
   2   7   2   12.54    1.92
   2   7   2   10.87    1.68
  -3  -7  -2    0.29    0.23
  -3  -7  -2    0.06    0.19
   3   7   2   -0.25    0.20
   3   7   2    0.05    0.27
   3   7   2    0.43    0.24
  -4  -7  -2   -0.06    0.19
  -4  -7  -2    0.42    0.26
   4   7   2    0.45    0.37
   4   7   2    0.41    0.28
   4   7   2    0.10    0.24
  -5  -7  -2    0.91    0.39
  -5  -7  -2    1.08    0.38
   5   7   2    0.70    0.34
   5   7   2    1.45    0.44
   5   7   2    1.57    0.53
  -6  -7  -2    0.47    0.30
   6   7   2    0.22    0.35
   6   7   2    0.62    0.35
  -7  -7  -2    0.08    0.26
   7   7   2    0.39    0.40
   7   7   2    0.48    0.31
   8   7   2   -0.12    0.38
   8   7   2    0.73    0.46
   8   7   2    0.63    0.38
   9   7   2    0.04    0.49
   9   7   2    0.07    0.31
  10   7   2   -0.31    0.41
  10   7   2    0.45    0.35
  11   7   2    0.48    0.48
  11   7   2   -0.15    0.46
  10  -8  -2   -0.48    0.51
  10  -8  -2    0.03    0.54
   9  -8  -2    0.43    0.53
   9  -8  -2   -0.11    0.46
   8  -8  -2    0.40    0.41
   8  -8  -2    0.26    0.36
   7  -8  -2    0.66    0.40
   7  -8  -2    0.61    0.52
  -7   8   2    1.46    0.47
   6  -8  -2   -0.02    0.33
   6  -8  -2    0.35    0.34
  -6   8   2    0.50    0.33
   5  -8  -2    0.47    0.32
   5  -8  -2    0.16    0.30
  -5   8   2    0.58    0.37
   4  -8  -2    2.94    0.62
   4  -8  -2    3.13    0.69
  -4   8   2    2.94    0.69
  -4   8   2    1.72    0.70
   3  -8  -2    0.46    0.31
   3  -8  -2    0.26    0.30
  -3   8   2    0.34    0.43
  -3   8   2    0.78    0.38
   2  -8  -2    0.26    0.27
   2  -8  -2    0.35    0.25
  -2   8   2    0.66    0.47
  -2   8   2    2.11    0.54
   1  -8  -2    2.78    0.67
   1  -8  -2    3.92    0.75
  -1   8   2    4.64    0.97
  -1   8   2    3.96    0.83
   0  -8  -2    0.73    0.29
   0  -8  -2    0.20    0.25
   0   8   2    0.26    0.37
   0   8   2    0.75    0.36
  -1  -8  -2    9.79    1.68
  -1  -8  -2   10.51    1.57
   1   8   2    8.73    1.63
   1   8   2   12.89    1.96
  -2  -8  -2    2.31    0.57
  -2  -8  -2    2.53    0.63
   2   8   2    3.64    0.85
   2   8   2    4.22    0.79
  -3  -8  -2    0.34    0.27
  -3  -8  -2    0.49    0.30
   3   8   2    0.32    0.38
   3   8   2    0.06    0.27
  -4  -8  -2   23.04    3.48
   4   8   2   22.28    3.78
   4   8   2   29.57    4.11
   4   8   2   30.73    3.59
  -5  -8  -2   -0.04    0.27
   5   8   2    0.96    0.40
   5   8   2    0.53    0.42
  -6  -8  -2    0.01    0.29
   6   8   2    0.09    0.42
   6   8   2   -0.01    0.26
   7   8   2   -0.10    0.37
   7   8   2   -0.14    0.29
   8   8   2    0.73    0.39
   8   8   2   -0.12    0.41
   9   8   2    0.16    0.48
   9   8   2    0.47    0.50
   9   8   2   -0.41    0.30
  10   8   2    0.35    0.44
  10   8   2    0.49    0.49
   9  -9  -2    0.33    0.50
   9  -9  -2    0.30    0.53
   8  -9  -2    0.33    0.44
   8  -9  -2    0.49    0.51
   7  -9  -2    0.01    0.37
   7  -9  -2    0.05    0.41
   6  -9  -2    0.87    0.46
   6  -9  -2    0.58    0.40
  -6   9   2    0.89    0.45
   5  -9  -2    0.29    0.33
   5  -9  -2    0.05    0.30
  -5   9   2    0.16    0.35
   4  -9  -2    0.59    0.42
   4  -9  -2    0.62    0.36
  -4   9   2    2.04    0.58
   3  -9  -2    0.20    0.32
   3  -9  -2    0.37    0.29
  -3   9   2   -0.02    0.44
  -3   9   2    0.17    0.38
   2  -9  -2    0.67    0.32
   2  -9  -2    1.01    0.40
  -2   9   2    0.13    0.46
  -2   9   2    0.68    0.42
   1  -9  -2    2.58    0.57
   1  -9  -2    2.41    0.62
  -1   9   2    1.85    0.71
  -1   9   2    2.84    0.71
   0  -9  -2   13.35    1.94
   0  -9  -2   10.64    2.06
   0   9   2   13.11    2.30
   0   9   2   16.06    2.15
  -1  -9  -2    0.39    0.29
  -1  -9  -2    0.37    0.28
   1   9   2    0.42    0.46
   1   9   2    0.82    0.43
  -2  -9  -2    0.27    0.26
  -2  -9  -2   -0.24    0.25
   2   9   2   -0.21    0.27
   2   9   2   -0.39    0.33
  -3  -9  -2    0.35    0.32
  -3  -9  -2    0.61    0.37
   3   9   2   -0.38    0.26
   3   9   2    2.06    0.63
  -4  -9  -2    1.52    0.54
   4   9   2    2.14    0.77
   4   9   2    3.41    0.71
  -5  -9  -2    0.36    0.35
   5   9   2    0.64    0.53
   5   9   2    0.21    0.37
  -6  -9  -2    0.01    0.31
   6   9   2    0.10    0.35
   6   9   2   -0.29    0.36
   7   9   2    1.93    0.72
   7   9   2    0.59    0.39
   8   9   2   -0.10    0.32
   8   9   2    0.00    0.44
   9   9   2    1.20    0.64
   9   9   2    0.23    0.43
   9   9   2    0.62    0.62
  10   9   2   -0.03    0.51
  10   9   2   -0.23    0.41
   8 -10  -2    0.66    0.59
   8 -10  -2    0.58    0.47
   7 -10  -2    0.21    0.41
   7 -10  -2   -0.17    0.40
   6 -10  -2   -0.18    0.35
   6 -10  -2   -0.33    0.32
  -6  10   2    0.04    0.42
   5 -10  -2   -0.19    0.31
   5 -10  -2    0.49    0.40
  -5  10   2    0.69    0.46
   4 -10  -2    0.78    0.44
   4 -10  -2    0.33    0.37
  -4  10   2    0.37    0.42
   3 -10  -2    0.15    0.28
   3 -10  -2    0.28    0.34
  -3  10   2    0.38    0.40
   2 -10  -2    0.85    0.39
   2 -10  -2    1.21    0.46
  -2  10   2    1.42    0.54
  -2  10   2    1.12    0.67
   1 -10  -2   -0.02    0.27
   1 -10  -2   -0.22    0.25
  -1  10   2    0.13    0.47
  -1  10   2    0.61    0.43
   0 -10  -2    0.63    0.36
   0 -10  -2    0.43    0.32
   0  10   2    3.18    0.70
   0  10   2    1.96    0.72
  -1 -10  -2    0.28    0.30
  -1 -10  -2    0.16    0.29
   1  10   2   -0.31    0.39
   1  10   2   -0.03    0.33
  -2 -10  -2    0.77    0.42
   2  10   2    0.90    0.56
   2  10   2    0.53    0.42
  -3 -10  -2   15.70    2.70
   3  10   2   20.61    3.25
   3  10   2   21.70    2.92
  -4 -10  -2    1.00    0.45
   4  10   2    1.27    0.51
   4  10   2    1.22    0.63
  -5 -10  -2    0.42    0.42
   5  10   2    0.68    0.42
   5  10   2    0.49    0.55
   6  10   2    2.51    0.68
   6  10   2    1.19    0.68
   7  10   2   -0.13    0.36
   7  10   2    0.29    0.52
   8  10   2    0.31    0.54
   8  10   2    0.64    0.45
   9  10   2    0.31    0.46
   9  10   2    0.12    0.59
   9  10   2    0.15    0.57
   7 -11  -2    0.11    0.52
   6 -11  -2    0.19    0.48
   6 -11  -2    0.09    0.42
  -6  11   2    1.38    0.59
   5 -11  -2   -0.38    0.35
   5 -11  -2    0.27    0.44
  -5  11   2   -0.12    0.42
   4 -11  -2    0.31    0.43
   4 -11  -2    0.53    0.39
  -4  11   2    0.44    0.48
   3 -11  -2    0.43    0.36
   3 -11  -2   -0.05    0.33
  -3  11   2   -0.53    0.37
   2 -11  -2   -0.16    0.33
   2 -11  -2   -0.11    0.25
  -2  11   2   -0.11    0.40
   1 -11  -2    0.25    0.31
   1 -11  -2   -0.21    0.29
  -1  11   2    1.63    0.73
  -1  11   2    1.59    0.60
   0 -11  -2    1.35    0.47
   0 -11  -2    1.32    0.49
   0  11   2    2.16    0.86
   0  11   2    2.05    0.69
  -1 -11  -2    1.41    0.51
   1  11   2    2.62    0.73
   1  11   2    0.98    0.71
  -2 -11  -2    2.07    0.67
   2  11   2    2.78    0.79
   2  11   2    3.96    1.07
  -3 -11  -2   -0.09    0.28
   3  11   2    0.07    0.55
   3  11   2    0.29    0.43
  -4 -11  -2    0.67    0.47
   4  11   2    0.78    0.51
   4  11   2    0.83    0.66
  -5 -11  -2   -0.40    0.33
   5  11   2    0.14    0.45
   5  11   2    0.21    0.57
   6  11   2    0.49    0.45
   6  11   2   -0.40    0.51
   7  11   2    0.39    0.43
   7  11   2    0.19    0.53
   8  11   2   -0.49    0.56
   6 -12  -2    0.29    0.53
   5 -12  -2    0.21    0.53
  -5  12   2   -0.01    0.52
   4 -12  -2    0.02    0.42
   4 -12  -2    0.58    0.45
  -4  12   2   -0.24    0.44
   3 -12  -2    1.16    0.57
   3 -12  -2    0.55    0.40
  -3  12   2    1.88    0.69
   2 -12  -2    1.12    0.53
   2 -12  -2    0.41    0.47
  -2  12   2    2.55    0.77
   1 -12  -2    0.62    0.42
  -1  12   2    0.40    0.52
   0 -12  -2    0.50    0.40
   0  12   2   -0.02    0.41
   0  12   2    0.20    0.58
  -1 -12  -2    0.26    0.38
   1  12   2    0.41    0.61
   1  12   2    0.08    0.43
  -2 -12  -2    0.41    0.42
   2  12   2    0.91    0.55
   2  12   2    0.02    0.61
  -3 -12  -2   -0.10    0.41
   3  12   2   -0.07    0.54
   3  12   2   -0.13    0.44
  -4 -12  -2    0.75    0.49
   4  12   2   -0.17    0.62
   4  12   2    0.39    0.50
   5  12   2    0.54    0.53
   5  12   2   -0.02    0.60
   6  12   2    0.29    0.66
  -4  13   2    0.76    0.62
  -3  13   2    0.15    0.53
   2 -13  -2    0.86    0.53
  -2  13   2    0.64    0.62
   1 -13  -2   -0.18    0.40
  -1  13   2    0.30    0.55
   0 -13  -2    0.30    0.43
   0  13   2    0.20    0.51
  -1 -13  -2    0.24    0.40
   1  13   2    0.29    0.75
   1  13   2   -0.17    0.48
  -2 -13  -2    1.06    0.53
   2  13   2    0.26    0.68
   2  13   2    0.13    0.51
  -3 -13  -2   -0.06    0.46
   3  13   2    0.31    0.76
   4  13   2   -0.34    0.64
   5  13   2   -0.20    0.68
  -1 -14  -2    0.33    0.50
   4  13  -3   -0.06    0.65
   3  13  -3   -0.45    0.60
   2  13  -3    0.23    0.67
   1  13  -3    0.40    0.69
  -1 -13   3   -0.32    0.40
   0  13  -3    0.11    0.68
   0  13  -3    0.31    0.57
   0 -13   3    0.32    0.43
  -1  13  -3   -0.79    0.61
  -1  13  -3   -0.06    0.55
   1 -13   3    0.31    0.47
   2 -13   3    0.04    0.39
   3 -13   3   -0.03    0.41
   6  12  -3    0.15    0.64
   5  12  -3   -0.26    0.50
   5  12  -3    1.16    0.53
   4  12  -3   -0.18    0.41
   4  12  -3    0.43    0.60
   3  12  -3    0.06    0.59
   3  12  -3    0.92    0.59
   2  12  -3    0.08    0.49
   2  12  -3   -0.61    0.47
  -2 -12   3    0.33    0.43
   1  12  -3   -0.04    0.53
   1  12  -3   -0.08    0.49
  -1 -12   3    0.04    0.34
   0  12  -3    0.00    0.46
   0  12  -3   -0.34    0.56
   0 -12   3   -0.35    0.31
  -1  12  -3    1.02    0.72
  -1  12  -3    0.53    0.62
   1 -12   3    0.81    0.46
  -2  12  -3    1.39    0.71
  -2  12  -3    0.66    0.71
   2 -12   3    0.34    0.40
  -3  12  -3    0.78    0.56
   3 -12   3    0.25    0.41
  -4  12  -3    1.13    0.67
   4 -12   3    0.50    0.45
  -5  12  -3    0.02    0.58
   5 -12   3   -0.07    0.46
  -6  12  -3    0.45    0.67
   7  11  -3    0.29    0.55
   7  11  -3    0.44    0.52
   6  11  -3    0.45    0.57
   6  11  -3   -0.33    0.33
   5  11  -3   -0.77    0.33
   5  11  -3   -0.10    0.47
   4  11  -3    0.79    0.50
   4  11  -3    0.64    0.62
   3  11  -3   -0.22    0.36
   3  11  -3   -0.24    0.45
  -3 -11   3    0.86    0.46
   2  11  -3   -0.44    0.37
   2  11  -3    0.03    0.50
  -2 -11   3   -0.15    0.29
   1  11  -3    0.73    0.54
   1  11  -3    0.63    0.49
  -1 -11   3    0.16    0.32
   0  11  -3   -0.03    0.40
   0  11  -3    0.08    0.53
   0 -11   3    0.02    0.30
  -1  11  -3    0.68    0.57
  -1  11  -3    0.40    0.46
   1 -11   3   -0.21    0.29
  -2  11  -3   -0.13    0.53
  -2  11  -3   -0.11    0.43
   2 -11   3    0.94    0.42
  -3  11  -3   -0.22    0.60
  -3  11  -3    0.18    0.43
   3 -11   3   -0.08    0.40
   3 -11   3    0.02    0.31
  -4  11  -3    2.12    0.79
   4 -11   3    2.37    0.66
   4 -11   3    1.70    0.68
  -5  11  -3    0.56    0.59
   5 -11   3    0.31    0.41
   5 -11   3   -0.05    0.43
  -6  11  -3    0.25    0.52
   6 -11   3   -0.39    0.42
   6 -11   3   -0.03    0.37
  -7  11  -3    0.58    0.66
   7 -11   3    0.72    0.57
   8  10  -3    0.82    0.51
   8  10  -3    0.83    0.62
   7  10  -3   -0.21    0.49
   7  10  -3   -0.19    0.37
   6  10  -3   -0.49    0.35
   6  10  -3   -0.30    0.34
   5  10  -3   -0.12    0.35
   5  10  -3    0.86    0.55
   4  10  -3    3.00    0.68
   4  10  -3    1.61    0.68
  -4 -10   3    1.10    0.47
   3  10  -3    0.14    0.34
   3  10  -3    0.53    0.53
  -3 -10   3   -0.05    0.30
   2  10  -3    0.27    0.39
   2  10  -3    0.51    0.43
  -2 -10   3    0.10    0.31
   1  10  -3    1.20    0.58
   1  10  -3    1.02    0.52
  -1 -10   3    0.38    0.35
   0  10  -3    0.12    0.39
   0  10  -3    1.26    0.60
   0 -10   3    0.10    0.25
  -1  10  -3    1.77    0.60
  -1  10  -3    1.25    0.61
   1 -10   3    0.58    0.34
   1 -10   3    0.78    0.40
  -2  10  -3    0.18    0.51
  -2  10  -3    0.32    0.41
   2 -10   3    0.24    0.29
   2 -10   3    0.64    0.37
  -3  10  -3    0.41    0.48
  -3  10  -3    0.22    0.53
   3 -10   3    0.95    0.45
   3 -10   3    0.88    0.44
  -4  10  -3    0.64    0.49
   4 -10   3    0.62    0.45
   4 -10   3    0.37    0.33
  -5  10  -3   -0.13    0.39
   5 -10   3    0.20    0.35
   5 -10   3    0.39    0.42
  -6  10  -3    1.88    0.65
   6 -10   3    0.72    0.46
   6 -10   3    0.76    0.54
  -7  10  -3    1.97    0.68
   7 -10   3    0.78    0.59
   7 -10   3    0.58    0.52
   8 -10   3   -0.45    0.42
   9   9  -3    0.85    0.47
   9   9  -3    0.19    0.53
   8   9  -3    0.63    0.52
   8   9  -3   -0.09    0.34
   7   9  -3   -0.11    0.39
   7   9  -3   -0.26    0.31
   6   9  -3    0.02    0.30
   6   9  -3   -0.11    0.34
   5   9  -3    2.78    0.73
   5   9  -3    0.92    0.48
   4   9  -3    1.05    0.52
   4   9  -3    0.42    0.37
  -4  -9   3    0.97    0.37
   3   9  -3   -0.28    0.29
   3   9  -3   -0.14    0.37
  -3  -9   3    0.06    0.26
   2   9  -3   -0.22    0.25
   2   9  -3   -0.11    0.34
  -2  -9   3    0.00    0.25
   1   9  -3    3.30    0.77
   1   9  -3    1.74    0.54
  -1  -9   3    1.86    0.47
  -1  -9   3    1.40    0.48
   0   9  -3    0.92    0.42
   0  -9   3    0.82    0.32
   0  -9   3    0.73    0.35
  -1   9  -3    2.22    0.59
  -1   9  -3    2.75    0.75
   1  -9   3    1.37    0.44
   1  -9   3    1.05    0.39
  -2   9  -3    1.33    0.50
  -2   9  -3    1.37    0.58
   2  -9   3    1.00    0.40
   2  -9   3    0.37    0.30
  -3   9  -3    0.06    0.44
  -3   9  -3   -0.11    0.35
   3  -9   3    0.28    0.31
   3  -9   3    0.14    0.26
  -4   9  -3    0.47    0.47
  -4   9  -3    0.03    0.36
   4  -9   3    0.27    0.31
   4  -9   3   -0.22    0.29
  -5   9  -3    0.48    0.41
   5  -9   3   -0.12    0.36
   5  -9   3   -0.31    0.25
  -6   9  -3    0.85    0.50
   6  -9   3    0.78    0.46
   6  -9   3    1.25    0.50
  -7   9  -3    0.90    0.51
   7  -9   3   -0.31    0.34
   7  -9   3    0.77    0.44
  -8   9  -3    1.17    0.59
   8  -9   3    1.06    0.58
   8  -9   3    0.21    0.42
   9  -9   3   -0.14    0.51
  10   8  -3    0.09    0.51
   9   8  -3    0.96    0.55
   9   8  -3    0.21    0.39
   8   8  -3    0.48    0.47
   8   8  -3    0.65    0.38
   7   8  -3    0.01    0.30
   7   8  -3    0.13    0.41
   6   8  -3    0.31    0.36
   6   8  -3    1.01    0.39
   5   8  -3    1.53    0.45
   5   8  -3    2.09    0.55
  -5  -8   3    0.57    0.29
   4   8  -3    0.29    0.35
   4   8  -3   -0.12    0.25
  -4  -8   3    0.31    0.26
   3   8  -3    2.56    0.70
   3   8  -3    2.79    0.63
   3   8  -3    2.04    0.58
  -3  -8   3    2.39    0.53
   2   8  -3   10.05    1.67
   2   8  -3   11.74    1.89
   2   8  -3    9.20    1.71
  -2  -8   3   10.98    1.58
   1   8  -3    1.04    0.43
   1   8  -3    1.22    0.46
   1   8  -3    0.71    0.45
  -1  -8   3    1.89    0.44
  -1  -8   3    1.60    0.41
   0   8  -3   -0.23    0.28
   0   8  -3   -0.28    0.24
   0  -8   3    0.03    0.19
   0  -8   3    0.28    0.22
  -1   8  -3    0.03    0.32
  -1   8  -3   -0.02    0.28
   1  -8   3    0.99    0.35
   1  -8   3    0.78    0.28
  -2   8  -3    1.70    0.57
  -2   8  -3    2.33    0.62
   2  -8   3    1.79    0.43
   2  -8   3    0.94    0.41
  -3   8  -3   -0.06    0.29
  -3   8  -3   -0.35    0.32
   3  -8   3    0.15    0.25
   3  -8   3    0.08    0.25
  -4   8  -3    0.02    0.32
  -4   8  -3   -0.09    0.39
   4  -8   3    0.09    0.26
   4  -8   3   -0.01    0.27
  -5   8  -3    0.83    0.58
  -5   8  -3    0.91    0.48
   5  -8   3    1.01    0.45
   5  -8   3    0.82    0.37
  -6   8  -3    0.16    0.37
   6  -8   3    0.33    0.31
   6  -8   3   -0.04    0.32
  -7   8  -3    1.27    0.56
   7  -8   3    0.60    0.39
   7  -8   3    1.14    0.53
  -8   8  -3    0.72    0.51
   8  -8   3    0.15    0.46
   8  -8   3    0.63    0.41
   9  -8   3    0.27    0.38
   9  -8   3   -0.03    0.43
  10  -8   3    0.02    0.53
  10   7  -3   -0.46    0.42
  10   7  -3    0.19    0.47
   9   7  -3    0.47    0.45
   9   7  -3    0.29    0.34
   8   7  -3    0.73    0.48
   8   7  -3    0.53    0.37
   7   7  -3    0.88    0.39
   7   7  -3    0.49    0.39
   6   7  -3    0.84    0.34
   6   7  -3    0.48    0.31
   6   7  -3    0.74    0.40
   5   7  -3    7.15    1.39
   5   7  -3    8.24    1.22
   5   7  -3    8.92    1.30
   5   7  -3    6.93    1.29
  -5  -7   3    7.33    1.14
   4   7  -3    0.21    0.32
   4   7  -3    0.44    0.30
   4   7  -3    0.02    0.24
   4   7  -3    0.13    0.24
  -4  -7   3    0.25    0.24
  -4  -7   3    0.03    0.19
  -4  -7   3    0.47    0.28
   3   7  -3    2.26    0.47
   3   7  -3    1.20    0.48
   3   7  -3    1.08    0.37
   3   7  -3    1.14    0.41
  -3  -7   3    1.13    0.34
  -3  -7   3    1.90    0.43
  -3  -7   3    2.47    0.49
   2   7  -3    4.70    0.93
   2   7  -3    4.00    0.73
   2   7  -3    5.99    0.88
   2   7  -3    2.91    0.76
  -2  -7   3    4.35    0.71
  -2  -7   3    4.06    0.77
   1   7  -3    0.91    0.34
   1   7  -3    1.01    0.43
   1   7  -3    0.86    0.34
  -1  -7   3    1.00    0.33
  -1  -7   3    1.19    0.32
   0   7  -3    1.60    0.52
   0   7  -3    3.21    0.62
   0  -7   3    1.26    0.38
   0  -7   3    1.89    0.46
  -1   7  -3   12.61    2.00
  -1   7  -3   14.70    2.26
   1  -7   3   12.64    2.06
   1  -7   3   12.44    1.89
  -2   7  -3   21.45    3.22
  -2   7  -3   22.63    3.54
   2  -7   3   21.25    3.04
   2  -7   3   22.79    3.34
  -3   7  -3   20.21    2.88
  -3   7  -3   19.82    2.61
   3  -7   3   14.73    2.43
   3  -7   3   15.72    2.66
  -4   7  -3    0.05    0.34
  -4   7  -3    0.11    0.30
   4  -7   3    0.18    0.28
   4  -7   3    0.02    0.19
  -5   7  -3    0.81    0.46
  -5   7  -3    0.97    0.40
   5  -7   3   -0.04    0.28
   5  -7   3   -0.01    0.26
  -6   7  -3    1.83    0.53
   6  -7   3    0.65    0.42
   6  -7   3    0.74    0.37
  -7   7  -3    2.26    0.59
   7  -7   3    1.51    0.49
   7  -7   3    0.55    0.40
  -8   7  -3    0.61    0.42
   8  -7   3    0.09    0.35
   8  -7   3    0.22    0.41
   9  -7   3    1.07    0.50
   9  -7   3    0.53    0.49
  10  -7   3   -0.20    0.46
  10  -7   3    0.75    0.53
  11  -7   3    0.09    0.54
  11   6  -3    0.51    0.56
  10   6  -3    0.08    0.44
  10   6  -3   -0.26    0.41
   9   6  -3    0.63    0.49
   9   6  -3    0.97    0.37
   8   6  -3    0.12    0.28
   8   6  -3   -0.49    0.27
   7   6  -3   -0.01    0.24
   7   6  -3    0.44    0.34
   6   6  -3    0.15    0.21
   6   6  -3    0.02    0.23
   6   6  -3   -0.02    0.22
   6   6  -3    0.21    0.28
   5   6  -3    0.19    0.21
   5   6  -3    0.07    0.21
   5   6  -3    0.10    0.21
   5   6  -3    0.24    0.26
  -5  -6   3    0.43    0.16
  -5  -6   3    0.45    0.17
   4   6  -3    1.81    0.44
   4   6  -3    1.11    0.30
   4   6  -3    1.15    0.35
   4   6  -3    1.00    0.34
  -4  -6   3    1.10    0.30
  -4  -6   3    0.88    0.27
   3   6  -3   14.98    2.41
   3   6  -3   15.22    2.27
   3   6  -3   16.06    2.20
   3   6  -3   12.57    2.10
  -3  -6   3   15.03    2.06
  -3  -6   3   16.30    2.26
  -3  -6   3   14.23    2.14
   2   6  -3    8.39    1.41
   2   6  -3   11.70    1.56
   2   6  -3   10.21    1.57
   2   6  -3   10.13    1.67
  -2  -6   3   11.20    1.51
  -2  -6   3    9.53    1.41
  -2  -6   3    8.74    1.52
   1   6  -3    2.18    0.49
   1   6  -3    2.59    0.56
   1   6  -3    1.77    0.59
   1   6  -3    2.87    0.61
  -1  -6   3    2.41    0.55
  -1  -6   3    3.96    0.60
  -1  -6   3    3.10    0.52
   0   6  -3   -0.03    0.23
   0   6  -3    0.59    0.23
   0   6  -3   -0.01    0.22
   0   6  -3   -0.11    0.19
   0  -6   3    0.31    0.22
   0  -6   3    0.57    0.21
   0  -6   3   -0.09    0.23
  -1   6  -3    7.87    1.27
  -1   6  -3    6.44    1.12
  -1   6  -3    5.42    1.00
   1  -6   3    7.25    1.15
   1  -6   3    6.25    1.11
   1  -6   3    6.33    1.01
  -2   6  -3    4.25    0.83
  -2   6  -3    6.55    1.01
   2  -6   3    4.22    0.74
   2  -6   3    3.16    0.76
  -3   6  -3    8.36    1.28
  -3   6  -3    8.01    1.37
   3  -6   3    6.37    1.24
   3  -6   3    6.60    1.13
  -4   6  -3    0.07    0.30
  -4   6  -3    1.00    0.44
   4  -6   3    1.56    0.37
   4  -6   3    1.25    0.41
  -5   6  -3    0.62    0.42
  -5   6  -3    0.45    0.32
   5  -6   3    0.48    0.29
   5  -6   3    0.09    0.24
  -6   6  -3   15.38    2.16
  -6   6  -3   15.16    2.36
   6  -6   3   12.47    2.28
   6  -6   3   12.45    2.06
  -7   6  -3    0.96    0.42
   7  -6   3    0.67    0.44
   7  -6   3    1.25    0.45
  -8   6  -3    0.03    0.35
   8  -6   3    0.35    0.32
   8  -6   3   -0.12    0.37
   9  -6   3    1.04    0.51
   9  -6   3    0.61    0.53
  10  -6   3   -0.46    0.46
  10  -6   3    0.65    0.48
  11  -6   3    0.05    0.56
  11  -6   3   -0.75    0.46
  11   5  -3    0.51    0.46
  10   5  -3    0.89    0.49
   9   5  -3    0.66    0.35
   9   5  -3    1.16    0.49
   9   5  -3    0.34    0.39
   8   5  -3    0.49    0.26
   8   5  -3    0.45    0.33
   7   5  -3    0.17    0.24
   7   5  -3    0.18    0.22
   7   5  -3    0.52    0.24
   7   5  -3    0.15    0.30
   6   5  -3    0.48    0.22
   6   5  -3    0.25    0.27
   6   5  -3    0.44    0.23
   6   5  -3    0.37    0.22
   5   5  -3    0.24    0.18
   5   5  -3    0.32    0.20
   5   5  -3    0.58    0.25
   5   5  -3    0.12    0.25
   4   5  -3    0.67    0.31
   4   5  -3    0.30    0.22
   4   5  -3    1.00    0.25
   4   5  -3    0.33    0.21
  -4  -5   3    0.98    0.22
  -4  -5   3    0.89    0.20
   3   5  -3   10.77    1.46
   3   5  -3   10.74    1.59
   3   5  -3    9.04    1.68
   3   5  -3    8.77    1.53
  -3  -5   3    9.37    1.49
  -3  -5   3   12.09    1.45
  -3  -5   3   10.33    1.57
   2   5  -3    6.95    1.05
   2   5  -3    7.31    1.15
   2   5  -3    7.15    1.11
   2   5  -3    7.66    1.25
  -2  -5   3    7.33    1.09
  -2  -5   3    7.62    1.05
  -2  -5   3    5.96    1.11
   1   5  -3    3.37    0.70
   1   5  -3    2.71    0.55
   1   5  -3    3.25    0.62
   1   5  -3    3.35    0.62
  -1  -5   3    3.63    0.57
  -1  -5   3    3.67    0.64
   0   5  -3  108.71   15.95
   0   5  -3  109.96   17.50
   0   5  -3  131.82   16.03
   0   5  -3  138.29   17.58
   0  -5   3  131.67   16.02
   0  -5   3  120.52   17.50
   0  -5   3  117.15   15.96
  -1   5  -3    9.03    1.33
  -1   5  -3    7.53    1.17
  -1   5  -3    7.65    1.35
  -1   5  -3    7.60    1.24
   1  -5   3    7.73    1.17
   1  -5   3    7.29    1.27
   1  -5   3    7.68    1.24
  -2   5  -3   72.02   10.03
  -2   5  -3   61.50    9.08
  -2   5  -3   71.14    9.16
   2  -5   3   66.84    9.97
   2  -5   3   72.03    9.09
   2  -5   3   69.70    9.16
  -3   5  -3    0.46    0.31
  -3   5  -3    0.93    0.31
  -3   5  -3    0.58    0.28
   3  -5   3    0.44    0.33
   3  -5   3    0.85    0.27
   3  -5   3    1.20    0.34
  -4   5  -3    3.77    0.73
  -4   5  -3    2.46    0.72
   4  -5   3    4.15    0.70
   4  -5   3    4.63    0.79
   4  -5   3    3.31    0.79
  -5   5  -3   10.55    1.60
  -5   5  -3    9.24    1.66
  -5   5  -3    9.57    1.71
   5  -5   3   10.92    1.78
   5  -5   3    9.84    1.54
   5  -5   3    9.93    1.71
  -6   5  -3    3.90    0.86
  -6   5  -3    3.70    0.73
  -6   5  -3    2.73    0.70
   6  -5   3    3.64    0.85
   6  -5   3    3.78    0.74
   6  -5   3    3.90    0.84
  -7   5  -3    0.33    0.23
  -7   5  -3   -0.50    0.23
   7  -5   3    0.18    0.31
   7  -5   3   -0.29    0.31
  -8   5  -3    0.14    0.36
   8  -5   3    1.32    0.50
   8  -5   3    0.24    0.36
   9  -5   3    0.82    0.51
   9  -5   3   -0.14    0.32
  10  -5   3    0.04    0.38
  10  -5   3    0.08    0.49
  11  -5   3    0.04    0.52
  11  -5   3    0.15    0.45
  12  -5   3    0.10    0.52
  11   4  -3    0.51    0.45
  10   4  -3   -0.10    0.36
   9   4  -3    3.67    0.67
   9   4  -3    3.33    0.79
   8   4  -3    0.01    0.29
   8   4  -3    0.42    0.22
   8   4  -3   -0.12    0.19
   7   4  -3    0.73    0.26
   7   4  -3    0.59    0.25
   7   4  -3    0.72    0.32
   7   4  -3    0.19    0.20
   6   4  -3   17.13    2.48
   6   4  -3   15.11    2.26
   6   4  -3   15.85    2.51
   6   4  -3   18.32    2.29
   5   4  -3    7.03    0.99
   5   4  -3    7.28    1.10
   5   4  -3    5.84    0.93
   5   4  -3    5.78    1.01
   4   4  -3    0.10    0.14
   4   4  -3    0.02    0.16
   4   4  -3    0.13    0.13
   4   4  -3    0.09    0.13
   3   4  -3    2.60    0.57
   3   4  -3    1.84    0.49
   3   4  -3    3.69    0.56
   3   4  -3    4.05    0.52
  -3  -4   3    3.09    0.51
  -3  -4   3    3.92    0.50
  -3  -4   3    2.55    0.48
   2   4  -3    0.26    0.14
   2   4  -3    0.48    0.17
   2   4  -3    1.35    0.26
   2   4  -3    0.96    0.25
  -2  -4   3    0.40    0.16
  -2  -4   3    0.51    0.18
  -2  -4   3    0.37    0.14
   1   4  -3   -0.13    0.12
   1   4  -3   -0.03    0.12
   1   4  -3    0.12    0.10
   1   4  -3    0.00    0.10
  -1  -4   3    0.08    0.09
  -1  -4   3   -0.08    0.08
  -1  -4   3   -0.04    0.13
   0   4  -3    5.26    0.76
   0   4  -3    4.46    0.87
   0   4  -3    4.12    0.79
   0   4  -3    5.08    0.84
   0  -4   3    5.31    0.83
   0  -4   3    4.71    0.74
   0  -4   3    4.90    0.80
  -1   4  -3    0.04    0.15
  -1   4  -3   -0.03    0.13
  -1   4  -3    0.78    0.26
  -1   4  -3    0.21    0.13
   1  -4   3   -0.04    0.08
   1  -4   3    0.03    0.16
   1  -4   3    0.07    0.12
  -2   4  -3    3.53    0.67
  -2   4  -3    2.74    0.56
  -2   4  -3    4.26    0.72
  -2   4  -3    3.35    0.62
   2  -4   3    2.88    0.60
   2  -4   3    4.11    0.58
   2  -4   3    2.46    0.59
   2  -4   3    3.27    0.66
  -3   4  -3    0.35    0.21
  -3   4  -3    0.41    0.26
  -3   4  -3    0.02    0.15
   3  -4   3   -0.03    0.20
   3  -4   3    0.26    0.21
   3  -4   3    0.04    0.20
   3  -4   3    0.30    0.19
  -4   4  -3    4.55    0.88
  -4   4  -3    6.14    1.00
  -4   4  -3    4.69    0.87
  -4   4  -3    4.56    0.83
   4  -4   3    3.85    0.85
   4  -4   3    4.82    0.92
   4  -4   3    4.53    0.93
   4  -4   3    6.22    0.88
  -5   4  -3   45.66    6.21
  -5   4  -3   36.21    5.62
  -5   4  -3   46.35    5.68
  -5   4  -3   40.12    6.34
   5  -4   3   43.89    6.20
   5  -4   3   42.80    5.68
   5  -4   3   39.03    6.19
   5  -4   3   43.24    5.64
  -6   4  -3    3.64    0.73
  -6   4  -3    4.14    0.77
   6  -4   3    3.85    0.76
   6  -4   3    4.19    0.86
   6  -4   3    4.05    0.89
  -7   4  -3    0.26    0.20
  -7   4  -3    0.25    0.27
  -7   4  -3    0.31    0.37
   7  -4   3    0.12    0.36
   7  -4   3    0.81    0.35
   7  -4   3    0.20    0.37
  -8   4  -3    2.01    0.57
   8  -4   3    2.90    0.74
   8  -4   3    2.90    0.63
  -9   4  -3    0.79    0.36
   9  -4   3    0.39    0.39
   9  -4   3    0.05    0.35
  10  -4   3    0.28    0.40
  10  -4   3   -0.52    0.35
  11  -4   3    0.15    0.51
  11  -4   3    0.63    0.51
  12  -4   3   -0.39    0.46
  12  -4   3   -0.45    0.50
  12   3  -3    0.33    0.55
  11   3  -3    0.56    0.40
  10   3  -3    0.15    0.29
  10   3  -3    0.39    0.39
   9   3  -3    0.50    0.28
   9   3  -3    0.36    0.34
   9   3  -3    1.12    0.34
   8   3  -3    1.32    0.44
   8   3  -3    1.61    0.37
   8   3  -3    2.49    0.45
   7   3  -3   19.55    2.51
   7   3  -3   17.53    2.61
   7   3  -3   15.00    2.27
   7   3  -3   15.43    2.29
   7   3  -3   16.31    2.53
   6   3  -3    0.31    0.17
   6   3  -3    0.22    0.16
   6   3  -3    0.45    0.22
   6   3  -3    0.18    0.16
   5   3  -3    0.76    0.23
   5   3  -3    0.39    0.17
   5   3  -3    0.36    0.18
   5   3  -3    0.73    0.20
   4   3  -3   26.96    3.91
   4   3  -3   26.14    3.58
   4   3  -3   29.06    3.94
   4   3  -3   25.51    3.57
   3   3  -3    1.53    0.31
   3   3  -3    2.33    0.38
   3   3  -3    1.62    0.29
   2   3  -3    2.85    0.44
   2   3  -3    2.53    0.47
   2   3  -3    2.43    0.40
   2   3  -3    2.32    0.43
  -2  -3   3    2.60    0.40
  -2  -3   3    2.32    0.38
  -2  -3   3    2.67    0.42
   1   3  -3   21.63    3.57
   1   3  -3   22.96    3.27
   1   3  -3   25.76    3.55
   1   3  -3   26.46    3.24
  -1  -3   3   22.65    3.23
  -1  -3   3   25.38    3.54
  -1  -3   3   24.88    3.26
   0   3  -3   22.24    2.87
   0   3  -3   17.52    2.88
   0   3  -3   18.74    2.60
   0   3  -3   18.49    2.64
   0  -3   3   19.55    2.85
   0  -3   3   20.84    2.64
   0  -3   3   21.75    2.61
   0  -3   3   16.14    2.86
  -1   3  -3   19.16    3.11
  -1   3  -3   19.43    3.13
  -1   3  -3   23.40    2.84
  -1   3  -3   19.85    2.86
   1  -3   3   21.02    2.83
   1  -3   3   22.82    2.88
   1  -3   3   19.56    3.12
   1  -3   3   22.96    3.11
  -2   3  -3    5.22    0.87
  -2   3  -3    4.59    0.83
  -2   3  -3    5.91    0.98
  -2   3  -3    4.78    0.93
   2  -3   3    5.32    0.94
   2  -3   3    6.08    0.90
   2  -3   3    6.14    0.86
   2  -3   3    5.96    0.95
  -3   3  -3    0.07    0.13
  -3   3  -3    0.07    0.16
  -3   3  -3   -0.15    0.10
  -3   3  -3    0.00    0.13
   3  -3   3    0.10    0.13
   3  -3   3    0.11    0.16
   3  -3   3   -0.06    0.14
   3  -3   3    0.08    0.16
  -4   3  -3   21.44    2.93
  -4   3  -3   23.23    3.20
  -4   3  -3   21.57    3.25
  -4   3  -3   21.04    2.91
   4  -3   3   16.25    3.17
   4  -3   3   21.70    2.91
   4  -3   3   21.50    2.93
   4  -3   3   23.79    3.20
  -5   3  -3    1.61    0.71
  -5   3  -3    4.30    0.75
  -5   3  -3    7.60    0.89
  -5   3  -3    4.70    0.77
   5  -3   3    5.84    0.84
   5  -3   3    4.89    0.85
   5  -3   3    5.10    0.90
   5  -3   3    4.18    0.75
  -6   3  -3    5.35    1.01
  -6   3  -3    5.59    1.01
  -6   3  -3    6.43    1.14
  -6   3  -3    6.76    1.05
   6  -3   3    5.06    1.14
   6  -3   3    6.20    1.05
   6  -3   3    8.02    1.19
   6  -3   3    5.19    1.03
  -7   3  -3    3.79    0.92
  -7   3  -3    4.97    0.87
  -7   3  -3    5.30    0.87
   7  -3   3    4.42    0.96
   7  -3   3    5.19    0.94
   7  -3   3    6.45    1.10
  -8   3  -3   -0.04    0.23
   8  -3   3    0.00    0.32
   8  -3   3    1.12    0.41
  -9   3  -3    3.38    0.64
   9  -3   3    3.33    0.74
   9  -3   3    2.04    0.73
  10  -3   3    0.14    0.42
  10  -3   3    0.96    0.55
  11  -3   3   -0.35    0.38
  11  -3   3   -0.29    0.45
  12  -3   3    0.42    0.48
  12  -3   3    0.23    0.53
  12   2  -3    0.05    0.48
  11   2  -3    0.38    0.42
  10   2  -3    0.25    0.31
  10   2  -3    0.11    0.35
  10   2  -3    0.12    0.26
   9   2  -3    0.46    0.26
   9   2  -3    0.06    0.22
   9   2  -3    0.03    0.28
   8   2  -3    0.98    0.31
   8   2  -3    1.18    0.27
   8   2  -3    0.80    0.30
   8   2  -3    0.73    0.34
   7   2  -3    4.86    0.89
   7   2  -3    5.26    1.00
   7   2  -3    5.52    0.89
   7   2  -3    6.23    0.99
   7   2  -3    8.20    1.01
   6   2  -3   21.40    3.19
   6   2  -3   21.28    2.90
   6   2  -3   23.15    3.17
   6   2  -3   23.40    3.32
   6   2  -3   19.21    2.90
   5   2  -3    0.35    0.14
   5   2  -3    0.37    0.13
   5   2  -3    0.49    0.14
   5   2  -3    0.21    0.14
   5   2  -3    0.33    0.17
   4   2  -3   21.35    2.80
   4   2  -3   14.82    2.54
   4   2  -3   21.29    2.79
   4   2  -3   19.94    2.55
   3   2  -3   18.36    2.53
   3   2  -3   20.10    2.52
   3   2  -3   18.44    2.77
   3   2  -3   19.15    2.76
   2   2  -3   34.23    5.38
   2   2  -3   36.23    4.91
   2   2  -3   38.49    5.37
   2   2  -3   39.42    4.90
   1   2  -3    2.58    0.35
   1   2  -3    1.52    0.30
   1   2  -3    1.00    0.26
   1   2  -3    1.73    0.30
  -1  -2   3    1.61    0.27
  -1  -2   3    2.06    0.30
  -1  -2   3    1.85    0.30
  -1  -2   3    3.13    0.34
   0   2  -3    3.20    0.43
   0   2  -3    2.75    0.45
   0   2  -3    1.63    0.33
   0   2  -3    1.71    0.37
   0   2  -3    2.51    0.39
   0  -2   3    3.02    0.42
   0  -2   3    1.71    0.33
   0  -2   3    2.19    0.37
  -1   2  -3   22.12    3.49
  -1   2  -3   24.86    3.37
  -1   2  -3   22.39    3.37
  -1   2  -3   20.60    3.06
  -1   2  -3   22.57    3.08
   1  -2   3   24.54    3.09
   1  -2   3   23.10    3.06
   1  -2   3   24.77    3.37
   1  -2   3   22.05    3.36
  -2   2  -3   10.21    1.70
  -2   2  -3    9.50    1.53
  -2   2  -3   10.39    1.49
  -2   2  -3   11.46    1.64
  -2   2  -3   11.20    1.68
   2  -2   3   11.66    1.51
   2  -2   3   11.83    1.64
   2  -2   3   11.06    1.49
   2  -2   3    8.38    1.65
  -3   2  -3   14.79    2.65
  -3   2  -3   16.58    2.38
  -3   2  -3   15.18    2.59
  -3   2  -3   18.30    2.38
   3  -2   3   20.54    2.40
   3  -2   3   20.98    2.64
   3  -2   3   15.83    2.60
   3  -2   3   21.18    2.41
  -4   2  -3   12.20    1.83
  -4   2  -3   14.16    1.86
  -4   2  -3   11.65    1.96
  -4   2  -3   10.27    1.97
   4  -2   3   15.80    1.90
   4  -2   3   15.94    2.01
   4  -2   3   11.59    1.99
   4  -2   3   13.17    1.79
  -5   2  -3    1.28    0.33
  -5   2  -3    2.70    0.36
  -5   2  -3    0.78    0.32
  -5   2  -3    1.56    0.36
   5  -2   3    3.28    0.49
   5  -2   3    0.97    0.35
   5  -2   3    1.10    0.34
   5  -2   3   -0.04    0.30
  -6   2  -3    1.20    0.30
  -6   2  -3    1.28    0.35
  -6   2  -3    0.88    0.31
  -6   2  -3    0.92    0.38
  -6   2  -3    1.99    0.41
   6  -2   3    1.51    0.46
   6  -2   3    1.58    0.41
   6  -2   3    1.63    0.42
   6  -2   3    1.30    0.40
  -7   2  -3    2.65    0.64
  -7   2  -3    4.74    0.81
  -7   2  -3    3.46    0.63
  -7   2  -3    3.55    0.66
   7  -2   3    3.90    0.87
   7  -2   3    4.86    0.81
   7  -2   3    5.71    0.84
   7  -2   3    2.74    0.71
  -8   2  -3    4.77    0.73
  -8   2  -3    3.46    0.65
   8  -2   3    3.77    0.90
   8  -2   3    3.31    0.76
   8  -2   3    2.84    0.73
  -9   2  -3    0.47    0.26
  -9   2  -3    0.39    0.26
   9  -2   3    0.09    0.30
   9  -2   3    0.47    0.41
  10  -2   3    0.49    0.42
  10  -2   3   -0.15    0.36
  11  -2   3    0.60    0.46
  11  -2   3   -0.15    0.41
  12  -2   3    0.23    0.50
  12  -2   3   -0.14    0.47
  12   1  -3    0.37    0.51
  11   1  -3    0.06    0.36
  10   1  -3    0.23    0.36
  10   1  -3   -0.11    0.28
   9   1  -3    1.11    0.34
   9   1  -3    0.47    0.35
   9   1  -3    1.13    0.36
   8   1  -3    1.74    0.37
   8   1  -3    1.45    0.35
   8   1  -3    1.39    0.33
   8   1  -3    0.85    0.31
   8   1  -3    1.37    0.41
   7   1  -3    8.09    1.18
   7   1  -3    8.27    1.18
   7   1  -3    7.70    1.27
   7   1  -3    8.81    1.35
   6   1  -3    0.51    0.14
   6   1  -3    0.48    0.20
   6   1  -3    0.40    0.15
   6   1  -3    0.13    0.14
   6   1  -3    0.21    0.12
   5   1  -3   11.54    1.49
   5   1  -3   12.03    1.71
   5   1  -3    9.99    1.48
   4   1  -3    1.33    0.29
   3   1  -3   48.04    7.22
   2   1  -3    1.11    0.25
   1   1  -3   24.54    3.57
   1   1  -3   22.26    3.57
   1   1  -3   28.25    3.25
   1   1  -3   24.98    3.26
   1   1  -3   24.42    3.74
  -1  -1   3   23.21    3.74
   0   1  -3  864.33  128.34
   0   1  -3  915.76  123.58
   0  -1   3  800.26  123.57
  -1   1  -3   89.40   13.36
  -1   1  -3   91.52   11.74
  -1   1  -3   84.09   12.88
  -1   1  -3   86.48   12.86
   1  -1   3   89.72   12.86
   1  -1   3   94.43   12.88
   1  -1   3   87.05   11.73
   1  -1   3   90.94   11.74
  -2   1  -3    0.42    0.15
  -2   1  -3    0.20    0.15
  -2   1  -3    0.27    0.12
  -2   1  -3    0.18    0.11
  -2   1  -3    0.68    0.17
   2  -1   3    0.56    0.20
   2  -1   3    0.56    0.15
   2  -1   3    0.39    0.15
   2  -1   3    0.35    0.14
   2  -1   3    0.40    0.15
  -3   1  -3   19.76    3.21
  -3   1  -3   21.82    3.17
  -3   1  -3   19.50    3.12
  -3   1  -3   19.53    2.86
  -3   1  -3   21.59    2.87
   3  -1   3   26.98    3.20
   3  -1   3   21.93    2.87
   3  -1   3   22.39    2.87
   3  -1   3   20.18    3.12
   3  -1   3   21.51    3.22
  -4   1  -3    1.47    0.32
  -4   1  -3    1.67    0.35
  -4   1  -3    1.76    0.35
  -4   1  -3    0.93    0.30
   4  -1   3    1.16    0.33
   4  -1   3    1.64    0.32
   4  -1   3    2.15    0.38
   4  -1   3    2.58    0.48
   4  -1   3    1.57    0.36
  -5   1  -3    5.93    0.88
  -5   1  -3    4.73    0.89
  -5   1  -3    4.66    0.92
  -5   1  -3    5.46    0.87
   5  -1   3    5.82    0.92
   5  -1   3    4.34    0.92
   5  -1   3    8.35    1.12
   5  -1   3    5.27    0.89
   5  -1   3    8.68    0.98
  -6   1  -3   14.10    2.07
  -6   1  -3   12.60    2.07
  -6   1  -3   12.84    1.87
  -6   1  -3   12.77    1.93
   6  -1   3   14.57    2.08
   6  -1   3   12.49    1.97
   6  -1   3   12.69    2.06
   6  -1   3   17.21    2.31
   6  -1   3   17.26    1.96
  -7   1  -3    0.58    0.27
  -7   1  -3    0.80    0.31
  -7   1  -3    0.95    0.26
   7  -1   3    0.41    0.35
   7  -1   3    0.77    0.32
   7  -1   3    0.45    0.27
   7  -1   3    0.89    0.32
  -8   1  -3    4.88    0.87
  -8   1  -3    5.31    0.91
   8  -1   3    7.56    1.09
   8  -1   3    6.19    1.08
   8  -1   3    5.66    1.18
   8  -1   3    5.27    1.00
  -9   1  -3    0.31    0.22
  -9   1  -3   -0.10    0.19
   9  -1   3    0.50    0.40
   9  -1   3    0.24    0.34
  10  -1   3    0.67    0.51
  10  -1   3    0.11    0.42
  11  -1   3    0.93    0.58
  11  -1   3    0.37    0.44
  12  -1   3   -0.23    0.46
  12  -1   3   -0.04    0.52
  12   0  -3    0.85    0.55
  11   0  -3    0.55    0.44
  10   0  -3   -0.24    0.28
  10   0  -3    0.14    0.34
   9   0  -3    0.29    0.24
   9   0  -3   -0.07    0.30
   9   0  -3    0.23    0.25
   8   0  -3   -0.05    0.20
   8   0  -3    0.06    0.21
   8   0  -3   -0.13    0.24
   8   0  -3    0.21    0.19
   7   0  -3    9.37    1.19
   7   0  -3    8.02    1.33
   7   0  -3    6.98    1.24
   6   0  -3    0.11    0.14
   6   0  -3    0.46    0.15
   6   0  -3    0.31    0.15
   6   0  -3    0.74    0.25
   5   0  -3    1.68    0.26
   5   0  -3    0.52    0.26
   5   0  -3    2.24    0.30
   5   0  -3    1.57    0.25
   4   0  -3   36.63    5.50
   3   0  -3    1.87    0.33
  -3   0   3    1.65    0.32
   2   0  -3    0.12    0.08
  -2   0   3    0.21    0.09
   1   0  -3   49.01    6.35
   1   0  -3   48.05    6.34
   1   0  -3   48.32    7.26
  -1   0   3   47.72    7.26
   0   0  -3    1.27    0.28
   0   0  -3    1.72    0.26
   0   0   3    1.36    0.26
   0   0   3    1.51    0.24
   0   0   3    1.12    0.27
  -1   0  -3   82.01   10.60
  -1   0  -3   83.60   10.60
  -1   0  -3   74.32   11.63
  -1   0  -3   82.70   12.06
   1   0   3   83.22   11.63
   1   0   3   77.09   11.60
   1   0   3   80.70   10.59
  -2   0  -3    1.33    0.26
  -2   0  -3    1.37    0.28
  -2   0  -3    1.61    0.34
  -2   0  -3    1.51    0.27
  -2   0  -3    1.47    0.28
   2   0   3    1.17    0.26
   2   0   3    1.26    0.27
   2   0   3    1.24    0.31
   2   0   3    1.51    0.29
   2   0   3    0.93    0.25
  -3   0  -3   16.35    2.13
  -3   0  -3   16.94    2.39
  -3   0  -3   14.23    2.12
  -3   0  -3   14.07    2.34
   3   0   3   16.58    2.13
   3   0   3   15.38    2.13
   3   0   3   14.38    2.31
   3   0   3   17.33    2.37
   3   0   3   15.57    2.39
  -4   0  -3    7.32    1.11
  -4   0  -3    5.95    1.12
  -4   0  -3    7.03    1.05
  -4   0  -3    6.99    1.04
   4   0   3    8.20    1.17
   4   0   3    6.99    1.11
   4   0   3    7.97    1.10
   4   0   3    7.59    1.24
   4   0   3    5.60    1.04
  -5   0  -3   10.19    1.64
  -5   0  -3   10.26    1.66
  -5   0  -3   10.45    1.53
  -5   0  -3   10.75    1.48
   5   0   3   13.30    1.62
   5   0   3   11.40    1.65
   5   0   3    9.78    1.55
   5   0   3    9.20    1.74
   5   0   3    9.69    1.67
  -6   0  -3    1.99    0.39
  -6   0  -3    2.02    0.41
  -6   0  -3    1.52    0.41
   6   0   3    1.65    0.35
   6   0   3    2.34    0.47
   6   0   3    2.32    0.46
   6   0   3    2.12    0.54
   6   0   3    1.29    0.40
  -7   0  -3    9.47    1.45
  -7   0  -3   10.69    1.62
  -7   0  -3    9.39    1.46
   7   0   3    8.58    1.51
   7   0   3   10.50    1.65
   7   0   3    9.19    1.74
   7   0   3   10.22    1.54
   7   0   3   11.11    1.58
  -8   0  -3    2.31    0.42
  -8   0  -3    2.53    0.46
   8   0   3    1.61    0.49
   8   0   3    1.35    0.49
   8   0   3    1.86    0.51
   8   0   3    1.93    0.36
   8   0   3    2.77    0.71
  -9   0  -3    1.46    0.33
   9   0   3    0.49    0.45
   9   0   3    1.34    0.47
  10   0   3    0.59    0.40
  10   0   3   -0.02    0.40
  11   0   3   -0.12    0.44
  11   0   3    0.18    0.45
  12   0   3    2.12    0.76
  12   0   3   -0.51    0.47
  12  -1  -3    0.04    0.51
  11  -1  -3    0.17    0.40
  10  -1  -3   -0.07    0.32
  10  -1  -3    0.36    0.36
   9  -1  -3    0.27    0.34
   9  -1  -3    0.15    0.31
   9  -1  -3    0.67    0.30
   8  -1  -3    2.56    0.52
   8  -1  -3    2.43    0.52
   8  -1  -3    3.33    0.65
   8  -1  -3    2.25    0.52
   7  -1  -3    2.79    0.47
   7  -1  -3    2.29    0.47
   7  -1  -3    1.90    0.51
   7  -1  -3    2.01    0.44
   6  -1  -3    1.27    0.27
   6  -1  -3    1.32    0.28
   6  -1  -3    0.49    0.27
   6  -1  -3    0.67    0.24
   5  -1  -3    3.22    0.46
   5  -1  -3    3.13    0.49
   5  -1  -3    2.01    0.42
   5  -1  -3    2.16    0.49
   4  -1  -3    7.36    1.05
   4  -1  -3    6.06    0.95
   4  -1  -3    5.01    1.06
   4  -1  -3    7.75    0.96
  -4   1   3    7.57    1.06
   3  -1  -3   40.40    5.26
   3  -1  -3   37.73    5.77
   3  -1  -3   40.23    5.77
   3  -1  -3   40.10    5.26
  -3   1   3   40.88    5.99
   2  -1  -3   33.97    4.64
   2  -1  -3   29.41    4.83
   2  -1  -3   34.69    4.22
   2  -1  -3   31.44    4.23
  -2   1   3   30.12    4.82
   1  -1  -3  996.30  135.10
   1  -1  -3  971.25  135.10
   1  -1  -3  887.23  140.28
   1  -1  -3  880.61  123.16
  -1   1   3 1000.00  135.09
  -1   1   3  904.32  140.28
   0  -1  -3    2.98    0.56
   0  -1  -3    3.42    0.55
   0  -1  -3    3.06    0.48
   0   1   3    3.40    0.47
   0   1   3    3.55    0.50
   0   1   3    2.77    0.48
  -1  -1  -3    0.09    0.08
  -1  -1  -3    0.10    0.07
  -1  -1  -3    0.07    0.09
  -1  -1  -3    0.35    0.10
  -1  -1  -3   -0.04    0.05
   1   1   3    0.01    0.09
   1   1   3    0.11    0.08
   1   1   3    0.04    0.06
   1   1   3    0.08    0.07
   1   1   3    0.01    0.07
  -2  -1  -3   60.84    7.59
  -2  -1  -3   56.86    7.58
  -2  -1  -3   59.45    8.33
  -2  -1  -3   54.64    8.30
  -2  -1  -3   53.57    8.62
   2   1   3   58.32    7.58
   2   1   3   61.47    7.59
   2   1   3   54.53    8.62
   2   1   3   53.85    8.30
   2   1   3   62.75    8.34
  -3  -1  -3    5.54    0.95
  -3  -1  -3    7.61    0.98
  -3  -1  -3    6.92    1.08
   3   1   3    5.72    1.03
   3   1   3    7.07    0.98
   3   1   3    6.47    1.07
   3   1   3    6.38    0.97
   3   1   3    6.93    1.10
  -4  -1  -3    1.01    0.29
  -4  -1  -3    1.79    0.32
  -4  -1  -3    1.15    0.28
   4   1   3    1.66    0.33
   4   1   3    1.16    0.29
   4   1   3    1.71    0.33
   4   1   3    1.30    0.30
   4   1   3    1.41    0.37
  -5  -1  -3   11.60    1.88
  -5  -1  -3   14.52    1.89
  -5  -1  -3   14.03    2.06
   5   1   3   14.03    1.91
   5   1   3   13.71    2.07
   5   1   3   14.32    2.12
   5   1   3   13.13    1.96
   5   1   3   13.55    2.20
  -6  -1  -3   -0.02    0.13
  -6  -1  -3    0.32    0.23
  -6  -1  -3    0.31    0.18
   6   1   3    0.32    0.19
   6   1   3    0.43    0.29
   6   1   3    0.15    0.19
   6   1   3    0.39    0.23
   6   1   3    0.37    0.22
   6   1   3    0.25    0.15
  -7  -1  -3    1.35    0.34
  -7  -1  -3    1.30    0.39
  -7  -1  -3    1.49    0.36
   7   1   3    1.86    0.46
   7   1   3    1.60    0.44
   7   1   3    1.78    0.35
   7   1   3    1.96    0.45
   7   1   3    1.19    0.38
   7   1   3    2.26    0.60
  -8  -1  -3    0.19    0.18
  -8  -1  -3    0.16    0.19
   8   1   3   -0.09    0.23
   8   1   3    0.41    0.29
   8   1   3    0.08    0.14
   8   1   3    0.46    0.36
   8   1   3    0.20    0.29
   9   1   3    1.07    0.25
   9   1   3    1.04    0.57
   9   1   3    1.77    0.50
  10   1   3    0.54    0.47
  10   1   3    1.78    0.54
  11   1   3    0.47    0.47
  11   1   3    0.44    0.47
  12   1   3   -0.26    0.43
  12   1   3   -0.19    0.45
  12  -2  -3    0.16    0.48
  11  -2  -3    1.10    0.51
  11  -2  -3   -0.03    0.36
  10  -2  -3    0.02    0.38
  10  -2  -3   -0.10    0.32
   9  -2  -3   -0.36    0.28
   9  -2  -3    0.28    0.31
   8  -2  -3    1.88    0.45
   8  -2  -3    1.64    0.49
   8  -2  -3    1.56    0.43
   8  -2  -3    0.90    0.37
   7  -2  -3    0.83    0.32
   7  -2  -3    1.79    0.38
   7  -2  -3    1.03    0.33
   7  -2  -3    1.02    0.35
   6  -2  -3    2.43    0.57
   6  -2  -3    2.76    0.54
   6  -2  -3    2.76    0.57
   6  -2  -3    3.77    0.57
   5  -2  -3   60.36    8.72
   5  -2  -3   71.66    8.72
   5  -2  -3   60.86    9.56
   5  -2  -3   74.60    9.58
  -5   2   3   64.21    9.87
   4  -2  -3   22.31    3.41
   4  -2  -3   26.70    3.41
   4  -2  -3   25.22    3.10
   4  -2  -3   22.40    3.11
  -4   2   3   20.69    3.49
   3  -2  -3    2.15    0.33
   3  -2  -3    1.47    0.29
   3  -2  -3    2.20    0.30
   3  -2  -3    1.26    0.32
  -3   2   3    0.82    0.28
  -3   2   3    1.94    0.30
  -3   2   3    1.56    0.26
  -3   2   3    1.68    0.27
   2  -2  -3   25.95    4.07
   2  -2  -3   28.91    4.04
   2  -2  -3   29.79    3.69
   2  -2  -3   27.54    3.71
  -2   2   3   28.14    3.68
  -2   2   3   28.42    4.06
  -2   2   3   25.58    3.69
  -2   2   3   30.22    4.05
  -2   2   3   25.18    4.21
   1  -2  -3    3.99    0.63
   1  -2  -3    4.04    0.57
   1  -2  -3    4.20    0.67
   1  -2  -3    4.63    0.61
  -1   2   3    2.96    0.55
  -1   2   3    2.72    0.63
  -1   2   3    4.67    0.60
  -1   2   3    3.73    0.62
  -1   2   3    5.88    0.73
   0  -2  -3   96.65   14.62
   0  -2  -3   97.58   13.32
   0  -2  -3  106.60   13.30
   0  -2  -3  103.81   14.58
   0   2   3  107.32   14.62
   0   2   3   92.50   14.58
   0   2   3  104.79   13.30
   0   2   3  100.78   13.32
  -1  -2  -3   28.02    3.45
  -1  -2  -3   24.68    3.77
  -1  -2  -3   22.92    3.45
  -1  -2  -3   27.78    3.81
   1   2   3   26.44    3.45
   1   2   3   23.41    3.77
   1   2   3   23.64    3.45
   1   2   3   30.23    3.82
   1   2   3   28.69    3.82
  -2  -2  -3    0.45    0.20
  -2  -2  -3    0.95    0.21
  -2  -2  -3    0.38    0.15
  -2  -2  -3    0.46    0.16
   2   2   3    0.87    0.20
   2   2   3    0.75    0.22
   2   2   3    0.54    0.17
   2   2   3    0.52    0.16
   2   2   3    1.03    0.24
  -3  -2  -3    0.42    0.16
  -3  -2  -3    0.15    0.12
  -3  -2  -3    0.39    0.15
   3   2   3    0.73    0.19
   3   2   3    0.27    0.17
   3   2   3    0.74    0.20
   3   2   3    0.43    0.16
   3   2   3    0.39    0.16
  -4  -2  -3    0.00    0.11
  -4  -2  -3    0.03    0.12
  -4  -2  -3    0.12    0.13
   4   2   3   -0.02    0.12
   4   2   3    0.12    0.16
   4   2   3   -0.01    0.09
   4   2   3   -0.10    0.11
   4   2   3   -0.06    0.11
  -5  -2  -3   12.77    1.96
  -5  -2  -3   14.09    1.98
  -5  -2  -3   15.08    2.16
   5   2   3   15.44    2.25
   5   2   3   14.95    2.00
   5   2   3   13.51    2.04
   5   2   3   13.88    2.28
   5   2   3   14.41    2.17
  -6  -2  -3    0.64    0.25
  -6  -2  -3    0.44    0.20
  -6  -2  -3    0.89    0.26
   6   2   3    0.96    0.29
   6   2   3    0.93    0.28
   6   2   3    0.67    0.25
   6   2   3    0.24    0.22
   6   2   3    0.98    0.35
  -7  -2  -3    0.34    0.20
  -7  -2  -3    0.20    0.21
  -7  -2  -3    0.05    0.17
   7   2   3    0.18    0.25
   7   2   3   -0.17    0.13
   7   2   3    0.29    0.21
   7   2   3    0.04    0.20
   7   2   3    0.06    0.26
  -8  -2  -3    6.36    0.84
  -8  -2  -3    4.75    0.78
   8   2   3    2.50    0.95
   8   2   3    5.21    0.96
   8   2   3    4.41    0.88
   8   2   3    6.85    0.93
   8   2   3    4.07    0.89
   9   2   3    5.46    0.97
   9   2   3    3.28    1.03
   9   2   3    5.77    0.90
   9   2   3    4.74    0.94
  10   2   3    0.30    0.42
  10   2   3    0.29    0.40
  11   2   3    1.12    0.49
  11   2   3    0.52    0.49
  12   2   3    0.31    0.57
  12   2   3   -0.10    0.49
  12  -3  -3   -0.18    0.42
  11  -3  -3    0.49    0.38
  11  -3  -3   -0.04    0.35
  10  -3  -3    0.52    0.43
  10  -3  -3    0.06    0.35
   9  -3  -3    2.59    0.56
   9  -3  -3    1.27    0.52
   8  -3  -3    0.35    0.31
   8  -3  -3   -0.34    0.27
   8  -3  -3    0.28    0.30
   8  -3  -3    0.56    0.33
   7  -3  -3    4.81    0.70
   7  -3  -3    3.07    0.58
   7  -3  -3    1.87    0.50
   7  -3  -3    1.34    0.54
   6  -3  -3    0.35    0.22
   6  -3  -3   -0.03    0.20
   6  -3  -3   -0.18    0.19
   6  -3  -3   -0.02    0.18
  -6   3   3    0.14    0.10
   5  -3  -3    5.66    0.62
   5  -3  -3    3.22    0.56
   5  -3  -3    5.04    0.66
   5  -3  -3    2.15    0.56
  -5   3   3    3.17    0.46
  -5   3   3    2.05    0.49
  -5   3   3    1.91    0.41
   4  -3  -3    0.36    0.19
   4  -3  -3    0.01    0.17
   4  -3  -3    0.45    0.21
   4  -3  -3    0.18    0.16
  -4   3   3    0.28    0.13
  -4   3   3    0.30    0.14
  -4   3   3    0.13    0.13
  -4   3   3    0.35    0.19
   3  -3  -3   47.57    7.08
   3  -3  -3   53.42    6.50
   3  -3  -3   53.43    7.12
   3  -3  -3   48.09    6.45
  -3   3   3   49.66    7.09
  -3   3   3   49.18    6.46
  -3   3   3   42.83    6.44
   2  -3  -3    0.32    0.13
   2  -3  -3    0.47    0.16
   2  -3  -3    0.17    0.14
   2  -3  -3    0.44    0.20
  -2   3   3    0.83    0.17
  -2   3   3    0.41    0.15
  -2   3   3    0.00    0.14
   1  -3  -3  144.12   20.79
   1  -3  -3  165.45   22.80
   1  -3  -3  161.39   20.83
   1  -3  -3  158.81   22.84
  -1   3   3  159.51   20.82
  -1   3   3  161.83   22.80
  -1   3   3  165.32   20.79
  -1   3   3  148.93   22.84
   0  -3  -3   11.68    1.67
   0  -3  -3   11.44    1.88
   0  -3  -3   12.31    1.64
   0  -3  -3   11.43    1.79
   0   3   3   13.59    1.86
   0   3   3   12.62    1.67
   0   3   3   11.90    1.64
   0   3   3   11.76    1.79
  -1  -3  -3    1.62    0.37
  -1  -3  -3    1.38    0.31
  -1  -3  -3    1.41    0.31
  -1  -3  -3    1.45    0.29
   1   3   3    1.54    0.28
   1   3   3    1.71    0.38
   1   3   3    1.55    0.32
   1   3   3    1.23    0.29
  -2  -3  -3    5.11    1.04
  -2  -3  -3    7.02    1.03
  -2  -3  -3    5.18    0.94
  -2  -3  -3    6.17    0.94
   2   3   3    7.00    1.02
   2   3   3    7.46    0.95
   2   3   3    7.21    1.10
   2   3   3    5.10    0.93
  -3  -3  -3    0.02    0.13
  -3  -3  -3    0.06    0.12
  -3  -3  -3    0.16    0.12
   3   3   3    0.41    0.17
   3   3   3    0.57    0.18
   3   3   3    0.46    0.22
   3   3   3    0.47    0.17
  -4  -3  -3   18.70    2.66
  -4  -3  -3   19.13    2.66
  -4  -3  -3   17.83    2.89
   4   3   3   19.84    2.97
   4   3   3   21.19    2.92
   4   3   3   22.88    2.69
   4   3   3   19.66    2.67
   4   3   3   17.65    2.95
  -5  -3  -3    0.46    0.20
  -5  -3  -3    0.87    0.24
  -5  -3  -3    0.33    0.19
   5   3   3    0.39    0.21
   5   3   3    0.25    0.25
   5   3   3    0.22    0.19
   5   3   3    0.35    0.19
  -6  -3  -3   12.29    1.82
  -6  -3  -3   12.54    1.94
  -6  -3  -3   13.56    1.80
   6   3   3   12.98    1.87
   6   3   3   11.53    2.07
   6   3   3   13.67    1.89
   6   3   3   12.92    2.03
   6   3   3   12.23    2.10
  -7  -3  -3    3.14    0.61
  -7  -3  -3    2.84    0.56
  -7  -3  -3    4.02    0.60
   7   3   3    2.95    0.71
   7   3   3    2.33    0.61
   7   3   3    3.38    0.63
   7   3   3    3.85    0.68
   7   3   3    2.91    0.66
  -8  -3  -3    0.81    0.32
  -8  -3  -3    1.55    0.35
   8   3   3    2.36    0.52
   8   3   3    0.62    0.34
   8   3   3    1.80    0.49
   8   3   3    2.06    0.59
   8   3   3    2.03    0.43
   9   3   3    0.09    0.22
   9   3   3    0.24    0.27
   9   3   3    0.25    0.40
  10   3   3    0.21    0.40
  10   3   3    0.52    0.35
  10   3   3    1.25    0.54
  11   3   3    0.28    0.38
  11   3   3   -0.05    0.42
  11   3   3    0.07    0.45
  12   3   3   -0.45    0.49
  12   3   3    0.23    0.59
  11  -4  -3   -0.55    0.38
  11  -4  -3    0.34    0.43
  10  -4  -3    0.38    0.39
  10  -4  -3    0.15    0.37
   9  -4  -3    3.92    0.75
   9  -4  -3    2.97    0.82
   8  -4  -3    0.65    0.40
   8  -4  -3   -0.54    0.24
   8  -4  -3    0.03    0.34
   7  -4  -3    3.97    1.01
   7  -4  -3    6.92    1.06
   7  -4  -3    6.18    0.98
   7  -4  -3    6.15    1.11
  -7   4   3    5.67    0.80
  -7   4   3    5.49    0.88
   6  -4  -3    9.31    1.52
   6  -4  -3    9.98    1.59
   6  -4  -3   14.14    1.82
   6  -4  -3    8.27    1.66
  -6   4   3   10.21    1.61
  -6   4   3    9.90    1.47
  -6   4   3   11.28    1.44
   5  -4  -3    1.65    0.43
   5  -4  -3    1.71    0.40
   5  -4  -3    2.33    0.39
   5  -4  -3    1.26    0.39
  -5   4   3    1.73    0.40
  -5   4   3    0.87    0.28
  -5   4   3    1.12    0.33
  -5   4   3    1.18    0.33
   4  -4  -3   37.60    5.60
   4  -4  -3   39.22    5.65
   4  -4  -3   38.04    5.15
   4  -4  -3   38.20    5.11
  -4   4   3   40.96    5.11
  -4   4   3   39.45    5.61
  -4   4   3   34.54    5.09
   3  -4  -3    3.44    0.65
   3  -4  -3    3.49    0.60
   3  -4  -3    3.73    0.67
   3  -4  -3    4.03    0.75
  -3   4   3    4.21    0.62
  -3   4   3    3.45    0.61
  -3   4   3    2.91    0.67
   2  -4  -3   23.31    3.80
   2  -4  -3   26.81    3.49
   2  -4  -3   28.16    3.44
   2  -4  -3   24.64    3.76
  -2   4   3   25.87    3.46
  -2   4   3   24.79    3.42
   1  -4  -3    5.56    0.98
   1  -4  -3    6.94    1.09
   1  -4  -3    8.32    1.20
   1  -4  -3    7.28    1.07
  -1   4   3    7.95    1.07
  -1   4   3    5.68    0.98
  -1   4   3    7.29    1.17
   0  -4  -3    1.74    0.35
   0  -4  -3    1.21    0.28
   0  -4  -3    0.70    0.22
   0  -4  -3    1.79    0.39
   0   4   3    1.26    0.29
   0   4   3    0.90    0.26
   0   4   3    0.87    0.24
   0   4   3    1.29    0.35
  -1  -4  -3    3.66    0.72
  -1  -4  -3    3.62    0.78
  -1  -4  -3    4.72    0.69
  -1  -4  -3    4.29    0.73
   1   4   3    4.57    0.74
   1   4   3    4.18    0.67
   1   4   3    4.25    0.72
   1   4   3    5.05    0.85
  -2  -4  -3   18.07    2.38
  -2  -4  -3   16.54    2.59
  -2  -4  -3   19.87    2.43
   2   4   3   18.37    2.41
   2   4   3   16.13    2.58
   2   4   3   15.07    2.69
   2   4   3   17.98    2.37
  -3  -4  -3    9.57    1.34
  -3  -4  -3    7.72    1.33
  -3  -4  -3    9.79    1.45
   3   4   3    6.60    1.31
   3   4   3   10.24    1.34
   3   4   3    9.83    1.54
   3   4   3    9.44    1.44
  -4  -4  -3   48.25    6.26
  -4  -4  -3   47.30    6.26
   4   4   3   44.88    6.24
   4   4   3   47.10    6.83
   4   4   3   46.71    6.26
   4   4   3   46.45    6.90
  -5  -4  -3    0.16    0.20
  -5  -4  -3    0.17    0.18
  -5  -4  -3    0.01    0.15
   5   4   3   -0.10    0.15
   5   4   3    0.13    0.16
   5   4   3   -0.03    0.15
   5   4   3   -0.15    0.20
   5   4   3   -0.09    0.20
  -6  -4  -3    5.33    0.83
  -6  -4  -3    5.44    0.89
  -6  -4  -3    5.02    0.83
   6   4   3    3.71    0.93
   6   4   3    5.26    0.86
   6   4   3    4.82    0.85
   6   4   3    4.14    0.87
  -7  -4  -3    1.79    0.44
  -7  -4  -3    2.09    0.48
  -7  -4  -3    1.39    0.42
   7   4   3    2.11    0.54
   7   4   3    2.81    0.52
   7   4   3    3.51    0.61
   7   4   3    2.31    0.52
   7   4   3    1.45    0.53
  -8  -4  -3    0.25    0.23
  -8  -4  -3   -0.10    0.19
   8   4   3    0.08    0.23
   8   4   3    0.25    0.25
   8   4   3   -0.27    0.27
   9   4   3    0.31    0.26
   9   4   3   -0.37    0.32
   9   4   3   -0.04    0.24
  10   4   3   -0.09    0.35
  10   4   3    0.24    0.29
  11   4   3    0.48    0.39
  11   4   3    0.55    0.50
  12   4   3   -0.25    0.43
  12   4   3   -0.57    0.40
  12   4   3    0.10    0.54
  11  -5  -3    0.12    0.42
  11  -5  -3    0.05    0.48
  10  -5  -3    0.41    0.41
  10  -5  -3   -0.37    0.33
   9  -5  -3    0.76    0.44
   9  -5  -3    0.40    0.36
   8  -5  -3    0.68    0.39
   8  -5  -3    0.84    0.45
   7  -5  -3   10.18    1.90
   7  -5  -3    8.20    2.05
  -7   5   3   15.81    1.83
  -7   5   3   15.42    2.05
  -7   5   3   12.75    1.87
   6  -5  -3    3.71    0.74
   6  -5  -3    6.28    1.01
   6  -5  -3    3.85    0.81
   6  -5  -3    5.87    0.92
  -6   5   3    3.60    0.72
  -6   5   3    3.60    0.75
  -6   5   3    4.13    0.69
  -6   5   3    3.88    0.80
   5  -5  -3    0.28    0.32
   5  -5  -3    0.14    0.22
   5  -5  -3    0.12    0.24
   5  -5  -3    0.13    0.30
  -5   5   3    0.34    0.27
  -5   5   3    0.05    0.17
  -5   5   3    0.21    0.22
   4  -5  -3    7.38    1.15
   4  -5  -3    9.54    1.40
   4  -5  -3    5.73    1.21
   4  -5  -3    8.27    1.26
  -4   5   3    7.01    1.28
  -4   5   3    6.44    1.12
  -4   5   3    9.33    1.19
   3  -5  -3    8.75    1.42
   3  -5  -3    7.13    1.29
   3  -5  -3    8.61    1.30
   3  -5  -3    7.14    1.17
  -3   5   3    8.92    1.25
  -3   5   3    7.59    1.19
   2  -5  -3    4.41    0.79
   2  -5  -3    3.00    0.63
   2  -5  -3    3.42    0.59
   2  -5  -3    3.09    0.65
  -2   5   3    2.69    0.56
  -2   5   3    4.44    0.68
  -2   5   3    4.22    0.76
   1  -5  -3    1.42    0.35
   1  -5  -3    1.36    0.31
   1  -5  -3    2.11    0.49
   1  -5  -3    3.57    0.53
  -1   5   3    2.53    0.51
  -1   5   3    3.52    0.50
  -1   5   3    0.36    0.25
   0  -5  -3    1.89    0.42
   0  -5  -3    1.46    0.34
   0  -5  -3    0.76    0.38
   0  -5  -3    1.60    0.32
   0   5   3    0.85    0.36
   0   5   3    0.87    0.31
   0   5   3    1.92    0.34
  -1  -5  -3   11.99    1.76
  -1  -5  -3   13.60    1.88
  -1  -5  -3   14.42    1.87
   1   5   3   10.07    1.89
   1   5   3   12.82    2.03
   1   5   3   11.91    1.81
   1   5   3   12.16    1.71
  -2  -5  -3    5.44    0.87
  -2  -5  -3    6.28    0.90
  -2  -5  -3    3.69    0.75
   2   5   3    6.69    0.91
   2   5   3    4.49    0.77
   2   5   3    4.61    0.95
   2   5   3    4.24    0.83
  -3  -5  -3    0.24    0.18
  -3  -5  -3    0.07    0.15
  -3  -5  -3    0.15    0.20
   3   5   3    0.47    0.29
   3   5   3   -0.13    0.14
   3   5   3    0.01    0.15
   3   5   3    0.04    0.17
  -4  -5  -3    1.82    0.40
  -4  -5  -3    1.59    0.41
   4   5   3    1.93    0.43
   4   5   3    1.32    0.46
   4   5   3    1.63    0.40
   4   5   3    1.14    0.35
  -5  -5  -3    7.77    1.06
  -5  -5  -3    5.52    0.94
  -5  -5  -3    6.15    0.96
   5   5   3    3.72    0.87
   5   5   3    8.08    1.03
   5   5   3    5.55    1.00
   5   5   3    4.19    1.03
  -6  -5  -3    6.91    0.99
  -6  -5  -3    4.16    0.84
  -6  -5  -3    4.92    0.86
   6   5   3    4.78    0.87
   6   5   3    4.28    1.00
   6   5   3    4.97    0.94
   6   5   3    6.27    0.95
   6   5   3    4.18    1.00
  -7  -5  -3    0.62    0.29
  -7  -5  -3    0.53    0.29
   7   5   3    0.61    0.29
   7   5   3    0.57    0.32
   7   5   3    0.03    0.29
  -8  -5  -3    0.24    0.25
   8   5   3    0.56    0.34
   8   5   3    0.61    0.31
   8   5   3    0.07    0.35
   9   5   3    3.47    0.72
   9   5   3    3.32    0.69
   9   5   3    1.54    0.69
  10   5   3    0.73    0.40
  10   5   3   -0.36    0.37
  11   5   3    0.37    0.38
  11   5   3   -0.04    0.48
  12   5   3    0.03    0.56
  12   5   3   -0.12    0.45
  11  -6  -3   -0.17    0.51
  11  -6  -3    0.56    0.49
  10  -6  -3    0.22    0.44
  10  -6  -3   -0.19    0.40
   9  -6  -3    1.31    0.52
   9  -6  -3    1.38    0.56
   8  -6  -3   -0.68    0.28
   8  -6  -3   -0.19    0.33
   7  -6  -3    0.37    0.38
   7  -6  -3    0.55    0.35
  -7   6   3    0.22    0.24
  -7   6   3    0.26    0.23
   6  -6  -3    0.35    0.34
   6  -6  -3    0.70    0.32
  -6   6   3    0.49    0.26
   5  -6  -3    3.19    0.81
   5  -6  -3    2.39    0.66
   5  -6  -3    2.57    0.61
  -5   6   3    3.04    0.72
  -5   6   3    4.92    0.70
   4  -6  -3   -0.17    0.26
   4  -6  -3   -0.06    0.21
   4  -6  -3   -0.02    0.18
  -4   6   3   -0.07    0.20
  -4   6   3   -0.16    0.23
   3  -6  -3    3.62    0.71
   3  -6  -3    4.91    0.87
   3  -6  -3    2.88    0.63
   3  -6  -3    2.12    0.53
  -3   6   3    2.87    0.69
  -3   6   3    3.36    0.64
   2  -6  -3    0.17    0.17
   2  -6  -3    0.40    0.30
   2  -6  -3    0.38    0.23
   2  -6  -3    0.37    0.34
  -2   6   3    0.11    0.25
  -2   6   3    0.28    0.21
  -2   6   3   -0.01    0.14
   1  -6  -3   48.62    6.44
   1  -6  -3   42.53    5.86
   1  -6  -3   40.65    5.93
  -1   6   3   43.09    6.51
  -1   6   3   44.80    5.87
  -1   6   3   41.92    5.92
   0  -6  -3   27.38    3.99
   0  -6  -3   30.74    4.38
   0  -6  -3   30.78    4.08
   0   6   3   30.80    4.47
   0   6   3   35.25    4.09
   0   6   3   25.98    3.97
  -1  -6  -3    0.56    0.23
  -1  -6  -3    0.36    0.28
  -1  -6  -3    0.34    0.20
   1   6   3    0.95    0.27
   1   6   3    0.38    0.24
   1   6   3    0.44    0.32
  -2  -6  -3    5.77    0.96
  -2  -6  -3    4.54    0.91
  -2  -6  -3    6.11    0.90
   2   6   3    5.04    0.85
   2   6   3    8.19    1.19
   2   6   3    4.74    0.91
   2   6   3    4.23    0.88
  -3  -6  -3    6.95    1.11
  -3  -6  -3    6.70    1.02
   3   6   3    6.50    1.01
   3   6   3    6.30    1.21
   3   6   3    5.81    1.05
   3   6   3    5.14    1.06
  -4  -6  -3    0.74    0.28
  -4  -6  -3    0.30    0.21
   4   6   3    0.11    0.22
   4   6   3    0.31    0.23
   4   6   3    0.45    0.24
   4   6   3   -0.07    0.26
  -5  -6  -3    3.52    0.68
  -5  -6  -3    3.16    0.70
   5   6   3    3.22    0.67
   5   6   3    3.00    0.79
   5   6   3    3.80    0.72
  -6  -6  -3    1.93    0.51
  -6  -6  -3    2.37    0.50
   6   6   3    1.86    0.58
   6   6   3    2.16    0.50
   6   6   3    1.15    0.44
  -7  -6  -3    0.17    0.25
   7   6   3   -0.15    0.34
   7   6   3    0.00    0.24
   7   6   3   -0.02    0.26
   8   6   3    0.27    0.37
   8   6   3    0.39    0.33
   9   6   3    0.43    0.40
   9   6   3    0.39    0.43
   9   6   3    0.49    0.34
  10   6   3    0.63    0.54
  10   6   3    0.56    0.42
  11   6   3   -0.23    0.48
  11   6   3    0.46    0.42
  10  -7  -3    0.04    0.44
  10  -7  -3    0.32    0.45
   9  -7  -3    0.15    0.39
   9  -7  -3    0.24    0.43
   8  -7  -3    0.30    0.38
   8  -7  -3    0.10    0.38
   7  -7  -3   -0.01    0.35
   7  -7  -3    0.08    0.31
   6  -7  -3    0.30    0.30
   6  -7  -3    0.46    0.37
  -6   7   3    0.47    0.29
   5  -7  -3    2.86    0.67
   5  -7  -3    2.54    0.60
  -5   7   3    2.33    0.58
   4  -7  -3    0.48    0.45
   4  -7  -3    0.56    0.27
   4  -7  -3   -0.16    0.21
  -4   7   3    0.59    0.30
  -4   7   3    0.23    0.32
   3  -7  -3    4.24    0.81
   3  -7  -3    5.14    1.07
   3  -7  -3    4.33    0.90
  -3   7   3    6.62    1.10
  -3   7   3    4.48    0.90
   2  -7  -3    0.87    0.33
   2  -7  -3    1.13    0.37
  -2   7   3    1.35    0.42
  -2   7   3    2.05    0.55
   1  -7  -3    0.15    0.18
   1  -7  -3   -0.19    0.15
  -1   7   3    0.10    0.31
  -1   7   3    0.39    0.25
   0  -7  -3    0.26    0.21
   0  -7  -3    0.16    0.20
   0   7   3    0.09    0.27
   0   7   3    0.08    0.24
  -1  -7  -3   13.20    2.34
  -1  -7  -3   14.11    2.16
   1   7   3   17.57    2.58
   1   7   3   17.99    2.32
  -2  -7  -3   17.27    2.27
  -2  -7  -3   15.40    2.45
   2   7   3   16.43    2.68
   2   7   3   14.84    2.37
  -3  -7  -3    1.02    0.35
  -3  -7  -3    1.19    0.38
   3   7   3    1.84    0.47
   3   7   3    1.03    0.38
   3   7   3    2.29    0.63
  -4  -7  -3    0.63    0.33
  -4  -7  -3    0.71    0.30
   4   7   3    0.23    0.30
   4   7   3    0.30    0.36
   4   7   3    0.87    0.37
  -5  -7  -3    2.05    0.56
  -5  -7  -3    1.84    0.51
   5   7   3    2.41    0.59
   5   7   3    2.62    0.61
   5   7   3    2.65    0.72
  -6  -7  -3    0.97    0.37
   6   7   3    0.48    0.31
   6   7   3    0.10    0.37
  -7  -7  -3    0.11    0.30
   7   7   3    0.08    0.35
   7   7   3    0.36    0.32
   7   7   3    0.36    0.41
   8   7   3    1.79    0.70
   8   7   3    2.85    0.65
   8   7   3    2.19    0.75
   9   7   3    0.01    0.32
   9   7   3    0.23    0.38
   9   7   3    0.02    0.41
  10   7   3    0.19    0.47
  10   7   3    0.02    0.38
  11   7   3    0.26    0.55
  11   7   3   -0.14    0.43
  10  -8  -3    0.23    0.53
  10  -8  -3   -0.51    0.49
   9  -8  -3   -0.35    0.41
   9  -8  -3   -0.25    0.38
   8  -8  -3   -0.16    0.40
   8  -8  -3   -0.10    0.35
   7  -8  -3    1.40    0.55
   7  -8  -3    0.43    0.40
   6  -8  -3    0.48    0.36
   6  -8  -3    0.48    0.38
  -6   8   3    0.59    0.35
   5  -8  -3    2.14    0.60
   5  -8  -3    2.48    0.58
  -5   8   3    1.48    0.53
   4  -8  -3    2.34    0.57
   4  -8  -3    2.28    0.54
  -4   8   3    1.50    0.59
  -4   8   3    1.32    0.51
   3  -8  -3    3.72    0.90
   3  -8  -3    4.21    0.85
  -3   8   3    6.90    1.17
  -3   8   3    5.31    0.97
   2  -8  -3    3.20    0.60
   2  -8  -3    2.79    0.64
  -2   8   3    3.66    0.81
  -2   8   3    1.36    0.53
   1  -8  -3    0.01    0.21
   1  -8  -3    0.15    0.19
  -1   8   3    0.08    0.35
  -1   8   3    0.04    0.27
   0  -8  -3   -0.04    0.22
   0  -8  -3    0.17    0.20
   0   8   3    0.08    0.34
   0   8   3   -0.15    0.23
  -1  -8  -3   10.11    1.75
  -1  -8  -3    9.07    1.59
   1   8   3   13.08    1.79
   1   8   3   12.79    2.02
  -2  -8  -3    1.09    0.34
  -2  -8  -3    0.51    0.31
   2   8   3    0.29    0.38
   2   8   3    0.64    0.34
  -3  -8  -3    5.12    0.93
  -3  -8  -3    2.95    0.78
   3   8   3    5.25    1.10
   3   8   3    6.53    1.01
  -4  -8  -3   15.00    2.20
  -4  -8  -3    8.76    1.92
   4   8   3   18.76    2.20
   4   8   3   14.70    2.38
  -5  -8  -3   -0.17    0.28
   5   8   3   -0.10    0.34
   5   8   3   -0.46    0.26
  -6  -8  -3   -0.02    0.30
   6   8   3   -0.19    0.26
   6   8   3   -0.15    0.37
  -7  -8  -3    0.11    0.34
   7   8   3    0.52    0.47
   7   8   3    1.35    0.47
   8   8   3   -0.20    0.41
   8   8   3    0.90    0.55
   8   8   3    1.12    0.44
   9   8   3    0.02    0.46
   9   8   3    0.76    0.42
  10   8   3    0.54    0.46
  10   8   3    0.00    0.45
   9  -9  -3    0.88    0.61
   9  -9  -3    0.01    0.46
   8  -9  -3   -0.21    0.43
   8  -9  -3    0.27    0.42
   7  -9  -3    0.10    0.33
   7  -9  -3    0.32    0.42
   6  -9  -3    1.52    0.49
   6  -9  -3    0.24    0.38
  -6   9   3    0.48    0.37
   5  -9  -3    1.69    0.51
   5  -9  -3    0.62    0.39
  -5   9   3    0.96    0.46
   4  -9  -3    1.29    0.52
   4  -9  -3    2.80    0.63
  -4   9   3    2.97    0.67
   3  -9  -3    3.44    0.68
   3  -9  -3    2.10    0.66
  -3   9   3    2.33    0.81
  -3   9   3    3.69    0.78
   2  -9  -3    1.53    0.42
   2  -9  -3    1.44    0.45
  -2   9   3    1.48    0.61
  -2   9   3    0.42    0.40
   1  -9  -3    4.74    0.96
   1  -9  -3    5.34    1.05
  -1   9   3    4.64    1.20
  -1   9   3    9.70    1.26
   0  -9  -3    0.87    0.35
   0  -9  -3    0.76    0.37
   0   9   3    2.74    0.61
   0   9   3    0.68    0.53
  -1  -9  -3    0.17    0.26
  -1  -9  -3    0.11    0.24
   1   9   3   -0.31    0.29
   1   9   3   -0.04    0.27
  -2  -9  -3    1.60    0.49
  -2  -9  -3    2.68    0.59
   2   9   3    1.35    0.51
   2   9   3    1.80    0.68
  -3  -9  -3    0.05    0.28
  -3  -9  -3    0.24    0.34
   3   9   3    0.66    0.40
   3   9   3    0.42    0.46
  -4  -9  -3   -0.07    0.27
   4   9   3    0.06    0.43
   4   9   3    0.47    0.35
  -5  -9  -3    0.36    0.38
   5   9   3    1.97    0.68
   5   9   3    2.49    0.63
  -6  -9  -3    0.50    0.39
   6   9   3    0.03    0.41
   6   9   3    1.13    0.45
   7   9   3    0.65    0.59
   7   9   3    2.30    0.61
   8   9   3    0.09    0.45
   8   9   3    0.46    0.42
   8   9   3   -0.30    0.42
   9   9   3   -0.06    0.55
   9   9   3    0.73    0.64
   9   9   3    0.00    0.42
  10   9   3   -0.21    0.37
  10   9   3    0.88    0.65
   8 -10  -3    0.00    0.48
   7 -10  -3    0.20    0.44
   7 -10  -3    0.06    0.43
   6 -10  -3    0.19    0.42
   6 -10  -3    1.19    0.49
  -6  10   3    0.66    0.45
   5 -10  -3    0.36    0.39
   5 -10  -3    0.27    0.35
  -5  10   3    0.18    0.38
   4 -10  -3    0.15    0.32
   4 -10  -3   -0.07    0.30
  -4  10   3    0.01    0.37
   3 -10  -3    1.36    0.51
   3 -10  -3    1.87    0.52
  -3  10   3    1.68    0.58
   2 -10  -3   -0.21    0.28
   2 -10  -3    0.16    0.29
  -2  10   3    0.73    0.59
  -2  10   3    0.38    0.37
   1 -10  -3    1.05    0.41
   1 -10  -3    1.73    0.52
  -1  10   3    0.97    0.47
  -1  10   3    1.75    0.70
   0 -10  -3    0.19    0.30
   0 -10  -3   -0.05    0.25
   0  10   3    0.21    0.34
   0  10   3    0.61    0.54
  -1 -10  -3    1.14    0.46
  -1 -10  -3    1.20    0.43
   1  10   3    0.87    0.46
   1  10   3    0.57    0.49
  -2 -10  -3    3.15    0.74
  -2 -10  -3    2.94    0.75
   2  10   3    3.56    0.82
   2  10   3    3.78    0.98
  -3 -10  -3    4.19    0.89
   3  10   3    3.38    1.08
   3  10   3    6.92    1.13
  -4 -10  -3    0.93    0.44
   4  10   3    1.00    0.46
   4  10   3    0.53    0.59
  -5 -10  -3    1.24    0.50
   5  10   3    0.47    0.45
   5  10   3    1.42    0.70
  -6 -10  -3    0.64    0.44
   6  10   3   -0.16    0.49
   6  10   3    0.28    0.41
   7  10   3   -0.39    0.49
   7  10   3    0.40    0.42
   8  10   3   -0.21    0.39
   8  10   3   -0.18    0.50
   9  10   3    0.16    0.57
   9  10   3    0.65    0.63
   9  10   3   -0.49    0.44
   7 -11  -3   -0.01    0.45
   6 -11  -3   -0.06    0.40
   6 -11  -3    0.07    0.42
   5 -11  -3    0.26    0.44
   5 -11  -3    0.20    0.39
  -5  11   3    0.19    0.45
   4 -11  -3    1.36    0.52
   4 -11  -3    0.48    0.40
  -4  11   3    0.95    0.51
   3 -11  -3   -0.10    0.36
   3 -11  -3    0.57    0.38
  -3  11   3    0.89    0.50
   2 -11  -3    0.13    0.36
   2 -11  -3    0.26    0.34
  -2  11   3    0.86    0.47
   1 -11  -3    0.35    0.35
   1 -11  -3   -0.31    0.25
  -1  11   3   -0.39    0.49
  -1  11   3   -0.02    0.38
   0 -11  -3    0.44    0.35
   0 -11  -3    0.19    0.34
   0  11   3    0.06    0.38
   0  11   3    0.12    0.56
  -1 -11  -3    0.62    0.38
   1  11   3    0.43    0.59
   1  11   3    0.81    0.50
  -2 -11  -3   -0.05    0.31
   2  11   3    0.06    0.55
   2  11   3   -0.23    0.31
  -3 -11  -3   -0.15    0.32
   3  11   3    0.47    0.65
   3  11   3    0.50    0.44
  -4 -11  -3    0.54    0.44
   4  11   3    1.82    0.83
   4  11   3    1.82    0.62
  -5 -11  -3    0.22    0.43
   5  11   3    0.15    0.46
   5  11   3   -0.14    0.50
   6  11   3    0.11    0.53
   6  11   3    0.15    0.41
   7  11   3    0.24    0.44
   7  11   3    0.91    0.65
   8  11   3    0.35    0.61
   6 -12  -3    0.09    0.54
   5 -12  -3   -0.26    0.47
  -5  12   3   -0.27    0.46
   4 -12  -3    0.06    0.38
   4 -12  -3    0.14    0.45
  -4  12   3   -0.09    0.44
   3 -12  -3   -0.07    0.41
   3 -12  -3    0.24    0.39
  -3  12   3    0.35    0.49
   2 -12  -3   -0.37    0.35
   2 -12  -3    0.19    0.39
  -2  12   3   -0.21    0.41
   1 -12  -3    0.61    0.44
  -1  12   3    1.17    0.57
   0 -12  -3    0.00    0.31
   0  12   3   -0.28    0.54
   0  12   3    0.39    0.48
  -1 -12  -3    0.92    0.47
   1  12   3    0.48    0.62
   1  12   3    0.18    0.43
  -2 -12  -3   -0.09    0.35
   2  12   3    0.49    0.46
   2  12   3   -0.14    0.57
  -3 -12  -3   -0.28    0.37
   3  12   3    0.57    0.67
   3  12   3    0.28    0.48
  -4 -12  -3    0.56    0.52
   4  12   3    0.57    0.64
   4  12   3    0.02    0.43
   5  12   3   -0.12    0.59
   5  12   3    0.30    0.49
   6  12   3    0.34    0.64
   4 -13  -3    0.27    0.57
  -4  13   3    1.04    0.66
  -3  13   3   -0.07    0.52
   2 -13  -3   -0.48    0.34
  -2  13   3   -0.16    0.48
   1 -13  -3    0.60    0.45
  -1  13   3    0.21    0.54
   0 -13  -3    0.54    0.46
   0  13   3   -0.08    0.51
  -1 -13  -3    0.36    0.46
   1  13   3    0.27    0.54
  -2 -13  -3    0.19    0.46
   2  13   3    0.79    0.74
   2  13   3    0.90    0.62
  -3 -13  -3    0.15    0.51
   3  13   3    0.43    0.77
  -4 -13  -3    0.03    0.55
   4  13   3    0.14    0.76
   5  13   3   -0.39    0.67
  -1 -14  -3   -0.01    0.44
   3  13  -4    0.37    0.61
   2  13  -4    0.03    0.69
   1  13  -4    0.42    0.74
  -1 -13   4   -0.22    0.42
   0  13  -4    0.04    0.68
   0 -13   4   -0.06    0.38
  -1  13  -4    0.28    0.74
   1 -13   4   -0.54    0.37
   2 -13   4   -0.28    0.38
   3 -13   4   -0.24    0.39
   5  12  -4    0.15    0.56
   5  12  -4   -0.36    0.44
   4  12  -4    1.00    0.58
   4  12  -4   -0.11    0.51
   3  12  -4    0.39    0.60
   3  12  -4    0.84    0.58
   2  12  -4   -0.10    0.56
  -2 -12   4   -0.06    0.38
   1  12  -4   -0.01    0.60
   1  12  -4   -0.23    0.51
  -1 -12   4    0.04    0.35
   0  12  -4    0.21    0.62
   0  12  -4    0.77    0.58
   0 -12   4   -0.26    0.33
  -1  12  -4    0.67    0.59
  -1  12  -4    0.00    0.59
   1 -12   4   -0.05    0.35
  -2  12  -4    0.44    0.70
  -2  12  -4    0.87    0.63
   2 -12   4    0.34    0.39
  -3  12  -4   -0.03    0.54
   3 -12   4   -0.25    0.35
  -4  12  -4    0.05    0.55
   4 -12   4   -0.55    0.34
  -5  12  -4    0.42    0.63
  -6  12  -4    0.35    0.60
   7  11  -4   -0.11    0.44
   7  11  -4    0.38    0.53
   6  11  -4    0.45    0.43
   6  11  -4    0.19    0.54
   5  11  -4    0.41    0.44
   5  11  -4    0.02    0.48
   4  11  -4   -0.13    0.46
   4  11  -4    0.27    0.46
   3  11  -4   -0.54    0.40
   3  11  -4   -0.02    0.47
  -3 -11   4    0.05    0.35
   2  11  -4    1.65    0.73
   2  11  -4    0.66    0.54
  -2 -11   4    1.42    0.47
   1  11  -4   -0.03    0.50
   1  11  -4    0.23    0.44
  -1 -11   4   -0.08    0.28
   0  11  -4   -0.08    0.50
   0  11  -4    0.48    0.48
   0 -11   4    0.17    0.31
  -1  11  -4    2.76    0.79
  -1  11  -4    1.72    0.74
   1 -11   4    1.02    0.42
  -2  11  -4    0.97    0.65
  -2  11  -4    0.35    0.47
   2 -11   4    0.06    0.29
  -3  11  -4    0.23    0.54
  -3  11  -4    0.16    0.49
   3 -11   4   -0.13    0.32
  -4  11  -4   -0.29    0.44
   4 -11   4    0.97    0.49
   4 -11   4    0.20    0.39
  -5  11  -4    0.18    0.48
   5 -11   4    0.17    0.42
   5 -11   4   -0.35    0.35
  -6  11  -4    1.17    0.61
   6 -11   4   -0.09    0.39
   6 -11   4    0.25    0.50
  -7  11  -4   -0.07    0.62
   7 -11   4   -0.07    0.52
   8  10  -4   -0.49    0.47
   8  10  -4    0.11    0.45
   7  10  -4   -0.07    0.45
   7  10  -4    0.08    0.40
   6  10  -4   -0.03    0.31
   6  10  -4    0.71    0.55
   5  10  -4    0.27    0.39
   5  10  -4    0.24    0.44
   4  10  -4    5.42    0.97
   4  10  -4    2.62    0.85
   3  10  -4   -0.11    0.37
   3  10  -4    0.23    0.42
  -3 -10   4    0.33    0.32
   2  10  -4   -0.16    0.40
   2  10  -4   -0.15    0.35
  -2 -10   4   -0.03    0.29
   1  10  -4    0.58    0.49
   1  10  -4    0.45    0.44
  -1 -10   4   -0.09    0.24
   0  10  -4    1.66    0.54
   0  10  -4    0.69    0.51
   0 -10   4   -0.03    0.27
  -1  10  -4   -0.24    0.40
  -1  10  -4    0.09    0.36
   1 -10   4    0.41    0.36
   1 -10   4   -0.11    0.24
  -2  10  -4   -0.01    0.46
  -2  10  -4   -0.10    0.38
   2 -10   4   -0.21    0.30
   2 -10   4    0.08    0.31
  -3  10  -4   -0.31    0.41
  -3  10  -4   -0.38    0.28
   3 -10   4    0.08    0.31
   3 -10   4   -0.02    0.25
  -4  10  -4   -0.10    0.54
  -4  10  -4    0.35    0.47
   4 -10   4   -0.10    0.34
   4 -10   4    0.14    0.35
  -5  10  -4    1.64    0.63
   5 -10   4    0.53    0.47
   5 -10   4    1.41    0.55
  -6  10  -4    0.72    0.55
   6 -10   4   -0.01    0.43
   6 -10   4    0.88    0.46
  -7  10  -4    0.00    0.53
   7 -10   4    0.04    0.50
   7 -10   4    0.17    0.43
  -8  10  -4    0.60    0.62
   8 -10   4   -0.19    0.49
   9   9  -4   -0.10    0.44
   9   9  -4   -0.42    0.47
   8   9  -4    0.73    0.43
   8   9  -4    0.13    0.49
   7   9  -4    0.32    0.43
   7   9  -4    0.17    0.36
   6   9  -4    0.59    0.48
   6   9  -4    0.79    0.43
   5   9  -4    0.56    0.41
   5   9  -4   -0.09    0.37
   4   9  -4   -0.09    0.28
   4   9  -4    0.24    0.40
  -4  -9   4    0.00    0.26
   3   9  -4    1.76    0.64
   3   9  -4    2.16    0.60
  -3  -9   4    2.12    0.52
   2   9  -4   -0.25    0.30
   2   9  -4    0.56    0.42
  -2  -9   4    0.48    0.29
   1   9  -4   -0.22    0.39
   1   9  -4    0.22    0.33
  -1  -9   4    0.09    0.23
   0   9  -4    0.18    0.37
   0   9  -4    0.64    0.40
   0  -9   4    0.12    0.21
   0  -9   4    0.23    0.25
  -1   9  -4    0.55    0.47
  -1   9  -4    0.68    0.42
   1  -9   4    0.81    0.35
   1  -9   4    0.44    0.31
  -2   9  -4   -0.28    0.33
  -2   9  -4    0.11    0.42
   2  -9   4    0.02    0.22
   2  -9   4    0.01    0.27
  -3   9  -4    2.88    0.70
  -3   9  -4    2.01    0.75
   3  -9   4    2.01    0.55
   3  -9   4    1.89    0.60
  -4   9  -4   -0.23    0.34
  -4   9  -4    0.32    0.48
   4  -9   4   -0.08    0.30
   4  -9   4   -0.46    0.23
  -5   9  -4    7.19    1.16
   5  -9   4    4.13    0.86
   5  -9   4    2.74    0.84
  -6   9  -4    0.68    0.50
   6  -9   4    1.73    0.59
   6  -9   4    0.84    0.43
  -7   9  -4    2.32    0.69
   7  -9   4    1.72    0.69
   7  -9   4    0.73    0.45
  -8   9  -4   -0.08    0.46
   8  -9   4    1.06    0.47
   8  -9   4    0.73    0.58
   9  -9   4   -0.17    0.50
   9   8  -4   -0.31    0.42
   9   8  -4    0.06    0.34
   8   8  -4   -0.29    0.39
   8   8  -4    0.20    0.34
   7   8  -4    0.21    0.39
   7   8  -4   -0.01    0.31
   6   8  -4   -0.25    0.33
   6   8  -4    0.09    0.29
   5   8  -4    0.08    0.28
   5   8  -4    0.06    0.31
   4   8  -4    0.57    0.43
   4   8  -4    0.91    0.36
  -4  -8   4    0.76    0.31
   3   8  -4    0.12    0.32
   3   8  -4    0.25    0.26
  -3  -8   4    0.81    0.30
   2   8  -4    0.91    0.38
   2   8  -4    0.68    0.41
   2   8  -4    0.02    0.31
  -2  -8   4    0.53    0.29
  -2  -8   4   -0.08    0.18
   1   8  -4    0.43    0.35
   1   8  -4    0.73    0.40
   1   8  -4    0.85    0.37
  -1  -8   4    0.15    0.25
  -1  -8   4    0.32    0.22
   0   8  -4    0.48    0.40
   0   8  -4    0.75    0.36
   0  -8   4   -0.15    0.17
   0  -8   4    0.22    0.25
  -1   8  -4    0.44    0.33
  -1   8  -4    0.60    0.41
   1  -8   4    0.46    0.29
   1  -8   4    0.57    0.27
  -2   8  -4    0.14    0.31
  -2   8  -4    0.36    0.42
   2  -8   4    0.35    0.26
   2  -8   4   -0.14    0.16
  -3   8  -4    2.97    0.72
  -3   8  -4    3.01    0.75
   3  -8   4    1.60    0.54
   3  -8   4    1.97    0.52
  -4   8  -4    5.32    1.02
  -4   8  -4    4.64    0.87
   4  -8   4    2.40    0.66
   4  -8   4    1.81    0.57
  -5   8  -4    0.65    0.51
  -5   8  -4    0.57    0.41
   5  -8   4    0.32    0.36
   5  -8   4    0.57    0.33
  -6   8  -4    0.02    0.34
   6  -8   4    0.01    0.35
   6  -8   4   -0.04    0.29
  -7   8  -4    1.42    0.57
   7  -8   4    0.85    0.44
   7  -8   4    1.01    0.50
  -8   8  -4    0.40    0.46
   8  -8   4    0.24    0.35
   8  -8   4    0.02    0.42
   9  -8   4    0.23    0.39
   9  -8   4    0.16    0.46
  10  -8   4    0.19    0.49
  10   7  -4    0.02    0.47
   9   7  -4    0.01    0.38
   9   7  -4   -0.04    0.29
   8   7  -4   -0.17    0.34
   8   7  -4   -0.01    0.29
   7   7  -4    0.43    0.36
   7   7  -4    0.30    0.31
   6   7  -4    0.55    0.29
   6   7  -4    0.14    0.31
   6   7  -4    0.52    0.36
   5   7  -4    1.12    0.38
   5   7  -4    0.87    0.35
   5   7  -4    0.81    0.40
   5   7  -4    1.00    0.38
  -5  -7   4    1.13    0.28
  -5  -7   4    1.31    0.28
   4   7  -4    2.22    0.59
   4   7  -4    1.96    0.49
   4   7  -4    2.89    0.58
   4   7  -4    1.98    0.51
  -4  -7   4    2.16    0.45
  -4  -7   4    2.73    0.49
   3   7  -4    9.33    1.62
   3   7  -4   12.02    1.75
   3   7  -4    8.62    1.77
   3   7  -4    9.34    1.56
  -3  -7   4   11.09    1.61
  -3  -7   4   12.96    1.59
  -3  -7   4   10.48    1.69
   2   7  -4   21.64    3.27
   2   7  -4   24.15    3.07
   2   7  -4   21.23    2.98
   2   7  -4   19.19    3.40
  -2  -7   4   22.08    3.24
  -2  -7   4   21.51    2.97
   1   7  -4    0.70    0.33
   1   7  -4    0.01    0.23
   1   7  -4    0.66    0.31
  -1  -7   4    0.31    0.22
  -1  -7   4    0.28    0.20
   0   7  -4    9.42    1.60
   0   7  -4   11.46    1.84
   0   7  -4    9.77    1.68
   0  -7   4   10.83    1.66
   0  -7   4    9.33    1.50
  -1   7  -4    0.42    0.36
  -1   7  -4    0.34    0.30
   1  -7   4    0.39    0.25
   1  -7   4    0.51    0.25
  -2   7  -4    0.66    0.34
  -2   7  -4    0.64    0.42
   2  -7   4    0.95    0.36
   2  -7   4    1.39    0.36
  -3   7  -4    0.02    0.31
  -3   7  -4    0.28    0.32
   3  -7   4    0.62    0.32
   3  -7   4    0.40    0.26
  -4   7  -4   13.06    1.92
  -4   7  -4   14.00    1.79
   4  -7   4    8.10    1.53
   4  -7   4    8.46    1.69
  -5   7  -4    4.49    1.09
  -5   7  -4    6.26    1.09
   5  -7   4    4.32    1.01
   5  -7   4    6.17    0.98
  -6   7  -4    0.09    0.45
  -6   7  -4   -0.41    0.25
   6  -7   4    0.10    0.36
   6  -7   4    0.04    0.27
  -7   7  -4    1.02    0.49
   7  -7   4    2.37    0.58
   7  -7   4    1.80    0.60
  -8   7  -4    0.08    0.42
   8  -7   4    1.17    0.52
   8  -7   4   -0.03    0.36
   9  -7   4    0.16    0.51
   9  -7   4    0.54    0.39
  10  -7   4    0.00    0.47
  10  -7   4    0.24    0.44
  11  -7   4   -0.29    0.50
  11   6  -4    0.04    0.50
  10   6  -4   -0.04    0.45
  10   6  -4   -0.16    0.45
   9   6  -4    0.87    0.32
   9   6  -4    0.12    0.38
   8   6  -4    2.32    0.67
   8   6  -4    2.68    0.58
   7   6  -4    0.18    0.24
   7   6  -4   -0.17    0.21
   6   6  -4    0.94    0.31
   6   6  -4    0.84    0.33
   6   6  -4    1.39    0.37
   6   6  -4    1.06    0.40
   5   6  -4    1.01    0.31
   5   6  -4    0.74    0.28
   5   6  -4    0.05    0.26
   5   6  -4    0.95    0.28
   4   6  -4    0.43    0.24
   4   6  -4    0.23    0.19
   4   6  -4    0.31    0.26
   4   6  -4    0.50    0.23
  -4  -6   4    0.15    0.16
  -4  -6   4    0.25    0.18
   3   6  -4    0.30    0.20
   3   6  -4    0.25    0.19
   3   6  -4    0.13    0.19
   3   6  -4    0.02    0.23
  -3  -6   4    0.01    0.16
  -3  -6   4    0.29    0.20
  -3  -6   4    0.45    0.19
   2   6  -4   -0.20    0.17
   2   6  -4    0.78    0.25
   2   6  -4    0.94    0.29
   2   6  -4   -0.19    0.22
  -2  -6   4    0.49    0.24
  -2  -6   4    0.50    0.22
  -2  -6   4    0.31    0.17
   1   6  -4    0.59    0.28
   1   6  -4    1.11    0.29
   1   6  -4    0.91    0.35
   1   6  -4    1.72    0.37
  -1  -6   4    0.16    0.17
  -1  -6   4    1.10    0.34
  -1  -6   4    1.53    0.30
   0   6  -4   35.87    5.75
   0   6  -4   37.09    5.24
   0   6  -4   35.24    5.30
   0   6  -4   43.15    5.85
   0  -6   4   45.20    5.27
   0  -6   4   39.05    5.75
   0  -6   4   40.34    5.32
  -1   6  -4    1.98    0.52
  -1   6  -4    1.75    0.45
  -1   6  -4    0.75    0.31
   1  -6   4    1.38    0.34
   1  -6   4    1.20    0.35
  -2   6  -4   12.68    1.78
  -2   6  -4   12.41    1.61
   2  -6   4    7.74    1.40
   2  -6   4    8.44    1.55
  -3   6  -4    3.82    0.73
  -3   6  -4    4.51    0.82
   3  -6   4    1.88    0.54
   3  -6   4    3.28    0.68
  -4   6  -4    4.26    0.84
  -4   6  -4    6.34    1.03
   4  -6   4    3.25    0.71
   4  -6   4    3.67    0.82
  -5   6  -4    0.53    0.38
  -5   6  -4   -0.04    0.27
   5  -6   4   -0.02    0.26
   5  -6   4    0.29    0.25
  -6   6  -4    2.57    0.77
  -6   6  -4    3.86    0.78
   6  -6   4    4.20    0.84
   6  -6   4    3.02    0.70
  -7   6  -4    2.46    0.58
   7  -6   4   -0.13    0.31
   7  -6   4    1.20    0.51
  -8   6  -4    0.61    0.41
   8  -6   4   -0.42    0.35
   8  -6   4   -0.26    0.32
  -9   6  -4    0.43    0.41
   9  -6   4    0.64    0.53
   9  -6   4   -0.10    0.40
  10  -6   4    0.11    0.46
  10  -6   4    0.32    0.46
  11  -6   4    0.20    0.51
  11  -6   4    0.42    0.64
  11   5  -4    0.21    0.51
  10   5  -4    0.52    0.43
   9   5  -4    1.81    0.60
   9   5  -4    2.76    0.55
   8   5  -4    0.03    0.30
   7   5  -4    0.20    0.30
   7   5  -4    1.76    0.35
   7   5  -4    1.12    0.32
   7   5  -4    0.66    0.29
   6   5  -4    2.89    0.54
   6   5  -4    2.78    0.61
   6   5  -4    2.51    0.50
   6   5  -4    2.89    0.55
   5   5  -4    4.18    0.77
   5   5  -4    6.98    0.87
   5   5  -4    4.67    0.84
   4   5  -4   10.83    1.65
   4   5  -4   11.15    1.56
   4   5  -4   11.87    1.71
   4   5  -4   10.60    1.81
   3   5  -4    4.21    0.79
   3   5  -4    6.02    0.93
   3   5  -4    4.46    0.81
   3   5  -4    3.81    0.73
  -3  -5   4    4.01    0.73
  -3  -5   4    5.12    0.73
  -3  -5   4    6.21    0.81
   2   5  -4   15.65    2.38
   2   5  -4   16.04    2.29
   2   5  -4   17.83    2.51
   2   5  -4   15.41    2.55
  -2  -5   4   17.87    2.28
  -2  -5   4   17.12    2.31
  -2  -5   4   16.51    2.48
   1   5  -4    8.26    1.15
   1   5  -4    7.42    1.05
   1   5  -4    7.84    1.24
   1   5  -4    7.93    1.16
  -1  -5   4    8.27    1.13
  -1  -5   4    4.33    1.07
  -1  -5   4    8.18    1.05
   0   5  -4   53.81    7.37
   0   5  -4   58.07    7.32
   0   5  -4   55.90    8.08
   0   5  -4   52.03    8.02
   0  -5   4   54.16    7.36
   0  -5   4   56.20    8.01
   0  -5   4   55.05    7.31
  -1   5  -4    1.27    0.49
  -1   5  -4    4.03    0.63
  -1   5  -4    1.97    0.46
  -1   5  -4    2.97    0.57
   1  -5   4    2.40    0.51
   1  -5   4    3.57    0.51
   1  -5   4    1.66    0.48
  -2   5  -4    7.75    1.43
  -2   5  -4   10.20    1.43
  -2   5  -4    8.63    1.60
   2  -5   4    8.64    1.46
   2  -5   4   12.19    1.44
   2  -5   4    8.43    1.51
  -3   5  -4   12.06    1.78
  -3   5  -4   16.37    2.05
  -3   5  -4   10.19    1.69
   3  -5   4    9.70    1.66
   3  -5   4   13.19    1.82
   3  -5   4   10.60    1.84
  -4   5  -4    3.14    0.71
  -4   5  -4    3.83    0.69
   4  -5   4    2.01    0.53
   4  -5   4    2.28    0.61
  -5   5  -4    0.63    0.33
  -5   5  -4    0.84    0.40
   5  -5   4    0.20    0.30
   5  -5   4   -0.08    0.19
  -6   5  -4    1.49    0.50
  -6   5  -4    0.53    0.35
   6  -5   4    1.38    0.57
   6  -5   4    1.57    0.52
   6  -5   4    1.12    0.40
  -7   5  -4    5.80    1.00
   7  -5   4    4.11    0.92
   7  -5   4    5.18    1.10
  -8   5  -4    0.17    0.32
   8  -5   4    0.05    0.35
   8  -5   4    0.00    0.39
  -9   5  -4    0.36    0.37
   9  -5   4    0.08    0.30
   9  -5   4    0.76    0.49
  10  -5   4    0.30    0.48
  10  -5   4    1.32    0.59
  11  -5   4    0.02    0.44
  11  -5   4    0.43    0.54
  11   4  -4    0.41    0.42
  10   4  -4    0.08    0.34
   9   4  -4    0.02    0.22
   9   4  -4    0.33    0.29
   8   4  -4    0.26    0.25
   8   4  -4    0.23    0.27
   8   4  -4   -0.10    0.18
   7   4  -4    0.43    0.21
   7   4  -4   -0.18    0.17
   7   4  -4    0.33    0.21
   7   4  -4    0.37    0.27
   6   4  -4   12.72    2.05
   6   4  -4   13.41    1.85
   6   4  -4   11.68    1.86
   6   4  -4   15.90    2.03
   5   4  -4   11.94    1.61
   5   4  -4   11.11    1.65
   5   4  -4    9.63    1.46
   5   4  -4    9.86    1.52
   4   4  -4    4.72    0.81
   4   4  -4    4.48    0.76
   4   4  -4    4.75    0.70
   4   4  -4    4.32    0.73
   3   4  -4    2.27    0.50
   3   4  -4    2.51    0.47
   3   4  -4    2.44    0.43
   3   4  -4    1.89    0.45
  -3  -4   4    3.28    0.41
  -3  -4   4    2.65    0.40
   2   4  -4   33.75    4.74
   2   4  -4   33.96    4.78
   2   4  -4   39.19    5.25
   2   4  -4   36.49    5.21
  -2  -4   4   35.96    5.18
  -2  -4   4   35.23    4.73
  -2  -4   4   36.06    4.76
   1   4  -4    6.62    1.08
   1   4  -4    5.96    0.97
   1   4  -4    6.90    1.13
   1   4  -4    7.01    1.04
  -1  -4   4    6.67    0.97
  -1  -4   4    7.21    1.07
  -1  -4   4    6.48    1.01
   0   4  -4   30.29    3.93
   0   4  -4   28.09    4.25
   0   4  -4   25.54    3.87
   0   4  -4   30.48    4.30
   0  -4   4   29.40    4.24
   0  -4   4   30.46    3.92
   0  -4   4   30.05    3.88
  -1   4  -4    9.92    1.51
  -1   4  -4    9.47    1.54
  -1   4  -4    7.34    1.32
  -1   4  -4    8.48    1.39
   1  -4   4    9.01    1.34
   1  -4   4   10.56    1.50
   1  -4   4   11.13    1.44
  -2   4  -4   15.31    2.32
  -2   4  -4   13.71    2.55
  -2   4  -4   23.05    2.65
  -2   4  -4   19.72    2.40
   2  -4   4   16.49    2.33
   2  -4   4   15.07    2.54
   2  -4   4   21.58    2.42
  -3   4  -4   18.24    2.50
  -3   4  -4   13.57    2.27
  -3   4  -4   16.56    2.54
  -3   4  -4   17.85    2.38
   3  -4   4   15.44    2.52
   3  -4   4   16.33    2.48
   3  -4   4   15.38    2.23
   3  -4   4   16.11    2.35
  -4   4  -4    9.56    1.42
  -4   4  -4    8.09    1.37
  -4   4  -4    8.58    1.50
  -4   4  -4    8.22    1.51
   4  -4   4    9.09    1.42
   4  -4   4    9.01    1.54
   4  -4   4   12.29    1.62
   4  -4   4    7.59    1.34
  -5   4  -4   12.60    2.17
  -5   4  -4   11.37    1.97
  -5   4  -4   11.84    2.13
   5  -4   4   16.49    2.27
   5  -4   4   14.60    2.05
   5  -4   4   13.94    2.21
   5  -4   4   14.01    1.99
  -6   4  -4    5.93    1.01
  -6   4  -4    6.16    1.03
  -6   4  -4    6.50    1.16
   6  -4   4    4.03    1.07
   6  -4   4    5.56    1.01
   6  -4   4    5.79    1.12
  -7   4  -4    3.26    0.60
  -7   4  -4    3.38    0.72
  -7   4  -4    2.54    0.63
   7  -4   4    2.35    0.71
   7  -4   4    1.85    0.59
   7  -4   4    3.19    0.75
  -8   4  -4    0.04    0.25
   8  -4   4   -0.19    0.27
   8  -4   4    0.63    0.42
  -9   4  -4    0.09    0.30
   9  -4   4    0.01    0.40
   9  -4   4    0.16    0.35
  10  -4   4    1.01    0.59
  10  -4   4    0.75    0.46
  11  -4   4   -0.72    0.46
  11  -4   4    0.12    0.42
  12  -4   4    0.55    0.55
  12  -4   4   -0.43    0.55
  12   3  -4   -0.25    0.50
  11   3  -4    0.39    0.43
  10   3  -4    0.18    0.37
   9   3  -4    0.21    0.27
   9   3  -4    0.20    0.20
   9   3  -4   -0.09    0.28
   8   3  -4   -0.25    0.21
   8   3  -4   -0.02    0.16
   8   3  -4    0.27    0.21
   8   3  -4   -0.06    0.25
   7   3  -4   -0.01    0.15
   7   3  -4    0.00    0.17
   7   3  -4    0.10    0.20
   7   3  -4    0.10    0.20
   7   3  -4    0.33    0.18
   6   3  -4    0.09    0.15
   6   3  -4    0.14    0.23
   6   3  -4    0.13    0.19
   6   3  -4    0.12    0.15
   6   3  -4    0.17    0.14
   5   3  -4   26.26    3.68
   5   3  -4   26.92    4.25
   5   3  -4   26.63    3.69
   5   3  -4   29.93    4.03
   5   3  -4   28.32    4.05
   4   3  -4    0.14    0.12
   4   3  -4   -0.10    0.10
   4   3  -4    0.07    0.13
   4   3  -4    0.03    0.09
   3   3  -4   28.76    4.63
   3   3  -4   38.92    4.66
   3   3  -4   42.02    5.11
   3   3  -4   33.93    5.08
   2   3  -4   23.16    3.36
   2   3  -4   23.47    3.05
   2   3  -4   21.38    3.34
   2   3  -4   24.28    3.08
  -2  -3   4   22.15    3.32
  -2  -3   4   23.32    3.04
  -2  -3   4   23.32    3.03
   1   3  -4    6.74    1.03
   1   3  -4    5.55    0.98
   1   3  -4    4.39    1.05
   1   3  -4    6.99    0.95
  -1  -3   4    8.06    0.94
  -1  -3   4    6.87    0.99
  -1  -3   4    7.55    1.03
   0   3  -4    8.05    1.26
   0   3  -4    7.38    1.23
   0   3  -4    8.25    1.10
   0   3  -4    7.21    1.15
   0  -3   4    7.74    1.09
   0  -3   4    8.29    1.16
  -1   3  -4    9.59    1.48
  -1   3  -4   10.98    1.51
  -1   3  -4    8.65    1.36
  -1   3  -4    7.94    1.32
  -1   3  -4   10.39    1.57
   1  -3   4   10.18    1.38
   1  -3   4    9.84    1.49
   1  -3   4    9.13    1.45
   1  -3   4    8.18    1.31
  -2   3  -4    0.03    0.16
  -2   3  -4    0.02    0.12
  -2   3  -4    0.12    0.14
  -2   3  -4   -0.13    0.09
  -2   3  -4    0.10    0.14
   2  -3   4   -0.01    0.08
   2  -3   4    0.23    0.18
   2  -3   4    0.12    0.14
   2  -3   4    0.02    0.12
  -3   3  -4   33.08    4.85
  -3   3  -4   29.92    4.28
  -3   3  -4   28.44    4.29
  -3   3  -4   40.63    4.74
   3  -3   4   29.48    4.30
   3  -3   4   28.24    4.70
   3  -3   4   29.78    4.28
   3  -3   4   37.06    4.73
  -4   3  -4   19.10    3.22
  -4   3  -4   19.95    2.89
  -4   3  -4   18.11    3.14
  -4   3  -4   22.80    2.89
   4  -3   4   17.23    3.14
   4  -3   4   24.04    2.90
   4  -3   4   23.40    2.92
   4  -3   4   27.44    3.22
  -5   3  -4    5.04    0.84
  -5   3  -4    4.78    0.82
  -5   3  -4    4.02    0.80
  -5   3  -4    4.27    0.88
   5  -3   4    4.53    0.92
   5  -3   4    5.05    0.85
   5  -3   4    4.74    0.82
   5  -3   4    4.02    0.86
  -6   3  -4   32.24    4.89
  -6   3  -4   36.78    5.48
   6  -3   4   36.59    4.93
   6  -3   4   35.63    4.91
   6  -3   4   35.20    5.41
   6  -3   4   39.81    5.38
  -7   3  -4    0.35    0.26
  -7   3  -4    0.11    0.19
  -7   3  -4    0.10    0.35
   7  -3   4    0.69    0.35
   7  -3   4    1.15    0.45
   7  -3   4    1.37    0.40
  -8   3  -4    0.13    0.26
   8  -3   4    0.25    0.29
   8  -3   4    0.71    0.41
  -9   3  -4    1.45    0.45
   9  -3   4    1.05    0.46
   9  -3   4    1.01    0.53
  10  -3   4    0.35    0.46
  10  -3   4    0.01    0.36
  11  -3   4   -0.27    0.41
  11  -3   4    0.08    0.51
  12  -3   4   -0.39    0.54
  12  -3   4   -0.35    0.42
  12   2  -4    0.48    0.48
  11   2  -4    0.19    0.40
  10   2  -4    0.14    0.33
   9   2  -4    1.02    0.32
   9   2  -4    1.04    0.39
   9   2  -4    0.76    0.27
   8   2  -4    6.06    0.89
   8   2  -4    4.52    0.92
   8   2  -4    5.07    0.81
   7   2  -4    1.17    0.33
   7   2  -4    1.36    0.31
   7   2  -4    0.93    0.27
   7   2  -4    1.73    0.34
   7   2  -4    1.64    0.29
   6   2  -4   30.82    4.29
   6   2  -4   29.53    4.49
   6   2  -4   28.74    3.92
   6   2  -4   28.39    3.92
   6   2  -4   30.21    4.31
   5   2  -4    4.38    0.73
   5   2  -4    3.71    0.56
   4   2  -4    0.24    0.17
   3   2  -4   16.30    2.22
   3   2  -4   13.88    2.57
   3   2  -4   18.40    2.21
   2   2  -4   25.25    3.67
   2   2  -4   22.96    3.35
   2   2  -4   25.61    3.87
   2   2  -4   28.18    3.35
   2   2  -4   24.44    3.67
   1   2  -4   91.83   11.99
   1   2  -4   93.69   13.16
   1   2  -4   87.67   12.01
   1   2  -4   98.42   13.71
   1   2  -4   87.72   13.15
  -1  -2   4   89.08   13.14
  -1  -2   4   90.54   11.98
  -1  -2   4   95.83   13.14
  -1  -2   4   88.07   11.99
   0   2  -4  414.72   53.00
   0   2  -4  432.76   52.98
   0   2  -4  367.76   58.11
   0   2  -4  408.04   58.11
   0   2  -4  412.05   60.36
   0  -2   4  434.98   52.97
   0  -2   4  361.48   58.10
   0  -2   4  400.54   52.99
  -1   2  -4   12.40    1.59
  -1   2  -4   12.07    1.44
  -1   2  -4   10.26    1.44
  -1   2  -4    7.67    1.64
  -1   2  -4    7.41    1.57
   1  -2   4   10.29    1.44
   1  -2   4   11.63    1.43
   1  -2   4    7.51    1.57
   1  -2   4   14.76    1.60
  -2   2  -4    8.11    1.29
  -2   2  -4    8.00    1.32
  -2   2  -4    6.30    1.29
  -2   2  -4    8.14    1.19
  -2   2  -4    8.89    1.21
   2  -2   4    7.73    1.32
   2  -2   4    7.61    1.19
   2  -2   4    8.62    1.32
   2  -2   4    8.95    1.30
   2  -2   4    8.62    1.19
  -3   2  -4    5.39    0.79
  -3   2  -4    5.74    0.81
  -3   2  -4    4.59    0.81
  -3   2  -4    4.52    0.83
   3  -2   4    4.47    0.85
   3  -2   4    4.85    0.83
   3  -2   4    4.89    0.77
   3  -2   4    4.05    0.76
   3  -2   4    3.89    0.80
  -4   2  -4    0.39    0.22
  -4   2  -4    0.29    0.18
  -4   2  -4    0.43    0.21
  -4   2  -4    0.14    0.15
   4  -2   4    0.90    0.32
   4  -2   4    0.90    0.27
   4  -2   4    0.88    0.26
   4  -2   4    0.38    0.22
  -5   2  -4   32.02    4.37
  -5   2  -4   33.83    4.91
  -5   2  -4   30.31    4.77
  -5   2  -4   33.66    4.39
   5  -2   4   33.21    4.39
   5  -2   4   32.81    4.79
   5  -2   4   29.23    4.83
   5  -2   4   32.61    4.40
  -6   2  -4    9.01    1.82
  -6   2  -4   12.95    1.74
  -6   2  -4   10.62    1.77
  -6   2  -4   12.04    1.72
  -6   2  -4   11.85    1.71
   6  -2   4   10.82    1.72
   6  -2   4   12.83    2.00
   6  -2   4   11.19    1.73
   6  -2   4   12.89    1.89
  -7   2  -4    5.14    0.70
  -7   2  -4    3.65    0.70
  -7   2  -4    4.37    0.79
  -7   2  -4    3.50    0.70
   7  -2   4    2.81    0.70
   7  -2   4    2.29    0.69
   7  -2   4    1.96    0.75
   7  -2   4    4.24    0.80
  -8   2  -4    0.17    0.29
  -8   2  -4    0.01    0.16
   8  -2   4    0.25    0.39
   8  -2   4   -0.25    0.29
   8  -2   4    0.86    0.37
  -9   2  -4    1.29    0.40
   9  -2   4    0.99    0.54
   9  -2   4    0.95    0.47
  10  -2   4    0.80    0.45
  10  -2   4   -0.09    0.40
  11  -2   4   -0.05    0.38
  11  -2   4   -0.45    0.38
  12  -2   4    0.57    0.54
  12  -2   4    0.28    0.51
  12   1  -4    0.28    0.47
  11   1  -4    0.31    0.37
  10   1  -4   -0.23    0.32
   9   1  -4    0.73    0.28
   9   1  -4    1.03    0.40
   9   1  -4    0.82    0.32
   8   1  -4    0.05    0.17
   8   1  -4    0.15    0.21
   8   1  -4   -0.05    0.19
   8   1  -4   -0.04    0.14
   8   1  -4    0.14    0.20
   7   1  -4    0.03    0.13
   7   1  -4   -0.05    0.12
   7   1  -4    0.20    0.20
   7   1  -4   -0.18    0.13
   6   1  -4   28.20    3.75
   6   1  -4   28.48    4.28
   5   1  -4    1.77    0.36
   4   1  -4    0.63    0.19
   3   1  -4   89.77   13.46
   2   1  -4    0.80    0.18
  -2  -1   4    0.21    0.14
   1   1  -4    0.12    0.06
   1   1  -4    0.35    0.08
   1   1  -4    0.22    0.08
   1   1  -4    0.17    0.11
   1   1  -4    0.11    0.06
  -1  -1   4    0.12    0.10
  -1  -1   4    0.25    0.05
   0   1  -4    1.09    0.20
   0   1  -4    0.73    0.18
   0   1  -4    0.63    0.19
   0   1  -4    0.77    0.17
   0   1  -4    0.76    0.19
   0  -1   4    1.23    0.24
   0  -1   4    0.72    0.18
   0  -1   4    0.69    0.16
   0  -1   4    0.92    0.18
   0  -1   4    1.03    0.18
  -1   1  -4   18.13    2.46
  -1   1  -4   19.39    2.68
  -1   1  -4   17.56    2.45
  -1   1  -4   16.59    2.70
   1  -1   4   18.58    2.45
   1  -1   4   20.00    2.80
   1  -1   4   17.43    2.69
   1  -1   4   18.55    2.68
   1  -1   4   17.59    2.45
  -2   1  -4    0.33    0.13
  -2   1  -4    0.15    0.13
  -2   1  -4    0.00    0.08
  -2   1  -4    0.28    0.13
  -2   1  -4    0.16    0.11
   2  -1   4    0.00    0.09
   2  -1   4    0.13    0.12
   2  -1   4    0.84    0.24
   2  -1   4    0.44    0.14
   2  -1   4   -0.04    0.08
  -3   1  -4    0.96    0.35
  -3   1  -4    1.41    0.31
  -3   1  -4    1.38    0.31
  -3   1  -4    1.70    0.34
  -3   1  -4    1.15    0.30
   3  -1   4    0.96    0.28
   3  -1   4    1.20    0.30
   3  -1   4    2.15    0.37
   3  -1   4    0.97    0.34
   3  -1   4    1.47    0.31
  -4   1  -4    1.85    0.40
  -4   1  -4    1.79    0.39
  -4   1  -4    2.22    0.45
  -4   1  -4    2.21    0.42
  -4   1  -4    1.57    0.38
   4  -1   4    2.01    0.40
   4  -1   4    2.51    0.45
   4  -1   4    1.41    0.44
   4  -1   4    1.63    0.39
   4  -1   4    1.99    0.44
  -5   1  -4    2.41    0.50
  -5   1  -4    2.32    0.51
  -5   1  -4    2.09    0.49
   5  -1   4    6.63    0.86
   5  -1   4    2.82    0.55
   5  -1   4    3.67    0.61
   5  -1   4    2.88    0.51
   5  -1   4    1.99    0.54
  -6   1  -4   -0.16    0.19
  -6   1  -4    0.07    0.18
  -6   1  -4   -0.31    0.11
  -6   1  -4   -0.01    0.16
   6  -1   4   -0.14    0.18
   6  -1   4   -0.06    0.23
   6  -1   4   -0.19    0.11
   6  -1   4    0.17    0.20
   6  -1   4   -0.26    0.18
  -7   1  -4    2.57    0.51
  -7   1  -4    3.16    0.58
  -7   1  -4    2.55    0.46
  -7   1  -4    1.34    0.42
   7  -1   4    2.33    0.55
   7  -1   4    0.79    0.51
   7  -1   4    2.52    0.55
   7  -1   4    2.75    0.58
   7  -1   4    2.22    0.43
  -8   1  -4    4.03    0.79
  -8   1  -4    4.07    0.69
  -8   1  -4    3.71    0.71
   8  -1   4    3.01    0.86
   8  -1   4    3.96    0.80
   8  -1   4    3.51    0.79
  -9   1  -4    0.36    0.30
   9  -1   4    0.16    0.31
   9  -1   4   -0.12    0.38
  10  -1   4   -0.32    0.39
  10  -1   4   -0.15    0.33
  11  -1   4    0.34    0.52
  11  -1   4   -0.61    0.36
  12  -1   4   -0.20    0.44
  12  -1   4    0.24    0.55
  12   0  -4   -0.40    0.40
  11   0  -4    0.22    0.38
  10   0  -4    0.50    0.30
  10   0  -4    0.57    0.37
   9   0  -4    0.27    0.31
   9   0  -4    0.59    0.26
   9   0  -4    0.87    0.31
   8   0  -4    1.58    0.37
   8   0  -4    1.15    0.33
   8   0  -4    1.83    0.38
   8   0  -4    1.35    0.39
   7   0  -4    7.49    1.06
   7   0  -4    5.98    0.96
   7   0  -4    6.31    1.09
   7   0  -4    6.54    0.99
   6   0  -4    0.82    0.19
   6   0  -4    0.50    0.17
   6   0  -4    0.41    0.19
   6   0  -4    0.43    0.15
   5   0  -4    1.93    0.36
   4   0  -4   10.78    1.66
   3   0  -4    0.29    0.12
  -3   0   4    0.16    0.10
   2   0  -4  151.16   21.99
  -2   0   4  142.86   21.98
   1   0  -4   98.64   13.86
   1   0  -4   92.03   14.42
   1   0  -4   98.57   12.64
   1   0  -4   99.82   12.64
  -1   0   4   90.43   14.42
   0   0  -4   -0.04    0.06
   0   0  -4    0.15    0.09
   0   0  -4    0.26    0.09
   0   0  -4    0.10    0.10
   0   0  -4    0.02    0.05
   0   0   4    0.23    0.11
   0   0   4   -0.06    0.06
   0   0   4   -0.01    0.05
   0   0   4    0.10    0.07
   0   0   4    0.18    0.08
  -1   0  -4   79.27   12.13
  -1   0  -4   90.55   11.08
  -1   0  -4   86.72   11.08
  -1   0  -4   94.39   12.18
  -1   0  -4   75.96   12.60
   1   0   4   78.90   12.13
   1   0   4   84.43   11.08
   1   0   4   77.20   12.60
   1   0   4   90.67   12.17
   1   0   4   87.44   11.08
  -2   0  -4   15.51    1.80
  -2   0  -4   12.99    1.78
  -2   0  -4   12.02    1.94
  -2   0  -4   14.24    1.98
  -2   0  -4   13.53    1.79
  -2   0  -4   11.68    2.00
   2   0   4   12.16    2.01
   2   0   4   14.44    1.99
   2   0   4   12.29    1.93
   2   0   4   12.33    1.78
   2   0   4   14.19    1.79
  -3   0  -4    6.41    0.84
  -3   0  -4    5.34    0.88
  -3   0  -4    5.71    0.90
  -3   0  -4    4.28    0.90
  -3   0  -4    5.41    0.82
   3   0   4    3.94    0.78
   3   0   4    5.79    0.89
   3   0   4    5.72    0.96
   3   0   4    5.49    0.83
   3   0   4    4.87    0.88
  -4   0  -4   32.17    4.37
  -4   0  -4   34.68    4.39
  -4   0  -4   33.10    4.94
   4   0   4   33.56    4.85
   4   0   4   32.88    4.39
   4   0   4   32.24    4.79
   4   0   4   31.93    4.38
   4   0   4   31.16    4.94
  -5   0  -4    0.86    0.25
  -5   0  -4    0.18    0.17
  -5   0  -4    0.48    0.20
  -5   0  -4    0.27    0.16
   5   0   4    0.22    0.18
   5   0   4    0.65    0.26
   5   0   4    0.23    0.15
   5   0   4    1.74    0.43
   5   0   4    1.26    0.31
  -6   0  -4   10.10    1.48
  -6   0  -4    9.37    1.60
  -6   0  -4    9.46    1.46
   6   0   4    8.48    1.69
   6   0   4    9.71    1.51
   6   0   4   10.20    1.56
   6   0   4   10.25    1.63
   6   0   4   10.90    1.55
  -7   0  -4    5.51    1.10
  -7   0  -4    5.32    1.01
  -7   0  -4    6.56    1.02
   7   0   4    7.94    1.16
   7   0   4    6.09    1.08
   7   0   4    6.63    1.07
   7   0   4    7.94    1.34
   7   0   4    7.07    1.18
  -8   0  -4    0.26    0.24
  -8   0  -4    0.85    0.37
  -8   0  -4    0.35    0.23
   8   0   4    0.50    0.32
   8   0   4   -0.14    0.27
   8   0   4   -0.05    0.29
   8   0   4    0.28    0.38
   8   0   4    0.09    0.13
  -9   0  -4   10.94    1.53
  -9   0  -4   10.70    1.50
   9   0   4    9.61    1.66
   9   0   4    7.97    1.83
  10   0   4    0.79    0.48
  10   0   4   -0.23    0.44
  11   0   4    0.23    0.53
  11   0   4    0.19    0.41
  12   0   4   -0.28    0.52
  12   0   4    0.15    0.51
  12  -1  -4    0.87    0.50
  11  -1  -4    0.38    0.43
  10  -1  -4    0.39    0.39
  10  -1  -4    1.35    0.39
   9  -1  -4   -0.20    0.25
   9  -1  -4   -0.03    0.23
   9  -1  -4    0.00    0.28
   8  -1  -4    0.16    0.22
   8  -1  -4   -0.04    0.20
   8  -1  -4    0.10    0.20
   8  -1  -4    0.10    0.25
   7  -1  -4    1.92    0.38
   7  -1  -4    1.08    0.39
   7  -1  -4    1.29    0.34
   7  -1  -4    1.51    0.34
   6  -1  -4    1.25    0.31
   6  -1  -4    2.58    0.44
   6  -1  -4    1.01    0.33
   6  -1  -4    2.38    0.36
   5  -1  -4    6.49    1.04
   5  -1  -4    5.99    1.06
   5  -1  -4    6.45    0.95
   5  -1  -4    7.34    0.94
   4  -1  -4   18.33    2.15
   4  -1  -4   13.93    2.22
   4  -1  -4   14.70    1.95
   4  -1  -4   14.11    2.14
   4  -1  -4   14.48    1.95
  -4   1   4   12.60    2.21
   3  -1  -4    1.40    0.24
   3  -1  -4    1.28    0.23
   3  -1  -4    1.48    0.31
   3  -1  -4    2.10    0.28
   3  -1  -4    1.10    0.26
  -3   1   4    1.79    0.31
   2  -1  -4   92.30   13.10
   2  -1  -4   93.33   11.94
   2  -1  -4   90.25   11.93
   2  -1  -4   93.68   13.62
   2  -1  -4   88.64   13.08
  -2   1   4   87.51   13.62
   1  -1  -4    4.49    0.68
   1  -1  -4    5.22    0.64
   1  -1  -4    4.81    0.77
   1  -1  -4    3.83    0.62
   1  -1  -4    4.82    0.74
  -1   1   4    5.32    0.63
  -1   1   4    4.56    0.77
  -1   1   4    4.27    0.63
  -1   1   4    4.78    0.62
  -1   1   4    3.78    0.67
  -1   1   4    4.06    0.71
   0  -1  -4   79.42   13.71
   0  -1  -4   90.15   13.18
   0  -1  -4  107.40   13.22
   0  -1  -4   84.42   12.03
   0  -1  -4  100.18   12.03
   0   1   4  104.38   12.03
   0   1   4   85.69   12.03
   0   1   4   81.32   13.71
   0   1   4   91.53   13.18
  -1  -1  -4  114.84   16.13
  -1  -1  -4  118.20   16.13
  -1  -1  -4  122.26   17.71
  -1  -1  -4  123.06   17.68
  -1  -1  -4  122.38   18.37
   1   1   4  134.81   17.72
   1   1   4  133.03   16.13
   1   1   4  119.35   16.13
   1   1   4  120.81   18.37
   1   1   4  119.43   17.68
  -2  -1  -4    7.37    1.14
  -2  -1  -4    7.70    1.06
  -2  -1  -4    7.11    1.18
  -2  -1  -4    8.51    1.16
  -2  -1  -4    5.07    1.02
   2   1   4    8.59    1.08
   2   1   4    6.20    1.03
   2   1   4    7.69    1.14
   2   1   4    5.42    1.15
   2   1   4    7.94    1.20
  -3  -1  -4    7.92    1.46
  -3  -1  -4    9.63    1.33
  -3  -1  -4    9.65    1.27
  -3  -1  -4   10.00    1.39
  -3  -1  -4    9.03    1.47
   3   1   4    9.05    1.43
   3   1   4    8.78    1.32
   3   1   4    7.60    1.46
   3   1   4    9.17    1.42
   3   1   4    8.50    1.31
  -4  -1  -4    2.58    0.63
  -4  -1  -4    2.87    0.59
  -4  -1  -4    5.68    0.69
   4   1   4    3.19    0.64
   4   1   4    6.91    0.74
   4   1   4   10.14    1.00
   4   1   4    3.67    0.62
   4   1   4    2.41    0.61
  -5  -1  -4    2.63    0.49
  -5  -1  -4    2.97    0.52
  -5  -1  -4    2.49    0.52
   5   1   4    2.53    0.51
   5   1   4    2.76    0.62
   5   1   4    3.21    0.55
   5   1   4    1.91    0.50
   5   1   4    2.63    0.52
  -6  -1  -4    2.56    0.52
  -6  -1  -4    2.37    0.52
  -6  -1  -4    2.93    0.58
   6   1   4    4.01    0.64
   6   1   4    3.19    0.58
   6   1   4    1.98    0.54
   6   1   4    3.76    0.65
   6   1   4    2.85    0.71
   6   1   4    2.79    0.59
  -7  -1  -4    1.15    0.37
  -7  -1  -4    2.24    0.48
  -7  -1  -4    1.85    0.40
   7   1   4    1.44    0.43
   7   1   4    1.78    0.45
   7   1   4    0.91    0.39
   7   1   4    2.05    0.40
   7   1   4    1.80    0.46
   7   1   4    2.89    0.66
  -8  -1  -4    0.58    0.28
  -8  -1  -4    1.77    0.38
   8   1   4    1.25    0.44
   8   1   4    1.15    0.50
   8   1   4    1.22    0.31
   8   1   4    1.46    0.45
   8   1   4    0.58    0.38
  -9  -1  -4    0.89    0.28
  -9  -1  -4    0.52    0.28
   9   1   4    0.89    0.24
   9   1   4   -0.02    0.34
   9   1   4    0.21    0.43
  10   1   4    0.09    0.39
  10   1   4    0.23    0.46
  11   1   4   -0.02    0.48
  11   1   4    0.31    0.43
  12   1   4   -0.09    0.49
  12   1   4   -0.15    0.54
  12  -2  -4    0.24    0.49
  11  -2  -4    0.62    0.50
  10  -2  -4    0.18    0.31
  10  -2  -4    0.23    0.35
   9  -2  -4    1.16    0.36
   9  -2  -4    0.72    0.38
   8  -2  -4    0.92    0.40
   8  -2  -4    1.04    0.35
   8  -2  -4    0.97    0.36
   8  -2  -4    1.21    0.33
   7  -2  -4    0.44    0.26
   7  -2  -4    0.48    0.25
   7  -2  -4    0.84    0.29
   7  -2  -4    0.60    0.26
   6  -2  -4    0.07    0.20
   6  -2  -4    0.05    0.17
   6  -2  -4    0.06    0.17
   6  -2  -4    0.31    0.21
   5  -2  -4    0.42    0.20
   5  -2  -4    0.02    0.15
   5  -2  -4    0.08    0.16
   5  -2  -4    0.07    0.19
  -5   2   4   -0.01    0.12
   4  -2  -4    2.54    0.53
   4  -2  -4    4.12    0.57
   4  -2  -4    3.44    0.49
   4  -2  -4    2.69    0.49
  -4   2   4    2.49    0.52
   3  -2  -4   45.39    6.86
   3  -2  -4   49.74    6.84
   3  -2  -4   54.40    6.24
   3  -2  -4   43.87    6.25
  -3   2   4   42.71    7.10
  -3   2   4   46.74    6.21
   2  -2  -4    5.52    0.80
   2  -2  -4    5.50    0.83
   2  -2  -4    4.75    0.88
   2  -2  -4    5.30    0.75
  -2   2   4    5.45    0.75
  -2   2   4    5.52    0.91
  -2   2   4    5.26    0.86
  -2   2   4    5.61    0.76
   1  -2  -4   41.36    5.99
   1  -2  -4   43.06    5.44
   1  -2  -4   43.29    5.96
   1  -2  -4   38.58    5.45
  -1   2   4   38.61    5.44
  -1   2   4   40.89    5.95
  -1   2   4   42.13    5.43
  -1   2   4   38.55    6.21
  -1   2   4   42.82    5.98
   0  -2  -4  254.64   36.46
   0  -2  -4  259.46   33.23
   0  -2  -4  254.25   36.42
   0  -2  -4  254.06   33.22
   0   2   4  255.62   37.85
   0   2   4  237.80   33.23
   0   2   4  254.23   36.42
   0   2   4  244.16   36.45
   0   2   4  263.20   33.21
  -1  -2  -4   63.58    9.82
  -1  -2  -4   68.74    9.79
  -1  -2  -4   65.28    8.94
  -1  -2  -4   67.42    8.95
   1   2   4   64.11    8.93
   1   2   4   69.47    8.95
   1   2   4   72.85   10.20
   1   2   4   69.21    9.79
   1   2   4   69.08    9.83
  -2  -2  -4    7.96    1.17
  -2  -2  -4    7.62    1.07
  -2  -2  -4    6.09    1.18
  -2  -2  -4    7.10    1.07
   2   2   4    6.33    1.14
   2   2   4    7.24    1.22
   2   2   4    7.32    1.06
   2   2   4    7.22    1.08
   2   2   4    8.70    1.23
  -3  -2  -4    9.07    1.12
  -3  -2  -4    6.77    1.08
  -3  -2  -4    7.09    1.17
   3   2   4    6.06    1.15
   3   2   4    6.04    1.21
   3   2   4    8.59    1.27
   3   2   4    6.60    1.08
   3   2   4   10.04    1.14
  -4  -2  -4    0.07    0.13
  -4  -2  -4    0.24    0.16
  -4  -2  -4    0.76    0.22
   4   2   4    0.53    0.20
   4   2   4    0.62    0.22
   4   2   4    0.68    0.26
   4   2   4    0.20    0.16
   4   2   4    0.57    0.19
  -5  -2  -4    4.19    0.62
  -5  -2  -4    2.18    0.51
  -5  -2  -4    3.04    0.54
   5   2   4    2.24    0.60
   5   2   4    2.49    0.56
   5   2   4    2.23    0.52
   5   2   4    3.59    0.60
   5   2   4    3.22    0.59
  -6  -2  -4   18.05    2.56
  -6  -2  -4   15.57    2.35
  -6  -2  -4   16.33    2.34
   6   2   4   17.76    2.58
   6   2   4   14.96    2.70
   6   2   4   17.19    2.38
   6   2   4   13.85    2.40
   6   2   4   19.96    2.67
  -7  -2  -4    1.09    0.27
  -7  -2  -4    0.47    0.28
  -7  -2  -4    0.34    0.24
   7   2   4   -0.02    0.29
   7   2   4    0.00    0.26
   7   2   4    0.85    0.26
   7   2   4    0.33    0.23
   7   2   4    0.41    0.27
  -8  -2  -4   20.18    2.68
  -8  -2  -4   19.08    2.70
   8   2   4   21.84    2.90
   8   2   4   18.14    2.83
   8   2   4   16.99    2.83
   8   2   4   16.30    3.16
   8   2   4   20.84    3.04
   8   2   4   20.87    3.01
  -9  -2  -4    3.49    0.61
   9   2   4    1.61    0.76
   9   2   4    2.22    0.66
   9   2   4    3.73    0.65
   9   2   4    4.25    0.79
  10   2   4   -0.28    0.36
  10   2   4    0.21    0.44
  11   2   4   -0.52    0.36
  11   2   4   -0.24    0.40
  12   2   4    0.00    0.51
  12   2   4    0.08    0.56
  11  -3  -4    0.00    0.39
  10  -3  -4    0.29    0.38
  10  -3  -4    0.46    0.45
   9  -3  -4    0.23    0.34
   9  -3  -4    0.56    0.38
   8  -3  -4    1.56    0.49
   8  -3  -4    3.22    0.64
   8  -3  -4    2.43    0.60
   7  -3  -4   11.08    1.82
   7  -3  -4   13.33    1.82
   7  -3  -4   10.86    1.97
   7  -3  -4   14.48    2.03
   6  -3  -4    1.16    0.38
   6  -3  -4    1.05    0.36
   6  -3  -4    1.81    0.37
   6  -3  -4    1.81    0.42
  -6   3   4    1.10    0.27
   5  -3  -4    2.71    0.49
   5  -3  -4    1.58    0.47
   5  -3  -4    2.57    0.49
   5  -3  -4    3.31    0.47
  -5   3   4    1.66    0.41
  -5   3   4    2.23    0.33
   4  -3  -4   38.68    5.05
   4  -3  -4   31.69    4.56
   4  -3  -4   37.71    4.61
   4  -3  -4   35.09    5.01
  -4   3   4   35.83    5.19
  -4   3   4   34.03    4.54
  -4   3   4   38.14    4.54
  -4   3   4   31.06    4.98
  -4   3   4   29.57    4.97
   3  -3  -4   17.23    2.76
   3  -3  -4   20.55    2.56
   3  -3  -4   17.21    2.52
   3  -3  -4   20.03    2.81
  -3   3   4   16.21    2.50
  -3   3   4   19.95    2.52
  -3   3   4   19.37    2.78
  -3   3   4   21.25    2.89
   2  -3  -4   19.13    2.63
   2  -3  -4   16.50    2.42
   2  -3  -4   18.53    2.67
   2  -3  -4   18.79    2.40
  -2   3   4   17.45    2.65
  -2   3   4   17.33    2.40
  -2   3   4   18.26    2.38
  -2   3   4   15.58    2.74
   1  -3  -4   10.19    1.43
   1  -3  -4   12.50    1.57
   1  -3  -4   11.19    1.52
   1  -3  -4   10.71    1.66
  -1   3   4    8.83    1.46
  -1   3   4    9.33    1.42
   0  -3  -4   51.39    7.19
   0  -3  -4   46.93    6.56
   0  -3  -4   45.54    7.23
   0  -3  -4   46.44    6.58
   0   3   4   55.08    6.56
   0   3   4   51.68    7.24
   0   3   4   48.54    7.18
   0   3   4   50.13    6.58
  -1  -3  -4    4.44    0.92
  -1  -3  -4    5.00    0.85
  -1  -3  -4    5.86    0.90
  -1  -3  -4    5.99    0.83
   1   3   4    4.58    0.83
   1   3   4    5.93    0.97
   1   3   4    6.67    0.83
   1   3   4    4.92    0.87
  -2  -3  -4   39.15    5.25
  -2  -3  -4   41.32    5.24
  -2  -3  -4   40.57    5.73
  -2  -3  -4   36.40    5.76
   2   3   4   41.48    5.23
   2   3   4   37.02    5.76
   2   3   4   38.94    5.77
   2   3   4   40.66    5.25
   2   3   4   37.06    5.71
  -3  -3  -4   13.25    1.66
  -3  -3  -4   12.07    1.78
  -3  -3  -4   11.54    1.69
   3   3   4   13.12    1.93
   3   3   4   11.01    1.67
   3   3   4   10.92    1.77
   3   3   4   10.79    1.69
   3   3   4   11.06    1.89
  -4  -3  -4    0.68    0.24
  -4  -3  -4    0.02    0.18
  -4  -3  -4    0.25    0.18
   4   3   4    0.41    0.22
   4   3   4    0.34    0.21
   4   3   4    1.32    0.37
   4   3   4    0.95    0.27
   4   3   4    0.86    0.27
  -5  -3  -4    2.15    0.46
  -5  -3  -4    1.55    0.39
  -5  -3  -4    1.90    0.42
   5   3   4    2.04    0.53
   5   3   4    2.20    0.48
   5   3   4    2.03    0.45
   5   3   4    1.72    0.42
   5   3   4    1.43    0.42
  -6  -3  -4   -0.03    0.15
  -6  -3  -4    0.24    0.20
  -6  -3  -4   -0.01    0.19
   6   3   4    0.17    0.20
   6   3   4    0.32    0.21
   6   3   4    0.37    0.25
   6   3   4   -0.10    0.19
   6   3   4    0.07    0.24
  -7  -3  -4    4.39    0.77
  -7  -3  -4    5.61    0.88
  -7  -3  -4    5.17    0.82
   7   3   4    4.59    0.85
   7   3   4    4.80    0.84
   7   3   4    4.70    0.87
   7   3   4    2.33    0.84
   7   3   4    4.93    0.90
  -8  -3  -4    0.29    0.25
  -8  -3  -4    0.36    0.26
   8   3   4    0.16    0.33
   8   3   4    0.26    0.30
   8   3   4    0.50    0.26
   8   3   4   -0.18    0.18
   9   3   4    0.63    0.49
   9   3   4    0.70    0.37
   9   3   4    1.05    0.34
  10   3   4   -0.60    0.44
  10   3   4    0.22    0.32
  10   3   4    0.16    0.39
  11   3   4    0.40    0.39
  11   3   4    0.45    0.55
  11   3   4    0.42    0.48
  12   3   4   -0.30    0.53
  12   3   4    0.55    0.58
  11  -4  -4    0.03    0.46
  11  -4  -4    0.23    0.41
  10  -4  -4   -0.20    0.33
  10  -4  -4    0.19    0.36
   9  -4  -4    1.17    0.44
   9  -4  -4    0.35    0.37
   8  -4  -4    0.65    0.40
   8  -4  -4    0.90    0.38
   7  -4  -4   26.63    3.82
   7  -4  -4   25.60    3.78
   7  -4  -4   23.47    4.14
   7  -4  -4   31.12    4.20
  -7   4   4   30.12    4.20
   6  -4  -4   -0.12    0.19
   6  -4  -4    0.23    0.30
   6  -4  -4    0.52    0.30
   6  -4  -4   -0.04    0.22
  -6   4   4    0.32    0.19
  -6   4   4    0.45    0.16
  -6   4   4    0.38    0.14
   5  -4  -4    0.62    0.25
   5  -4  -4    0.36    0.24
   5  -4  -4   -0.14    0.22
   5  -4  -4    0.75    0.29
  -5   4   4    0.43    0.17
  -5   4   4    0.61    0.21
  -5   4   4    0.24    0.18
   4  -4  -4   16.42    2.19
   4  -4  -4   15.51    2.39
   4  -4  -4   17.84    2.28
   4  -4  -4   16.96    2.08
  -4   4   4   12.96    2.33
  -4   4   4   14.14    2.05
  -4   4   4   13.64    2.05
  -4   4   4   14.29    2.26
   3  -4  -4    0.59    0.20
   3  -4  -4    0.24    0.18
   3  -4  -4    1.12    0.30
   3  -4  -4    0.95    0.29
  -3   4   4    0.74    0.21
  -3   4   4    0.66    0.26
  -3   4   4    0.49    0.19
   2  -4  -4   -0.04    0.12
   2  -4  -4    0.41    0.16
   2  -4  -4    0.03    0.14
   2  -4  -4    0.08    0.19
  -2   4   4    0.19    0.13
  -2   4   4    0.02    0.13
  -2   4   4    0.07    0.14
   1  -4  -4    7.12    1.29
   1  -4  -4    7.08    1.21
   1  -4  -4    7.34    1.11
   1  -4  -4    7.68    1.19
  -1   4   4    9.19    1.14
  -1   4   4    7.05    1.28
  -1   4   4    7.88    1.16
   0  -4  -4   12.06    1.95
   0  -4  -4   14.09    2.10
   0  -4  -4   13.68    1.91
   0  -4  -4   13.28    1.79
   0   4   4   13.39    2.09
   0   4   4   13.18    1.79
   0   4   4   12.27    1.86
  -1  -4  -4   15.24    2.42
  -1  -4  -4   17.73    2.27
  -1  -4  -4   18.09    2.23
  -1  -4  -4   15.26    2.54
   1   4   4   16.69    2.22
   1   4   4   14.00    2.53
   1   4   4   15.13    2.24
   1   4   4   16.83    2.43
  -2  -4  -4   12.89    1.76
  -2  -4  -4   12.09    1.81
  -2  -4  -4   12.67    1.72
   2   4   4   11.28    1.93
   2   4   4   10.32    1.67
   2   4   4   12.58    1.74
   2   4   4   11.71    1.80
  -3  -4  -4    0.76    0.25
  -3  -4  -4    1.00    0.28
  -3  -4  -4    0.76    0.25
   3   4   4    0.78    0.24
   3   4   4    0.37    0.28
   3   4   4    0.25    0.19
   3   4   4    0.67    0.24
  -4  -4  -4    1.32    0.34
  -4  -4  -4    1.02    0.30
  -4  -4  -4    0.95    0.28
   4   4   4    1.19    0.39
   4   4   4    0.82    0.30
   4   4   4    0.56    0.25
   4   4   4    1.06    0.30
   4   4   4    0.60    0.32
  -5  -4  -4    0.16    0.18
  -5  -4  -4    0.23    0.21
  -5  -4  -4    0.42    0.25
   5   4   4    0.18    0.22
   5   4   4    0.16    0.18
   5   4   4    0.26    0.20
   5   4   4    0.29    0.27
   5   4   4    0.47    0.23
  -6  -4  -4    3.68    0.64
  -6  -4  -4    2.39    0.54
  -6  -4  -4    2.39    0.54
   6   4   4    2.71    0.57
   6   4   4    2.85    0.62
   6   4   4    2.13    0.65
   6   4   4    2.54    0.63
   6   4   4    3.21    0.61
  -7  -4  -4   10.36    1.50
  -7  -4  -4    9.18    1.47
  -7  -4  -4   10.78    1.62
   7   4   4   10.98    1.67
   7   4   4    8.25    1.71
   7   4   4   10.43    1.55
   7   4   4    8.98    1.67
   7   4   4    8.64    1.52
  -8  -4  -4    0.70    0.32
  -8  -4  -4    0.49    0.29
   8   4   4    0.88    0.34
   8   4   4    0.37    0.27
   8   4   4    0.41    0.41
   9   4   4    0.22    0.39
   9   4   4    0.33    0.31
   9   4   4    0.44    0.31
  10   4   4    0.44    0.49
  10   4   4    0.05    0.33
  11   4   4   -0.23    0.34
  11   4   4   -0.31    0.45
  11   4   4    3.34    0.89
  12   4   4    0.45    0.51
  12   4   4    0.43    0.56
  12   4   4    0.16    0.57
  11  -5  -4    0.29    0.42
  11  -5  -4    0.18    0.45
  10  -5  -4   -0.26    0.35
  10  -5  -4   -0.03    0.35
   9  -5  -4    0.88    0.39
   9  -5  -4    0.67    0.42
   8  -5  -4    6.53    1.05
   8  -5  -4    5.08    1.10
   7  -5  -4    5.78    1.05
   7  -5  -4    5.76    1.14
  -7   5   4    6.40    1.06
   6  -5  -4    0.98    0.35
   6  -5  -4    1.14    0.40
   6  -5  -4    1.47    0.50
   6  -5  -4    0.78    0.45
  -6   5   4    1.56    0.33
  -6   5   4    1.94    0.38
  -6   5   4    0.50    0.31
   5  -5  -4   10.61    1.94
   5  -5  -4   11.78    1.87
   5  -5  -4   14.99    1.85
   5  -5  -4   12.70    2.07
  -5   5   4   11.28    1.95
  -5   5   4   12.82    1.79
  -5   5   4   12.49    2.01
  -5   5   4   11.95    1.76
   4  -5  -4    9.46    1.59
   4  -5  -4   12.59    1.62
   4  -5  -4   11.89    1.73
   4  -5  -4    8.44    1.43
  -4   5   4    8.63    1.43
  -4   5   4   11.85    1.49
  -4   5   4    8.23    1.59
   3  -5  -4    1.93    0.53
   3  -5  -4    2.06    0.41
   3  -5  -4    2.98    0.56
   3  -5  -4    1.88    0.44
  -3   5   4    2.17    0.43
  -3   5   4    1.52    0.41
  -3   5   4    2.08    0.52
   2  -5  -4    0.43    0.26
   2  -5  -4    0.54    0.20
   2  -5  -4    1.00    0.27
   2  -5  -4    0.13    0.26
  -2   5   4    0.89    0.32
  -2   5   4    0.85    0.23
  -2   5   4    0.39    0.20
   1  -5  -4    6.34    0.96
   1  -5  -4    6.68    1.16
   1  -5  -4    7.40    1.07
   1  -5  -4    5.56    1.02
  -1   5   4    7.12    1.03
  -1   5   4    4.80    0.92
  -1   5   4    7.27    1.17
   0  -5  -4   50.82    7.31
   0  -5  -4   54.31    7.40
   0  -5  -4   47.11    6.67
   0  -5  -4   52.06    6.74
   0   5   4   46.23    6.67
   0   5   4   54.87    6.74
   0   5   4   48.94    7.39
  -1  -5  -4    0.09    0.14
  -1  -5  -4    0.01    0.20
  -1  -5  -4    0.03    0.14
   1   5   4    0.13    0.18
   1   5   4    0.15    0.22
   1   5   4    0.06    0.14
  -2  -5  -4   52.17    7.19
  -2  -5  -4   61.43    7.27
  -2  -5  -4   54.58    7.88
   2   5   4   47.40    7.86
   2   5   4   62.05    7.26
   2   5   4   49.79    7.17
   2   5   4   58.02    7.97
  -3  -5  -4    0.27    0.24
  -3  -5  -4    0.34    0.21
  -3  -5  -4   -0.01    0.16
   3   5   4    0.40    0.21
   3   5   4    0.86    0.27
   3   5   4    0.08    0.23
   3   5   4    0.37    0.19
  -4  -5  -4    4.05    0.64
  -4  -5  -4    3.29    0.60
  -4  -5  -4    1.98    0.50
   4   5   4    2.26    0.54
   4   5   4    2.00    0.50
   4   5   4    2.65    0.55
   4   5   4    2.60    0.65
  -5  -5  -4    0.05    0.23
  -5  -5  -4   -0.13    0.16
  -5  -5  -4    0.00    0.20
   5   5   4   -0.03    0.24
   5   5   4   -0.23    0.18
   5   5   4    0.08    0.26
   5   5   4    0.08    0.20
   5   5   4   -0.10    0.19
  -6  -5  -4    4.08    0.83
  -6  -5  -4    7.36    1.00
   6   5   4    5.09    0.88
   6   5   4    3.38    0.94
   6   5   4    5.73    0.97
   6   5   4    3.80    0.97
  -7  -5  -4    0.27    0.27
   7   5   4    0.40    0.37
   7   5   4    0.49    0.33
   7   5   4    0.20    0.26
   7   5   4    0.04    0.22
  -8  -5  -4    0.25    0.26
   8   5   4    0.30    0.29
   8   5   4    0.65    0.32
   8   5   4    0.19    0.40
   9   5   4    0.00    0.26
   9   5   4    0.17    0.33
   9   5   4    0.01    0.39
  10   5   4   -0.08    0.31
  10   5   4   -0.37    0.33
  11   5   4    0.80    0.61
  11   5   4    0.22    0.37
  12   5   4    0.20    0.60
  12   5   4    0.37    0.59
  12   5   4   -0.37    0.45
  11  -6  -4    0.58    0.54
  10  -6  -4    0.58    0.47
  10  -6  -4    0.14    0.48
   9  -6  -4    1.12    0.51
   9  -6  -4    0.19    0.39
   8  -6  -4    0.55    0.37
   8  -6  -4    0.26    0.41
   7  -6  -4    1.80    0.54
   7  -6  -4    1.25    0.45
  -7   6   4    0.73    0.31
   6  -6  -4    0.18    0.31
   6  -6  -4    0.02    0.25
  -6   6   4   -0.04    0.21
  -6   6   4    0.52    0.26
   5  -6  -4    3.34    0.74
   5  -6  -4    1.47    0.47
   5  -6  -4    2.91    0.62
  -5   6   4    2.74    0.52
  -5   6   4    1.91    0.58
   4  -6  -4    1.99    0.47
   4  -6  -4    1.40    0.38
   4  -6  -4    2.32    0.61
  -4   6   4    1.20    0.47
  -4   6   4    1.50    0.40
   3  -6  -4   -0.37    0.25
   3  -6  -4    0.03    0.32
   3  -6  -4   -0.09    0.19
   3  -6  -4   -0.08    0.16
  -3   6   4   -0.14    0.18
  -3   6   4    0.15    0.23
   2  -6  -4    4.85    0.96
   2  -6  -4    7.61    1.21
   2  -6  -4    6.39    1.05
   2  -6  -4    4.61    0.87
  -2   6   4    5.63    0.95
  -2   6   4    6.08    1.09
   1  -6  -4    8.95    1.45
   1  -6  -4    7.75    1.33
   1  -6  -4   10.92    1.51
   1  -6  -4   10.39    1.64
  -1   6   4    8.26    1.33
  -1   6   4    7.32    1.53
  -1   6   4   10.21    1.44
   0  -6  -4    0.30    0.28
   0  -6  -4    0.10    0.18
   0  -6  -4    0.01    0.14
   0   6   4    0.26    0.22
   0   6   4   -0.02    0.14
   0   6   4    0.20    0.29
  -1  -6  -4    9.07    1.22
  -1  -6  -4    5.25    1.02
  -1  -6  -4    6.47    1.13
   1   6   4    6.37    1.04
   1   6   4    7.06    1.28
   1   6   4    7.66    1.15
  -2  -6  -4   11.74    1.91
  -2  -6  -4   12.88    1.79
   2   6   4   15.11    1.90
   2   6   4   11.15    2.03
   2   6   4   10.47    1.73
  -3  -6  -4    3.25    0.74
  -3  -6  -4    3.12    0.68
   3   6   4    5.35    0.81
   3   6   4    3.96    0.76
   3   6   4    5.11    0.94
  -4  -6  -4    2.85    0.68
  -4  -6  -4    5.18    0.77
   4   6   4    3.09    0.79
   4   6   4    3.37    0.70
   4   6   4    2.98    0.67
  -5  -6  -4    7.53    1.20
   5   6   4    7.18    1.25
   5   6   4    7.19    1.20
   5   6   4    6.06    1.34
  -6  -6  -4    8.95    1.53
  -6  -6  -4   12.41    1.71
   6   6   4   11.74    1.63
   6   6   4    8.95    1.66
   6   6   4    8.92    1.78
   6   6   4    8.79    1.77
  -7  -6  -4    3.89    0.74
   7   6   4    2.60    0.86
   7   6   4    3.41    0.91
   7   6   4    5.27    0.85
  -8  -6  -4    0.20    0.31
   8   6   4   -0.07    0.26
   8   6   4    0.21    0.26
   8   6   4    0.18    0.37
   9   6   4   -0.04    0.41
   9   6   4    0.33    0.34
   9   6   4    0.67    0.44
  10   6   4   -0.26    0.43
  10   6   4    0.17    0.40
  11   6   4   -0.13    0.47
  11   6   4   -0.07    0.43
  10  -7  -4   -0.37    0.42
  10  -7  -4    0.51    0.52
   9  -7  -4    0.29    0.45
   9  -7  -4    0.79    0.48
   8  -7  -4    0.51    0.49
   8  -7  -4   -0.11    0.34
   7  -7  -4   -0.26    0.30
   7  -7  -4   -0.22    0.32
  -7   7   4   -0.01    0.26
   6  -7  -4    1.85    0.55
   6  -7  -4    2.02    0.61
  -6   7   4    2.71    0.56
   5  -7  -4    1.86    0.55
   5  -7  -4    1.94    0.54
  -5   7   4    3.43    0.62
   4  -7  -4    2.41    0.51
   4  -7  -4    2.79    0.50
   4  -7  -4    2.77    0.70
  -4   7   4    1.83    0.43
  -4   7   4    0.02    0.33
   3  -7  -4    9.16    1.36
   3  -7  -4    5.43    0.93
   3  -7  -4    4.03    0.97
  -3   7   4    6.13    1.00
  -3   7   4    5.54    1.12
   2  -7  -4   -0.07    0.15
   2  -7  -4    0.03    0.22
  -2   7   4    0.48    0.28
  -2   7   4    0.01    0.28
   1  -7  -4   19.88    2.62
   1  -7  -4   18.39    2.85
  -1   7   4   17.74    2.73
  -1   7   4   18.64    3.04
   0  -7  -4    0.62    0.24
   0  -7  -4    0.59    0.26
   0   7   4    0.04    0.31
   0   7   4   -0.10    0.21
  -1  -7  -4   -0.16    0.13
  -1  -7  -4    0.10    0.18
   1   7   4    0.06    0.22
   1   7   4    0.32    0.30
  -2  -7  -4    4.25    0.80
  -2  -7  -4    4.08    0.86
   2   7   4    4.90    0.90
   2   7   4    5.70    1.07
  -3  -7  -4    0.95    0.31
  -3  -7  -4    0.43    0.28
   3   7   4    0.13    0.34
   3   7   4    0.50    0.27
  -4  -7  -4   -0.14    0.21
  -4  -7  -4    0.26    0.25
   4   7   4    0.09    0.33
   4   7   4    0.15    0.30
   4   7   4    0.36    0.27
  -5  -7  -4    0.21    0.28
  -5  -7  -4    1.41    0.41
   5   7   4    2.52    0.53
   5   7   4    3.46    0.78
   5   7   4    1.61    0.46
  -6  -7  -4   -0.15    0.26
   6   7   4    0.21    0.40
   6   7   4    0.15    0.29
  -7  -7  -4    1.70    0.49
   7   7   4    2.26    0.72
   7   7   4    2.25    0.71
   7   7   4    0.79    0.39
   8   7   4    0.07    0.30
   8   7   4    0.04    0.38
   9   7   4    0.15    0.33
   9   7   4    0.12    0.36
   9   7   4    0.34    0.44
  10   7   4    0.35    0.38
  10   7   4   -0.29    0.42
  11   7   4   -0.14    0.47
  11   7   4    0.57    0.50
   9  -8  -4    0.43    0.48
   9  -8  -4    0.01    0.46
   8  -8  -4    0.60    0.51
   8  -8  -4    0.91    0.49
   7  -8  -4    0.29    0.31
   7  -8  -4   -0.42    0.33
   6  -8  -4    0.06    0.28
   6  -8  -4    0.17    0.36
  -6   8   4   -0.04    0.26
   5  -8  -4    1.10    0.43
   5  -8  -4    0.63    0.36
  -5   8   4    0.67    0.36
   4  -8  -4    0.82    0.39
   4  -8  -4    1.07    0.41
  -4   8   4    2.00    0.51
   3  -8  -4    0.44    0.31
   3  -8  -4    0.04    0.24
  -3   8   4    0.38    0.40
  -3   8   4    0.90    0.34
   2  -8  -4   25.93    3.54
   2  -8  -4   22.88    3.85
  -2   8   4   30.58    3.64
  -2   8   4   25.09    4.09
   1  -8  -4    2.66    0.65
   1  -8  -4    3.09    0.70
  -1   8   4    4.49    0.93
  -1   8   4    4.20    0.79
   0  -8  -4    0.11    0.22
   0  -8  -4    0.49    0.25
   0   8   4    0.15    0.25
   0   8   4    0.47    0.40
  -1  -8  -4    0.90    0.34
  -1  -8  -4    0.88    0.36
   1   8   4    1.85    0.50
   1   8   4    1.02    0.54
  -2  -8  -4    0.21    0.25
  -2  -8  -4    0.13    0.22
   2   8   4   -0.19    0.20
   2   8   4    0.11    0.36
  -3  -8  -4    0.48    0.32
  -3  -8  -4    1.20    0.43
   3   8   4    1.67    0.50
   3   8   4    1.42    0.56
  -4  -8  -4   -0.05    0.26
  -4  -8  -4    1.23    0.41
   4   8   4    1.34    0.44
   4   8   4    0.31    0.44
  -5  -8  -4    4.98    0.95
   5   8   4    4.21    1.10
   5   8   4    5.72    1.03
  -6  -8  -4    1.42    0.50
   6   8   4    1.97    0.70
   6   8   4    1.77    0.52
  -7  -8  -4    0.04    0.31
   7   8   4   -0.15    0.40
   7   8   4   -0.25    0.26
   7   8   4    0.38    0.45
   8   8   4   -0.25    0.42
   8   8   4    0.21    0.35
   8   8   4    0.64    0.48
   9   8   4    0.29    0.46
   9   8   4    1.17    0.49
   9   8   4    0.74    0.57
  10   8   4    0.27    0.56
  10   8   4    0.54    0.46
   9  -9  -4    1.13    0.55
   9  -9  -4   -0.15    0.51
   8  -9  -4   -0.07    0.40
   8  -9  -4    0.18    0.48
   7  -9  -4    0.01    0.41
   7  -9  -4    0.30    0.42
   6  -9  -4   -0.44    0.31
   6  -9  -4    0.54    0.39
  -6   9   4    0.06    0.33
   5  -9  -4    0.69    0.40
   5  -9  -4    0.08    0.33
  -5   9   4    0.65    0.38
   4  -9  -4    0.49    0.33
   4  -9  -4    0.61    0.40
  -4   9   4   -0.08    0.30
   3  -9  -4    0.27    0.28
   3  -9  -4    0.07    0.33
  -3   9   4   -0.07    0.30
   2  -9  -4    3.67    0.76
   2  -9  -4    3.25    0.80
  -2   9   4    5.59    0.96
  -2   9   4    4.10    0.97
   1  -9  -4    5.67    0.87
   1  -9  -4    3.26    0.81
  -1   9   4    4.57    0.90
  -1   9   4    3.16    0.96
   0  -9  -4    0.70    0.32
   0  -9  -4    0.10    0.23
   0   9   4    0.31    0.42
   0   9   4    0.48    0.37
  -1  -9  -4    1.34    0.44
  -1  -9  -4    1.63    0.48
   1   9   4    1.45    0.65
   1   9   4    1.23    0.49
  -2  -9  -4    4.11    0.88
  -2  -9  -4    3.94    0.80
   2   9   4    4.75    0.95
   2   9   4    3.97    1.06
  -3  -9  -4    2.80    0.67
  -3  -9  -4    2.63    0.71
   3   9   4    4.22    0.81
   3   9   4    2.24    0.81
  -4  -9  -4    0.70    0.36
   4   9   4   -0.04    0.32
   4   9   4    0.25    0.42
  -5  -9  -4    0.26    0.35
   5   9   4    0.63    0.50
   5   9   4    1.07    0.45
  -6  -9  -4    0.51    0.43
   6   9   4    1.77    0.67
   6   9   4    1.42    0.55
   7   9   4    0.26    0.50
   7   9   4    0.31    0.37
   8   9   4    0.07    0.49
   8   9   4   -0.55    0.31
   8   9   4    0.06    0.47
   9   9   4    0.04    0.53
   9   9   4    0.21    0.41
  10   9   4    0.18    0.55
  10   9   4    0.42    0.47
   8 -10  -4   -0.34    0.42
   7 -10  -4    0.09    0.40
   7 -10  -4   -0.12    0.41
   6 -10  -4    0.32    0.44
   6 -10  -4    0.29    0.40
   5 -10  -4    0.41    0.40
   5 -10  -4    0.11    0.38
  -5  10   4    0.16    0.34
   4 -10  -4    0.10    0.36
   4 -10  -4    0.19    0.32
  -4  10   4    0.53    0.41
   3 -10  -4    2.25    0.60
   3 -10  -4    1.40    0.49
  -3  10   4    2.11    0.63
   2 -10  -4    0.30    0.32
   2 -10  -4    0.35    0.32
  -2  10   4   -0.02    0.34
   1 -10  -4    0.07    0.27
   1 -10  -4    0.13    0.31
  -1  10   4    0.03    0.35
  -1  10   4    0.53    0.54
   0 -10  -4   -0.04    0.28
   0 -10  -4    0.50    0.29
   0  10   4    0.44    0.49
   0  10   4   -0.05    0.32
  -1 -10  -4   -0.09    0.28
  -1 -10  -4   -0.01    0.26
   1  10   4    1.10    0.61
   1  10   4   -0.09    0.32
  -2 -10  -4    0.67    0.38
  -2 -10  -4    0.01    0.31
   2  10   4    0.21    0.38
   2  10   4   -0.44    0.48
  -3 -10  -4    2.16    0.60
   3  10   4    1.40    0.75
   3  10   4    2.55    0.71
  -4 -10  -4    0.09    0.32
   4  10   4    0.38    0.53
   4  10   4   -0.49    0.31
  -5 -10  -4    5.38    1.06
   5  10   4    5.94    1.15
   5  10   4    4.85    1.30
  -6 -10  -4    0.73    0.47
   6  10   4    0.84    0.45
   6  10   4    0.69    0.59
   7  10   4   -0.28    0.32
   7  10   4    0.09    0.46
   8  10   4   -0.43    0.48
   8  10   4   -0.70    0.46
   8  10   4    0.10    0.40
   9  10   4   -0.46    0.35
   9  10   4   -0.34    0.59
   9  10   4   -0.13    0.52
   7 -11  -4    0.67    0.56
   6 -11  -4    0.52    0.51
   6 -11  -4    0.43    0.49
   5 -11  -4   -0.19    0.39
   5 -11  -4   -0.25    0.35
  -5  11   4    0.10    0.42
   4 -11  -4    0.50    0.42
   4 -11  -4    0.31    0.44
  -4  11   4    0.36    0.43
   3 -11  -4    0.50    0.46
   3 -11  -4    0.57    0.38
  -3  11   4    0.95    0.50
   2 -11  -4    0.51    0.40
   2 -11  -4    0.72    0.42
  -2  11   4    0.38    0.40
   1 -11  -4    0.57    0.38
   1 -11  -4    1.13    0.48
  -1  11   4    0.49    0.43
   0 -11  -4    0.45    0.32
   0 -11  -4    0.44    0.36
   0  11   4   -0.04    0.54
   0  11   4   -0.14    0.39
  -1 -11  -4    2.30    0.69
  -1 -11  -4    2.76    0.77
   1  11   4    5.16    1.14
   1  11   4    4.33    0.94
  -2 -11  -4    0.64    0.42
   2  11   4    1.27    0.54
   2  11   4    0.54    0.57
  -3 -11  -4    0.21    0.38
   3  11   4   -0.11    0.37
   3  11   4   -0.15    0.52
  -4 -11  -4    0.02    0.37
   4  11   4    0.88    0.54
   4  11   4    0.06    0.54
  -5 -11  -4   -0.27    0.40
   5  11   4   -0.09    0.57
   5  11   4    0.22    0.45
   6  11   4    0.90    0.54
   6  11   4    0.34    0.59
   7  11   4    0.14    0.41
   7  11   4    0.01    0.54
   8  11   4    0.06    0.61
   8  11   4    0.34    0.67
   5 -12  -4   -0.29    0.38
  -5  12   4    0.28    0.49
   4 -12  -4   -0.11    0.38
   4 -12  -4   -0.17    0.41
  -4  12   4   -0.32    0.49
   3 -12  -4    0.34    0.43
   3 -12  -4   -0.02    0.36
  -3  12   4    0.26    0.50
   2 -12  -4    0.47    0.46
   2 -12  -4    0.59    0.43
  -2  12   4    0.35    0.48
   1 -12  -4    0.10    0.35
   1 -12  -4    0.43    0.41
  -1  12   4    0.30    0.48
   0 -12  -4    0.54    0.42
   0  12   4   -0.10    0.47
  -1 -12  -4   -0.14    0.37
   1  12   4    0.80    0.65
   1  12   4    0.49    0.50
  -2 -12  -4    0.23    0.39
   2  12   4    0.12    0.48
   2  12   4    0.16    0.69
  -3 -12  -4    0.20    0.41
   3  12   4    0.33    0.52
   3  12   4    0.00    0.59
  -4 -12  -4    2.56    0.74
   4  12   4    1.82    0.74
   4  12   4    1.57    0.83
  -5 -12  -4   -0.03    0.46
   5  12   4    0.23    0.64
   5  12   4    1.01    0.58
   6  12   4   -0.11    0.66
   3 -13  -4   -0.02    0.50
  -3  13   4    0.50    0.53
   2 -13  -4    0.18    0.43
  -2  13   4   -0.02    0.51
   1 -13  -4    0.10    0.42
  -1  13   4    0.86    0.62
   0 -13  -4    0.09    0.40
   0  13   4   -0.20    0.47
  -1 -13  -4    0.39    0.48
   1  13   4   -0.44    0.43
  -2 -13  -4   -0.02    0.44
   2  13   4   -0.15    0.76
   2  13   4   -0.24    0.51
  -3 -13  -4    0.03    0.45
   3  13   4    0.26    0.70
  -4 -13  -4    0.06    0.53
   4  13   4   -0.60    0.69
   5  13   4    0.47    0.71
   3  13  -5    0.05    0.67
   2  13  -5   -0.72    0.60
   1  13  -5   -0.73    0.58
   0  13  -5    0.49    0.66
   0 -13   5   -0.33    0.37
  -1  13  -5    0.43    0.73
   1 -13   5    0.63    0.47
   2 -13   5    0.30    0.48
   3 -13   5   -0.12    0.44
   5  12  -5    0.01    0.54
   5  12  -5    0.54    0.48
   4  12  -5   -0.15    0.53
   4  12  -5    0.04    0.45
   3  12  -5   -0.30    0.49
   3  12  -5   -0.17    0.40
   2  12  -5    0.54    0.60
   2  12  -5    0.32    0.49
   1  12  -5    0.51    0.53
   1  12  -5    0.36    0.64
  -1 -12   5    0.28    0.36
   0  12  -5   -0.81    0.50
   0  12  -5    0.58    0.52
   0 -12   5    0.33    0.40
  -1  12  -5    0.55    0.55
  -1  12  -5   -0.56    0.52
   1 -12   5   -0.26    0.32
  -2  12  -5   -0.02    0.61
  -2  12  -5    1.00    0.64
   2 -12   5   -0.07    0.36
  -3  12  -5   -0.16    0.52
   3 -12   5   -0.14    0.37
  -4  12  -5    1.11    0.72
   4 -12   5   -0.33    0.39
  -5  12  -5    0.68    0.64
   7  11  -5    0.25    0.45
   6  11  -5    0.20    0.51
   6  11  -5   -0.40    0.38
   5  11  -5    0.20    0.50
   5  11  -5    0.11    0.46
   4  11  -5   -0.11    0.35
   4  11  -5   -0.44    0.47
   3  11  -5   -0.03    0.39
   3  11  -5    0.35    0.53
   2  11  -5    0.52    0.44
   2  11  -5    0.42    0.54
  -2 -11   5   -0.09    0.34
   1  11  -5    0.31    0.52
   1  11  -5    0.01    0.44
  -1 -11   5    0.13    0.33
   0  11  -5    0.25    0.48
   0  11  -5   -0.30    0.47
   0 -11   5    0.21    0.33
  -1  11  -5    0.28    0.50
  -1  11  -5    0.21    0.58
   1 -11   5    0.79    0.39
  -2  11  -5    0.31    0.46
  -2  11  -5    0.07    0.56
   2 -11   5   -0.38    0.28
  -3  11  -5   -0.12    0.43
  -3  11  -5    0.50    0.61
   3 -11   5    0.12    0.34
  -4  11  -5    0.29    0.49
   4 -11   5   -0.04    0.34
  -5  11  -5   -0.52    0.45
   5 -11   5   -0.30    0.40
   5 -11   5   -0.18    0.39
  -6  11  -5    0.24    0.58
   6 -11   5    0.29    0.53
   6 -11   5    0.50    0.48
  -7  11  -5    0.10    0.62
   7 -11   5    0.22    0.58
   8  10  -5    0.03    0.41
   8  10  -5   -0.18    0.49
   7  10  -5    0.32    0.44
   7  10  -5    0.26    0.49
   6  10  -5    0.03    0.36
   6  10  -5    0.31    0.50
   5  10  -5    0.02    0.38
   5  10  -5    0.45    0.51
   4  10  -5   -0.12    0.42
   4  10  -5    0.41    0.42
   3  10  -5    1.66    0.58
   3  10  -5    1.69    0.71
  -3 -10   5    1.61    0.47
   2  10  -5    0.99    0.52
   2  10  -5    0.53    0.48
  -2 -10   5    1.35    0.44
   1  10  -5    1.01    0.47
   1  10  -5    0.53    0.51
  -1 -10   5    0.16    0.30
   0  10  -5    0.34    0.50
   0  10  -5    0.23    0.42
   0 -10   5   -0.16    0.23
  -1  10  -5    0.54    0.45
  -1  10  -5   -0.22    0.44
   1 -10   5    0.05    0.25
  -2  10  -5    0.17    0.48
  -2  10  -5    0.95    0.52
   2 -10   5    0.94    0.42
   2 -10   5    0.71    0.40
  -3  10  -5    0.75    0.61
  -3  10  -5    1.28    0.53
   3 -10   5    0.86    0.42
   3 -10   5    0.65    0.43
  -4  10  -5    0.65    0.59
  -4  10  -5   -0.24    0.38
   4 -10   5    0.29    0.35
   4 -10   5    0.36    0.39
  -5  10  -5   -0.16    0.46
   5 -10   5   -0.49    0.36
   5 -10   5   -0.14    0.29
  -6  10  -5    0.43    0.59
   6 -10   5    0.04    0.46
   6 -10   5   -0.29    0.35
  -7  10  -5    0.85    0.62
   7 -10   5    0.11    0.38
   7 -10   5    0.80    0.59
  -8  10  -5   -0.21    0.53
   8 -10   5    0.34    0.62
   9   9  -5    0.05    0.53
   8   9  -5    0.39    0.42
   8   9  -5    0.53    0.52
   7   9  -5    0.00    0.39
   7   9  -5    0.11    0.37
   6   9  -5   -0.01    0.39
   6   9  -5    0.67    0.40
   5   9  -5   -0.06    0.37
   5   9  -5    0.30    0.34
   4   9  -5    0.73    0.40
   4   9  -5    0.39    0.38
   3   9  -5    0.55    0.44
   3   9  -5    0.14    0.29
  -3  -9   5    1.34    0.36
   2   9  -5    1.43    0.50
   2   9  -5    0.73    0.52
  -2  -9   5    1.50    0.42
   1   9  -5    1.80    0.62
   1   9  -5    2.33    0.61
  -1  -9   5    1.02    0.39
   0   9  -5    2.72    0.67
   0   9  -5    2.08    0.68
   0  -9   5    1.44    0.46
   0  -9   5    1.06    0.40
  -1   9  -5    1.65    0.58
  -1   9  -5    1.12    0.60
   1  -9   5    1.33    0.45
   1  -9   5    1.46    0.43
  -2   9  -5    4.33    1.02
  -2   9  -5    3.46    0.85
   2  -9   5    3.49    0.73
   2  -9   5    3.42    0.79
  -3   9  -5    1.23    0.59
  -3   9  -5    0.24    0.38
   3  -9   5    1.03    0.39
   3  -9   5    0.68    0.37
  -4   9  -5    0.34    0.53
  -4   9  -5    1.32    0.53
   4  -9   5    1.15    0.41
   4  -9   5    0.67    0.42
  -5   9  -5    2.86    0.80
   5  -9   5    3.38    0.73
   5  -9   5    1.98    0.69
  -6   9  -5    0.10    0.43
   6  -9   5   -0.04    0.28
   6  -9   5    0.12    0.38
  -7   9  -5   -0.22    0.45
   7  -9   5    0.18    0.35
   7  -9   5   -0.17    0.39
  -8   9  -5   -0.37    0.45
   8  -9   5    0.08    0.43
   8  -9   5    1.69    0.66
   9  -9   5    0.44    0.60
   9   8  -5    0.00    0.46
   8   8  -5   -0.01    0.32
   8   8  -5    0.48    0.49
   7   8  -5    0.45    0.45
   7   8  -5    0.86    0.40
   6   8  -5    0.07    0.31
   6   8  -5    1.30    0.49
   5   8  -5    0.03    0.36
   5   8  -5   -0.25    0.24
   4   8  -5    0.01    0.27
   4   8  -5    0.21    0.28
  -4  -8   5    0.08    0.21
  -4  -8   5    0.20    0.28
   3   8  -5    3.12    0.67
   3   8  -5    2.88    0.74
  -3  -8   5    2.37    0.54
   2   8  -5    6.56    1.01
   2   8  -5    5.32    1.05
   2   8  -5    3.43    0.87
  -2  -8   5    4.39    0.79
   1   8  -5   -0.07    0.29
   1   8  -5    0.05    0.27
   1   8  -5    0.06    0.30
  -1  -8   5   -0.08    0.18
  -1  -8   5   -0.02    0.21
   0   8  -5    2.59    0.68
   0   8  -5    1.95    0.61
   0  -8   5    2.24    0.55
   0  -8   5    2.22    0.50
  -1   8  -5    0.40    0.40
  -1   8  -5    0.28    0.34
   1  -8   5    0.38    0.29
   1  -8   5    0.80    0.31
  -2   8  -5    0.27    0.42
  -2   8  -5   -0.31    0.22
   2  -8   5   -0.10    0.20
   2  -8   5    0.29    0.26
  -3   8  -5    0.62    0.45
  -3   8  -5    0.66    0.42
   3  -8   5    0.37    0.31
   3  -8   5   -0.02    0.21
  -4   8  -5    0.07    0.43
  -4   8  -5   -0.11    0.30
   4  -8   5    0.72    0.36
   4  -8   5    0.05    0.23
  -5   8  -5    1.63    0.59
  -5   8  -5    1.86    0.68
   5  -8   5    2.03    0.60
   5  -8   5    1.12    0.43
  -6   8  -5    2.72    0.78
   6  -8   5    2.79    0.77
   6  -8   5    3.18    0.73
  -7   8  -5   -0.10    0.38
   7  -8   5    0.65    0.48
   7  -8   5    0.02    0.30
  -8   8  -5   -0.12    0.40
   8  -8   5    0.08    0.42
   8  -8   5   -0.07    0.31
   9  -8   5    0.11    0.48
   9  -8   5    0.16    0.39
  10  -8   5    0.12    0.51
  10   7  -5    0.32    0.52
   9   7  -5   -0.09    0.40
   8   7  -5    0.30    0.43
   8   7  -5    0.64    0.40
   7   7  -5    2.03    0.68
   7   7  -5    2.99    0.61
   6   7  -5    0.73    0.35
   6   7  -5    0.34    0.37
   5   7  -5    0.16    0.23
   5   7  -5    0.04    0.25
   5   7  -5    0.04    0.28
   4   7  -5    8.60    1.35
   4   7  -5    7.38    1.28
   4   7  -5    8.17    1.50
   4   7  -5    7.57    1.40
  -4  -7   5    8.67    1.26
  -4  -7   5    9.53    1.25
   3   7  -5   -0.13    0.24
   3   7  -5   -0.18    0.24
   3   7  -5    0.24    0.25
   3   7  -5    0.10    0.24
  -3  -7   5    0.31    0.22
  -3  -7   5    0.10    0.23
  -3  -7   5    0.17    0.18
   2   7  -5   -0.03    0.25
   2   7  -5    0.01    0.24
   2   7  -5    0.07    0.27
   2   7  -5   -0.08    0.21
  -2  -7   5   -0.03    0.19
  -2  -7   5   -0.22    0.14
   1   7  -5    0.03    0.24
   1   7  -5    0.13    0.29
   1   7  -5    0.69    0.33
  -1  -7   5    0.06    0.16
  -1  -7   5    0.07    0.16
   0   7  -5    2.87    0.65
   0   7  -5    2.65    0.69
   0   7  -5    2.42    0.62
   0  -7   5    2.89    0.60
   0  -7   5    2.50    0.53
  -1   7  -5    1.39    0.45
  -1   7  -5    1.77    0.54
   1  -7   5    1.44    0.35
   1  -7   5    0.76    0.35
  -2   7  -5    0.26    0.28
  -2   7  -5   -0.04    0.28
   2  -7   5    0.16    0.21
   2  -7   5    0.00    0.20
  -3   7  -5    4.39    0.91
  -3   7  -5    5.26    0.90
   3  -7   5    4.05    0.79
   3  -7   5    2.50    0.64
  -4   7  -5    6.15    1.15
  -4   7  -5    5.05    1.01
   4  -7   5    4.74    0.90
   4  -7   5    4.37    0.98
  -5   7  -5    1.27    0.52
  -5   7  -5    0.96    0.44
   5  -7   5    0.67    0.34
   5  -7   5    0.95    0.43
  -6   7  -5    1.44    0.62
  -6   7  -5    1.08    0.50
   6  -7   5    1.00    0.46
   6  -7   5    0.41    0.33
  -7   7  -5    0.45    0.39
   7  -7   5    0.42    0.37
   7  -7   5    0.03    0.28
  -8   7  -5    0.31    0.42
   8  -7   5   -0.07    0.34
   8  -7   5    0.12    0.38
  -9   7  -5    0.58    0.49
   9  -7   5   -0.11    0.41
   9  -7   5    0.63    0.58
  10  -7   5    0.18    0.51
  10  -7   5   -0.02    0.45
  10   6  -5    0.24    0.39
  10   6  -5   -0.13    0.37
   9   6  -5    0.54    0.44
   8   6  -5    0.41    0.38
   8   6  -5   -0.07    0.28
   7   6  -5    0.25    0.28
   7   6  -5    0.78    0.41
   6   6  -5    3.07    0.73
   6   6  -5    3.44    0.63
   6   6  -5    4.72    0.73
   6   6  -5    3.09    0.66
   5   6  -5    1.36    0.43
   5   6  -5    1.52    0.40
   5   6  -5    2.04    0.43
   5   6  -5    1.52    0.38
   4   6  -5    0.22    0.22
   4   6  -5    0.00    0.17
   4   6  -5    0.07    0.23
   4   6  -5    0.11    0.21
  -4  -6   5   -0.02    0.13
  -4  -6   5    0.34    0.14
   3   6  -5   -0.08    0.19
   3   6  -5    0.22    0.20
   3   6  -5    0.01    0.22
   3   6  -5   -0.27    0.16
  -3  -6   5    0.12    0.15
  -3  -6   5    0.59    0.23
  -3  -6   5    0.36    0.20
   2   6  -5    6.42    0.88
   2   6  -5    4.70    0.89
   2   6  -5    4.74    0.83
   2   6  -5    3.74    0.72
  -2  -6   5    2.91    0.71
  -2  -6   5    4.12    0.71
  -2  -6   5    5.48    0.79
   1   6  -5    0.42    0.23
   1   6  -5    0.28    0.23
   1   6  -5   -0.20    0.18
   1   6  -5    0.53    0.26
  -1  -6   5    0.78    0.22
  -1  -6   5    0.13    0.18
  -1  -6   5    0.51    0.27
   0   6  -5    7.85    1.55
   0   6  -5    7.07    1.41
   0   6  -5    9.83    1.39
   0   6  -5    9.75    1.53
   0  -6   5    8.22    1.34
   0  -6   5   10.32    1.50
   0  -6   5    9.91    1.45
  -1   6  -5    0.31    0.32
  -1   6  -5    0.27    0.27
  -1   6  -5    0.81    0.35
   1  -6   5    0.80    0.26
   1  -6   5    0.48    0.24
  -2   6  -5    8.48    1.28
  -2   6  -5   11.93    1.51
   2  -6   5    5.95    1.20
   2  -6   5    5.68    1.08
  -3   6  -5    9.96    1.53
  -3   6  -5    7.14    1.57
   3  -6   5    8.85    1.39
   3  -6   5   10.11    1.56
  -4   6  -5    1.03    0.44
  -4   6  -5    2.00    0.51
   4  -6   5    0.23    0.30
   4  -6   5    0.49    0.25
  -5   6  -5   20.71    2.61
  -5   6  -5   21.78    2.85
   5  -6   5   13.40    2.64
   5  -6   5   14.36    2.41
  -6   6  -5    0.30    0.31
  -6   6  -5   -0.18    0.35
   6  -6   5   -0.09    0.25
   6  -6   5    0.08    0.30
  -7   6  -5    2.12    0.55
   7  -6   5    1.54    0.60
   7  -6   5    0.65    0.38
  -8   6  -5    2.03    0.58
   8  -6   5    0.89    0.47
   8  -6   5    0.43    0.52
  -9   6  -5    0.15    0.43
   9  -6   5   -0.35    0.32
   9  -6   5   -0.22    0.41
  10  -6   5    0.35    0.41
  10  -6   5    0.07    0.48
  11  -6   5    0.77    0.54
  11  -6   5    0.55    0.67
  11   5  -5    0.25    0.49
  10   5  -5    0.23    0.41
   9   5  -5   -0.03    0.34
   8   5  -5    0.18    0.30
   8   5  -5    0.64    0.29
   7   5  -5    0.33    0.21
   7   5  -5   -0.02    0.25
   7   5  -5    0.21    0.21
   6   5  -5    0.32    0.26
   6   5  -5   -0.33    0.16
   6   5  -5    0.10    0.18
   6   5  -5    0.29    0.20
   5   5  -5    0.06    0.17
   5   5  -5    0.29    0.17
   5   5  -5    0.44    0.24
   5   5  -5    0.00    0.18
   4   5  -5    9.57    1.53
   4   5  -5    8.46    1.43
   4   5  -5    9.33    1.58
   4   5  -5   11.03    1.38
   3   5  -5    0.56    0.25
   3   5  -5    1.84    0.35
   3   5  -5    1.96    0.40
   3   5  -5    0.83    0.25
  -3  -5   5    0.83    0.22
  -3  -5   5    1.53    0.28
   2   5  -5    4.13    0.78
   2   5  -5    4.56    0.85
   2   5  -5    5.07    0.85
   2   5  -5    6.09    0.96
  -2  -5   5    5.41    0.83
  -2  -5   5    5.23    0.76
  -2  -5   5    4.70    0.79
   1   5  -5    1.14    0.33
   1   5  -5    0.09    0.16
   1   5  -5    0.59    0.25
   1   5  -5    0.27    0.22
  -1  -5   5    0.97    0.27
  -1  -5   5    0.79    0.20
  -1  -5   5    0.78    0.23
   0   5  -5   27.03    3.96
   0   5  -5   30.48    4.03
   0   5  -5   26.10    4.35
   0   5  -5   29.60    4.40
   0  -5   5   28.43    3.96
   0  -5   5   31.54    4.35
   0  -5   5   35.92    4.04
  -1   5  -5   47.30    6.36
  -1   5  -5   41.21    5.74
  -1   5  -5   37.63    6.30
  -1   5  -5   45.36    5.81
   1  -5   5   47.56    5.81
   1  -5   5   43.84    5.74
   1  -5   5   41.08    6.28
  -2   5  -5    0.56    0.27
  -2   5  -5    0.61    0.28
  -2   5  -5    0.04    0.25
   2  -5   5    1.59    0.32
   2  -5   5    0.76    0.32
   2  -5   5    1.82    0.38
  -3   5  -5   17.19    2.53
  -3   5  -5   15.86    2.31
   3  -5   5   15.56    2.44
   3  -5   5   13.72    2.20
  -4   5  -5   17.73    2.63
  -4   5  -5   18.49    2.42
   4  -5   5   16.75    2.34
   4  -5   5   12.55    2.50
  -5   5  -5    1.42    0.46
  -5   5  -5    0.95    0.47
   5  -5   5    1.28    0.47
   5  -5   5    2.03    0.48
  -6   5  -5    0.35    0.35
  -6   5  -5    0.56    0.41
   6  -5   5    0.91    0.38
   6  -5   5    0.34    0.36
  -7   5  -5    0.81    0.37
   7  -5   5   -0.21    0.31
   7  -5   5   -0.09    0.29
  -8   5  -5    6.33    1.15
   8  -5   5    4.38    1.19
   8  -5   5    8.40    1.25
  -9   5  -5    0.26    0.38
   9  -5   5    0.15    0.42
   9  -5   5    0.13    0.40
  10  -5   5    1.47    0.65
  10  -5   5   -0.11    0.42
  11  -5   5   -0.60    0.41
  11  -5   5    0.88    0.62
  11   4  -5    0.50    0.47
  10   4  -5    0.67    0.42
   9   4  -5    0.41    0.30
   9   4  -5    0.22    0.30
   8   4  -5   -0.05    0.20
   8   4  -5    0.02    0.27
   8   4  -5    0.00    0.20
   7   4  -5    1.35    0.34
   7   4  -5    1.92    0.39
   7   4  -5    1.38    0.36
   7   4  -5    2.06    0.44
   6   4  -5    0.36    0.19
   6   4  -5    0.76    0.23
   6   4  -5    0.20    0.18
   6   4  -5    0.59    0.27
   5   4  -5    3.93    0.69
   5   4  -5    5.02    0.66
   5   4  -5    3.28    0.58
   5   4  -5    3.43    0.63
   4   4  -5   40.11    5.81
   4   4  -5   37.60    5.27
   4   4  -5   39.53    5.30
   4   4  -5   41.78    5.78
   3   4  -5    4.20    0.81
   3   4  -5    5.11    0.79
   3   4  -5    4.25    0.75
   3   4  -5    5.08    0.72
   2   4  -5   77.29    9.90
   2   4  -5   68.79   10.87
   2   4  -5   71.80    9.93
   2   4  -5   78.40   10.85
  -2  -4   5   76.46    9.87
  -2  -4   5   75.55    9.89
  -2  -4   5   75.04   10.82
   1   4  -5    3.88    0.69
   1   4  -5    4.00    0.65
   1   4  -5    4.40    0.73
   1   4  -5    3.34    0.74
  -1  -4   5    5.55    0.66
  -1  -4   5    3.31    0.65
  -1  -4   5    4.04    0.69
   0   4  -5    0.50    0.20
   0   4  -5    0.14    0.18
   0   4  -5    0.70    0.23
   0   4  -5    0.72    0.20
   0  -4   5    0.06    0.12
   0  -4   5    0.32    0.18
   0  -4   5    0.45    0.16
  -1   4  -5    0.24    0.20
  -1   4  -5    0.33    0.22
  -1   4  -5    0.38    0.21
  -1   4  -5    0.10    0.13
  -1   4  -5    0.33    0.21
   1  -4   5    0.30    0.17
   1  -4   5    0.23    0.19
   1  -4   5    0.21    0.14
  -2   4  -5    0.20    0.17
  -2   4  -5    0.87    0.30
  -2   4  -5   -0.21    0.12
  -2   4  -5    0.10    0.17
  -2   4  -5    0.19    0.21
   2  -4   5    0.45    0.22
   2  -4   5    0.12    0.17
   2  -4   5    0.29    0.17
  -3   4  -5    2.48    0.49
  -3   4  -5    1.59    0.38
  -3   4  -5    1.30    0.32
  -3   4  -5    2.40    0.43
   3  -4   5    0.08    0.20
   3  -4   5    0.69    0.31
   3  -4   5    0.69    0.30
  -4   4  -5   32.72    4.16
  -4   4  -5   26.81    4.11
  -4   4  -5   30.50    4.65
  -4   4  -5   32.68    4.55
   4  -4   5   30.50    4.16
   4  -4   5   29.34    4.53
   4  -4   5   29.97    4.11
  -5   4  -5   14.30    2.11
  -5   4  -5   15.70    2.18
  -5   4  -5   11.89    1.93
   5  -4   5    8.73    2.04
   5  -4   5   10.61    1.88
   5  -4   5   18.09    2.23
  -6   4  -5    0.85    0.30
  -6   4  -5    1.48    0.46
  -6   4  -5    0.16    0.27
   6  -4   5    0.73    0.32
   6  -4   5    0.80    0.43
   6  -4   5    1.45    0.47
  -7   4  -5    5.53    0.98
  -7   4  -5    7.20    1.07
  -7   4  -5    5.11    1.08
   7  -4   5    3.49    0.90
   7  -4   5    5.59    1.15
   7  -4   5    5.47    1.10
  -8   4  -5    0.84    0.38
   8  -4   5    0.71    0.42
   8  -4   5    0.89    0.47
  -9   4  -5   -0.15    0.30
   9  -4   5    0.35    0.37
   9  -4   5    0.34    0.42
  10  -4   5    0.26    0.44
  10  -4   5   -0.05    0.42
  11  -4   5    0.03    0.52
  11  -4   5    0.11    0.44
  12  -4   5   -0.30    0.54
  12  -4   5    0.48    0.54
  11   3  -5    1.31    0.55
  10   3  -5   -0.26    0.33
   9   3  -5    0.82    0.38
   9   3  -5    1.05    0.31
   9   3  -5    0.84    0.28
   8   3  -5    7.04    1.17
   8   3  -5    7.76    1.09
   8   3  -5    7.17    1.23
   7   3  -5   -0.21    0.20
   7   3  -5    0.21    0.20
   7   3  -5   -0.02    0.16
   7   3  -5    0.16    0.14
   7   3  -5    0.29    0.18
   6   3  -5    0.28    0.15
   6   3  -5    0.48    0.17
   6   3  -5    0.07    0.17
   6   3  -5    0.35    0.15
   6   3  -5    0.01    0.22
   5   3  -5    8.93    1.12
   5   3  -5    6.68    1.24
   5   3  -5    8.32    1.22
   5   3  -5    8.50    1.40
   5   3  -5    7.92    1.12
   4   3  -5   -0.01    0.13
   4   3  -5    0.57    0.13
   4   3  -5    0.35    0.13
   4   3  -5    0.31    0.21
   4   3  -5    0.23    0.13
   3   3  -5   40.48    5.62
   3   3  -5   36.60    5.14
   3   3  -5   40.96    5.63
   3   3  -5   36.45    5.12
   3   3  -5   39.70    5.91
   2   3  -5    0.20    0.19
   2   3  -5    1.52    0.23
   2   3  -5    1.30    0.24
   2   3  -5    1.32    0.33
   2   3  -5    0.85    0.22
  -2  -3   5    1.95    0.21
  -2  -3   5    0.61    0.15
   1   3  -5   23.64    3.87
   1   3  -5   24.93    3.86
   1   3  -5   26.34    3.52
   1   3  -5   25.98    4.07
   1   3  -5   24.59    3.55
  -1  -3   5   27.81    3.85
  -1  -3   5   27.34    3.53
  -1  -3   5   29.44    3.52
   0   3  -5    0.12    0.13
   0   3  -5    0.51    0.16
   0   3  -5    0.06    0.13
   0   3  -5    0.07    0.14
   0   3  -5    0.30    0.14
   0  -3   5    0.73    0.16
   0  -3   5    0.02    0.08
   0  -3   5    0.13    0.13
  -1   3  -5    4.84    0.66
  -1   3  -5    4.06    0.67
  -1   3  -5    2.77    0.65
  -1   3  -5    3.80    0.58
  -1   3  -5    2.95    0.63
   1  -3   5    3.56    0.57
   1  -3   5    2.60    0.60
   1  -3   5    3.91    0.62
  -2   3  -5   14.34    2.43
  -2   3  -5   19.28    2.46
  -2   3  -5   12.98    2.24
  -2   3  -5   16.51    2.25
  -2   3  -5   16.67    2.52
   2  -3   5   17.08    2.25
   2  -3   5   15.99    2.44
   2  -3   5   16.13    2.21
  -3   3  -5   19.99    3.17
  -3   3  -5   24.62    3.60
  -3   3  -5   24.01    3.50
  -3   3  -5   25.84    3.22
   3  -3   5   25.55    3.22
   3  -3   5   22.74    3.50
   3  -3   5   19.49    3.16
   3  -3   5   26.34    3.51
  -4   3  -5    1.59    0.37
  -4   3  -5    0.43    0.31
  -4   3  -5    1.51    0.38
  -4   3  -5    1.63    0.39
   4  -3   5    1.83    0.43
   4  -3   5    0.78    0.36
   4  -3   5    2.93    0.53
   4  -3   5    2.32    0.44
  -5   3  -5    2.57    0.58
  -5   3  -5    2.25    0.53
  -5   3  -5    2.59    0.52
  -5   3  -5    2.50    0.55
   5  -3   5    1.90    0.58
   5  -3   5    2.02    0.56
   5  -3   5    1.93    0.50
   5  -3   5    2.31    0.56
  -6   3  -5    1.20    0.43
  -6   3  -5    0.98    0.32
  -6   3  -5    0.79    0.34
   6  -3   5    1.09    0.43
   6  -3   5    1.69    0.52
   6  -3   5    1.82    0.45
  -7   3  -5   -0.02    0.19
  -7   3  -5    0.18    0.25
  -7   3  -5    0.18    0.29
   7  -3   5    0.06    0.29
   7  -3   5   -0.41    0.26
   7  -3   5    0.10    0.31
  -8   3  -5   10.86    1.44
   8  -3   5    7.47    1.37
   8  -3   5    6.45    1.50
  -9   3  -5    0.36    0.33
   9  -3   5    0.29    0.41
   9  -3   5    0.16    0.36
  10  -3   5    0.49    0.49
  10  -3   5    1.17    0.50
  11  -3   5    0.56    0.49
  11  -3   5    0.48    0.55
  12  -3   5    0.18    0.54
  12  -3   5    0.14    0.57
  11   2  -5   -0.24    0.40
  10   2  -5   -0.28    0.32
   9   2  -5    0.30    0.19
   9   2  -5   -0.08    0.21
   9   2  -5    0.23    0.28
   8   2  -5    0.48    0.22
   8   2  -5    0.69    0.27
   8   2  -5    0.78    0.22
   7   2  -5    0.09    0.13
   7   2  -5    0.37    0.15
   7   2  -5    0.18    0.18
   7   2  -5    0.25    0.19
   7   2  -5    0.01    0.13
   6   2  -5    2.92    0.57
   5   2  -5   50.52    7.63
   4   2  -5   67.73   10.20
   3   2  -5    4.57    0.62
   3   2  -5    4.53    0.63
   3   2  -5    4.69    0.83
   2   2  -5    5.80    0.78
   2   2  -5    5.83    0.85
   2   2  -5    5.76    0.86
   2   2  -5    5.14    0.98
   2   2  -5    5.25    0.81
   1   2  -5    4.46    0.69
   1   2  -5    4.25    0.78
   1   2  -5    4.65    0.66
   1   2  -5    4.37    0.63
   1   2  -5    3.71    0.69
  -1  -2   5    4.86    0.63
  -1  -2   5    4.24    0.65
  -1  -2   5    3.97    0.59
   0   2  -5    6.75    0.88
   0   2  -5    5.31    1.01
   0   2  -5    6.64    0.91
   0   2  -5    4.93    0.94
   0   2  -5    7.61    0.99
   0  -2   5    7.65    0.84
   0  -2   5    4.55    0.99
   0  -2   5    5.39    0.93
   0  -2   5    6.10    0.88
   0  -2   5    4.49    0.92
  -1   2  -5    0.62    0.20
  -1   2  -5    0.68    0.19
  -1   2  -5    0.85    0.24
  -1   2  -5    0.86    0.25
  -1   2  -5    0.23    0.17
   1  -2   5    0.90    0.23
   1  -2   5    0.29    0.18
   1  -2   5    0.76    0.20
   1  -2   5    0.69    0.21
   1  -2   5    0.41    0.18
  -2   2  -5    3.57    0.68
  -2   2  -5    4.41    0.70
  -2   2  -5    3.50    0.73
  -2   2  -5    5.77    0.81
  -2   2  -5    4.69    0.82
   2  -2   5    3.80    0.68
   2  -2   5    4.35    0.70
   2  -2   5    3.95    0.76
   2  -2   5    4.21    0.75
   2  -2   5    4.27    0.77
  -3   2  -5   12.13    1.67
  -3   2  -5    9.69    1.50
  -3   2  -5    8.76    1.48
  -3   2  -5   10.29    1.62
   3  -2   5    9.52    1.49
   3  -2   5   10.34    1.62
   3  -2   5   11.49    1.65
   3  -2   5    9.41    1.50
   3  -2   5    9.70    1.66
  -4   2  -5   50.06    6.69
  -4   2  -5   49.07    7.55
  -4   2  -5   50.40    6.69
  -4   2  -5   56.62    7.33
   4  -2   5   46.88    6.68
   4  -2   5   52.75    7.32
   4  -2   5   46.42    7.34
   4  -2   5   46.17    6.68
   4  -2   5   50.88    7.56
  -5   2  -5   40.69    5.30
  -5   2  -5   39.38    5.79
  -5   2  -5   40.03    5.96
  -5   2  -5   40.66    5.31
   5  -2   5   39.79    5.31
   5  -2   5   37.78    5.95
   5  -2   5   39.94    5.86
   5  -2   5   38.15    5.78
   5  -2   5   37.49    5.31
  -6   2  -5    3.97    0.66
  -6   2  -5    1.43    0.60
  -6   2  -5    4.86    0.74
  -6   2  -5    3.23    0.65
  -6   2  -5    3.09    0.64
   6  -2   5    2.89    0.68
   6  -2   5    3.81    0.72
   6  -2   5    4.05    0.85
   6  -2   5    4.30    0.73
  -7   2  -5   11.45    2.04
  -7   2  -5   13.49    1.98
  -7   2  -5   11.45    1.87
   7  -2   5   16.76    2.16
   7  -2   5   10.62    2.13
   7  -2   5   10.48    1.89
  -8   2  -5    0.20    0.22
  -8   2  -5   -0.05    0.24
   8  -2   5    0.07    0.35
   8  -2   5   -0.10    0.30
  -9   2  -5   -0.18    0.29
   9  -2   5    0.00    0.32
   9  -2   5   -0.27    0.37
  10  -2   5    1.97    0.62
  10  -2   5    1.01    0.62
  11  -2   5    1.26    0.55
  11  -2   5    0.49    0.56
  12  -2   5   -0.43    0.48
  12  -2   5    0.02    0.55
  12   1  -5    0.40    0.41
  11   1  -5    0.25    0.40
  10   1  -5    0.05    0.33
   9   1  -5   -0.04    0.21
   9   1  -5   -0.02    0.30
   9   1  -5   -0.09    0.21
   8   1  -5    0.29    0.20
   8   1  -5    0.74    0.28
   8   1  -5    0.54    0.24
   8   1  -5    0.51    0.20
   7   1  -5    0.90    0.26
   7   1  -5    1.72    0.28
   7   1  -5    0.43    0.20
   7   1  -5    1.03    0.21
   6   1  -5    5.14    0.87
   5   1  -5    0.43    0.20
   4   1  -5   21.98    3.36
   3   1  -5    0.08    0.11
   2   1  -5    0.62    0.24
   2   1  -5    1.61    0.19
  -2  -1   5    0.72    0.25
   1   1  -5   11.48    1.81
   1   1  -5   14.11    1.67
   1   1  -5   12.90    1.66
   1   1  -5   12.38    1.82
   1   1  -5   10.16    1.91
  -1  -1   5   14.10    1.79
  -1  -1   5   12.42    1.64
  -1  -1   5   11.62    1.79
  -1  -1   5   10.36    1.92
   0   1  -5   40.35    7.12
   0   1  -5   50.55    6.26
   0   1  -5   47.94    6.25
   0   1  -5   50.72    6.86
   0   1  -5   43.55    6.84
   0  -1   5   49.25    6.85
   0  -1   5   45.19    6.83
   0  -1   5   49.77    6.24
   0  -1   5   51.51    6.25
   0  -1   5   42.98    7.13
  -1   1  -5   25.14    4.05
  -1   1  -5   27.23    3.71
  -1   1  -5   29.18    4.09
  -1   1  -5   29.63    3.72
  -1   1  -5   25.00    4.21
   1  -1   5   27.65    4.22
   1  -1   5   31.66    3.71
   1  -1   5   28.73    3.71
   1  -1   5   26.96    4.05
   1  -1   5   27.41    4.07
  -2   1  -5    0.11    0.11
  -2   1  -5    0.35    0.19
  -2   1  -5    0.19    0.13
  -2   1  -5    0.09    0.10
  -2   1  -5    0.08    0.11
   2  -1   5    1.17    0.27
   2  -1   5    2.03    0.29
   2  -1   5    0.11    0.12
   2  -1   5    0.00    0.09
   2  -1   5    0.02    0.10
  -3   1  -5    0.14    0.14
  -3   1  -5   -0.01    0.10
  -3   1  -5    0.25    0.23
  -3   1  -5    0.12    0.12
  -3   1  -5   -0.08    0.10
   3  -1   5   -0.07    0.07
   3  -1   5   -0.03    0.11
   3  -1   5   -0.05    0.11
   3  -1   5    0.05    0.13
   3  -1   5   -0.08    0.14
  -4   1  -5   16.93    2.58
  -4   1  -5   19.36    2.81
  -4   1  -5   18.46    2.58
  -4   1  -5   17.60    2.88
  -4   1  -5   18.43    2.58
   4  -1   5   17.95    2.59
   4  -1   5   19.99    2.89
   4  -1   5   19.27    2.81
   4  -1   5   18.16    2.86
   4  -1   5   21.16    2.61
  -5   1  -5    8.54    1.37
  -5   1  -5    8.82    1.48
  -5   1  -5    9.21    1.50
  -5   1  -5    8.25    1.36
   5  -1   5    8.42    1.47
   5  -1   5    8.34    1.57
   5  -1   5    9.72    1.42
   5  -1   5   10.14    1.42
   5  -1   5   10.40    1.53
  -6   1  -5    3.62    0.67
  -6   1  -5    2.88    0.63
  -6   1  -5    3.55    0.66
   6  -1   5    3.80    0.66
   6  -1   5    3.73    0.73
   6  -1   5    2.93    0.67
   6  -1   5    3.91    0.72
   6  -1   5    2.38    0.76
  -7   1  -5    9.57    1.57
  -7   1  -5   11.29    1.64
  -7   1  -5   12.02    1.74
   7  -1   5   10.88    1.64
   7  -1   5   10.63    1.74
   7  -1   5    8.66    1.60
   7  -1   5    8.25    1.80
   7  -1   5    9.69    1.61
  -8   1  -5    0.68    0.31
  -8   1  -5    0.12    0.33
   8  -1   5    0.69    0.46
   8  -1   5    0.42    0.34
   8  -1   5    0.76    0.40
   8  -1   5    0.43    0.20
  -9   1  -5    1.13    0.39
   9  -1   5    0.74    0.46
   9  -1   5    1.18    0.57
  10  -1   5    0.20    0.48
  10  -1   5    0.66    0.48
  11  -1   5    0.21    0.49
  11  -1   5    0.58    0.49
  12  -1   5    0.11    0.51
  12  -1   5    0.72    0.62
  12   0  -5    0.08    0.41
  11   0  -5    0.14    0.36
  10   0  -5    0.43    0.34
   9   0  -5    0.06    0.20
   9   0  -5   -0.06    0.25
   9   0  -5    0.16    0.23
   8   0  -5    0.89    0.32
   8   0  -5    0.73    0.26
   8   0  -5    0.39    0.21
   7   0  -5    0.67    0.21
   7   0  -5    0.95    0.20
   7   0  -5    0.67    0.22
   7   0  -5    0.44    0.25
   6   0  -5    0.29    0.15
   6   0  -5    0.01    0.10
   6   0  -5    0.04    0.12
   5   0  -5   74.26   11.14
   4   0  -5    9.80    1.46
  -4   0   5    8.81    1.45
   3   0  -5    6.73    1.10
  -3   0   5    6.52    1.09
   2   0  -5   20.54    3.51
   2   0  -5   24.90    3.03
  -2   0   5   21.32    3.51
   1   0  -5    2.81    0.47
   1   0  -5    3.34    0.43
   1   0  -5    3.36    0.54
   1   0  -5    2.52    0.44
   1   0  -5    2.68    0.41
  -1   0   5    2.65    0.37
  -1   0   5    2.81    0.52
  -1   0   5    2.61    0.41
   0   0  -5    1.62    0.41
   0   0  -5    2.55    0.41
   0   0  -5    2.44    0.41
   0   0  -5    2.46    0.48
   0   0  -5    3.91    0.52
   0   0   5    1.80    0.45
   0   0   5    3.16    0.41
   0   0   5    3.14    0.43
   0   0   5    2.25    0.42
   0   0   5    3.73    0.50
  -1   0  -5    2.12    0.47
  -1   0  -5    1.99    0.52
  -1   0  -5    4.82    0.65
  -1   0  -5    3.48    0.51
  -1   0  -5    3.00    0.52
   1   0   5    2.52    0.54
   1   0   5    3.75    0.52
   1   0   5    2.69    0.51
   1   0   5    3.46    0.58
   1   0   5    3.86    0.51
  -2   0  -5   99.20   15.38
  -2   0  -5   98.15   13.52
  -2   0  -5  105.28   14.86
  -2   0  -5   98.77   13.52
  -2   0  -5  103.69   13.53
  -2   0  -5  107.84   14.82
   2   0   5  106.29   15.39
   2   0   5  105.72   14.86
   2   0   5   97.14   14.81
   2   0   5   99.28   13.52
   2   0   5  108.03   13.53
  -3   0  -5   18.50    2.63
  -3   0  -5   16.44    2.66
  -3   0  -5   18.28    2.42
  -3   0  -5   15.69    2.70
  -3   0  -5   16.92    2.41
   3   0   5   18.81    2.72
   3   0   5   20.00    2.70
   3   0   5   17.28    2.42
   3   0   5   16.66    2.62
   3   0   5   18.63    2.42
  -4   0  -5  122.13   18.04
  -4   0  -5  117.53   17.39
  -4   0  -5  124.16   15.89
  -4   0  -5  117.41   15.87
   4   0   5  120.21   15.88
   4   0   5  119.52   18.04
   4   0   5  123.14   17.40
   4   0   5  111.38   17.45
   4   0   5  126.68   15.90
  -5   0  -5    1.01    0.33
  -5   0  -5    1.60    0.35
  -5   0  -5    1.31    0.36
  -5   0  -5    2.61    0.41
   5   0   5    0.23    0.34
   5   0   5    2.51    0.40
   5   0   5    1.42    0.38
   5   0   5    1.15    0.35
   5   0   5    0.54    0.29
  -6   0  -5   16.63    2.19
  -6   0  -5   14.50    2.42
  -6   0  -5   16.16    2.24
  -6   0  -5   13.57    2.41
   6   0   5   19.61    2.66
   6   0   5   14.72    2.26
   6   0   5   17.28    2.32
   6   0   5   14.98    2.41
   6   0   5   16.48    2.47
  -7   0  -5    1.62    0.45
  -7   0  -5    1.35    0.37
  -7   0  -5    1.45    0.40
   7   0   5    1.24    0.42
   7   0   5    1.37    0.45
   7   0   5    1.23    0.52
   7   0   5    0.44    0.34
   7   0   5    1.56    0.34
  -8   0  -5   -0.11    0.22
  -8   0  -5    0.31    0.31
   8   0   5    0.58    0.36
   8   0   5    0.08    0.17
   8   0   5    0.31    0.26
   8   0   5   -0.09    0.35
  -9   0  -5    0.46    0.30
   9   0   5    0.50    0.42
   9   0   5    0.38    0.19
   9   0   5   -0.06    0.40
  10   0   5    0.75    0.57
  10   0   5    1.60    0.57
  11   0   5   -0.21    0.40
  11   0   5    0.30    0.49
  12   0   5   -0.36    0.50
  12   0   5    0.12    0.60
  12  -1  -5    0.11    0.41
  11  -1  -5    0.22    0.40
  10  -1  -5    0.19    0.32
   9  -1  -5    0.41    0.26
   9  -1  -5    0.63    0.33
   9  -1  -5    1.12    0.39
   8  -1  -5    0.54    0.29
   8  -1  -5    0.99    0.29
   8  -1  -5    0.76    0.28
   7  -1  -5    0.13    0.21
   7  -1  -5    0.39    0.19
   7  -1  -5    0.28    0.18
   7  -1  -5    0.21    0.18
   6  -1  -5    4.05    0.73
   6  -1  -5    4.39    0.68
   6  -1  -5    4.22    0.68
   6  -1  -5    5.17    0.77
   5  -1  -5    7.59    1.14
   5  -1  -5    8.29    1.15
   5  -1  -5    7.75    1.04
   5  -1  -5    6.99    1.03
  -5   1   5    7.10    1.18
   4  -1  -5    0.62    0.15
   4  -1  -5    0.56    0.20
   4  -1  -5    0.63    0.18
   4  -1  -5    1.13    0.19
   4  -1  -5    0.61    0.15
  -4   1   5    0.43    0.17
   3  -1  -5   27.00    3.86
   3  -1  -5   30.91    3.85
   3  -1  -5   31.42    4.24
   3  -1  -5   29.96    4.23
   3  -1  -5   27.97    4.43
  -3   1   5   26.90    4.42
   2  -1  -5    1.29    0.25
   2  -1  -5    1.51    0.24
   2  -1  -5    1.56    0.26
   2  -1  -5    1.54    0.30
   2  -1  -5    1.50    0.33
  -2   1   5    1.36    0.32
   1  -1  -5   51.18    7.01
   1  -1  -5   42.86    7.28
   1  -1  -5   45.22    6.38
   1  -1  -5   51.96    6.37
   1  -1  -5   48.38    6.98
  -1   1   5   53.01    7.00
  -1   1   5   39.97    7.27
  -1   1   5   46.21    6.37
  -1   1   5   49.79    6.97
  -1   1   5   51.65    6.36
   0  -1  -5   84.05   10.39
   0  -1  -5   76.17   11.38
   0  -1  -5   79.52   10.40
   0  -1  -5   76.66   11.41
   0  -1  -5   77.18   11.85
   0   1   5   84.82   10.40
   0   1   5   77.01   10.38
   0   1   5   76.67   11.84
   0   1   5   77.51   10.39
   0   1   5   78.80   11.38
  -1  -1  -5   55.79    8.17
  -1  -1  -5   57.28    8.50
  -1  -1  -5   53.91    7.46
  -1  -1  -5   58.31    7.46
  -1  -1  -5   53.21    8.19
   1   1   5   61.44    8.21
   1   1   5   56.50    7.46
   1   1   5   57.34    8.50
   1   1   5   57.85    8.17
   1   1   5   52.88    7.45
  -2  -1  -5    3.71    0.62
  -2  -1  -5    2.98    0.56
  -2  -1  -5    2.53    0.63
  -2  -1  -5    3.22    0.58
  -2  -1  -5    3.84    0.66
   2   1   5    4.37    0.67
   2   1   5    3.98    0.60
   2   1   5    4.14    0.63
   2   1   5    2.65    0.64
   2   1   5    3.39    0.58
  -3  -1  -5   22.06    3.70
  -3  -1  -5   26.91    3.83
  -3  -1  -5   25.80    3.37
  -3  -1  -5   24.69    3.68
  -3  -1  -5   23.80    3.37
   3   1   5   24.83    3.67
   3   1   5   22.17    3.71
   3   1   5   25.93    3.38
   3   1   5   28.29    3.82
   3   1   5   23.72    3.36
  -4  -1  -5    0.83    0.29
  -4  -1  -5    0.81    0.27
  -4  -1  -5    0.91    0.29
  -4  -1  -5    0.90    0.29
   4   1   5    1.48    0.33
   4   1   5    1.97    0.37
   4   1   5    1.44    0.31
   4   1   5    1.24    0.33
   4   1   5    1.99    0.47
   4   1   5    0.69    0.27
  -5  -1  -5    6.68    0.99
  -5  -1  -5    5.63    0.97
   5   1   5    6.53    1.06
   5   1   5    5.13    0.96
   5   1   5    7.16    1.08
   5   1   5    6.33    1.16
   5   1   5    4.92    0.97
   5   1   5    5.88    0.99
  -6  -1  -5    0.10    0.20
  -6  -1  -5    0.28    0.22
  -6  -1  -5    0.37    0.23
   6   1   5    0.20    0.29
   6   1   5    0.15    0.20
   6   1   5    0.51    0.25
   6   1   5    0.25    0.24
   6   1   5    0.12    0.22
   6   1   5   -0.01    0.14
  -7  -1  -5    1.37    0.41
  -7  -1  -5    1.43    0.38
  -7  -1  -5    1.67    0.41
   7   1   5    1.38    0.44
   7   1   5    1.37    0.54
   7   1   5    1.31    0.36
   7   1   5    1.58    0.45
   7   1   5    2.73    0.53
  -8  -1  -5    2.69    0.64
  -8  -1  -5    2.31    0.57
   8   1   5    2.96    0.59
   8   1   5    3.83    0.72
   8   1   5    2.26    0.75
   8   1   5    3.54    0.70
  -9  -1  -5    0.14    0.27
   9   1   5    0.26    0.35
   9   1   5    0.21    0.19
   9   1   5   -0.12    0.40
  10   1   5   -0.05    0.44
  10   1   5    0.56    0.44
  11   1   5    0.28    0.49
  11   1   5    0.35    0.51
  12   1   5    0.34    0.60
  12   1   5    0.21    0.50
  11  -2  -5   -0.02    0.36
  10  -2  -5    0.25    0.37
  10  -2  -5    0.87    0.38
   9  -2  -5    1.00    0.46
   9  -2  -5    2.17    0.47
   8  -2  -5    1.50    0.36
   8  -2  -5    1.13    0.32
   8  -2  -5    0.01    0.30
   7  -2  -5    2.34    0.49
   7  -2  -5    1.67    0.45
   7  -2  -5    1.63    0.39
   7  -2  -5    2.09    0.44
   6  -2  -5    7.78    1.18
   6  -2  -5    7.66    1.08
   6  -2  -5    6.29    1.15
   6  -2  -5    5.39    1.02
  -6   2   5    7.62    1.10
   5  -2  -5   41.07    6.76
   5  -2  -5   45.49    6.18
   5  -2  -5   43.40    6.16
   5  -2  -5   53.23    6.78
  -5   2   5   49.65    7.00
   4  -2  -5    2.41    0.39
   4  -2  -5    2.50    0.44
   4  -2  -5    1.32    0.36
   4  -2  -5    1.75    0.34
  -4   2   5    3.05    0.45
   3  -2  -5    9.30    1.65
   3  -2  -5   10.80    1.49
   3  -2  -5   12.38    1.52
   3  -2  -5   12.41    1.64
  -3   2   5   10.07    1.71
   2  -2  -5    2.77    0.61
   2  -2  -5    4.66    0.68
   2  -2  -5    5.20    0.63
   2  -2  -5    4.25    0.73
  -2   2   5    5.86    0.72
  -2   2   5    5.28    0.60
  -2   2   5    3.10    0.72
  -2   2   5    3.00    0.60
   1  -2  -5   18.33    2.62
   1  -2  -5   17.21    2.65
   1  -2  -5   17.92    2.39
   1  -2  -5   18.55    2.41
   1  -2  -5   17.10    2.76
  -1   2   5   17.59    2.75
  -1   2   5   18.07    2.38
  -1   2   5   18.89    2.40
  -1   2   5   16.24    2.63
   0  -2  -5    2.28    0.40
   0  -2  -5    1.34    0.35
   0  -2  -5    1.30    0.33
   0  -2  -5    1.09    0.29
   0  -2  -5    1.84    0.30
   0  -2  -5    1.65    0.31
   0   2   5    2.38    0.31
   0   2   5    1.06    0.32
   0   2   5    0.90    0.30
   0   2   5    1.17    0.28
   0   2   5    2.22    0.33
  -1  -2  -5   27.01    3.35
  -1  -2  -5   24.60    3.33
  -1  -2  -5   26.10    3.64
  -1  -2  -5   23.66    3.67
  -1  -2  -5   23.90    3.68
   1   2   5   19.69    3.65
   1   2   5   26.13    3.34
   1   2   5   23.47    3.63
   1   2   5   24.64    3.32
   1   2   5   29.65    3.82
  -2  -2  -5   60.20    9.05
  -2  -2  -5   58.43    9.01
  -2  -2  -5   63.98    8.24
  -2  -2  -5   61.81    9.05
  -2  -2  -5   60.37    8.23
   2   2   5   58.41    9.00
   2   2   5   61.59    8.23
   2   2   5   73.25    9.07
   2   2   5   65.43    8.24
   2   2   5   60.62    9.37
  -3  -2  -5    3.93    0.64
  -3  -2  -5    2.64    0.57
  -3  -2  -5    4.00    0.61
   3   2   5    3.48    0.63
   3   2   5    3.00    0.64
   3   2   5    3.09    0.58
   3   2   5    2.99    0.57
   3   2   5    3.88    0.71
  -4  -2  -5    0.55    0.27
  -4  -2  -5    1.24    0.31
  -4  -2  -5    1.68    0.34
   4   2   5    0.90    0.29
   4   2   5    1.22    0.31
   4   2   5    1.66    0.43
   4   2   5    0.94    0.31
   4   2   5    1.40    0.32
  -5  -2  -5    1.64    0.39
  -5  -2  -5    2.58    0.47
   5   2   5    2.72    0.47
   5   2   5    1.39    0.39
   5   2   5    1.61    0.42
   5   2   5    2.72    0.58
   5   2   5    1.30    0.39
  -6  -2  -5    0.35    0.24
  -6  -2  -5    0.11    0.19
  -6  -2  -5    0.08    0.18
   6   2   5    0.37    0.21
   6   2   5   -0.16    0.16
   6   2   5    0.15    0.26
   6   2   5    0.04    0.20
   6   2   5    0.22    0.24
  -7  -2  -5    0.43    0.27
  -7  -2  -5    0.65    0.31
  -7  -2  -5    0.60    0.27
   7   2   5    0.38    0.37
   7   2   5    0.24    0.32
   7   2   5    0.41    0.23
   7   2   5    0.44    0.26
   7   2   5    0.75    0.34
  -8  -2  -5    1.87    0.46
   8   2   5    1.92    0.46
   8   2   5    1.84    0.54
   8   2   5    1.92    0.49
   8   2   5    1.76    0.62
   8   2   5    1.07    0.46
  -9  -2  -5    0.64    0.30
   9   2   5   -0.27    0.37
   9   2   5    1.32    0.34
   9   2   5    0.69    0.39
   9   2   5    1.71    0.52
  10   2   5    0.91    0.61
  10   2   5    0.75    0.48
  11   2   5   -0.19    0.42
  11   2   5   -0.21    0.47
  12   2   5   -0.04    0.59
  12   2   5    0.08    0.46
  11  -3  -5    0.00    0.38
  10  -3  -5    0.75    0.38
  10  -3  -5   -0.16    0.37
   9  -3  -5    0.09    0.30
   9  -3  -5    0.03    0.33
   8  -3  -5   -0.04    0.25
   8  -3  -5    0.01    0.28
   8  -3  -5    0.13    0.29
   7  -3  -5    6.13    1.08
   7  -3  -5    7.83    1.08
   7  -3  -5    7.30    1.17
   7  -3  -5    5.56    1.15
   6  -3  -5    1.40    0.36
   6  -3  -5    1.03    0.35
   6  -3  -5    1.48    0.34
   6  -3  -5    1.33    0.37
  -6   3   5    1.19    0.29
   5  -3  -5    0.22    0.23
   5  -3  -5    0.66    0.25
   5  -3  -5    0.30    0.20
   5  -3  -5    1.28    0.34
  -5   3   5    0.73    0.21
   4  -3  -5   11.05    1.97
   4  -3  -5   12.40    1.81
   4  -3  -5   13.15    1.74
   4  -3  -5   13.69    1.91
  -4   3   5   12.17    1.69
  -4   3   5   12.28    1.97
  -4   3   5   13.03    1.70
   3  -3  -5   13.04    1.86
   3  -3  -5   13.60    1.82
   3  -3  -5   11.68    1.73
   3  -3  -5   14.46    1.66
  -3   3   5   11.28    1.64
  -3   3   5   10.29    1.80
  -3   3   5   12.72    1.64
  -3   3   5   10.07    1.88
   2  -3  -5    4.58    0.75
   2  -3  -5    4.93    0.77
   2  -3  -5    4.00    0.69
   2  -3  -5    4.39    0.81
  -2   3   5    4.19    0.80
  -2   3   5    3.74    0.69
  -2   3   5    4.93    0.85
  -2   3   5    6.23    0.72
  -2   3   5    5.01    0.82
   1  -3  -5    4.36    0.71
   1  -3  -5    3.95    0.68
   1  -3  -5    3.81    0.76
   1  -3  -5    3.84    0.64
  -1   3   5    4.97    0.69
  -1   3   5    3.95    0.63
  -1   3   5    4.64    0.80
   0  -3  -5   15.29    2.17
   0  -3  -5   15.04    2.37
   0  -3  -5   17.72    2.21
   0  -3  -5   16.11    2.44
   0   3   5   15.87    2.17
   0   3   5   17.42    2.20
   0   3   5   15.14    2.51
   0   3   5   17.02    2.43
   0   3   5   15.45    2.43
  -1  -3  -5    7.51    1.26
  -1  -3  -5    8.53    1.24
  -1  -3  -5    9.37    1.44
  -1  -3  -5    9.68    1.33
   1   3   5    9.13    1.44
   1   3   5    8.18    1.31
   1   3   5    7.82    1.44
   1   3   5    8.81    1.20
   1   3   5    7.87    1.26
   1   3   5    8.37    1.42
  -2  -3  -5    9.00    1.56
  -2  -3  -5    9.99    1.64
  -2  -3  -5   10.80    1.47
  -2  -3  -5    8.66    1.44
   2   3   5    9.79    1.44
   2   3   5   11.80    1.68
   2   3   5   11.25    1.50
   2   3   5    9.29    1.56
   2   3   5   10.29    1.68
  -3  -3  -5    0.08    0.14
  -3  -3  -5    0.08    0.15
  -3  -3  -5    0.14    0.15
   3   3   5    0.04    0.14
   3   3   5    0.12    0.17
   3   3   5    0.02    0.17
   3   3   5    0.17    0.14
   3   3   5    0.11    0.14
  -4  -3  -5   28.18    3.77
  -4  -3  -5   29.82    3.78
  -4  -3  -5   27.10    4.10
   4   3   5   28.67    4.11
   4   3   5   28.16    4.17
   4   3   5   26.95    3.77
   4   3   5   25.74    3.76
   4   3   5   27.66    4.29
  -5  -3  -5    0.02    0.16
  -5  -3  -5   -0.04    0.16
  -5  -3  -5   -0.06    0.17
   5   3   5   -0.15    0.16
   5   3   5   -0.10    0.16
   5   3   5   -0.23    0.17
   5   3   5   -0.03    0.14
   5   3   5    0.12    0.16
  -6  -3  -5   17.69    2.52
  -6  -3  -5   17.94    2.66
  -6  -3  -5   19.49    2.46
   6   3   5   17.78    2.77
   6   3   5   17.07    2.67
   6   3   5   16.81    2.53
   6   3   5   13.73    2.77
   6   3   5   18.45    2.55
  -7  -3  -5   -0.06    0.19
  -7  -3  -5    0.09    0.22
  -7  -3  -5   -0.15    0.22
   7   3   5   -0.11    0.23
   7   3   5   -0.07    0.26
   7   3   5    0.09    0.22
   7   3   5    0.09    0.20
  -8  -3  -5    0.16    0.25
   8   3   5   -0.21    0.29
   8   3   5   -0.19    0.22
   8   3   5   -0.16    0.18
  -9  -3  -5    4.34    0.78
   9   3   5    4.70    0.85
   9   3   5    4.39    0.87
   9   3   5    2.89    0.92
  10   3   5   -0.24    0.32
  10   3   5    0.39    0.52
  10   3   5    0.33    0.42
  11   3   5   -0.18    0.45
  11   3   5    0.63    0.57
  12   3   5   -0.40    0.51
  12   3   5   -0.23    0.56
  11  -4  -5    0.30    0.43
  10  -4  -5    0.39    0.37
  10  -4  -5   -0.30    0.31
   9  -4  -5    0.36    0.36
   9  -4  -5   -0.08    0.29
   8  -4  -5   -0.27    0.26
   8  -4  -5    0.22    0.28
   7  -4  -5    0.09    0.24
   7  -4  -5    0.08    0.32
   7  -4  -5    0.35    0.34
   7  -4  -5   -0.17    0.26
  -7   4   5   -0.11    0.16
   6  -4  -5    1.30    0.45
   6  -4  -5    2.16    0.51
   6  -4  -5    2.51    0.56
   6  -4  -5    1.30    0.39
  -6   4   5    2.11    0.41
   5  -4  -5    8.04    1.65
   5  -4  -5    9.56    1.62
   5  -4  -5    9.16    1.53
   5  -4  -5   10.92    1.50
  -5   4   5    9.75    1.64
  -5   4   5   10.80    1.39
  -5   4   5   10.59    1.40
   4  -4  -5    2.32    0.39
   4  -4  -5    1.67    0.41
   4  -4  -5    1.48    0.45
   4  -4  -5    0.89    0.34
  -4   4   5    2.06    0.37
  -4   4   5    1.53    0.39
  -4   4   5    1.50    0.33
  -4   4   5    1.91    0.40
   3  -4  -5    0.04    0.16
   3  -4  -5    0.19    0.16
   3  -4  -5    0.36    0.16
   3  -4  -5    0.17    0.22
  -3   4   5    0.01    0.12
  -3   4   5    0.32    0.23
  -3   4   5    0.01    0.16
  -3   4   5    0.22    0.15
   2  -4  -5   -0.01    0.16
   2  -4  -5   -0.12    0.08
   2  -4  -5    0.10    0.19
   2  -4  -5   -0.07    0.13
  -2   4   5    0.17    0.20
  -2   4   5    0.17    0.12
  -2   4   5   -0.09    0.13
  -2   4   5    0.00    0.12
   1  -4  -5    2.29    0.47
   1  -4  -5    2.53    0.54
   1  -4  -5    2.26    0.42
   1  -4  -5    2.08    0.43
  -1   4   5    2.33    0.44
  -1   4   5    1.93    0.39
  -1   4   5    1.99    0.49
   0  -4  -5    4.29    0.74
   0  -4  -5    4.27    0.82
   0  -4  -5    4.38    0.68
   0  -4  -5    3.49    0.71
   0   4   5    4.52    0.73
   0   4   5    5.23    0.86
   0   4   5    4.09    0.67
  -1  -4  -5    5.05    0.96
  -1  -4  -5    4.45    0.79
  -1  -4  -5    6.28    0.91
  -1  -4  -5    4.49    0.83
   1   4   5    5.53    0.86
   1   4   5    5.16    0.80
   1   4   5    4.88    0.96
  -2  -4  -5    7.81    1.06
  -2  -4  -5    5.41    0.93
  -2  -4  -5    5.43    0.95
   2   4   5    5.54    1.08
   2   4   5    4.26    0.89
   2   4   5    7.60    1.01
   2   4   5    6.93    1.02
   2   4   5    5.88    1.10
  -3  -4  -5   17.77    2.34
  -3  -4  -5   16.10    2.32
  -3  -4  -5   18.15    2.54
   3   4   5   14.80    2.30
   3   4   5   21.64    2.38
   3   4   5   15.56    2.66
   3   4   5   17.50    2.53
   3   4   5   12.35    2.61
  -4  -4  -5    0.54    0.25
  -4  -4  -5    1.07    0.30
  -4  -4  -5    0.76    0.28
   4   4   5    1.11    0.31
   4   4   5    0.89    0.36
   4   4   5    0.19    0.25
   4   4   5    0.63    0.28
   4   4   5    0.89    0.35
   4   4   5    0.82    0.28
  -5  -4  -5    5.36    0.91
  -5  -4  -5    6.15    0.94
   5   4   5    3.69    0.98
   5   4   5    5.01    0.89
   5   4   5    6.28    1.00
   5   4   5    5.17    1.02
   5   4   5    5.26    0.92
  -6  -4  -5    3.29    0.61
  -6  -4  -5    4.32    0.69
   6   4   5    1.76    0.52
   6   4   5    1.75    0.61
   6   4   5    2.08    0.55
   6   4   5    2.78    0.59
   6   4   5    2.69    0.63
  -7  -4  -5    0.50    0.30
  -7  -4  -5    1.00    0.35
   7   4   5    0.71    0.33
   7   4   5    0.76    0.34
   7   4   5    0.15    0.23
   7   4   5    0.26    0.30
  -8  -4  -5    0.20    0.28
   8   4   5    0.33    0.29
   8   4   5    0.12    0.36
   8   4   5    0.26    0.25
   9   4   5    2.28    0.84
   9   4   5    3.60    0.77
   9   4   5    4.09    0.80
  10   4   5    2.71    0.80
  10   4   5    1.35    0.53
  11   4   5   -0.09    0.44
  11   4   5    0.30    0.35
  11   4   5    0.06    0.54
  12   4   5    0.25    0.58
  12   4   5   -0.58    0.46
  12   4   5    0.33    0.47
  11  -5  -5    0.01    0.47
  10  -5  -5   -0.08    0.40
  10  -5  -5    0.30    0.46
   9  -5  -5    0.10    0.40
   9  -5  -5    1.09    0.52
   8  -5  -5    0.55    0.38
   8  -5  -5    0.57    0.39
   7  -5  -5   -0.01    0.40
   7  -5  -5   -0.24    0.25
   7  -5  -5   -0.19    0.29
  -7   5   5   -0.02    0.18
   6  -5  -5    2.04    0.57
   6  -5  -5    1.03    0.51
   6  -5  -5    1.77    0.50
   6  -5  -5    2.94    0.55
  -6   5   5    1.77    0.45
  -6   5   5    2.72    0.44
  -6   5   5    1.95    0.37
   5  -5  -5    2.84    0.60
   5  -5  -5    1.91    0.51
   5  -5  -5    4.08    0.71
   5  -5  -5    1.02    0.42
  -5   5   5    2.81    0.49
  -5   5   5    1.82    0.50
  -5   5   5    2.89    0.55
  -5   5   5    2.65    0.46
   4  -5  -5    3.89    0.74
   4  -5  -5    4.29    0.73
   4  -5  -5    4.46    0.67
   4  -5  -5    3.18    0.76
  -4   5   5    3.36    0.72
  -4   5   5    3.64    0.64
  -4   5   5    3.83    0.74
  -4   5   5    2.69    0.60
   3  -5  -5    1.28    0.38
   3  -5  -5    1.02    0.31
   3  -5  -5    1.40    0.37
   3  -5  -5    0.65    0.37
  -3   5   5    1.89    0.38
  -3   5   5    1.12    0.40
  -3   5   5    1.75    0.36
   2  -5  -5    1.77    0.48
   2  -5  -5    2.02    0.45
   2  -5  -5    1.89    0.37
   2  -5  -5    1.32    0.37
  -2   5   5    2.17    0.37
  -2   5   5    1.63    0.37
  -2   5   5    0.50    0.34
   1  -5  -5   12.03    1.75
   1  -5  -5   11.74    1.75
   1  -5  -5   10.25    1.88
   1  -5  -5   10.52    1.64
  -1   5   5   10.80    1.63
  -1   5   5   11.23    1.70
  -1   5   5   14.06    1.95
   0  -5  -5   23.78    3.31
   0  -5  -5   24.75    3.03
   0  -5  -5   21.83    3.21
   0  -5  -5   18.65    2.93
   0   5   5   19.10    2.92
   0   5   5   27.09    3.02
   0   5   5   20.46    3.29
  -1  -5  -5    1.48    0.38
  -1  -5  -5    0.32    0.21
  -1  -5  -5    1.08    0.29
   1   5   5    0.39    0.30
   1   5   5    0.69    0.23
   1   5   5    0.73    0.27
  -2  -5  -5    0.01    0.21
  -2  -5  -5    0.37    0.21
  -2  -5  -5    0.19    0.17
   2   5   5   -0.18    0.12
   2   5   5    0.34    0.28
   2   5   5   -0.12    0.13
  -3  -5  -5    4.59    0.82
  -3  -5  -5    4.59    0.78
  -3  -5  -5    5.14    0.85
   3   5   5    4.59    0.93
   3   5   5    4.21    0.80
   3   5   5    3.57    0.75
   3   5   5    3.91    0.72
  -4  -5  -5    0.98    0.33
  -4  -5  -5    1.34    0.37
   4   5   5    1.56    0.48
   4   5   5    1.70    0.49
   4   5   5    1.41    0.36
   4   5   5    0.76    0.33
   4   5   5    0.63    0.29
  -5  -5  -5   15.75    2.22
  -5  -5  -5   12.01    2.07
   5   5   5   16.11    2.30
   5   5   5   14.03    2.39
   5   5   5   11.01    2.32
   5   5   5   15.89    2.16
  -6  -5  -5    0.70    0.34
  -6  -5  -5    1.02    0.38
   6   5   5    0.46    0.32
   6   5   5    1.09    0.39
   6   5   5    0.91    0.47
   6   5   5    1.04    0.42
  -7  -5  -5    0.14    0.29
   7   5   5    1.11    0.36
   7   5   5    0.78    0.37
   7   5   5   -0.13    0.28
  -8  -5  -5    2.19    0.63
   8   5   5    3.16    0.70
   8   5   5    3.93    0.79
   8   5   5    3.62    0.89
   9   5   5    0.46    0.37
   9   5   5    0.33    0.31
   9   5   5    0.20    0.43
  10   5   5    0.35    0.34
  10   5   5    0.09    0.47
  11   5   5    0.59    0.61
  11   5   5    0.01    0.35
  12   5   5   -0.86    0.53
  12   5   5   -0.19    0.44
  12   5   5   -0.07    0.60
  10  -6  -5    0.65    0.49
  10  -6  -5   -0.18    0.41
   9  -6  -5   -0.09    0.29
   9  -6  -5   -0.04    0.40
   8  -6  -5    1.46    0.53
   8  -6  -5    0.74    0.42
   7  -6  -5    3.35    0.75
   7  -6  -5    2.96    0.68
  -7   6   5    3.30    0.67
   6  -6  -5    9.47    1.90
   6  -6  -5   10.42    1.74
  -6   6   5   11.17    1.72
  -6   6   5   13.18    1.70
  -6   6   5   13.40    1.97
   5  -6  -5   -0.20    0.22
   5  -6  -5    0.37    0.38
   5  -6  -5    0.64    0.29
  -5   6   5    0.10    0.18
  -5   6   5    0.29    0.25
   4  -6  -5    5.61    1.09
   4  -6  -5    7.73    1.30
   4  -6  -5    5.88    1.01
  -4   6   5    6.24    1.03
  -4   6   5    6.73    1.17
   3  -6  -5    5.05    0.84
   3  -6  -5    4.20    0.89
   3  -6  -5    5.85    1.09
  -3   6   5    5.37    0.88
   2  -6  -5    2.58    0.67
   2  -6  -5    1.65    0.54
   2  -6  -5    3.54    0.55
   2  -6  -5    2.60    0.56
  -2   6   5    2.32    0.60
  -2   6   5    1.89    0.50
   1  -6  -5    0.16    0.19
   1  -6  -5    0.22    0.30
   1  -6  -5   -0.06    0.16
   1  -6  -5   -0.18    0.23
  -1   6   5    0.37    0.24
  -1   6   5    0.01    0.23
   0  -6  -5    1.50    0.39
   0  -6  -5    1.52    0.37
   0   6   5    2.59    0.52
   0   6   5    1.03    0.45
  -1  -6  -5    3.09    0.65
  -1  -6  -5    3.59    0.62
   1   6   5    3.04    0.75
   1   6   5    2.92    0.64
  -2  -6  -5    1.61    0.36
  -2  -6  -5    0.72    0.30
   2   6   5    0.84    0.32
   2   6   5    0.59    0.37
  -3  -6  -5    0.44    0.26
  -3  -6  -5    1.01    0.33
   3   6   5    0.76    0.39
   3   6   5    1.11    0.35
  -4  -6  -5   10.43    1.66
  -4  -6  -5    9.80    1.55
   4   6   5   10.13    1.65
   4   6   5   11.34    1.61
   4   6   5    7.72    1.71
  -5  -6  -5    1.70    0.47
  -5  -6  -5    1.50    0.43
   5   6   5    1.27    0.45
   5   6   5    2.01    0.57
   5   6   5    0.33    0.40
   5   6   5    1.34    0.43
  -6  -6  -5   -0.09    0.26
  -6  -6  -5    0.06    0.24
   6   6   5    0.00    0.25
   6   6   5    0.17    0.40
   6   6   5    0.13    0.30
   6   6   5    0.11    0.35
  -7  -6  -5    0.84    0.39
   7   6   5    0.82    0.37
   7   6   5    0.73    0.45
   7   6   5    0.91    0.44
  -8  -6  -5    3.59    0.80
   8   6   5    4.59    0.88
   8   6   5    4.06    0.92
   8   6   5    3.69    0.99
   9   6   5    0.49    0.39
   9   6   5   -0.09    0.39
   9   6   5    0.23    0.35
  10   6   5   -0.08    0.33
  10   6   5    0.61    0.53
  11   6   5    0.06    0.49
  11   6   5   -0.05    0.44
  10  -7  -5    0.87    0.61
  10  -7  -5   -0.44    0.45
   9  -7  -5    1.00    0.50
   9  -7  -5    0.56    0.49
   8  -7  -5    0.04    0.42
   8  -7  -5    0.20    0.38
   7  -7  -5    0.86    0.50
   7  -7  -5    1.91    0.54
   6  -7  -5   -0.18    0.28
   6  -7  -5    0.02    0.32
  -6   7   5   -0.21    0.24
  -6   7   5   -0.01    0.23
   5  -7  -5   -0.14    0.27
   5  -7  -5   -0.01    0.24
  -5   7   5   -0.14    0.22
   4  -7  -5    7.20    1.25
   4  -7  -5    8.51    1.39
   4  -7  -5    8.19    1.55
  -4   7   5    7.57    1.27
  -4   7   5    7.39    1.42
   3  -7  -5    1.72    0.59
   3  -7  -5    1.09    0.36
   3  -7  -5    1.04    0.39
  -3   7   5    0.79    0.34
  -3   7   5    1.31    0.51
   2  -7  -5    2.00    0.51
   2  -7  -5    3.60    0.57
  -2   7   5    1.52    0.57
  -2   7   5    1.90    0.52
   1  -7  -5   10.40    1.75
   1  -7  -5    9.75    1.89
  -1   7   5   16.61    1.94
  -1   7   5   15.13    2.14
   0  -7  -5    2.54    0.58
   0  -7  -5    2.23    0.51
   0   7   5    2.88    0.72
   0   7   5    3.00    0.62
  -1  -7  -5    2.88    0.52
  -1  -7  -5    1.84    0.47
   1   7   5    1.92    0.51
   1   7   5    0.94    0.51
  -2  -7  -5   -0.06    0.15
  -2  -7  -5    0.25    0.22
   2   7   5    0.43    0.26
   2   7   5    0.10    0.28
  -3  -7  -5    5.48    1.06
  -3  -7  -5    5.06    0.96
   3   7   5    7.58    1.13
   3   7   5    5.35    1.19
  -4  -7  -5   12.01    1.79
  -4  -7  -5    9.77    1.61
   4   7   5    9.44    1.87
   4   7   5    9.86    1.65
  -5  -7  -5    1.92    0.57
  -5  -7  -5    2.46    0.58
   5   7   5    2.98    0.65
   5   7   5    1.66    0.63
  -6  -7  -5    0.67    0.36
   6   7   5    0.58    0.38
   6   7   5    0.24    0.38
   6   7   5   -0.06    0.34
  -7  -7  -5    1.88    0.57
   7   7   5    3.36    0.68
   7   7   5    1.45    0.68
   7   7   5    1.45    0.66
   8   7   5    0.99    0.56
   8   7   5    1.05    0.53
   8   7   5    1.26    0.48
   9   7   5    1.16    0.48
   9   7   5    0.44    0.38
   9   7   5   -0.19    0.44
  10   7   5    0.44    0.56
  10   7   5    0.19    0.37
  11   7   5    0.20    0.47
  11   7   5    0.20    0.59
   9  -8  -5    0.08    0.48
   9  -8  -5   -0.26    0.42
   8  -8  -5   -0.05    0.38
   8  -8  -5    0.99    0.48
   7  -8  -5   -0.07    0.39
   7  -8  -5    0.23    0.40
   6  -8  -5   -0.32    0.33
   6  -8  -5    0.44    0.34
  -6   8   5    0.97    0.38
  -6   8   5    0.68    0.42
   5  -8  -5    0.62    0.34
   5  -8  -5    0.58    0.35
  -5   8   5    0.59    0.35
   4  -8  -5    0.37    0.32
   4  -8  -5    0.32    0.35
  -4   8   5    1.18    0.40
   3  -8  -5    0.94    0.39
   3  -8  -5    1.41    0.40
  -3   8   5    0.44    0.34
  -3   8   5    0.60    0.47
   2  -8  -5   -0.25    0.22
   2  -8  -5   -0.01    0.22
  -2   8   5    0.62    0.41
  -2   8   5    0.03    0.29
   1  -8  -5    1.83    0.48
   1  -8  -5    0.58    0.33
  -1   8   5    1.85    0.50
  -1   8   5    3.36    0.75
   0  -8  -5   10.98    1.79
   0  -8  -5   12.90    1.98
   0   8   5   10.57    1.87
   0   8   5   13.96    2.19
  -1  -8  -5   -0.10    0.16
  -1  -8  -5    0.22    0.26
   1   8   5    0.88    0.47
   1   8   5    0.29    0.32
  -2  -8  -5    0.57    0.30
  -2  -8  -5    0.42    0.31
   2   8   5    0.49    0.34
   2   8   5    0.32    0.41
  -3  -8  -5    3.28    0.67
  -3  -8  -5    2.53    0.65
   3   8   5    3.60    0.75
   3   8   5    2.19    0.77
  -4  -8  -5    0.02    0.28
  -4  -8  -5    0.26    0.27
   4   8   5    0.08    0.39
   4   8   5    0.12    0.28
  -5  -8  -5    3.27    0.59
   5   8   5   -0.21    0.36
   5   8   5   -0.33    0.26
  -6  -8  -5    1.35    0.47
   6   8   5    0.62    0.49
   6   8   5    0.50    0.46
   6   8   5    0.61    0.40
  -7  -8  -5    0.83    0.45
   7   8   5    1.08    0.57
   7   8   5    1.20    0.47
   7   8   5    0.04    0.45
   8   8   5   -0.36    0.43
   8   8   5   -0.02    0.38
   8   8   5    0.20    0.38
   9   8   5    0.01    0.39
   9   8   5    0.55    0.42
   9   8   5    0.67    0.52
  10   8   5   -0.31    0.51
  10   8   5    0.25    0.42
   9  -9  -5    0.07    0.49
   8  -9  -5   -0.26    0.43
   8  -9  -5    0.59    0.46
   7  -9  -5    0.31    0.47
   7  -9  -5   -0.63    0.33
   6  -9  -5   -0.03    0.33
   6  -9  -5    0.16    0.34
   5  -9  -5    0.03    0.36
   5  -9  -5    0.60    0.41
  -5   9   5    0.38    0.35
   4  -9  -5    0.73    0.41
   4  -9  -5    0.22    0.32
  -4   9   5    1.01    0.41
   3  -9  -5   -0.04    0.31
   3  -9  -5    0.75    0.35
  -3   9   5   -0.13    0.28
   2  -9  -5    1.46    0.47
   2  -9  -5    1.56    0.51
  -2   9   5    2.39    0.71
  -2   9   5    1.40    0.49
   1  -9  -5    0.48    0.31
   1  -9  -5    1.78    0.49
  -1   9   5    2.19    0.57
  -1   9   5    1.87    0.65
   0  -9  -5    0.65    0.36
   0  -9  -5    1.04    0.39
   0   9   5    1.39    0.49
   0   9   5    1.72    0.63
  -1  -9  -5    0.48    0.32
  -1  -9  -5    0.23    0.29
   1   9   5   -0.23    0.27
   1   9   5    0.69    0.50
  -2  -9  -5    0.24    0.33
  -2  -9  -5    0.62    0.34
   2   9   5    0.36    0.51
   2   9   5    1.22    0.48
  -3  -9  -5    6.67    1.09
  -3  -9  -5    3.25    0.86
   3   9   5    5.53    1.04
   3   9   5    5.70    1.22
  -4  -9  -5   -0.08    0.29
   4   9   5    0.67    0.40
   4   9   5    1.40    0.62
  -5  -9  -5   -0.09    0.30
   5   9   5   -0.28    0.29
   5   9   5    0.33    0.45
  -6  -9  -5    1.79    0.62
   6   9   5    1.92    0.78
   6   9   5    2.72    0.70
  -7  -9  -5    0.61    0.47
   7   9   5    1.11    0.63
   7   9   5    1.14    0.49
   7   9   5    0.57    0.55
   8   9   5    0.27    0.53
   8   9   5    0.40    0.44
   8   9   5   -0.23    0.52
   9   9   5   -0.06    0.50
   9   9   5    0.11    0.39
   9   9   5    0.35    0.52
  10   9   5   -0.10    0.61
   8 -10  -5    0.14    0.53
   7 -10  -5    0.61    0.48
   7 -10  -5   -0.09    0.44
   6 -10  -5   -0.04    0.36
   6 -10  -5    0.04    0.43
   5 -10  -5    0.10    0.40
   5 -10  -5    0.22    0.38
  -5  10   5    0.21    0.40
   4 -10  -5    0.08    0.32
   4 -10  -5    0.70    0.41
  -4  10   5    0.32    0.40
   3 -10  -5    1.01    0.44
   3 -10  -5    0.76    0.43
  -3  10   5    0.16    0.36
   2 -10  -5    0.27    0.33
   2 -10  -5    0.13    0.32
  -2  10   5    0.58    0.42
   1 -10  -5    3.15    0.82
   1 -10  -5    3.41    0.78
  -1  10   5    5.24    0.96
  -1  10   5    4.45    1.07
   0 -10  -5    0.13    0.34
   0 -10  -5    0.73    0.38
   0  10   5    1.86    0.55
   0  10   5    0.80    0.55
  -1 -10  -5    0.58    0.38
  -1 -10  -5   -0.14    0.24
   1  10   5   -0.30    0.29
   1  10   5    0.47    0.50
  -2 -10  -5    0.40    0.32
  -2 -10  -5    0.23    0.37
   2  10   5   -0.19    0.43
   2  10   5    0.17    0.39
  -3 -10  -5   -0.06    0.28
   3  10   5    0.01    0.49
   3  10   5    1.47    0.50
  -4 -10  -5    0.16    0.35
   4  10   5    0.15    0.51
   4  10   5   -0.46    0.31
  -5 -10  -5    0.08    0.35
   5  10   5   -0.10    0.34
   5  10   5   -0.40    0.40
  -6 -10  -5    0.22    0.43
   6  10   5    0.11    0.41
   6  10   5   -0.12    0.51
   7  10   5   -0.11    0.52
   7  10   5    0.70    0.63
   7  10   5    0.51    0.44
   8  10   5    0.34    0.57
   8  10   5   -0.12    0.42
   8  10   5    0.13    0.58
   9  10   5   -0.17    0.47
   9  10   5    0.89    0.66
   7 -11  -5   -0.18    0.47
   6 -11  -5   -0.08    0.44
   6 -11  -5   -0.04    0.49
   5 -11  -5    0.07    0.41
   5 -11  -5    0.23    0.42
  -5  11   5   -0.26    0.40
   4 -11  -5   -0.96    0.33
   4 -11  -5   -0.65    0.31
  -4  11   5   -0.17    0.39
   3 -11  -5    0.54    0.40
   3 -11  -5    0.05    0.36
  -3  11   5    0.14    0.40
   2 -11  -5    1.04    0.47
   2 -11  -5    1.33    0.54
  -2  11   5    1.96    0.65
   1 -11  -5    1.20    0.46
   1 -11  -5    1.24    0.50
  -1  11   5    1.66    0.61
   0 -11  -5    1.20    0.48
   0 -11  -5    0.77    0.38
   0  11   5    0.15    0.44
   0  11   5    0.97    0.65
  -1 -11  -5    0.06    0.31
  -1 -11  -5    0.17    0.38
   1  11   5    0.25    0.59
   1  11   5   -0.30    0.36
  -2 -11  -5    0.44    0.38
   2  11   5    0.78    0.62
   2  11   5    1.01    0.51
  -3 -11  -5   -0.04    0.35
   3  11   5    0.89    0.48
   3  11   5    0.93    0.65
  -4 -11  -5    0.67    0.45
   4  11   5    0.34    0.58
   4  11   5   -0.37    0.36
  -5 -11  -5    0.06    0.41
   5  11   5    0.59    0.45
   5  11   5   -0.02    0.52
  -6 -11  -5   -0.44    0.41
   6  11   5    0.23    0.47
   6  11   5    0.51    0.68
   7  11   5   -0.11    0.58
   7  11   5    0.06    0.60
   7  11   5    0.24    0.45
   8  11   5   -0.38    0.67
   8  11   5   -0.67    0.56
   5 -12  -5    0.49    0.56
   4 -12  -5    0.14    0.48
   4 -12  -5    0.11    0.43
  -4  12   5   -0.49    0.43
   3 -12  -5    0.33    0.47
   3 -12  -5    0.14    0.41
  -3  12   5   -0.08    0.48
   2 -12  -5    0.74    0.44
   2 -12  -5    0.68    0.48
  -2  12   5    0.24    0.52
   1 -12  -5    1.35    0.53
   1 -12  -5    0.14    0.40
  -1  12   5    0.70    0.52
   0 -12  -5   -0.32    0.32
   0  12   5    0.08    0.46
  -1 -12  -5    0.16    0.37
   1  12   5   -0.39    0.39
   1  12   5   -0.10    0.61
  -2 -12  -5    0.29    0.40
   2  12   5   -0.58    0.40
   2  12   5    0.90    0.76
  -3 -12  -5    0.86    0.54
   3  12   5    0.28    0.51
   3  12   5    0.06    0.71
  -4 -12  -5    0.41    0.48
   4  12   5   -0.17    0.45
   4  12   5    0.11    0.67
  -5 -12  -5   -0.11    0.45
   5  12   5   -0.10    0.57
   5  12   5    0.03    0.45
   6  12   5    0.00    0.74
   7  12   5    0.43    0.65
   3 -13  -5    0.90    0.61
  -3  13   5    0.87    0.64
  -2  13   5   -0.58    0.49
   1 -13  -5    0.02    0.40
  -1  13   5   -0.27    0.49
   0 -13  -5    0.29    0.45
   0  13   5   -0.07    0.52
  -1 -13  -5   -0.08    0.37
   1  13   5    0.41    0.58
  -2 -13  -5    0.67    0.51
   2  13   5   -0.05    0.50
  -3 -13  -5   -0.34    0.40
   3  13   5    0.18    0.72
  -4 -13  -5    0.75    0.60
   4  13   5    0.40    0.78
   2  13  -6   -0.08    0.63
   1  13  -6   -0.04    0.64
   0  13  -6    0.21    0.72
   0 -13   6    0.12    0.43
  -1  13  -6    0.45    0.84
   1 -13   6   -0.57    0.40
   2 -13   6   -0.02    0.41
   3 -13   6   -0.27    0.43
   5  12  -6    0.12    0.61
   4  12  -6   -0.10    0.55
   4  12  -6    0.61    0.54
   3  12  -6    0.71    0.62
   3  12  -6    0.59    0.52
   2  12  -6   -0.46    0.41
   2  12  -6    0.40    0.62
   1  12  -6    0.36    0.64
   1  12  -6   -0.02    0.49
  -1 -12   6   -0.08    0.37
   0  12  -6   -0.33    0.47
   0  12  -6    0.41    0.57
   0 -12   6   -0.02    0.38
  -1  12  -6    0.27    0.54
  -1  12  -6   -0.02    0.55
   1 -12   6    0.24    0.38
  -2  12  -6   -0.24    0.48
  -2  12  -6   -0.13    0.58
   2 -12   6    0.20    0.38
  -3  12  -6    0.40    0.54
   3 -12   6    0.05    0.37
  -4  12  -6    0.98    0.74
   4 -12   6    1.16    0.55
  -5  12  -6    0.09    0.60
   6  11  -6   -0.15    0.44
   6  11  -6   -0.19    0.40
   5  11  -6    0.38    0.55
   5  11  -6    0.17    0.49
   4  11  -6    0.77    0.56
   4  11  -6    0.45    0.46
   3  11  -6    0.23    0.40
   3  11  -6   -0.08    0.49
   2  11  -6   -0.46    0.37
   2  11  -6   -0.34    0.45
  -2 -11   6    0.05    0.35
   1  11  -6    0.84    0.52
  -1 -11   6    0.80    0.42
   0  11  -6    0.31    0.56
   0  11  -6    1.44    0.61
   0 -11   6    0.71    0.40
  -1  11  -6    1.07    0.55
  -1  11  -6    0.24    0.56
   1 -11   6   -0.06    0.29
  -2  11  -6   -0.02    0.63
  -2  11  -6    0.60    0.54
   2 -11   6    0.22    0.34
  -3  11  -6    1.03    0.68
  -3  11  -6    3.05    0.88
   3 -11   6    1.24    0.54
  -4  11  -6   -0.42    0.43
   4 -11   6    0.45    0.38
  -5  11  -6    0.15    0.56
   5 -11   6    0.68    0.46
  -6  11  -6   -0.35    0.50
   6 -11   6   -0.11    0.45
  -7  11  -6    1.66    0.80
   7  10  -6    0.42    0.47
   7  10  -6    0.15    0.49
   6  10  -6    0.06    0.46
   6  10  -6    0.29    0.39
   5  10  -6    0.16    0.38
   5  10  -6    0.62    0.48
   4  10  -6    0.65    0.51
   4  10  -6    0.94    0.47
   3  10  -6    0.60    0.52
   3  10  -6    0.47    0.42
   2  10  -6   -0.10    0.39
   2  10  -6    0.40    0.43
  -2 -10   6    0.33    0.34
   1  10  -6    0.44    0.52
   1  10  -6    0.90    0.52
  -1 -10   6    0.71    0.36
   0  10  -6    0.08    0.44
   0  10  -6    0.04    0.40
   0 -10   6   -0.29    0.23
  -1  10  -6   -0.40    0.43
  -1  10  -6    0.29    0.42
   1 -10   6    0.52    0.31
  -2  10  -6   -0.22    0.40
  -2  10  -6    0.01    0.49
   2 -10   6   -0.17    0.23
  -3  10  -6    1.17    0.57
  -3  10  -6    2.23    0.77
   3 -10   6    0.87    0.43
   3 -10   6    0.55    0.45
  -4  10  -6    0.07    0.42
  -4  10  -6    0.15    0.58
   4 -10   6    0.41    0.41
   4 -10   6    0.37    0.36
  -5  10  -6    0.81    0.58
   5 -10   6   -0.18    0.38
   5 -10   6    0.17    0.32
  -6  10  -6    0.77    0.60
   6 -10   6   -0.14    0.45
   6 -10   6    0.18    0.36
  -7  10  -6    0.28    0.53
   7 -10   6    0.45    0.53
   7 -10   6    0.31    0.41
  -8  10  -6   -0.14    0.54
   8 -10   6   -0.20    0.49
   8   9  -6    0.16    0.37
   8   9  -6    0.11    0.51
   7   9  -6   -0.22    0.35
   7   9  -6    0.34    0.50
   6   9  -6    0.00    0.39
   6   9  -6    0.01    0.31
   5   9  -6   -0.02    0.27
   5   9  -6   -0.30    0.36
   4   9  -6   -0.22    0.37
   4   9  -6    0.31    0.32
   3   9  -6    0.14    0.33
   3   9  -6    1.13    0.48
  -3  -9   6    0.26    0.28
   2   9  -6    1.19    0.54
   2   9  -6    1.68    0.53
  -2  -9   6    0.33    0.29
   1   9  -6    0.29    0.46
   1   9  -6    1.97    0.55
  -1  -9   6    0.31    0.27
   0   9  -6    0.05    0.30
   0   9  -6    0.11    0.37
   0  -9   6    0.15    0.23
  -1   9  -6    1.42    0.52
  -1   9  -6    0.69    0.50
   1  -9   6    0.16    0.26
   1  -9   6    0.04    0.27
  -2   9  -6    1.09    0.51
  -2   9  -6    0.95    0.55
   2  -9   6    1.11    0.39
   2  -9   6    1.68    0.50
  -3   9  -6    0.38    0.43
  -3   9  -6    0.41    0.47
   3  -9   6    0.06    0.31
   3  -9   6    0.41    0.33
  -4   9  -6   -0.24    0.45
  -4   9  -6    0.17    0.43
   4  -9   6   -0.29    0.28
   4  -9   6   -0.05    0.30
  -5   9  -6   -0.29    0.38
  -5   9  -6    0.09    0.55
   5  -9   6    0.43    0.40
   5  -9   6    0.07    0.30
  -6   9  -6   -0.25    0.42
   6  -9   6    0.22    0.34
   6  -9   6   -0.35    0.35
  -7   9  -6   -0.14    0.45
   7  -9   6    0.63    0.54
   7  -9   6    0.32    0.34
  -8   9  -6   -0.43    0.45
   8  -9   6    0.10    0.40
   8  -9   6    0.17    0.49
   9  -9   6    0.44    0.57
   9   8  -6    0.27    0.55
   8   8  -6    0.32    0.41
   8   8  -6    0.60    0.37
   7   8  -6    0.38    0.43
   7   8  -6    0.96    0.42
   6   8  -6   -0.20    0.26
   6   8  -6   -0.48    0.29
   5   8  -6    1.91    0.59
   5   8  -6    1.60    0.50
   4   8  -6    0.67    0.34
   4   8  -6    0.49    0.37
   3   8  -6    2.10    0.64
   3   8  -6    1.59    0.53
  -3  -8   6    1.95    0.44
   2   8  -6    0.53    0.40
   2   8  -6    1.75    0.48
  -2  -8   6    0.47    0.27
   1   8  -6    0.20    0.34
   1   8  -6    0.06    0.34
   1   8  -6   -0.29    0.26
  -1  -8   6    0.05    0.20
  -1  -8   6    0.35    0.23
   0   8  -6    6.68    1.25
   0   8  -6    9.94    1.50
   0  -8   6    6.94    1.12
   0  -8   6    5.64    1.18
  -1   8  -6    8.52    1.33
  -1   8  -6    5.45    1.31
   1  -8   6    7.41    1.14
   1  -8   6    6.35    1.21
  -2   8  -6    0.24    0.31
  -2   8  -6    0.08    0.36
   2  -8   6    0.07    0.26
   2  -8   6   -0.01    0.22
  -3   8  -6    2.61    0.85
  -3   8  -6    3.82    0.83
   3  -8   6    3.18    0.71
   3  -8   6    4.30    0.83
  -4   8  -6    1.23    0.50
  -4   8  -6    0.37    0.45
   4  -8   6    0.00    0.21
   4  -8   6   -0.12    0.27
  -5   8  -6    0.31    0.51
  -5   8  -6    0.43    0.43
   5  -8   6    0.61    0.34
   5  -8   6    0.61    0.41
  -6   8  -6    0.82    0.51
   6  -8   6    1.34    0.53
   6  -8   6    1.12    0.45
  -7   8  -6    0.48    0.47
   7  -8   6   -0.09    0.40
   7  -8   6    0.87    0.41
  -8   8  -6    0.54    0.51
   8  -8   6    0.20    0.45
   8  -8   6    0.02    0.29
  -9   8  -6    2.40    0.78
   9  -8   6    0.55    0.46
   9  -8   6    0.62    0.54
  10  -8   6   -0.06    0.52
  10   7  -6   -0.04    0.41
   9   7  -6   -0.23    0.42
   8   7  -6   -0.10    0.38
   8   7  -6   -0.10    0.25
   7   7  -6    0.35    0.37
   7   7  -6   -0.07    0.29
   6   7  -6    0.77    0.34
   6   7  -6    1.03    0.43
   5   7  -6    0.19    0.30
   5   7  -6    1.44    0.38
   5   7  -6    0.62    0.38
   4   7  -6    2.79    0.69
   4   7  -6    3.79    0.69
   4   7  -6    2.89    0.61
   4   7  -6    3.27    0.66
  -4  -7   6    2.73    0.51
  -4  -7   6    2.69    0.50
   3   7  -6    0.64    0.32
   3   7  -6    0.41    0.32
   3   7  -6    0.45    0.29
   3   7  -6    0.42    0.29
  -3  -7   6    0.46    0.27
  -3  -7   6    0.87    0.27
   2   7  -6    0.53    0.35
   2   7  -6    0.61    0.34
   2   7  -6    1.12    0.38
  -2  -7   6    0.18    0.19
  -2  -7   6    0.30    0.23
   1   7  -6    1.30    0.45
   1   7  -6    1.59    0.45
[truncated: 609,438 more chars]
