# Supplementary material for: Rapid and reversible photoinduced switching of a rotaxane crystal
Source: Nat Commun. 2016 Nov 3;7:13321. doi: 10.1038/ncomms13321 (PMC5097158; doi:10.1038/ncomms13321)
Supplement: Supplementary Data 2 — CIFs for a rotaxane at various temperatures. [file ncomms13321-s3.zip]

Archive with 15 entries (12 files):
- rotaxane temp/
- rotaxane temp/rotaxane105C.cif
- __MACOSX/
- __MACOSX/rotaxane temp/
- __MACOSX/rotaxane temp/._rotaxane105C.cif
- rotaxane temp/rotaxane30C.cif
- __MACOSX/rotaxane temp/._rotaxane30C.cif
- rotaxane temp/rotaxane45C.cif
- __MACOSX/rotaxane temp/._rotaxane45C.cif
- rotaxane temp/rotaxane60C.cif
- __MACOSX/rotaxane temp/._rotaxane60C.cif
- rotaxane temp/rotaxane75C.cif
- __MACOSX/rotaxane temp/._rotaxane75C.cif
- rotaxane temp/rotaxane90C.cif
- __MACOSX/rotaxane temp/._rotaxane90C.cif
