# Supplementary material for: Rapid and reversible photoinduced switching of a rotaxane crystal
Source: Nat Commun. 2016 Nov 3;7:13321. doi: 10.1038/ncomms13321 (PMC5097158; doi:10.1038/ncomms13321)
Supplement: Supplementary Data 2 — CIFs for a rotaxane at various temperatures. [file ncomms13321-s3.zip › rotaxane temp/rotaxane105C.cif]

 
data_mo_160522VT2_180_0m
 
_audit_creation_method            SHELXL-2014/6
_chemical_name_systematic         ?
_chemical_name_common             ?
_chemical_melting_point           ?
_chemical_formula_moiety          ?
_chemical_formula_sum
 'C43 H54 F6 Fe N O8 P' 
_chemical_formula_weight          913.69

loop_
 _atom_type_symbol
 _atom_type_description
 _atom_type_scat_dispersion_real
 _atom_type_scat_dispersion_imag
 _atom_type_scat_source
 'C'  'C'   0.0033   0.0016
 'International Tables Vol C Tables 4.2.6.8 and 6.1.1.4'
 'H'  'H'   0.0000   0.0000
 'International Tables Vol C Tables 4.2.6.8 and 6.1.1.4'
 'N'  'N'   0.0061   0.0033
 'International Tables Vol C Tables 4.2.6.8 and 6.1.1.4'
 'O'  'O'   0.0106   0.0060
 'International Tables Vol C Tables 4.2.6.8 and 6.1.1.4'
 'F'  'F'   0.0171   0.0103
 'International Tables Vol C Tables 4.2.6.8 and 6.1.1.4'
 'P'  'P'   0.1023   0.0942
 'International Tables Vol C Tables 4.2.6.8 and 6.1.1.4'
 'Fe'  'Fe'   0.3463   0.8444
 'International Tables Vol C Tables 4.2.6.8 and 6.1.1.4'
 
_space_group_crystal_system       triclinic
_space_group_IT_number            2
_space_group_name_H-M_alt         'P -1'
_space_group_name_Hall            '-P 1'
 
_shelx_space_group_comment
;
The symmetry employed for this shelxl refinement is uniquely defined
by the following loop, which should always be used as a source of
symmetry information in preference to the above space-group names.
They are only intended as comments.
;
 
loop_
 _space_group_symop_operation_xyz
 'x, y, z'
 '-x, -y, -z'
 
_cell_length_a                    10.3843(6)
_cell_length_b                    11.2809(6)
_cell_length_c                    19.3678(11)
_cell_angle_alpha                 87.3201(13)
_cell_angle_beta                  81.1100(12)
_cell_angle_gamma                 88.5831(13)
_cell_volume                      2238.8(2)
_cell_formula_units_Z             2
_cell_measurement_temperature     378(2)
_cell_measurement_reflns_used     8011
_cell_measurement_theta_min       2.6615
_cell_measurement_theta_max       22.7473
 
_exptl_crystal_description        Tabullar
_exptl_crystal_colour             Yellow
_exptl_crystal_density_meas       ?
_exptl_crystal_density_method     'not measured'
_exptl_crystal_density_diffrn     1.355          
_exptl_crystal_F_000              956
_exptl_transmission_factor_min    ?
_exptl_transmission_factor_max    ?
_exptl_crystal_size_max           0.30
_exptl_crystal_size_mid           0.22
_exptl_crystal_size_min           0.10
_exptl_absorpt_coefficient_mu     0.448
_shelx_estimated_absorpt_T_min    ?
_shelx_estimated_absorpt_T_max    ?
_exptl_absorpt_correction_type    multi-scan
_exptl_absorpt_correction_T_min   0.8482  
_exptl_absorpt_correction_T_max   0.9485
_exptl_absorpt_process_details    'SADABS V2014/4 (Bruker AXS Inc.)'

_exptl_special_details    
;
?
;

_diffrn_ambient_temperature       378(2)
_diffrn_radiation_wavelength      0.71073
_diffrn_radiation_type            MoK\a
_diffrn_source                    ?
_diffrn_measurement_device_type   'Bruker APEX-II CCD'
_diffrn_measurement_method        '\f and \w scans'
_diffrn_detector_area_resol_mean  8.3333
_diffrn_reflns_number             33731
_diffrn_reflns_av_unetI/netI      0.0321
_diffrn_reflns_av_R_equivalents   0.0307
_diffrn_reflns_limit_h_min        -10
_diffrn_reflns_limit_h_max        13
_diffrn_reflns_limit_k_min        -14
_diffrn_reflns_limit_k_max        14
_diffrn_reflns_limit_l_min        -24
_diffrn_reflns_limit_l_max        24
_diffrn_reflns_theta_min          1.807
_diffrn_reflns_theta_max          26.531
_diffrn_reflns_theta_full         25.242
_diffrn_measured_fraction_theta_max   0.994
_diffrn_measured_fraction_theta_full  0.998
_diffrn_reflns_Laue_measured_fraction_max    0.994
_diffrn_reflns_Laue_measured_fraction_full   0.998
_diffrn_reflns_point_group_measured_fraction_max   0.994
_diffrn_reflns_point_group_measured_fraction_full  0.998
_reflns_number_total              9234
_reflns_number_gt                 5884
_reflns_threshold_expression      'I > 2\s(I)'
_reflns_Friedel_coverage          0.000
_reflns_Friedel_fraction_max      .
_reflns_Friedel_fraction_full     .
 
_reflns_special_details
;
 Reflections were merged by SHELXL according to the crystal
 class for the calculation of statistics and refinement.
 
 _reflns_Friedel_fraction is defined as the number of unique
 Friedel pairs measured divided by the number that would be
 possible theoretically, ignoring centric projections and
 systematic absences.
;
 
_computing_data_collection        'APEX2 (Bruker AXS, 2010)'
_computing_cell_refinement        'SAINT V8.34A (Bruker AXS Inc., 2013)'
_computing_data_reduction         'SAINT V8.34A (Bruker AXS Inc., 2013)'
_computing_structure_solution     ?
_computing_structure_refinement   'SHELXL-2014/6 (Sheldrick, 2014)'
_computing_molecular_graphics     'SHELXTL (Sheldrick, 2008)'
_computing_publication_material   'SHELXTL'
_refine_special_details           ?
_refine_ls_structure_factor_coef  Fsqd
_refine_ls_matrix_type            full
_refine_ls_weighting_scheme       calc
_refine_ls_weighting_details
'w=1/[\s^2^(Fo^2^)+(0.0802P)^2^+1.0928P] where P=(Fo^2^+2Fc^2^)/3'
_atom_sites_solution_primary      ?
_atom_sites_solution_secondary    ?
_atom_sites_solution_hydrogens    geom
_refine_ls_hydrogen_treatment     constr
_refine_ls_extinction_method      none
_refine_ls_extinction_coef        .
_refine_ls_number_reflns          9234
_refine_ls_number_parameters      542
_refine_ls_number_restraints      0
_refine_ls_R_factor_all           0.0948
_refine_ls_R_factor_gt            0.0585
_refine_ls_wR_factor_ref          0.1804
_refine_ls_wR_factor_gt           0.1536
_refine_ls_goodness_of_fit_ref    1.025
_refine_ls_restrained_S_all       1.025
_refine_ls_shift/su_max           0.001
_refine_ls_shift/su_mean          0.000
 
loop_
 _atom_site_label
 _atom_site_type_symbol
 _atom_site_fract_x
 _atom_site_fract_y
 _atom_site_fract_z
 _atom_site_U_iso_or_equiv
 _atom_site_adp_type
 _atom_site_occupancy
 _atom_site_site_symmetry_order  
 _atom_site_calc_flag
 _atom_site_refinement_flags_posn
 _atom_site_refinement_flags_adp
 _atom_site_refinement_flags_occupancy
 _atom_site_disorder_assembly
 _atom_site_disorder_group
Fe1 Fe 0.32116(5) 0.36439(4) 0.93021(2) 0.06960(18) Uani 1 1 d . . . . .
P1 P 0.94741(10) 0.72382(9) 0.74700(6) 0.0858(3) Uani 1 1 d . . . . .
C1 C 0.2120(4) 0.4910(4) 0.6093(2) 0.1002(13) Uani 1 1 d . . . . .
H1A H 0.1297 0.5315 0.6056 0.120 Uiso 1 1 calc R U . . .
H1B H 0.2626 0.4888 0.5629 0.120 Uiso 1 1 calc R U . . .
C2 C 0.2831(4) 0.5548(3) 0.6552(3) 0.0972(13) Uani 1 1 d . . . . .
H2A H 0.2804 0.6393 0.6436 0.117 Uiso 1 1 calc R U . . .
H2B H 0.2430 0.5418 0.7036 0.117 Uiso 1 1 calc R U . . .
C3 C 0.4945(4) 0.5774(3) 0.6823(2) 0.0891(11) Uani 1 1 d . . . . .
H3A H 0.4703 0.5627 0.7323 0.107 Uiso 1 1 calc R U . . .
H3B H 0.4835 0.6616 0.6718 0.107 Uiso 1 1 calc R U . . .
C4 C 0.6315(4) 0.5409(3) 0.6605(2) 0.0940(12) Uani 1 1 d . . . . .
H4A H 0.6571 0.5599 0.6110 0.113 Uiso 1 1 calc R U . . .
H4B H 0.6875 0.5833 0.6862 0.113 Uiso 1 1 calc R U . . .
C5 C 0.7778(4) 0.3792(4) 0.6696(2) 0.0876(10) Uani 1 1 d . . . . .
H5A H 0.8315 0.4305 0.6359 0.105 Uiso 1 1 calc R U . . .
H5B H 0.7870 0.2991 0.6531 0.105 Uiso 1 1 calc R U . . .
C6 C 0.8241(3) 0.3816(3) 0.73826(19) 0.0779(9) Uani 1 1 d . . . . .
H6A H 0.9182 0.3720 0.7323 0.093 Uiso 1 1 calc R U . . .
H6B H 0.8004 0.4567 0.7596 0.093 Uiso 1 1 calc R U . . .
C7 C 0.7943(3) 0.2711(3) 0.84700(18) 0.0727(8) Uani 1 1 d . . . . .
C8 C 0.8594(4) 0.3510(4) 0.8795(2) 0.0909(11) Uani 1 1 d . . . . .
H8 H 0.8854 0.4227 0.8565 0.109 Uiso 1 1 calc R U . . .
C9 C 0.8861(5) 0.3253(5) 0.9456(2) 0.1169(15) Uani 1 1 d . . . . .
H9 H 0.9309 0.3798 0.9671 0.140 Uiso 1 1 calc R U . . .
C10 C 0.8489(6) 0.2230(6) 0.9797(2) 0.1261(18) Uani 1 1 d . . . . .
H10 H 0.8676 0.2071 1.0246 0.151 Uiso 1 1 calc R U . . .
C11 C 0.7823(5) 0.1402(5) 0.9482(2) 0.1087(14) Uani 1 1 d . . . . .
H11 H 0.7564 0.0694 0.9723 0.130 Uiso 1 1 calc R U . . .
C12 C 0.7545(3) 0.1634(4) 0.8811(2) 0.0809(10) Uani 1 1 d . . . . .
C13 C 0.6668(4) -0.0284(4) 0.8710(3) 0.1054(14) Uani 1 1 d . . . . .
H13A H 0.6125 -0.0282 0.9165 0.126 Uiso 1 1 calc R U . . .
H13B H 0.7491 -0.0677 0.8764 0.126 Uiso 1 1 calc R U . . .
C14 C 0.6023(5) -0.0919(4) 0.8224(3) 0.1226(18) Uani 1 1 d . . . . .
H14A H 0.6504 -0.0815 0.7755 0.147 Uiso 1 1 calc R U . . .
H14B H 0.6018 -0.1760 0.8354 0.147 Uiso 1 1 calc R U . . .
C15 C 0.3824(6) -0.1161(4) 0.8233(3) 0.133(2) Uani 1 1 d . . . . .
H15A H 0.3821 -0.1701 0.8638 0.160 Uiso 1 1 calc R U . . .
H15B H 0.4045 -0.1637 0.7826 0.160 Uiso 1 1 calc R U . . .
C16 C 0.2529(5) -0.0782(4) 0.8238(3) 0.1169(16) Uani 1 1 d . . . . .
H16A H 0.2155 -0.1269 0.7923 0.140 Uiso 1 1 calc R U . . .
H16B H 0.2062 -0.0951 0.8704 0.140 Uiso 1 1 calc R U . . .
C17 C 0.0964(4) 0.0724(4) 0.8118(2) 0.1001(12) Uani 1 1 d . . . . .
H17A H 0.0864 0.1501 0.8316 0.120 Uiso 1 1 calc R U . . .
H17B H 0.0431 0.0176 0.8434 0.120 Uiso 1 1 calc R U . . .
C18 C 0.0502(4) 0.0784(3) 0.7439(2) 0.0941(12) Uani 1 1 d . . . . .
H18A H 0.0737 0.0057 0.7199 0.113 Uiso 1 1 calc R U . . .
H18B H -0.0440 0.0876 0.7507 0.113 Uiso 1 1 calc R U . . .
C19 C 0.0730(4) 0.1986(4) 0.6382(2) 0.0849(10) Uani 1 1 d . . . . .
C20 C -0.0008(5) 0.1224(5) 0.6072(3) 0.1164(16) Uani 1 1 d . . . . .
H20 H -0.0299 0.0520 0.6307 0.140 Uiso 1 1 calc R U . . .
C21 C -0.0309(6) 0.1498(7) 0.5425(4) 0.146(2) Uani 1 1 d . . . . .
H21 H -0.0809 0.0979 0.5223 0.176 Uiso 1 1 calc R U . . .
C22 C 0.0102(6) 0.2505(7) 0.5071(3) 0.141(2) Uani 1 1 d . . . . .
H22 H -0.0107 0.2671 0.4627 0.169 Uiso 1 1 calc R U . . .
C23 C 0.0841(5) 0.3306(5) 0.5366(2) 0.1155(15) Uani 1 1 d . . . . .
H23 H 0.1114 0.4010 0.5124 0.139 Uiso 1 1 calc R U . . .
C24 C 0.1164(4) 0.3031(4) 0.6029(2) 0.0860(11) Uani 1 1 d . . . . .
C25 C 0.3713(3) 0.3632(3) 0.82524(13) 0.0592(7) Uani 1 1 d . . . . .
C26 C 0.2371(4) 0.3938(3) 0.84275(16) 0.0720(8) Uani 1 1 d . . . . .
H26 H 0.1676 0.3528 0.8309 0.086 Uiso 1 1 calc R U . . .
C27 C 0.2280(5) 0.4976(3) 0.88140(18) 0.0894(11) Uani 1 1 d . . . . .
H27 H 0.1512 0.5368 0.8994 0.107 Uiso 1 1 calc R U . . .
C28 C 0.3524(5) 0.5309(3) 0.88796(19) 0.0939(12) Uani 1 1 d . . . . .
H28 H 0.3731 0.5964 0.9113 0.113 Uiso 1 1 calc R U . . .
C29 C 0.4432(4) 0.4494(3) 0.85356(16) 0.0752(9) Uani 1 1 d . . . . .
H29 H 0.5334 0.4519 0.8501 0.090 Uiso 1 1 calc R U . . .
C30 C 0.2363(6) 0.2217(5) 0.9850(2) 0.1108(15) Uani 1 1 d . . . . .
H30 H 0.1699 0.1774 0.9724 0.133 Uiso 1 1 calc R U . . .
C31 C 0.2199(5) 0.3211(5) 1.0263(2) 0.1140(16) Uani 1 1 d . . . . .
H31 H 0.1407 0.3546 1.0460 0.137 Uiso 1 1 calc R U . . .
C32 C 0.3427(6) 0.3609(5) 1.03272(19) 0.1137(16) Uani 1 1 d . . . . .
H32 H 0.3604 0.4259 1.0573 0.136 Uiso 1 1 calc R U . . .
C33 C 0.4359(5) 0.2854(5) 0.9955(2) 0.1122(15) Uani 1 1 d . . . . .
H33 H 0.5259 0.2914 0.9915 0.135 Uiso 1 1 calc R U . . .
C34 C 0.3699(6) 0.2009(4) 0.9660(2) 0.1063(15) Uani 1 1 d . . . . .
H34 H 0.4080 0.1405 0.9382 0.128 Uiso 1 1 calc R U . . .
C35 C 0.4270(3) 0.2574(3) 0.78829(13) 0.0616(7) Uani 1 1 d . . . . .
H35A H 0.3855 0.1870 0.8114 0.074 Uiso 1 1 calc R U . . .
H35B H 0.5193 0.2509 0.7912 0.074 Uiso 1 1 calc R U . . .
C36 C 0.4797(4) 0.1619(3) 0.67528(15) 0.0716(8) Uani 1 1 d . . . . .
H36A H 0.4604 0.0885 0.7027 0.086 Uiso 1 1 calc R U . . .
H36B H 0.5729 0.1741 0.6703 0.086 Uiso 1 1 calc R U . . .
C37 C 0.4418(3) 0.1508(3) 0.60434(15) 0.0679(8) Uani 1 1 d . . . . .
C38 C 0.4819(5) 0.2313(3) 0.55056(18) 0.0939(12) Uani 1 1 d . . . . .
H38 H 0.5350 0.2933 0.5579 0.113 Uiso 1 1 calc R U . . .
C39 C 0.4452(5) 0.2219(4) 0.4861(2) 0.1075(14) Uani 1 1 d . . . . .
H39 H 0.4718 0.2788 0.4509 0.129 Uiso 1 1 calc R U . . .
C40 C 0.3707(4) 0.1310(4) 0.47274(19) 0.0921(12) Uani 1 1 d . . . . .
C41 C 0.3303(4) 0.0505(4) 0.5263(2) 0.0937(11) Uani 1 1 d . . . . .
H41 H 0.2784 -0.0120 0.5184 0.112 Uiso 1 1 calc R U . . .
C42 C 0.3652(4) 0.0604(3) 0.59220(18) 0.0811(10) Uani 1 1 d . . . . .
H42 H 0.3363 0.0051 0.6280 0.097 Uiso 1 1 calc R U . . .
C43 C 0.3286(6) 0.1176(5) 0.4015(2) 0.1337(19) Uani 1 1 d . . . . .
H43A H 0.2655 0.1785 0.3939 0.201 Uiso 1 1 calc R U . . .
H43B H 0.2908 0.0411 0.4002 0.201 Uiso 1 1 calc R U . . .
H43C H 0.4032 0.1248 0.3656 0.201 Uiso 1 1 calc R U . . .
F1 F 0.9405(4) 0.6460(3) 0.68347(18) 0.1753(16) Uani 1 1 d . . . . .
F2 F 0.8846(4) 0.8325(3) 0.7121(2) 0.1922(16) Uani 1 1 d . . . . .
F3 F 1.0843(3) 0.7674(3) 0.7133(2) 0.1631(14) Uani 1 1 d . . . . .
F4 F 0.9482(4) 0.8055(3) 0.8090(2) 0.1811(17) Uani 1 1 d . . . . .
F5 F 1.0071(4) 0.6146(3) 0.7805(3) 0.2017(18) Uani 1 1 d . . . . .
F6 F 0.8101(3) 0.6795(3) 0.78132(18) 0.1473(12) Uani 1 1 d . . . . .
N1 N 0.4092(3) 0.2625(2) 0.71301(11) 0.0618(6) Uani 1 1 d . . . . .
H1C H 0.3247 0.2594 0.7101 0.074 Uiso 1 1 calc R U . . .
H1D H 0.4391 0.3309 0.6928 0.074 Uiso 1 1 calc R U . . .
O1 O 0.1889(2) 0.3737(2) 0.63730(13) 0.0839(7) Uani 1 1 d . . . . .
O2 O 0.4146(2) 0.5126(2) 0.64642(14) 0.0839(7) Uani 1 1 d . . . . .
O3 O 0.6455(2) 0.4170(2) 0.67396(14) 0.0869(7) Uani 1 1 d . . . . .
O4 O 0.7638(2) 0.2863(2) 0.78124(13) 0.0803(6) Uani 1 1 d . . . . .
O5 O 0.6892(3) 0.0898(2) 0.84452(15) 0.0966(8) Uani 1 1 d . . . . .
O6 O 0.4745(4) -0.0502(3) 0.8232(3) 0.185(2) Uani 1 1 d . . . . .
O7 O 0.2284(3) 0.0352(3) 0.80638(19) 0.1171(10) Uani 1 1 d . . . . .
O8 O 0.1092(2) 0.1785(2) 0.70246(14) 0.0822(6) Uani 1 1 d . . . . .
 
loop_
 _atom_site_aniso_label
 _atom_site_aniso_U_11
 _atom_site_aniso_U_22
 _atom_site_aniso_U_33
 _atom_site_aniso_U_23
 _atom_site_aniso_U_13
 _atom_site_aniso_U_12
Fe1 0.0847(4) 0.0773(3) 0.0480(2) -0.00831(19) -0.0140(2) 0.0085(2)
P1 0.0807(7) 0.0698(6) 0.1072(7) -0.0154(5) -0.0110(6) -0.0035(5)
C1 0.074(3) 0.097(3) 0.128(3) 0.023(3) -0.021(2) 0.013(2)
C2 0.081(3) 0.067(2) 0.136(4) 0.007(2) 0.000(2) 0.0139(19)
C3 0.114(3) 0.068(2) 0.086(2) 0.0096(18) -0.020(2) -0.004(2)
C4 0.089(3) 0.077(2) 0.121(3) 0.032(2) -0.037(2) -0.019(2)
C5 0.073(2) 0.097(3) 0.089(2) 0.018(2) -0.0093(19) -0.003(2)
C6 0.062(2) 0.077(2) 0.093(2) 0.0173(18) -0.0115(17) -0.0050(16)
C7 0.061(2) 0.075(2) 0.079(2) 0.0056(17) -0.0073(16) 0.0095(16)
C8 0.089(3) 0.093(3) 0.090(3) -0.003(2) -0.013(2) -0.003(2)
C9 0.122(4) 0.141(4) 0.089(3) -0.011(3) -0.017(3) -0.013(3)
C10 0.127(4) 0.179(6) 0.072(3) 0.007(3) -0.021(3) -0.001(4)
C11 0.099(3) 0.133(4) 0.088(3) 0.035(3) -0.004(2) 0.000(3)
C12 0.062(2) 0.091(3) 0.087(2) 0.016(2) -0.0100(18) 0.0091(18)
C13 0.081(3) 0.083(3) 0.144(4) 0.041(3) -0.010(3) 0.010(2)
C14 0.093(3) 0.066(2) 0.210(6) 0.022(3) -0.036(3) 0.006(2)
C15 0.123(4) 0.067(3) 0.215(6) 0.026(3) -0.049(4) -0.012(3)
C16 0.100(3) 0.089(3) 0.167(5) 0.032(3) -0.047(3) -0.030(3)
C17 0.079(3) 0.095(3) 0.122(3) 0.009(2) -0.002(2) -0.009(2)
C18 0.070(2) 0.075(2) 0.136(4) -0.007(2) -0.008(2) -0.0098(19)
C19 0.068(2) 0.089(3) 0.101(3) -0.021(2) -0.020(2) 0.0106(19)
C20 0.100(3) 0.117(4) 0.145(4) -0.043(3) -0.048(3) 0.006(3)
C21 0.125(5) 0.157(6) 0.176(7) -0.066(5) -0.067(5) 0.011(4)
C22 0.116(4) 0.207(7) 0.113(4) -0.054(5) -0.054(4) 0.035(5)
C23 0.095(3) 0.161(5) 0.092(3) -0.005(3) -0.020(2) 0.020(3)
C24 0.062(2) 0.108(3) 0.090(2) -0.018(2) -0.0178(19) 0.015(2)
C25 0.076(2) 0.0578(16) 0.0451(13) -0.0012(11) -0.0121(13) -0.0021(14)
C26 0.080(2) 0.080(2) 0.0591(17) -0.0062(15) -0.0209(16) 0.0035(17)
C27 0.117(3) 0.084(2) 0.068(2) -0.0129(18) -0.019(2) 0.032(2)
C28 0.147(4) 0.066(2) 0.076(2) -0.0185(17) -0.036(2) -0.003(2)
C29 0.092(3) 0.071(2) 0.0662(18) -0.0066(15) -0.0199(17) -0.0183(18)
C30 0.143(5) 0.113(3) 0.076(3) 0.027(2) -0.023(3) -0.015(3)
C31 0.114(4) 0.161(5) 0.059(2) 0.008(3) 0.004(2) 0.025(3)
C32 0.151(5) 0.145(4) 0.052(2) -0.015(2) -0.037(2) 0.019(4)
C33 0.114(4) 0.155(4) 0.069(2) 0.005(3) -0.030(2) 0.031(3)
C34 0.151(5) 0.099(3) 0.064(2) 0.015(2) -0.012(3) 0.032(3)
C35 0.078(2) 0.0619(17) 0.0464(14) -0.0018(12) -0.0132(13) 0.0003(14)
C36 0.092(2) 0.0645(18) 0.0588(16) -0.0109(14) -0.0119(16) 0.0149(17)
C37 0.086(2) 0.0630(18) 0.0551(16) -0.0125(13) -0.0113(15) 0.0142(16)
C38 0.143(4) 0.076(2) 0.0632(19) -0.0036(17) -0.018(2) -0.010(2)
C39 0.163(4) 0.095(3) 0.066(2) 0.001(2) -0.024(2) -0.002(3)
C40 0.112(3) 0.104(3) 0.063(2) -0.017(2) -0.024(2) 0.036(3)
C41 0.088(3) 0.099(3) 0.099(3) -0.031(2) -0.024(2) 0.002(2)
C42 0.089(3) 0.083(2) 0.070(2) -0.0094(17) -0.0080(18) 0.002(2)
C43 0.164(5) 0.165(5) 0.085(3) -0.036(3) -0.057(3) 0.032(4)
F1 0.192(3) 0.184(3) 0.146(3) -0.072(2) 0.020(2) -0.074(3)
F2 0.183(4) 0.151(3) 0.240(4) 0.050(3) -0.048(3) 0.027(3)
F3 0.109(2) 0.126(2) 0.239(4) -0.057(2) 0.044(2) -0.0348(17)
F4 0.167(3) 0.191(3) 0.183(3) -0.100(3) 0.018(2) -0.066(3)
F5 0.172(3) 0.155(3) 0.277(5) 0.073(3) -0.059(3) 0.025(3)
F6 0.110(2) 0.123(2) 0.198(3) -0.050(2) 0.029(2) -0.0367(17)
N1 0.0803(17) 0.0570(13) 0.0488(12) -0.0054(10) -0.0125(11) 0.0049(12)
O1 0.0769(16) 0.0831(16) 0.0924(16) 0.0079(13) -0.0189(13) -0.0001(12)
O2 0.0714(15) 0.0748(15) 0.1051(18) -0.0095(13) -0.0126(13) 0.0092(12)
O3 0.0749(16) 0.0762(15) 0.1102(18) 0.0267(13) -0.0237(13) -0.0093(12)
O4 0.0791(16) 0.0704(14) 0.0931(16) 0.0184(12) -0.0233(12) -0.0095(11)
O5 0.0948(19) 0.0796(16) 0.116(2) 0.0364(15) -0.0295(16) -0.0103(14)
O6 0.091(2) 0.0689(19) 0.403(7) 0.039(3) -0.078(3) -0.0062(18)
O7 0.085(2) 0.0849(19) 0.176(3) 0.0405(19) -0.0156(19) -0.0123(15)
O8 0.0758(16) 0.0695(14) 0.1036(18) -0.0082(12) -0.0186(13) -0.0064(12)
 
_geom_special_details
;
 All esds (except the esd in the dihedral angle between two l.s. planes)
 are estimated using the full covariance matrix.  The cell esds are taken
 into account individually in the estimation of esds in distances, angles
 and torsion angles; correlations between esds in cell parameters are only
 used when they are defined by crystal symmetry.  An approximate (isotropic)
 treatment of cell esds is used for estimating esds involving l.s. planes.
;
 
loop_
 _geom_bond_atom_site_label_1
 _geom_bond_atom_site_label_2
 _geom_bond_distance
 _geom_bond_site_symmetry_2
 _geom_bond_publ_flag
Fe1 C29 2.019(3) . ?
Fe1 C34 2.020(4) . ?
Fe1 C25 2.020(3) . ?
Fe1 C28 2.027(4) . ?
Fe1 C30 2.028(4) . ?
Fe1 C33 2.030(4) . ?
Fe1 C32 2.031(3) . ?
Fe1 C26 2.033(3) . ?
Fe1 C31 2.036(4) . ?
Fe1 C27 2.040(4) . ?
P1 F5 1.528(3) . ?
P1 F4 1.549(3) . ?
P1 F2 1.551(4) . ?
P1 F3 1.551(3) . ?
P1 F1 1.556(3) . ?
P1 F6 1.561(3) . ?
C1 O1 1.417(4) . ?
C1 C2 1.464(6) . ?
C1 H1A 0.9700 . ?
C1 H1B 0.9700 . ?
C2 O2 1.422(4) . ?
C2 H2A 0.9700 . ?
C2 H2B 0.9700 . ?
C3 O2 1.399(4) . ?
C3 C4 1.475(6) . ?
C3 H3A 0.9700 . ?
C3 H3B 0.9700 . ?
C4 O3 1.417(4) . ?
C4 H4A 0.9700 . ?
C4 H4B 0.9700 . ?
C5 O3 1.419(4) . ?
C5 C6 1.484(5) . ?
C5 H5A 0.9700 . ?
C5 H5B 0.9700 . ?
C6 O4 1.425(4) . ?
C6 H6A 0.9700 . ?
C6 H6B 0.9700 . ?
C7 O4 1.361(4) . ?
C7 C8 1.371(5) . ?
C7 C12 1.396(5) . ?
C8 C9 1.367(6) . ?
C8 H8 0.9300 . ?
C9 C10 1.338(7) . ?
C9 H9 0.9300 . ?
C10 C11 1.391(7) . ?
C10 H10 0.9300 . ?
C11 C12 1.386(6) . ?
C11 H11 0.9300 . ?
C12 O5 1.373(5) . ?
C13 O5 1.417(4) . ?
C13 C14 1.458(7) . ?
C13 H13A 0.9700 . ?
C13 H13B 0.9700 . ?
C14 O6 1.396(5) . ?
C14 H14A 0.9700 . ?
C14 H14B 0.9700 . ?
C15 O6 1.225(5) . ?
C15 C16 1.400(7) . ?
C15 H15A 0.9700 . ?
C15 H15B 0.9700 . ?
C16 O7 1.336(5) . ?
C16 H16A 0.9700 . ?
C16 H16B 0.9700 . ?
C17 O7 1.413(5) . ?
C17 C18 1.466(6) . ?
C17 H17A 0.9700 . ?
C17 H17B 0.9700 . ?
C18 O8 1.446(4) . ?
C18 H18A 0.9700 . ?
C18 H18B 0.9700 . ?
C19 O8 1.362(4) . ?
C19 C20 1.382(6) . ?
C19 C24 1.384(5) . ?
C20 C21 1.359(8) . ?
C20 H20 0.9300 . ?
C21 C22 1.342(9) . ?
C21 H21 0.9300 . ?
C22 C23 1.396(8) . ?
C22 H22 0.9300 . ?
C23 C24 1.397(6) . ?
C23 H23 0.9300 . ?
C24 O1 1.371(4) . ?
C25 C29 1.420(4) . ?
C25 C26 1.421(5) . ?
C25 C35 1.479(4) . ?
C26 C27 1.412(5) . ?
C26 H26 0.9300 . ?
C27 C28 1.380(6) . ?
C27 H27 0.9300 . ?
C28 C29 1.413(5) . ?
C28 H28 0.9300 . ?
C29 H29 0.9300 . ?
C30 C34 1.396(7) . ?
C30 C31 1.400(7) . ?
C30 H30 0.9300 . ?
C31 C32 1.388(7) . ?
C31 H31 0.9300 . ?
C32 C33 1.408(7) . ?
C32 H32 0.9300 . ?
C33 C34 1.382(7) . ?
C33 H33 0.9300 . ?
C34 H34 0.9300 . ?
C35 N1 1.496(3) . ?
C35 H35A 0.9700 . ?
C35 H35B 0.9700 . ?
C36 N1 1.493(4) . ?
C36 C37 1.498(4) . ?
C36 H36A 0.9700 . ?
C36 H36B 0.9700 . ?
C37 C42 1.360(5) . ?
C37 C38 1.371(5) . ?
C38 C39 1.369(5) . ?
C38 H38 0.9300 . ?
C39 C40 1.358(6) . ?
C39 H39 0.9300 . ?
C40 C41 1.368(6) . ?
C40 C43 1.525(5) . ?
C41 C42 1.390(5) . ?
C41 H41 0.9300 . ?
C42 H42 0.9300 . ?
C43 H43A 0.9600 . ?
C43 H43B 0.9600 . ?
C43 H43C 0.9600 . ?
N1 H1C 0.8900 . ?
N1 H1D 0.8900 . ?
 
loop_
 _geom_angle_atom_site_label_1
 _geom_angle_atom_site_label_2
 _geom_angle_atom_site_label_3
 _geom_angle
 _geom_angle_site_symmetry_1
 _geom_angle_site_symmetry_3
 _geom_angle_publ_flag
C29 Fe1 C34 119.77(19) . . ?
C29 Fe1 C25 41.18(12) . . ?
C34 Fe1 C25 105.24(15) . . ?
C29 Fe1 C28 40.89(16) . . ?
C34 Fe1 C28 156.6(2) . . ?
C25 Fe1 C28 68.73(13) . . ?
C29 Fe1 C30 155.9(2) . . ?
C34 Fe1 C30 40.35(19) . . ?
C25 Fe1 C30 120.82(17) . . ?
C28 Fe1 C30 162.1(2) . . ?
C29 Fe1 C33 106.00(19) . . ?
C34 Fe1 C33 39.9(2) . . ?
C25 Fe1 C33 121.44(17) . . ?
C28 Fe1 C33 122.6(2) . . ?
C30 Fe1 C33 67.4(2) . . ?
C29 Fe1 C32 123.6(2) . . ?
C34 Fe1 C32 67.7(2) . . ?
C25 Fe1 C32 159.0(2) . . ?
C28 Fe1 C32 109.44(19) . . ?
C30 Fe1 C32 67.4(2) . . ?
C33 Fe1 C32 40.57(19) . . ?
C29 Fe1 C26 68.77(14) . . ?
C34 Fe1 C26 123.27(18) . . ?
C25 Fe1 C26 41.05(13) . . ?
C28 Fe1 C26 67.88(15) . . ?
C30 Fe1 C26 108.40(18) . . ?
C33 Fe1 C26 158.58(18) . . ?
C32 Fe1 C26 159.32(19) . . ?
C29 Fe1 C31 160.8(2) . . ?
C34 Fe1 C31 67.76(19) . . ?
C25 Fe1 C31 157.8(2) . . ?
C28 Fe1 C31 126.0(2) . . ?
C30 Fe1 C31 40.3(2) . . ?
C33 Fe1 C31 67.6(2) . . ?
C32 Fe1 C31 39.90(19) . . ?
C26 Fe1 C31 123.8(2) . . ?
C29 Fe1 C27 68.14(17) . . ?
C34 Fe1 C27 161.1(2) . . ?
C25 Fe1 C27 68.62(13) . . ?
C28 Fe1 C27 39.67(17) . . ?
C30 Fe1 C27 126.2(2) . . ?
C33 Fe1 C27 158.6(2) . . ?
C32 Fe1 C27 124.26(18) . . ?
C26 Fe1 C27 40.58(14) . . ?
C31 Fe1 C27 110.81(18) . . ?
F5 P1 F4 96.3(3) . . ?
F5 P1 F2 178.5(3) . . ?
F4 P1 F2 84.9(3) . . ?
F5 P1 F3 91.2(2) . . ?
F4 P1 F3 90.61(18) . . ?
F2 P1 F3 89.6(2) . . ?
F5 P1 F1 86.5(3) . . ?
F4 P1 F1 176.9(3) . . ?
F2 P1 F1 92.3(3) . . ?
F3 P1 F1 90.60(19) . . ?
F5 P1 F6 88.4(2) . . ?
F4 P1 F6 89.28(17) . . ?
F2 P1 F6 90.7(2) . . ?
F3 P1 F6 179.6(2) . . ?
F1 P1 F6 89.53(17) . . ?
O1 C1 C2 109.2(3) . . ?
O1 C1 H1A 109.8 . . ?
C2 C1 H1A 109.8 . . ?
O1 C1 H1B 109.8 . . ?
C2 C1 H1B 109.8 . . ?
H1A C1 H1B 108.3 . . ?
O2 C2 C1 108.8(3) . . ?
O2 C2 H2A 109.9 . . ?
C1 C2 H2A 109.9 . . ?
O2 C2 H2B 109.9 . . ?
C1 C2 H2B 109.9 . . ?
H2A C2 H2B 108.3 . . ?
O2 C3 C4 109.1(3) . . ?
O2 C3 H3A 109.9 . . ?
C4 C3 H3A 109.9 . . ?
O2 C3 H3B 109.9 . . ?
C4 C3 H3B 109.9 . . ?
H3A C3 H3B 108.3 . . ?
O3 C4 C3 109.3(3) . . ?
O3 C4 H4A 109.8 . . ?
C3 C4 H4A 109.8 . . ?
O3 C4 H4B 109.8 . . ?
C3 C4 H4B 109.8 . . ?
H4A C4 H4B 108.3 . . ?
O3 C5 C6 111.8(3) . . ?
O3 C5 H5A 109.2 . . ?
C6 C5 H5A 109.2 . . ?
O3 C5 H5B 109.2 . . ?
C6 C5 H5B 109.2 . . ?
H5A C5 H5B 107.9 . . ?
O4 C6 C5 107.4(3) . . ?
O4 C6 H6A 110.2 . . ?
C5 C6 H6A 110.2 . . ?
O4 C6 H6B 110.2 . . ?
C5 C6 H6B 110.2 . . ?
H6A C6 H6B 108.5 . . ?
O4 C7 C8 125.3(3) . . ?
O4 C7 C12 114.4(3) . . ?
C8 C7 C12 120.3(3) . . ?
C9 C8 C7 120.1(4) . . ?
C9 C8 H8 120.0 . . ?
C7 C8 H8 120.0 . . ?
C10 C9 C8 120.9(5) . . ?
C10 C9 H9 119.5 . . ?
C8 C9 H9 119.5 . . ?
C9 C10 C11 120.4(4) . . ?
C9 C10 H10 119.8 . . ?
C11 C10 H10 119.8 . . ?
C12 C11 C10 120.0(4) . . ?
C12 C11 H11 120.0 . . ?
C10 C11 H11 120.0 . . ?
O5 C12 C11 125.8(4) . . ?
O5 C12 C7 116.0(3) . . ?
C11 C12 C7 118.2(4) . . ?
O5 C13 C14 109.1(4) . . ?
O5 C13 H13A 109.9 . . ?
C14 C13 H13A 109.9 . . ?
O5 C13 H13B 109.9 . . ?
C14 C13 H13B 109.9 . . ?
H13A C13 H13B 108.3 . . ?
O6 C14 C13 110.9(5) . . ?
O6 C14 H14A 109.5 . . ?
C13 C14 H14A 109.5 . . ?
O6 C14 H14B 109.5 . . ?
C13 C14 H14B 109.5 . . ?
H14A C14 H14B 108.1 . . ?
O6 C15 C16 124.8(4) . . ?
O6 C15 H15A 106.1 . . ?
C16 C15 H15A 106.1 . . ?
O6 C15 H15B 106.1 . . ?
C16 C15 H15B 106.1 . . ?
H15A C15 H15B 106.3 . . ?
O7 C16 C15 118.9(4) . . ?
O7 C16 H16A 107.6 . . ?
C15 C16 H16A 107.6 . . ?
O7 C16 H16B 107.6 . . ?
C15 C16 H16B 107.6 . . ?
H16A C16 H16B 107.0 . . ?
O7 C17 C18 112.3(4) . . ?
O7 C17 H17A 109.1 . . ?
C18 C17 H17A 109.1 . . ?
O7 C17 H17B 109.1 . . ?
C18 C17 H17B 109.1 . . ?
H17A C17 H17B 107.9 . . ?
O8 C18 C17 109.0(3) . . ?
O8 C18 H18A 109.9 . . ?
C17 C18 H18A 109.9 . . ?
O8 C18 H18B 109.9 . . ?
C17 C18 H18B 109.9 . . ?
H18A C18 H18B 108.3 . . ?
O8 C19 C20 124.6(4) . . ?
O8 C19 C24 115.7(3) . . ?
C20 C19 C24 119.7(4) . . ?
C21 C20 C19 120.3(6) . . ?
C21 C20 H20 119.9 . . ?
C19 C20 H20 119.9 . . ?
C22 C21 C20 121.2(6) . . ?
C22 C21 H21 119.4 . . ?
C20 C21 H21 119.4 . . ?
C21 C22 C23 120.6(6) . . ?
C21 C22 H22 119.7 . . ?
C23 C22 H22 119.7 . . ?
C22 C23 C24 118.8(5) . . ?
C22 C23 H23 120.6 . . ?
C24 C23 H23 120.6 . . ?
O1 C24 C19 116.0(3) . . ?
O1 C24 C23 124.5(4) . . ?
C19 C24 C23 119.5(4) . . ?
C29 C25 C26 107.3(3) . . ?
C29 C25 C35 125.7(3) . . ?
C26 C25 C35 126.9(3) . . ?
C29 C25 Fe1 69.36(17) . . ?
C26 C25 Fe1 69.97(16) . . ?
C35 C25 Fe1 123.10(19) . . ?
C27 C26 C25 107.8(3) . . ?
C27 C26 Fe1 70.00(19) . . ?
C25 C26 Fe1 68.99(17) . . ?
C27 C26 H26 126.1 . . ?
C25 C26 H26 126.1 . . ?
Fe1 C26 H26 126.5 . . ?
C28 C27 C26 108.5(3) . . ?
C28 C27 Fe1 69.6(2) . . ?
C26 C27 Fe1 69.42(19) . . ?
C28 C27 H27 125.7 . . ?
C26 C27 H27 125.7 . . ?
Fe1 C27 H27 126.8 . . ?
C27 C28 C29 109.0(3) . . ?
C27 C28 Fe1 70.7(2) . . ?
C29 C28 Fe1 69.2(2) . . ?
C27 C28 H28 125.5 . . ?
C29 C28 H28 125.5 . . ?
Fe1 C28 H28 126.1 . . ?
C28 C29 C25 107.5(3) . . ?
C28 C29 Fe1 69.9(2) . . ?
C25 C29 Fe1 69.46(17) . . ?
C28 C29 H29 126.3 . . ?
C25 C29 H29 126.3 . . ?
Fe1 C29 H29 126.0 . . ?
C34 C30 C31 107.9(5) . . ?
C34 C30 Fe1 69.5(3) . . ?
C31 C30 Fe1 70.2(3) . . ?
C34 C30 H30 126.0 . . ?
C31 C30 H30 126.0 . . ?
Fe1 C30 H30 125.9 . . ?
C32 C31 C30 107.8(5) . . ?
C32 C31 Fe1 69.8(2) . . ?
C30 C31 Fe1 69.5(2) . . ?
C32 C31 H31 126.1 . . ?
C30 C31 H31 126.1 . . ?
Fe1 C31 H31 126.1 . . ?
C31 C32 C33 108.0(5) . . ?
C31 C32 Fe1 70.3(2) . . ?
C33 C32 Fe1 69.7(2) . . ?
C31 C32 H32 126.0 . . ?
C33 C32 H32 126.0 . . ?
Fe1 C32 H32 125.6 . . ?
C34 C33 C32 107.9(5) . . ?
C34 C33 Fe1 69.7(2) . . ?
C32 C33 Fe1 69.7(2) . . ?
C34 C33 H33 126.1 . . ?
C32 C33 H33 126.1 . . ?
Fe1 C33 H33 126.1 . . ?
C33 C34 C30 108.3(4) . . ?
C33 C34 Fe1 70.4(3) . . ?
C30 C34 Fe1 70.1(3) . . ?
C33 C34 H34 125.8 . . ?
C30 C34 H34 125.8 . . ?
Fe1 C34 H34 125.2 . . ?
C25 C35 N1 112.4(2) . . ?
C25 C35 H35A 109.1 . . ?
N1 C35 H35A 109.1 . . ?
C25 C35 H35B 109.1 . . ?
N1 C35 H35B 109.1 . . ?
H35A C35 H35B 107.9 . . ?
N1 C36 C37 111.8(3) . . ?
N1 C36 H36A 109.2 . . ?
C37 C36 H36A 109.2 . . ?
N1 C36 H36B 109.2 . . ?
C37 C36 H36B 109.2 . . ?
H36A C36 H36B 107.9 . . ?
C42 C37 C38 118.5(3) . . ?
C42 C37 C36 120.2(3) . . ?
C38 C37 C36 121.3(3) . . ?
C39 C38 C37 121.0(4) . . ?
C39 C38 H38 119.5 . . ?
C37 C38 H38 119.5 . . ?
C40 C39 C38 121.3(4) . . ?
C40 C39 H39 119.4 . . ?
C38 C39 H39 119.4 . . ?
C39 C40 C41 117.9(4) . . ?
C39 C40 C43 122.6(4) . . ?
C41 C40 C43 119.5(5) . . ?
C40 C41 C42 121.3(4) . . ?
C40 C41 H41 119.4 . . ?
C42 C41 H41 119.4 . . ?
C37 C42 C41 120.0(4) . . ?
C37 C42 H42 120.0 . . ?
C41 C42 H42 120.0 . . ?
C40 C43 H43A 109.5 . . ?
C40 C43 H43B 109.5 . . ?
H43A C43 H43B 109.5 . . ?
C40 C43 H43C 109.5 . . ?
H43A C43 H43C 109.5 . . ?
H43B C43 H43C 109.5 . . ?
C36 N1 C35 111.1(2) . . ?
C36 N1 H1C 109.4 . . ?
C35 N1 H1C 109.4 . . ?
C36 N1 H1D 109.4 . . ?
C35 N1 H1D 109.4 . . ?
H1C N1 H1D 108.0 . . ?
C24 O1 C1 117.1(3) . . ?
C3 O2 C2 113.2(3) . . ?
C4 O3 C5 112.8(3) . . ?
C7 O4 C6 117.2(3) . . ?
C12 O5 C13 118.4(3) . . ?
C15 O6 C14 122.9(4) . . ?
C16 O7 C17 117.5(3) . . ?
C19 O8 C18 116.3(3) . . ?
 
_refine_diff_density_max    0.495
_refine_diff_density_min   -0.392
_refine_diff_density_rms    0.043

_shelxl_version_number 2014/6

_shelx_res_file
;
TITL mo_160522VT2_180_0m in P-1
CELL 0.71073  10.38430  11.28090  19.36780  87.3201  81.1100  88.5831
ZERR    2.00   0.00060   0.00060   0.00110   0.0013   0.0012   0.0013
LATT 1
SFAC C  H  N  O  F  P  Fe
UNIT 86  108  2  16  12  2  2
L.S. 4
ACTA
BOND $H
FMAP 2
PLAN 5
TEMP 105.120
WGHT    0.080200    1.092800
FVAR       0.69105
FE1   7    0.321160    0.364395    0.930208    11.00000    0.08473    0.07732 =
         0.04799   -0.00831   -0.01398    0.00851
P1    6    0.947411    0.723818    0.747005    11.00000    0.08069    0.06977 =
         0.10718   -0.01545   -0.01103   -0.00346
C1    1    0.212009    0.490952    0.609320    11.00000    0.07417    0.09692 =
         0.12786    0.02296   -0.02074    0.01298
AFIX  23
H1A   2    0.129726    0.531468    0.605586    11.00000   -1.20000
H1B   2    0.262631    0.488827    0.562888    11.00000   -1.20000
AFIX   0
C2    1    0.283098    0.554811    0.655249    11.00000    0.08141    0.06690 =
         0.13615    0.00730    0.00034    0.01388
AFIX  23
H2A   2    0.280385    0.639305    0.643579    11.00000   -1.20000
H2B   2    0.242976    0.541792    0.703577    11.00000   -1.20000
AFIX   0
C3    1    0.494463    0.577373    0.682257    11.00000    0.11367    0.06772 =
         0.08619    0.00958   -0.01951   -0.00393
AFIX  23
H3A   2    0.470337    0.562725    0.732284    11.00000   -1.20000
H3B   2    0.483458    0.661603    0.671773    11.00000   -1.20000
AFIX   0
C4    1    0.631502    0.540854    0.660504    11.00000    0.08865    0.07658 =
         0.12090    0.03168   -0.03747   -0.01911
AFIX  23
H4A   2    0.657114    0.559935    0.611005    11.00000   -1.20000
H4B   2    0.687544    0.583331    0.686172    11.00000   -1.20000
AFIX   0
C5    1    0.777754    0.379189    0.669626    11.00000    0.07341    0.09727 =
         0.08897    0.01838   -0.00931   -0.00258
AFIX  23
H5A   2    0.831547    0.430494    0.635930    11.00000   -1.20000
H5B   2    0.787045    0.299115    0.653100    11.00000   -1.20000
AFIX   0
C6    1    0.824130    0.381560    0.738255    11.00000    0.06208    0.07705 =
         0.09266    0.01728   -0.01147   -0.00503
AFIX  23
H6A   2    0.918229    0.371968    0.732262    11.00000   -1.20000
H6B   2    0.800434    0.456666    0.759636    11.00000   -1.20000
AFIX   0
C7    1    0.794256    0.271101    0.846998    11.00000    0.06140    0.07492 =
         0.07934    0.00563   -0.00729    0.00946
C8    1    0.859377    0.350980    0.879478    11.00000    0.08937    0.09286 =
         0.09036   -0.00290   -0.01328   -0.00277
AFIX  43
H8    2    0.885383    0.422698    0.856545    11.00000   -1.20000
AFIX   0
C9    1    0.886141    0.325334    0.945553    11.00000    0.12199    0.14112 =
         0.08884   -0.01107   -0.01689   -0.01260
AFIX  43
H9    2    0.930857    0.379785    0.967092    11.00000   -1.20000
AFIX   0
C10   1    0.848886    0.222976    0.979656    11.00000    0.12699    0.17923 =
         0.07241    0.00734   -0.02065   -0.00146
AFIX  43
H10   2    0.867629    0.207070    1.024631    11.00000   -1.20000
AFIX   0
C11   1    0.782306    0.140248    0.948234    11.00000    0.09862    0.13276 =
         0.08753    0.03468   -0.00413   -0.00006
AFIX  43
H11   2    0.756410    0.069394    0.972261    11.00000   -1.20000
AFIX   0
C12   1    0.754539    0.163367    0.881126    11.00000    0.06210    0.09109 =
         0.08677    0.01564   -0.00996    0.00907
C13   1    0.666824   -0.028424    0.870980    11.00000    0.08135    0.08337 =
         0.14422    0.04093   -0.01008    0.00982
AFIX  23
H13A  2    0.612481   -0.028240    0.916462    11.00000   -1.20000
H13B  2    0.749057   -0.067668    0.876404    11.00000   -1.20000
AFIX   0
C14   1    0.602337   -0.091876    0.822444    11.00000    0.09316    0.06557 =
         0.21006    0.02180   -0.03569    0.00641
AFIX  23
H14A  2    0.650447   -0.081493    0.775550    11.00000   -1.20000
H14B  2    0.601802   -0.175992    0.835388    11.00000   -1.20000
AFIX   0
C15   1    0.382422   -0.116093    0.823326    11.00000    0.12319    0.06680 =
         0.21459    0.02589   -0.04851   -0.01162
AFIX  23
H15A  2    0.382116   -0.170077    0.863829    11.00000   -1.20000
H15B  2    0.404547   -0.163722    0.782608    11.00000   -1.20000
AFIX   0
C16   1    0.252950   -0.078197    0.823762    11.00000    0.10018    0.08917 =
         0.16739    0.03239   -0.04688   -0.03018
AFIX  23
H16A  2    0.215542   -0.126950    0.792257    11.00000   -1.20000
H16B  2    0.206183   -0.095077    0.870399    11.00000   -1.20000
AFIX   0
C17   1    0.096447    0.072440    0.811790    11.00000    0.07864    0.09455 =
         0.12215    0.00907   -0.00243   -0.00946
AFIX  23
H17A  2    0.086430    0.150124    0.831619    11.00000   -1.20000
H17B  2    0.043052    0.017613    0.843373    11.00000   -1.20000
AFIX   0
C18   1    0.050210    0.078443    0.743916    11.00000    0.06965    0.07494 =
         0.13588   -0.00716   -0.00784   -0.00980
AFIX  23
H18A  2    0.073674    0.005670    0.719875    11.00000   -1.20000
H18B  2   -0.043972    0.087556    0.750710    11.00000   -1.20000
AFIX   0
C19   1    0.073010    0.198570    0.638210    11.00000    0.06757    0.08883 =
         0.10144   -0.02097   -0.01951    0.01061
C20   1   -0.000769    0.122368    0.607194    11.00000    0.09963    0.11744 =
         0.14466   -0.04302   -0.04847    0.00575
AFIX  43
H20   2   -0.029916    0.052003    0.630731    11.00000   -1.20000
AFIX   0
C21   1   -0.030897    0.149826    0.542459    11.00000    0.12471    0.15713 =
         0.17621   -0.06606   -0.06744    0.01133
AFIX  43
H21   2   -0.080907    0.097919    0.522259    11.00000   -1.20000
AFIX   0
C22   1    0.010218    0.250525    0.507133    11.00000    0.11560    0.20736 =
         0.11348   -0.05387   -0.05440    0.03462
AFIX  43
H22   2   -0.010716    0.267072    0.462658    11.00000   -1.20000
AFIX   0
C23   1    0.084108    0.330593    0.536575    11.00000    0.09487    0.16060 =
         0.09171   -0.00548   -0.01989    0.02004
AFIX  43
H23   2    0.111355    0.401006    0.512447    11.00000   -1.20000
AFIX   0
C24   1    0.116416    0.303098    0.602932    11.00000    0.06233    0.10845 =
         0.08967   -0.01818   -0.01779    0.01524
C25   1    0.371314    0.363163    0.825237    11.00000    0.07559    0.05776 =
         0.04508   -0.00116   -0.01210   -0.00212
C26   1    0.237065    0.393765    0.842748    11.00000    0.08048    0.07974 =
         0.05912   -0.00619   -0.02094    0.00351
AFIX  43
H26   2    0.167573    0.352788    0.830884    11.00000   -1.20000
AFIX   0
C27   1    0.228036    0.497555    0.881396    11.00000    0.11691    0.08421 =
         0.06796   -0.01285   -0.01907    0.03199
AFIX  43
H27   2    0.151222    0.536813    0.899393    11.00000   -1.20000
AFIX   0
C28   1    0.352407    0.530907    0.887959    11.00000    0.14723    0.06581 =
         0.07619   -0.01851   -0.03616   -0.00269
AFIX  43
H28   2    0.373135    0.596408    0.911252    11.00000   -1.20000
AFIX   0
C29   1    0.443152    0.449444    0.853563    11.00000    0.09160    0.07137 =
         0.06621   -0.00662   -0.01994   -0.01828
AFIX  43
H29   2    0.533383    0.451880    0.850107    11.00000   -1.20000
AFIX   0
C30   1    0.236299    0.221729    0.984971    11.00000    0.14303    0.11256 =
         0.07627    0.02744   -0.02255   -0.01535
AFIX  43
H30   2    0.169946    0.177405    0.972361    11.00000   -1.20000
AFIX   0
C31   1    0.219879    0.321133    1.026345    11.00000    0.11398    0.16062 =
         0.05924    0.00821    0.00401    0.02470
AFIX  43
H31   2    0.140714    0.354575    1.046046    11.00000   -1.20000
AFIX   0
C32   1    0.342708    0.360864    1.032723    11.00000    0.15085    0.14453 =
         0.05238   -0.01475   -0.03719    0.01878
AFIX  43
H32   2    0.360368    0.425930    1.057282    11.00000   -1.20000
AFIX   0
C33   1    0.435904    0.285426    0.995506    11.00000    0.11424    0.15525 =
         0.06936    0.00550   -0.02952    0.03109
AFIX  43
H33   2    0.525941    0.291396    0.991489    11.00000   -1.20000
AFIX   0
C34   1    0.369903    0.200937    0.966001    11.00000    0.15108    0.09891 =
         0.06407    0.01494   -0.01247    0.03244
AFIX  43
H34   2    0.407973    0.140531    0.938244    11.00000   -1.20000
AFIX   0
C35   1    0.426994    0.257392    0.788295    11.00000    0.07769    0.06186 =
         0.04637   -0.00183   -0.01317    0.00031
AFIX  23
H35A  2    0.385536    0.186951    0.811381    11.00000   -1.20000
H35B  2    0.519324    0.250910    0.791237    11.00000   -1.20000
AFIX   0
C36   1    0.479722    0.161859    0.675280    11.00000    0.09166    0.06452 =
         0.05880   -0.01093   -0.01186    0.01491
AFIX  23
H36A  2    0.460436    0.088525    0.702708    11.00000   -1.20000
H36B  2    0.572888    0.174084    0.670343    11.00000   -1.20000
AFIX   0
C37   1    0.441797    0.150816    0.604336    11.00000    0.08583    0.06301 =
         0.05511   -0.01254   -0.01130    0.01415
C38   1    0.481946    0.231310    0.550564    11.00000    0.14321    0.07630 =
         0.06323   -0.00355   -0.01782   -0.00984
AFIX  43
H38   2    0.534968    0.293274    0.557943    11.00000   -1.20000
AFIX   0
C39   1    0.445175    0.221878    0.486143    11.00000    0.16282    0.09546 =
         0.06585    0.00089   -0.02412   -0.00217
AFIX  43
H39   2    0.471762    0.278841    0.450887    11.00000   -1.20000
AFIX   0
C40   1    0.370663    0.130994    0.472740    11.00000    0.11215    0.10409 =
         0.06278   -0.01707   -0.02363    0.03557
C41   1    0.330290    0.050493    0.526281    11.00000    0.08780    0.09938 =
         0.09926   -0.03132   -0.02395    0.00227
AFIX  43
H41   2    0.278446   -0.012046    0.518420    11.00000   -1.20000
AFIX   0
C42   1    0.365243    0.060351    0.592198    11.00000    0.08898    0.08335 =
         0.06997   -0.00939   -0.00801    0.00204
AFIX  43
H42   2    0.336261    0.005059    0.628004    11.00000   -1.20000
AFIX   0
C43   1    0.328627    0.117637    0.401520    11.00000    0.16429    0.16517 =
         0.08473   -0.03560   -0.05673    0.03244
AFIX 137
H43A  2    0.265486    0.178520    0.393896    11.00000   -1.50000
H43B  2    0.290757    0.041146    0.400243    11.00000   -1.50000
H43C  2    0.403169    0.124833    0.365580    11.00000   -1.50000
AFIX   0
F1    5    0.940543    0.646007    0.683469    11.00000    0.19161    0.18353 =
         0.14610   -0.07173    0.01977   -0.07426
F2    5    0.884575    0.832493    0.712087    11.00000    0.18335    0.15087 =
         0.24031    0.05003   -0.04809    0.02691
F3    5    1.084298    0.767360    0.713297    11.00000    0.10897    0.12555 =
         0.23873   -0.05719    0.04384   -0.03483
F4    5    0.948192    0.805453    0.809040    11.00000    0.16723    0.19098 =
         0.18259   -0.10038    0.01808   -0.06576
F5    5    1.007089    0.614598    0.780514    11.00000    0.17166    0.15481 =
         0.27714    0.07336   -0.05926    0.02524
F6    5    0.810082    0.679480    0.781325    11.00000    0.10996    0.12295 =
         0.19797   -0.04969    0.02913   -0.03670
N1    3    0.409204    0.262463    0.713014    11.00000    0.08029    0.05703 =
         0.04879   -0.00535   -0.01252    0.00492
AFIX  23
H1C   2    0.324656    0.259422    0.710109    11.00000   -1.20000
H1D   2    0.439121    0.330898    0.692773    11.00000   -1.20000
AFIX   0
O1    4    0.188918    0.373721    0.637297    11.00000    0.07691    0.08307 =
         0.09244    0.00791   -0.01889   -0.00011
O2    4    0.414597    0.512649    0.646424    11.00000    0.07141    0.07485 =
         0.10511   -0.00954   -0.01259    0.00919
O3    4    0.645495    0.417007    0.673955    11.00000    0.07490    0.07621 =
         0.11020    0.02673   -0.02367   -0.00929
O4    4    0.763802    0.286257    0.781238    11.00000    0.07911    0.07037 =
         0.09308    0.01838   -0.02327   -0.00953
O5    4    0.689167    0.089758    0.844521    11.00000    0.09485    0.07955 =
         0.11634    0.03638   -0.02951   -0.01026
O6    4    0.474474   -0.050156    0.823154    11.00000    0.09080    0.06886 =
         0.40282    0.03878   -0.07802   -0.00622
O7    4    0.228406    0.035157    0.806381    11.00000    0.08472    0.08489 =
         0.17634    0.04054   -0.01559   -0.01227
O8    4    0.109164    0.178496    0.702456    11.00000    0.07580    0.06948 =
         0.10359   -0.00816   -0.01861   -0.00641
HKLF 4

REM  mo_160522VT2_180_0m in P-1
REM R1 =  0.0585 for    5884 Fo > 4sig(Fo)  and  0.0948 for all    9234 data
REM    542 parameters refined using      0 restraints

END

WGHT      0.0802      1.0924

REM Highest difference peak  0.495,  deepest hole -0.392,  1-sigma level  0.043
Q1    1   0.8328  0.7322  0.7079  11.00000  0.05    0.50
Q2    1   0.4577 -0.0596  0.8517  11.00000  0.05    0.47
Q3    1   1.0780  0.6911  0.7751  11.00000  0.05    0.47
Q4    1   0.4766 -0.0821  0.7827  11.00000  0.05    0.45
Q5    1   1.0352  0.7129  0.8004  11.00000  0.05    0.41
;
_shelx_res_checksum   87614

_shelx_hkl_file
;
   1   0   0 -0.2262 0.40773   4
   1   0   0 2.60163 0.46946   3
   2   0   0 98.0607 3.76397   4
   2   0   0 99.3749 3.26593   3
   3   0   0 1014.75 21.5082   4
   3   0   0 1022.77 20.5733   3
   4   0   0 52.1544 3.82972   4
   4   0   0 48.8617 3.24739   3
   5   0   0 32.1806 3.85771   4
   6   0   0 7.96080 1.25040   1
   6   0   0 8.72768 1.45646   1
   6   0   0 8.56246 3.49842   4
   7   0   0 482.006 10.7073   1
   7   0   0 488.025 10.5953   1
   7   0   0 488.929 16.1963   4
   8   0   0 47.8041 6.59899   4
   8   0   0 44.1813 3.43113   1
   8   0   0 45.1211 3.21330   1
   9   0   0 82.9075 4.65805   1
   9   0   0 84.9271 4.56059   1
   9   0   0 80.8396 8.62828   4
  10   0   0 -1.0118 2.11616   1
  10   0   0 -3.1285 1.87995   1
  10   0   0 -3.6451 3.78467   4
  11   0   0 1.45470 5.35335   4
  11   0   0 16.8068 3.20377   1
  11   0   0 13.6465 2.89793   1
  12   0   0 4.03151 2.84342   1
  12   0   0 -9.2345 4.90058   4
  12   0   0 -2.2488 2.40225   1
  12  -1   0 -9.3163 4.82423   4
  12  -1   0 -0.3186 2.43835   1
  12  -1   0 0.98725 2.17582   1
  11  -1   0 -1.1604 2.03840   1
  11  -1   0 -6.2496 4.42407   4
  11  -1   0 1.55086 2.20304   1
  10  -1   0 -2.7145 3.97483   4
  10  -1   0 0.55360 1.91912   1
  10  -1   0 1.49449 1.99259   1
   9  -1   0 36.7406 6.47053   4
   9  -1   0 44.6006 3.23338   1
   9  -1   0 43.2227 3.26837   1
   8  -1   0 12.1371 4.72821   4
   7  -1   0 113.384 7.84612   4
   7  -1   0 121.807 6.56620   3
   6  -1   0 50.7287 4.20713   3
   6  -1   0 41.8708 4.81495   4
   5  -1   0 57.4190 4.08642   3
   5  -1   0 53.0820 4.60128   4
   4  -1   0 806.469 18.5581   4
   4  -1   0 790.993 17.3762   3
   3  -1   0 6899.35 124.495   4
   3  -1   0 6857.79 123.612   3
   2  -1   0 4.43240 1.03447   3
   2  -1   0 4.66477 1.25130   4
   0  -1   0 836.169 15.6148   5
   0  -1   0 840.244 15.1880   2
   0  -1   0 835.316 15.5952   1
   0   1   0 845.897 15.2025   2
   1   1   0 4223.67 74.9295   1
   1   1   0 4125.12 74.8443   5
   1   1   0 4189.86 74.9602   1
   1   1   0 4247.01 75.3120   4
   2   1   0 3779.78 68.4286   1
   2   1   0 3911.58 69.9795   4
   2   1   0 3829.67 68.5040   1
   2   1   0 3774.77 68.0136   5
   3   1   0 3713.72 66.2230   1
   3   1   0 3610.58 68.6440   4
   3   1   0 3724.07 66.3153   1
   4   1   0 249.409 5.96003   1
   4   1   0 240.816 8.42074   4
   4   1   0 245.580 6.08064   1
   5   1   0 320.087 7.52220   1
   5   1   0 309.616 10.8979   4
   5   1   0 308.289 7.63288   1
   6   1   0 194.244 5.72918   1
   6   1   0 182.001 9.06047   4
   6   1   0 183.979 5.86257   1
   7   1   0 163.278 9.33585   4
   7   1   0 158.044 5.74243   1
   7   1   0 162.096 5.61460   1
   8   1   0 47.9278 3.82695   1
   8   1   0 56.7635 7.17466   4
   8   1   0 50.9715 3.92457   1
   9   1   0 8.82857 2.72950   1
   9   1   0 15.5723 2.95282   1
   9   1   0 15.8468 5.69962   4
  10   1   0 14.5107 5.69585   4
  10   1   0 11.9096 2.89048   1
  10   1   0 4.89171 2.50356   1
  11   1   0 -1.4204 2.34261   1
  11   1   0 0.67227 2.61561   1
  11   1   0 -1.5704 4.32120   4
  12   1   0 -4.7359 2.52486   1
  12   1   0 -4.6469 5.07646   4
  12   1   0 1.03322 2.95526   1
  12  -2   0 -0.3700 1.86315   1
  12  -2   0 -5.5086 5.04739   4
  12  -2   0 1.94042 2.31055   1
  11  -2   0 -0.9830 1.72152   1
  11  -2   0 3.83447 4.89297   4
  11  -2   0 1.93944 1.94858   1
  10  -2   0 6.69962 5.07087   4
   9  -2   0 21.8242 4.49534   3
   9  -2   0 24.7533 5.59007   4
   8  -2   0 27.4377 5.22110   4
   8  -2   0 34.4989 4.82904   3
   7  -2   0 180.875 9.32409   4
   7  -2   0 179.775 8.10206   3
   6  -2   0 106.962 5.83183   3
   6  -2   0 97.7370 6.66096   4
   5  -2   0 2.53878 2.88726   4
   5  -2   0 8.49273 2.29750   3
   4  -2   0 66.0984 4.69394   4
   4  -2   0 78.6939 4.09817   3
   3  -2   0 3680.44 67.4237   4
   3  -2   0 3601.82 66.9233   3
   2  -2   0 1077.21 20.9935   4
   2  -2   0 1070.04 21.0097   3
   0  -2   0 2927.14 54.1402   5
   0  -2   0 3003.00 54.3019   1
   0  -2   0 3092.64 53.4418   2
   0   2   0 2970.95 53.4747   2
  -1  -2   0 2173.68 39.0445   2
  -1  -2   0 2165.31 39.8237   1
   1   2   0 2172.69 39.6167   4
   1   2   0 2131.45 39.8745   1
   1   2   0 2158.50 39.0688   2
  -2  -2   0 4171.30 74.8156   2
   2   2   0 4173.76 76.5478   4
   2   2   0 4221.35 75.9141   1
   2   2   0 4220.62 74.6638   2
   2   2   0 4129.94 75.8055   1
   2   2   0 4233.50 75.7398   5
  -3  -2   0 21.0820 1.38006   2
   3   2   0 21.7075 2.58238   4
   3   2   0 23.2715 2.09981   1
   3   2   0 24.7221 1.77600   5
   3   2   0 22.0964 1.96682   1
  -4  -2   0 193.522 4.42627   2
   4   2   0 202.498 5.82113   1
   4   2   0 197.714 5.95151   1
   4   2   0 179.936 7.44010   4
   5   2   0 21.3712 2.45312   1
   5   2   0 18.5649 3.50654   4
   5   2   0 13.3481 2.33938   1
   6   2   0 224.698 7.38750   1
   6   2   0 233.438 10.2773   4
   6   2   0 227.607 7.24351   1
   7   2   0 179.528 9.87136   4
   7   2   0 163.257 6.75345   1
   7   2   0 195.206 6.88704   1
   8   2   0 17.0366 5.02736   4
   8   2   0 17.4633 3.15197   1
   8   2   0 30.2980 3.55140   1
   9   2   0 7.70132 2.63291   1
   9   2   0 13.0524 3.03092   1
   9   2   0 7.57903 4.65250   4
  10   2   0 11.8216 3.22915   1
  10   2   0 3.79674 2.70889   1
  10   2   0 8.27847 5.18865   4
  11   2   0 -2.1486 4.81898   4
  11   2   0 -2.6275 2.59520   1
  11   2   0 2.55259 2.67372   1
  12   2   0 5.22197 3.28189   1
  12   2   0 6.60523 6.03667   4
  11  -3   0 0.54824 4.72301   4
  10  -3   0 2.86624 4.37729   4
  10  -3   0 1.00579 3.52610   3
   9  -3   0 4.86569 3.45626   3
   9  -3   0 1.52492 3.86803   4
   8  -3   0 305.016 12.7370   4
   8  -3   0 298.562 11.5010   3
   7  -3   0 39.4780 5.47422   4
   7  -3   0 35.3070 4.45175   3
   6  -3   0 405.923 13.0750   4
   6  -3   0 386.245 11.9993   3
   5  -3   0 671.245 16.4285   3
   5  -3   0 679.875 17.0941   4
   4  -3   0 160.534 6.35021   4
   4  -3   0 155.079 6.02341   3
   3  -3   0 39.6065 1.67312   1
   3  -3   0 38.7142 2.85662   4
   3  -3   0 38.8325 1.62200   1
   3  -3   0 38.6586 2.80734   3
   2  -3   0 1456.55 28.5975   3
   2  -3   0 1468.46 27.6606   1
   2  -3   0 1517.74 27.9960   4
   2  -3   0 1496.91 27.6561   1
   1  -3   0 801.447 16.0022   3
   1  -3   0 785.321 15.8837   1
   1  -3   0 779.249 15.8564   1
   1  -3   0 788.066 15.1671   5
   1  -3   0 780.782 15.2844   5
  -1   3   0 800.456 14.5946   2
   0  -3   0 282.876 7.09285   5
   0  -3   0 303.641 6.22573   2
   0  -3   0 298.729 7.38311   1
   0   3   0 292.663 6.34818   2
  -1  -3   0 238.340 7.39908   5
  -1  -3   0 237.894 6.53748   1
  -1  -3   0 235.916 5.61787   2
   1   3   0 248.640 5.87389   4
   1   3   0 237.359 6.50011   1
   1   3   0 234.467 5.64701   2
  -2  -3   0 1237.10 23.5049   2
   2   3   0 1230.75 24.7909   1
   2   3   0 1222.94 23.4311   2
   2   3   0 1254.32 24.7028   5
   2   3   0 1251.39 24.8277   4
  -3  -3   0 503.063 10.5658   2
   3   3   0 511.511 12.7144   4
   3   3   0 488.263 11.7562   1
   3   3   0 506.592 11.9810   1
   3   3   0 487.300 11.4909   5
   3   3   0 493.271 10.0219   2
  -4  -3   0 35.6996 2.26291   2
   4   3   0 34.3160 3.03859   1
   4   3   0 34.2998 3.05770   1
   4   3   0 33.5410 2.64599   5
   4   3   0 35.8932 3.93702   4
  -5  -3   0 92.1838 3.54503   2
   5   3   0 96.5996 6.45174   4
   5   3   0 101.509 3.42130   5
   5   3   0 101.687 3.51089   5
   5   3   0 100.868 5.24035   1
   5   3   0 100.535 4.92559   1
  -6  -3   0 209.906 5.80356   2
   6   3   0 218.264 7.93724   1
   6   3   0 215.814 7.64201   1
   6   3   0 218.668 9.81063   4
  -7  -3   0 13.9239 1.96559   2
   7   3   0 7.78413 2.83654   1
   7   3   0 13.9091 2.82816   1
   7   3   0 10.3594 4.19221   4
   8   3   0 1.47635 2.20694   1
   8   3   0 0.26489 4.13963   4
   8   3   0 -0.9285 2.55970   1
   9   3   0 18.1311 3.51560   1
   9   3   0 22.8484 6.20476   4
   9   3   0 17.4780 3.65040   1
  10   3   0 4.15991 2.92790   1
  10   3   0 5.02674 3.07178   1
  10   3   0 1.99104 5.08382   4
  11   3   0 -4.0037 5.15324   4
  11   3   0 1.39754 3.06709   1
  12   3   0 -3.5749 5.53429   4
  12   3   0 0.09974 3.33080   1
  11  -4   0 7.84302 4.22777   3
  10  -4   0 -2.0620 3.95446   4
  10  -4   0 3.53381 3.56005   3
   9  -4   0 27.8023 4.92483   3
   9  -4   0 15.8829 4.85018   4
   8  -4   0 6.26625 3.81152   4
   8  -4   0 5.05668 3.16503   3
   7  -4   0 18.2774 3.78266   3
   7  -4   0 12.9763 4.03300   4
   6  -4   0 130.135 7.19552   4
   6  -4   0 140.979 6.99932   3
   5  -4   0 19.2362 1.58871   1
   5  -4   0 13.6646 3.17352   4
   5  -4   0 21.7757 3.34491   3
   5  -4   0 18.8655 1.64318   1
   4  -4   0 531.468 11.0239   1
   4  -4   0 528.510 13.5485   3
   4  -4   0 534.330 13.1771   4
   4  -4   0 536.345 11.1592   1
   3  -4   0 627.986 14.7612   3
   3  -4   0 640.564 13.3485   1
   3  -4   0 650.854 13.4410   1
   3  -4   0 642.915 13.9971   4
   2  -4   0 178.052 5.42081   1
   2  -4   0 186.083 4.62151   4
   2  -4   0 181.983 5.44879   1
   2  -4   0 181.712 5.89659   3
   1  -4   0 263.534 6.55588   5
   1  -4   0 255.667 7.13984   1
   1  -4   0 265.715 7.18918   3
   1  -4   0 264.488 6.38330   5
   1  -4   0 262.584 7.23575   1
  -1   4   0 269.443 5.83470   2
   0  -4   0 1102.71 22.7079   1
   0  -4   0 1135.46 20.9302   2
   0  -4   0 1096.82 22.2726   5
   0   4   0 1112.46 21.2287   2
  -1  -4   0 755.316 14.7976   2
  -1  -4   0 725.714 16.1434   5
  -1  -4   0 735.037 16.2939   1
   1   4   0 740.359 16.1551   1
   1   4   0 727.505 14.8943   2
   1   4   0 735.617 14.7411   4
  -2  -4   0 883.918 18.8200   1
  -2  -4   0 853.725 17.3286   2
   2   4   0 868.437 17.4189   2
   2   4   0 874.220 18.3035   4
   2   4   0 849.891 18.7759   5
   2   4   0 863.429 18.8005   1
  -3  -4   0 660.641 13.8499   2
   3   4   0 626.982 15.1264   5
   3   4   0 652.447 13.6050   2
   3   4   0 655.755 15.6682   4
   3   4   0 673.319 15.6029   1
  -4  -4   0 8.28973 1.83962   2
   4   4   0 1.66424 2.10905   1
   4   4   0 4.69211 1.14717   2
   4   4   0 3.64684 2.42533   4
   4   4   0 5.83066 1.91585   5
   4   4   0 4.53543 1.92768   1
   4   4   0 5.20888 1.09783   2
  -5  -4   0 270.049 7.44934   2
   5   4   0 291.899 10.6500   4
   5   4   0 274.011 7.99071   5
   5   4   0 279.834 9.16076   1
   5   4   0 271.532 9.35457   1
  -6  -4   0 1192.04 23.7970   2
   6   4   0 1201.42 26.2213   1
   6   4   0 1185.51 23.1438   5
   6   4   0 1193.42 26.3794   1
   6   4   0 1149.32 28.4911   4
   6   4   0 1194.44 23.1751   5
  -7  -4   0 32.8515 3.12571   2
   7   4   0 34.5365 5.24128   4
   7   4   0 31.8091 4.35420   1
   7   4   0 27.5781 3.73157   1
  -8  -4   0 2.17233 1.99183   2
   8   4   0 5.25614 3.02948   1
   8   4   0 0.22709 2.44052   1
   8   4   0 -0.9045 3.57060   4
   9   4   0 -4.1548 2.80455   1
   9   4   0 -2.4189 2.64048   1
   9   4   0 -6.4377 4.01987   4
  10   4   0 7.47833 3.73751   1
  10   4   0 2.66179 4.99389   4
  11   4   0 1.08713 4.75899   4
  11   4   0 -3.6572 3.17625   1
  12   4   0 -2.6261 5.00061   4
  12   4   0 -3.3052 3.74415   1
  11  -5   0 -5.3852 3.50921   3
  10  -5   0 -4.1646 3.08538   3
   9  -5   0 13.1335 4.65943   4
   9  -5   0 18.5034 4.37704   3
   8  -5   0 46.0895 5.72902   4
   8  -5   0 48.6990 2.93594   1
   8  -5   0 53.3760 6.15669   3
   7  -5   0 44.1040 5.30929   4
   7  -5   0 51.8359 5.72061   3
   7  -5   0 42.5415 3.16348   1
   7  -5   0 50.3319 2.83203   1
   6  -5   0 526.478 14.9861   4
   6  -5   0 540.389 11.6168   1
   6  -5   0 535.964 11.8153   1
   6  -5   0 522.499 15.4069   3
   5  -5   0 -1.0864 1.42261   1
   5  -5   0 2.57607 2.30032   3
   5  -5   0 -2.5913 2.06200   4
   5  -5   0 -1.5265 1.32227   1
   4  -5   0 190.107 7.56337   3
   4  -5   0 181.073 5.91528   1
   4  -5   0 182.102 5.97885   1
   4  -5   0 195.976 6.63246   4
   3  -5   0 33.0861 3.02367   1
   3  -5   0 40.1400 3.74071   3
   3  -5   0 26.8394 2.72725   1
   2  -5   0 31.8787 3.02488   1
   2  -5   0 25.7493 1.73950   5
   2  -5   0 30.3653 3.05334   3
   2  -5   0 38.2039 3.30746   1
   2  -5   0 29.4341 1.72577   5
  -2   5   0 23.8551 1.72309   2
   1  -5   0 397.985 9.51979   5
   1  -5   0 404.180 10.2388   3
   1  -5   0 387.340 7.46415   2
   1  -5   0 388.822 10.3683   1
   1  -5   0 386.333 9.23362   5
   1  -5   0 396.006 7.50631   2
   1  -5   0 402.071 10.5020   1
  -1   5   0 393.213 8.66993   2
   0  -5   0 -0.7227 0.94405   2
   0  -5   0 0.33580 1.42531   5
   0  -5   0 -1.3099 1.46312   1
   0   5   0 -1.2080 1.01574   2
  -1  -5   0 590.916 14.4088   1
  -1  -5   0 593.365 12.4727   2
  -1  -5   0 585.299 14.1029   5
   1   5   0 582.228 12.7031   2
   1   5   0 584.041 14.1330   1
  -2  -5   0 -2.4090 1.48184   5
  -2  -5   0 -2.0120 1.63719   1
  -2  -5   0 -2.1367 1.35609   2
   2   5   0 3.25833 2.03603   1
   2   5   0 -2.5025 1.15853   2
   2   5   0 -2.0660 1.47345   5
   2   5   0 5.99891 1.75516   4
  -3  -5   0 3.95046 1.70922   2
   3   5   0 1.70262 1.96684   5
   3   5   0 7.39652 1.70924   2
   3   5   0 4.93687 2.18133   1
   3   5   0 4.06802 1.99508   4
  -4  -5   0 146.458 5.48960   2
   4   5   0 157.483 5.00716   2
   4   5   0 153.714 7.07963   1
   4   5   0 155.793 6.64810   5
   4   5   0 159.024 7.29508   4
  -5  -5   0 530.256 12.4514   2
   5   5   0 507.485 13.3872   5
   5   5   0 495.030 14.3490   1
   5   5   0 520.534 14.5663   1
   5   5   0 520.076 15.3913   4
  -6  -5   0 -2.2274 1.89293   2
   6   5   0 -2.4867 1.86657   5
   6   5   0 -2.4593 2.83615   4
   6   5   0 0.39384 2.34116   1
   6   5   0 -2.5658 2.47889   1
  -7  -5   0 19.2812 2.95228   2
   7   5   0 7.49910 4.27177   4
   7   5   0 13.9402 3.56366   1
   7   5   0 19.7616 3.60453   1
   7   5   0 15.1272 1.93882   5
  -8  -5   0 20.9455 3.15017   2
   8   5   0 12.1677 3.83893   1
   8   5   0 3.67661 4.37127   4
   9   5   0 -4.9438 3.16538   1
   9   5   0 -6.7512 4.25669   4
  10   5   0 -0.9493 4.99473   4
  10   5   0 -0.3148 3.70123   1
  11   5   0 9.82335 6.03148   4
  11   5   0 1.12332 4.02012   1
  12   5   0 0.77498 4.41751   1
  11  -6   0 1.15648 1.91664   1
  11  -6   0 4.91676 4.18212   3
  11  -6   0 3.31849 2.48760   1
  10  -6   0 8.77299 2.09806   1
  10  -6   0 4.84268 2.40034   1
  10  -6   0 3.23160 3.59475   3
   9  -6   0 0.38737 2.03364   1
   9  -6   0 -2.3307 3.33099   3
   9  -6   0 2.44315 1.73371   1
   8  -6   0 17.2702 2.35603   1
   8  -6   0 23.9520 2.91716   1
   8  -6   0 20.0754 4.38550   3
   7  -6   0 4.81671 2.06033   1
   7  -6   0 4.44499 2.86117   3
   7  -6   0 -1.3145 1.69249   1
   6  -6   0 -4.0292 1.88853   1
   6  -6   0 -2.8520 1.78127   1
   6  -6   0 0.39039 2.72045   3
   5  -6   0 166.759 7.97763   3
   5  -6   0 179.772 6.54970   1
   5  -6   0 172.566 6.30849   1
   4  -6   0 63.4384 4.58445   1
   4  -6   0 70.4171 5.18200   3
   4  -6   0 61.6676 4.56150   1
   3  -6   0 678.431 15.8651   1
   3  -6   0 671.133 15.9758   1
   3  -6   0 675.875 16.7122   3
  -3   6   0 667.926 13.1796   2
   2  -6   0 824.416 18.8640   3
   2  -6   0 814.623 18.9005   1
   2  -6   0 815.873 16.4983   5
   2  -6   0 831.278 18.8455   1
   2  -6   0 809.173 16.2350   5
  -2   6   0 846.228 16.4131   2
   1  -6   0 1779.26 35.9049   1
   1  -6   0 1775.52 31.7860   2
   1  -6   0 1726.57 31.7183   2
   1  -6   0 1797.46 34.1921   5
   1  -6   0 1837.70 35.5747   3
   1  -6   0 1790.25 34.4514   5
   1  -6   0 1690.19 35.7180   1
  -1   6   0 1741.57 33.3863   2
   0  -6   0 -2.1939 1.17861   2
   0  -6   0 -2.8128 1.73938   5
   0  -6   0 -0.7350 2.09070   1
   0   6   0 -0.5179 1.49278   2
  -1  -6   0 464.249 12.9753   1
  -1  -6   0 476.502 12.6283   5
  -1  -6   0 468.640 10.6832   2
   1   6   0 450.400 11.0125   2
   1   6   0 467.839 12.5799   1
  -2  -6   0 30.1380 3.42908   5
  -2  -6   0 17.1935 2.43065   2
  -2  -6   0 19.2967 3.26988   1
   2   6   0 27.5573 3.73604   1
   2   6   0 29.2014 2.89934   2
   2   6   0 31.5749 4.73102   5
  -3  -6   0 46.2754 4.26559   1
  -3  -6   0 43.2543 3.46135   2
   3   6   0 43.3696 4.46070   1
   3   6   0 37.4588 3.69913   5
   3   6   0 41.1976 3.85632   4
   3   6   0 42.7092 3.39891   2
  -4  -6   0 469.861 11.6120   2
   4   6   0 467.907 13.4100   4
   4   6   0 448.618 11.0558   2
   4   6   0 453.289 13.5838   1
   4   6   0 450.826 13.2053   5
  -5  -6   0 26.9705 3.16506   2
   5   6   0 29.2144 3.69061   5
   5   6   0 25.0008 2.27653   2
   5   6   0 23.6039 4.02113   1
   5   6   0 14.1585 3.63303   4
  -6  -6   0 -0.8716 2.13497   2
   6   6   0 0.78167 2.81766   1
   6   6   0 -3.6401 2.99959   4
   6   6   0 -1.2561 3.22073   1
   6   6   0 1.15040 2.16534   5
  -7  -6   0 -0.3172 2.31973   2
   7   6   0 0.88767 1.92274   5
   7   6   0 -7.6940 3.41535   4
   7   6   0 -3.5497 2.86315   1
  -8  -6   0 16.3130 3.24992   2
   8   6   0 11.8715 4.61946   4
   8   6   0 18.1719 4.44273   1
  -9  -6   0 18.4468 3.76312   2
   9   6   0 18.2852 4.86365   1
   9   6   0 20.6476 6.23213   4
  10   6   0 3.76439 5.25285   4
  10   6   0 -4.2894 3.80627   1
  11   6   0 -1.3413 4.36789   1
  11   6   0 -3.6247 4.58894   4
  11  -7   0 1.82747 2.80655   1
  11  -7   0 4.34553 4.68031   3
  11  -7   0 5.28105 2.56349   1
  10  -7   0 0.32587 3.66030   3
  10  -7   0 3.74905 2.32956   1
  10  -7   0 4.89761 2.73496   1
   9  -7   0 2.53694 3.88863   3
   9  -7   0 -0.8514 2.05139   1
   9  -7   0 1.23836 2.55943   1
   8  -7   0 4.48190 2.51576   1
   8  -7   0 -0.3060 2.22847   1
   8  -7   0 8.68645 3.77942   3
   7  -7   0 0.91575 2.92796   3
   7  -7   0 -0.7950 2.23067   1
   7  -7   0 1.12646 2.11458   1
   6  -7   0 26.7597 3.38455   1
   6  -7   0 31.2149 4.87783   3
   6  -7   0 24.0499 3.56318   1
   5  -7   0 4.28811 2.34967   1
   5  -7   0 3.82000 2.25522   1
   5  -7   0 2.92769 2.81048   3
   4  -7   0 62.9526 5.27179   3
   4  -7   0 62.6848 5.00791   1
   4  -7   0 66.9511 5.01258   1
  -4   7   0 63.8994 2.72000   2
   3  -7   0 57.6475 4.90190   3
   3  -7   0 67.9827 5.25084   1
   3  -7   0 56.7340 4.85901   1
  -3   7   0 58.1038 3.12610   2
   2  -7   0 626.037 13.5228   5
   2  -7   0 635.802 13.8373   5
   2  -7   0 650.526 16.3823   3
   2  -7   0 665.172 16.5979   1
   2  -7   0 630.164 16.4146   1
  -2   7   0 639.186 13.8370   2
   1  -7   0 127.727 6.41489   3
   1  -7   0 108.171 5.26464   5
   1  -7   0 114.409 2.79194   2
   1  -7   0 103.671 6.70540   1
   1  -7   0 117.103 2.87567   2
   1  -7   0 117.126 5.03184   5
   1  -7   0 120.668 6.57308   1
  -1   7   0 106.937 4.78138   2
   0  -7   0 273.836 6.92892   2
   0  -7   0 291.862 10.1225   1
   0  -7   0 272.196 8.98192   5
   0   7   0 271.013 7.94058   2
  -1  -7   0 44.1864 3.30745   2
  -1  -7   0 45.4869 4.57248   1
  -1  -7   0 42.4898 4.32148   5
   1   7   0 43.4875 4.44196   1
   1   7   0 34.9543 3.12901   2
  -2  -7   0 -3.2592 2.01347   1
  -2  -7   0 -0.9647 1.96211   5
  -2  -7   0 -2.5260 1.62742   2
   2   7   0 -3.7157 2.20865   5
   2   7   0 -1.0215 1.60098   2
   2   7   0 -1.3108 2.15898   1
  -3  -7   0 57.7593 4.10133   2
  -3  -7   0 61.3303 5.17309   1
  -3  -7   0 53.0855 5.07483   5
   3   7   0 64.3303 5.63949   1
   3   7   0 54.4679 4.74323   5
   3   7   0 55.6174 4.04976   2
  -4  -7   0 33.7485 3.52336   2
   4   7   0 33.1303 4.59104   1
   4   7   0 25.4364 3.53201   5
   4   7   0 32.9204 3.13401   2
   4   7   0 35.6765 4.19634   4
  -5  -7   0 96.8950 5.74049   2
   5   7   0 109.218 7.33273   4
   5   7   0 108.648 6.83178   5
   5   7   0 123.566 7.97001   1
   5   7   0 102.976 4.74798   2
  -6  -7   0 55.0634 4.78082   2
   6   7   0 56.4748 6.16390   1
   6   7   0 72.4839 5.92516   5
   6   7   0 53.5974 6.32926   4
  -7  -7   0 4.08542 2.86088   2
   7   7   0 3.45917 3.98812   4
   7   7   0 10.1752 4.12705   1
   7   7   0 8.69704 2.83984   5
  -8  -7   0 53.9780 5.26484   2
   8   7   0 47.4869 7.24470   4
   8   7   0 59.4380 4.29182   5
   8   7   0 55.7659 6.91539   1
   8   7   0 64.8222 4.73752   5
  -9  -7   0 -0.6111 3.14461   2
   9   7   0 -3.2618 3.83594   1
   9   7   0 1.80591 4.80927   4
  10   7   0 1.04209 4.57499   1
  11   7   0 -2.8405 4.13537   1
  10  -8   0 8.28300 3.33490   1
  10  -8   0 3.90441 2.68548   1
  10  -8   0 0.62878 4.00464   3
   9  -8   0 6.96868 2.91890   1
   9  -8   0 6.95021 3.29016   1
   9  -8   0 6.10957 4.23725   3
   8  -8   0 3.84866 3.57670   3
   8  -8   0 -1.0808 2.77913   1
   8  -8   0 3.20956 2.62809   1
   7  -8   0 -4.0523 2.31161   1
   7  -8   0 -0.2438 2.38455   1
   7  -8   0 -2.1804 2.97808   3
   6  -8   0 0.20773 2.65159   1
   6  -8   0 0.22357 2.69888   1
   6  -8   0 2.82813 3.04526   3
   5  -8   0 122.557 7.32568   1
   5  -8   0 139.363 8.46558   3
   5  -8   0 126.353 7.30538   1
   4  -8   0 2.29737 2.27345   1
   4  -8   0 3.66803 2.82669   3
   4  -8   0 3.35002 2.69398   1
  -4   8   0 4.82241 1.58713   2
   3  -8   0 278.198 10.4586   3
   3  -8   0 288.472 10.3879   1
   3  -8   0 289.227 10.5409   1
  -3   8   0 290.996 7.85766   2
   2  -8   0 3.13288 2.62480   3
   2  -8   0 2.67372 2.27299   1
   2  -8   0 2.51501 2.64316   1
   2  -8   0 3.20652 1.41966   5
   2  -8   0 6.28140 1.64566   5
  -2   8   0 5.33908 1.88608   2
   1  -8   0 17.4351 2.61601   5
   1  -8   0 18.8599 3.58174   3
   1  -8   0 28.2007 3.28250   5
   1  -8   0 18.2870 3.65315   1
  -1   8   0 21.6833 2.74009   2
   0  -8   0 87.8493 5.27156   5
   0  -8   0 91.5265 6.55127   1
   0  -8   0 97.6036 3.79645   2
   0  -8   0 98.7132 5.74752   5
   0   8   0 102.505 5.02987   2
  -1  -8   0 1.17719 2.48145   1
  -1  -8   0 6.48490 2.55180   5
  -1  -8   0 5.45357 1.88525   2
   1   8   0 1.83737 2.02115   2
  -2  -8   0 145.847 8.08938   1
  -2  -8   0 133.296 5.86079   2
  -2  -8   0 129.779 7.38469   5
   2   8   0 144.769 7.80468   1
   2   8   0 148.960 6.33854   2
  -3  -8   0 -1.6871 2.14383   2
  -3  -8   0 0.46813 2.65411   1
  -3  -8   0 0.52897 2.39437   5
   3   8   0 0.63189 2.03085   2
   3   8   0 4.73765 2.93953   1
   3   8   0 -0.2305 2.36331   5
  -4  -8   0 30.7112 3.64822   2
   4   8   0 28.9868 4.53349   1
   4   8   0 25.3914 3.22686   2
   4   8   0 24.8663 3.81408   5
  -5  -8   0 16.6577 3.25103   2
   5   8   0 21.4789 3.76527   5
   5   8   0 16.9841 4.28589   1
   5   8   0 18.0780 2.70474   2
  -6  -8   0 29.2348 4.00417   2
   6   8   0 29.1595 2.69796   2
   6   8   0 38.6668 5.34924   5
   6   8   0 43.8821 5.76190   4
   6   8   0 42.1593 5.85294   1
  -7  -8   0 15.5965 3.54900   2
   7   8   0 8.61170 3.41828   5
   7   8   0 15.9692 4.71795   1
   7   8   0 3.36885 4.22087   4
  -8  -8   0 38.4624 4.85618   2
   8   8   0 38.1641 4.45924   5
   8   8   0 42.5040 6.37364   1
  -9  -8   0 -4.4220 2.95004   2
   9   8   0 -4.7138 4.34030   1
 -10  -8   0 0.27107 3.57091   2
  10   8   0 0.57899 4.52329   1
   9  -9   0 1.36677 3.06280   1
   9  -9   0 10.7351 3.93979   1
   9  -9   0 0.78547 4.07489   3
   8  -9   0 -1.0840 2.84567   1
   8  -9   0 2.53364 3.45670   1
   8  -9   0 0.94734 3.69547   3
   7  -9   0 59.2237 5.99238   1
   7  -9   0 60.3435 7.13269   3
   7  -9   0 57.0434 5.61408   1
   6  -9   0 3.03799 3.59854   3
   6  -9   0 -3.4026 2.85097   1
   6  -9   0 0.71416 2.88282   1
   5  -9   0 39.0684 5.84601   3
   5  -9   0 42.9242 5.16947   1
   5  -9   0 47.6151 5.33335   1
   4  -9   0 -1.6122 2.84868   1
   4  -9   0 -0.0871 3.02647   3
   4  -9   0 3.46394 2.68655   1
  -4   9   0 -0.5198 2.35205   2
   3  -9   0 5.35654 3.55228   1
   3  -9   0 2.80600 3.05585   3
   3  -9   0 2.34968 2.90280   1
  -3   9   0 6.10999 2.16583   2
   2  -9   0 208.230 6.70537   5
   2  -9   0 229.565 10.0378   1
   2  -9   0 207.725 9.24024   3
   2  -9   0 199.829 6.39831   5
  -2   9   0 207.696 7.29111   2
   1  -9   0 29.7014 3.44528   5
   1  -9   0 17.9509 2.68758   5
   1  -9   0 23.2965 4.24622   3
   1  -9   0 18.1273 4.01533   1
  -1   9   0 23.7046 3.15248   2
   0  -9   0 207.195 8.64566   5
   0  -9   0 209.520 5.94759   2
   0  -9   0 214.363 8.35379   5
   0  -9   0 208.167 9.96621   1
   0  -9   0 222.614 9.26105   3
   0   9   0 220.304 7.89281   2
  -1  -9   0 257.509 9.97447   5
  -1  -9   0 245.804 10.7391   1
  -1  -9   0 237.636 7.34023   2
   1   9   0 247.724 8.62862   2
  -2  -9   0 206.245 7.28955   2
  -2  -9   0 213.760 9.71203   5
  -2  -9   0 205.630 10.0611   1
   2   9   0 203.988 7.94495   2
  -3  -9   0 27.2942 3.64117   2
   3   9   0 29.4836 3.66205   2
  -4  -9   0 76.3381 5.67199   2
   4   9   0 50.9088 6.82730   1
   4   9   0 70.5761 5.25116   2
   4   9   0 48.2265 5.49175   5
  -5  -9   0 8.03735 2.99123   2
   5   9   0 2.21060 2.28424   2
   5   9   0 4.77190 3.26612   5
   5   9   0 4.08105 3.82089   1
  -6  -9   0 11.0861 3.44367   2
   6   9   0 6.21319 3.54926   5
   6   9   0 9.62218 2.41969   2
   6   9   0 13.7295 4.61669   1
  -7  -9   0 1.07199 3.25247   2
   7   9   0 -3.4084 2.80773   5
   7   9   0 -2.8718 3.86057   1
  -8  -9   0 4.73300 3.63850   2
   8   9   0 5.49084 4.80375   1
   8   9   0 5.03837 3.44784   5
  -9  -9   0 -3.5428 3.41117   2
   9   9   0 0.56010 2.26204   5
   9   9   0 -2.5323 4.45151   1
   9   9   0 -1.5704 2.18074   5
 -10  -9   0 0.52869 3.81380   2
  10   9   0 -0.8385 4.91177   1
   8 -10   0 3.01537 3.55830   1
   8 -10   0 5.80335 4.40052   3
   7 -10   0 9.67475 4.01558   1
   7 -10   0 18.5342 5.07075   3
   6 -10   0 4.28547 4.09759   3
   6 -10   0 7.14859 3.84933   1
   5 -10   0 14.4564 4.50851   3
   5 -10   0 18.3818 4.66244   1
   4 -10   0 35.3083 5.38561   1
   4 -10   0 33.7444 5.25363   3
   3 -10   0 107.658 8.32957   1
   3 -10   0 109.925 7.82411   3
  -3  10   0 99.7330 5.77155   2
   2 -10   0 2.21374 1.70401   5
   2 -10   0 1.88194 3.38644   1
   2 -10   0 -2.6186 2.96773   3
   2 -10   0 0.59238 1.60102   5
  -2  10   0 3.16110 2.39434   2
   1 -10   0 7.87045 2.32120   5
   1 -10   0 6.34812 3.60805   1
   1 -10   0 11.9091 2.95035   5
   1 -10   0 8.61410 3.79142   3
  -1  10   0 9.45958 2.84496   2
   0 -10   0 33.6598 4.07215   5
   0 -10   0 49.1474 6.08330   1
   0 -10   0 50.3729 5.33914   5
   0 -10   0 45.9544 2.95861   2
   0 -10   0 41.5193 5.38232   3
   0  10   0 46.7904 4.49312   2
  -1 -10   0 123.291 8.82739   1
  -1 -10   0 115.716 5.13599   2
  -1 -10   0 109.168 7.49699   5
  -1 -10   0 111.557 6.92476   5
   1  10   0 122.503 6.64624   2
  -2 -10   0 8.65909 2.60697   2
  -2 -10   0 7.46725 3.26684   5
   2  10   0 7.19409 2.84321   2
  -3 -10   0 114.826 6.25899   2
   3  10   0 117.908 6.78682   2
  -4 -10   0 115.429 6.65032   2
   4  10   0 94.3885 6.16442   2
  -5 -10   0 0.02061 2.98470   2
   5  10   0 2.52221 2.55721   2
  -6 -10   0 -0.0810 3.17189   2
   6  10   0 5.99315 3.93644   5
   6  10   0 0.40900 2.24986   2
  -7 -10   0 5.11159 3.49947   2
   7  10   0 6.41807 3.64582   5
  -8 -10   0 3.97128 3.69060   2
   8  10   0 0.69973 3.35419   5
  -9 -10   0 0.74999 3.88083   2
   9  10   0 3.56529 2.99465   5
   7 -11   0 0.17651 4.13215   3
   7 -11   0 0.12680 3.74244   1
   6 -11   0 5.06178 4.34904   3
   6 -11   0 8.18544 4.32803   1
   5 -11   0 6.85463 4.15348   3
   5 -11   0 1.05397 3.95307   1
   4 -11   0 -0.7643 3.92106   1
   4 -11   0 -0.3133 3.59003   3
   3 -11   0 5.83871 3.97267   3
   3 -11   0 13.6864 4.79727   1
  -3  11   0 5.06906 2.97854   2
   2 -11   0 -2.3660 3.69605   1
   2 -11   0 0.81327 1.76445   5
   2 -11   0 3.21920 1.89362   5
   2 -11   0 -2.8499 3.70611   3
  -2  11   0 1.06036 2.82837   2
   1 -11   0 5.63122 3.97700   1
   1 -11   0 2.22720 3.68377   3
   1 -11   0 3.32720 2.22572   5
   1 -11   0 8.69263 2.90557   5
  -1  11   0 1.64088 2.87428   2
   0 -11   0 82.2282 6.69121   5
   0 -11   0 76.4979 3.37751   2
   0 -11   0 75.6902 7.37951   3
   0 -11   0 72.4639 5.91337   5
   0 -11   0 83.7849 8.01830   1
   0  11   0 66.4686 5.75043   2
  -1 -11   0 3.23342 3.25526   5
  -1 -11   0 4.50482 2.04435   2
  -1 -11   0 4.89631 2.73918   5
  -1 -11   0 8.75549 3.89447   3
   1  11   0 9.34838 3.18308   2
  -2 -11   0 10.7252 2.77644   2
  -2 -11   0 10.5451 4.03502   5
   2  11   0 17.8181 3.69895   2
  -3 -11   0 96.0232 6.24496   2
   3  11   0 104.990 6.96714   2
  -4 -11   0 28.2875 4.13644   2
   4  11   0 18.5097 3.56670   2
  -5 -11   0 1.91609 3.15701   2
   5  11   0 0.54830 2.69784   2
  -6 -11   0 -0.8944 3.11597   2
   6  11   0 -0.6452 2.42360   2
  -7 -11   0 -6.1117 3.22103   2
   7  11   0 -1.7671 1.96865   2
   7  11   0 -3.0925 3.75853   5
  -8 -11   0 8.76915 3.93230   2
   8  11   0 4.31413 3.62942   5
   6 -12   0 -0.8856 3.87863   3
   6 -12   0 4.12929 4.51919   1
   5 -12   0 -5.6744 3.47947   3
   5 -12   0 -2.9403 4.31922   1
   4 -12   0 14.2628 5.23795   1
   4 -12   0 14.3282 5.08493   3
   3 -12   0 2.20857 4.10694   3
   3 -12   0 1.50625 4.50959   1
  -3  12   0 -3.1311 3.14775   2
   2 -12   0 2.30537 1.99349   5
   2 -12   0 4.26371 4.59811   1
   2 -12   0 4.18195 1.91459   5
   2 -12   0 6.15089 4.33824   3
  -2  12   0 -0.8301 3.24765   2
   1 -12   0 11.0206 5.02256   1
   1 -12   0 6.98512 2.97524   5
   1 -12   0 5.58766 2.40669   5
   1 -12   0 8.42587 4.66730   3
  -1  12   0 6.53176 3.55253   2
   0 -12   0 6.29628 3.29996   5
   0 -12   0 8.05069 3.07036   5
   0 -12   0 5.30869 4.64973   3
   0  12   0 5.65646 3.60315   2
  -1 -12   0 3.52095 4.46066   3
  -1 -12   0 2.57158 3.39770   5
  -1 -12   0 2.09341 1.86297   2
  -1 -12   0 10.7755 3.39473   5
   1  12   0 3.22501 3.23806   2
  -2 -12   0 11.1238 2.72607   2
   2  12   0 12.3767 3.75297   2
  -3 -12   0 30.7778 3.86055   2
   3  12   0 38.2368 5.03008   2
  -4 -12   0 2.41867 3.04812   2
   4  12   0 9.52122 3.41650   2
  -5 -12   0 6.02349 3.55024   2
   5  12   0 3.00955 3.03080   2
  -6 -12   0 8.69833 3.81497   2
   6  12   0 4.28913 3.00024   2
  -7 -12   0 -4.5639 3.31691   2
   7  12   0 -1.7027 2.29920   2
   4 -13   0 10.4846 4.77310   3
   4 -13   0 22.0044 6.12672   1
   3 -13   0 6.18840 4.72384   3
   3 -13   0 8.50260 5.40834   1
  -3  13   0 2.85284 3.78967   2
   2 -13   0 17.3726 5.91310   1
   2 -13   0 3.53516 2.03904   5
   2 -13   0 5.78447 4.55633   3
   2 -13   0 5.04777 2.06719   5
  -2  13   0 5.57837 3.92514   2
   1 -13   0 5.56878 4.40098   3
   1 -13   0 6.50143 2.39729   5
   1 -13   0 7.78457 2.82426   5
  -1  13   0 2.97566 3.75298   2
   0 -13   0 3.61103 3.21245   5
   0 -13   0 2.78651 2.77901   5
   0 -13   0 9.78075 4.83731   3
   0  13   0 4.74401 3.73999   2
  -1 -13   0 2.43453 4.39654   3
  -1 -13   0 4.52525 3.72118   5
  -1 -13   0 4.04399 1.95497   2
   1  13   0 6.32693 3.74353   2
  -2 -13   0 13.9604 2.80961   2
  -2 -13   0 11.6094 5.14656   3
   2  13   0 10.1358 3.86613   2
  -3 -13   0 3.12118 2.72903   2
   3  13   0 -1.9948 3.06332   2
  -4 -13   0 12.9583 3.41783   2
   4  13   0 12.4765 3.74046   2
  -5 -13   0 5.02652 3.44061   2
   5  13   0 6.60909 3.44902   2
   1 -14   0 2.84624 2.85424   5
   1 -14   0 -2.7668 2.41427   5
   1 -14   0 5.80425 5.00648   3
  -1  14   0 1.88949 4.00500   2
   0 -14   0 3.77786 3.40392   5
   0 -14   0 -0.2191 2.37520   5
   0 -14   0 4.03725 4.84306   3
   0  14   0 2.09146 3.92761   2
  -1 -14   0 1.92387 3.75813   5
  -1 -14   0 1.81608 4.60188   3
   1  14   0 0.08515 3.56174   2
  -2 -14   0 2.68863 2.36012   2
   2  14   0 0.69743 3.41566   2
   1  14  -1 2.33290 3.54424   2
  -1 -14   1 -1.4169 4.45353   3
  -1 -14   1 -0.1875 3.59760   5
   0  14  -1 -2.5467 3.59000   2
   0 -14   1 -2.9908 4.23634   3
   0 -14   1 2.47373 2.75337   5
   0 -14   1 2.24563 3.29482   5
  -1  14  -1 3.67019 4.12081   2
   1 -14   1 -0.5506 4.46123   3
   1 -14   1 2.38210 2.59633   5
   1 -14   1 -1.9009 2.54905   5
   5  13  -1 4.70655 3.25861   2
  -5 -13   1 -0.9419 3.02498   2
   4  13  -1 1.18987 3.11069   2
  -4 -13   1 11.3258 3.39641   2
   3  13  -1 6.40461 3.51579   2
  -3 -13   1 1.82881 2.62630   2
   2  13  -1 11.9578 4.10791   2
  -2 -13   1 9.43297 2.53154   2
  -2 -13   1 20.4210 5.85404   3
   1  13  -1 4.34779 3.55731   2
  -1 -13   1 -1.3357 4.36521   3
  -1 -13   1 4.83629 3.87909   5
  -1 -13   1 0.85645 1.72983   2
   0  13  -1 1.21368 3.35468   2
   0 -13   1 2.34637 4.21594   3
   0 -13   1 4.76634 2.59982   5
   0 -13   1 -1.0893 2.78054   5
  -1  13  -1 8.98772 3.96358   2
   1 -13   1 1.30171 4.03583   3
   1 -13   1 4.65813 2.60898   5
   1 -13   1 5.01638 2.31824   5
  -2  13  -1 -0.6952 3.51223   2
   2 -13   1 2.03954 4.71788   1
   2 -13   1 -0.5037 1.74370   5
   2 -13   1 0.95232 1.80114   5
   2 -13   1 -0.2384 4.24210   3
  -3  13  -1 9.93621 4.14630   2
   3 -13   1 2.64859 4.25945   3
   3 -13   1 11.2018 5.26078   1
   4 -13   1 8.40772 5.32430   1
   4 -13   1 0.54489 4.00181   3
   6  12  -1 0.25069 2.77801   2
  -6 -12   1 -1.9254 3.32146   2
   5  12  -1 -1.4129 2.58181   2
  -5 -12   1 9.00842 3.45351   2
   4  12  -1 4.16004 2.99888   2
  -4 -12   1 2.86534 3.14485   2
   3  12  -1 4.36252 3.25582   2
  -3 -12   1 6.48732 2.83129   2
   2  12  -1 5.98482 3.42048   2
  -2 -12   1 10.9139 2.74607   2
  -2 -12   1 6.10724 4.38912   3
   1  12  -1 14.3406 4.00225   2
  -1 -12   1 10.6575 3.37183   5
  -1 -12   1 11.2135 4.08814   5
  -1 -12   1 10.6002 2.29972   2
  -1 -12   1 14.1876 5.35021   3
   0  12  -1 7.82699 3.62929   2
   0 -12   1 12.4770 3.97615   5
   0 -12   1 7.49473 4.48236   3
   0 -12   1 8.36749 3.16749   5
  -1  12  -1 45.1043 5.15904   2
   1 -12   1 45.8043 6.97200   1
   1 -12   1 36.4377 4.45304   5
   1 -12   1 34.0927 3.98181   5
   1 -12   1 31.2033 5.91198   3
  -2  12  -1 1.32107 3.34350   2
   2 -12   1 4.19477 2.06243   5
   2 -12   1 0.71490 4.25218   1
   2 -12   1 3.04776 4.33054   3
   2 -12   1 3.03164 1.98541   5
  -3  12  -1 4.25020 3.36010   2
   3 -12   1 3.47941 4.15038   3
   3 -12   1 -0.4785 4.49220   1
   4 -12   1 3.14386 4.57594   1
   4 -12   1 -0.3185 3.81981   3
   5 -12   1 1.16196 4.67668   1
   5 -12   1 -1.5473 3.97775   3
   6 -12   1 9.44947 4.73452   1
   6 -12   1 2.35483 4.62044   3
   8  11  -1 4.91432 4.27296   5
  -8 -11   1 5.61279 4.01139   2
   7  11  -1 0.11557 2.05523   2
   7  11  -1 1.27946 5.20981   5
  -7 -11   1 -1.7201 3.26693   2
   6  11  -1 16.4856 3.27213   2
  -6 -11   1 17.5130 4.10438   2
   5  11  -1 -1.8680 2.56559   2
  -5 -11   1 7.04942 3.27702   2
   4  11  -1 15.5901 3.55081   2
  -4 -11   1 19.0173 3.66299   2
   3  11  -1 65.5412 5.90288   2
  -3 -11   1 51.7736 4.73571   2
   2  11  -1 63.4977 5.74507   2
  -2 -11   1 61.7712 4.83395   2
  -2 -11   1 59.8883 6.59350   5
   1  11  -1 58.8750 5.58593   2
  -1 -11   1 61.0324 6.49445   3
  -1 -11   1 71.7537 4.34887   2
  -1 -11   1 70.7700 6.74085   5
  -1 -11   1 80.5624 6.56361   5
   0  11  -1 62.9992 5.57724   2
   0 -11   1 64.4664 5.98060   5
   0 -11   1 73.7574 3.19389   2
   0 -11   1 76.9395 7.53765   3
   0 -11   1 72.2753 7.72490   1
   0 -11   1 61.6105 5.78469   5
  -1  11  -1 30.0101 4.26854   2
   1 -11   1 29.7000 5.44166   3
   1 -11   1 37.7083 4.27122   5
   1 -11   1 32.8513 3.83122   5
   1 -11   1 40.0330 5.98672   1
  -2  11  -1 0.11074 2.86430   2
   2 -11   1 1.35542 4.01330   1
   2 -11   1 2.90827 1.95856   5
   2 -11   1 1.18429 1.70821   5
   2 -11   1 -3.4181 3.53888   3
  -3  11  -1 51.7621 4.84395   2
   3 -11   1 52.4393 6.66812   1
   3 -11   1 33.4616 5.71831   3
   4 -11   1 14.1250 4.76663   1
   4 -11   1 16.4014 4.92594   3
   5 -11   1 11.7478 4.67132   1
   5 -11   1 17.0195 5.17193   3
   6 -11   1 -4.2408 3.64517   3
   6 -11   1 0.10043 3.89335   1
   7 -11   1 3.90255 4.39992   3
   7 -11   1 -6.2622 3.17764   1
   9  10  -1 4.11889 3.25073   5
   9  10  -1 2.64126 2.66579   5
  -9 -10   1 -1.8001 3.89547   2
   8  10  -1 -2.4739 3.19270   5
  -8 -10   1 -2.3696 3.50000   2
   7  10  -1 6.49728 3.88130   5
  -7 -10   1 -3.0478 3.22861   2
   6  10  -1 5.71075 3.96487   5
   6  10  -1 0.48787 2.22194   2
  -6 -10   1 5.94506 3.36907   2
   5  10  -1 -0.9836 2.31045   2
  -5 -10   1 -7.2490 2.62060   2
   4  10  -1 2.89322 2.59687   2
  -4 -10   1 -1.3509 2.76661   2
   3  10  -1 0.68088 2.54538   2
  -3 -10   1 6.49109 2.72141   2
   2  10  -1 164.482 7.64591   2
  -2 -10   1 156.628 6.57803   2
  -2 -10   1 158.382 8.90150   5
   1  10  -1 3.03826 2.49228   2
  -1 -10   1 -0.6284 2.65741   5
  -1 -10   1 0.30980 1.77563   2
  -1 -10   1 -1.7613 3.07796   1
   0  10  -1 18.7500 3.37317   2
   0 -10   1 14.8882 3.24062   5
   0 -10   1 19.5714 2.01950   2
   0 -10   1 27.5890 3.90753   5
   0 -10   1 25.2745 4.69808   1
   0 -10   1 19.9258 4.46765   3
  -1  10  -1 77.3827 5.55275   2
   1 -10   1 85.7740 7.58892   1
   1 -10   1 83.2979 5.45358   5
   1 -10   1 76.5836 6.72331   3
   1 -10   1 76.1305 4.85247   5
  -2  10  -1 32.0258 3.76820   2
   2 -10   1 46.8995 3.64631   5
   2 -10   1 41.4083 5.62449   1
   2 -10   1 44.4529 3.60190   5
   2 -10   1 34.8326 5.33503   3
  -3  10  -1 47.1921 4.28062   2
   3 -10   1 50.9170 6.21146   3
   3 -10   1 51.0617 6.18813   1
   4 -10   1 -0.1405 3.24175   3
   4 -10   1 -2.3485 3.23422   1
   5 -10   1 2.20874 3.57782   1
   5 -10   1 7.89093 4.31200   3
   6 -10   1 12.0062 4.18196   1
   6 -10   1 14.2114 4.55361   3
   7 -10   1 16.9005 4.34477   1
   7 -10   1 15.2987 5.09504   3
   8 -10   1 -2.7324 3.82971   3
   8 -10   1 0.18036 3.28982   1
   9   9  -1 -1.9018 4.65587   1
   9   9  -1 -1.5592 2.16966   5
   9   9  -1 -0.1819 2.38134   5
  -9  -9   1 -1.6376 3.37459   2
   8   9  -1 -2.3998 4.48300   1
   8   9  -1 3.04218 3.18942   5
  -8  -9   1 -0.4209 3.34949   2
   7   9  -1 13.0305 5.15466   1
   7   9  -1 14.3325 4.09457   5
  -7  -9   1 6.99384 3.61026   2
   6   9  -1 5.17923 3.57121   5
   6   9  -1 3.22627 2.16701   2
   6   9  -1 1.02888 3.85088   1
  -6  -9   1 -1.4894 2.96798   2
   5   9  -1 30.9811 5.64358   1
   5   9  -1 21.1289 3.33652   2
   5   9  -1 27.1561 4.75204   5
  -5  -9   1 30.7670 3.98618   2
   4   9  -1 354.714 11.1225   2
   4   9  -1 377.000 15.0673   5
  -4  -9   1 380.328 11.2012   2
   3   9  -1 32.8884 3.92859   2
  -3  -9   1 31.4092 3.75740   2
   2   9  -1 0.05904 2.21147   2
  -2  -9   1 5.16010 3.17649   1
  -2  -9   1 -2.1140 2.04287   2
  -2  -9   1 -1.8707 2.51432   5
   1   9  -1 -0.5179 2.05774   2
  -1  -9   1 -0.8107 1.69014   2
  -1  -9   1 3.07321 3.03980   1
  -1  -9   1 7.97856 2.94160   5
   0   9  -1 7.55452 2.60292   2
   0  -9   1 11.7749 3.55386   3
   0  -9   1 9.83486 2.84490   5
   0  -9   1 7.88334 3.41082   1
   0  -9   1 9.89745 2.92192   5
   0  -9   1 11.7418 1.76187   2
  -1   9  -1 90.8173 5.24279   2
   1  -9   1 79.0836 4.82876   5
   1  -9   1 93.7431 6.56612   3
   1  -9   1 78.9387 5.01488   5
   1  -9   1 84.7599 6.89561   1
  -2   9  -1 34.7636 3.44394   2
   2  -9   1 37.5457 2.94920   5
   2  -9   1 31.9693 4.88561   3
   2  -9   1 37.3030 4.77653   1
   2  -9   1 37.3213 3.18423   5
  -3   9  -1 0.52211 1.89804   2
   3  -9   1 2.39625 3.03808   1
   3  -9   1 0.10799 2.82810   3
   3  -9   1 0.89316 2.81831   1
   4  -9   1 43.2514 5.05672   1
   4  -9   1 37.3330 4.93088   1
   4  -9   1 44.6228 5.56976   3
   5  -9   1 -4.7966 2.70861   1
   5  -9   1 4.73597 3.14442   1
   5  -9   1 2.83119 3.49179   3
   6  -9   1 3.41240 3.63034   3
   6  -9   1 1.61753 3.03785   1
   6  -9   1 -0.6818 3.10620   1
   7  -9   1 6.20218 3.25375   1
   7  -9   1 4.06897 3.16606   1
   7  -9   1 6.91225 4.08477   3
   8  -9   1 3.55643 4.27060   3
   8  -9   1 4.28786 3.38826   1
   8  -9   1 1.28023 2.95719   1
   9  -9   1 1.40155 3.01236   1
   9  -9   1 9.17167 4.79086   3
   9  -9   1 13.3779 3.98620   1
  10   8  -1 -4.6552 4.45324   1
 -10  -8   1 -2.8675 3.36437   2
   9   8  -1 -5.2895 4.17000   1
  -9  -8   1 -1.3716 3.46792   2
   8   8  -1 25.5577 3.92331   5
   8   8  -1 28.2692 5.62185   1
  -8  -8   1 21.9906 4.12042   2
   7   8  -1 -5.3572 3.20190   1
   7   8  -1 1.25362 2.77323   5
  -7  -8   1 5.67573 3.12796   2
   6   8  -1 21.4130 4.72962   1
   6   8  -1 28.2904 4.58732   5
   6   8  -1 24.8297 2.59088   2
  -6  -8   1 22.2519 3.71473   2
   5   8  -1 56.1305 6.03242   5
   5   8  -1 45.8275 3.99299   2
   5   8  -1 46.2368 5.47515   1
  -5  -8   1 50.0758 4.49383   2
   4   8  -1 1.31541 2.87240   5
   4   8  -1 1.38470 2.10524   2
   4   8  -1 3.60729 2.92534   1
  -4  -8   1 1.12067 2.42322   2
   3   8  -1 229.219 11.0532   5
   3   8  -1 185.851 7.30264   2
  -3  -8   1 188.823 8.97223   5
  -3  -8   1 187.007 7.08255   2
  -3  -8   1 191.845 9.01061   1
   2   8  -1 136.578 6.08675   2
   2   8  -1 123.470 7.28685   1
  -2  -8   1 117.591 7.07233   5
  -2  -8   1 133.682 7.66671   1
  -2  -8   1 109.798 5.36274   2
   1   8  -1 12.1805 2.52297   2
  -1  -8   1 11.1532 3.16265   1
  -1  -8   1 8.94444 2.60189   5
  -1  -8   1 8.73392 2.05255   2
   0   8  -1 0.61174 1.88162   2
   0  -8   1 1.95232 1.28775   2
   0  -8   1 3.08158 2.66483   1
   0  -8   1 1.66887 2.01839   5
   0  -8   1 -0.8147 2.39189   3
  -1   8  -1 70.7576 4.23930   2
   1  -8   1 68.1919 4.42751   5
   1  -8   1 80.9477 6.12691   1
   1  -8   1 68.8591 5.46683   3
   1  -8   1 78.0291 4.60479   5
  -2   8  -1 13.8994 2.31050   2
   2  -8   1 15.3363 3.50828   1
   2  -8   1 11.8550 3.16955   3
   2  -8   1 16.5807 2.00743   5
   2  -8   1 18.2199 2.14501   5
   2  -8   1 11.8337 2.98297   1
  -3   8  -1 211.109 6.55028   2
   3  -8   1 223.410 9.09272   1
   3  -8   1 219.398 9.28321   3
   3  -8   1 217.440 9.11329   1
  -4   8  -1 51.4799 3.17924   2
   4  -8   1 58.9670 5.30454   1
   4  -8   1 57.5186 6.04075   3
   4  -8   1 57.3883 5.16054   1
   5  -8   1 321.544 12.5604   3
   5  -8   1 316.845 10.9475   1
   5  -8   1 323.353 11.1084   1
   6  -8   1 133.001 8.93663   3
   6  -8   1 144.647 7.49497   1
   6  -8   1 150.450 7.37723   1
   7  -8   1 2.74400 2.59738   1
   7  -8   1 -0.8808 3.19195   3
   7  -8   1 4.95584 2.89016   1
   8  -8   1 18.0516 3.61552   1
   8  -8   1 6.25011 2.79232   1
   8  -8   1 14.5499 4.70522   3
   9  -8   1 -0.3790 2.76416   1
   9  -8   1 1.02242 3.71103   3
   9  -8   1 -2.1751 2.39687   1
  10  -8   1 0.10001 4.20349   3
  10  -8   1 0.19112 2.52524   1
  10  -8   1 -0.3722 2.86095   1
  11   7  -1 -2.5236 4.36769   1
  10   7  -1 -4.5456 4.19426   1
   9   7  -1 -5.6639 3.67053   1
  -9  -7   1 -1.1874 3.21990   2
   8   7  -1 70.8393 4.74279   5
   8   7  -1 74.2885 5.03829   5
   8   7  -1 53.1729 6.73578   1
  -8  -7   1 87.8038 6.55982   2
   7   7  -1 4.34560 3.55705   1
   7   7  -1 6.83704 2.76589   5
  -7  -7   1 4.65563 2.80405   2
   6   7  -1 44.5029 5.43954   1
   6   7  -1 49.3156 5.25411   5
   6   7  -1 45.3715 2.44646   2
  -6  -7   1 43.2066 4.26313   2
   5   7  -1 176.107 8.40422   5
   5   7  -1 155.924 8.64829   1
   5   7  -1 159.961 5.86907   2
  -5  -7   1 166.764 6.95243   2
   4   7  -1 279.195 10.5731   1
   4   7  -1 255.547 8.11881   2
   4   7  -1 270.272 10.2381   5
  -4  -7   1 265.482 8.38984   2
   3   7  -1 55.3710 4.09933   2
   3   7  -1 62.2835 5.41421   5
   3   7  -1 47.1973 4.60523   1
  -3  -7   1 57.1956 4.18479   2
  -3  -7   1 59.1204 5.42501   5
  -3  -7   1 63.1801 5.49051   1
   2   7  -1 -0.4172 2.20933   1
   2   7  -1 -2.3567 1.59365   2
  -2  -7   1 -2.1490 2.11057   5
  -2  -7   1 -3.4774 1.95243   1
  -2  -7   1 -1.9716 1.66753   2
   1   7  -1 235.289 8.66120   1
   1   7  -1 234.319 7.48462   2
  -1  -7   1 248.804 9.38853   1
  -1  -7   1 239.189 6.85573   2
  -1  -7   1 238.749 8.65289   5
   0   7  -1 52.6897 3.73504   2
   0  -7   1 54.5079 2.94662   2
   0  -7   1 60.4082 5.31161   1
   0  -7   1 56.8562 4.45745   5
  -1   7  -1 675.521 14.8041   2
   1  -7   1 688.003 15.4302   5
   1  -7   1 673.914 15.4029   5
   1  -7   1 679.005 17.2640   1
   1  -7   1 651.930 16.6388   3
   1  -7   1 654.789 17.1445   1
  -2   7  -1 28.1561 2.66094   2
   2  -7   1 28.5206 2.34681   5
   2  -7   1 37.3545 4.41322   3
   2  -7   1 25.8403 2.38890   5
   2  -7   1 22.3973 3.39742   1
   2  -7   1 25.1078 3.73371   1
  -3   7  -1 331.155 7.94536   2
   3  -7   1 342.296 10.6772   1
   3  -7   1 326.229 10.5218   1
   3  -7   1 332.965 11.1065   3
  -4   7  -1 120.760 3.76074   2
   4  -7   1 125.319 6.32747   1
   4  -7   1 134.691 6.39134   1
   4  -7   1 142.741 7.52240   3
   5  -7   1 109.984 5.94618   1
   5  -7   1 111.588 5.82376   1
   5  -7   1 101.614 6.91770   3
   6  -7   1 121.275 5.88026   1
   6  -7   1 96.9062 7.28903   3
   6  -7   1 114.385 6.15414   1
   7  -7   1 3.89525 3.42131   3
   7  -7   1 1.18717 2.13497   1
   7  -7   1 3.02553 2.32979   1
   8  -7   1 3.00758 2.31911   1
   8  -7   1 8.35692 4.07181   3
   8  -7   1 6.98052 2.66954   1
   9  -7   1 6.14361 3.90749   3
   9  -7   1 -0.5044 2.17808   1
   9  -7   1 -0.5271 2.42796   1
  10  -7   1 1.64009 3.89544   3
  10  -7   1 0.56559 2.45437   1
  10  -7   1 -1.7150 2.05652   1
  11  -7   1 6.12352 2.83655   1
  11  -7   1 5.15178 2.34391   1
  11  -7   1 9.03111 4.80378   3
  11   6  -1 -10.501 4.07822   1
  10   6  -1 3.58425 4.45250   1
   9   6  -1 14.9159 4.76730   1
  -9  -6   1 18.3796 3.72423   2
   8   6  -1 50.7089 6.08938   1
   8   6  -1 52.1655 7.11492   4
  -8  -6   1 51.4035 4.67338   2
   7   6  -1 2.62647 1.84258   5
   7   6  -1 -3.8467 3.61233   4
   7   6  -1 3.52248 3.34263   1
   7   6  -1 4.77191 2.24453   5
  -7  -6   1 3.50339 2.59064   2
   6   6  -1 0.33062 2.13262   5
   6   6  -1 -3.5150 3.02244   4
   6   6  -1 1.72532 2.78356   1
  -6  -6   1 3.01412 2.36877   2
   5   6  -1 62.3645 3.27839   2
   5   6  -1 58.2823 4.96186   5
   5   6  -1 80.6315 6.30082   1
   5   6  -1 67.4206 5.79095   4
  -5  -6   1 63.3866 4.45004   2
   4   6  -1 41.9557 4.73513   1
   4   6  -1 34.0938 3.99897   5
   4   6  -1 41.6139 3.26784   2
   4   6  -1 30.7899 4.17480   4
  -4  -6   1 38.7988 3.43173   2
   3   6  -1 107.199 4.80006   2
   3   6  -1 117.040 6.37117   1
   3   6  -1 113.093 6.08686   5
  -3  -6   1 110.813 6.05162   1
  -3  -6   1 114.219 4.85284   2
   2   6  -1 1019.57 22.7078   1
   2   6  -1 976.946 20.8039   2
   2   6  -1 1002.68 23.0976   5
  -2  -6   1 981.229 20.3499   2
  -2  -6   1 1006.57 22.8868   1
   1   6  -1 870.971 19.7439   1
   1   6  -1 839.234 18.1304   2
  -1  -6   1 859.246 20.1134   1
  -1  -6   1 865.870 17.6002   2
  -1  -6   1 866.139 19.6882   5
   0   6  -1 206.231 6.24726   2
   0  -6   1 193.068 7.77562   1
   0  -6   1 196.282 5.38862   2
   0  -6   1 206.551 7.19419   5
  -1   6  -1 464.724 10.4857   2
   1  -6   1 434.493 10.9816   5
   1  -6   1 460.901 12.5775   1
   1  -6   1 447.154 12.3965   1
   1  -6   1 464.950 11.1179   5
   1  -6   1 479.879 12.4539   3
   1  -6   1 463.214 8.76719   2
   1  -6   1 453.728 8.69582   2
  -2   6  -1 338.677 7.76808   2
   2  -6   1 318.754 7.63988   5
   2  -6   1 325.981 9.75091   1
   2  -6   1 322.823 10.0919   3
   2  -6   1 328.933 9.89292   1
   2  -6   1 339.116 7.63639   5
  -3   6  -1 49.8806 2.30191   2
   3  -6   1 48.7935 2.75449   4
   3  -6   1 53.4502 4.70943   3
   3  -6   1 59.6836 4.43758   1
   3  -6   1 51.5743 4.05793   1
   4  -6   1 690.116 17.7144   3
   4  -6   1 679.779 15.7465   1
   4  -6   1 676.154 15.2578   4
   4  -6   1 677.325 15.7226   1
   5  -6   1 201.977 8.90838   3
   5  -6   1 215.150 7.03644   1
   5  -6   1 218.580 7.05582   1
   5  -6   1 216.977 7.71916   4
   6  -6   1 117.411 5.30014   1
   6  -6   1 127.986 7.75167   3
   6  -6   1 118.927 6.79859   4
   6  -6   1 120.195 5.18320   1
   7  -6   1 63.7476 5.94329   4
   7  -6   1 59.6981 3.83415   1
   7  -6   1 70.7171 6.83069   3
   7  -6   1 66.2984 4.13753   1
   8  -6   1 5.77867 2.09602   1
   8  -6   1 8.80779 3.72974   4
   8  -6   1 2.39433 1.66695   1
   8  -6   1 7.10599 3.60017   3
   9  -6   1 4.28334 2.11747   1
   9  -6   1 2.67721 3.88292   4
   9  -6   1 5.14427 3.86470   3
   9  -6   1 7.79807 1.90046   1
  10  -6   1 12.4020 4.67905   3
  10  -6   1 7.86566 2.30562   1
  11  -6   1 2.65366 4.12939   3
  12   5  -1 -5.7868 4.00892   1
  11   5  -1 2.29463 4.18732   1
  10   5  -1 0.14537 3.64738   1
  10   5  -1 -5.9192 4.63566   4
   9   5  -1 -2.2383 3.20440   1
   9   5  -1 2.54753 4.35259   4
   8   5  -1 -4.5329 3.82686   4
   8   5  -1 -0.2833 2.94783   1
  -8  -5   1 2.01335 2.28732   2
   7   5  -1 23.2505 2.38396   5
   7   5  -1 17.8952 3.55726   1
   7   5  -1 23.6597 4.10140   1
   7   5  -1 19.3719 2.31759   5
   7   5  -1 23.4281 5.10613   4
  -7  -5   1 21.7373 3.02182   2
   6   5  -1 36.9620 5.20244   4
   6   5  -1 34.8913 3.66311   5
   6   5  -1 45.3737 5.08908   1
   6   5  -1 38.5278 4.39189   1
  -6  -5   1 37.8855 3.53173   2
   5   5  -1 596.292 11.7993   2
   5   5  -1 605.208 16.5905   1
   5   5  -1 620.415 15.3543   5
   5   5  -1 628.957 16.5642   1
   5   5  -1 619.032 17.2218   4
  -5  -5   1 632.744 14.2544   2
   4   5  -1 11.0668 1.95203   2
   4   5  -1 15.1681 3.03377   4
   4   5  -1 9.73425 2.56242   5
   4   5  -1 13.6444 3.01045   1
  -4  -5   1 10.3199 2.26007   2
   3   5  -1 279.132 8.73966   4
   3   5  -1 274.020 9.01192   5
   3   5  -1 275.866 7.60206   2
   3   5  -1 277.880 9.24041   1
  -3  -5   1 273.520 7.56042   2
   2   5  -1 960.589 21.3650   5
   2   5  -1 944.672 19.6198   2
   2   5  -1 960.183 21.1833   1
  -2  -5   1 959.286 21.2572   1
  -2  -5   1 976.014 21.2377   5
  -2  -5   1 933.683 19.2652   2
   1   5  -1 14.6483 2.29776   1
   1   5  -1 18.4647 2.04981   2
  -1  -5   1 21.8514 2.09081   2
  -1  -5   1 16.9100 2.64843   1
  -1  -5   1 19.3569 2.66537   5
   0   5  -1 411.015 9.56290   2
   0  -5   1 411.883 10.5114   5
   0  -5   1 434.300 11.2700   1
   0  -5   1 425.656 9.00922   2
  -1   5  -1 18.2976 1.70641   2
   1  -5   1 21.7070 0.92634   2
   1  -5   1 14.7976 1.81252   5
   1  -5   1 21.0059 2.61495   1
   1  -5   1 21.9582 2.55407   3
   1  -5   1 17.2074 1.87553   5
   1  -5   1 17.3615 2.36537   1
  -2   5  -1 683.161 13.0845   2
   2  -5   1 670.134 12.9948   5
   2  -5   1 657.037 15.1046   1
   2  -5   1 665.053 15.6179   3
   2  -5   1 667.054 13.0556   4
   2  -5   1 676.457 13.0909   5
   2  -5   1 665.872 15.1008   1
   3  -5   1 316.536 8.69172   1
   3  -5   1 347.386 10.0281   3
   3  -5   1 336.301 8.76031   1
   3  -5   1 331.183 8.34646   4
   4  -5   1 104.027 5.81921   3
   4  -5   1 117.905 5.31702   4
   4  -5   1 104.107 4.41810   1
   4  -5   1 106.516 4.45381   1
   5  -5   1 9.72594 2.72850   4
   5  -5   1 5.62974 1.63597   1
   5  -5   1 7.62433 1.69478   1
   5  -5   1 10.0510 2.96405   3
   6  -5   1 138.544 7.46147   3
   6  -5   1 132.677 7.18447   4
   6  -5   1 117.846 4.23430   1
   6  -5   1 133.291 4.39069   1
   7  -5   1 24.9095 4.41343   4
   7  -5   1 29.3308 4.66414   3
   8  -5   1 -0.1138 3.33466   4
   8  -5   1 4.05680 3.41051   3
   9  -5   1 -0.2054 3.27733   3
   9  -5   1 -1.5490 3.66650   4
  10  -5   1 16.6974 4.76954   3
  10  -5   1 4.78788 4.47377   4
  11  -5   1 -7.1761 4.00904   4
  11  -5   1 2.97808 3.99036   3
  12   4  -1 -1.2320 3.68378   1
  11   4  -1 1.48572 3.73081   1
  10   4  -1 18.0555 6.37058   4
  10   4  -1 14.5943 4.19340   1
   9   4  -1 -0.2550 3.03536   1
   9   4  -1 2.24797 4.69845   4
   8   4  -1 -8.3339 3.51228   4
   8   4  -1 0.77164 2.87134   1
   8   4  -1 1.49033 2.60472   1
  -8  -4   1 3.94225 1.99775   2
   7   4  -1 1.94883 3.73855   4
   7   4  -1 -0.0846 2.31461   1
   7   4  -1 -0.4458 2.70296   1
  -7  -4   1 0.94801 1.91446   2
   6   4  -1 3.65150 1.52577   5
   6   4  -1 -2.3064 3.63632   4
   6   4  -1 2.22718 2.42980   1
   6   4  -1 4.46517 1.69540   5
   6   4  -1 -1.4871 2.63277   1
  -6  -4   1 -1.7838 1.91008   2
   5   4  -1 170.909 8.07946   4
   5   4  -1 163.058 6.12558   5
   5   4  -1 158.258 7.08307   1
   5   4  -1 148.973 6.77216   1
  -5  -4   1 148.889 5.41836   2
   4   4  -1 671.976 16.3743   1
   4   4  -1 682.419 17.1962   4
   4   4  -1 683.769 13.6339   2
   4   4  -1 695.381 15.9478   5
   4   4  -1 694.354 16.5381   1
  -4  -4   1 684.510 14.6087   2
   3   4  -1 1450.72 29.5415   1
   3   4  -1 1440.53 27.6026   2
   3   4  -1 1457.13 29.6465   4
   3   4  -1 1412.94 29.2236   5
  -3  -4   1 1445.71 27.7491   2
   2   4  -1 287.730 8.35805   1
   2   4  -1 292.089 8.42365   5
   2   4  -1 290.304 7.24845   2
   2   4  -1 288.077 7.86641   4
  -2  -4   1 294.209 8.34904   1
  -2  -4   1 291.503 7.11899   2
   1   4  -1 14.6654 2.02655   1
   1   4  -1 11.2881 1.37949   2
  -1  -4   1 11.4618 1.64721   5
  -1  -4   1 11.9761 1.39225   2
  -1  -4   1 7.85212 1.69762   1
   0   4  -1 612.766 12.5840   2
   0  -4   1 619.276 13.4906   5
   0  -4   1 619.723 12.1631   2
   0  -4   1 617.648 13.9657   1
  -1   4  -1 151.792 3.78319   2
   1  -4   1 139.113 4.84632   1
   1  -4   1 145.178 5.00454   1
   1  -4   1 136.485 4.16474   5
   1  -4   1 148.037 4.27634   5
   1  -4   1 141.034 4.91453   3
   2  -4   1 394.836 9.17187   1
   2  -4   1 378.872 9.85074   3
   2  -4   1 384.358 8.48424   4
   2  -4   1 389.557 9.19686   1
   3  -4   1 606.069 12.5196   1
   3  -4   1 592.505 13.3680   4
   3  -4   1 596.308 12.5482   1
   3  -4   1 592.665 14.3186   3
   4  -4   1 95.9541 5.03188   4
   4  -4   1 104.444 3.25826   1
   4  -4   1 97.8810 5.19016   3
   4  -4   1 102.533 3.31736   1
   5  -4   1 283.119 9.78463   3
   5  -4   1 275.673 9.62402   4
   6  -4   1 60.5107 5.08236   3
   6  -4   1 65.9637 5.48613   4
   7  -4   1 156.485 8.76792   4
   7  -4   1 159.476 8.24227   3
   8  -4   1 0.41518 3.04251   3
   8  -4   1 -0.1428 3.30833   4
   9  -4   1 50.8318 6.62253   4
   9  -4   1 43.2090 5.81295   3
  10  -4   1 1.86784 4.31431   4
  10  -4   1 2.64648 3.57101   3
  11  -4   1 1.02425 3.96374   3
  11  -4   1 -3.3951 4.33111   4
  12  -4   1 -1.4719 3.89043   3
  12  -4   1 -0.9144 5.07204   4
  12   3  -1 3.07626 3.76099   1
  11   3  -1 2.94317 3.29706   1
  11   3  -1 3.22076 5.44975   4
  10   3  -1 -0.5500 4.64068   4
  10   3  -1 0.82856 2.97429   1
  10   3  -1 -0.2010 2.80235   1
   9   3  -1 8.10300 3.15885   1
   9   3  -1 10.9790 3.18915   1
   9   3  -1 2.50241 4.90797   4
   8   3  -1 62.0943 5.12567   1
   8   3  -1 50.1588 4.81071   1
   8   3  -1 64.2539 7.52828   4
   7   3  -1 66.6554 5.55642   1
   7   3  -1 73.9956 7.20398   4
   7   3  -1 77.0701 5.33103   1
  -7  -3   1 78.3062 3.69666   2
   6   3  -1 149.983 8.48949   4
   6   3  -1 162.399 6.68334   1
   6   3  -1 133.254 6.48919   1
  -6  -3   1 144.228 4.76261   2
   5   3  -1 43.0924 3.54723   1
   5   3  -1 41.5833 2.75815   5
   5   3  -1 35.8503 3.49287   1
   5   3  -1 38.9976 2.59382   5
   5   3  -1 46.8055 4.91931   4
  -5  -3   1 40.4766 2.69763   2
   4   3  -1 141.092 5.61043   1
   4   3  -1 143.388 6.63780   4
   4   3  -1 148.308 5.88873   1
   4   3  -1 147.742 5.14762   5
  -4  -3   1 153.541 4.53815   2
   3   3  -1 121.598 4.74307   1
   3   3  -1 118.583 4.51952   5
   3   3  -1 124.365 3.49131   2
   3   3  -1 115.724 4.74342   1
   3   3  -1 114.083 5.08164   4
  -3  -3   1 118.603 3.74855   2
   2   3  -1 641.474 13.9702   4
   2   3  -1 626.301 13.9412   5
   2   3  -1 625.308 13.9794   1
   2   3  -1 627.711 12.8693   2
  -2  -3   1 634.508 12.7880   2
   1   3  -1 3911.01 70.8298   2
  -1  -3   1 3961.53 70.6228   2
   0   3  -1 1297.68 24.1460   2
   0  -3   1 1291.40 24.9157   5
   0  -3   1 1297.77 25.2809   1
   0  -3   1 1306.55 23.8629   2
   1  -3   1 6425.63 115.295   1
   1  -3   1 6423.23 115.192   1
   1  -3   1 6483.81 114.086   4
   2  -3   1 5.57633 0.97121   1
   2  -3   1 9.19888 1.65725   3
   2  -3   1 4.31823 1.10955   4
   2  -3   1 6.70101 1.09194   1
   3  -3   1 0.16693 1.21675   4
   3  -3   1 0.64162 0.51308   1
   3  -3   1 1.18088 0.56049   1
   3  -3   1 6.30291 1.64766   3
   4  -3   1 410.474 11.2146   3
   4  -3   1 421.909 11.3409   4
   5  -3   1 143.640 6.91057   4
   5  -3   1 139.786 6.37739   3
   6  -3   1 7.13719 3.34707   4
   6  -3   1 7.09419 2.63399   3
   7  -3   1 181.242 8.42961   3
   7  -3   1 195.142 9.58173   4
   8  -3   1 4.25647 3.83673   4
   8  -3   1 5.96577 3.27071   3
   9  -3   1 26.4511 4.91232   3
   9  -3   1 26.8862 5.70852   4
  10  -3   1 46.9279 7.15819   4
  10  -3   1 51.2911 6.44277   3
  11  -3   1 -4.4099 4.21571   4
  11  -3   1 7.01302 4.27008   3
  12  -3   1 -2.9705 4.98760   4
  12   2  -1 2.81835 3.20608   1
  11   2  -1 3.77918 2.97790   1
  11   2  -1 -4.9950 4.70364   4
  11   2  -1 -2.1862 2.78441   1
  10   2  -1 1.12235 2.62897   1
  10   2  -1 2.88495 2.68802   1
  10   2  -1 -4.6855 4.60862   4
   9   2  -1 -0.1396 4.00168   4
   9   2  -1 0.51545 2.38785   1
   9   2  -1 6.68866 2.69794   1
   8   2  -1 27.8445 5.38610   4
   8   2  -1 25.2172 3.40275   1
   8   2  -1 32.8699 3.71953   1
   7   2  -1 8.45685 2.48642   1
   7   2  -1 6.21053 3.56827   4
   7   2  -1 9.62422 2.37152   1
   6   2  -1 311.639 11.9015   4
   6   2  -1 313.772 8.95086   1
   6   2  -1 302.983 9.02921   1
   5   2  -1 1345.51 27.2130   1
   5   2  -1 1344.86 27.1173   1
   5   2  -1 1380.88 30.2369   4
  -5  -2   1 1352.14 25.0842   2
   4   2  -1 16.8948 1.96793   1
   4   2  -1 21.6635 2.29530   1
   4   2  -1 16.4617 2.76614   4
   4   2  -1 22.1278 1.54292   5
   4   2  -1 19.7238 1.58128   5
  -4  -2   1 19.7972 1.43434   2
   3   2  -1 96.3593 3.75965   1
   3   2  -1 90.2055 3.31730   5
   3   2  -1 93.5500 4.52625   4
   3   2  -1 94.5705 3.67064   1
  -3  -2   1 88.2404 2.76787   2
   2   2  -1 9662.04 175.317   1
   2   2  -1 9860.38 175.193   1
   2   2  -1 9999.99 175.784   4
   1   2  -1 3.41389 0.66953   2
   1   2  -1 0.87152 0.68146   1
  -1  -2   1 1.77103 0.62077   2
  -1  -2   1 1.35280 0.73938   1
   0   2  -1 11.4924 0.87341   2
   0  -2   1 10.1500 1.02760   5
   0  -2   1 11.7568 1.18499   1
   0  -2   1 10.8093 0.81811   2
   1  -2   1 2430.93 44.3500   1
   1  -2   1 2464.64 45.0854   3
   1  -2   1 2499.17 44.3332   4
   1  -2   1 2457.49 44.4845   1
   3  -2   1 303.527 8.36279   4
   3  -2   1 303.038 8.17486   3
   4  -2   1 1379.54 29.1743   4
   4  -2   1 1420.78 28.6631   3
   5  -2   1 956.757 22.4774   4
   5  -2   1 956.623 21.6344   3
   6  -2   1 411.283 12.3637   3
   6  -2   1 441.099 13.7220   4
   7  -2   1 64.8548 6.50938   4
   7  -2   1 67.7534 5.43975   3
   8  -2   1 46.0569 5.97529   4
   8  -2   1 61.5448 5.97122   3
   9  -2   1 25.6129 4.81508   3
   9  -2   1 32.3437 5.77948   4
  10  -2   1 4.38479 3.66595   3
  10  -2   1 3.69311 4.32485   4
  11  -2   1 -2.1716 4.37732   4
  12  -2   1 -1.0826 5.22227   4
  12  -2   1 3.73202 2.06174   1
  12   1  -1 1.61529 2.83388   1
  12   1  -1 4.30583 3.33911   1
  11   1  -1 3.17441 2.89154   1
  11   1  -1 4.44161 3.00296   1
  11   1  -1 0.92979 4.41526   4
  10   1  -1 0.36491 2.39969   1
  10   1  -1 -3.7384 4.33742   4
  10   1  -1 -2.1345 2.14678   1
   9   1  -1 180.053 7.40883   1
   9   1  -1 188.577 11.6668   4
   9   1  -1 175.117 7.17042   1
   8   1  -1 26.5615 3.13734   1
   8   1  -1 25.9990 2.97740   1
   8   1  -1 14.4465 4.89327   4
   7   1  -1 111.620 5.01966   1
   7   1  -1 106.533 7.94709   4
   7   1  -1 107.189 4.78283   1
   6   1  -1 601.904 17.2403   4
   6   1  -1 582.171 13.0802   1
   6   1  -1 572.683 13.1892   1
   5   1  -1 20.0158 2.15535   1
   5   1  -1 18.6227 1.95478   1
   5   1  -1 18.0012 3.71760   4
   4   1  -1 4.21803 1.19997   1
   4   1  -1 1.08487 2.00386   4
   4   1  -1 2.99738 1.04069   1
   3   1  -1 4.57429 0.96881   1
   3   1  -1 -0.5258 1.63375   4
   3   1  -1 2.07191 0.99721   1
   2   1  -1 1762.23 32.1690   5
   2   1  -1 1776.53 33.6395   4
   2   1  -1 1776.10 32.4905   1
   2   1  -1 1731.69 32.1437   5
   2   1  -1 1764.63 32.4531   1
  -2  -1   1 1762.92 31.5326   2
   1   1  -1 3571.68 65.6947   5
   1   1  -1 3681.88 65.7413   1
  -1  -1   1 3761.43 65.1662   2
   0  -1   1 3111.00 55.6256   1
   1  -1   1 1883.35 34.4400   4
   1  -1   1 1899.24 34.6377   3
   2  -1   1 793.222 15.9428   3
   2  -1   1 777.858 16.1278   4
   3  -1   1 252.468 7.04755   3
   3  -1   1 249.554 7.51126   4
   4  -1   1 586.183 14.7932   4
   4  -1   1 591.289 13.9342   3
   5  -1   1 28.8737 4.01805   4
   5  -1   1 32.6950 3.45934   3
   6  -1   1 4.02627 2.20136   3
   6  -1   1 -1.9231 2.60842   4
   7  -1   1 3.09900 2.45555   3
   7  -1   1 -2.6318 2.71035   4
   8  -1   1 14.4250 4.61591   4
   8  -1   1 10.1970 3.44394   3
   9  -1   1 105.647 9.30365   4
  10  -1   1 -5.6452 4.35702   4
  10  -1   1 1.61534 1.81700   1
  10  -1   1 1.42900 1.66517   1
  11  -1   1 1.25529 1.94289   1
  11  -1   1 1.06667 4.92273   4
  11  -1   1 1.63308 1.95410   1
  12  -1   1 3.89432 2.35074   1
  12  -1   1 1.38218 5.64408   4
  12  -1   1 8.42215 2.71681   1
  12   0  -1 -1.6597 2.65536   1
  12   0  -1 0.59107 2.49151   1
  11   0  -1 20.6952 3.29501   1
  11   0  -1 22.5366 6.66703   4
  11   0  -1 28.5195 3.91555   1
  10   0  -1 2.33001 2.33251   1
  10   0  -1 3.76119 2.38855   1
  10   0  -1 3.21315 4.89056   4
   9   0  -1 87.5852 4.77934   1
   9   0  -1 58.9007 7.35340   4
   9   0  -1 75.3504 4.66494   1
   8   0  -1 0.42547 1.60201   1
   8   0  -1 1.33872 1.77689   1
   8   0  -1 -0.2927 3.75012   4
   7   0  -1 64.1585 3.39247   1
   7   0  -1 66.8633 3.55238   1
   7   0  -1 62.6694 6.84358   4
   6   0  -1 590.187 12.3452   1
   6   0  -1 585.487 12.4631   1
   6   0  -1 589.839 17.0460   4
   5   0  -1 235.904 5.71450   1
   5   0  -1 233.189 9.02322   4
   5   0  -1 229.254 5.57418   1
   4   0  -1 195.085 4.61382   1
   4   0  -1 186.878 4.48668   1
   4   0  -1 198.605 7.38256   4
   3   0  -1 608.785 11.7151   1
   3   0  -1 619.901 11.7931   1
   3   0  -1 621.349 14.3350   4
   2   0  -1 1859.92 34.9430   4
   2   0  -1 1861.85 33.1552   1
   2   0  -1 1814.19 33.1465   1
   1   0  -1 1307.82 23.7519   1
   1   0  -1 1316.29 23.6077   5
   1   0  -1 1334.40 23.8167   1
   1   0  -1 1320.71 23.6370   5
   1   0   1 124.084 3.34430   4
   1   0   1 129.698 3.25951   3
   3   0   1 878.946 19.1466   4
   3   0   1 888.501 18.4082   3
   4   0   1 298.155 8.51993   3
   4   0   1 291.209 9.24078   4
   5   0   1 72.0825 5.50728   4
   5   0   1 79.6323 4.68970   3
   6   0   1 261.915 9.01606   3
   6   0   1 221.446 10.0680   4
   7   0   1 82.3483 7.05984   4
   7   0   1 91.9832 3.46417   1
   7   0   1 91.3727 3.30306   1
   8   0   1 70.2315 3.59934   1
   8   0   1 80.8066 8.03682   4
   8   0   1 67.4601 3.30568   1
   9   0   1 -7.3155 4.38421   4
   9   0   1 0.21871 1.87027   1
   9   0   1 1.91062 1.74612   1
  10   0   1 -0.0931 1.95030   1
  10   0   1 1.62639 2.01637   1
  10   0   1 -8.2168 4.19883   4
  11   0   1 -0.7285 5.11324   4
  11   0   1 6.58549 2.41555   1
  11   0   1 7.19721 2.69913   1
  12   0   1 3.11093 2.64273   1
  12   0   1 -2.8716 5.26378   4
  12   0   1 4.01742 2.59926   1
  12  -1  -1 0.02082 2.12509   1
  12  -1  -1 -0.1958 2.66131   1
  11  -1  -1 1.88662 2.12759   1
  11  -1  -1 0.81007 4.96923   4
  11  -1  -1 -1.6311 2.13417   1
  10  -1  -1 71.4166 4.79065   1
  10  -1  -1 73.8404 4.61431   1
  10  -1  -1 81.7505 8.94721   4
   9  -1  -1 6.66868 4.25280   4
   9  -1  -1 4.76995 1.97927   1
   9  -1  -1 2.32491 1.84868   1
   8  -1  -1 88.9542 4.13241   1
   8  -1  -1 107.390 8.56877   4
   8  -1  -1 100.464 4.00503   1
   7  -1  -1 67.8252 2.85948   1
   7  -1  -1 70.6834 6.72530   4
   6  -1  -1 261.353 10.0817   4
   6  -1  -1 257.236 8.80627   3
   5  -1  -1 17.8277 2.59256   3
   5  -1  -1 12.4742 2.81567   4
   4  -1  -1 527.555 12.3755   3
   4  -1  -1 540.054 13.6848   4
   3  -1  -1 7358.02 133.917   3
   3  -1  -1 7622.76 135.243   4
   1  -1  -1 1155.99 21.2747   3
   1  -1  -1 1166.04 21.1282   1
   1  -1  -1 1152.11 21.2358   1
   0  -1  -1 417.522 8.40293   1
   0  -1  -1 418.893 8.56106   5
   0  -1  -1 434.031 8.09432   2
   0   1   1 428.590 7.98383   2
  -1  -1  -1 1223.50 22.2122   2
   1   1   1 1187.65 22.6262   5
   1   1   1 1238.40 22.7032   1
   1   1   1 1237.83 23.1361   4
   1   1   1 1251.22 22.7499   1
   1   1   1 1241.97 22.1188   2
   2   1   1 847.329 15.9743   1
   2   1   1 823.657 15.4240   5
   2   1   1 834.365 17.3790   4
   2   1   1 850.193 15.9476   1
   3   1   1 292.148 6.51804   1
   3   1   1 287.266 6.44871   1
   3   1   1 299.030 8.58731   4
   4   1   1 173.242 4.46312   1
   4   1   1 163.919 4.49459   1
   4   1   1 174.299 6.99502   4
   5   1   1 531.100 11.2200   1
   5   1   1 497.481 14.6912   4
   5   1   1 533.868 11.1086   1
   6   1   1 88.4895 6.34361   4
   6   1   1 81.8558 3.73133   1
   6   1   1 83.2565 3.58623   1
   7   1   1 65.9169 6.83284   4
   7   1   1 68.5962 3.65368   1
   7   1   1 66.2679 3.85621   1
   8   1   1 -0.4841 1.82139   1
   8   1   1 -0.0557 1.58896   1
   8   1   1 -1.0479 4.06509   4
   9   1   1 134.462 6.12508   1
   9   1   1 129.078 10.3150   4
   9   1   1 128.790 6.18235   1
  10   1   1 11.4570 2.78084   1
  10   1   1 2.85174 5.08283   4
  10   1   1 9.70470 2.68863   1
  11   1   1 1.08058 4.87400   4
  11   1   1 0.42229 2.54874   1
  11   1   1 -3.1264 2.18304   1
  12   1   1 -2.9183 4.60551   4
  12   1   1 2.78676 2.84868   1
  12   1   1 0.12257 2.76266   1
  12  -2  -1 5.91065 2.17002   1
  12  -2  -1 5.67317 2.79291   1
  11  -2  -1 5.83553 2.35218   1
  11  -2  -1 2.02879 1.88359   1
  10  -2  -1 11.5056 2.12524   1
  10  -2  -1 5.22913 4.86981   4
  10  -2  -1 12.3735 2.32158   1
   9  -2  -1 12.8196 4.62442   4
   9  -2  -1 16.7815 2.14072   1
   8  -2  -1 48.4667 5.31709   3
   8  -2  -1 45.4760 6.22887   4
   7  -2  -1 128.103 6.71184   3
   7  -2  -1 127.458 8.00627   4
   6  -2  -1 167.869 7.06031   3
   6  -2  -1 181.928 8.40284   4
   5  -2  -1 1122.56 24.9835   4
   5  -2  -1 1079.59 23.4385   3
   4  -2  -1 973.878 20.2634   3
   4  -2  -1 945.443 21.1725   4
   3  -2  -1 2347.01 44.1837   3
   3  -2  -1 2382.94 44.8821   4
   1  -2  -1 3139.70 56.1345   1
   1  -2  -1 3083.78 55.8220   5
   1  -2  -1 3135.78 56.3067   1
   1  -2  -1 3171.40 56.1869   3
  -1   2   1 3094.24 55.3319   2
   0  -2  -1 468.298 9.65184   5
   0  -2  -1 477.943 9.95985   5
   0  -2  -1 480.987 9.19217   2
   0   2   1 470.869 9.12786   2
   0   2   1 482.476 8.93705   4
  -2  -2  -1 3128.75 55.9369   2
   2   2   1 3102.85 56.7181   5
   2   2   1 3126.56 55.6601   2
   2   2   1 3084.11 57.6549   4
   2   2   1 3115.29 56.9161   1
   2   2   1 3132.12 56.9802   1
  -3  -2  -1 1541.90 27.6986   2
   3   2   1 1532.92 28.9788   1
   3   2   1 1491.54 30.6455   4
   3   2   1 1473.77 28.2505   5
   3   2   1 1525.67 29.0930   1
   4   2   1 1084.44 24.3438   4
   4   2   1 1087.74 21.7604   1
   4   2   1 1101.44 21.9578   1
   5   2   1 8.24946 1.91339   1
   5   2   1 7.66302 2.77659   4
   5   2   1 7.87769 1.67082   1
   6   2   1 6.79229 3.46419   4
   6   2   1 7.24660 1.94338   1
   6   2   1 11.3530 2.22775   1
   7   2   1 260.832 8.45020   1
   7   2   1 287.384 12.2893   4
   7   2   1 272.382 8.28778   1
   8   2   1 31.1778 3.60831   1
   8   2   1 35.7705 3.63018   1
   8   2   1 23.0669 6.07449   4
   9   2   1 -0.5141 2.09764   1
   9   2   1 -2.7572 2.13451   1
   9   2   1 -0.8126 4.15290   4
  10   2   1 20.5195 3.48826   1
  10   2   1 16.5918 3.43776   1
  10   2   1 14.5158 5.45208   4
  11   2   1 2.24204 5.32257   4
  11   2   1 2.76901 2.61895   1
  11   2   1 1.57493 2.67430   1
  12   2   1 1.83638 5.63407   4
  12   2   1 6.45215 3.27261   1
  12  -3  -1 -2.8948 2.32946   1
  12  -3  -1 0.21957 1.75630   1
  11  -3  -1 6.23660 2.23233   1
  11  -3  -1 2.90616 1.65299   1
  10  -3  -1 -1.8471 4.10863   4
  10  -3  -1 -0.5977 3.27914   3
   9  -3  -1 -0.7218 3.97347   4
   9  -3  -1 -1.4032 2.93983   3
   8  -3  -1 179.703 8.63271   3
   8  -3  -1 176.348 9.99539   4
   7  -3  -1 17.3459 3.51840   3
   7  -3  -1 13.3904 3.90533   4
   6  -3  -1 119.778 6.12033   3
   6  -3  -1 116.646 6.96343   4
   5  -3  -1 10.5256 2.62102   3
   5  -3  -1 11.5083 3.27931   4
   4  -3  -1 150.228 5.77129   3
   4  -3  -1 156.946 6.18093   4
   4  -3  -1 158.993 3.98357   1
   4  -3  -1 171.380 3.85380   1
   3  -3  -1 1103.73 20.9941   1
   3  -3  -1 1126.66 22.5009   4
   3  -3  -1 1113.38 20.7913   1
   3  -3  -1 1090.97 22.4173   3
   2  -3  -1 486.678 10.3087   1
   2  -3  -1 475.209 10.0550   1
   2  -3  -1 480.611 10.6598   3
   1  -3  -1 2139.95 39.4226   3
   1  -3  -1 2112.94 39.5252   1
   1  -3  -1 2083.52 39.6088   1
   1  -3  -1 2136.98 39.0657   5
   1  -3  -1 2123.65 38.7314   5
  -1   3   1 2131.49 38.1910   2
  -1   3   1 2190.05 38.2573   2
   0  -3  -1 3655.27 67.3364   5
   0  -3  -1 3708.09 66.1734   2
   0  -3  -1 3696.55 67.0642   5
   0  -3  -1 3664.64 67.4230   1
   0   3   1 3776.12 66.2795   2
   0   3   1 3711.10 65.7574   4
  -1  -3  -1 257.196 6.02250   2
  -1  -3  -1 259.972 6.94995   1
   1   3   1 260.650 5.98673   2
   1   3   1 257.549 6.26662   4
   1   3   1 266.137 7.01097   1
  -2  -3  -1 687.042 13.6389   2
   2   3   1 671.322 14.8109   1
   2   3   1 672.653 13.4797   2
   2   3   1 682.810 14.8803   4
   2   3   1 671.873 14.6896   5
  -3  -3  -1 132.142 3.89874   2
   3   3   1 125.831 4.80635   1
   3   3   1 126.256 3.38574   2
   3   3   1 124.625 4.86441   1
   3   3   1 130.927 5.45931   4
   3   3   1 129.949 4.58557   5
  -4  -3  -1 -0.0461 0.95613   2
   4   3   1 0.82768 1.12880   5
   4   3   1 0.52822 2.15094   4
   4   3   1 1.19044 1.32059   1
   4   3   1 -1.0760 1.36381   1
  -5  -3  -1 454.198 10.0797   2
   5   3   1 460.509 11.8301   1
   5   3   1 465.587 12.0748   1
   5   3   1 472.242 9.70017   5
   5   3   1 502.254 14.4945   4
   5   3   1 459.381 9.69126   5
  -6  -3  -1 206.571 5.49642   2
   6   3   1 206.077 7.35680   1
   6   3   1 204.618 7.61939   1
   6   3   1 196.382 9.40413   4
  -7  -3  -1 76.6424 3.24430   2
   7   3   1 91.3774 7.72733   4
   7   3   1 65.2866 5.13375   1
   7   3   1 72.8842 4.91493   1
   8   3   1 195.329 7.82130   1
   8   3   1 169.932 7.82861   1
   8   3   1 172.680 10.2765   4
   9   3   1 40.7712 7.24034   4
   9   3   1 49.7176 5.00194   1
   9   3   1 54.0092 4.91037   1
  10   3   1 11.0510 3.36269   1
  10   3   1 13.3814 3.43780   1
  10   3   1 10.4801 5.33870   4
  11   3   1 -3.9510 5.03672   4
  11   3   1 3.98475 3.24415   1
  12   3   1 -0.2766 5.47110   4
  12   3   1 -1.4976 3.07249   1
  12  -4  -1 1.40743 1.98871   1
  12  -4  -1 5.29306 2.45534   1
  11  -4  -1 0.57079 1.77369   1
  11  -4  -1 4.42588 2.14963   1
  11  -4  -1 2.93237 3.79164   3
  10  -4  -1 -2.0482 1.80380   1
  10  -4  -1 0.45670 1.42612   1
  10  -4  -1 4.01588 3.53284   3
   9  -4  -1 2.87607 3.06759   3
   9  -4  -1 0.07654 1.31765   1
   9  -4  -1 0.71985 1.60684   1
   8  -4  -1 6.11805 1.65884   1
   8  -4  -1 3.91118 3.03247   3
   8  -4  -1 2.14758 3.69451   4
   7  -4  -1 137.298 7.45242   3
   7  -4  -1 151.953 8.56276   4
   6  -4  -1 6.13135 2.63576   3
   6  -4  -1 9.53362 1.51990   1
   6  -4  -1 8.19096 1.40378   1
   6  -4  -1 4.23294 2.78449   4
   5  -4  -1 70.5648 5.14745   4
   5  -4  -1 76.4453 3.27329   1
   5  -4  -1 83.3748 3.12993   1
   5  -4  -1 74.1124 4.94590   3
   4  -4  -1 57.6805 4.06574   4
   4  -4  -1 67.2434 4.17663   3
   4  -4  -1 71.5945 3.29893   1
   4  -4  -1 73.6091 3.09601   1
   3  -4  -1 433.799 10.8627   3
   3  -4  -1 434.413 10.0894   1
   3  -4  -1 441.850 9.82680   1
   2  -4  -1 0.15820 1.07836   1
   2  -4  -1 2.09852 1.24853   3
   2  -4  -1 -0.8285 0.45065   5
   2  -4  -1 0.00970 0.51312   5
   2  -4  -1 0.83041 1.08101   1
  -2   4   1 -0.7124 0.45782   2
   1  -4  -1 98.0597 3.31487   5
   1  -4  -1 99.0777 4.12145   1
   1  -4  -1 100.609 2.20343   2
   1  -4  -1 97.4459 2.19550   2
   1  -4  -1 106.643 3.70710   5
   1  -4  -1 101.589 4.08321   1
   1  -4  -1 101.279 3.85836   3
  -1   4   1 100.251 2.90198   2
   0  -4  -1 187.400 4.63511   2
   0  -4  -1 183.032 5.45689   5
   0  -4  -1 187.987 6.01564   1
   0  -4  -1 188.087 5.82009   5
   0   4   1 188.716 4.82876   2
  -1  -4  -1 1331.01 25.8911   2
  -1  -4  -1 1384.62 27.5148   1
   1   4   1 1367.88 26.0289   4
   1   4   1 1367.63 25.9867   2
   1   4   1 1385.32 27.5222   1
  -2  -4  -1 73.5541 3.93129   1
  -2  -4  -1 83.9267 3.33336   2
   2   4   1 77.7604 4.20182   1
   2   4   1 77.0978 3.16418   2
   2   4   1 78.2110 3.82401   4
   2   4   1 76.7965 4.04174   5
  -3  -4  -1 120.136 4.24743   2
   3   4   1 122.009 5.49326   1
   3   4   1 130.781 5.58843   4
   3   4   1 121.937 5.16837   5
   3   4   1 119.711 4.00711   2
  -4  -4  -1 4.71693 1.67140   2
   4   4   1 1.95641 2.60611   4
   4   4   1 6.58673 1.98134   1
   4   4   1 6.35369 0.97148   2
   4   4   1 7.20247 1.11206   2
   4   4   1 10.0202 2.57655   1
   4   4   1 1.82307 1.71625   5
  -5  -4  -1 111.855 4.45967   2
   5   4   1 125.044 7.05736   4
   5   4   1 117.551 4.91898   5
   5   4   1 104.531 5.90687   1
   5   4   1 117.249 5.76781   1
  -6  -4  -1 83.9020 4.27393   2
   6   4   1 94.6261 3.56946   5
   6   4   1 91.6825 5.85708   1
   6   4   1 86.1853 6.13630   1
   6   4   1 89.7078 7.57933   4
  -7  -4  -1 49.4593 3.47381   2
   7   4   1 50.5388 4.65125   1
   7   4   1 59.5353 5.38024   1
   7   4   1 61.0728 6.87829   4
  -8  -4  -1 41.4942 3.95587   2
   8   4   1 37.5247 6.38039   4
   8   4   1 31.8644 4.09589   1
   8   4   1 33.3506 4.58014   1
   9   4   1 6.52525 2.98501   1
   9   4   1 0.20037 3.09169   1
   9   4   1 5.01134 4.84453   4
  10   4   1 -5.1795 3.75527   4
  10   4   1 1.73029 3.37927   1
  11   4   1 -1.3930 3.22888   1
  11   4   1 3.28043 5.48904   4
  12   4   1 -5.1116 5.33918   4
  12   4   1 -0.7937 3.71013   1
  11  -5  -1 7.09601 2.43473   1
  11  -5  -1 2.39819 1.94213   1
  11  -5  -1 1.03167 3.91517   3
  10  -5  -1 -1.7793 3.24388   3
  10  -5  -1 3.57557 1.83334   1
  10  -5  -1 0.91453 2.18554   1
   9  -5  -1 21.4757 2.75547   1
   9  -5  -1 25.7430 4.80897   3
   9  -5  -1 16.5783 2.24488   1
   8  -5  -1 28.1869 2.54689   1
   8  -5  -1 28.4334 2.82915   1
   8  -5  -1 26.7949 4.61054   3
   7  -5  -1 108.704 4.65286   1
   7  -5  -1 101.955 4.20273   1
   7  -5  -1 97.8451 6.67274   3
   6  -5  -1 22.0972 3.86241   3
   6  -5  -1 20.9312 2.42813   1
   6  -5  -1 21.0657 2.68939   1
   5  -5  -1 270.466 9.42007   3
   5  -5  -1 270.298 7.62113   1
   5  -5  -1 272.272 7.25759   1
   4  -5  -1 876.476 18.2631   1
   4  -5  -1 869.840 18.3466   1
   4  -5  -1 869.912 20.0875   3
   4  -5  -1 891.286 18.6324   1
   3  -5  -1 690.632 15.4312   1
   3  -5  -1 689.463 15.2071   1
   3  -5  -1 680.588 15.9094   3
   2  -5  -1 84.4793 4.36868   1
   2  -5  -1 75.5590 4.25761   1
   2  -5  -1 74.9657 2.89876   5
   2  -5  -1 80.6386 2.75831   5
   2  -5  -1 88.9106 4.22372   3
  -2   5   1 79.2598 2.66846   2
   1  -5  -1 205.999 6.87636   1
   1  -5  -1 209.201 6.96656   1
   1  -5  -1 196.254 6.11062   5
   1  -5  -1 202.059 6.48600   3
   1  -5  -1 206.766 4.29331   2
   1  -5  -1 203.999 4.30492   2
   1  -5  -1 216.691 5.93573   5
  -1   5   1 205.659 5.30180   2
   0  -5  -1 199.384 6.63657   5
   0  -5  -1 209.128 6.39149   5
   0  -5  -1 207.566 5.28208   2
   0  -5  -1 211.640 7.10734   1
   0   5   1 205.333 5.62803   2
  -1  -5  -1 632.316 15.0574   5
  -1  -5  -1 632.343 13.3018   2
  -1  -5  -1 632.432 15.1705   1
   1   5   1 631.611 13.0982   4
   1   5   1 624.634 14.9180   1
   1   5   1 630.093 13.4917   2
  -2  -5  -1 292.318 7.54590   2
  -2  -5  -1 276.162 8.79907   1
   2   5   1 282.789 7.46786   2
   2   5   1 288.610 8.07305   4
   2   5   1 278.151 9.00635   1
  -3  -5  -1 7.63333 1.88562   2
   3   5   1 8.33237 1.70796   2
   3   5   1 8.16004 2.35199   4
   3   5   1 7.44668 2.19153   5
   3   5   1 6.07749 2.43065   1
  -4  -5  -1 169.609 5.89657   2
   4   5   1 169.818 6.89014   5
   4   5   1 165.120 5.10843   2
   4   5   1 175.100 7.48408   1
   4   5   1 173.530 7.66821   4
  -5  -5  -1 27.4301 3.09189   2
   5   5   1 35.9708 4.79780   4
   5   5   1 33.8041 3.62902   5
   5   5   1 23.4182 3.77483   1
   5   5   1 26.8185 3.80354   1
  -6  -5  -1 1.38305 2.03052   2
   6   5   1 -1.2019 1.94017   5
   6   5   1 -2.1516 2.71353   1
   6   5   1 -2.2743 2.86351   4
   6   5   1 -1.0448 2.32614   1
  -7  -5  -1 218.355 7.41494   2
   7   5   1 224.126 9.78601   1
   7   5   1 228.179 9.46575   1
   7   5   1 235.305 11.4771   4
  -8  -5  -1 20.2811 3.05711   2
   8   5   1 10.3251 4.86749   4
   8   5   1 11.0956 3.75520   1
   9   5   1 -5.1861 4.67488   4
   9   5   1 2.06228 3.65665   1
  10   5   1 1.97786 5.31780   4
  10   5   1 0.19742 3.83328   1
  11   5   1 -5.9390 3.47179   1
  11   5   1 4.23597 5.63093   4
  12   5   1 -2.3511 5.56757   4
  12   5   1 0.47197 4.51295   1
  11  -6  -1 3.42896 2.08396   1
  11  -6  -1 -2.7594 2.53732   1
  11  -6  -1 3.28647 4.16635   3
  10  -6  -1 0.06862 3.38408   3
  10  -6  -1 0.65932 2.28278   1
  10  -6  -1 2.25616 1.88734   1
   9  -6  -1 1.76520 1.82402   1
   9  -6  -1 2.15097 2.21282   1
   9  -6  -1 1.78582 3.33757   3
   8  -6  -1 22.5616 4.59831   3
   8  -6  -1 21.8480 2.70793   1
   8  -6  -1 26.7743 3.27270   1
   7  -6  -1 56.9948 4.48386   1
   7  -6  -1 51.4287 3.84659   1
   7  -6  -1 61.4293 6.06662   3
   6  -6  -1 59.9063 4.37346   1
   6  -6  -1 57.1347 4.07898   1
   6  -6  -1 69.1533 6.06020   3
   6  -6  -1 53.0009 3.91596   1
   5  -6  -1 77.0448 5.49721   3
   5  -6  -1 70.8082 4.45231   1
   5  -6  -1 70.9606 4.66018   1
   4  -6  -1 -0.8236 2.02508   3
   4  -6  -1 -3.2292 1.88633   1
   4  -6  -1 -3.5162 1.88412   1
   3  -6  -1 94.7542 5.40649   1
   3  -6  -1 102.147 5.56729   3
   3  -6  -1 99.9921 5.51746   1
  -3   6   1 97.2547 3.23104   2
  -3   6   1 104.415 3.24941   2
   2  -6  -1 843.416 19.2140   1
   2  -6  -1 817.095 17.0088   5
   2  -6  -1 821.276 19.2808   1
   2  -6  -1 853.195 16.7954   5
   2  -6  -1 877.854 19.2466   3
  -2   6   1 859.834 16.8368   2
   1  -6  -1 195.005 6.54119   5
   1  -6  -1 183.309 4.17275   2
   1  -6  -1 184.639 7.43769   1
   1  -6  -1 202.390 7.01960   3
   1  -6  -1 183.652 7.48269   1
   1  -6  -1 189.100 6.07699   5
   1  -6  -1 194.834 4.24518   2
  -1   6   1 184.065 5.63153   2
   0  -6  -1 610.819 15.8094   1
   0  -6  -1 646.766 14.7578   5
   0  -6  -1 629.931 13.0828   2
   0  -6  -1 631.791 15.2137   5
   0   6   1 640.179 13.8291   2
  -1  -6  -1 405.827 11.7571   1
  -1  -6  -1 400.794 9.57901   2
  -1  -6  -1 409.708 11.4545   5
   1   6   1 399.553 11.4365   1
   1   6   1 395.139 9.91501   2
   1   6   1 397.515 8.93177   4
  -2  -6  -1 340.599 10.5680   1
  -2  -6  -1 333.673 10.5152   5
  -2  -6  -1 322.805 8.68683   2
   2   6   1 321.057 8.87185   4
   2   6   1 327.293 10.4692   1
   2   6   1 347.869 10.6401   5
   2   6   1 328.045 8.78419   2
  -3  -6  -1 301.233 9.95656   1
  -3  -6  -1 303.295 8.44738   2
   3   6   1 293.940 8.25632   2
   3   6   1 308.514 10.2885   1
   3   6   1 303.223 10.0992   5
   3   6   1 290.781 9.26384   4
  -4  -6  -1 507.365 12.3548   2
   4   6   1 502.499 14.4645   1
   4   6   1 502.926 11.7427   2
   4   6   1 482.170 13.9971   4
   4   6   1 495.237 13.8654   5
  -5  -6  -1 3.77496 2.14379   2
   5   6   1 1.91427 2.36195   5
   5   6   1 1.72019 2.75477   1
   5   6   1 1.34930 1.28514   2
   5   6   1 1.22312 2.78464   4
  -6  -6  -1 86.9989 5.07789   2
   6   6   1 61.0378 6.47890   4
   6   6   1 81.3647 6.68353   1
   6   6   1 79.9912 6.32594   1
   6   6   1 77.9377 5.32208   5
  -7  -6  -1 30.1724 3.74389   2
   7   6   1 17.6088 4.17468   1
   7   6   1 33.0727 3.48730   5
   7   6   1 16.7370 5.00265   4
  -8  -6  -1 1.08614 2.55945   2
   8   6   1 3.76694 3.51931   1
   8   6   1 -1.5673 4.29205   4
  -9  -6  -1 3.41812 3.14999   2
   9   6   1 -1.1282 3.70317   1
   9   6   1 -0.4081 4.64639   4
  10   6   1 -0.6190 4.17293   1
  10   6   1 2.36922 5.19508   4
  11   6   1 -3.3981 4.09016   1
  11   6   1 5.50209 5.95668   4
  11  -7  -1 2.06715 2.33374   1
  10  -7  -1 3.72972 2.22518   1
  10  -7  -1 -0.2574 2.10894   1
  10  -7  -1 3.20537 3.85562   3
  10  -7  -1 2.59027 2.73077   1
   9  -7  -1 4.19813 2.30192   1
   9  -7  -1 7.74975 4.04935   3
   9  -7  -1 4.64447 2.43801   1
   9  -7  -1 4.90104 2.78637   1
   8  -7  -1 5.60558 2.63668   1
   8  -7  -1 2.69596 3.42096   3
   8  -7  -1 2.70297 2.23585   1
   7  -7  -1 1.36810 2.21172   1
   7  -7  -1 -1.0564 2.86513   3
   7  -7  -1 2.15471 2.45204   1
   6  -7  -1 2.69733 2.87371   3
   6  -7  -1 -2.7901 2.09026   1
   6  -7  -1 -1.0274 2.14112   1
   5  -7  -1 60.9845 5.11729   1
   5  -7  -1 71.6842 5.24253   1
   5  -7  -1 77.6137 6.03374   3
   4  -7  -1 91.4961 5.67871   1
   4  -7  -1 91.8181 5.98163   3
   4  -7  -1 99.2146 5.85243   1
  -4   7   1 95.9630 3.40378   2
  -4   7   1 103.681 3.40203   2
   3  -7  -1 228.660 8.81308   3
   3  -7  -1 249.484 9.00318   1
   3  -7  -1 247.061 8.89938   1
  -3   7   1 237.053 6.33838   2
   2  -7  -1 277.053 9.39215   3
   2  -7  -1 274.618 9.74600   1
   2  -7  -1 283.117 7.25502   5
   2  -7  -1 282.036 9.91306   1
   2  -7  -1 286.426 7.62603   5
  -2   7   1 277.149 7.44441   2
   1  -7  -1 832.713 20.2428   1
   1  -7  -1 828.764 18.1104   5
   1  -7  -1 864.539 19.6343   3
   1  -7  -1 821.454 20.4872   1
   1  -7  -1 828.405 18.6369   5
   1  -7  -1 839.811 15.5759   2
   1  -7  -1 826.310 15.5304   2
  -1   7   1 843.630 17.6580   2
   0  -7  -1 599.727 15.1929   5
   0  -7  -1 602.326 16.0966   1
   0  -7  -1 612.819 14.6909   5
   0  -7  -1 597.931 12.6867   2
   0   7   1 579.861 13.6479   2
  -1  -7  -1 -1.0354 1.98226   5
  -1  -7  -1 -1.1643 1.48625   2
  -1  -7  -1 3.86611 2.48394   1
   1   7   1 -1.2486 2.04553   1
   1   7   1 -0.9263 1.56329   2
  -2  -7  -1 176.181 7.72973   5
  -2  -7  -1 182.199 8.08232   1
  -2  -7  -1 180.807 6.22203   2
   2   7   1 176.943 6.38841   2
   2   7   1 172.352 7.89308   1
   2   7   1 178.782 9.64553   5
   2   7   1 172.247 5.99987   4
  -3  -7  -1 128.200 7.06611   5
  -3  -7  -1 124.914 5.61717   2
  -3  -7  -1 136.053 7.14296   1
   3   7   1 131.054 6.04820   4
   3   7   1 135.190 7.17721   5
   3   7   1 137.976 7.34779   1
   3   7   1 135.464 5.63084   2
  -4  -7  -1 4.97321 2.40326   2
   4   7   1 7.36338 2.59958   5
   4   7   1 5.22638 2.69886   4
   4   7   1 6.06720 2.94379   1
   4   7   1 5.86874 1.97116   2
  -5  -7  -1 4.32959 2.62152   2
   5   7   1 10.7786 3.62199   4
   5   7   1 4.88832 2.88513   5
   5   7   1 5.57957 3.24093   1
   5   7   1 5.77691 1.93477   2
  -6  -7  -1 448.516 12.5645   2
   6   7   1 466.155 15.7268   4
   6   7   1 448.874 13.6248   5
   6   7   1 445.760 15.1769   1
  -7  -7  -1 22.4167 3.74045   2
   7   7   1 21.2164 3.59350   5
   7   7   1 20.9668 4.57832   1
   7   7   1 11.1188 4.80289   4
  -8  -7  -1 17.8487 3.87049   2
   8   7   1 9.03919 2.45480   5
   8   7   1 10.5126 2.28190   5
   8   7   1 5.22363 4.33005   1
   8   7   1 11.4851 5.44815   4
  -9  -7  -1 -6.0196 2.96978   2
   9   7   1 -1.0507 4.68848   4
   9   7   1 5.01484 4.41720   1
  10   7   1 -4.1184 3.88276   1
  10   7   1 2.56250 5.42076   4
  11   7   1 1.52420 4.69608   1
  11   7   1 -0.0430 5.38918   4
  10  -8  -1 6.59153 3.44029   1
  10  -8  -1 2.72457 2.69925   1
  10  -8  -1 3.40938 4.07435   3
   9  -8  -1 28.6945 5.59563   3
   9  -8  -1 23.3793 4.12114   1
   9  -8  -1 14.7120 3.39996   1
   8  -8  -1 0.03623 2.92007   1
   8  -8  -1 5.34284 3.74081   3
   8  -8  -1 1.53835 2.53431   1
   7  -8  -1 -1.2158 2.57576   1
   7  -8  -1 0.89361 2.51445   1
   7  -8  -1 2.66994 3.18978   3
   6  -8  -1 4.74513 3.22470   3
   6  -8  -1 1.72738 2.79584   1
   6  -8  -1 4.95662 3.09075   1
   5  -8  -1 5.81626 3.27875   3
   5  -8  -1 -1.6158 2.71059   1
   5  -8  -1 -4.3802 2.58177   1
   4  -8  -1 2.18690 2.41163   1
   4  -8  -1 -2.5462 2.37825   1
   4  -8  -1 -1.0119 2.48814   3
  -4   8   1 0.23463 1.46771   2
   3  -8  -1 24.8253 3.87211   1
   3  -8  -1 29.7865 4.31117   1
   3  -8  -1 29.2053 4.15024   3
  -3   8   1 31.1022 2.87610   2
   2  -8  -1 3.59404 1.39029   5
   2  -8  -1 5.55993 1.71728   5
   2  -8  -1 6.15971 2.55835   1
   2  -8  -1 3.08710 2.62708   1
   2  -8  -1 2.78507 2.74148   3
  -2   8   1 5.07211 1.85785   2
   1  -8  -1 458.107 11.8391   5
   1  -8  -1 469.606 13.4166   3
   1  -8  -1 452.431 12.2678   5
   1  -8  -1 434.183 13.8764   1
  -1   8   1 468.580 11.5272   2
   0  -8  -1 83.0993 5.13228   5
   0  -8  -1 81.9233 3.63616   2
   0  -8  -1 90.1340 5.65903   5
   0  -8  -1 80.0268 6.30088   1
   0   8   1 93.1473 4.85276   2
  -1  -8  -1 2.94061 2.69607   1
  -1  -8  -1 2.36702 2.34169   5
  -1  -8  -1 2.36867 1.72963   2
   1   8   1 -0.8960 3.88388   1
   1   8   1 3.87853 2.05642   2
  -2  -8  -1 882.827 19.1584   2
  -2  -8  -1 871.982 22.2107   1
  -2  -8  -1 893.221 21.9879   5
   2   8   1 893.784 19.8020   2
   2   8   1 875.298 21.9698   1
  -3  -8  -1 0.98208 2.25901   2
  -3  -8  -1 4.77027 2.96365   5
  -3  -8  -1 0.69126 2.55887   1
   3   8   1 2.77944 2.67550   5
   3   8   1 0.51425 2.90256   1
   3   8   1 1.69514 2.32999   4
   3   8   1 -1.4218 1.81455   2
  -4  -8  -1 76.9483 5.42487   2
   4   8   1 93.5482 5.17246   2
   4   8   1 85.3381 6.80998   5
   4   8   1 58.2740 5.55813   4
   4   8   1 88.0150 7.51125   1
  -5  -8  -1 12.4906 3.08524   2
   5   8   1 7.79904 3.34215   5
   5   8   1 11.6688 2.46793   2
   5   8   1 7.06198 3.61301   4
   5   8   1 8.04897 3.69651   1
  -6  -8  -1 0.01982 2.70479   2
   6   8   1 4.56449 3.80658   1
   6   8   1 1.66256 2.94851   5
   6   8   1 3.38412 3.68899   4
   6   8   1 2.42406 1.64118   2
  -7  -8  -1 3.35456 3.07767   2
   7   8   1 2.47380 2.88330   5
   7   8   1 3.05536 3.89769   1
   7   8   1 1.51491 4.13198   4
  -8  -8  -1 13.0829 3.82122   2
   8   8   1 16.9371 3.41946   5
   8   8   1 9.90338 4.99528   4
   8   8   1 6.46298 4.75963   1
  -9  -8  -1 -2.3445 3.25700   2
   9   8   1 -4.2382 4.40634   4
   9   8   1 -9.7849 3.85242   1
 -10  -8  -1 2.83684 3.67872   2
  10   8   1 6.27758 5.05381   1
  10   8   1 -1.2705 5.27939   4
   9  -9  -1 3.26492 3.18413   1
   9  -9  -1 6.17660 4.29876   3
   8  -9  -1 7.11172 3.35510   1
   8  -9  -1 12.1057 4.61972   3
   8  -9  -1 10.4959 4.64908   1
   7  -9  -1 5.11758 3.16270   1
   7  -9  -1 9.79838 3.74235   1
   7  -9  -1 18.9444 4.88009   3
   6  -9  -1 8.76455 3.59979   1
   6  -9  -1 5.67951 3.33033   1
   6  -9  -1 11.4615 4.08137   3
   5  -9  -1 -3.7367 2.72243   1
   5  -9  -1 -0.6790 3.12831   1
   5  -9  -1 0.65286 3.14125   3
   4  -9  -1 7.20033 3.29697   3
   4  -9  -1 5.40769 3.14396   1
   4  -9  -1 6.03792 3.38727   1
  -4   9   1 4.14708 2.15357   2
   3  -9  -1 33.4622 4.78809   1
   3  -9  -1 46.6798 5.51293   3
  -3   9   1 31.8019 3.25182   2
   2  -9  -1 105.060 6.91409   3
   2  -9  -1 124.484 5.21420   5
   2  -9  -1 123.143 4.86900   5
   2  -9  -1 127.435 7.97569   1
  -2   9   1 114.858 5.49613   2
   1  -9  -1 -0.1002 3.07132   3
   1  -9  -1 -1.6161 1.68699   5
   1  -9  -1 0.69882 1.98595   5
   1  -9  -1 0.55788 2.77582   1
  -1   9   1 1.47655 2.08475   2
   0  -9  -1 5.84005 2.41859   5
   0  -9  -1 1.53927 3.18939   1
   0  -9  -1 7.81732 2.73312   5
   0  -9  -1 9.96417 1.79289   2
   0   9   1 14.2191 2.86688   2
  -1  -9  -1 97.6719 6.21120   5
  -1  -9  -1 106.951 7.01843   5
  -1  -9  -1 113.370 7.82717   1
  -1  -9  -1 109.366 4.95280   2
   1   9   1 111.036 5.91690   2
  -2  -9  -1 35.4520 5.01254   1
  -2  -9  -1 29.2361 3.34635   2
  -2  -9  -1 24.7346 4.15703   5
   2   9   1 34.9894 3.91787   2
  -3  -9  -1 8.87750 2.81828   2
   3   9   1 9.49708 2.69291   2
  -4  -9  -1 4.55904 2.85679   2
   4   9   1 3.84821 3.30998   5
   4   9   1 3.07264 3.63514   1
   4   9   1 4.45049 2.43590   2
  -5  -9  -1 125.299 6.90405   2
   5   9   1 139.064 9.61093   1
   5   9   1 125.363 6.30781   2
   5   9   1 142.438 9.03491   5
  -6  -9  -1 48.5673 5.01580   2
   6   9   1 43.5072 3.73611   2
   6   9   1 38.0343 5.33367   5
   6   9   1 46.4722 6.20090   4
   6   9   1 47.1717 6.49635   1
  -7  -9  -1 -0.4201 3.09455   2
   7   9   1 -0.1843 4.23727   4
   7   9   1 4.16074 3.46899   5
   7   9   1 2.72179 4.16448   1
  -8  -9  -1 0.07139 3.40358   2
   8   9   1 -2.4831 2.72663   5
   8   9   1 -0.7522 4.18617   1
  -9  -9  -1 1.86129 3.68177   2
   9   9   1 -0.5931 2.19887   5
   9   9   1 8.85837 5.40804   1
   9   9   1 -1.0043 1.96545   5
 -10  -9  -1 2.05620 3.77597   2
  10   9   1 -0.7359 4.88601   1
   8 -10  -1 3.35370 3.65106   1
   8 -10  -1 9.79400 4.65064   3
   7 -10  -1 8.91285 4.21652   3
   7 -10  -1 -1.5061 3.41642   1
   6 -10  -1 7.35435 3.99509   1
   6 -10  -1 11.3972 4.42463   3
   5 -10  -1 16.0413 4.53187   1
   5 -10  -1 24.5338 5.08634   3
   4 -10  -1 2.74729 3.41990   3
   4 -10  -1 10.1680 4.21095   1
   3 -10  -1 8.69498 4.06908   1
   3 -10  -1 6.48673 3.70440   3
  -3  10   1 -0.4706 2.39999   2
   2 -10  -1 28.2944 3.17248   5
   2 -10  -1 19.2529 4.46866   3
   2 -10  -1 23.1557 4.64871   1
   2 -10  -1 28.9862 2.99139   5
  -2  10   1 16.9768 3.22671   2
   1 -10  -1 30.8122 3.90551   5
   1 -10  -1 34.0741 5.04291   3
   1 -10  -1 31.2362 5.10562   1
   1 -10  -1 33.9956 3.68628   5
  -1  10   1 26.1119 3.64988   2
   0 -10  -1 51.0203 5.12420   5
   0 -10  -1 52.3114 5.72873   3
   0 -10  -1 50.5467 3.11556   2
   0 -10  -1 60.2040 5.16559   5
   0 -10  -1 67.4809 6.98858   1
   0  10   1 50.7467 4.59817   2
  -1 -10  -1 0.76727 1.83480   2
  -1 -10  -1 3.88888 2.58364   5
  -1 -10  -1 4.43585 3.16284   5
  -1 -10  -1 -1.3247 3.17953   1
   1  10   1 2.68251 2.57140   2
  -2 -10  -1 83.4787 5.41196   2
  -2 -10  -1 88.2845 7.52357   5
   2  10   1 91.6994 6.08206   2
  -3 -10  -1 42.0688 4.13407   2
   3  10   1 47.6570 4.55511   2
  -4 -10  -1 30.0710 4.02682   2
   4  10   1 29.8712 3.97986   2
  -5 -10  -1 1.18039 3.01176   2
   5  10   1 -0.2527 2.33113   2
  -6 -10  -1 2.08996 3.16730   2
   6  10   1 8.72863 3.81573   5
   6  10   1 12.0006 2.77910   2
  -7 -10  -1 2.38474 3.31188   2
   7  10   1 -3.6907 3.02882   5
  -8 -10  -1 3.20109 3.60538   2
   8  10   1 2.23660 3.44976   5
  -9 -10  -1 7.00958 4.07368   2
   9  10   1 5.28868 3.14888   5
   7 -11  -1 -7.4204 3.42053   1
   7 -11  -1 -6.0727 3.52020   3
   6 -11  -1 18.2288 5.26399   3
   6 -11  -1 23.3422 5.24075   1
   5 -11  -1 4.17339 4.19336   1
   5 -11  -1 -1.6338 3.55913   3
   4 -11  -1 1.78249 3.61486   3
   4 -11  -1 0.03058 3.99695   1
   3 -11  -1 3.91216 4.24275   1
   3 -11  -1 3.30205 3.86902   3
  -3  11   1 12.8722 3.42762   2
   2 -11  -1 7.76501 4.39521   1
   2 -11  -1 1.76822 3.53536   3
   2 -11  -1 3.83870 1.96400   5
   2 -11  -1 5.55697 2.18424   5
  -2  11   1 9.97040 3.23323   2
   1 -11  -1 -0.2137 3.56706   3
   1 -11  -1 -0.7099 1.94430   5
   1 -11  -1 0.21574 2.36088   5
   1 -11  -1 -1.1218 3.66954   1
  -1  11   1 0.75582 2.88935   2
   0 -11  -1 31.9121 5.81893   1
   0 -11  -1 27.4410 4.60381   5
   0 -11  -1 20.3273 3.62620   5
   0 -11  -1 19.2547 2.03654   2
   0 -11  -1 27.2012 5.17828   3
   0  11   1 28.2848 4.23522   2
  -1 -11  -1 6.00548 3.05993   5
  -1 -11  -1 9.28868 2.32870   2
  -1 -11  -1 10.6051 3.72506   5
   1  11   1 11.0603 3.39433   2
  -2 -11  -1 58.8117 6.60568   5
  -2 -11  -1 50.8925 4.33942   2
   2  11   1 53.6928 5.23842   2
  -3 -11  -1 -2.4585 2.68193   2
   3  11   1 3.74154 2.90749   2
  -4 -11  -1 1.11313 2.93363   2
   4  11   1 4.42140 2.91700   2
  -5 -11  -1 34.5171 4.70441   2
   5  11   1 41.2229 4.56379   2
  -6 -11  -1 -0.3051 3.22392   2
   6  11   1 -1.6934 2.46837   2
  -7 -11  -1 -0.5165 3.64796   2
   7  11   1 2.02297 4.09627   5
   7  11   1 -3.0320 1.93745   2
  -8 -11  -1 1.34989 3.60887   2
   8  11   1 2.09907 3.56602   5
   6 -12  -1 6.67695 4.45079   3
   6 -12  -1 11.6721 5.32423   1
   5 -12  -1 -0.0892 4.49100   1
   5 -12  -1 2.79857 4.36860   3
   4 -12  -1 6.48502 4.17459   3
   4 -12  -1 7.22445 4.91045   1
   3 -12  -1 3.01310 4.82023   1
   3 -12  -1 10.2805 4.48041   3
  -3  12   1 3.69727 3.55877   2
   2 -12  -1 64.1060 4.38456   5
   2 -12  -1 56.6348 6.99456   3
   2 -12  -1 59.1258 4.42577   5
   2 -12  -1 59.3486 7.95399   1
  -2  12   1 51.8342 5.50510   2
   1 -12  -1 15.1488 3.56484   5
   1 -12  -1 14.2680 5.42855   1
   1 -12  -1 15.0613 3.12591   5
   1 -12  -1 20.3070 5.27005   3
  -1  12   1 8.30033 3.53896   2
   0 -12  -1 9.49606 4.60036   3
   0 -12  -1 4.63260 3.44299   5
   0 -12  -1 -1.1936 2.37611   5
   0  12   1 -0.5344 3.15536   2
  -1 -12  -1 8.75482 2.32332   2
  -1 -12  -1 8.61666 3.23114   5
  -1 -12  -1 5.43191 3.78508   5
  -1 -12  -1 7.77936 4.61383   3
   1  12   1 6.44440 3.50518   2
  -2 -12  -1 16.6044 3.14068   2
   2  12   1 14.0643 3.98407   2
  -3 -12  -1 4.35249 2.78529   2
   3  12   1 4.09864 3.21028   2
  -4 -12  -1 9.44739 3.50876   2
   4  12   1 5.58119 3.25624   2
  -5 -12  -1 13.4200 3.82450   2
   5  12   1 13.8012 3.60891   2
  -6 -12  -1 6.51663 3.69573   2
   6  12   1 -1.1154 2.58764   2
  -7 -12  -1 -1.5647 3.46168   2
   7  12   1 -2.4315 2.23178   2
   4 -13  -1 5.92674 4.70092   3
   4 -13  -1 7.68885 5.19795   1
   3 -13  -1 -0.1892 3.87134   3
   3 -13  -1 2.80449 5.10659   1
  -3  13   1 -2.4072 3.70970   2
   2 -13  -1 1.02950 1.84998   5
   2 -13  -1 0.81287 4.44299   3
   2 -13  -1 5.98600 5.27475   1
   2 -13  -1 2.57941 1.94992   5
  -2  13   1 0.44959 3.46203   2
   1 -13  -1 1.47501 2.52095   5
   1 -13  -1 5.20436 2.73690   5
   1 -13  -1 -0.2086 4.46231   3
  -1  13   1 -2.5189 3.39298   2
   0 -13  -1 1.96428 2.61951   5
   0 -13  -1 3.35606 3.32607   5
   0 -13  -1 -5.0601 3.95350   3
   0  13   1 4.82447 3.63691   2
  -1 -13  -1 8.60473 4.00635   5
  -1 -13  -1 6.57193 2.09785   2
  -1 -13  -1 3.32855 4.40243   3
   1  13   1 5.11046 3.66673   2
  -2 -13  -1 4.35471 2.48232   2
  -2 -13  -1 -0.7158 4.17024   3
   2  13   1 5.81100 3.47248   2
  -3 -13  -1 -0.6888 2.50837   2
   3  13   1 4.97117 3.32520   2
  -4 -13  -1 26.5370 4.08848   2
   4  13   1 19.3118 4.17768   2
  -5 -13  -1 1.22525 3.29809   2
   5  13   1 0.21425 2.97679   2
   1 -14  -1 5.40736 4.77622   3
   1 -14  -1 4.02165 2.99076   5
   1 -14  -1 7.51992 2.95513   5
  -1  14   1 2.61447 4.09556   2
   0 -14  -1 5.76743 4.69422   3
   0 -14  -1 2.77837 3.57927   5
   0 -14  -1 5.66742 2.90883   5
   0  14   1 1.00245 3.82190   2
  -1 -14  -1 4.58083 4.12380   5
  -1 -14  -1 0.46120 4.44619   3
   1  14   1 7.65479 3.97336   2
  -2 -14  -1 1.62342 2.19531   2
   2  14   1 1.84356 3.46603   2
   1  14  -2 3.59846 3.84935   2
   0  14  -2 -7.9713 3.41623   2
   0 -14   2 2.68132 3.22475   5
   0 -14   2 3.46962 4.67892   3
   0 -14   2 0.96770 2.53121   5
   4  13  -2 -1.9832 2.92152   2
  -4 -13   2 1.17644 2.79025   2
   3  13  -2 2.28379 3.19008   2
  -3 -13   2 1.36276 4.13634   3
  -3 -13   2 4.40706 2.69222   2
   2  13  -2 0.16698 3.50581   2
  -2 -13   2 -2.7309 2.09585   2
  -2 -13   2 9.58135 5.24594   3
   1  13  -2 3.53072 3.53962   2
  -1 -13   2 -0.4228 4.28802   3
  -1 -13   2 2.38504 3.74722   5
  -1 -13   2 -1.1253 1.61502   2
   0  13  -2 18.0329 4.34328   2
   0 -13   2 12.6586 3.35693   5
   0 -13   2 23.5922 4.23075   5
   0 -13   2 24.7321 6.07404   3
  -1  13  -2 15.0884 4.31313   2
   1 -13   2 16.3151 3.13321   5
   1 -13   2 18.1431 3.52470   5
   1 -13   2 22.2399 5.57293   3
  -2  13  -2 8.36646 4.00574   2
   2 -13   2 8.63867 2.18469   5
   2 -13   2 19.4522 5.90221   1
   2 -13   2 2.17144 4.60327   3
   2 -13   2 7.26745 2.11819   5
  -3  13  -2 0.23659 3.64409   2
   3 -13   2 14.8291 5.73609   1
   3 -13   2 3.80485 4.25245   3
   4 -13   2 -0.4552 4.71719   1
   4 -13   2 1.84026 4.50122   3
   6  12  -2 -0.2378 2.70827   2
  -6 -12   2 2.50201 3.41725   2
   5  12  -2 12.0981 3.38073   2
  -5 -12   2 13.7075 3.74056   2
   4  12  -2 -1.0313 2.73216   2
  -4 -12   2 2.33407 2.88365   2
   3  12  -2 13.3281 3.87629   2
  -3 -12   2 11.6824 3.13376   2
   2  12  -2 4.36407 3.39302   2
  -2 -12   2 6.65270 2.51739   2
  -2 -12   2 2.87286 4.39043   3
   1  12  -2 46.2377 5.51027   2
  -1 -12   2 55.0292 3.92890   2
  -1 -12   2 45.4574 5.80985   5
  -1 -12   2 44.4616 5.30281   5
  -1 -12   2 51.3833 6.93265   3
   0  12  -2 31.8651 4.83843   2
   0 -12   2 31.9628 4.41921   5
   0 -12   2 35.0958 6.12663   3
   0 -12   2 38.8091 4.92920   5
  -1  12  -2 7.69744 3.47601   2
   1 -12   2 3.38505 2.49568   5
   1 -12   2 2.64724 3.70385   3
   1 -12   2 5.53913 4.85853   1
   1 -12   2 4.07992 2.55041   5
  -2  12  -2 6.74209 3.68851   2
   2 -12   2 15.6252 5.34834   1
   2 -12   2 13.4276 2.50865   5
   2 -12   2 13.2044 2.45047   5
   2 -12   2 2.51241 4.29809   3
  -3  12  -2 50.7768 5.56210   2
   3 -12   2 54.9704 7.42943   3
   3 -12   2 46.7213 6.92260   1
   4 -12   2 2.01512 4.14494   3
   4 -12   2 4.44944 4.61778   1
   5 -12   2 1.46551 4.55126   3
   5 -12   2 3.63881 4.78128   1
   6 -12   2 8.15571 4.91511   1
   6 -12   2 8.19522 4.90953   3
   7  11  -2 1.94276 2.19733   2
  -7 -11   2 0.91253 3.26604   2
   6  11  -2 8.36556 2.89816   2
  -6 -11   2 9.86059 3.62650   2
   5  11  -2 3.19235 2.73446   2
  -5 -11   2 2.31155 3.13910   2
   4  11  -2 4.07092 2.89297   2
  -4 -11   2 -0.0350 2.90244   2
   3  11  -2 10.2823 3.47719   2
  -3 -11   2 11.8775 3.14220   2
   2  11  -2 2.47795 2.91435   2
  -2 -11   2 -0.0382 2.24600   2
  -2 -11   2 9.76363 4.15407   5
   1  11  -2 13.6469 3.65133   2
  -1 -11   2 4.45888 3.26877   5
  -1 -11   2 6.18111 2.13716   2
  -1 -11   2 5.87146 4.17597   3
   0  11  -2 16.7461 3.65593   2
   0 -11   2 17.5259 3.77415   5
   0 -11   2 12.3380 4.57807   3
   0 -11   2 12.2617 3.38600   5
   0 -11   2 16.9271 1.84699   2
   0 -11   2 18.7068 4.96198   1
  -1  11  -2 13.7623 3.50585   2
   1 -11   2 12.9098 4.50478   1
   1 -11   2 12.9488 2.87736   5
   1 -11   2 7.03938 4.17126   3
   1 -11   2 5.23981 2.24553   5
  -2  11  -2 69.4696 5.74626   2
   2 -11   2 62.1196 7.14804   3
   2 -11   2 55.9154 3.88171   5
   2 -11   2 49.0507 3.93736   5
   2 -11   2 54.3417 6.93393   1
  -3  11  -2 18.8119 3.70430   2
   3 -11   2 10.9541 4.39601   3
   3 -11   2 25.0502 5.37620   1
   4 -11   2 -4.6508 3.59894   1
   4 -11   2 5.91347 4.27233   3
   5 -11   2 26.2612 5.46359   1
   5 -11   2 27.1625 5.79597   3
   6 -11   2 9.27046 4.26909   1
   6 -11   2 3.27616 4.51473   3
   7 -11   2 -2.2947 4.09845   3
   7 -11   2 -2.1028 3.68963   1
   8  10  -2 0.96141 3.55283   5
  -8 -10   2 6.23985 3.85681   2
   7  10  -2 5.66200 4.21753   5
  -7 -10   2 4.27956 3.46255   2
   6  10  -2 6.31502 2.62808   2
   6  10  -2 0.22909 4.40472   5
  -6 -10   2 2.67576 3.15878   2
   5  10  -2 12.7997 3.15850   2
  -5 -10   2 17.0336 3.58877   2
   4  10  -2 14.9783 3.30310   2
  -4 -10   2 18.4417 3.77011   2
   3  10  -2 24.0404 3.86913   2
  -3 -10   2 23.1274 3.51996   2
   2  10  -2 3.59707 2.77496   2
  -2 -10   2 13.4463 2.84241   2
  -2 -10   2 13.0664 3.73851   5
   1  10  -2 0.60635 2.52874   2
  -1 -10   2 5.15905 3.12311   3
  -1 -10   2 3.44778 3.46196   1
  -1 -10   2 3.59798 1.92013   2
  -1 -10   2 -0.2769 2.64670   5
   0  10  -2 2.20114 2.54386   2
   0 -10   2 2.68111 2.47985   5
   0 -10   2 -0.0283 2.33633   5
   0 -10   2 2.23926 2.97829   3
   0 -10   2 1.99549 3.29225   1
   0 -10   2 0.59041 1.23999   2
  -1  10  -2 38.8944 4.25028   2
   1 -10   2 33.6486 3.83415   5
   1 -10   2 29.6493 3.73836   5
   1 -10   2 49.6200 6.07768   1
   1 -10   2 40.7018 5.48866   3
  -2  10  -2 27.3064 3.64565   2
   2 -10   2 28.5016 5.00336   1
   2 -10   2 20.9110 2.71408   5
   2 -10   2 24.4814 5.06933   3
   2 -10   2 20.6175 2.49716   5
  -3  10  -2 71.9216 5.12226   2
   3 -10   2 57.3827 6.39178   1
   3 -10   2 61.5356 6.85081   3
   4 -10   2 5.19808 3.74110   1
   4 -10   2 4.28886 3.87002   3
   5 -10   2 6.79084 3.90587   1
   5 -10   2 10.5729 4.41425   3
   6 -10   2 -0.7325 3.36006   1
   6 -10   2 0.46695 3.99409   3
   7 -10   2 1.59333 4.26011   3
   7 -10   2 0.17141 3.32479   1
   8 -10   2 -4.2214 3.44962   3
   8 -10   2 -3.0217 3.15837   1
   9   9  -2 2.87991 2.77218   5
   9   9  -2 -1.4821 2.31676   5
   9   9  -2 2.99078 4.98629   1
  -9  -9   2 -3.7499 3.47098   2
   8   9  -2 -1.8755 4.31990   1
   8   9  -2 -0.9683 3.04603   5
  -8  -9   2 0.69716 3.58959   2
   7   9  -2 4.28380 3.56395   5
   7   9  -2 3.98825 4.38842   1
  -7  -9   2 1.20535 3.42029   2
   6   9  -2 1.52278 3.95168   1
   6   9  -2 1.27302 2.10480   2
   6   9  -2 7.77663 3.92554   5
  -6  -9   2 5.28138 3.14699   2
   5   9  -2 9.44475 3.58588   5
   5   9  -2 9.85097 6.45356   1
   5   9  -2 8.13368 2.71175   2
  -5  -9   2 13.6038 3.48944   2
   4   9  -2 56.7060 4.83122   2
  -4  -9   2 73.6992 5.48064   2
   3   9  -2 146.780 6.96650   2
  -3  -9   2 141.828 6.56199   2
   2   9  -2 95.4256 5.83826   2
  -2  -9   2 94.2530 5.13248   2
  -2  -9   2 99.4837 7.66868   1
  -2  -9   2 104.617 7.12724   5
   1   9  -2 22.0472 3.36924   2
  -1  -9   2 28.0375 4.69388   1
  -1  -9   2 19.3920 3.70740   5
  -1  -9   2 20.9558 2.64163   2
   0   9  -2 14.9670 3.02728   2
   0  -9   2 18.5239 4.25460   1
   0  -9   2 14.1429 1.88428   2
   0  -9   2 16.5722 3.83264   3
   0  -9   2 12.9072 3.19071   5
  -1   9  -2 69.5430 4.82406   2
   1  -9   2 59.9078 4.49856   5
   1  -9   2 72.8806 6.52349   1
   1  -9   2 58.5694 4.51080   5
   1  -9   2 64.6505 6.13262   3
  -2   9  -2 24.7327 3.14163   2
   2  -9   2 21.0577 2.45821   5
   2  -9   2 24.0353 2.54471   5
   2  -9   2 15.6633 3.99535   1
   2  -9   2 21.7764 4.36403   3
  -3   9  -2 23.0952 2.99887   2
   3  -9   2 19.0582 5.35722   1
   3  -9   2 27.6675 4.75827   3
   3  -9   2 15.0149 3.77682   1
   4  -9   2 73.5162 6.47952   1
   4  -9   2 65.6500 5.99368   1
   4  -9   2 79.3064 6.89904   3
   5  -9   2 -3.9774 2.88851   3
   5  -9   2 -3.4143 2.85615   1
   5  -9   2 2.03688 3.02005   1
   6  -9   2 -2.1357 2.88115   1
   6  -9   2 2.23830 3.80885   3
   6  -9   2 1.89780 3.13661   1
   7  -9   2 -1.2556 2.78396   1
   7  -9   2 8.73586 4.27680   3
   7  -9   2 3.02250 3.06084   1
   8  -9   2 -0.8543 3.94604   3
   8  -9   2 -1.0507 2.76305   1
   8  -9   2 3.36429 3.38352   1
   9  -9   2 10.9144 5.12835   3
   9  -9   2 7.06379 3.46264   1
   9  -9   2 2.34051 2.92954   1
  10   8  -2 -4.0759 4.59454   1
 -10  -8   2 0.55307 3.68478   2
   9   8  -2 -1.5268 4.54966   1
  -9  -8   2 1.82186 3.63359   2
   8   8  -2 0.85607 4.00372   1
   8   8  -2 0.00202 2.70818   5
   8   8  -2 5.00217 2.69872   5
  -8  -8   2 -1.9879 3.07687   2
   7   8  -2 5.69162 3.31805   5
   7   8  -2 3.52586 3.91963   1
  -7  -8   2 0.02345 2.83962   2
   6   8  -2 49.0503 3.57715   2
   6   8  -2 47.6877 6.23302   1
   6   8  -2 41.9327 5.57019   5
  -6  -8   2 40.1434 4.43988   2
   5   8  -2 10.5854 3.95410   1
   5   8  -2 8.55482 3.48721   5
   5   8  -2 16.2635 2.81481   2
  -5  -8   2 15.6725 3.25396   2
   4   8  -2 48.0524 5.49185   5
   4   8  -2 52.0836 5.71203   1
   4   8  -2 62.4357 4.74230   2
  -4  -8   2 56.6505 4.55105   2
   3   8  -2 135.820 8.03276   5
   3   8  -2 137.084 7.90127   1
   3   8  -2 143.326 6.41466   2
  -3  -8   2 134.112 7.76900   1
  -3  -8   2 142.734 7.82458   5
  -3  -8   2 141.808 6.14604   2
   2   8  -2 31.5661 3.63955   2
   2   8  -2 31.9573 4.42232   1
  -2  -8   2 31.9080 4.73004   1
  -2  -8   2 29.7776 4.29441   5
  -2  -8   2 26.8816 3.11054   2
   1   8  -2 105.267 5.37665   2
  -1  -8   2 98.9700 6.90696   1
  -1  -8   2 95.9675 4.37598   2
  -1  -8   2 96.9511 5.97401   5
   0   8  -2 211.348 7.42824   2
   0  -8   2 220.255 5.98409   2
   0  -8   2 242.174 9.17227   3
   0  -8   2 236.395 9.59751   1
   0  -8   2 225.613 8.21362   5
  -1   8  -2 58.2969 4.09139   2
   1  -8   2 67.3981 5.79928   1
   1  -8   2 55.8926 4.25913   5
   1  -8   2 63.3344 4.22753   5
   1  -8   2 59.1828 4.89847   3
  -2   8  -2 19.3660 2.57555   2
   2  -8   2 22.7802 3.89141   1
   2  -8   2 22.2629 3.72663   3
   2  -8   2 24.5461 2.43574   5
   2  -8   2 22.2087 2.24642   5
   2  -8   2 26.3976 3.80015   1
  -3   8  -2 15.1189 2.31234   2
   3  -8   2 15.4551 3.29700   1
   3  -8   2 8.99474 3.09763   1
   3  -8   2 14.3751 3.57916   3
  -4   8  -2 -2.2057 1.39062   2
   4  -8   2 -1.8913 2.68726   3
   4  -8   2 -0.6766 2.31506   1
   4  -8   2 3.97634 2.51219   1
   5  -8   2 383.691 12.1149   1
   5  -8   2 380.297 14.0485   3
   5  -8   2 390.842 12.1448   1
   6  -8   2 68.5972 5.66435   1
   6  -8   2 52.4469 6.50294   3
   6  -8   2 73.9262 6.00906   1
   7  -8   2 -4.3231 2.20024   1
   7  -8   2 2.60480 2.66488   1
   7  -8   2 1.88007 3.37330   3
   8  -8   2 13.3022 3.43925   1
   8  -8   2 16.8415 3.30775   1
   8  -8   2 15.8519 4.89766   3
   9  -8   2 10.2661 3.28197   1
   9  -8   2 10.7964 3.04471   1
   9  -8   2 13.2926 5.02133   3
  10  -8   2 -1.5302 2.37691   1
  10  -8   2 -0.6337 2.72521   1
  10  -8   2 -3.7451 4.02387   3
  11   7  -2 6.07961 4.88736   1
  10   7  -2 0.79943 4.42598   1
 -10  -7   2 -1.5712 5.16812   2
   9   7  -2 -2.4254 4.14726   1
  -9  -7   2 -4.5941 2.92831   2
   8   7  -2 42.7108 6.18321   1
   8   7  -2 43.1874 4.14563   5
   8   7  -2 42.1994 3.96924   5
  -8  -7   2 57.0620 5.31662   2
   7   7  -2 1.65680 3.70814   1
   7   7  -2 3.57537 2.62276   5
  -7  -7   2 -0.8585 2.74646   2
   6   7  -2 4.46410 3.51923   1
   6   7  -2 14.9038 3.46681   5
   6   7  -2 16.9685 1.82859   2
  -6  -7   2 11.7731 3.12402   2
   5   7  -2 39.7546 4.91884   1
   5   7  -2 52.1653 3.81107   2
   5   7  -2 48.1086 4.96785   5
  -5  -7   2 50.6357 4.33358   2
   4   7  -2 6.53111 3.25266   1
   4   7  -2 6.09318 2.06965   2
   4   7  -2 9.39785 3.13278   5
  -4  -7   2 1.33161 2.22644   2
   3   7  -2 208.522 8.97803   5
   3   7  -2 200.759 7.16683   2
   3   7  -2 195.708 8.76407   1
  -3  -7   2 202.149 8.68741   1
  -3  -7   2 204.931 8.73426   5
  -3  -7   2 213.045 7.08202   2
   2   7  -2 64.9433 4.44982   2
   2   7  -2 65.5133 5.41350   1
  -2  -7   2 72.0646 5.79454   1
  -2  -7   2 75.3513 5.45270   5
  -2  -7   2 75.9795 4.24460   2
   1   7  -2 422.868 12.2962   1
   1   7  -2 422.991 11.1321   2
  -1  -7   2 450.105 13.3429   1
  -1  -7   2 439.314 10.3357   2
  -1  -7   2 441.880 12.5259   5
   0   7  -2 147.786 5.62285   2
   0  -7   2 136.407 6.11054   5
   0  -7   2 145.411 4.50281   2
   0  -7   2 152.068 7.32796   1
   0  -7   2 145.011 6.80366   3
  -1   7  -2 102.256 4.65944   2
   1  -7   2 105.391 4.88975   5
   1  -7   2 108.883 6.28710   1
   1  -7   2 105.009 6.41477   1
   1  -7   2 111.133 5.02680   5
   1  -7   2 102.530 5.70097   3
  -2   7  -2 9.11208 2.10113   2
   2  -7   2 14.0100 1.91363   5
   2  -7   2 14.4626 1.87912   5
   2  -7   2 11.6792 3.23900   3
   2  -7   2 12.8906 3.00492   1
   2  -7   2 7.53445 2.92985   1
  -3   7  -2 66.2584 3.31227   2
   3  -7   2 63.3152 5.35194   1
   3  -7   2 49.4924 2.60836   4
   3  -7   2 72.9717 5.64857   3
   3  -7   2 69.7144 5.18234   1
  -4   7  -2 60.9605 2.68431   2
   4  -7   2 55.0563 3.56168   4
   4  -7   2 65.3105 5.07808   1
   4  -7   2 78.2054 6.56778   3
   4  -7   2 63.3299 4.74212   1
   5  -7   2 0.26049 2.04374   1
   5  -7   2 -0.0272 2.11577   1
   5  -7   2 7.00857 3.34463   3
   5  -7   2 -2.9053 1.91706   4
   6  -7   2 44.3394 4.00093   1
   6  -7   2 45.3668 5.90239   3
   6  -7   2 39.8874 4.38806   4
   6  -7   2 42.9778 3.95952   1
   7  -7   2 22.9196 4.93955   3
   7  -7   2 17.1950 3.82819   4
   7  -7   2 19.6825 3.05353   1
   7  -7   2 15.9846 2.80914   1
   8  -7   2 32.3806 5.10175   4
   8  -7   2 24.5660 3.15779   1
   8  -7   2 33.2280 3.64997   1
   8  -7   2 37.7141 6.08212   3
   9  -7   2 -3.3004 2.38374   1
   9  -7   2 -8.6853 3.38781   4
   9  -7   2 2.77240 3.89275   3
   9  -7   2 -0.0940 2.08427   1
  10  -7   2 -1.7865 2.06841   1
  10  -7   2 6.04843 2.56718   1
  10  -7   2 -0.5903 3.80850   3
  11  -7   2 -1.5821 2.05434   1
  11  -7   2 2.19597 2.43621   1
  11  -7   2 -1.8244 3.85010   3
  11   6  -2 -9.0303 3.79136   1
  10   6  -2 -2.0232 4.18583   1
   9   6  -2 -1.1148 4.00562   1
  -9  -6   2 7.08295 3.24587   2
   8   6  -2 21.4658 4.70006   1
  -8  -6   2 23.4258 3.63992   2
   7   6  -2 229.539 10.3712   1
   7   6  -2 225.128 8.12079   5
   7   6  -2 216.946 7.76242   5
  -7  -6   2 220.594 8.09672   2
   6   6  -2 32.6573 4.49147   1
   6   6  -2 34.8841 3.92327   5
  -6  -6   2 30.8621 3.43394   2
   5   6  -2 69.6799 3.50884   2
   5   6  -2 70.3449 5.99185   1
   5   6  -2 71.0405 5.36583   5
  -5  -6   2 67.7077 4.54157   2
   4   6  -2 74.8797 5.41783   5
   4   6  -2 78.5226 4.23060   2
   4   6  -2 83.2614 5.95041   1
  -4  -6   2 81.8280 4.55692   2
   3   6  -2 0.48119 1.99040   5
   3   6  -2 1.45890 1.70810   2
   3   6  -2 -0.3493 2.21288   1
  -3  -6   2 -0.4089 1.75255   2
  -3  -6   2 0.40341 1.98406   1
   2   6  -2 333.763 10.9288   5
   2   6  -2 342.395 10.6080   1
   2   6  -2 331.436 9.16806   2
  -2  -6   2 346.537 10.8483   1
  -2  -6   2 340.369 8.77921   2
  -2  -6   2 340.340 10.5348   5
   1   6  -2 73.0247 3.96374   2
   1   6  -2 73.0651 4.74429   1
  -1  -6   2 69.9364 3.52998   2
  -1  -6   2 68.7585 5.18683   1
  -1  -6   2 71.5850 4.69003   5
   0   6  -2 628.060 14.1440   2
   0  -6   2 624.599 15.3824   3
   0  -6   2 636.625 16.0832   1
   0  -6   2 656.356 15.2148   5
   0  -6   2 665.441 13.1923   2
  -1   6  -2 4.88099 1.52227   2
   1  -6   2 3.83849 2.24428   1
   1  -6   2 2.97251 1.57874   5
   1  -6   2 3.87871 2.02126   1
   1  -6   2 3.01245 0.68138   2
   1  -6   2 3.59139 0.69489   2
   1  -6   2 3.14201 2.05203   3
   2  -6   2 106.137 5.60750   1
   2  -6   2 112.553 5.94118   3
   2  -6   2 108.351 3.71901   5
   2  -6   2 110.948 3.69111   5
   2  -6   2 105.256 5.36274   1
   2  -6   2 109.408 3.16567   4
  -3   6  -2 6.44176 1.20384   2
   3  -6   2 7.27436 2.18170   1
   3  -6   2 5.35475 2.22247   1
   3  -6   2 4.78076 1.62047   4
   3  -6   2 12.6999 3.17150   3
   4  -6   2 613.832 14.4691   1
   4  -6   2 618.844 14.5861   1
   4  -6   2 609.128 14.4058   4
   4  -6   2 617.846 16.7405   3
   5  -6   2 4.89153 2.87241   3
   5  -6   2 2.93751 1.80649   1
   5  -6   2 5.53774 2.39332   4
   5  -6   2 4.77401 1.96441   1
   6  -6   2 14.9576 2.52675   1
   6  -6   2 17.0219 3.88002   4
   6  -6   2 13.6484 2.49542   1
   6  -6   2 19.9387 4.22872   3
   7  -6   2 49.5781 3.60840   1
   7  -6   2 47.6991 5.48295   4
   7  -6   2 50.8976 3.74483   1
   7  -6   2 60.5304 6.68823   3
   8  -6   2 1.60166 3.35906   3
   8  -6   2 -0.1851 1.79019   1
   8  -6   2 -2.1626 3.09627   4
   8  -6   2 2.45903 1.71811   1
   9  -6   2 28.6550 5.71003   3
   9  -6   2 24.2642 5.22861   4
   9  -6   2 32.2311 2.76183   1
   9  -6   2 34.7896 3.01857   1
  10  -6   2 2.09982 3.64718   3
  10  -6   2 -7.4180 3.61120   4
  11  -6   2 4.58712 4.41970   3
  11  -6   2 -5.6682 3.99220   4
  11   5  -2 27.1909 5.69466   1
  10   5  -2 12.7624 4.60494   1
   9   5  -2 0.92194 3.63559   1
   8   5  -2 2.16789 3.19405   1
  -8  -5   2 4.29429 2.46975   2
   7   5  -2 2.85393 1.77613   5
   7   5  -2 3.22066 1.59521   5
   7   5  -2 -0.5626 2.69647   1
   7   5  -2 4.96782 3.09506   1
  -7  -5   2 3.80983 2.40576   2
   6   5  -2 73.7400 6.04594   1
   6   5  -2 61.4263 4.72203   5
   6   5  -2 71.4569 5.74130   1
  -6  -5   2 71.6371 4.61083   2
   5   5  -2 29.4461 3.50886   5
   5   5  -2 25.7474 3.86050   1
   5   5  -2 35.0576 2.01066   2
   5   5  -2 33.3399 1.91536   2
  -5  -5   2 39.1140 3.39061   2
   4   5  -2 12.7164 2.72924   5
   4   5  -2 13.4042 2.11021   2
   4   5  -2 11.4519 2.91662   1
  -4  -5   2 14.1117 2.39933   2
   3   5  -2 1194.89 26.1720   1
   3   5  -2 1232.34 26.3425   5
   3   5  -2 1224.27 24.4212   2
  -3  -5   2 1209.50 24.1754   2
  -3  -5   2 1202.44 28.5433   1
   2   5  -2 317.290 8.40392   2
   2   5  -2 318.708 9.73894   1
  -2  -5   2 323.576 9.70287   5
  -2  -5   2 323.416 9.83238   1
  -2  -5   2 313.642 8.09778   2
   1   5  -2 1124.81 23.7636   1
   1   5  -2 1105.52 22.4960   2
  -1  -5   2 1134.43 21.9540   2
  -1  -5   2 1145.02 24.3461   1
  -1  -5   2 1129.49 23.7549   5
   0   5  -2 124.915 4.45497   2
   0  -5   2 128.820 5.06603   5
   0  -5   2 129.987 5.24386   3
   0  -5   2 122.817 5.63948   1
   0  -5   2 124.345 3.82100   2
  -1   5  -2 97.8540 3.47519   2
   1  -5   2 95.9191 4.80034   1
   1  -5   2 98.7143 4.62021   1
   1  -5   2 99.5210 4.74633   3
   1  -5   2 98.9839 2.72948   4
   1  -5   2 95.0954 3.81792   5
   1  -5   2 92.5464 2.23093   2
  -2   5  -2 276.749 6.39307   2
   2  -5   2 294.702 6.33959   5
   2  -5   2 280.015 8.39412   1
   2  -5   2 297.488 6.35830   5
   2  -5   2 283.668 8.74200   3
   2  -5   2 282.348 6.80396   4
   2  -5   2 273.333 8.13552   1
   3  -5   2 457.206 12.6304   3
   3  -5   2 469.882 11.0237   4
   3  -5   2 462.110 11.1961   1
   3  -5   2 467.829 11.0956   1
   4  -5   2 497.467 12.5456   4
   4  -5   2 491.969 13.8102   3
   4  -5   2 483.800 11.1617   1
   4  -5   2 490.922 11.3448   1
   5  -5   2 65.4125 5.45338   3
   5  -5   2 70.8813 3.36818   1
   5  -5   2 74.4911 3.53180   1
   5  -5   2 71.0372 5.06056   4
   6  -5   2 18.3414 1.83113   1
   6  -5   2 20.7703 4.07773   3
   6  -5   2 17.6219 1.89614   1
   6  -5   2 16.2226 3.64338   4
   7  -5   2 76.1337 6.51848   3
   7  -5   2 60.1842 6.01420   4
   8  -5   2 32.1129 5.23538   4
   8  -5   2 41.0460 5.70353   3
   9  -5   2 -3.3665 3.35461   4
   9  -5   2 -0.4029 3.31928   3
  10  -5   2 -4.0527 3.85554   4
  10  -5   2 2.86606 3.71697   3
  11  -5   2 -0.2407 3.89619   3
  11  -5   2 -3.1237 4.24722   4
  12  -5   2 -0.2440 5.15080   4
  12  -5   2 -4.9703 4.01781   3
  12   4  -2 0.72391 3.99360   1
  11   4  -2 4.94107 3.89965   1
  10   4  -2 -1.4070 3.25951   1
   9   4  -2 37.8036 5.00238   1
   8   4  -2 98.3014 8.19160   4
   8   4  -2 99.2038 7.13199   1
   8   4  -2 98.6092 6.68166   1
  -8  -4   2 92.9890 4.88068   2
   7   4  -2 58.8178 5.28982   1
   7   4  -2 70.3489 5.63535   1
   7   4  -2 88.6626 7.68376   4
  -7  -4   2 68.6967 4.19026   2
   6   4  -2 243.968 9.11394   1
   6   4  -2 240.865 7.07735   5
   6   4  -2 218.569 10.0941   4
   6   4  -2 235.407 6.98498   5
   6   4  -2 240.131 9.25064   1
  -6  -4   2 230.033 7.15550   2
   5   4  -2 121.142 6.42103   1
   5   4  -2 112.081 7.00786   4
   5   4  -2 122.589 5.47634   5
   5   4  -2 95.4190 5.74237   1
  -5  -4   2 109.842 4.64190   2
   4   4  -2 488.603 10.4701   2
   4   4  -2 487.220 15.5596   1
   4   4  -2 491.376 12.5988   5
   4   4  -2 498.514 13.1460   1
  -4  -4   2 506.552 11.3637   2
   3   4  -2 143.904 5.98330   1
   3   4  -2 133.812 5.73151   5
   3   4  -2 144.772 4.70666   2
  -3  -4   2 139.248 4.71328   2
   2   4  -2 86.8475 3.53805   2
   2   4  -2 90.1554 4.38251   5
   2   4  -2 84.3978 4.34155   1
  -2  -4   2 84.7822 3.36353   2
  -2  -4   2 79.4941 4.14295   1
   1   4  -2 7.71185 1.29800   2
   1   4  -2 6.25922 1.47319   1
  -1  -4   2 6.62962 1.18455   2
  -1  -4   2 5.09250 1.38320   1
  -1  -4   2 5.07506 1.34785   5
   0   4  -2 5.93407 1.10318   2
   0  -4   2 6.90519 1.53667   1
   0  -4   2 7.58462 1.00853   2
   0  -4   2 6.11587 1.30062   5
  -1   4  -2 977.108 18.6174   2
   1  -4   2 985.697 18.3587   4
   1  -4   2 967.635 20.3311   3
   1  -4   2 955.671 20.1763   1
   1  -4   2 989.942 20.1035   1
   1  -4   2 1005.24 19.1878   5
   2  -4   2 802.801 15.9426   4
   2  -4   2 785.195 16.4514   1
   2  -4   2 784.842 16.2179   1
   2  -4   2 779.729 17.3745   3
   3  -4   2 1076.96 22.0477   4
   3  -4   2 1070.38 21.0296   1
   3  -4   2 1084.35 23.2665   3
   3  -4   2 1075.54 20.8648   1
   4  -4   2 45.6516 4.36852   3
   4  -4   2 41.4821 3.63428   4
   4  -4   2 37.1781 2.17503   1
   4  -4   2 37.4394 2.08207   1
   5  -4   2 207.652 8.47972   4
   5  -4   2 224.728 8.67362   3
   6  -4   2 164.160 7.93309   3
   6  -4   2 159.688 8.08192   4
   7  -4   2 -0.3056 2.75251   3
   7  -4   2 1.22065 3.14753   4
   8  -4   2 98.8877 8.24652   4
   8  -4   2 97.0970 7.37763   3
   9  -4   2 2.57277 3.87739   4
   9  -4   2 0.33430 3.21936   3
  10  -4   2 -3.7972 3.99377   4
  10  -4   2 2.39394 3.64881   3
  11  -4   2 11.3154 4.63979   3
  11  -4   2 18.0945 5.73405   4
  12  -4   2 -8.9213 4.10113   4
  12  -4   2 0.22372 4.23649   3
  12   3  -2 0.99816 3.45149   1
  11   3  -2 4.48765 3.67562   1
  10   3  -2 -0.4488 3.07557   1
   9   3  -2 26.4961 6.23541   4
   9   3  -2 27.4074 4.27137   1
   9   3  -2 37.1815 4.67744   1
   8   3  -2 0.62329 3.59087   4
   8   3  -2 2.00119 2.39349   1
   8   3  -2 -2.8853 2.37241   1
   7   3  -2 149.093 7.15730   1
   7   3  -2 142.381 7.21101   1
   7   3  -2 152.708 9.49253   4
  -7  -3   2 140.942 5.11391   2
   6   3  -2 34.2254 3.76238   1
   6   3  -2 32.3369 4.88331   4
   6   3  -2 29.2700 3.72188   1
  -6  -3   2 40.7918 2.88575   2
   5   3  -2 139.279 4.94879   5
   5   3  -2 151.781 6.23281   1
   5   3  -2 141.345 6.36394   1
   5   3  -2 142.033 7.57362   4
   5   3  -2 145.481 4.90811   5
  -5  -3   2 140.956 4.75391   2
   4   3  -2 1834.42 36.4806   4
   4   3  -2 1671.68 34.7264   1
   4   3  -2 1752.25 34.8773   1
   4   3  -2 1772.63 34.1217   5
  -4  -3   2 1763.32 33.0546   2
   3   3  -2 1.84657 1.34198   1
   3   3  -2 1.53923 0.87269   2
   3   3  -2 1.07113 1.46344   1
   3   3  -2 3.31382 1.30764   5
  -3  -3   2 1.53886 1.08150   2
   2   3  -2 1197.06 22.7278   2
   2   3  -2 1154.70 23.7286   5
   2   3  -2 1152.35 23.7321   1
  -2  -3   2 1213.47 25.2438   1
  -2  -3   2 1176.95 22.4448   2
   1   3  -2 872.117 18.0428   1
   1   3  -2 885.271 17.2785   2
  -1  -3   2 889.382 18.2865   1
  -1  -3   2 886.366 16.9468   2
  -1  -3   2 865.521 18.0227   5
   0   3  -2 77.2341 2.63211   2
   0  -3   2 79.2193 3.05486   5
   0  -3   2 72.5192 2.34692   2
   0  -3   2 76.6593 3.37372   1
  -1   3  -2 207.727 4.56663   2
   1  -3   2 199.815 5.64044   1
   1  -3   2 209.607 5.50383   1
   1  -3   2 216.568 5.98641   3
   1  -3   2 215.765 5.01873   5
   1  -3   2 217.033 4.85433   4
   2  -3   2 394.509 8.46043   1
   2  -3   2 404.520 9.13562   4
   2  -3   2 403.606 8.68979   1
   2  -3   2 399.991 9.92011   3
   3  -3   2 60.1217 2.01732   1
   3  -3   2 61.2428 3.44422   4
   3  -3   2 56.3704 3.43154   3
   3  -3   2 60.9219 1.91092   1
   4  -3   2 16.3649 2.69021   3
   4  -3   2 15.1451 2.67815   4
   5  -3   2 -1.2458 2.03369   4
   5  -3   2 0.64595 1.97535   3
   6  -3   2 -0.8836 2.65034   4
   6  -3   2 5.19904 2.60431   3
   7  -3   2 220.813 10.0387   4
   7  -3   2 182.411 8.75965   3
   8  -3   2 2.76790 3.67163   4
   8  -3   2 12.3830 3.66648   3
   9  -3   2 2.45840 3.40972   3
   9  -3   2 4.34229 4.08637   4
  10  -3   2 10.2183 5.19078   4
  10  -3   2 13.3889 4.52241   3
  11  -3   2 -0.7742 4.50882   4
  11  -3   2 -1.7448 3.61659   3
  12  -3   2 4.80052 5.67306   4
  12   2  -2 -1.6495 2.94096   1
  11   2  -2 10.4935 3.40992   1
  10   2  -2 9.52295 3.11339   1
  10   2  -2 12.9103 3.46222   1
   9   2  -2 49.4823 4.78744   1
   9   2  -2 44.0130 4.57049   1
   9   2  -2 48.4815 6.91406   4
   8   2  -2 8.98507 4.57486   4
   8   2  -2 15.6271 3.05883   1
   8   2  -2 13.0908 2.84234   1
   7   2  -2 27.8932 5.06822   4
   7   2  -2 29.2777 3.53637   1
   7   2  -2 27.2055 3.30976   1
  -7  -2   2 27.6137 2.12555   2
   6   2  -2 157.718 8.78376   4
   6   2  -2 155.800 6.35459   1
   6   2  -2 152.347 6.46370   1
  -6  -2   2 146.487 4.32923   2
   5   2  -2 597.984 16.4648   4
   5   2  -2 605.740 14.0392   1
   5   2  -2 602.411 14.0098   1
  -5  -2   2 580.105 11.9898   2
   4   2  -2 75.5097 2.92365   5
   4   2  -2 68.9769 2.89886   5
   4   2  -2 65.5386 4.43576   4
   4   2  -2 70.3682 3.62582   1
   4   2  -2 68.7757 3.73070   1
  -4  -2   2 67.9400 2.56895   2
   3   2  -2 347.655 9.55871   4
   3   2  -2 334.128 8.48936   1
   3   2  -2 332.974 8.49647   1
   3   2  -2 330.373 8.13298   5
  -3  -2   2 338.066 7.32388   2
   2   2  -2 634.069 12.4215   2
   2   2  -2 625.770 13.2761   5
   2   2  -2 616.790 13.3595   1
  -2  -2   2 630.845 12.3472   2
   1   2  -2 136.246 4.08788   1
   1   2  -2 134.742 3.66956   2
  -1  -2   2 126.718 4.09687   1
  -1  -2   2 137.508 3.46459   2
   0   2  -2 1359.46 24.4884   2
   0  -2   2 1306.89 24.8914   5
   0  -2   2 1300.12 25.2264   1
   0  -2   2 1337.65 25.0447   3
   0  -2   2 1345.96 24.1807   2
  -1   2  -2 38.7543 1.19562   2
   1  -2   2 35.5530 1.29668   5
   1  -2   2 36.7136 1.58318   4
   1  -2   2 38.9835 1.82245   1
   1  -2   2 34.0648 1.58650   1
   1  -2   2 35.1891 1.96815   3
   2  -2   2 2033.43 38.3309   3
   2  -2   2 1983.75 36.1301   1
   2  -2   2 2009.78 36.2407   1
   2  -2   2 2065.55 37.9576   4
   3  -2   2 996.684 20.8969   4
   3  -2   2 985.185 20.8588   3
   4  -2   2 923.079 20.4421   3
   4  -2   2 925.303 20.8026   4
   5  -2   2 14.6084 2.78194   3
   5  -2   2 11.9448 3.21733   4
   6  -2   2 10.0376 2.78929   3
   6  -2   2 1.87368 2.78647   4
   7  -2   2 60.8077 5.76812   3
   7  -2   2 59.7130 6.34876   4
   8  -2   2 80.4284 7.94982   4
   8  -2   2 90.9493 6.76524   3
   9  -2   2 11.6400 4.15333   3
   9  -2   2 13.3711 5.00641   4
  10  -2   2 29.8349 6.69078   4
  10  -2   2 45.0513 6.25393   3
  11  -2   2 2.82052 4.85387   4
  12  -2   2 -9.2733 4.41707   4
  12   1  -2 1.61019 2.92974   1
  11   1  -2 6.37923 2.87656   1
  11   1  -2 7.43067 3.23994   1
  10   1  -2 -1.8994 2.20521   1
  10   1  -2 1.56979 2.50886   1
   9   1  -2 6.60463 5.11023   4
   9   1  -2 5.20616 2.56843   1
   9   1  -2 14.0755 2.89236   1
   8   1  -2 45.1655 3.95021   1
   8   1  -2 48.5015 4.13670   1
   8   1  -2 29.7168 5.33190   4
   7   1  -2 24.3322 2.95165   1
   7   1  -2 27.3501 4.85114   4
   7   1  -2 29.2968 3.07197   1
   6   1  -2 210.922 6.78748   1
   6   1  -2 215.650 9.80429   4
   6   1  -2 213.223 6.69013   1
   5   1  -2 812.690 17.1311   1
   5   1  -2 807.731 17.0704   1
   5   1  -2 828.516 20.3567   4
   4   1  -2 1042.84 22.8444   4
   4   1  -2 1003.14 20.2592   1
   4   1  -2 1002.24 20.2472   1
   3   1  -2 613.202 12.0983   5
   3   1  -2 607.547 12.9300   1
   3   1  -2 629.860 12.1290   5
   3   1  -2 617.750 14.4777   4
   3   1  -2 619.005 12.9472   1
  -3  -1   2 620.085 11.6420   2
   2   1  -2 2010.72 35.5328   2
   2   1  -2 1995.56 36.9743   1
   2   1  -2 2007.15 36.9219   1
   2   1  -2 1977.14 35.4869   2
   2   1  -2 2014.09 36.7872   5
   2   1  -2 1962.47 36.6640   5
  -2  -1   2 2030.36 35.9913   2
   1   1  -2 10.3028 1.07120   1
   1   1  -2 9.14178 0.99805   5
   1   1  -2 12.4217 1.02225   2
  -1  -1   2 9.10337 0.80668   2
   0   1  -2 76.6837 2.05630   2
   0   1  -2 83.3956 2.70494   1
   0  -1   2 75.8530 2.22667   3
   0  -1   2 78.0234 2.20141   5
   0  -1   2 69.9803 2.32196   1
   0  -1   2 76.3589 1.87065   2
   1  -1   2 9.41424 0.76816   1
   1  -1   2 8.43534 1.06348   3
   1  -1   2 8.40478 0.94788   4
   1  -1   2 10.1675 0.73060   1
   2  -1   2 1701.79 31.9927   4
   2  -1   2 1651.85 31.9101   3
   3  -1   2 2426.47 46.3996   4
   4  -1   2 471.730 12.5464   4
   4  -1   2 456.386 11.8841   3
   5  -1   2 1883.04 37.9575   3
   5  -1   2 1857.89 39.0238   4
   6  -1   2 44.9511 4.35873   3
   6  -1   2 48.3859 5.41622   4
   7  -1   2 34.3456 5.24337   4
   7  -1   2 38.8137 4.71346   3
   8  -1   2 -0.7471 3.23009   4
   8  -1   2 3.67643 3.08175   3
   9  -1   2 51.2893 5.95628   3
   9  -1   2 43.8161 6.52276   4
  10  -1   2 -4.8745 4.12354   4
  11  -1   2 34.6112 7.37672   4
  11  -1   2 47.4059 3.93249   1
  12  -1   2 -9.3199 4.84037   4
  12  -1   2 0.84443 2.06574   1
  12  -1   2 -2.0923 1.96371   1
  12   0  -2 -2.0674 2.32231   1
  12   0  -2 -0.0804 3.05155   1
  11   0  -2 -1.1323 2.22091   1
  11   0  -2 2.05331 2.67246   1
  10   0  -2 -4.3295 2.09355   1
  10   0  -2 -0.8179 2.12873   1
   9   0  -2 12.8968 2.65135   1
   9   0  -2 8.64623 4.42050   4
   9   0  -2 10.5744 2.57104   1
   8   0  -2 23.9279 5.31026   4
   8   0  -2 22.3605 2.78017   1
   8   0  -2 17.1570 2.59111   1
   7   0  -2 15.8671 2.21309   1
   7   0  -2 15.0696 2.27968   1
   7   0  -2 15.2537 4.66048   4
   6   0  -2 243.189 6.63587   1
   6   0  -2 229.372 9.74830   4
   6   0  -2 245.645 6.72717   1
   5   0  -2 -1.0254 2.17296   4
   5   0  -2 0.66453 1.15505   1
   5   0  -2 0.32516 1.01390   1
   4   0  -2 807.320 15.8568   1
   4   0  -2 797.414 18.6473   4
   4   0  -2 797.149 15.7959   1
   3   0  -2 1022.55 21.4243   4
   3   0  -2 1005.95 19.2792   1
   3   0  -2 1010.64 19.2584   1
   2   0  -2 228.747 5.15661   1
   2   0  -2 218.683 4.63945   5
   2   0  -2 235.382 5.27619   1
   2   0  -2 223.393 4.67809   5
   1   0  -2 2088.82 38.5585   5
   1   0  -2 2166.19 38.7911   5
   1   0  -2 2102.83 38.7916   1
   1   0  -2 2115.56 38.6401   1
   1   0  -2 2196.10 38.2800   2
   1   0  -2 2164.55 38.1190   2
  -1   0   2 2122.61 38.1255   2
   1   0   2 3420.67 60.7300   3
   1   0   2 3329.76 59.8490   1
   1   0   2 3356.31 60.6313   4
   3   0   2 208.523 6.86005   4
   3   0   2 213.715 6.42975   3
   4   0   2 122.221 5.77602   4
   4   0   2 128.489 5.24731   3
   5   0   2 471.175 12.9556   3
   5   0   2 491.957 14.1923   4
   6   0   2 864.919 20.9294   3
   6   0   2 867.592 22.3149   4
   7   0   2 297.230 10.5842   3
   7   0   2 264.003 11.5162   4
   8   0   2 16.1833 1.81996   1
   8   0   2 16.7296 1.99750   1
   8   0   2 24.8210 5.42034   4
   9   0   2 175.861 11.5862   4
   9   0   2 182.048 5.90381   1
   9   0   2 178.015 5.97679   1
  10   0   2 5.41398 2.08554   1
  10   0   2 4.92026 2.14060   1
  10   0   2 2.41020 4.31931   4
  11   0   2 -2.3990 5.03273   4
  11   0   2 1.04989 2.15002   1
  11   0   2 6.44623 2.45945   1
  12   0   2 0.12010 5.44121   4
  12   0   2 -0.3535 2.27063   1
  12   0   2 2.87695 2.48466   1
  13   0   2 3.12162 2.74774   1
  12  -1  -2 -0.3464 2.09270   1
  12  -1  -2 0.44823 2.88920   1
  11  -1  -2 2.28621 2.26761   1
  11  -1  -2 5.50944 2.80797   1
  10  -1  -2 1.68040 2.21717   1
  10  -1  -2 -0.9847 1.96547   1
   9  -1  -2 -6.2331 3.96507   4
   9  -1  -2 -0.3720 1.91276   1
   9  -1  -2 -1.5846 1.73617   1
   8  -1  -2 208.568 10.9086   4
   8  -1  -2 197.315 6.34572   1
   8  -1  -2 192.857 6.27685   1
   7  -1  -2 83.5274 3.69798   1
   7  -1  -2 76.0739 3.46821   1
   7  -1  -2 83.1591 6.98726   4
   6  -1  -2 10.8067 3.51144   4
   6  -1  -2 8.99058 1.62465   1
   6  -1  -2 10.2526 1.51512   1
   5  -1  -2 141.053 5.61775   3
   5  -1  -2 142.576 4.07172   1
   5  -1  -2 156.387 7.18749   4
   5  -1  -2 148.178 4.14107   1
   4  -1  -2 1063.37 23.2042   4
   4  -1  -2 1073.65 21.5471   3
   4  -1  -2 1050.17 19.9093   1
   4  -1  -2 1056.85 19.8533   1
   3  -1  -2 225.049 5.07175   1
   3  -1  -2 228.293 5.18950   1
   3  -1  -2 240.927 5.99470   3
   1  -1  -2 1033.57 19.3439   1
   1  -1  -2 1035.75 19.1820   5
   1  -1  -2 1026.11 18.6032   3
   1  -1  -2 1034.71 18.9323   5
   1  -1  -2 1026.96 19.1675   1
  -1   1   2 1042.32 18.5093   2
   0  -1  -2 143.091 3.38216   2
   0  -1  -2 135.422 3.64956   1
   0  -1  -2 137.544 3.86652   5
   0   1   2 140.253 3.77655   1
   0   1   2 143.393 3.22302   2
   0   1   2 140.686 3.19700   2
   1   1   2 4566.03 81.2351   5
   1   1   2 4453.61 81.3342   1
   1   1   2 4576.54 81.6018   4
   1   1   2 4609.24 81.2872   1
   2   1   2 3833.80 69.7421   1
   2   1   2 3925.24 69.7846   1
   2   1   2 3926.33 71.3427   4
   3   1   2 2627.43 50.6137   4
   3   1   2 2665.75 47.9287   1
   3   1   2 2644.04 47.9360   1
   4   1   2 515.992 10.5475   1
   4   1   2 505.412 13.5539   4
   4   1   2 508.090 10.4709   1
   5   1   2 1063.74 20.3356   1
   5   1   2 1050.11 20.3692   1
   5   1   2 1034.45 24.7019   4
   6   1   2 119.541 7.50965   4
   6   1   2 119.673 4.12019   1
   6   1   2 116.960 4.23923   1
   7   1   2 53.7071 3.47632   1
   7   1   2 61.0261 6.62610   4
   7   1   2 56.0669 3.34114   1
   8   1   2 200.500 6.73284   1
   8   1   2 194.127 6.50917   1
   8   1   2 224.527 11.5880   4
   9   1   2 0.14218 4.68595   4
   9   1   2 -0.6071 1.98484   1
   9   1   2 -3.8600 2.09649   1
  10   1   2 17.0335 5.38965   4
  10   1   2 27.9933 3.49989   1
  10   1   2 23.8324 3.35484   1
  11   1   2 3.63541 2.49574   1
  11   1   2 3.10861 2.51594   1
  11   1   2 -0.2993 5.25613   4
  12   1   2 3.23269 2.75977   1
  12   1   2 -8.9902 5.05676   4
  12   1   2 -2.4159 2.41620   1
  13   1   2 1.30596 2.97603   1
  12  -2  -2 0.67225 2.05193   1
  12  -2  -2 -0.9142 2.62734   1
  11  -2  -2 -0.5715 1.87713   1
  11  -2  -2 -3.6582 2.13380   1
  10  -2  -2 5.80759 2.25883   1
  10  -2  -2 2.81296 1.91465   1
   9  -2  -2 11.7741 2.16856   1
   9  -2  -2 18.2415 2.50997   1
   8  -2  -2 49.0524 4.93150   3
   8  -2  -2 53.9479 3.47278   1
   8  -2  -2 47.1693 6.16351   4
   8  -2  -2 53.3951 3.27811   1
   7  -2  -2 59.7134 3.10153   1
   7  -2  -2 61.3052 2.99569   1
   7  -2  -2 63.2343 5.20023   3
   7  -2  -2 52.8264 5.58282   4
   6  -2  -2 88.5125 3.07288   1
   6  -2  -2 73.0401 3.08351   1
   6  -2  -2 81.6692 6.11970   4
   6  -2  -2 81.9462 4.89263   3
   5  -2  -2 10.0059 3.32653   4
   5  -2  -2 13.5221 1.60097   1
   5  -2  -2 11.9967 1.46909   1
   5  -2  -2 12.2786 2.54404   3
   4  -2  -2 421.664 8.46956   1
   4  -2  -2 412.834 8.64471   1
   4  -2  -2 428.507 10.3468   3
   4  -2  -2 413.714 11.4410   4
   3  -2  -2 181.151 4.31025   1
   3  -2  -2 186.467 5.26238   3
   3  -2  -2 180.144 4.52413   1
   2  -2  -2 7569.83 134.523   1
   1  -2  -2 14.7236 1.25304   5
   1  -2  -2 16.9871 1.23690   3
   1  -2  -2 13.2034 1.01042   5
   1  -2  -2 17.6260 1.50090   1
   1  -2  -2 13.7979 1.28610   1
  -1   2   2 15.8481 0.86731   2
   0  -2  -2 4256.87 75.9748   1
   0  -2  -2 4154.66 76.0244   5
   0  -2  -2 4238.01 75.1741   2
   0  -2  -2 4264.46 75.6515   5
   0   2   2 4197.03 77.0539   1
  -2  -2  -2 369.100 7.58050   2
   2   2   2 354.578 8.41970   1
   2   2   2 341.348 8.15848   5
   2   2   2 372.103 8.44449   1
   2   2   2 357.931 9.04315   4
   2   2   2 359.375 7.21555   2
  -3  -2  -2 31.2843 1.52348   2
   3   2   2 32.9004 2.31856   1
   3   2   2 26.8980 2.17047   1
   3   2   2 33.3180 2.83301   4
   3   2   2 29.4491 1.83564   5
   4   2   2 33.8701 3.68753   4
   4   2   2 23.6320 2.19151   1
   4   2   2 22.1167 2.23710   1
   5   2   2 447.955 10.5658   1
   5   2   2 433.617 13.3988   4
   5   2   2 437.890 10.6478   1
   6   2   2 207.534 9.74331   4
   6   2   2 205.556 6.77944   1
   6   2   2 202.110 6.52325   1
   7   2   2 103.895 5.00604   1
   7   2   2 96.9103 5.18385   1
   7   2   2 109.328 8.10739   4
   8   2   2 305.650 9.33015   1
   8   2   2 306.491 9.56056   1
   8   2   2 305.203 14.0098   4
   9   2   2 6.41618 5.14897   4
   9   2   2 1.82313 2.48234   1
   9   2   2 4.42395 2.48576   1
  10   2   2 4.13080 5.15549   4
  10   2   2 7.44204 2.70666   1
  10   2   2 3.41781 2.67145   1
  11   2   2 -4.3838 2.17188   1
  11   2   2 -1.7427 2.58156   1
  11   2   2 -5.0627 4.76317   4
  12   2   2 0.65093 2.86453   1
  12   2   2 -0.5592 4.64752   4
  12   2   2 -1.5058 3.20746   1
  12  -3  -2 4.17773 2.07202   1
  12  -3  -2 4.64791 2.89082   1
  11  -3  -2 5.40131 2.45572   1
  11  -3  -2 2.88095 1.83652   1
  10  -3  -2 1.72486 1.70673   1
  10  -3  -2 0.26660 1.97874   1
   9  -3  -2 42.4290 5.43246   3
   9  -3  -2 41.7640 3.35076   1
   9  -3  -2 39.3116 3.10844   1
   8  -3  -2 1.54833 1.68408   1
   8  -3  -2 -1.9987 2.61071   3
   8  -3  -2 3.72272 1.49301   1
   7  -3  -2 191.802 8.11027   3
   7  -3  -2 194.465 5.64963   1
   7  -3  -2 198.283 5.29058   1
   6  -3  -2 21.0862 3.08168   3
   6  -3  -2 20.1293 1.69015   1
   6  -3  -2 16.8144 1.79659   1
   5  -3  -2 5224.67 93.8237   1
   5  -3  -2 5270.73 94.1507   1
   5  -3  -2 5276.41 96.7364   3
   4  -3  -2 246.088 7.32828   3
   4  -3  -2 241.348 6.11340   1
   4  -3  -2 251.277 5.89373   1
   3  -3  -2 784.350 15.7088   1
   3  -3  -2 784.215 15.4509   1
   3  -3  -2 777.570 16.4070   3
   2  -3  -2 142.657 4.44332   1
   2  -3  -2 148.592 4.36384   3
   2  -3  -2 142.818 4.25503   1
   1  -3  -2 12.6869 1.24819   5
   1  -3  -2 10.2023 0.73203   2
   1  -3  -2 16.0760 1.62595   5
   1  -3  -2 11.7097 1.61944   1
   1  -3  -2 11.3658 0.65047   2
   1  -3  -2 13.5970 1.61226   1
  -1   3   2 14.3587 1.06029   2
   0  -3  -2 2.65920 0.87990   5
   0  -3  -2 1.10351 0.95365   1
   0  -3  -2 0.28572 0.71873   2
   0   3   2 2.23581 0.72833   2
   0   3   2 1.30828 0.57909   4
  -1  -3  -2 723.623 15.5042   1
  -1  -3  -2 748.747 14.5803   2
   1   3   2 732.368 14.9472   4
   1   3   2 740.282 14.4115   2
   1   3   2 730.715 15.6622   1
  -2  -3  -2 232.761 5.75831   2
   2   3   2 220.553 5.46407   2
   2   3   2 239.536 6.66843   5
   2   3   2 233.632 6.81720   4
   2   3   2 229.991 6.72933   1
  -3  -3  -2 133.776 4.03401   2
   3   3   2 134.915 3.50467   2
   3   3   2 141.654 4.79174   5
   3   3   2 133.982 4.93342   1
   3   3   2 135.493 5.11151   1
   3   3   2 138.704 5.62572   4
  -4  -3  -2 617.737 12.7053   2
   4   3   2 610.212 15.9753   4
   4   3   2 625.670 13.2970   5
   4   3   2 624.745 14.3211   1
   4   3   2 614.651 14.4149   1
  -5  -3  -2 236.910 6.01851   2
   5   3   2 236.013 7.57998   1
   5   3   2 249.794 9.80147   4
   5   3   2 237.837 7.83740   1
  -6  -3  -2 3.81251 1.37805   2
   6   3   2 0.43892 2.94983   4
   6   3   2 4.89446 2.44174   1
   6   3   2 2.28250 1.98919   1
  -7  -3  -2 2.56069 1.25374   2
   7   3   2 -1.6979 2.07899   1
   7   3   2 2.97065 3.35623   4
   7   3   2 -1.6628 1.90309   1
   8   3   2 93.6309 6.13690   1
   8   3   2 107.377 9.10487   4
   8   3   2 101.738 6.00284   1
   9   3   2 2.71396 4.94856   4
   9   3   2 14.0375 3.13207   1
   9   3   2 7.91128 3.11082   1
  10   3   2 22.7154 4.03078   1
  10   3   2 25.2803 4.02469   1
  10   3   2 11.1468 5.13894   4
  11   3   2 0.53401 3.05182   1
  11   3   2 -1.3958 4.57432   4
  12   3   2 1.51427 3.29821   1
  12   3   2 -4.3179 4.46031   4
  12  -4  -2 1.45100 2.49182   1
  12  -4  -2 1.32851 2.08822   1
  11  -4  -2 10.7876 2.79671   1
  11  -4  -2 1.84355 1.98369   1
  10  -4  -2 38.1257 3.54784   1
  10  -4  -2 24.4131 4.75333   3
  10  -4  -2 24.2292 2.71412   1
   9  -4  -2 8.37128 3.58158   3
   9  -4  -2 6.64692 2.18660   1
   9  -4  -2 3.52277 1.79499   1
   8  -4  -2 22.8338 2.65269   1
   8  -4  -2 17.5100 2.19298   1
   8  -4  -2 15.0649 3.67185   3
   7  -4  -2 7.37534 1.87875   1
   7  -4  -2 3.84454 2.75182   3
   7  -4  -2 9.58420 1.75437   1
   6  -4  -2 -0.8579 2.01869   3
   6  -4  -2 0.65210 1.30459   1
   6  -4  -2 4.20776 1.58428   1
   5  -4  -2 87.6657 3.65224   1
   5  -4  -2 101.901 5.25432   3
   5  -4  -2 82.6794 3.87487   1
   4  -4  -2 605.307 12.8266   1
   4  -4  -2 595.957 13.1418   1
   4  -4  -2 602.771 14.2943   3
   3  -4  -2 193.510 5.90589   1
   3  -4  -2 194.547 6.10246   3
   3  -4  -2 187.178 5.55814   1
   2  -4  -2 64.3461 3.24704   1
   2  -4  -2 59.0077 2.08217   5
   2  -4  -2 66.7280 3.43893   1
   2  -4  -2 62.0098 2.30980   5
  -2   4   2 65.0177 2.01020   2
   1  -4  -2 2575.25 45.4192   2
   1  -4  -2 2522.07 47.8098   1
   1  -4  -2 2486.28 45.3770   2
   1  -4  -2 2546.57 47.3371   5
   1  -4  -2 2522.60 47.9633   1
   1  -4  -2 2604.07 46.7674   5
  -1   4   2 2573.51 46.0925   2
   0  -4  -2 200.954 5.06495   2
   0  -4  -2 201.423 6.22399   5
   0  -4  -2 207.822 5.88858   5
   0  -4  -2 206.987 6.40973   1
   0   4   2 210.752 4.79072   4
   0   4   2 203.736 5.17031   2
  -1  -4  -2 24.8078 2.52514   1
  -1  -4  -2 28.0703 2.61347   5
  -1  -4  -2 26.9073 2.04807   2
   1   4   2 27.1749 1.99120   2
   1   4   2 32.0345 2.11760   4
   1   4   2 27.3346 2.70959   1
  -2  -4  -2 843.810 18.2478   1
  -2  -4  -2 834.822 16.8969   2
   2   4   2 827.218 16.7306   2
   2   4   2 857.601 18.5730   1
   2   4   2 824.683 18.2784   5
   2   4   2 828.291 17.9419   4
  -3  -4  -2 89.5869 3.63641   2
   3   4   2 81.4099 4.31176   5
   3   4   2 75.1672 4.45092   1
   3   4   2 84.3860 3.21858   2
   3   4   2 75.8127 4.49308   4
  -4  -4  -2 647.904 13.9414   2
   4   4   2 605.011 12.4158   2
   4   4   2 604.071 15.3991   1
   4   4   2 674.796 15.9601   1
   4   4   2 666.769 12.5516   2
   4   4   2 672.307 15.0643   5
   4   4   2 684.018 17.1009   4
  -5  -4  -2 77.2265 3.69613   2
   5   4   2 88.3894 6.08323   4
   5   4   2 77.8572 4.96180   1
   5   4   2 74.3655 3.98699   5
   5   4   2 82.6112 5.29304   1
  -6  -4  -2 188.813 6.10981   2
   6   4   2 218.280 10.0384   4
   6   4   2 184.123 7.83647   1
   6   4   2 190.149 8.13735   1
  -7  -4  -2 -4.3935 1.46556   2
   7   4   2 -2.0712 2.96508   4
   7   4   2 -0.6743 2.42206   1
   7   4   2 -0.4864 2.15758   1
  -8  -4  -2 86.9649 6.93137   2
   8   4   2 66.8479 7.74462   4
   8   4   2 80.3663 6.33609   1
   8   4   2 87.2808 6.00399   1
   9   4   2 -4.1376 3.64493   4
   9   4   2 3.37213 2.80715   1
   9   4   2 -0.9890 2.85721   1
  10   4   2 7.79575 3.68405   1
  10   4   2 8.78280 4.98407   4
  11   4   2 2.73422 3.49885   1
  11   4   2 5.40475 5.52845   4
  12   4   2 -1.3049 3.75649   1
  12   4   2 -0.2324 5.91808   4
  11  -5  -2 2.30057 2.14320   1
  11  -5  -2 2.17855 2.43210   1
  10  -5  -2 17.4656 2.64087   1
  10  -5  -2 16.0354 2.99379   1
  10  -5  -2 16.8698 4.57529   3
   9  -5  -2 1.16797 2.18539   1
   9  -5  -2 4.09638 1.92447   1
   9  -5  -2 1.59159 3.25709   3
   8  -5  -2 59.3189 3.85339   1
   8  -5  -2 59.5259 4.36446   1
   8  -5  -2 63.1582 6.12574   3
   7  -5  -2 6.01726 2.13946   1
   7  -5  -2 6.62129 1.88185   1
   7  -5  -2 2.68376 2.82408   3
   6  -5  -2 225.453 8.81277   3
   6  -5  -2 220.579 7.16490   1
   6  -5  -2 222.625 6.75329   1
   5  -5  -2 241.198 7.05666   1
   5  -5  -2 240.764 7.35941   1
   5  -5  -2 233.217 8.41857   3
   4  -5  -2 55.0629 3.95866   1
   4  -5  -2 54.7190 3.73131   1
   4  -5  -2 64.3581 4.22676   3
   3  -5  -2 142.746 5.71954   1
   3  -5  -2 145.437 5.61335   1
   3  -5  -2 154.240 5.75398   3
  -3   5   2 143.228 3.64029   2
   2  -5  -2 1230.11 25.6237   1
   2  -5  -2 1237.41 23.8217   5
   2  -5  -2 1243.26 25.2649   3
   2  -5  -2 1264.53 25.5450   1
   2  -5  -2 1240.99 23.3985   5
  -2   5   2 1215.23 23.1936   2
  -2   5   2 1271.01 23.3516   2
   1  -5  -2 445.048 10.7774   5
   1  -5  -2 458.094 11.6317   1
   1  -5  -2 447.442 10.2216   5
   1  -5  -2 439.120 11.4033   1
   1  -5  -2 440.947 8.65583   2
   1  -5  -2 453.764 8.74295   2
  -1   5   2 447.536 9.65352   2
   0  -5  -2 4.25994 1.21097   2
   0  -5  -2 5.15934 1.72494   5
   0  -5  -2 5.04809 1.42522   5
   0  -5  -2 6.22731 1.92059   1
   0   5   2 6.23705 0.96029   4
   0   5   2 1.01460 1.09894   2
  -1  -5  -2 249.045 6.60438   2
  -1  -5  -2 243.491 8.09144   1
   1   5   2 237.093 6.55081   2
   1   5   2 245.594 6.43979   4
   1   5   2 258.506 8.18677   1
  -2  -5  -2 662.435 15.6479   1
  -2  -5  -2 647.227 13.9390   2
  -2  -5  -2 655.328 16.1997   5
   2   5   2 628.505 14.6167   4
   2   5   2 641.749 15.6938   5
   2   5   2 622.200 13.7694   2
   2   5   2 638.571 15.7350   1
  -3  -5  -2 440.942 10.6801   2
   3   5   2 451.547 10.3921   2
   3   5   2 443.935 12.1488   4
   3   5   2 461.542 12.5394   1
   3   5   2 433.085 12.0165   5
  -4  -5  -2 188.816 6.21717   2
   4   5   2 203.818 8.13301   4
   4   5   2 180.742 5.41162   2
   4   5   2 179.722 7.67953   1
   4   5   2 202.187 7.43373   5
  -5  -5  -2 35.5380 3.38376   2
   5   5   2 31.5470 4.45764   4
   5   5   2 30.3415 4.02259   1
   5   5   2 30.5591 3.93046   1
   5   5   2 26.7130 3.48614   5
  -6  -5  -2 50.9413 3.80496   2
   6   5   2 45.2090 4.73253   1
   6   5   2 36.7757 4.59562   1
   6   5   2 44.1449 3.65222   5
   6   5   2 41.1570 5.46268   4
  -7  -5  -2 52.3421 4.05445   2
   7   5   2 50.5347 5.33704   1
   7   5   2 52.8299 6.37048   4
   7   5   2 48.7019 4.95087   1
  -8  -5  -2 8.25760 2.49395   2
   8   5   2 6.52880 4.85082   4
   8   5   2 1.20968 3.15302   1
   8   5   2 6.98457 3.36253   1
   9   5   2 27.3736 6.20439   4
   9   5   2 40.9036 5.42671   1
  10   5   2 21.1162 6.62752   4
  10   5   2 34.0495 5.49313   1
  11   5   2 -0.0929 3.61309   1
  11   5   2 -3.6363 4.34143   4
  12   5   2 8.19139 6.48266   4
  12   5   2 4.05724 4.53528   1
  11  -6  -2 22.8672 3.71618   1
  11  -6  -2 13.7662 2.84330   1
  10  -6  -2 -0.9973 3.49346   3
  10  -6  -2 -0.5910 2.51257   1
  10  -6  -2 2.88211 2.13962   1
   9  -6  -2 6.56696 2.63399   1
   9  -6  -2 7.87537 3.52660   3
   9  -6  -2 2.06411 1.95321   1
   8  -6  -2 12.3989 2.46200   1
   8  -6  -2 15.5209 4.13597   3
   8  -6  -2 10.5211 2.69737   1
   7  -6  -2 35.2325 4.81790   3
   7  -6  -2 29.9747 3.16048   1
   7  -6  -2 46.9788 4.10321   1
   6  -6  -2 0.52778 2.51015   3
   6  -6  -2 -1.6214 1.74604   1
   6  -6  -2 -0.9684 2.00669   1
   5  -6  -2 -2.5915 1.63997   1
   5  -6  -2 -0.5796 1.82719   1
   5  -6  -2 1.98752 2.04128   3
   5  -6  -2 -3.0908 1.64098   1
   4  -6  -2 4.37584 2.10168   1
   4  -6  -2 6.54212 2.21055   3
   4  -6  -2 1.78254 2.02546   1
  -4   6   2 5.79861 1.64032   2
   3  -6  -2 1111.38 24.2705   3
   3  -6  -2 1111.99 24.2955   1
   3  -6  -2 1131.19 24.1515   1
  -3   6   2 1148.14 21.4429   2
   2  -6  -2 18.7160 3.08800   1
   2  -6  -2 19.4080 2.29344   5
   2  -6  -2 26.4073 2.23401   5
   2  -6  -2 22.9121 2.95188   3
   2  -6  -2 17.8159 3.06686   1
  -2   6   2 19.2922 2.04532   2
   1  -6  -2 118.164 3.27406   2
   1  -6  -2 134.955 5.61401   3
   1  -6  -2 126.414 4.86820   5
   1  -6  -2 118.213 3.13407   2
   1  -6  -2 116.119 6.16204   1
   1  -6  -2 117.360 6.14179   1
   1  -6  -2 126.828 5.46941   5
  -1   6   2 122.492 4.49643   2
   0  -6  -2 401.534 11.1423   5
   0  -6  -2 411.443 10.6130   5
   0  -6  -2 407.085 11.7492   1
   0  -6  -2 396.692 9.12724   2
   0   6   2 394.692 9.69900   2
  -1  -6  -2 132.005 4.88733   2
  -1  -6  -2 136.478 6.55522   1
  -1  -6  -2 143.383 6.37264   5
   1   6   2 131.840 6.34787   1
   1   6   2 144.048 4.53616   4
   1   6   2 128.872 5.05929   2
  -2  -6  -2 2.83402 1.97213   5
  -2  -6  -2 -1.1607 2.03936   1
  -2  -6  -2 -0.1946 1.71298   2
   2   6   2 0.62033 1.60573   2
   2   6   2 4.79501 1.82431   4
   2   6   2 1.97888 2.26852   1
   2   6   2 -0.1255 1.99628   5
  -3  -6  -2 129.091 6.49752   1
  -3  -6  -2 141.517 5.50002   2
   3   6   2 132.261 6.14061   4
   3   6   2 129.924 5.10357   2
   3   6   2 138.429 6.98517   1
   3   6   2 139.862 6.61845   5
  -4  -6  -2 -0.7307 1.98506   2
   4   6   2 2.59451 2.59736   1
   4   6   2 1.00997 2.26688   5
   4   6   2 -0.2272 1.43749   2
   4   6   2 0.51164 2.39764   4
  -5  -6  -2 46.3577 3.81728   2
   5   6   2 45.4455 2.71618   2
   5   6   2 50.8768 4.61214   5
   5   6   2 43.9208 5.20108   4
   5   6   2 40.0352 4.59060   1
  -6  -6  -2 8.31498 2.48133   2
   6   6   2 4.13494 3.50657   4
   6   6   2 2.19562 2.99853   1
   6   6   2 7.11827 2.89999   1
   6   6   2 5.78431 2.36946   5
  -7  -6  -2 34.6291 3.75926   2
   7   6   2 42.2805 6.42221   4
   7   6   2 32.5787 5.00864   1
   7   6   2 36.4377 3.52402   5
  -8  -6  -2 -1.7237 2.15865   2
   8   6   2 -1.7909 4.41391   4
   8   6   2 -1.2656 3.32150   1
  -9  -6  -2 1.20347 3.00443   2
   9   6   2 -1.2764 3.81013   1
   9   6   2 -3.3053 4.70718   4
  10   6   2 -1.7479 3.97364   1
  10   6   2 3.49444 5.25986   4
  11   6   2 0.41716 4.88499   4
  11   6   2 -10.802 3.47543   1
  10  -7  -2 1.16202 2.37975   1
  10  -7  -2 3.71361 4.00582   3
  10  -7  -2 7.77148 3.35604   1
   9  -7  -2 13.2308 3.34224   1
   9  -7  -2 9.84258 4.06758   3
   9  -7  -2 3.14854 2.46776   1
   8  -7  -2 11.6886 2.71312   1
   8  -7  -2 20.5028 4.53832   3
   8  -7  -2 7.94128 2.59831   1
   8  -7  -2 15.7655 3.44611   1
   7  -7  -2 35.1072 3.89685   1
   7  -7  -2 39.9377 3.99985   1
   7  -7  -2 50.5634 4.70767   1
   7  -7  -2 43.9743 5.44512   3
   6  -7  -2 69.5764 5.51199   1
   6  -7  -2 73.8644 5.26423   1
   6  -7  -2 70.5764 6.38042   3
   5  -7  -2 349.825 10.9013   1
   5  -7  -2 327.751 10.4971   1
   5  -7  -2 336.987 11.5817   3
   4  -7  -2 15.1190 3.01094   1
   4  -7  -2 15.5286 3.23180   3
   4  -7  -2 17.8793 3.31951   1
  -4   7   2 19.5796 1.85320   2
   3  -7  -2 236.146 8.89862   1
   3  -7  -2 244.634 8.62374   3
   3  -7  -2 230.434 8.79097   1
  -3   7   2 235.652 6.34077   2
   2  -7  -2 18.0794 3.47211   1
   2  -7  -2 22.6115 2.36778   5
   2  -7  -2 23.2063 3.35984   3
   2  -7  -2 24.9813 3.85970   1
   2  -7  -2 19.0815 2.48134   5
  -2   7   2 21.2677 2.49434   2
   1  -7  -2 39.5115 3.79909   5
   1  -7  -2 30.7836 1.65100   2
   1  -7  -2 44.1318 4.15732   3
   1  -7  -2 31.0601 1.78835   2
   1  -7  -2 35.0125 5.08370   1
   1  -7  -2 42.0228 4.46532   1
   1  -7  -2 40.7025 3.34202   5
  -1   7   2 39.3050 3.14255   2
   0  -7  -2 455.327 13.4901   1
   0  -7  -2 457.108 12.6711   5
   0  -7  -2 450.274 10.2668   2
   0  -7  -2 466.853 12.0972   5
   0   7   2 451.025 11.1794   2
  -1  -7  -2 68.4291 5.69174   1
  -1  -7  -2 73.0238 4.02639   2
  -1  -7  -2 74.8160 5.38652   5
   1   7   2 70.5008 3.20230   4
   1   7   2 76.8008 4.23176   2
   1   7   2 80.6642 5.55952   1
  -2  -7  -2 289.193 10.3972   1
  -2  -7  -2 277.464 10.1601   5
  -2  -7  -2 286.704 8.34470   2
   2   7   2 309.800 10.5427   1
   2   7   2 335.619 12.7762   5
   2   7   2 262.110 8.16561   4
   2   7   2 295.108 8.57340   2
  -3  -7  -2 0.17506 2.26219   1
  -3  -7  -2 3.43129 2.33836   5
  -3  -7  -2 2.61146 2.10371   2
   3   7   2 0.55249 2.13614   4
   3   7   2 2.28584 1.78947   2
   3   7   2 -3.5882 2.14262   5
   3   7   2 -0.8074 2.44581   1
  -4  -7  -2 16.6509 2.92742   2
   4   7   2 10.9858 3.07114   4
   4   7   2 10.6582 2.26331   2
   4   7   2 12.0985 3.62771   1
   4   7   2 12.7110 3.12878   5
  -5  -7  -2 30.3967 3.73785   2
   5   7   2 35.3048 4.94627   4
   5   7   2 29.3174 4.13181   5
   5   7   2 35.6795 3.09592   2
   5   7   2 30.1306 4.72169   1
  -6  -7  -2 20.5973 3.56815   2
   6   7   2 22.6086 3.80651   5
   6   7   2 19.5306 4.63016   1
   6   7   2 16.1524 4.63428   4
  -7  -7  -2 7.21361 2.96688   2
   7   7   2 9.95040 2.85113   5
   7   7   2 4.19356 4.42490   4
   7   7   2 4.00424 3.70282   1
  -8  -7  -2 11.9297 3.64122   2
   8   7   2 5.65309 4.28106   1
   8   7   2 14.6043 2.55162   5
   8   7   2 3.34675 5.03532   4
  -9  -7  -2 9.38105 3.62348   2
   9   7   2 3.19043 4.36731   1
   9   7   2 -1.2895 4.57983   4
  10   7   2 -6.1092 4.64118   4
  10   7   2 -5.9437 3.91823   1
  11   7   2 10.6004 6.55015   4
  11   7   2 8.48439 5.19228   1
  10  -8  -2 2.30329 3.37705   1
  10  -8  -2 3.75010 3.06108   1
   9  -8  -2 -1.5383 2.48690   1
   9  -8  -2 4.68438 3.87116   3
   9  -8  -2 2.41238 3.31558   1
   8  -8  -2 7.85660 3.07259   1
   8  -8  -2 17.3050 4.49345   3
   8  -8  -2 11.9377 3.59990   1
   7  -8  -2 42.3114 5.65627   3
   7  -8  -2 33.4283 4.21253   1
   7  -8  -2 29.7896 4.29797   1
   6  -8  -2 1.23965 2.69968   1
   6  -8  -2 0.81905 2.73763   1
   6  -8  -2 0.75051 2.86197   3
   5  -8  -2 2.23727 3.06969   1
   5  -8  -2 7.03792 3.28559   1
   5  -8  -2 6.56716 3.24569   3
   4  -8  -2 101.975 6.43339   1
   4  -8  -2 79.8160 5.94482   3
   4  -8  -2 84.0464 6.18666   1
  -4   8   2 81.2504 3.78105   2
   3  -8  -2 11.2131 3.44147   1
   3  -8  -2 12.9837 3.29455   1
   3  -8  -2 19.6231 3.75444   3
  -3   8   2 15.1456 2.33464   2
   2  -8  -2 26.3552 2.74108   5
   2  -8  -2 25.0910 2.42698   5
   2  -8  -2 26.8611 3.98246   1
   2  -8  -2 21.5227 3.56559   1
   2  -8  -2 24.9679 3.71284   3
  -2   8   2 23.4656 2.71660   2
   1  -8  -2 99.6301 2.71418   2
   1  -8  -2 100.652 5.48470   5
   1  -8  -2 99.9092 4.84533   5
   1  -8  -2 104.196 6.10295   3
   1  -8  -2 102.456 6.91959   1
  -1   8   2 102.278 4.91759   2
   0  -8  -2 7.76312 3.05914   1
   0  -8  -2 12.0401 1.91235   2
   0  -8  -2 3.33631 2.09276   5
   0  -8  -2 5.33505 2.51968   5
   0   8   2 9.34877 2.27085   2
  -1  -8  -2 350.416 11.5751   5
  -1  -8  -2 362.216 9.32420   2
  -1  -8  -2 363.882 12.3553   1
  -1  -8  -2 338.347 10.9931   5
   1   8   2 357.054 15.0564   1
   1   8   2 345.948 9.97930   2
  -2  -8  -2 63.6913 5.75067   5
  -2  -8  -2 63.5066 5.92472   1
  -2  -8  -2 53.6141 4.10618   2
   2   8   2 71.0311 6.31843   1
   2   8   2 55.8833 3.79250   4
   2   8   2 70.8030 4.70061   2
  -3  -8  -2 8.09336 2.95987   5
  -3  -8  -2 10.9724 2.77535   2
  -3  -8  -2 10.5492 3.33835   1
   3   8   2 17.7740 4.80824   5
   3   8   2 9.27096 2.49172   2
   3   8   2 3.95205 2.45699   4
   3   8   2 11.1587 3.40182   1
  -4  -8  -2 731.433 17.2694   2
   4   8   2 744.756 20.3362   1
   4   8   2 733.514 19.8277   5
   4   8   2 711.854 16.8069   2
   4   8   2 690.549 18.4298   4
  -5  -8  -2 5.74955 2.88120   2
   5   8   2 6.14847 2.16022   2
   5   8   2 5.78887 3.77257   4
   5   8   2 9.88884 3.35593   5
   5   8   2 6.25311 3.69173   1
  -6  -8  -2 2.05844 3.02592   2
   6   8   2 2.27839 3.66167   4
   6   8   2 -1.5324 1.45932   2
   6   8   2 2.67529 3.56540   1
   6   8   2 1.09754 2.98818   5
  -7  -8  -2 -0.8546 2.94501   2
   7   8   2 2.29175 4.15397   4
   7   8   2 -3.7144 3.63409   1
   7   8   2 4.02516 3.01789   5
  -8  -8  -2 5.09784 3.44279   2
   8   8   2 3.95033 2.75500   5
   8   8   2 5.34445 4.60109   1
   8   8   2 4.58177 4.93849   4
  -9  -8  -2 -3.7147 3.14079   2
   9   8   2 -1.8592 4.17187   1
   9   8   2 -5.6296 4.38486   4
 -10  -8  -2 6.27365 3.78960   2
  10   8   2 -8.9125 4.64668   4
  10   8   2 7.83113 5.01984   1
   9  -9  -2 -2.1329 2.81137   1
   9  -9  -2 4.65504 3.96490   3
   8  -9  -2 4.05954 3.74881   3
   8  -9  -2 -0.5246 2.97098   1
   7  -9  -2 2.72711 3.28010   1
   7  -9  -2 2.38941 3.57180   3
   6  -9  -2 26.7895 4.37958   1
   6  -9  -2 33.7189 5.19286   3
   5  -9  -2 5.18178 3.31360   3
   5  -9  -2 4.05436 3.31186   1
   4  -9  -2 46.8646 5.44335   1
   4  -9  -2 39.8536 5.09395   3
  -4   9   2 40.5580 3.49032   2
   3  -9  -2 0.28376 2.91993   1
   3  -9  -2 1.34395 2.93506   3
  -3   9   2 -0.1523 1.95539   2
   2  -9  -2 22.9034 4.16250   3
   2  -9  -2 23.0653 2.88209   5
   2  -9  -2 26.0134 2.71970   5
   2  -9  -2 27.4279 4.50490   1
  -2   9   2 23.2158 3.09662   2
   1  -9  -2 63.8988 5.05518   5
   1  -9  -2 66.4045 6.29204   1
   1  -9  -2 63.5926 5.67771   3
   1  -9  -2 61.2299 4.19461   5
  -1   9   2 54.5754 4.35838   2
   0  -9  -2 442.198 13.2726   5
   0  -9  -2 435.523 14.5874   1
   0  -9  -2 409.337 12.2174   5
   0  -9  -2 428.485 9.96402   2
   0   9   2 429.876 11.8531   2
  -1  -9  -2 32.0815 4.35603   5
  -1  -9  -2 28.8407 4.80642   1
  -1  -9  -2 25.3476 2.90315   2
  -1  -9  -2 17.5415 3.14268   5
   1   9   2 20.6888 3.22686   2
  -2  -9  -2 3.15117 3.09040   1
  -2  -9  -2 5.48871 3.06243   5
  -2  -9  -2 7.68159 2.47111   2
   2   9   2 11.7938 2.76861   2
  -3  -9  -2 31.4658 3.67448   2
   3   9   2 28.1249 3.61890   2
   3   9   2 30.9944 3.84102   4
  -4  -9  -2 84.8122 5.97029   2
   4   9   2 67.4982 5.98920   4
   4   9   2 70.9915 7.11581   1
   4   9   2 61.7750 6.49959   5
   4   9   2 77.2926 5.46433   2
  -5  -9  -2 5.42707 3.19692   2
   5   9   2 2.02786 3.89699   1
   5   9   2 4.30008 2.38655   2
   5   9   2 -3.2710 3.04936   5
   5   9   2 2.95307 3.41031   4
  -6  -9  -2 0.60669 2.96473   2
   6   9   2 0.85879 1.92736   2
   6   9   2 3.72091 3.52645   5
   6   9   2 0.29640 3.71731   4
   6   9   2 8.34678 4.35890   1
  -7  -9  -2 38.9644 4.88346   2
   7   9   2 22.3706 5.45072   4
   7   9   2 36.1541 5.34198   5
   7   9   2 43.3362 6.63656   1
  -8  -9  -2 -2.1880 3.22511   2
   8   9   2 4.79216 3.26509   5
   8   9   2 6.10668 4.73596   1
   8   9   2 -5.8213 4.02365   4
  -9  -9  -2 1.72772 3.80821   2
   9   9   2 -3.3942 4.56739   4
   9   9   2 -0.3871 2.08533   5
   9   9   2 -1.4631 4.59973   1
 -10  -9  -2 6.81349 3.98560   2
  10   9   2 -6.1118 4.87892   4
  10   9   2 1.37480 5.03602   1
   8 -10  -2 16.8107 4.97311   3
   8 -10  -2 6.70349 3.85095   1
   7 -10  -2 -0.0340 3.39260   1
   7 -10  -2 1.89813 3.49960   3
   6 -10  -2 1.50747 3.63761   1
   6 -10  -2 4.38103 3.76383   3
   5 -10  -2 12.3268 4.19119   3
   5 -10  -2 10.7867 4.21325   1
   4 -10  -2 28.5306 4.99716   3
   4 -10  -2 27.8796 5.21427   1
  -4  10   2 26.2094 5.30626   2
   3 -10  -2 13.7142 4.46049   1
   3 -10  -2 8.86426 3.88617   3
  -3  10   2 5.93863 2.73769   2
   2 -10  -2 36.8415 5.24182   3
   2 -10  -2 37.6272 5.39301   1
   2 -10  -2 29.0073 3.29544   5
   2 -10  -2 37.7113 3.34427   5
  -2  10   2 28.8936 3.75187   2
   1 -10  -2 8.90884 2.88294   5
   1 -10  -2 7.25143 3.62167   3
   1 -10  -2 5.55251 3.60031   1
   1 -10  -2 7.12234 2.09136   5
  -1  10   2 6.03002 2.68193   2
   0 -10  -2 36.8646 4.31256   5
   0 -10  -2 42.5554 5.63903   1
   0 -10  -2 26.1770 4.36494   3
   0 -10  -2 31.7901 2.56106   2
   0 -10  -2 30.0240 4.24337   5
   0  10   2 36.8702 4.17010   2
  -1 -10  -2 2.36635 2.60400   5
  -1 -10  -2 4.94422 2.14003   2
  -1 -10  -2 7.23690 3.39145   5
  -1 -10  -2 3.22197 3.53155   1
   1  10   2 4.38973 2.69704   2
  -2 -10  -2 25.3142 4.56611   5
  -2 -10  -2 29.7126 6.74573   5
  -2 -10  -2 26.7659 3.49424   2
   2  10   2 27.7923 3.75586   2
  -3 -10  -2 529.133 13.8313   2
   3  10   2 509.288 14.3384   2
  -4 -10  -2 27.2394 4.04310   2
   4  10   2 22.8182 3.77111   2
  -5 -10  -2 7.33753 3.36546   2
   5  10   2 12.1297 3.05872   2
  -6 -10  -2 29.8028 4.57258   2
   6  10   2 33.6534 5.48776   5
   6  10   2 41.9505 4.08537   2
  -7 -10  -2 -3.1729 3.15408   2
   7  10   2 -2.8255 2.90227   5
   7  10   2 -8.5057 3.71919   4
  -8 -10  -2 -2.6343 3.52587   2
   8  10   2 2.88057 3.31404   5
  -9 -10  -2 8.82291 4.22705   2
   9  10   2 1.90650 2.74270   5
   7 -11  -2 3.73391 4.14352   3
   7 -11  -2 -1.3883 3.78633   1
   6 -11  -2 7.08387 4.40535   1
   6 -11  -2 16.5603 4.95295   3
   5 -11  -2 -1.9016 3.31095   3
   5 -11  -2 -2.1606 3.80906   1
   4 -11  -2 10.9596 4.27344   3
   4 -11  -2 5.90353 4.43768   1
   3 -11  -2 2.20693 3.48260   3
   3 -11  -2 -1.5513 3.94959   1
  -3  11   2 0.86065 2.91685   2
   2 -11  -2 4.97099 4.49007   1
   2 -11  -2 0.28456 1.89822   5
   2 -11  -2 2.87898 2.12709   5
   2 -11  -2 -1.0875 3.50183   3
  -2  11   2 -0.4054 2.72322   2
   1 -11  -2 17.0595 3.03597   5
   1 -11  -2 26.0871 5.50086   1
   1 -11  -2 12.8756 4.26268   3
   1 -11  -2 19.3208 3.57191   5
  -1  11   2 20.3528 3.85645   2
   0 -11  -2 42.5500 2.97039   2
   0 -11  -2 29.4010 4.11657   5
   0 -11  -2 52.6195 5.76060   5
   0 -11  -2 40.6270 5.97368   3
   0 -11  -2 53.8336 7.22914   1
   0  11   2 43.5108 4.85957   2
  -1 -11  -2 56.9605 4.28471   2
  -1 -11  -2 35.7986 4.62664   5
  -1 -11  -2 59.6409 6.22671   5
   1  11   2 49.4725 5.06275   2
  -2 -11  -2 70.4709 5.22913   2
  -2 -11  -2 67.6867 7.43326   5
   2  11   2 61.6822 5.47519   2
  -3 -11  -2 -4.4875 2.60264   2
   3  11   2 1.09566 2.67518   2
  -4 -11  -2 11.2845 3.52539   2
   4  11   2 16.7228 3.58829   2
  -5 -11  -2 2.96940 3.21173   2
   5  11   2 5.95394 2.90899   2
  -6 -11  -2 3.79446 3.31906   2
   6  11   2 3.93281 2.63446   2
  -7 -11  -2 2.03589 3.57420   2
   7  11   2 7.46833 4.38457   5
   7  11   2 1.94580 2.21897   2
  -8 -11  -2 3.96115 3.78992   2
   8  11   2 11.4787 4.19999   5
   6 -12  -2 -3.1111 4.28738   1
   6 -12  -2 3.93755 4.29557   3
   5 -12  -2 8.22033 4.85040   1
   5 -12  -2 1.96765 4.02774   3
   4 -12  -2 9.46657 5.07800   1
   4 -12  -2 3.35198 4.23007   3
   3 -12  -2 11.3920 5.19353   1
   3 -12  -2 9.81522 4.72699   3
  -3  12   2 8.84185 3.77138   2
   2 -12  -2 38.2701 6.15588   3
   2 -12  -2 49.3512 4.16868   5
   2 -12  -2 39.4008 3.70797   5
   2 -12  -2 36.8644 6.71007   1
  -2  12   2 38.6308 5.01520   2
   1 -12  -2 0.83322 4.03569   3
   1 -12  -2 8.79859 3.36105   5
   1 -12  -2 6.75366 2.86788   5
   1 -12  -2 4.20122 4.72479   1
  -1  12   2 0.43135 3.15582   2
   0 -12  -2 2.47644 4.08609   3
   0 -12  -2 -2.8571 2.32141   5
   0 -12  -2 1.09303 3.30459   5
   0  12   2 -0.8112 3.22735   2
  -1 -12  -2 -0.0637 2.03032   2
  -1 -12  -2 3.86719 3.93300   3
  -1 -12  -2 6.51462 3.96460   5
  -1 -12  -2 7.70284 3.16147   5
   1  12   2 12.3844 3.85558   2
  -2 -12  -2 3.02911 2.63937   2
   2  12   2 10.8325 3.58898   2
  -3 -12  -2 1.75604 2.84484   2
   3  12   2 1.22922 2.91957   2
  -4 -12  -2 9.79623 3.39282   2
   4  12   2 9.45008 3.52261   2
  -5 -12  -2 5.13161 3.42065   2
   5  12   2 8.91307 3.24327   2
  -6 -12  -2 9.53710 3.67805   2
   6  12   2 3.20144 2.96582   2
  -7 -12  -2 -0.1557 3.47302   2
   7  12   2 0.76238 2.38672   2
   4 -13  -2 0.80220 3.94544   3
   4 -13  -2 -1.0725 4.96624   1
   3 -13  -2 4.43126 4.04028   3
   3 -13  -2 4.42254 4.94252   1
  -3  13   2 2.46974 3.92998   2
   2 -13  -2 27.3572 5.90928   3
   2 -13  -2 18.8316 2.81510   5
   2 -13  -2 29.7018 6.91893   1
   2 -13  -2 16.8080 2.77108   5
  -2  13   2 13.5511 4.30928   2
   1 -13  -2 7.82290 3.03223   5
   1 -13  -2 6.19948 3.01736   5
   1 -13  -2 6.87761 4.58287   3
  -1  13   2 1.66781 3.64077   2
   0 -13  -2 -0.5247 2.46784   5
   0 -13  -2 2.29739 4.27038   3
   0 -13  -2 1.17600 3.06263   5
   0  13   2 2.36191 3.63938   2
  -1 -13  -2 13.6047 4.50549   5
  -1 -13  -2 8.30191 4.91450   3
  -1 -13  -2 9.11734 2.17918   2
   1  13   2 19.3635 4.35113   2
  -2 -13  -2 1.96674 2.36871   2
   2  13   2 1.66845 3.26222   2
  -3 -13  -2 0.77239 2.75890   2
   3  13   2 7.52326 3.53765   2
  -4 -13  -2 3.73526 3.15942   2
   4  13   2 6.38138 3.52169   2
  -5 -13  -2 4.95317 3.49049   2
   5  13   2 0.17473 3.11801   2
   1 -14  -2 4.21399 2.94732   5
   1 -14  -2 12.6250 5.24749   3
   1 -14  -2 4.20400 2.93792   5
  -1  14   2 1.66230 3.82350   2
   0 -14  -2 6.89787 3.68815   5
   0 -14  -2 2.99566 4.72109   3
   0 -14  -2 2.91621 2.66624   5
   0  14   2 1.61933 3.85055   2
  -1 -14  -2 7.39711 4.23532   5
  -1 -14  -2 4.12643 4.97714   3
   1  14   2 6.07007 3.83384   2
  -2 -14  -2 5.95027 2.53723   2
   2  14   2 1.70659 3.45489   2
   4  13  -3 -3.2708 2.77467   2
  -4 -13   3 0.40737 2.77526   2
   3  13  -3 -1.9501 2.91901   2
  -3 -13   3 2.43067 2.47667   2
  -3 -13   3 -3.1133 4.21546   3
   2  13  -3 -2.6068 3.22106   2
  -2 -13   3 -3.2542 2.02854   2
  -2 -13   3 -2.5673 4.34290   3
   1  13  -3 -1.2978 3.38120   2
  -1 -13   3 4.53238 3.70213   5
  -1 -13   3 0.57895 4.28337   3
  -1 -13   3 0.78031 1.68678   2
   0  13  -3 2.93071 3.71883   2
   0 -13   3 5.99496 3.18322   5
   0 -13   3 8.60950 4.69178   3
   0 -13   3 11.8271 3.42170   5
  -1  13  -3 -2.2919 3.34437   2
   1 -13   3 0.35631 2.14128   5
   1 -13   3 -0.0670 2.44071   5
   1 -13   3 1.73572 4.56547   3
  -2  13  -3 2.56910 3.82129   2
   2 -13   3 2.40287 1.94489   5
   2 -13   3 9.22460 5.27715   1
   2 -13   3 1.75886 4.33879   3
   2 -13   3 3.36148 1.88154   5
  -3  13  -3 -0.2845 3.60440   2
   3 -13   3 2.37750 4.46928   3
   3 -13   3 1.37377 5.04602   1
   4 -13   3 3.49347 4.88272   3
   4 -13   3 0.25794 4.63454   1
   6  12  -3 -2.0047 2.66423   2
  -6 -12   3 0.36555 3.25696   2
   5  12  -3 2.02203 3.08256   2
  -5 -12   3 1.76520 3.09481   2
   4  12  -3 2.15376 3.06173   2
  -4 -12   3 1.12407 2.76058   2
   3  12  -3 13.2118 3.82701   2
  -3 -12   3 10.4863 3.02934   2
  -3 -12   3 7.15766 4.49162   3
   2  12  -3 -1.6880 3.21168   2
  -2 -12   3 0.67176 2.09604   2
  -2 -12   3 0.47027 4.39002   3
   1  12  -3 5.74489 3.43645   2
  -1 -12   3 2.51720 3.43114   5
  -1 -12   3 2.36269 1.84647   2
  -1 -12   3 7.75341 4.80787   3
   0  12  -3 6.26952 3.53306   2
   0 -12   3 1.39957 3.02491   5
   0 -12   3 2.38666 4.28996   3
   0 -12   3 -2.6097 2.49641   5
  -1  12  -3 27.8699 4.76076   2
   1 -12   3 29.1181 3.77548   5
   1 -12   3 36.0018 6.61372   1
   1 -12   3 28.5780 5.95728   3
   1 -12   3 23.9793 3.60645   5
  -2  12  -3 24.5072 4.50032   2
   2 -12   3 16.9087 2.65319   5
   2 -12   3 25.7735 5.87699   1
   2 -12   3 20.5490 2.85097   5
   2 -12   3 9.48180 4.86736   3
  -3  12  -3 19.6513 4.38227   2
   3 -12   3 18.6853 5.57565   1
   3 -12   3 8.60207 4.65115   3
   4 -12   3 9.62524 4.66552   3
   4 -12   3 1.18463 4.37659   1
   5 -12   3 -7.1290 4.00336   1
   5 -12   3 -3.6249 4.12842   3
   6 -12   3 0.62089 4.22442   1
   6 -12   3 -1.5714 4.43745   3
   7  11  -3 8.36876 2.49055   2
  -7 -11   3 9.90519 3.95166   2
   6  11  -3 -2.4564 2.30018   2
  -6 -11   3 -5.8317 3.00718   2
   5  11  -3 -0.8148 2.76317   2
  -5 -11   3 -0.6714 3.03720   2
   4  11  -3 20.1687 3.84998   2
  -4 -11   3 15.6393 3.54292   2
   3  11  -3 8.10367 3.44201   2
  -3 -11   3 12.5269 3.16109   2
   2  11  -3 3.67613 3.25024   2
  -2 -11   3 -0.8981 2.24876   2
  -2 -11   3 -2.2767 3.21812   5
  -2 -11   3 0.48870 3.95362   3
   1  11  -3 9.64423 3.39180   2
  -1 -11   3 16.0435 3.95053   5
  -1 -11   3 8.02288 2.21629   2
  -1 -11   3 14.4207 4.87860   3
   0  11  -3 3.65429 3.06838   2
   0 -11   3 2.30881 3.90840   3
   0 -11   3 0.58475 1.24922   2
   0 -11   3 2.48940 2.86786   5
   0 -11   3 1.12588 2.76200   5
   0 -11   3 0.95495 4.00275   1
  -1  11  -3 4.42884 3.10737   2
   1 -11   3 9.66133 4.50246   1
   1 -11   3 4.76469 2.51655   5
   1 -11   3 3.91501 3.87691   3
   1 -11   3 7.34463 2.60636   5
  -2  11  -3 15.4307 3.74773   2
   2 -11   3 14.2802 2.49575   5
   2 -11   3 15.7606 4.81193   1
   2 -11   3 18.1716 2.54954   5
   2 -11   3 13.4131 4.72757   3
  -3  11  -3 0.23481 2.85458   2
   3 -11   3 2.90506 3.85109   3
   3 -11   3 1.20764 3.91299   1
   4 -11   3 49.1686 6.44491   1
   4 -11   3 47.6198 6.72928   3
   5 -11   3 20.9082 5.07886   1
   5 -11   3 16.7928 5.04267   3
   6 -11   3 2.40507 4.58817   3
   6 -11   3 4.53336 4.11240   1
   7 -11   3 7.76531 4.24038   1
   7 -11   3 11.4161 5.43428   3
   8  10  -3 11.0987 4.22936   5
  -8 -10   3 2.64826 3.79059   2
   7  10  -3 3.78272 3.73542   5
  -7 -10   3 2.89607 3.45668   2
   6  10  -3 -4.8313 1.93953   2
  -6 -10   3 -1.4664 2.93059   2
   5  10  -3 11.8830 3.14457   2
  -5 -10   3 8.65229 3.48833   2
   4  10  -3 19.0935 3.71409   2
  -4 -10   3 26.8245 3.91661   2
   3  10  -3 7.14964 2.95820   2
  -3 -10   3 7.40582 2.85470   2
   2  10  -3 6.82457 3.14218   2
  -2 -10   3 10.4609 3.61549   5
  -2 -10   3 5.09328 2.43083   2
   1  10  -3 28.6069 4.02036   2
  -1 -10   3 35.7374 4.77870   5
  -1 -10   3 23.1539 4.80965   3
  -1 -10   3 26.5150 2.80754   2
  -1 -10   3 27.6795 5.31074   1
   0  10  -3 17.1630 3.45345   2
   0 -10   3 11.3244 1.72685   2
   0 -10   3 16.0263 4.44375   1
   0 -10   3 11.2192 3.09054   5
   0 -10   3 17.0909 4.20280   3
  -1  10  -3 25.1558 3.65097   2
   1 -10   3 20.7548 3.22235   5
   1 -10   3 26.0690 3.49669   5
   1 -10   3 33.4343 5.27198   1
   1 -10   3 24.8115 4.84763   3
  -2  10  -3 14.6913 3.18758   2
   2 -10   3 16.4893 2.34530   5
   2 -10   3 9.84301 4.07527   3
   2 -10   3 12.7879 4.20042   1
   2 -10   3 15.0211 2.41736   5
  -3  10  -3 24.2873 3.50529   2
   3 -10   3 20.6828 5.00731   3
   3 -10   3 18.0404 4.41691   1
   4 -10   3 26.3418 4.98274   1
   4 -10   3 27.6498 5.29972   3
   5 -10   3 -2.5602 3.57239   3
   5 -10   3 0.91323 3.56986   1
   6 -10   3 40.0646 5.49105   1
   6 -10   3 34.8792 6.47054   3
   7 -10   3 54.1585 6.12682   1
   7 -10   3 45.2778 7.19990   3
   8 -10   3 -3.1504 3.16334   1
   8 -10   3 1.92507 4.34360   3
   9   9  -3 -1.0547 2.53988   5
   9   9  -3 -1.5432 2.30102   5
  -9  -9   3 4.13849 3.87868   2
   8   9  -3 14.4805 3.96037   5
  -8  -9   3 7.46632 3.86208   2
   7   9  -3 -1.0503 3.12497   5
  -7  -9   3 5.99402 3.52629   2
   6   9  -3 -0.0650 3.29312   5
   6   9  -3 3.67687 2.30371   2
  -6  -9   3 2.74234 3.10688   2
   5   9  -3 40.9670 5.64798   5
   5   9  -3 41.3580 4.33151   2
  -5  -9   3 38.0688 4.49865   2
   4   9  -3 32.9401 3.98146   2
  -4  -9   3 30.2846 3.98800   2
   3   9  -3 1.92561 2.45077   2
  -3  -9   3 4.35159 2.62851   2
   2   9  -3 1.89397 2.42375   2
  -2  -9   3 0.86417 2.07458   2
  -2  -9   3 5.41323 3.19501   1
  -2  -9   3 -1.4456 2.51851   5
   1   9  -3 48.4396 4.45290   2
  -1  -9   3 62.4265 6.54869   1
  -1  -9   3 51.8606 3.69006   2
  -1  -9   3 44.5515 4.91789   3
  -1  -9   3 54.2015 5.27286   5
   0   9  -3 21.0434 3.25659   2
   0  -9   3 18.6504 4.24167   1
   0  -9   3 23.8719 4.44284   3
   0  -9   3 21.3483 3.54127   5
   0  -9   3 17.2372 2.01302   2
  -1   9  -3 32.8386 3.74947   2
   1  -9   3 33.7758 4.80363   1
   1  -9   3 30.3185 3.56997   5
   1  -9   3 25.0484 3.09213   5
   1  -9   3 32.4020 4.46962   3
  -2   9  -3 25.9775 3.35817   2
   2  -9   3 30.7071 2.80858   5
   2  -9   3 26.1262 4.33503   3
   2  -9   3 26.7827 2.72693   5
   2  -9   3 25.8420 4.44317   1
  -3   9  -3 3.18661 2.08326   2
   3  -9   3 1.08978 2.91028   1
   3  -9   3 3.18116 3.16085   3
   4  -9   3 -2.8678 3.00658   3
   4  -9   3 1.40335 2.83679   1
   4  -9   3 -0.1247 2.89726   1
   5  -9   3 0.67818 3.46172   3
   5  -9   3 -1.7843 3.01887   1
   5  -9   3 2.80575 3.12614   1
   6  -9   3 31.2545 4.61201   1
   6  -9   3 28.8760 5.67830   3
   6  -9   3 24.9627 4.31325   1
   7  -9   3 9.01055 3.47707   1
   7  -9   3 7.11456 4.29191   3
   7  -9   3 4.05133 3.14651   1
   8  -9   3 21.5776 4.45350   1
   8  -9   3 20.9972 5.79049   3
   8  -9   3 23.3722 4.09294   1
   9  -9   3 -1.5565 2.63903   1
   9  -9   3 2.49989 4.66610   3
   9  -9   3 2.86778 3.21954   1
  10   8  -3 4.33132 4.98595   1
 -10  -8   3 1.05553 3.62956   2
   9   8  -3 13.8816 5.24353   1
  -9  -8   3 12.7110 4.17107   2
   8   8  -3 10.0863 3.40535   5
   8   8  -3 0.41546 4.23979   1
   8   8  -3 9.77293 3.11564   5
  -8  -8   3 9.66162 3.77690   2
   7   8  -3 2.26843 3.09654   5
   7   8  -3 0.45085 3.72856   1
  -7  -8   3 -1.2149 3.05233   2
   6   8  -3 21.2162 4.31654   5
   6   8  -3 28.4496 2.91515   2
   6   8  -3 30.2445 5.01374   1
  -6  -8   3 25.9071 3.96963   2
   5   8  -3 19.0032 2.89679   2
   5   8  -3 24.0914 4.69289   1
   5   8  -3 15.0238 3.75399   5
  -5  -8   3 10.5826 3.05636   2
   4   8  -3 5.05825 2.39751   2
   4   8  -3 7.24182 3.48021   5
   4   8  -3 11.1809 3.70328   1
  -4  -8   3 6.40119 2.79824   2
   3   8  -3 49.2291 4.40767   2
   3   8  -3 56.0361 5.76916   1
   3   8  -3 50.5689 5.19523   5
  -3  -8   3 60.2911 5.91848   1
  -3  -8   3 63.1652 5.90638   5
  -3  -8   3 64.5390 4.67765   2
   2   8  -3 334.244 11.4996   1
   2   8  -3 325.995 10.0480   2
  -2  -8   3 324.010 11.9417   1
  -2  -8   3 321.031 9.08810   2
  -2  -8   3 331.295 11.4051   5
   1   8  -3 52.1236 4.29931   2
  -1  -8   3 55.6190 4.88776   5
  -1  -8   3 44.2184 3.32877   2
  -1  -8   3 51.3973 5.15687   1
   0   8  -3 12.9160 2.61735   2
   0  -8   3 10.7363 2.51283   5
   0  -8   3 11.0789 2.97573   3
   0  -8   3 13.4870 3.40149   1
   0  -8   3 10.1402 1.65403   2
  -1   8  -3 28.5665 3.17254   2
   1  -8   3 20.4252 3.03664   5
   1  -8   3 29.7549 4.14279   3
   1  -8   3 25.7728 4.02180   1
   1  -8   3 30.1552 3.26591   5
  -2   8  -3 51.1589 3.71623   2
   2  -8   3 45.0902 4.87285   3
   2  -8   3 46.3450 4.86899   1
   2  -8   3 45.3847 3.08680   5
   2  -8   3 53.2606 5.00088   1
   2  -8   3 47.4170 3.04157   5
  -3   8  -3 -0.1312 1.68035   2
   3  -8   3 -0.5576 2.34599   1
   3  -8   3 -0.3819 2.04028   1
   3  -8   3 -0.8315 2.53783   3
  -4   8  -3 10.4944 2.04631   2
   4  -8   3 17.2402 4.07683   3
   4  -8   3 10.6837 3.13676   1
   4  -8   3 7.21122 2.66424   1
   4  -8   3 7.62880 1.74136   4
   5  -8   3 18.4611 3.43201   1
   5  -8   3 18.4574 2.79402   4
   5  -8   3 16.5393 3.46732   1
   5  -8   3 29.7499 5.02180   3
   6  -8   3 -1.3838 3.44965   3
   6  -8   3 -0.3928 2.49064   1
   6  -8   3 3.91351 2.61492   1
   6  -8   3 -1.1127 2.41835   4
   7  -8   3 22.0371 4.15185   4
   7  -8   3 19.9694 3.49320   1
   7  -8   3 27.4435 3.92277   1
   7  -8   3 26.1455 5.37059   3
   8  -8   3 13.9433 3.41615   1
   8  -8   3 9.66356 2.97318   1
   8  -8   3 19.4061 5.19089   3
   9  -8   3 -0.0240 4.02523   3
   9  -8   3 1.44373 2.72799   1
   9  -8   3 -1.7357 2.38423   1
  10  -8   3 6.63818 2.72483   1
  10  -8   3 6.70697 3.12554   1
  10  -8   3 4.99751 4.85839   3
  10   7  -3 -0.9382 4.25333   1
 -10  -7   3 5.80932 3.98546   2
   9   7  -3 19.9614 5.42868   1
  -9  -7   3 22.5617 4.24799   2
   8   7  -3 15.6676 4.66334   1
   8   7  -3 13.7022 2.82821   5
   8   7  -3 16.7472 3.23194   5
  -8  -7   3 11.8576 3.59033   2
   7   7  -3 21.8397 4.80058   1
   7   7  -3 16.8037 3.73150   5
  -7  -7   3 18.3042 3.63132   2
   6   7  -3 12.2286 3.83643   1
   6   7  -3 16.3083 1.92139   2
   6   7  -3 18.1184 3.51521   5
  -6  -7   3 15.8974 3.13044   2
   5   7  -3 278.519 11.3284   1
   5   7  -3 277.549 10.6765   5
   5   7  -3 275.810 8.26770   2
  -5  -7   3 278.865 8.98512   2
   4   7  -3 3.50146 1.96398   2
   4   7  -3 4.58999 3.01135   1
   4   7  -3 2.35038 2.54079   5
  -4  -7   3 6.63679 2.38986   2
   3   7  -3 45.5302 3.96334   2
   3   7  -3 31.7006 4.17848   5
   3   7  -3 38.9900 4.74573   1
  -3  -7   3 44.3316 3.71192   2
  -3  -7   3 46.0426 4.99565   1
  -3  -7   3 45.0481 4.61808   5
   2   7  -3 139.134 7.13647   1
   2   7  -3 125.319 5.77505   2
  -2  -7   3 121.821 6.72360   5
  -2  -7   3 121.336 5.21579   2
  -2  -7   3 120.218 7.06730   1
   1   7  -3 39.0145 3.50782   2
   1   7  -3 41.8407 4.17663   1
  -1  -7   3 32.1939 3.69496   5
  -1  -7   3 40.8858 3.06843   2
  -1  -7   3 42.4803 4.64253   1
   0   7  -3 56.5031 3.98144   2
   0  -7   3 53.4874 2.84332   2
   0  -7   3 50.9074 4.96443   1
   0  -7   3 47.4239 4.18877   5
   0  -7   3 43.9163 4.33556   3
  -1   7  -3 416.042 10.3452   2
   1  -7   3 419.066 12.4903   1
   1  -7   3 404.107 10.4887   5
   1  -7   3 400.935 12.1901   1
   1  -7   3 395.409 12.1484   3
  -2   7  -3 660.603 14.4095   2
   2  -7   3 657.603 14.1071   5
   2  -7   3 658.358 14.0298   5
   2  -7   3 679.519 17.3243   3
   2  -7   3 661.270 17.0359   1
   2  -7   3 645.074 16.6583   1
  -3   7  -3 520.304 11.3900   2
   3  -7   3 520.842 14.0535   1
   3  -7   3 500.876 11.3230   4
   3  -7   3 521.736 13.8613   1
   3  -7   3 523.237 15.0443   3
  -4   7  -3 1.99093 1.28204   2
   4  -7   3 1.89022 1.91298   4
   4  -7   3 2.63947 2.88827   3
   4  -7   3 4.69069 2.32595   1
   4  -7   3 2.69419 2.37782   1
   5  -7   3 7.53231 2.63794   4
   5  -7   3 4.17259 2.41225   1
   5  -7   3 0.19634 2.11773   1
   5  -7   3 0.92751 3.12282   3
   6  -7   3 20.2542 3.06023   1
   6  -7   3 23.2573 3.73750   4
   6  -7   3 17.2246 4.74171   3
   6  -7   3 16.2325 2.94646   1
   7  -7   3 27.8479 3.44307   1
   7  -7   3 41.5474 6.11028   3
   7  -7   3 33.1141 4.71295   4
   7  -7   3 29.7896 3.45669   1
   8  -7   3 7.43730 2.60997   1
   8  -7   3 6.75216 4.18729   3
   8  -7   3 4.80021 2.36037   1
   8  -7   3 3.72377 3.71547   4
   9  -7   3 31.9729 3.37869   1
   9  -7   3 24.7132 5.43920   4
   9  -7   3 39.6457 6.73305   3
   9  -7   3 40.0043 3.80943   1
  10  -7   3 6.88263 2.58434   1
  10  -7   3 5.70319 2.33774   1
  10  -7   3 7.45019 4.85089   3
  10  -7   3 2.11730 4.21847   4
  11  -7   3 -1.8271 4.29109   3
  11  -7   3 2.80997 2.42099   1
  11  -7   3 -3.7603 1.90672   1
  11  -7   3 -7.8054 4.02069   4
  11   6  -3 -5.1619 3.93851   1
  10   6  -3 3.49201 4.29714   1
   9   6  -3 23.4084 5.39192   1
  -9  -6   3 18.3464 3.85177   2
   8   6  -3 13.2710 4.13954   1
   8   6  -3 9.70059 1.98377   5
  -8  -6   3 12.8334 3.27249   2
   7   6  -3 10.7333 3.73385   1
   7   6  -3 8.09884 2.45231   5
   7   6  -3 4.47651 2.49009   5
  -7  -6   3 12.3781 3.08813   2
   6   6  -3 4.60587 2.37651   5
   6   6  -3 3.07435 2.76369   1
  -6  -6   3 2.97507 2.36394   2
   5   6  -3 10.1954 2.96601   5
   5   6  -3 5.54113 1.67061   2
   5   6  -3 6.08024 2.88571   1
  -5  -6   3 5.87139 2.37261   2
   4   6  -3 23.9146 3.66136   5
   4   6  -3 24.9473 3.92210   1
   4   6  -3 22.2948 2.76169   2
  -4  -6   3 19.5974 2.80478   2
   3   6  -3 453.959 13.2736   5
   3   6  -3 441.860 13.0332   1
   3   6  -3 446.057 11.3995   2
  -3  -6   3 450.680 13.7403   5
  -3  -6   3 441.204 11.0726   2
  -3  -6   3 457.431 13.1558   1
   2   6  -3 269.655 9.15146   1
   2   6  -3 248.241 7.80471   2
   2   6  -3 270.222 9.64452   5
  -2  -6   3 271.439 9.44437   1
  -2  -6   3 268.767 9.10132   5
  -2  -6   3 258.857 7.39992   2
   1   6  -3 89.9355 4.43546   2
   1   6  -3 94.3913 5.21710   1
  -1  -6   3 88.4244 3.83935   2
  -1  -6   3 87.2963 5.04596   5
  -1  -6   3 90.9703 5.64611   1
   0   6  -3 13.3905 2.31087   2
   0  -6   3 16.2864 3.09100   3
   0  -6   3 10.0635 2.32401   5
   0  -6   3 11.2931 1.63316   2
   0  -6   3 8.02544 2.78089   1
  -1   6  -3 155.812 5.29321   2
   1  -6   3 166.271 4.30670   4
   1  -6   3 165.309 6.76289   1
   1  -6   3 161.562 5.57612   5
   1  -6   3 161.245 3.58627   2
   1  -6   3 175.058 7.13164   1
   1  -6   3 162.899 6.87815   3
   1  -6   3 165.198 3.53785   2
   1  -6   3 157.827 3.55278   2
  -2   6  -3 149.659 4.64675   2
   2  -6   3 136.866 6.31668   1
   2  -6   3 140.394 4.36960   4
   2  -6   3 142.603 4.44845   5
   2  -6   3 139.047 6.71529   3
   2  -6   3 146.336 6.23809   1
   2  -6   3 134.458 4.27996   5
  -3   6  -3 177.808 4.69542   2
   3  -6   3 171.965 6.91075   1
   3  -6   3 181.898 5.81532   4
   3  -6   3 188.525 6.79964   1
   3  -6   3 175.366 7.75465   3
   4  -6   3 54.0443 5.40812   3
   4  -6   3 42.4103 3.75661   1
   4  -6   3 42.7170 3.77835   4
   4  -6   3 44.6094 3.61177   1
   5  -6   3 7.62935 2.16166   1
   5  -6   3 4.71161 1.93668   1
   5  -6   3 7.45246 2.58984   4
   5  -6   3 10.8690 3.45125   3
   6  -6   3 328.068 12.6126   3
   6  -6   3 333.293 8.89970   1
   6  -6   3 341.649 11.5715   4
   6  -6   3 341.543 9.12970   1
   7  -6   3 45.6726 3.52091   1
   7  -6   3 48.3385 6.23209   3
   7  -6   3 43.2390 5.19692   4
   7  -6   3 50.0614 3.55720   1
   8  -6   3 -1.5837 1.75470   1
   8  -6   3 0.09211 3.30344   4
   8  -6   3 -4.4683 2.86330   3
   8  -6   3 -1.4183 1.64639   1
   9  -6   3 33.1464 6.09155   3
   9  -6   3 31.1312 5.68806   4
  10  -6   3 -2.5719 4.07104   4
  10  -6   3 -0.8779 3.85458   3
  11  -6   3 1.74900 4.53883   4
  11  -6   3 -2.0373 4.06147   3
  11   5  -3 10.4523 4.77524   1
  10   5  -3 11.2512 4.35513   1
   9   5  -3 12.1274 4.37139   1
   8   5  -3 12.7958 3.83914   1
  -8  -5   3 18.6045 3.25061   2
   7   5  -3 9.78231 3.43019   1
   7   5  -3 5.72321 2.04656   5
   7   5  -3 5.64887 1.86336   5
  -7  -5   3 7.86296 2.54689   2
   6   5  -3 8.60765 3.26886   1
   6   5  -3 8.80398 2.58343   5
   6   5  -3 8.40027 2.94845   1
   6   5  -3 9.95570 2.33475   5
  -6  -5   3 15.6097 2.72364   2
   5   5  -3 7.25729 2.41824   5
   5   5  -3 5.85482 1.17960   2
   5   5  -3 3.97703 2.74029   1
   5   5  -3 8.41919 1.42919   2
  -5  -5   3 2.62091 2.08461   2
   4   5  -3 26.7745 3.83797   5
   4   5  -3 19.6797 2.47979   2
   4   5  -3 17.8541 3.40945   1
  -4  -5   3 23.4482 2.78452   2
   3   5  -3 344.149 9.16221   2
   3   5  -3 344.031 10.6806   5
   3   5  -3 358.419 10.8826   1
  -3  -5   3 358.031 9.03228   2
  -3  -5   3 361.307 10.9492   1
   2   5  -3 199.570 7.40442   1
   2   5  -3 183.088 7.23624   5
   2   5  -3 203.640 6.32577   2
  -2  -5   3 190.358 7.44402   1
  -2  -5   3 187.626 7.14099   5
  -2  -5   3 205.038 6.01174   2
   1   5  -3 96.7802 4.28072   2
   1   5  -3 98.5789 4.96299   1
  -1  -5   3 100.765 3.80466   2
  -1  -5   3 91.6654 4.75915   5
  -1  -5   3 98.7588 5.32799   1
   0   5  -3 3433.99 62.5295   2
   0  -5   3 3315.71 64.3697   1
   0  -5   3 3433.53 63.3994   5
   0  -5   3 3459.94 63.9737   3
   0  -5   3 3410.90 61.5493   2
  -1   5  -3 230.082 6.01023   2
   1  -5   3 217.843 5.39012   4
   1  -5   3 224.065 7.45104   1
   1  -5   3 229.968 4.55644   2
   1  -5   3 222.465 6.25591   5
   1  -5   3 230.578 4.61988   2
   1  -5   3 220.509 7.52214   3
   1  -5   3 225.645 7.31142   1
  -2   5  -3 1976.73 36.1056   2
   2  -5   3 1966.85 38.1241   1
   2  -5   3 1979.60 36.8907   4
   2  -5   3 1952.34 38.3505   1
   2  -5   3 1964.34 35.9883   5
   2  -5   3 1934.34 39.1864   3
   2  -5   3 1995.47 36.1047   5
   3  -5   3 25.5008 2.55402   1
   3  -5   3 22.0778 3.42453   3
   3  -5   3 29.5981 2.90236   1
   3  -5   3 24.4281 2.70808   4
   4  -5   3 131.065 4.98249   1
   4  -5   3 117.961 6.55682   3
   4  -5   3 126.432 4.66537   1
   4  -5   3 130.477 5.79288   4
   5  -5   3 292.320 9.81787   4
   5  -5   3 298.359 7.54952   1
   5  -5   3 275.305 10.5881   3
   5  -5   3 288.700 7.23327   1
   6  -5   3 87.1361 6.30491   4
   6  -5   3 99.4042 3.54612   1
   6  -5   3 99.5415 3.74746   1
   6  -5   3 103.348 6.96850   3
   7  -5   3 -3.5371 2.86825   4
   7  -5   3 -1.0408 2.69720   3
   8  -5   3 11.7606 4.17446   3
   8  -5   3 7.18683 4.04591   4
   9  -5   3 6.34457 4.07854   3
   9  -5   3 5.01919 4.08319   4
  10  -5   3 -4.0975 3.83973   4
  10  -5   3 3.51201 3.80455   3
  11  -5   3 0.80037 3.83168   3
  11  -5   3 -3.6644 4.27348   4
  12  -5   3 -8.5844 4.31852   4
  12  -5   3 1.31071 4.54886   3
  12   4  -3 4.10615 4.26028   1
  11   4  -3 1.89459 3.68097   1
  10   4  -3 -5.8430 2.97060   1
   9   4  -3 93.4681 7.63874   1
   8   4  -3 -1.6233 3.50433   1
   8   4  -3 2.98250 3.01543   1
  -8  -4   3 4.42280 2.34281   2
   7   4  -3 25.7298 3.86672   1
   7   4  -3 21.8592 3.90673   1
  -7  -4   3 24.5672 2.98710   2
   6   4  -3 505.413 12.2277   5
   6   4  -3 498.692 14.2629   1
   6   4  -3 498.372 14.3748   1
   6   4  -3 499.927 12.0417   5
  -6  -4   3 498.231 11.9830   2
   5   4  -3 147.773 6.99755   1
   5   4  -3 152.701 6.27617   5
   5   4  -3 140.004 7.16302   1
   5   4  -3 148.730 5.95541   5
  -5  -4   3 156.723 5.53108   2
   4   4  -3 5.36676 1.43818   2
   4   4  -3 3.08670 1.99342   5
   4   4  -3 6.56266 2.57300   1
  -4  -4   3 2.31311 1.79801   2
   3   4  -3 101.786 5.36643   1
   3   4  -3 106.539 4.12355   2
   3   4  -3 107.044 5.20586   5
  -3  -4   3 105.699 4.17609   2
   2   4  -3 11.2625 2.17395   1
   2   4  -3 12.7060 2.44510   5
   2   4  -3 21.9337 2.23605   2
  -2  -4   3 10.8954 1.64026   2
  -2  -4   3 12.2693 2.24899   1
   1   4  -3 0.50059 0.98039   2
   1   4  -3 -0.3460 1.11317   1
  -1  -4   3 -0.1190 1.20812   5
  -1  -4   3 1.48506 0.99969   2
  -1  -4   3 0.74782 1.28360   1
   0   4  -3 140.731 4.36822   2
   0  -4   3 144.701 3.84936   2
   0  -4   3 151.296 5.23535   3
   0  -4   3 150.131 5.47212   1
   0  -4   3 143.586 4.83140   5
  -1   4  -3 1.69351 0.80126   2
   1  -4   3 1.86434 0.39935   2
   1  -4   3 1.63786 1.14185   1
   1  -4   3 1.19898 1.18786   1
   1  -4   3 1.86042 0.84282   5
   1  -4   3 9.14385 1.69226   3
   1  -4   3 2.41849 0.76610   4
  -2   4  -3 96.7417 2.56248   2
   2  -4   3 96.8903 4.00936   1
   2  -4   3 102.196 3.85104   1
   2  -4   3 92.6605 3.64210   4
   2  -4   3 91.7139 4.50217   3
   3  -4   3 9.00154 1.58242   1
   3  -4   3 10.0109 1.99792   4
   3  -4   3 5.90057 2.22046   3
   3  -4   3 12.1575 1.56057   1
   4  -4   3 142.403 3.96773   1
   4  -4   3 135.485 4.14551   1
   4  -4   3 129.792 5.88866   4
   4  -4   3 134.526 6.51534   3
   5  -4   3 1159.60 26.0150   4
   5  -4   3 1149.91 26.5124   3
   6  -4   3 128.657 7.50926   4
   6  -4   3 141.474 7.70193   3
   7  -4   3 2.31952 2.98393   3
   7  -4   3 2.96903 3.13078   4
   8  -4   3 96.4497 7.52357   3
   8  -4   3 88.4579 7.71473   4
   9  -4   3 0.93804 3.61530   3
   9  -4   3 7.45434 4.19376   4
  10  -4   3 -2.3106 3.75595   3
  10  -4   3 1.00468 4.52588   4
  11  -4   3 -1.7596 3.77818   3
  11  -4   3 -3.2170 4.22760   4
  12  -4   3 -2.3906 4.73475   4
  12  -4   3 -3.2815 4.08988   3
  12   3  -3 2.42447 3.62387   1
  11   3  -3 2.30172 3.52877   1
  10   3  -3 2.39678 3.33778   1
   9   3  -3 24.8837 4.16494   1
   9   3  -3 17.0819 3.76457   1
   8   3  -3 44.9934 4.76262   1
   8   3  -3 53.0334 5.14969   1
   7   3  -3 472.376 13.6743   1
   7   3  -3 488.842 13.7846   1
  -7  -3   3 469.998 11.1187   2
   6   3  -3 -0.4261 2.48973   1
   6   3  -3 1.61831 2.29932   1
  -6  -3   3 3.22407 1.82351   2
   5   3  -3 13.4083 2.37817   5
   5   3  -3 14.5955 2.22468   5
   5   3  -3 17.4629 2.99650   1
   5   3  -3 17.5722 3.15178   1
  -5  -3   3 13.2406 2.24700   2
   4   3  -3 798.835 17.3156   5
   4   3  -3 819.548 18.0494   1
   4   3  -3 725.239 17.7737   1
   4   3  -3 796.044 17.1035   5
  -4  -3   3 792.555 16.0975   2
   3   3  -3 42.1359 3.12632   5
   3   3  -3 40.7608 3.44333   1
   3   3  -3 43.0328 2.34374   2
  -3  -3   3 38.6899 2.49478   2
   2   3  -3 82.9960 3.20485   2
   2   3  -3 83.1238 3.83251   1
   2   3  -3 79.8681 3.82285   5
  -2  -3   3 77.4671 3.75126   1
  -2  -3   3 77.5677 2.99411   2
   1   3  -3 780.132 16.4141   1
   1   3  -3 784.524 15.7642   2
  -1  -3   3 769.480 16.3998   5
  -1  -3   3 787.416 15.2961   2
  -1  -3   3 793.555 16.8289   1
   0   3  -3 674.094 13.3658   2
   0  -3   3 665.789 14.1374   3
   0  -3   3 650.587 14.3760   1
   0  -3   3 654.507 13.8525   5
   0  -3   3 680.524 12.8887   2
  -1   3  -3 695.778 13.2426   2
   1  -3   3 682.456 13.6296   5
   1  -3   3 678.551 14.5100   1
   1  -3   3 680.609 14.8547   3
   1  -3   3 700.663 13.5755   4
   1  -3   3 692.749 14.2257   1
   2  -3   3 154.569 4.45079   1
   2  -3   3 151.485 4.17466   1
   2  -3   3 153.491 4.74933   4
   2  -3   3 150.212 5.35168   3
   3  -3   3 1.50562 1.40120   4
   3  -3   3 0.32292 0.75373   1
   3  -3   3 3.57702 1.73684   3
   3  -3   3 2.20177 0.75609   1
   4  -3   3 603.909 15.1749   4
   4  -3   3 614.857 15.4628   3
   5  -3   3 143.344 6.84149   3
   5  -3   3 134.477 6.67912   4
   6  -3   3 147.652 7.56675   3
   6  -3   3 139.850 8.07269   4
   7  -3   3 145.643 8.54113   4
   7  -3   3 142.156 7.98271   3
   8  -3   3 12.4752 4.45479   4
   8  -3   3 13.3575 3.88119   3
   9  -3   3 67.7077 7.79670   4
   9  -3   3 65.5805 7.04832   3
  10  -3   3 8.71684 4.67658   4
  10  -3   3 0.66972 3.31070   3
  11  -3   3 -3.9853 4.34290   4
  11  -3   3 -3.6110 3.77139   3
  12  -3   3 -0.2603 4.84184   4
  12  -3   3 3.76912 4.43897   3
  12   2  -3 6.36155 3.39672   1
  11   2  -3 11.5139 3.59514   1
  10   2  -3 10.4576 3.11084   1
  10   2  -3 6.35849 3.16053   1
   9   2  -3 3.50463 2.65532   1
   9   2  -3 0.77807 2.54907   1
   8   2  -3 29.5701 3.77325   1
   8   2  -3 25.5119 3.67419   1
   7   2  -3 164.684 7.06195   1
   7   2  -3 157.556 7.02443   1
  -7  -2   3 159.774 4.89985   2
   6   2  -3 605.000 15.0361   1
   6   2  -3 626.644 15.1858   1
  -6  -2   3 597.204 12.6836   2
   5   2  -3 7.47964 2.09528   1
   5   2  -3 5.69472 2.14549   1
  -5  -2   3 11.0943 1.60089   2
   4   2  -3 430.065 9.78008   5
   4   2  -3 416.400 9.69487   5
   4   2  -3 419.753 10.6394   1
   4   2  -3 413.965 10.6740   1
  -4  -2   3 423.635 9.09833   2
   3   2  -3 542.973 12.3501   1
   3   2  -3 536.655 12.0133   5
   3   2  -3 542.291 12.5137   1
   3   2  -3 532.058 10.3743   2
   3   2  -3 551.592 12.0683   5
   3   2  -3 520.027 10.2651   2
  -3  -2   3 539.275 11.0421   2
   2   2  -3 1122.41 22.6029   1
   2   2  -3 1140.35 22.6497   5
   2   2  -3 1154.97 21.7671   2
  -2  -2   3 1156.52 21.5412   2
   1   2  -3 40.5022 2.22129   1
   1   2  -3 41.5345 1.98138   2
  -1  -2   3 35.0177 2.20550   1
  -1  -2   3 38.0884 1.74999   2
   0   2  -3 48.4629 1.96728   2
   0  -2   3 52.4403 2.46545   1
   0  -2   3 50.7078 1.74596   2
   0  -2   3 57.7717 2.44869   5
   0  -2   3 46.3434 2.22843   3
  -1   2  -3 736.102 13.5457   2
   1  -2   3 730.613 15.0741   3
   1  -2   3 732.983 14.6023   1
   1  -2   3 741.142 14.3019   4
   1  -2   3 729.263 13.8774   5
   1  -2   3 713.781 14.2721   1
   2  -2   3 285.538 6.29539   1
   2  -2   3 284.031 7.77572   3
   2  -2   3 297.180 6.13715   1
   2  -2   3 295.896 7.40188   4
   3  -2   3 606.909 14.3306   3
   3  -2   3 614.096 14.1974   4
   4  -2   3 422.002 11.7503   4
   4  -2   3 419.945 11.5625   3
   5  -2   3 14.4312 3.39695   4
   5  -2   3 19.6945 3.26753   3
   6  -2   3 40.9517 5.06931   4
   6  -2   3 58.1193 5.01746   3
   7  -2   3 103.607 7.59965   4
   7  -2   3 105.368 6.86857   3
   8  -2   3 99.5748 7.52074   3
   8  -2   3 87.7243 7.91393   4
   9  -2   3 5.25154 3.65964   3
   9  -2   3 8.14419 4.88499   4
  10  -2   3 -2.9366 4.33859   4
  10  -2   3 4.24813 3.93468   3
  11  -2   3 0.39096 4.44764   4
  12  -2   3 -13.922 4.18543   4
  12   1  -3 0.80624 2.79778   1
  11   1  -3 -0.9359 3.00214   1
  11   1  -3 -0.8074 2.32643   1
  10   1  -3 1.44476 2.30896   1
  10   1  -3 -3.7863 2.43780   1
   9   1  -3 27.3657 3.68802   1
   9   1  -3 15.4803 3.04634   1
   8   1  -3 31.5452 3.58046   1
   8   1  -3 29.2371 3.48911   1
   7   1  -3 247.590 8.17162   1
   7   1  -3 249.608 8.06875   1
   6   1  -3 8.25491 2.07306   1
   6   1  -3 9.06788 2.32273   1
   5   1  -3 295.743 8.18146   1
   5   1  -3 290.520 8.11617   1
   4   1  -3 65.3688 3.41888   1
   4   1  -3 62.0675 3.27186   1
  -4  -1   3 64.8300 2.19523   2
   3   1  -3 1435.26 27.8876   1
   3   1  -3 1469.15 27.4025   5
   3   1  -3 1424.00 28.0510   1
   3   1  -3 1459.98 27.3521   5
  -3  -1   3 1472.46 26.6204   2
   2   1  -3 81.4210 3.15484   1
   2   1  -3 84.0689 3.03836   5
   2   1  -3 84.5337 2.33812   2
   2   1  -3 81.0787 3.06421   5
   2   1  -3 79.1939 3.09926   1
  -2  -1   3 80.5205 2.44822   2
   1   1  -3 745.289 15.1159   5
   1   1  -3 765.509 15.1216   1
   1   1  -3 768.378 14.7601   2
  -1  -1   3 782.899 14.4498   2
  -1  -1   3 767.409 15.4860   1
  -1   1  -3 2670.31 48.4840   2
   1  -1   3 2749.95 49.5989   4
   1  -1   3 2782.07 49.3953   1
   1  -1   3 2698.68 49.1578   1
   1  -1   3 2765.85 48.8459   5
   1  -1   3 2749.18 50.0996   3
   2  -1   3 6.41785 1.23171   3
   2  -1   3 8.86829 0.76693   1
   2  -1   3 9.23137 1.47501   4
   2  -1   3 7.94806 0.66886   1
   3  -1   3 711.038 16.0553   4
   3  -1   3 703.506 15.8519   3
   4  -1   3 48.0592 3.62621   3
   4  -1   3 52.7241 4.02538   4
   5  -1   3 232.414 8.41887   3
   5  -1   3 223.669 8.99390   4
   6  -1   3 432.637 13.0502   3
   6  -1   3 429.608 14.0761   4
   7  -1   3 15.3668 3.52706   3
   7  -1   3 15.8963 4.44266   4
   8  -1   3 157.757 8.61553   3
   8  -1   3 138.696 9.04181   4
   9  -1   3 -1.1644 3.57779   4
   9  -1   3 2.30097 3.37531   3
  10  -1   3 -1.7891 4.68551   4
  11  -1   3 19.2517 6.61683   4
  12  -1   3 0.50595 1.94435   1
  12  -1   3 2.80794 2.10013   1
  12  -1   3 -9.0566 5.00414   4
  12   0  -3 -1.1959 2.59861   1
  11   0  -3 3.54908 2.87286   1
  11   0  -3 5.07540 2.55703   1
  10   0  -3 1.22661 2.23204   1
  10   0  -3 1.06117 2.47713   1
   9   0  -3 3.93097 2.20869   1
   9   0  -3 3.38586 2.27634   1
   8   0  -3 3.56788 2.02626   1
   8   0  -3 -0.0871 1.78336   1
   7   0  -3 270.227 7.89518   1
   7   0  -3 264.736 7.95909   1
   6   0  -3 18.6377 2.24570   1
   6   0  -3 16.2884 2.16172   1
   5   0  -3 16.2987 1.91595   1
   5   0  -3 18.2512 2.03182   1
   4   0  -3 1163.60 22.7770   1
   4   0  -3 1184.27 22.9636   1
   3   0  -3 74.0823 2.91306   1
   3   0  -3 76.6710 2.97615   1
   2   0  -3 31.5176 1.90106   1
   2   0  -3 32.4424 1.84721   1
   2   0  -3 27.1409 1.71176   5
   2   0  -3 29.0570 1.62506   5
  -2   0   3 29.5380 1.27023   2
   1   0  -3 1469.23 27.9986   5
   1   0  -3 1498.44 27.7956   1
   1   0  -3 1542.14 29.0906   1
   1   0  -3 1512.49 27.3053   2
   1   0  -3 1468.16 27.6677   5
  -1   0   3 1516.13 27.1356   2
   0   0  -3 44.7135 1.76451   1
   0   0  -3 36.1489 1.56249   2
   0   0   3 35.7890 1.76468   1
   0   0   3 35.5571 1.48668   3
   0   0   3 39.5272 1.34753   2
  -1   0  -3 2463.95 43.6663   2
   1   0   3 2459.13 43.9387   5
   1   0   3 2491.56 44.7375   4
   1   0   3 2379.97 43.3389   2
   1   0   3 2449.02 44.1284   1
   1   0   3 2473.10 44.8513   3
   1   0   3 2426.14 44.2738   1
   2   0   3 35.6074 1.41267   1
   2   0   3 33.9774 2.17590   3
   2   0   3 35.7457 2.40099   4
   2   0   3 37.2715 1.44263   1
   3   0   3 466.129 11.9061   4
   3   0   3 481.053 11.5635   3
   4   0   3 178.962 6.63770   3
   4   0   3 192.051 7.45591   4
   5   0   3 298.437 10.4433   4
   5   0   3 281.195 9.45399   3
   6   0   3 74.1732 6.69425   4
   6   0   3 68.1038 5.35534   3
   7   0   3 277.023 10.6722   3
   7   0   3 274.057 11.6751   4
   8   0   3 55.1166 7.05932   4
   8   0   3 53.9563 2.93896   1
   8   0   3 55.7682 2.84563   1
   9   0   3 33.3281 2.78808   1
   9   0   3 30.5660 6.55855   4
   9   0   3 32.4860 2.96750   1
  10   0   3 22.6593 6.39852   4
  10   0   3 13.0052 2.30464   1
  10   0   3 14.9233 2.56083   1
  11   0   3 2.46524 2.26006   1
  11   0   3 1.11169 5.22437   4
  11   0   3 -0.6056 2.05499   1
  12   0   3 -1.8902 5.43372   4
  12   0   3 2.91558 2.37518   1
  12   0   3 1.29860 2.26761   1
  13   0   3 2.70282 2.64683   1
  13   0   3 3.84897 2.66350   1
  12  -1  -3 5.38145 2.58492   1
  12  -1  -3 4.18963 3.35792   1
  11  -1  -3 -1.1464 2.07167   1
  11  -1  -3 -0.0800 2.62103   1
  10  -1  -3 0.44306 2.10014   1
  10  -1  -3 4.42941 2.74167   1
   9  -1  -3 4.06976 2.05442   1
   9  -1  -3 3.83549 2.25464   1
   8  -1  -3 96.4585 4.75918   1
   8  -1  -3 87.5808 4.55651   1
   7  -1  -3 65.2791 3.63030   1
   7  -1  -3 62.9067 3.63560   1
   6  -1  -3 28.9152 2.39122   1
   6  -1  -3 33.1005 2.64827   1
   5  -1  -3 58.5386 3.03579   1
   5  -1  -3 53.5967 3.01286   1
   4  -1  -3 150.434 4.95394   3
   4  -1  -3 161.167 4.60894   1
   4  -1  -3 153.607 4.41724   1
   3  -1  -3 1102.05 21.0768   1
   3  -1  -3 1117.85 21.3187   1
   3  -1  -3 1111.21 21.2300   3
   2  -1  -3 1160.46 21.1792   5
   2  -1  -3 1139.56 21.7138   1
   2  -1  -3 1151.53 21.0957   3
   2  -1  -3 1150.74 21.3266   5
   2  -1  -3 1161.60 21.9853   1
   0  -1  -3 117.622 3.64008   5
   0  -1  -3 119.484 3.44027   1
   0  -1  -3 129.090 3.16949   2
   0   1   3 121.080 3.56221   1
   0   1   3 123.736 2.87888   2
  -1  -1  -3 1.99152 0.61228   2
   1   1   3 2.19699 0.49647   2
   1   1   3 0.63833 0.69435   5
   1   1   3 0.85712 0.67543   4
   1   1   3 0.53360 0.70262   1
  -2  -1  -3 1763.44 31.4612   2
   2   1   3 1733.36 32.3130   1
   2   1   3 1740.33 33.4549   3
   2   1   3 1757.52 31.9996   5
   2   1   3 1748.42 33.7537   4
   2   1   3 1752.93 32.3817   1
   3   1   3 199.251 5.06947   1
   3   1   3 210.522 6.91917   4
   3   1   3 200.253 5.06656   1
   4   1   3 45.8028 3.54972   3
   4   1   3 48.8737 2.26895   1
   4   1   3 51.7042 4.16466   4
   4   1   3 49.7453 2.29913   1
   5   1   3 382.169 12.0731   4
   5   1   3 361.830 8.42467   1
   5   1   3 371.965 8.45181   1
   6   1   3 13.6415 1.82330   1
   6   1   3 14.9249 1.76717   1
   6   1   3 16.0764 4.10878   4
   7   1   3 68.3699 6.91640   4
   7   1   3 58.4457 3.43472   1
   7   1   3 60.0769 3.35848   1
   8   1   3 -1.8146 1.86074   1
   8   1   3 -5.5536 3.12362   4
   8   1   3 0.60031 1.68346   1
   9   1   3 35.8987 6.65768   4
   9   1   3 34.2087 3.35347   1
   9   1   3 30.1481 3.43152   1
  10   1   3 27.1620 6.79851   4
  10   1   3 36.4756 3.73741   1
  10   1   3 41.8854 3.89466   1
  11   1   3 1.73904 5.36129   4
  11   1   3 0.25258 2.35655   1
  11   1   3 2.32545 2.48319   1
  12   1   3 1.47418 2.58796   1
  12   1   3 0.59847 2.59208   1
  12   1   3 -0.6789 5.69857   4
  13   1   3 1.15819 2.94344   1
  12  -2  -3 1.70839 2.22242   1
  12  -2  -3 6.28249 3.23283   1
  11  -2  -3 1.99992 2.07855   1
  11  -2  -3 8.06684 3.03122   1
  10  -2  -3 6.46529 2.62704   1
  10  -2  -3 5.03565 2.10407   1
   9  -2  -3 0.69405 1.69244   1
   9  -2  -3 -2.1348 2.01160   1
   8  -2  -3 38.7743 3.09431   1
   8  -2  -3 40.7774 3.33161   1
   7  -2  -3 36.6368 3.93353   3
   7  -2  -3 33.8265 2.91341   1
   7  -2  -3 38.4892 3.10872   1
   6  -2  -3 73.4966 3.51853   1
   6  -2  -3 76.3672 4.60434   3
   6  -2  -3 69.9878 3.27250   1
   5  -2  -3 2157.33 41.1582   3
   5  -2  -3 2128.42 39.7346   1
   5  -2  -3 2121.02 39.4253   1
   4  -2  -3 814.555 15.9772   1
   4  -2  -3 791.177 16.8194   3
   4  -2  -3 822.040 16.2650   1
   3  -2  -3 61.9058 2.54218   1
   3  -2  -3 63.3914 2.67162   3
   3  -2  -3 61.0917 2.75945   1
   2  -2  -3 883.732 16.1878   5
   2  -2  -3 865.123 17.0556   1
   2  -2  -3 848.484 16.3414   5
   2  -2  -3 874.664 17.3622   1
   2  -2  -3 894.951 16.6350   3
   1  -2  -3 106.917 2.55816   2
   1  -2  -3 101.977 3.59567   1
   1  -2  -3 108.082 3.06703   5
   1  -2  -3 106.260 3.47990   5
   1  -2  -3 123.988 3.14962   2
   1  -2  -3 111.385 3.48209   1
  -1   2   3 107.344 2.73149   2
   0  -2  -3 3171.64 56.7288   5
   0  -2  -3 3181.81 56.3421   2
   0  -2  -3 3068.57 57.0419   1
   0  -2  -3 3139.38 57.1147   1
   0  -2  -3 3008.82 57.2235   5
   0   2   3 3200.47 56.0844   2
   0   2   3 3176.72 57.3190   1
  -1  -2  -3 822.213 16.4576   1
  -1  -2  -3 832.259 15.8283   2
   1   2   3 805.430 16.6252   1
   1   2   3 840.856 16.4165   4
   1   2   3 793.950 16.5597   5
   1   2   3 816.696 15.4950   2
  -2  -2  -3 18.1481 1.35140   2
   2   2   3 16.9384 1.10421   2
   2   2   3 20.8927 1.73594   5
   2   2   3 19.1853 1.78123   1
   2   2   3 19.3797 1.75449   1
   2   2   3 17.8361 2.04678   4
  -3  -2  -3 7.37177 0.93179   2
   3   2   3 7.23165 1.33706   1
   3   2   3 6.24413 1.28662   1
   3   2   3 6.90722 1.11385   5
   3   2   3 7.30164 1.91460   4
   4   2   3 -1.0749 0.97335   1
   4   2   3 -0.7862 1.06387   1
   4   2   3 0.17377 1.71381   4
   5   2   3 379.100 9.48509   1
   5   2   3 381.521 12.4936   4
   5   2   3 384.901 9.68724   1
   6   2   3 28.9361 4.74262   4
   6   2   3 25.7868 2.70527   1
   6   2   3 23.9007 2.70701   1
   7   2   3 -0.6405 2.94036   4
   7   2   3 0.35276 2.00274   1
   7   2   3 -3.2786 1.64450   1
   8   2   3 127.512 6.05161   1
   8   2   3 116.470 9.13955   4
   8   2   3 120.888 6.34250   1
   9   2   3 139.071 6.83485   1
   9   2   3 137.193 10.7237   4
   9   2   3 138.294 6.61227   1
  10   2   3 1.70632 2.48559   1
  10   2   3 -1.1903 2.41350   1
  10   2   3 0.81634 5.11180   4
  11   2   3 20.3671 3.80314   1
  11   2   3 21.4890 6.51553   4
  11   2   3 25.2723 3.84304   1
  12   2   3 1.01646 2.86039   1
  12   2   3 -4.5159 4.80138   4
  12   2   3 0.94644 2.80369   1
  12  -3  -3 3.02818 2.19759   1
  12  -3  -3 6.17949 3.11981   1
  11  -3  -3 0.42261 1.92956   1
  11  -3  -3 0.53958 2.35263   1
  10  -3  -3 0.89791 2.24922   1
  10  -3  -3 0.95359 1.83799   1
   9  -3  -3 46.2578 3.67950   1
   9  -3  -3 49.4299 4.03528   1
   8  -3  -3 12.5047 2.49596   1
   8  -3  -3 9.11001 3.38737   3
   8  -3  -3 13.4063 2.15130   1
   7  -3  -3 63.4592 3.89717   1
   7  -3  -3 53.8492 3.42725   1
   7  -3  -3 53.0580 4.83602   3
   6  -3  -3 3.65136 2.01964   3
   6  -3  -3 3.95067 1.60588   1
   6  -3  -3 1.92397 1.32159   1
   5  -3  -3 128.144 5.81206   3
   5  -3  -3 127.331 4.51435   1
   5  -3  -3 125.391 4.86438   1
   4  -3  -3 11.7581 1.61408   1
   4  -3  -3 11.3131 1.91947   3
   4  -3  -3 6.41992 1.54175   1
   3  -3  -3 1435.95 27.5525   1
   3  -3  -3 1443.97 27.8637   1
   3  -3  -3 1458.40 27.8602   3
   2  -3  -3 15.0223 1.12266   5
   2  -3  -3 17.2840 1.81819   1
   2  -3  -3 14.5545 1.27008   5
   2  -3  -3 13.6855 1.57679   1
   2  -3  -3 14.4786 1.49411   3
  -2   3   3 15.6673 1.00551   2
   1  -3  -3 5139.52 92.6057   1
   1  -3  -3 5117.62 92.2175   5
   1  -3  -3 5124.69 91.5253   5
   1  -3  -3 5015.64 92.2618   1
   1  -3  -3 5090.58 92.2822   1
   1  -3  -3 5172.12 90.5723   2
  -1   3   3 5128.42 90.9464   2
   0  -3  -3 376.802 8.71400   5
   0  -3  -3 379.029 9.30482   5
   0  -3  -3 384.431 8.22856   2
   0  -3  -3 379.186 9.21869   1
   0   3   3 393.897 8.09219   4
   0   3   3 396.416 8.11596   2
   0   3   3 390.314 10.5797   1
  -1  -3  -3 45.9926 2.74064   1
  -1  -3  -3 48.2706 2.26199   2
   1   3   3 44.4949 2.79562   1
   1   3   3 48.4123 2.47480   4
   1   3   3 45.3719 2.03427   2
  -2  -3  -3 208.170 5.40274   2
   2   3   3 214.800 6.50144   4
   2   3   3 206.131 6.21401   5
   2   3   3 192.423 5.00530   2
   2   3   3 211.426 6.41145   1
  -3  -3  -3 10.5697 1.34850   2
   3   3   3 8.25614 2.00513   4
   3   3   3 11.4636 1.85710   1
   3   3   3 11.1810 1.79762   1
   3   3   3 11.1680 1.08738   2
   3   3   3 12.1994 1.75380   5
  -4  -3  -3 498.089 10.6539   2
   4   3   3 501.637 12.1556   1
   4   3   3 502.712 11.1846   5
   4   3   3 501.413 13.9478   4
   4   3   3 478.787 12.2116   1
  -5  -3  -3 15.9848 1.76673   2
   5   3   3 17.8137 2.67652   1
   5   3   3 14.3926 2.45539   1
   5   3   3 17.9438 3.61493   4
  -6  -3  -3 384.291 8.67581   2
   6   3   3 393.448 13.8335   4
   6   3   3 396.290 10.8365   1
   6   3   3 363.971 10.8610   1
  -7  -3  -3 85.7516 3.34113   2
   7   3   3 82.8297 5.51580   1
   7   3   3 88.8391 5.25066   1
   7   3   3 89.6711 8.15672   4
   8   3   3 49.8574 6.59072   4
   8   3   3 48.5932 4.65478   1
   8   3   3 53.7527 4.53639   1
   9   3   3 17.5774 3.41008   1
   9   3   3 16.4362 3.53919   1
   9   3   3 12.0550 5.19836   4
  10   3   3 17.9438 3.71844   1
  10   3   3 16.9463 5.77264   4
  10   3   3 19.2239 3.68305   1
  11   3   3 0.47060 2.96308   1
  11   3   3 4.30312 3.63559   1
  11   3   3 5.55165 5.75954   4
  12   3   3 -4.8459 5.45918   4
  12   3   3 -0.4966 3.17259   1
  11  -4  -3 -1.6020 2.01553   1
  11  -4  -3 1.56003 2.56801   1
  10  -4  -3 13.9457 2.85699   1
  10  -4  -3 9.16671 2.28036   1
   9  -4  -3 98.7383 4.91576   1
   9  -4  -3 109.908 5.70745   1
   9  -4  -3 110.240 7.54618   3
   8  -4  -3 5.55503 2.02185   1
   8  -4  -3 -0.3974 2.91134   3
   8  -4  -3 7.72572 2.37073   1
   7  -4  -3 160.649 5.66313   1
   7  -4  -3 156.069 7.39775   3
   7  -4  -3 170.053 6.15912   1
   6  -4  -3 260.025 9.03307   3
   6  -4  -3 268.299 7.28467   1
   6  -4  -3 265.774 7.61768   1
   5  -4  -3 65.5486 4.30004   3
   5  -4  -3 71.3123 3.81183   1
   5  -4  -3 54.9370 3.37740   1
   4  -4  -3 1073.02 21.3988   1
   4  -4  -3 1073.59 21.7939   1
   4  -4  -3 1047.99 22.2186   3
   3  -4  -3 94.3328 4.22017   1
   3  -4  -3 99.3843 4.09494   1
   3  -4  -3 98.6607 4.02383   3
   2  -4  -3 790.661 15.6164   5
   2  -4  -3 784.614 16.6149   1
   2  -4  -3 775.605 16.1676   3
   2  -4  -3 785.021 16.9492   1
   2  -4  -3 757.372 15.1304   5
   2  -4  -3 793.320 16.6585   1
  -2   4   3 802.317 14.9713   2
   1  -4  -3 189.572 5.14182   5
   1  -4  -3 183.542 5.69371   5
   1  -4  -3 177.953 6.03735   1
   1  -4  -3 184.142 5.95701   1
   1  -4  -3 186.165 4.17426   2
  -1   4   3 182.345 4.57696   2
   0  -4  -3 26.0502 1.89475   2
   0  -4  -3 28.1110 2.72533   1
   0  -4  -3 29.4452 2.58461   5
   0  -4  -3 31.1175 2.18579   5
   0   4   3 30.2336 1.85916   2
   0   4   3 26.9373 1.63917   4
  -1  -4  -3 158.391 5.63909   1
  -1  -4  -3 159.385 4.67717   2
  -1  -4  -3 146.534 5.60072   5
   1   4   3 152.968 4.85506   4
   1   4   3 164.768 5.83822   1
   1   4   3 152.880 4.47820   2
  -2  -4  -3 519.217 12.7463   1
  -2  -4  -3 520.423 11.6324   2
   2   4   3 507.734 12.6371   4
   2   4   3 519.032 12.8826   5
   2   4   3 515.744 13.0372   1
   2   4   3 605.927 11.5893   2
  -3  -4  -3 288.562 7.41223   2
   3   4   3 294.340 8.89842   1
   3   4   3 285.145 8.43393   5
   3   4   3 278.773 9.02269   4
   3   4   3 287.419 6.94769   2
  -4  -4  -3 1366.37 26.3891   2
   4   4   3 1369.99 27.4028   5
   4   4   3 1268.19 24.6699   2
   4   4   3 1376.58 29.6791   4
   4   4   3 1251.00 27.8712   1
   4   4   3 1388.63 28.4617   1
   4   4   3 1410.38 24.8131   2
  -5  -4  -3 -3.9034 1.13638   2
   5   4   3 -5.1365 1.30029   5
   5   4   3 -1.0749 1.97302   4
   5   4   3 -5.4017 1.43373   1
   5   4   3 -3.5635 1.76185   1
  -6  -4  -3 109.078 4.55783   2
   6   4   3 112.876 6.56441   1
   6   4   3 118.457 7.87282   4
   6   4   3 108.531 6.11053   1
  -7  -4  -3 57.0797 3.51247   2
   7   4   3 62.8252 6.93237   4
   7   4   3 67.0388 5.66416   1
   7   4   3 63.8103 5.22996   1
   8   4   3 9.40055 2.96230   1
   8   4   3 4.93670 2.98856   1
   8   4   3 1.83103 4.23697   4
   9   4   3 1.55834 2.89708   1
   9   4   3 -1.3150 2.51635   1
   9   4   3 1.62459 4.85916   4
  10   4   3 1.58884 3.32028   1
  10   4   3 -0.7625 4.27569   4
  11   4   3 2.18977 3.52845   1
  11   4   3 8.66119 5.68676   4
  12   4   3 -3.1924 5.46388   4
  12   4   3 -0.4726 3.57124   1
  11  -5  -3 15.6796 3.41206   1
  11  -5  -3 16.0364 3.02862   1
  10  -5  -3 -1.0363 3.38739   3
  10  -5  -3 1.12243 2.06394   1
  10  -5  -3 0.42968 2.43057   1
   9  -5  -3 11.6675 2.93636   1
   9  -5  -3 12.7397 3.91256   3
   9  -5  -3 10.4073 2.54404   1
   8  -5  -3 14.9392 2.91536   1
   8  -5  -3 15.7133 3.74954   3
   8  -5  -3 11.7189 2.49743   1
   7  -5  -3 284.481 10.6587   3
   7  -5  -3 306.357 8.71442   1
   7  -5  -3 323.322 9.28283   1
   6  -5  -3 115.082 5.50411   1
   6  -5  -3 124.437 6.32490   3
   6  -5  -3 123.145 5.21559   1
   5  -5  -3 5.45135 2.03109   1
   5  -5  -3 12.0867 2.49072   3
   5  -5  -3 8.90190 2.04657   1
   4  -5  -3 185.579 6.34579   1
   4  -5  -3 196.856 6.86410   3
   4  -5  -3 193.602 6.71995   1
   3  -5  -3 220.790 6.89582   1
   3  -5  -3 214.315 7.17685   1
   3  -5  -3 211.485 6.73627   3
   3  -5  -3 206.732 6.97206   1
  -3   5   3 217.612 5.06852   2
   2  -5  -3 94.5868 4.12836   3
   2  -5  -3 82.8004 4.58871   1
   2  -5  -3 89.9922 3.22665   5
   2  -5  -3 81.0405 4.57851   1
   2  -5  -3 87.1042 3.68975   5
  -2   5   3 93.8060 3.04642   2
  -2   5   3 89.1749 3.09878   2
   1  -5  -3 32.3868 2.88939   5
   1  -5  -3 30.4214 3.16348   1
   1  -5  -3 28.8054 1.65886   2
   1  -5  -3 27.2394 2.86112   1
   1  -5  -3 32.0356 2.39576   5
  -1   5   3 28.1452 2.12541   2
   0  -5  -3 53.4411 3.64983   5
   0  -5  -3 51.0377 3.13647   5
   0  -5  -3 51.7118 3.92597   1
   0  -5  -3 54.4940 2.71781   2
   0   5   3 52.3686 2.39266   4
   0   5   3 48.4946 2.67816   2
  -1  -5  -3 341.130 10.0236   1
  -1  -5  -3 350.574 8.51950   2
  -1  -5  -3 343.968 9.43139   5
  -1  -5  -3 356.398 10.1424   5
   1   5   3 351.426 8.65649   4
   1   5   3 355.441 10.1379   1
   1   5   3 338.946 8.39919   2
  -2  -5  -3 108.817 5.58898   1
  -2  -5  -3 107.767 4.45668   2
  -2  -5  -3 111.150 6.40198   5
   2   5   3 104.728 5.45019   5
   2   5   3 102.089 4.92874   4
   2   5   3 113.080 4.29069   2
   2   5   3 98.4232 5.50230   1
  -3  -5  -3 -0.4428 1.50263   2
   3   5   3 -1.5923 1.79393   1
   3   5   3 -1.8070 1.79176   5
   3   5   3 -0.9329 1.23809   2
   3   5   3 0.16846 1.81643   4
  -4  -5  -3 39.3388 3.21970   2
   4   5   3 45.0372 4.53123   4
   4   5   3 35.1912 2.54082   2
   4   5   3 39.9697 3.84071   5
   4   5   3 35.1056 4.05514   1
  -5  -5  -3 114.841 5.09203   2
   5   5   3 107.220 5.60575   5
   5   5   3 134.439 7.50663   4
   5   5   3 126.143 6.65590   1
   5   5   3 127.556 7.00327   1
  -6  -5  -3 132.589 5.48709   2
   6   5   3 132.690 5.52130   5
   6   5   3 132.230 8.40714   4
   6   5   3 140.192 7.50299   1
   6   5   3 128.588 7.03051   1
  -7  -5  -3 1.87859 2.17962   2
   7   5   3 5.65325 3.24141   1
   7   5   3 3.67264 3.96087   4
   7   5   3 2.02337 2.62191   1
  -8  -5  -3 2.33117 2.15857   2
   8   5   3 6.14127 3.14255   1
   8   5   3 7.53621 3.42130   1
   8   5   3 0.44327 4.61161   4
   9   5   3 60.1517 8.57749   4
   9   5   3 69.1081 6.53612   1
  10   5   3 2.44904 3.85257   1
  10   5   3 2.81295 5.46691   4
  11   5   3 -1.3888 3.46922   1
  11   5   3 -2.6106 5.39663   4
  12   5   3 0.57312 4.10750   1
  12   5   3 2.57549 5.96244   4
  11  -6  -3 0.25068 3.09448   1
  11  -6  -3 2.64016 2.54457   1
  10  -6  -3 -0.0772 2.21729   1
  10  -6  -3 -1.5651 2.69842   1
   9  -6  -3 35.1736 3.70307   1
   9  -6  -3 41.5456 5.50713   3
   9  -6  -3 47.7093 4.73869   1
   8  -6  -3 5.78110 2.27747   1
   8  -6  -3 4.08023 2.58597   1
   8  -6  -3 1.70975 3.12529   3
   7  -6  -3 5.52996 3.06052   3
   7  -6  -3 9.91644 2.72436   1
   7  -6  -3 4.98499 2.31141   1
   6  -6  -3 12.6343 2.83110   1
   6  -6  -3 17.6494 3.37473   3
   6  -6  -3 12.5842 2.47064   1
   5  -6  -3 73.3363 4.69206   1
   5  -6  -3 75.1030 5.04580   3
   5  -6  -3 87.7045 5.16844   1
   4  -6  -3 -0.6263 1.73877   3
   4  -6  -3 -2.8039 1.60012   1
   4  -6  -3 -1.6694 1.67388   1
  -4   6   3 -0.1316 0.93237   2
   3  -6  -3 88.8818 4.61708   3
   3  -6  -3 62.8029 4.94935   1
   3  -6  -3 68.0748 4.92512   1
  -3   6   3 70.8527 2.99046   2
   2  -6  -3 1.87501 1.33725   5
   2  -6  -3 -4.9746 1.80396   1
   2  -6  -3 3.42157 1.84542   3
   2  -6  -3 -0.5285 1.54159   5
   2  -6  -3 0.65296 2.01521   1
  -2   6   3 2.23725 1.32140   2
   1  -6  -3 1357.73 26.6064   5
   1  -6  -3 1345.70 25.1675   2
   1  -6  -3 1339.31 24.6246   2
   1  -6  -3 1330.35 28.8535   1
   1  -6  -3 1337.65 27.4176   5
   1  -6  -3 1321.47 28.3453   1
  -1   6   3 1321.29 24.6134   4
  -1   6   3 1330.36 25.9046   2
   0  -6  -3 837.010 18.8782   5
   0  -6  -3 787.635 19.0957   1
   0  -6  -3 829.766 18.0171   5
   0  -6  -3 811.034 16.4691   2
   0   6   3 807.344 16.9878   2
   0   6   3 805.502 15.9827   4
  -1  -6  -3 18.4002 2.71061   5
  -1  -6  -3 21.0601 3.16349   5
  -1  -6  -3 14.9339 3.06149   1
  -1  -6  -3 21.8634 2.50732   2
   1   6   3 19.8512 3.23752   1
   1   6   3 20.2825 2.19384   4
   1   6   3 21.7722 2.50035   2
  -2  -6  -3 165.432 5.91476   2
  -2  -6  -3 170.682 7.34536   5
  -2  -6  -3 170.442 7.38992   1
   2   6   3 160.081 5.75269   2
   2   6   3 187.029 7.72500   1
   2   6   3 174.649 6.32145   4
  -3  -6  -3 184.442 7.63265   1
  -3  -6  -3 188.640 6.50458   2
   3   6   3 191.165 7.38613   4
   3   6   3 182.162 6.08930   2
   3   6   3 188.828 7.87404   5
   3   6   3 174.795 7.86829   1
  -4  -6  -3 6.45870 2.36668   2
   4   6   3 8.98940 2.72754   5
   4   6   3 9.94387 2.07270   2
   4   6   3 8.21112 2.96713   4
   4   6   3 12.0608 3.23490   1
  -5  -6  -3 79.3413 4.70410   2
   5   6   3 79.9035 3.34565   2
   5   6   3 75.0135 5.32663   5
   5   6   3 86.6444 6.39014   1
   5   6   3 83.1236 4.72987   2
   5   6   3 81.9458 6.41951   4
  -6  -6  -3 56.2891 4.37065   2
   6   6   3 60.2836 6.59671   4
   6   6   3 57.4323 4.60236   5
   6   6   3 50.6316 5.20360   1
   6   6   3 48.9970 5.47845   1
  -7  -6  -3 3.04468 2.47457   2
   7   6   3 0.52032 1.84714   5
   7   6   3 2.87847 3.31903   1
   7   6   3 0.56157 4.04023   4
  -8  -6  -3 9.13843 2.86486   2
   8   6   3 8.07275 5.20041   4
   8   6   3 8.95461 3.79270   1
  -9  -6  -3 15.8705 4.55326   2
   9   6   3 4.91932 5.26081   4
   9   6   3 7.67878 4.40599   1
  10   6   3 17.9623 6.17148   4
  10   6   3 10.5735 4.71464   1
  11   6   3 2.47762 5.66197   4
  11   6   3 -0.1764 4.14593   1
  10  -7  -3 -2.9182 2.97484   1
  10  -7  -3 -1.8288 2.24435   1
   9  -7  -3 2.86489 2.99181   1
   9  -7  -3 0.07197 3.22642   3
   9  -7  -3 -1.9855 2.18635   1
   8  -7  -3 -0.7520 3.01887   3
   8  -7  -3 4.66412 2.83911   1
   8  -7  -3 2.40764 2.39758   1
   7  -7  -3 3.76221 2.72586   1
   7  -7  -3 3.47869 2.51961   1
   7  -7  -3 7.47619 2.62649   1
   7  -7  -3 6.74447 3.25002   3
   6  -7  -3 4.95324 3.13842   3
   6  -7  -3 9.03843 2.91016   1
   6  -7  -3 19.0237 3.41816   1
   5  -7  -3 104.985 6.34346   1
   5  -7  -3 105.288 6.40416   3
   5  -7  -3 102.038 6.44551   1
   4  -7  -3 4.63788 2.47238   1
   4  -7  -3 3.96811 2.48287   1
   4  -7  -3 4.47646 2.27595   3
  -4   7   3 6.18442 1.40633   2
   3  -7  -3 148.614 6.65280   3
   3  -7  -3 160.007 7.36997   1
   3  -7  -3 143.096 7.14291   1
  -3   7   3 144.295 4.77856   2
   2  -7  -3 53.9679 4.43239   3
   2  -7  -3 48.9614 4.66504   1
   2  -7  -3 46.8011 3.09364   5
   2  -7  -3 40.5250 3.57483   5
   2  -7  -3 50.6845 4.72669   1
  -2   7   3 48.7607 3.30108   2
   1  -7  -3 -4.2358 0.87944   2
   1  -7  -3 -1.0414 1.87836   3
   1  -7  -3 -3.0404 2.30473   1
   1  -7  -3 -4.8652 1.74823   5
   1  -7  -3 -1.3945 1.54787   5
  -1   7   3 -3.6580 1.51732   2
   0  -7  -3 -3.4710 1.36648   2
   0  -7  -3 1.41579 1.80774   5
   0  -7  -3 -3.2214 2.30903   1
   0  -7  -3 0.60969 2.12445   5
   0   7   3 -3.6561 1.62826   2
  -1  -7  -3 494.882 13.7252   5
  -1  -7  -3 479.449 12.8546   5
  -1  -7  -3 490.604 14.0852   1
  -1  -7  -3 454.170 11.2008   2
   1   7   3 477.112 11.7337   2
   1   7   3 466.165 13.5580   1
   1   7   3 459.777 10.7943   4
  -2  -7  -3 454.977 11.2255   2
  -2  -7  -3 423.032 13.0488   5
  -2  -7  -3 439.832 13.3427   1
   2   7   3 454.078 13.5745   1
   2   7   3 430.662 11.1294   2
   2   7   3 428.734 13.4461   5
   2   7   3 440.181 11.4044   4
  -3  -7  -3 58.6761 5.24401   1
  -3  -7  -3 50.5738 5.10117   5
  -3  -7  -3 51.1775 4.02805   2
   3   7   3 49.2408 3.84381   2
   3   7   3 46.9932 4.77724   5
   3   7   3 50.4053 4.47278   4
   3   7   3 46.3804 4.83282   1
  -4  -7  -3 5.38676 2.35227   2
   4   7   3 10.2696 3.27366   1
   4   7   3 11.2072 3.10591   4
   4   7   3 8.59625 2.68755   5
   4   7   3 7.72061 2.09750   2
  -5  -7  -3 71.8270 5.15046   2
   5   7   3 71.6472 6.37107   1
   5   7   3 72.4173 6.61601   4
   5   7   3 72.5950 4.03373   2
   5   7   3 70.3521 5.99668   5
  -6  -7  -3 8.63317 3.21088   2
   6   7   3 13.2969 4.09762   4
   6   7   3 10.3708 4.09177   1
   6   7   3 8.83908 3.11983   5
  -7  -7  -3 3.16237 2.86937   2
   7   7   3 -3.9408 3.76769   4
   7   7   3 3.35637 3.86875   1
   7   7   3 3.51054 2.48782   5
  -8  -7  -3 56.3827 5.36483   2
   8   7   3 69.6558 7.74222   1
   8   7   3 53.4118 4.04598   5
   8   7   3 63.9105 8.18254   4
  -9  -7  -3 -2.4491 3.10002   2
   9   7   3 -1.0383 4.98748   4
   9   7   3 4.44083 4.49459   1
  10   7   3 -1.2204 4.15716   1
  10   7   3 -3.6034 4.56428   4
  11   7   3 -0.8128 5.30613   4
  11   7   3 -4.0886 4.15483   1
  10  -8  -3 2.22588 3.10317   1
   9  -8  -3 1.57455 5.99994   3
   9  -8  -3 0.67858 3.23586   1
   9  -8  -3 2.24221 2.93165   1
   8  -8  -3 6.35499 3.38388   1
   8  -8  -3 3.72848 3.38737   3
   8  -8  -3 2.16960 2.69436   1
   7  -8  -3 23.9160 3.95429   1
   7  -8  -3 22.4876 4.20514   1
   7  -8  -3 33.4402 5.10921   3
   6  -8  -3 3.84341 2.90144   1
   6  -8  -3 10.2084 3.35624   1
   6  -8  -3 12.1475 3.64653   3
   5  -8  -3 54.3561 5.21783   1
   5  -8  -3 64.8745 6.00954   3
   5  -8  -3 60.3457 5.54688   1
   4  -8  -3 52.3562 5.16032   1
   4  -8  -3 59.3256 5.15919   3
   4  -8  -3 55.5193 5.29602   1
  -4   8   3 47.3220 3.26253   2
   3  -8  -3 136.946 7.60646   1
   3  -8  -3 128.393 6.88447   3
   3  -8  -3 124.181 7.25521   1
  -3   8   3 132.659 5.12488   2
   2  -8  -3 128.741 7.53120   1
   2  -8  -3 128.145 4.88555   5
   2  -8  -3 124.681 6.70891   3
   2  -8  -3 132.074 7.40952   1
   2  -8  -3 127.360 5.45928   5
  -2   8   3 127.170 5.25953   2
   1  -8  -3 4.69573 2.29992   5
   1  -8  -3 3.02880 2.86498   1
   1  -8  -3 -0.1988 0.74897   2
   1  -8  -3 1.89157 0.90370   2
   1  -8  -3 2.91066 2.44743   3
   1  -8  -3 2.30359 1.79837   5
  -1   8   3 2.78463 1.93039   2
   0  -8  -3 -1.3728 1.48384   2
   0  -8  -3 -1.2107 2.36434   1
   0  -8  -3 2.55463 2.27955   5
   0  -8  -3 0.23226 1.81411   5
   0   8   3 1.39365 1.85712   2
  -1  -8  -3 345.074 12.1385   1
  -1  -8  -3 320.486 11.3229   5
  -1  -8  -3 341.849 10.8384   5
  -1  -8  -3 348.077 9.08114   2
   1   8   3 337.517 9.80115   2
   1   8   3 316.861 7.93695   4
   1   8   3 339.644 12.4278   1
  -2  -8  -3 19.0998 4.20494   1
  -2  -8  -3 13.0026 2.89566   2
  -2  -8  -3 16.7689 3.39821   5
   2   8   3 20.5426 3.09225   2
   2   8   3 25.7745 2.92135   4
   2   8   3 15.9883 5.40533   5
   2   8   3 17.0404 3.91589   1
  -3  -8  -3 131.754 6.05201   2
  -3  -8  -3 117.971 7.40961   1
  -3  -8  -3 130.160 7.57055   5
   3   8   3 123.465 6.37762   4
   3   8   3 134.984 7.73691   5
   3   8   3 125.559 7.88799   1
   3   8   3 116.158 5.76966   2
  -4  -8  -3 307.880 9.87567   2
   4   8   3 302.429 9.24909   2
   4   8   3 279.851 12.2709   1
   4   8   3 306.943 11.8129   5
   4   8   3 302.327 10.9888   4
  -5  -8  -3 7.06345 2.96711   2
   5   8   3 12.0999 3.56470   5
   5   8   3 7.85770 2.25974   2
   5   8   3 8.05461 4.08335   1
   5   8   3 2.46854 3.45247   4
  -6  -8  -3 -0.9482 2.88844   2
   6   8   3 3.12067 3.80154   1
   6   8   3 2.81618 3.57851   4
   6   8   3 2.59584 2.89799   5
   6   8   3 1.58471 1.60409   2
  -7  -8  -3 15.8245 3.77990   2
   7   8   3 17.7269 3.72049   5
   7   8   3 9.70244 4.78164   4
   7   8   3 17.9592 5.15580   1
  -8  -8  -3 32.5826 4.74531   2
   8   8   3 19.0411 5.79359   4
   8   8   3 36.8833 6.41139   1
   8   8   3 33.9766 4.32082   5
  -9  -8  -3 -0.9564 3.25871   2
   9   8   3 -5.2395 4.38448   4
   9   8   3 -2.2015 4.31393   1
 -10  -8  -3 4.44543 3.55934   2
  10   8   3 1.48573 4.53246   1
  10   8   3 -3.3821 5.26548   4
   9  -9  -3 2.95798 3.17787   1
   8  -9  -3 8.56249 3.88438   3
   8  -9  -3 6.75713 3.43427   1
   7  -9  -3 -0.2288 3.07023   1
   7  -9  -3 5.32988 3.43274   3
   6  -9  -3 25.0853 4.48483   1
   6  -9  -3 28.9302 4.82738   3
   5  -9  -3 28.4254 4.68570   1
   5  -9  -3 29.4844 4.68303   3
   4  -9  -3 103.920 7.48925   1
   4  -9  -3 94.9227 6.54331   3
  -4   9   3 96.3887 4.86434   2
   3  -9  -3 74.3609 6.16077   3
   3  -9  -3 66.0827 6.28761   1
  -3   9   3 68.0797 4.46702   2
   2  -9  -3 49.9499 5.28528   3
   2  -9  -3 48.9797 4.09944   5
   2  -9  -3 60.2177 6.23913   1
   2  -9  -3 44.9953 3.59989   5
  -2   9   3 47.4274 4.07714   2
   1  -9  -3 156.524 8.78553   1
   1  -9  -3 147.962 7.11734   5
   1  -9  -3 154.324 7.70047   3
   1  -9  -3 150.162 6.24680   5
  -1   9   3 146.411 6.40780   2
   0  -9  -3 31.3706 4.80417   1
   0  -9  -3 26.5956 3.59825   5
   0  -9  -3 33.9012 2.75160   2
   0  -9  -3 37.9093 4.65222   5
   0   9   3 22.4830 3.26519   2
  -1  -9  -3 -0.1766 1.88928   2
  -1  -9  -3 1.12528 3.13900   1
  -1  -9  -3 0.90533 2.19753   5
  -1  -9  -3 2.82389 2.75966   5
   1   9   3 0.63909 2.23425   2
  -2  -9  -3 73.8128 5.82927   5
  -2  -9  -3 88.2200 7.48258   1
  -2  -9  -3 73.9087 5.03948   2
  -2  -9  -3 67.2213 6.20396   5
   2   9   3 86.1281 5.49760   2
   2   9   3 71.4183 4.18297   4
  -3  -9  -3 3.08562 2.55406   2
   3   9   3 -2.1335 2.53521   4
   3   9   3 11.8875 2.83623   2
  -4  -9  -3 0.74400 2.87113   2
   4   9   3 -2.2613 3.28752   1
   4   9   3 1.04053 3.09567   4
   4   9   3 -6.5986 3.12605   5
   4   9   3 -0.4464 2.33008   2
  -5  -9  -3 17.4068 3.82224   2
   5   9   3 16.2716 3.06430   2
   5   9   3 24.2676 4.64481   4
   5   9   3 17.8243 4.81391   1
   5   9   3 18.4286 4.36056   5
  -6  -9  -3 2.31274 3.20828   2
   6   9   3 7.60796 3.97239   5
   6   9   3 7.54312 4.08859   1
   6   9   3 7.08086 2.21653   2
   6   9   3 8.63633 4.34301   4
  -7  -9  -3 49.0194 5.41923   2
   7   9   3 39.6259 5.35412   5
   7   9   3 53.8108 6.98066   1
   7   9   3 40.9841 6.44776   4
  -8  -9  -3 -2.4067 3.32479   2
   8   9   3 -2.7983 3.98547   4
   8   9   3 -5.8615 3.72006   1
   8   9   3 -4.3227 2.53610   5
  -9  -9  -3 6.92755 4.01949   2
   9   9   3 -3.2743 4.45535   1
   9   9   3 -1.7230 4.62811   4
   9   9   3 -0.7481 2.00576   5
 -10  -9  -3 6.21918 4.13254   2
  10   9   3 -6.2775 5.08608   4
  10   9   3 -0.2810 4.83127   1
   8 -10  -3 12.2860 4.65490   3
   8 -10  -3 1.19994 3.50667   1
   7 -10  -3 0.01077 3.54098   1
   7 -10  -3 3.73369 3.65195   3
   6 -10  -3 14.6315 4.33944   1
   6 -10  -3 14.6523 4.29314   3
   5 -10  -3 6.28496 3.50327   3
   5 -10  -3 0.33570 3.62856   1
   4 -10  -3 -10.579 2.91886   1
   4 -10  -3 1.27872 3.03149   3
  -4  10   3 -2.4174 2.48749   2
   3 -10  -3 58.9161 6.54506   1
   3 -10  -3 61.0712 6.39990   3
  -3  10   3 53.4080 4.53717   2
   2 -10  -3 0.04748 1.65902   5
   2 -10  -3 1.65375 3.02765   3
   2 -10  -3 5.39111 3.77268   1
   2 -10  -3 -0.1881 1.90942   5
  -2  10   3 6.56608 2.75621   2
   1 -10  -3 33.2731 5.07818   3
   1 -10  -3 48.7703 4.20606   5
   1 -10  -3 42.0122 5.91519   1
   1 -10  -3 43.7272 4.89746   5
  -1  10   3 46.7092 4.44209   2
   0 -10  -3 17.1631 4.65693   1
   0 -10  -3 13.6165 2.04688   2
   0 -10  -3 14.7295 3.44182   5
   0 -10  -3 16.5420 3.35516   5
   0  10   3 18.5706 3.40902   2
  -1 -10  -3 14.8853 3.87281   5
  -1 -10  -3 21.0544 4.73992   1
  -1 -10  -3 17.5889 3.48813   5
  -1 -10  -3 20.8906 2.90888   2
   1  10   3 16.3803 3.37575   2
  -2 -10  -3 95.4653 7.71184   5
  -2 -10  -3 89.7188 5.61784   2
   2  10   3 106.934 6.44915   2
  -3 -10  -3 103.935 6.36444   2
   3  10   3 108.009 6.65076   2
  -4 -10  -3 12.1130 3.36409   2
   4  10   3 16.2452 3.43359   2
   4  10   3 17.1736 3.87383   4
  -5 -10  -3 24.6275 4.09597   2
   5  10   3 16.4471 4.37432   4
   5  10   3 23.9971 3.65273   2
  -6 -10  -3 1.39361 3.16192   2
   6  10   3 -3.7283 3.46187   4
   6  10   3 3.12324 2.28185   2
   6  10   3 -0.7206 3.40421   5
  -7 -10  -3 0.38619 3.26722   2
   7  10   3 -3.4941 3.88870   4
   7  10   3 1.51713 3.30761   5
  -8 -10  -3 -0.4962 3.55739   2
   8  10   3 0.04508 3.16922   5
   8  10   3 -1.7482 4.16123   4
  -9 -10  -3 -1.8996 3.68320   2
   9  10   3 4.66378 2.78892   5
   9  10   3 -2.1353 5.27581   4
   7 -11  -3 9.27440 4.68333   1
   7 -11  -3 5.19012 4.01800   3
   6 -11  -3 -2.7708 3.93176   1
   6 -11  -3 2.00789 3.59219   3
   5 -11  -3 0.95123 3.44499   3
   5 -11  -3 2.18764 4.17937   1
   4 -11  -3 10.8442 4.12892   3
   4 -11  -3 12.2914 4.83159   1
   3 -11  -3 -2.0026 3.15851   3
   3 -11  -3 3.76664 4.47453   1
  -3  11   3 5.02288 3.25589   2
   2 -11  -3 5.62526 3.72549   3
   2 -11  -3 5.30420 2.20851   5
   2 -11  -3 8.40371 2.59955   5
   2 -11  -3 9.95872 4.80974   1
  -2  11   3 2.88634 2.92873   2
   1 -11  -3 8.54639 4.48819   1
   1 -11  -3 -1.9167 2.69557   5
   1 -11  -3 4.61567 3.74014   3
   1 -11  -3 -0.1395 2.23322   5
  -1  11   3 0.13301 2.72957   2
   0 -11  -3 0.46452 3.53955   3
   0 -11  -3 3.91840 3.26550   5
   0 -11  -3 -1.1503 2.27328   5
   0 -11  -3 -1.0205 1.49510   2
   0 -11  -3 3.91273 4.06930   1
   0  11   3 1.45899 2.94560   2
  -1 -11  -3 42.3774 5.60344   5
  -1 -11  -3 36.9879 4.62940   5
  -1 -11  -3 32.2395 3.27239   2
   1  11   3 29.4309 4.23776   2
  -2 -11  -3 6.05733 2.81300   2
  -2 -11  -3 15.3988 5.28532   5
   2  11   3 6.67298 3.00297   2
  -3 -11  -3 -6.8344 2.51084   2
   3  11   3 -5.5996 2.51814   2
  -4 -11  -3 30.3575 4.40793   2
   4  11   3 32.1159 4.44641   2
  -5 -11  -3 2.91237 3.20941   2
   5  11   3 -2.1625 2.49702   2
  -6 -11  -3 -0.2907 3.05538   2
   6  11   3 -0.3560 2.53453   2
  -7 -11  -3 3.54399 3.66896   2
   7  11   3 5.60889 4.23820   5
   7  11   3 6.60682 2.81405   2
  -8 -11  -3 2.44966 3.78716   2
   8  11   3 5.61409 3.51759   5
   6 -12  -3 2.89545 4.49565   3
   6 -12  -3 3.47657 4.81273   1
   5 -12  -3 -0.1484 3.72671   3
   5 -12  -3 3.38332 4.64146   1
   4 -12  -3 5.68992 4.89266   1
   4 -12  -3 -0.0661 3.64583   3
   3 -12  -3 14.0662 5.63620   1
   3 -12  -3 7.19557 4.14527   3
  -3  12   3 11.3732 3.96244   2
   2 -12  -3 10.7708 2.57421   5
   2 -12  -3 5.15549 4.07719   3
   2 -12  -3 9.82695 2.48927   5
   2 -12  -3 12.1353 5.39811   1
  -2  12   3 3.82125 3.46442   2
   1 -12  -3 17.4780 4.75493   3
   1 -12  -3 31.0734 6.31037   1
   1 -12  -3 17.7816 3.72408   5
   1 -12  -3 19.6313 3.95616   5
  -1  12   3 21.3825 4.33070   2
   0 -12  -3 9.07236 3.85598   5
   0 -12  -3 6.65939 4.31433   3
   0 -12  -3 8.89420 2.96085   5
   0 -12  -3 7.45005 1.51910   2
   0  12   3 5.58168 3.63895   2
  -1 -12  -3 32.1652 5.28022   5
  -1 -12  -3 27.1552 5.24095   5
  -1 -12  -3 28.4063 3.15003   2
   1  12   3 33.0477 4.87949   2
  -2 -12  -3 1.90417 2.64791   2
   2  12   3 3.47828 3.31287   2
  -3 -12  -3 1.31106 2.84466   2
   3  12   3 1.32056 2.84305   2
  -4 -12  -3 8.94726 3.39909   2
   4  12   3 6.87639 3.33911   2
  -5 -12  -3 6.97059 3.41737   2
   5  12   3 3.06638 3.05191   2
  -6 -12  -3 1.32683 3.41852   2
   6  12   3 -4.1392 2.45336   2
  -7 -12  -3 1.67244 3.77286   2
   7  12   3 3.41238 2.87854   2
   4 -13  -3 10.0220 5.74871   1
   4 -13  -3 15.2730 5.04462   3
   3 -13  -3 7.80108 5.54617   1
   3 -13  -3 8.58656 4.66804   3
  -3  13   3 13.5631 4.39910   2
   2 -13  -3 2.45836 4.38641   3
   2 -13  -3 -2.1700 4.59739   1
   2 -13  -3 2.76737 1.95767   5
   2 -13  -3 -0.5492 1.93644   5
  -2  13   3 -3.7129 3.45747   2
   1 -13  -3 -1.2110 4.02646   3
   1 -13  -3 -0.4814 2.61111   5
   1 -13  -3 3.25692 2.81169   5
  -1  13   3 0.25369 3.60139   2
   0 -13  -3 14.8132 3.62559   5
   0 -13  -3 9.89848 3.68886   5
   0 -13  -3 20.6243 5.56339   3
   0  13   3 10.7872 3.97520   2
  -1 -13  -3 6.18530 2.11482   2
  -1 -13  -3 3.23930 4.41293   3
  -1 -13  -3 11.8284 4.31864   5
   1  13   3 3.98900 3.49064   2
  -2 -13  -3 9.56534 2.81354   2
   2  13   3 13.5297 4.09107   2
  -3 -13  -3 7.32204 3.13173   2
   3  13   3 7.27287 3.51235   2
  -4 -13  -3 2.16172 3.24927   2
   4  13   3 9.89646 3.81379   2
  -5 -13  -3 -6.5178 2.94659   2
   5  13   3 2.50148 3.16587   2
   1 -14  -3 21.8305 3.99602   5
   1 -14  -3 16.0938 3.55065   5
  -1  14   3 18.6425 4.76718   2
   0 -14  -3 1.26997 4.43389   3
   0 -14  -3 5.04672 3.67503   5
   0 -14  -3 4.62185 3.31450   5
   0  14   3 -1.8337 3.72662   2
  -1 -14  -3 5.42707 4.15488   5
  -1 -14  -3 3.44633 4.94183   3
   1  14   3 3.18475 3.60331   2
  -2 -14  -3 0.29883 2.35372   2
   2  14   3 0.22416 3.65581   2
   4  13  -4 0.86873 3.20390   2
  -4 -13   4 0.65749 4.98188   3
  -4 -13   4 3.61179 2.88727   2
   3  13  -4 3.38667 3.42957   2
  -3 -13   4 0.35986 2.41398   2
  -3 -13   4 -5.0603 4.19132   3
   2  13  -4 -1.1094 3.47240   2
  -2 -13   4 -1.3339 2.11122   2
  -2 -13   4 4.37367 4.75693   3
   1  13  -4 3.43489 3.69555   2
  -1 -13   4 6.01378 3.88057   5
  -1 -13   4 -2.1190 1.57292   2
  -1 -13   4 -0.7848 4.00316   3
   0  13  -4 -2.3110 3.30472   2
   0 -13   4 -2.6633 2.57606   5
   0 -13   4 1.52495 3.09041   5
   0 -13   4 -1.0971 4.25943   3
  -1  13  -4 5.50392 3.85781   2
   1 -13   4 -0.3367 2.22238   5
   1 -13   4 -0.8793 4.52610   3
   1 -13   4 1.60451 2.59708   5
  -2  13  -4 13.9882 4.51157   2
   2 -13   4 14.8186 5.82723   1
   2 -13   4 7.86959 2.12188   5
   2 -13   4 8.09490 2.12280   5
   2 -13   4 3.33553 4.59417   3
  -3  13  -4 -2.5184 3.43797   2
   3 -13   4 1.72795 4.42575   3
   3 -13   4 0.62203 4.83915   1
   4 -13   4 2.36012 4.54515   1
   4 -13   4 -4.9843 3.90580   3
   6  12  -4 0.43276 2.94613   2
  -6 -12   4 -2.0947 2.99900   2
   5  12  -4 -1.5950 2.82192   2
  -5 -12   4 -1.3002 2.89256   2
   4  12  -4 0.41475 3.12560   2
  -4 -12   4 5.09839 3.00479   2
   3  12  -4 15.5553 4.09000   2
  -3 -12   4 5.71912 4.76041   3
  -3 -12   4 15.8398 3.20097   2
   2  12  -4 4.73384 3.54896   2
  -2 -12   4 3.71544 4.11494   3
  -2 -12   4 -0.4584 2.15863   2
   1  12  -4 -0.4775 3.16468   2
  -1 -12   4 -6.3740 3.69379   3
  -1 -12   4 2.58426 1.88574   2
  -1 -12   4 0.42827 3.27311   5
   0  12  -4 3.56957 3.40753   2
   0 -12   4 1.74074 2.89589   5
   0 -12   4 -1.8283 4.12686   3
   0 -12   4 1.26703 2.83443   5
  -1  12  -4 3.99151 3.54906   2
   1 -12   4 -0.1913 2.40445   5
   1 -12   4 0.47270 2.18891   5
   1 -12   4 -0.8829 4.44671   1
   1 -12   4 -1.6719 3.45094   3
  -2  12  -4 16.0383 4.21642   2
   2 -12   4 7.21608 2.28254   5
   2 -12   4 11.9187 5.20772   1
   2 -12   4 10.3304 2.26041   5
   2 -12   4 12.4848 4.99658   3
  -3  12  -4 4.80539 3.70517   2
   3 -12   4 2.38713 4.11678   3
   3 -12   4 -0.9063 4.36578   1
   4 -12   4 7.57529 4.94321   1
   4 -12   4 2.77834 4.25835   3
   5 -12   4 4.91087 4.80814   1
   5 -12   4 0.45668 4.30683   3
   6 -12   4 0.01843 4.24811   1
   6 -12   4 2.53359 4.91633   3
   7  11  -4 2.98434 2.43179   2
  -7 -11   4 4.67503 3.74587   2
   6  11  -4 4.35429 2.74757   2
  -6 -11   4 1.60572 3.32469   2
   5  11  -4 2.14685 3.00987   2
  -5 -11   4 0.70856 2.97611   2
   4  11  -4 -0.1524 2.95085   2
  -4 -11   4 -3.3295 2.63583   2
   3  11  -4 0.56959 2.89746   2
  -3 -11   4 -1.8236 2.38313   2
   2  11  -4 28.2170 4.50354   2
  -2 -11   4 27.0354 5.23519   3
  -2 -11   4 23.1789 3.21947   2
  -2 -11   4 32.2296 7.57175   5
   1  11  -4 0.16054 2.98284   2
  -1 -11   4 0.31531 3.05289   5
  -1 -11   4 0.55540 4.10506   3
  -1 -11   4 2.30356 1.99975   2
   0  11  -4 -0.7203 2.94822   2
   0 -11   4 0.43950 1.20460   2
   0 -11   4 1.29311 2.77223   5
   0 -11   4 3.22534 4.05883   1
   0 -11   4 0.45036 3.85990   3
  -1  11  -4 32.0330 4.53025   2
   1 -11   4 27.9957 3.81331   5
   1 -11   4 23.5854 5.28724   3
   1 -11   4 24.6132 3.58337   5
   1 -11   4 29.8187 5.87588   1
  -2  11  -4 5.67993 3.33118   2
   2 -11   4 9.81313 2.28366   5
   2 -11   4 8.99413 2.20074   5
   2 -11   4 8.47478 4.46725   3
   2 -11   4 9.76754 4.52208   1
  -3  11  -4 0.52941 2.89466   2
   3 -11   4 -1.1581 3.53208   3
   3 -11   4 -1.3787 3.91814   1
   4 -11   4 18.4075 5.19938   1
   4 -11   4 21.9133 5.50581   3
   5 -11   4 -2.2249 4.07355   3
   5 -11   4 -1.6067 3.71168   1
   6 -11   4 14.9968 4.72881   1
   6 -11   4 14.6001 5.54127   3
   7 -11   4 5.20261 4.96394   3
   7 -11   4 -0.6253 3.62403   1
   8  10  -4 1.72379 3.81279   5
  -8 -10   4 -3.5687 3.44880   2
   7  10  -4 4.65072 3.05336   2
   7  10  -4 3.85918 3.90685   5
  -7 -10   4 1.11862 3.36897   2
   6  10  -4 2.75911 2.48496   2
  -6 -10   4 0.66733 3.22638   2
   5  10  -4 4.58541 2.73193   2
  -5 -10   4 4.37271 3.20717   2
   4  10  -4 134.048 7.42360   2
  -4 -10   4 143.870 7.12207   2
   3  10  -4 2.57616 2.84871   2
  -3 -10   4 -1.6535 2.36312   2
   2  10  -4 -2.1382 2.72467   2
  -2 -10   4 -2.2654 2.07362   2
  -2 -10   4 3.89944 3.26977   5
  -2 -10   4 2.24907 3.50013   3
   1  10  -4 6.33559 3.00051   2
  -1 -10   4 8.76765 3.98694   3
  -1 -10   4 7.56207 3.76199   1
  -1 -10   4 2.93902 1.96305   2
  -1 -10   4 0.52922 2.72832   5
   0  10  -4 14.1798 3.39592   2
   0 -10   4 20.0822 3.60617   5
   0 -10   4 23.0898 2.05746   2
   0 -10   4 19.3580 4.56663   1
   0 -10   4 20.9690 4.58741   3
  -1  10  -4 3.46083 2.68574   2
   1 -10   4 0.01811 2.20540   5
   1 -10   4 1.86055 3.27437   3
   1 -10   4 -2.2330 3.24113   1
   1 -10   4 3.26489 2.25538   5
  -2  10  -4 -1.8860 2.46356   2
   2 -10   4 -7.6866 3.01895   3
   2 -10   4 0.15857 1.70476   5
   2 -10   4 -0.2193 1.53482   5
   2 -10   4 -2.0837 3.29897   1
  -3  10  -4 -0.7732 2.41594   2
   3 -10   4 2.65020 3.81696   3
   3 -10   4 0.00518 3.61439   1
   4 -10   4 4.66772 3.76225   1
   4 -10   4 1.86937 3.41464   3
   5 -10   4 15.8521 4.46757   1
   5 -10   4 29.1754 5.98436   3
   6 -10   4 12.5439 4.15501   1
   6 -10   4 19.5304 5.69126   3
   7 -10   4 0.59111 4.03813   3
   7 -10   4 -1.7793 3.23123   1
   8 -10   4 6.28335 3.72544   1
   8 -10   4 8.12827 5.25175   3
   9   9  -4 3.44059 2.89350   5
   9   9  -4 3.32856 2.81667   5
  -9  -9   4 6.60825 4.00444   2
   8   9  -4 6.23906 3.69747   5
   8   9  -4 4.69646 3.04803   5
  -8  -9   4 -3.4047 3.39282   2
   7   9  -4 -4.9639 3.02275   5
  -7  -9   4 1.23952 3.08956   2
   6   9  -4 8.50810 3.90232   5
   6   9  -4 13.1660 2.81857   2
  -6  -9   4 7.10623 3.28445   2
   5   9  -4 3.92443 2.61866   2
   5   9  -4 4.57687 3.55912   5
  -5  -9   4 6.47235 3.23686   2
   4   9  -4 -0.9260 2.30957   2
  -4  -9   4 2.02637 2.78697   2
   3   9  -4 42.7082 4.60290   2
  -3  -9   4 43.3561 4.09469   2
   2   9  -4 11.9163 3.16214   2
  -2  -9   4 17.5179 4.10634   1
  -2  -9   4 19.2080 3.73443   5
  -2  -9   4 11.6006 2.64701   2
   1   9  -4 -0.4358 2.35826   2
  -1  -9   4 -0.3459 2.75052   3
  -1  -9   4 -3.0295 1.53973   2
  -1  -9   4 0.01997 2.65584   5
  -1  -9   4 1.09253 2.99147   1
   0   9  -4 10.2455 2.90047   2
   0  -9   4 7.84007 1.71463   2
   0  -9   4 7.75420 3.65053   1
   0  -9   4 12.7041 3.73417   3
   0  -9   4 6.21935 2.61963   5
  -1   9  -4 28.2424 3.64369   2
   1  -9   4 28.7024 4.69726   1
   1  -9   4 21.4694 3.24068   5
   1  -9   4 22.3963 3.24930   5
   1  -9   4 26.3961 4.51750   3
  -2   9  -4 -0.6158 2.04117   2
   2  -9   4 -0.1414 1.36011   5
   2  -9   4 2.72763 2.87627   3
   2  -9   4 -1.0272 1.41202   5
   2  -9   4 0.04582 2.88482   1
  -3   9  -4 62.1082 4.48781   2
   3  -9   4 60.8030 6.20823   3
   3  -9   4 79.6914 6.70264   1
   4  -9   4 1.86254 3.08557   1
   4  -9   4 2.95926 3.49422   3
   5  -9   4 142.067 9.63763   3
   5  -9   4 152.962 8.49107   1
   5  -9   4 144.958 8.35657   1
   6  -9   4 35.4764 4.94451   1
   6  -9   4 39.2024 6.52554   3
   6  -9   4 40.3727 4.96446   1
   7  -9   4 40.0752 6.72651   3
   7  -9   4 38.8695 4.84676   1
   7  -9   4 31.3894 4.51476   1
   8  -9   4 23.0269 6.03859   3
   8  -9   4 21.2341 4.22092   1
   8  -9   4 23.3756 4.08525   1
   9  -9   4 3.36269 4.57495   3
   9  -9   4 3.30615 3.05832   1
   9  -9   4 2.01116 3.20386   1
  10   8  -4 -0.9344 4.33571   1
 -10  -8   4 7.42961 4.15749   2
   9   8  -4 0.98265 2.09477   5
   9   8  -4 -0.1216 4.42651   1
  -9  -8   4 -5.7613 3.44829   2
   8   8  -4 1.04794 2.64947   5
   8   8  -4 6.98048 3.12090   5
   8   8  -4 -4.9020 3.83729   1
   7   8  -4 -0.2669 3.07053   5
   7   8  -4 1.64481 4.03051   1
  -7  -8   4 -3.7697 2.86923   2
   6   8  -4 5.66564 3.64990   5
   6   8  -4 7.45894 2.25528   2
   6   8  -4 6.46925 4.00558   1
  -6  -8   4 9.52368 3.23318   2
   5   8  -4 -3.7322 1.83661   2
   5   8  -4 7.54666 3.83469   1
   5   8  -4 -0.6692 2.85639   5
  -5  -8   4 -0.9361 2.50894   2
   4   8  -4 23.7304 4.13515   5
   4   8  -4 26.1068 3.38352   2
   4   8  -4 24.6283 4.47199   1
  -4  -8   4 21.6990 3.46112   2
   3   8  -4 34.6810 6.19862   5
   3   8  -4 14.4421 2.99482   2
   3   8  -4 25.2129 4.21322   1
  -3  -8   4 21.6288 3.06613   2
  -3  -8   4 21.6376 3.95305   5
  -3  -8   4 29.0939 6.52335   1
   2   8  -4 1.05206 2.65946   1
   2   8  -4 1.64102 2.14515   2
  -2  -8   4 2.01940 2.76091   1
  -2  -8   4 1.48616 2.31510   5
  -2  -8   4 0.59636 1.93564   2
   1   8  -4 11.9809 2.67224   2
  -1  -8   4 11.3685 2.12971   2
  -1  -8   4 12.0366 3.21687   3
  -1  -8   4 10.9315 2.92089   5
  -1  -8   4 11.5435 3.41035   1
   0   8  -4 1.77467 2.04367   2
   0  -8   4 0.71783 1.18740   2
   0  -8   4 -0.2124 2.54876   1
   0  -8   4 1.95219 2.13667   5
   0  -8   4 2.12321 2.72975   3
  -1   8  -4 17.4467 2.78142   2
   1  -8   4 21.2038 3.84628   1
   1  -8   4 21.2671 3.97679   3
   1  -8   4 20.5489 2.82653   5
   1  -8   4 22.9410 1.69289   4
  -2   8  -4 3.10833 1.86566   2
   2  -8   4 3.90440 2.38275   1
   2  -8   4 4.98273 1.60626   5
   2  -8   4 1.59917 2.66164   1
   2  -8   4 3.98727 1.58933   5
   2  -8   4 1.58039 2.78929   3
  -3   8  -4 60.7055 3.82984   2
   3  -8   4 66.2567 3.05704   4
   3  -8   4 68.4538 5.81592   1
   3  -8   4 62.1555 5.44520   1
   3  -8   4 70.5803 6.39740   3
  -4   8  -4 87.0678 4.56572   2
   4  -8   4 70.4216 3.92919   4
   4  -8   4 84.0016 6.79737   3
   4  -8   4 78.2409 5.67347   1
   4  -8   4 79.4218 6.02568   1
   5  -8   4 11.4901 4.18972   3
   5  -8   4 17.0887 3.39697   1
   5  -8   4 12.2818 2.72540   4
   5  -8   4 15.1870 3.36761   1
   6  -8   4 -0.8887 2.35368   1
   6  -8   4 4.35754 3.88567   3
   6  -8   4 -1.7321 2.50333   4
   6  -8   4 1.14995 2.71673   1
   7  -8   4 39.8106 6.41267   3
   7  -8   4 41.0035 5.15037   4
   7  -8   4 30.5624 4.02289   1
   7  -8   4 35.9761 4.27767   1
   8  -8   4 9.00168 4.64028   3
   8  -8   4 1.51878 2.53523   1
   8  -8   4 -3.8889 4.98394   4
   8  -8   4 7.05672 3.02366   1
   9  -8   4 11.0788 5.27526   3
   9  -8   4 8.36375 3.11696   1
   9  -8   4 6.58614 2.88133   1
  10  -8   4 2.70784 2.80783   1
  10  -8   4 -7.4640 3.82378   3
  10  -8   4 -1.9362 2.35988   1
  10   7  -4 1.88902 4.57936   1
 -10  -7   4 1.18324 3.72224   2
   9   7  -4 4.19885 4.68440   1
  -9  -7   4 3.72848 3.58383   2
   8   7  -4 1.62194 2.34663   5
   8   7  -4 1.00658 2.17681   5
   8   7  -4 4.27901 4.11221   1
  -8  -7   4 2.92990 3.24232   2
   7   7  -4 11.3519 4.33321   1
   7   7  -4 11.1092 3.00738   5
   7   7  -4 11.9623 3.35055   5
  -7  -7   4 8.80987 3.23193   2
   6   7  -4 12.9325 4.10086   1
   6   7  -4 7.09707 3.03791   5
   6   7  -4 9.43197 1.70943   2
  -6  -7   4 12.5110 3.08797   2
   5   7  -4 27.0345 4.31402   1
   5   7  -4 31.2933 4.78242   5
   5   7  -4 36.6925 3.42422   2
  -5  -7   4 26.4582 3.56390   2
   4   7  -4 57.8572 5.70083   1
   4   7  -4 56.5730 4.33718   2
   4   7  -4 52.8737 5.84973   5
  -4  -7   4 51.7181 4.18235   2
   3   7  -4 315.808 9.60926   2
   3   7  -4 331.086 11.3000   1
   3   7  -4 292.628 11.1916   5
  -3  -7   4 314.992 11.3808   1
  -3  -7   4 317.419 9.11411   2
  -3  -7   4 327.271 11.1965   5
   2   7  -4 669.504 15.9684   2
   2   7  -4 676.994 17.3402   1
  -2  -7   4 652.825 14.9248   2
  -2  -7   4 665.161 17.2421   5
  -2  -7   4 679.605 18.0137   1
   1   7  -4 13.1951 2.69392   2
   1   7  -4 13.7249 3.22621   1
  -1  -7   4 10.5584 2.02392   2
  -1  -7   4 13.9255 2.83864   3
  -1  -7   4 9.17838 2.67458   5
  -1  -7   4 9.93575 3.02453   1
   0   7  -4 305.228 8.90392   2
   0  -7   4 311.886 7.44599   2
   0  -7   4 306.654 10.8526   1
   0  -7   4 317.161 10.4956   3
   0  -7   4 290.813 9.29947   5
  -1   7  -4 16.7910 2.49143   2
   1  -7   4 19.0754 3.37407   1
   1  -7   4 12.4831 3.15491   1
   1  -7   4 15.1303 1.60035   4
   1  -7   4 13.6038 3.18962   3
   1  -7   4 9.75260 2.10089   5
  -2   7  -4 28.5578 2.77368   2
   2  -7   4 30.9164 2.62675   5
   2  -7   4 32.8536 2.71876   5
   2  -7   4 30.8401 2.46836   4
   2  -7   4 31.7583 4.41460   3
   2  -7   4 33.0246 3.76820   1
   2  -7   4 36.7638 4.14624   1
  -3   7  -4 15.7567 2.10115   2
   3  -7   4 19.6650 3.39869   1
   3  -7   4 13.4019 3.35005   3
   3  -7   4 15.4756 2.17958   4
   3  -7   4 11.9249 2.76120   1
  -4   7  -4 261.464 6.55920   2
   4  -7   4 276.681 9.08716   1
   4  -7   4 277.984 9.40678   1
   4  -7   4 252.519 8.15183   4
   4  -7   4 261.777 10.5561   3
   5  -7   4 147.157 6.63265   1
   5  -7   4 156.859 6.84573   4
   5  -7   4 161.831 7.04834   1
   5  -7   4 151.086 8.80809   3
   6  -7   4 1.99094 3.00168   3
   6  -7   4 2.57435 2.23921   1
   6  -7   4 2.01728 2.64234   4
   6  -7   4 4.66655 2.46911   1
   7  -7   4 55.3108 5.74438   4
   7  -7   4 63.0140 4.79745   1
   7  -7   4 58.9108 7.23277   3
   7  -7   4 54.5617 4.59926   1
   8  -7   4 3.31873 2.31666   1
   8  -7   4 -0.2306 3.42404   4
   8  -7   4 6.70208 4.25807   3
   8  -7   4 3.16455 2.40484   1
   9  -7   4 12.7032 2.88056   1
   9  -7   4 7.56638 4.45271   4
   9  -7   4 1.67371 3.94801   3
   9  -7   4 8.02987 2.47992   1
  10  -7   4 10.4164 4.90022   4
  10  -7   4 9.99983 2.69789   1
  10  -7   4 5.80493 4.92461   3
  10  -7   4 8.86942 2.44520   1
  11  -7   4 -1.4660 2.03421   1
  11  -7   4 -6.0704 4.01431   4
  11  -7   4 3.91772 4.88035   3
  11   6  -4 3.18392 4.54257   1
  10   6  -4 -2.8433 3.74069   1
   9   6  -4 20.1043 5.16356   1
  -9  -6   4 17.5937 3.86186   2
   8   6  -4 79.5884 4.47925   5
   8   6  -4 51.6205 6.02106   1
   8   6  -4 73.3671 4.25059   5
  -8  -6   4 72.2334 5.52058   2
   7   6  -4 0.63350 1.96077   5
   7   6  -4 -0.3180 2.19488   5
   7   6  -4 -2.4088 3.17494   1
  -7  -6   4 2.60079 2.62103   2
   6   6  -4 21.9500 3.52106   5
   6   6  -4 31.3797 4.85827   1
  -6  -6   4 29.5266 3.57155   2
   5   6  -4 29.6273 4.01225   5
   5   6  -4 32.6246 2.84035   2
   5   6  -4 27.7737 4.11609   1
  -5  -6   4 27.8687 3.23944   2
   4   6  -4 1.16280 2.41229   5
   4   6  -4 2.54514 2.57187   1
   4   6  -4 1.21966 1.63257   2
  -4  -6   4 3.92991 2.16284   2
   3   6  -4 7.47625 2.11579   2
   3   6  -4 7.33762 2.46994   5
   3   6  -4 8.59861 2.78464   1
  -3  -6   4 16.6429 3.94259   5
  -3  -6   4 1.86210 1.91340   2
   2   6  -4 21.2923 3.23635   1
   2   6  -4 20.7350 2.64785   2
   2   6  -4 26.7850 3.77471   5
  -2  -6   4 18.3425 2.43391   2
  -2  -6   4 20.6358 3.03719   5
  -2  -6   4 24.3711 3.70662   1
   1   6  -4 32.0669 3.10473   2
   1   6  -4 38.7500 3.70787   1
  -1  -6   4 37.4844 2.76207   2
  -1  -6   4 40.3780 4.13208   1
  -1  -6   4 39.4322 3.74236   5
   0   6  -4 1232.21 24.8110   2
   0  -6   4 1241.43 25.5906   5
   0  -6   4 1185.33 26.2716   3
   0  -6   4 1234.92 26.9570   1
   0  -6   4 1228.64 23.4467   2
  -1   6  -4 30.3592 2.72445   2
   1  -6   4 26.6771 1.29825   2
   1  -6   4 24.0684 2.06026   4
   1  -6   4 27.3350 3.59216   1
   1  -6   4 21.2579 1.28002   2
   1  -6   4 22.5351 3.09896   1
   1  -6   4 28.1826 2.91660   5
   1  -6   4 30.3067 3.73324   3
  -2   6  -4 258.042 6.86924   2
   2  -6   4 255.480 8.78856   1
   2  -6   4 263.550 6.82457   5
   2  -6   4 270.418 9.45104   3
   2  -6   4 262.708 7.05144   4
   2  -6   4 267.891 6.64247   5
   2  -6   4 250.144 8.50854   1
  -3   6  -4 85.2736 3.21932   2
   3  -6   4 78.8152 5.11677   1
   3  -6   4 80.8762 5.45446   3
   3  -6   4 86.0845 4.84300   1
   3  -6   4 82.8789 4.22309   4
   4  -6   4 122.231 5.68175   1
   4  -6   4 124.910 5.73842   4
   4  -6   4 118.057 5.36862   1
   4  -6   4 123.199 7.23624   3
   5  -6   4 3.77276 2.53426   4
   5  -6   4 0.93005 1.76695   1
   5  -6   4 0.42719 1.93485   1
   5  -6   4 3.87762 2.95902   3
   6  -6   4 110.140 4.85742   1
   6  -6   4 115.698 7.86317   3
   6  -6   4 119.795 5.20262   1
   6  -6   4 114.026 6.85056   4
   7  -6   4 26.1737 4.45427   4
   7  -6   4 27.4109 5.07893   3
   7  -6   4 22.4759 2.64049   1
   7  -6   4 25.2826 2.65049   1
   8  -6   4 2.45380 1.88846   1
   8  -6   4 5.53473 3.96656   3
   8  -6   4 3.84228 1.88685   1
   8  -6   4 1.94895 3.70553   4
   9  -6   4 2.73750 3.96345   4
   9  -6   4 2.34984 3.79217   3
   9  -6   4 2.07406 1.72971   1
  10  -6   4 3.13504 4.22610   3
  10  -6   4 6.73862 4.80099   4
  11  -6   4 5.15881 4.75369   3
  11  -6   4 3.02758 4.83606   4
  11   5  -4 -1.8098 3.91577   1
  10   5  -4 19.9969 4.90161   1
   9   5  -4 58.2784 6.35136   1
  -9  -5   4 77.0994 7.19677   2
   8   5  -4 3.85400 3.49094   1
  -8  -5   4 6.92770 2.80801   2
   7   5  -4 19.8754 3.94890   1
   7   5  -4 20.0688 2.87091   5
   7   5  -4 21.7374 2.82359   5
  -7  -5   4 24.5727 3.29395   2
   6   5  -4 75.7591 4.88609   5
   6   5  -4 89.4819 6.62685   1
   6   5  -4 81.5365 5.28843   5
   6   5  -4 88.7962 6.84964   1
  -6  -5   4 76.1956 4.76602   2
   5   5  -4 121.691 3.87379   2
   5   5  -4 125.430 6.34361   5
   5   5  -4 117.748 3.96790   2
   5   5  -4 119.014 6.82466   1
  -5  -5   4 128.780 5.46704   2
   4   5  -4 325.503 10.4138   5
   4   5  -4 320.525 10.6110   1
   4   5  -4 317.395 8.44740   2
  -4  -5   4 305.945 8.63689   2
   3   5  -4 135.276 6.46646   5
   3   5  -4 146.433 6.70643   1
   3   5  -4 150.599 5.52489   2
  -3  -5   4 150.742 6.70438   1
  -3  -5   4 137.318 5.17578   2
   2   5  -4 518.415 12.3833   2
   2   5  -4 526.523 13.8972   5
   2   5  -4 524.371 13.5049   1
  -2  -5   4 530.122 13.5320   5
  -2  -5   4 507.218 13.7623   1
  -2  -5   4 519.435 11.7461   2
   1   5  -4 215.731 6.72137   2
   1   5  -4 238.861 7.63780   1
  -1  -5   4 227.390 6.10591   2
  -1  -5   4 216.191 7.90362   1
   0   5  -4 1690.93 32.4537   2
   0  -5   4 1676.10 31.3890   2
   0  -5   4 1706.20 33.1887   5
   0  -5   4 1663.32 33.8001   3
   0  -5   4 1704.96 34.3257   1
  -1   5  -4 78.9772 3.47084   2
   1  -5   4 81.7480 3.65598   5
   1  -5   4 87.7580 4.92692   1
   1  -5   4 78.6753 2.16355   2
   1  -5   4 78.0901 4.53646   3
   1  -5   4 83.8009 3.10203   4
   1  -5   4 82.8466 2.21805   2
   1  -5   4 75.8068 4.38534   1
  -2   5  -4 290.203 6.85257   2
   2  -5   4 290.956 9.37371   3
   2  -5   4 289.940 6.68205   5
   2  -5   4 301.221 7.66208   4
   2  -5   4 294.191 8.72248   1
   2  -5   4 287.752 6.87115   5
   2  -5   4 293.145 8.40994   1
   3  -5   4 306.659 8.47755   1
   3  -5   4 310.179 8.80597   4
   3  -5   4 313.175 8.89036   1
   3  -5   4 335.579 10.5213   3
   4  -5   4 77.0579 6.33057   3
   4  -5   4 56.9200 3.77588   1
   4  -5   4 57.1007 4.38813   4
   4  -5   4 53.6333 3.43564   1
   5  -5   4 2.49997 2.39304   4
   5  -5   4 4.80739 2.89323   3
   5  -5   4 6.37483 1.73624   1
   5  -5   4 6.26839 1.52045   1
   6  -5   4 29.2397 2.45813   1
   6  -5   4 44.3121 5.46792   3
   6  -5   4 32.3470 4.48027   4
   6  -5   4 30.3443 2.45374   1
   7  -5   4 175.584 9.51104   3
   7  -5   4 162.581 8.98637   4
   8  -5   4 -2.2009 3.40669   4
   8  -5   4 -2.5990 3.05436   3
   9  -5   4 1.05009 3.89605   4
   9  -5   4 3.02199 3.84669   3
  10  -5   4 20.2597 5.63165   4
  10  -5   4 27.0167 5.71089   3
  11  -5   4 -1.2522 3.89545   3
  11  -5   4 -1.3785 4.69467   4
  12  -5   4 -1.2010 4.46896   3
  12  -5   4 -7.8238 4.67103   4
  11   4  -4 6.28781 4.01432   1
  10   4  -4 -0.0899 3.48760   1
   9   4  -4 5.46201 3.56917   1
   8   4  -4 -1.4068 2.85826   1
  -8  -4   4 -0.3134 2.17253   2
   7   4  -4 4.21155 2.84998   1
   7   4  -4 3.89836 2.63977   1
  -7  -4   4 4.39199 2.18835   2
   6   4  -4 448.512 13.3264   1
   6   4  -4 435.285 13.2931   1
   6   4  -4 426.032 11.1849   5
   6   4  -4 436.353 11.3312   5
  -6  -4   4 432.766 10.9423   2
   5   4  -4 342.771 11.0397   1
   5   4  -4 341.893 11.1246   1
   5   4  -4 344.058 9.97704   5
   5   4  -4 349.421 10.1956   5
  -5  -4   4 357.025 9.21307   2
   4   4  -4 135.223 6.21883   5
   4   4  -4 132.160 6.48260   1
   4   4  -4 120.966 4.41522   2
  -4  -4   4 127.915 5.04352   2
   3   4  -4 61.7323 4.67367   1
   3   4  -4 70.5623 3.62506   2
   3   4  -4 63.9726 4.43843   5
  -3  -4   4 71.4000 3.70940   2
   2   4  -4 980.321 20.2794   2
   2   4  -4 997.141 21.3665   1
  -2  -4   4 986.577 19.7090   2
  -2  -4   4 999.549 21.7007   1
   1   4  -4 192.868 5.76044   2
   1   4  -4 197.613 6.38732   1
  -1  -4   4 189.288 6.71733   1
  -1  -4   4 188.416 6.23946   5
  -1  -4   4 195.991 5.21503   2
   0   4  -4 846.653 16.9941   2
   0  -4   4 836.034 17.9615   3
   0  -4   4 838.448 16.1695   2
   0  -4   4 826.851 17.4302   5
   0  -4   4 829.812 18.3230   1
  -1   4  -4 253.114 6.21740   2
   1  -4   4 263.309 5.15844   2
   1  -4   4 246.046 7.60062   3
   1  -4   4 263.394 7.32653   1
   1  -4   4 263.762 5.14658   2
   1  -4   4 254.730 6.52115   5
   1  -4   4 255.383 7.56406   1
   1  -4   4 256.459 6.24535   4
  -2   4  -4 481.156 9.53608   2
   2  -4   4 477.806 9.43089   5
   2  -4   4 487.090 10.9535   4
   2  -4   4 467.972 12.2234   3
   2  -4   4 482.283 9.57447   5
   2  -4   4 469.096 10.9214   1
   2  -4   4 467.640 11.2671   1
   3  -4   4 400.788 10.6405   4
   3  -4   4 419.037 9.86373   1
   3  -4   4 411.494 9.43229   1
   3  -4   4 417.217 11.8711   3
   4  -4   4 262.479 6.39008   1
   4  -4   4 253.796 9.35420   3
   4  -4   4 265.652 8.80593   4
   4  -4   4 264.622 6.75782   1
   5  -4   4 423.466 8.98738   1
   5  -4   4 404.894 8.66621   1
   5  -4   4 426.395 12.8205   4
   5  -4   4 424.480 13.2916   3
   6  -4   4 116.932 7.33053   3
   6  -4   4 121.670 7.37908   4
   7  -4   4 50.0689 5.71061   3
   7  -4   4 48.2315 5.78646   4
   8  -4   4 -1.1447 3.33903   4
   8  -4   4 2.80876 3.48845   3
   9  -4   4 0.36195 3.91809   4
   9  -4   4 7.73542 4.10731   3
  10  -4   4 21.3410 5.93634   4
  10  -4   4 25.4006 5.64435   3
  11  -4   4 -0.7988 4.05789   3
  11  -4   4 -6.4532 4.11412   4
  12  -4   4 -0.9036 4.23041   3
  12  -4   4 -1.8022 4.67836   4
  12   3  -4 2.09984 3.72948   1
  11   3  -4 2.24641 3.50405   1
  10   3  -4 1.83478 3.23405   1
   9   3  -4 -0.5178 2.81475   1
   8   3  -4 -3.3142 2.57091   1
   8   3  -4 -1.4850 2.36064   1
   7   3  -4 3.81791 2.63397   1
   7   3  -4 2.38009 2.71968   1
  -7  -3   4 6.61044 2.04077   2
   6   3  -4 -1.1423 1.35382   5
   6   3  -4 0.09751 2.45489   1
   6   3  -4 0.06132 1.25858   5
   6   3  -4 -4.2049 1.82118   1
  -6  -3   4 -1.5461 1.74751   2
   5   3  -4 833.579 19.1857   1
   5   3  -4 828.283 17.8357   5
   5   3  -4 791.791 19.2449   1
   5   3  -4 817.457 17.8236   5
  -5  -3   4 827.183 17.0872   2
   4   3  -4 -0.6662 0.80035   2
   4   3  -4 -0.9637 2.03736   1
   4   3  -4 -0.2329 0.89454   2
   4   3  -4 1.73122 1.94733   1
   4   3  -4 -0.6646 1.49564   5
   4   3  -4 0.14555 1.82276   5
  -4  -3   4 -1.8579 1.44467   2
   3   3  -4 979.498 19.2981   2
   3   3  -4 948.784 20.6907   5
   3   3  -4 970.655 20.8312   1
  -3  -3   4 989.148 19.3177   2
   2   3  -4 689.338 15.2876   1
   2   3  -4 682.107 15.4179   5
   2   3  -4 681.919 14.3542   2
  -2  -3   4 678.211 15.3790   1
  -2  -3   4 689.935 13.9555   2
   1   3  -4 233.051 6.10178   2
   1   3  -4 227.762 6.52554   1
  -1  -3   4 220.048 6.45602   5
  -1  -3   4 227.140 6.86430   1
  -1  -3   4 231.231 5.58736   2
   0   3  -4 225.514 5.77836   2
   0  -3   4 222.874 6.06640   5
   0  -3   4 235.403 5.26716   2
   0  -3   4 229.770 6.72563   1
   0  -3   4 228.420 6.37407   3
  -1   3  -4 272.443 6.12041   2
   1  -3   4 271.681 7.47689   3
   1  -3   4 263.937 7.19895   1
   1  -3   4 273.841 5.25314   2
   1  -3   4 280.045 6.51438   4
   1  -3   4 276.772 6.42829   5
   1  -3   4 268.231 5.26208   2
   1  -3   4 273.745 6.99697   1
   2  -3   4 -0.6599 0.81310   1
   2  -3   4 -2.0223 0.94494   3
   2  -3   4 0.46750 0.78163   1
   2  -3   4 -0.3759 0.87516   4
   3  -3   4 841.730 16.6790   1
   3  -3   4 864.285 18.6246   4
   3  -3   4 841.609 19.2516   3
   3  -3   4 831.277 16.3322   1
   4  -3   4 764.543 14.5200   1
   4  -3   4 785.832 18.7992   3
   4  -3   4 769.751 18.3169   4
   4  -3   4 775.899 14.7246   1
   5  -3   4 138.647 7.06813   4
   5  -3   4 117.731 6.65327   3
   6  -3   4 1062.74 25.2243   3
   6  -3   4 1001.32 24.9759   4
   7  -3   4 17.8571 4.02702   3
   7  -3   4 26.8468 4.82684   4
   8  -3   4 3.37469 3.69530   4
   8  -3   4 4.56253 3.36710   3
   9  -3   4 32.4820 6.12559   4
   9  -3   4 43.2790 6.37159   3
  10  -3   4 1.05654 4.44502   4
  10  -3   4 6.98746 4.35574   3
  11  -3   4 -2.1862 4.49421   4
  11  -3   4 -0.2052 3.90155   3
  12  -3   4 0.40215 4.28560   3
  12  -3   4 3.60659 5.71233   4
  12   2  -4 2.73308 3.27984   1
  11   2  -4 5.38498 3.23364   1
  10   2  -4 5.71915 3.04906   1
   9   2  -4 29.7275 4.14938   1
   9   2  -4 38.5739 4.76040   1
   8   2  -4 131.836 6.95211   1
   8   2  -4 134.251 7.12548   1
   7   2  -4 37.1947 4.08394   1
   7   2  -4 29.7515 3.69682   1
  -7  -2   4 29.0577 2.53344   2
   6   2  -4 908.540 20.7210   1
   6   2  -4 919.445 20.5898   1
  -6  -2   4 907.323 18.3048   2
   5   2  -4 105.388 5.44851   1
   5   2  -4 100.294 3.77760   5
   5   2  -4 92.6456 3.62861   5
   5   2  -4 102.817 5.29840   1
  -5  -2   4 98.4149 3.83284   2
   4   2  -4 11.0234 1.92822   5
   4   2  -4 12.5361 2.27399   1
   4   2  -4 14.0319 1.99891   5
   4   2  -4 11.2588 2.19731   1
  -4  -2   4 14.4246 1.80424   2
   3   2  -4 507.043 12.0538   1
   3   2  -4 523.212 12.0200   5
   3   2  -4 507.797 10.3866   2
   3   2  -4 521.687 12.4244   1
   3   2  -4 511.708 11.9156   5
  -3  -2   4 519.866 10.7941   2
   2   2  -4 725.108 15.6524   5
   2   2  -4 725.275 15.5480   1
   2   2  -4 745.997 14.7961   2
  -2  -2   4 732.968 14.4677   2
   1   2  -4 2632.54 48.3798   2
  -1  -2   4 2649.97 47.8196   2
  -1   2  -4 369.859 7.59637   2
   1  -2   4 374.963 6.88878   2
   1  -2   4 379.294 8.61857   1
   1  -2   4 389.729 8.31777   4
   1  -2   4 371.848 8.30064   1
   1  -2   4 369.233 6.92885   2
   1  -2   4 359.375 7.81565   5
   1  -2   4 367.127 8.96537   3
   2  -2   4 235.642 5.39273   1
   2  -2   4 224.246 5.55875   1
   2  -2   4 211.295 6.67971   3
   2  -2   4 236.309 6.39680   4
   3  -2   4 170.486 6.17977   3
   3  -2   4 160.750 3.79378   1
   3  -2   4 163.730 3.95781   1
   3  -2   4 168.357 5.96233   4
   4  -2   4 27.2796 3.41116   3
   4  -2   4 25.0957 3.34866   4
   5  -2   4 858.209 20.6426   3
   5  -2   4 850.299 21.0676   4
   6  -2   4 338.111 12.1206   4
   6  -2   4 343.991 11.8038   3
   7  -2   4 57.7672 5.75591   3
   7  -2   4 45.2928 5.67820   4
   8  -2   4 8.95203 3.86538   3
   8  -2   4 3.37557 4.07264   4
   9  -2   4 24.9969 5.73723   4
   9  -2   4 20.5309 4.93674   3
  10  -2   4 2.21919 3.71561   3
  10  -2   4 4.99876 5.25135   4
  11  -2   4 1.03211 4.11821   3
  11  -2   4 -1.4254 4.11922   4
  12  -2   4 2.74541 5.57145   4
  12   1  -4 3.14053 3.16545   1
  11   1  -4 0.79274 2.68928   1
  10   1  -4 1.92940 2.83291   1
  10   1  -4 -0.4580 2.34609   1
   9   1  -4 12.8257 2.87567   1
   9   1  -4 18.9997 3.33253   1
   8   1  -4 1.14688 2.19129   1
   8   1  -4 1.15167 2.09333   1
   7   1  -4 1.06016 1.85768   1
   7   1  -4 1.88007 2.04131   1
  -7  -1   4 2.70477 1.36869   2
   6   1  -4 858.389 18.7756   1
   6   1  -4 839.325 18.9350   1
  -6  -1   4 841.531 16.4296   2
   5   1  -4 41.1806 3.35071   1
   5   1  -4 41.0490 3.45054   1
  -5  -1   4 35.5202 2.21042   2
   4   1  -4 4.83980 1.12566   5
   4   1  -4 5.33452 1.17677   5
   4   1  -4 4.77290 1.59752   1
   4   1  -4 4.93345 1.64688   1
  -4  -1   4 5.93643 1.11883   2
   3   1  -4 2560.31 47.2804   5
   3   1  -4 2559.42 48.0193   1
   3   1  -4 2587.76 47.4290   5
   3   1  -4 2535.99 47.6113   1
  -3  -1   4 2546.14 46.3026   2
   2   1  -4 27.6892 2.08579   1
   2   1  -4 24.5810 1.98088   5
   2   1  -4 29.8636 1.55284   2
   2   1  -4 21.4791 1.98267   1
   2   1  -4 22.6783 1.90022   5
  -2  -1   4 25.0745 1.56391   2
   1   1  -4 5.72884 1.12308   1
   1   1  -4 8.49245 1.10340   2
   1   1  -4 7.32562 1.31916   5
   1   1  -4 7.12462 1.20952   5
  -1  -1   4 5.43111 0.88656   3
  -1  -1   4 6.10328 0.90571   2
  -1  -1   4 7.43891 1.29067   1
   0   1  -4 23.2996 1.46543   2
   0   1  -4 23.2334 1.56537   1
   0  -1   4 20.7449 1.46934   3
   0  -1   4 19.7706 1.62243   1
   0  -1   4 21.2315 1.40917   5
   0  -1   4 23.8785 1.20416   2
  -1   1  -4 518.347 10.0126   2
   1  -1   4 522.102 10.2419   5
   1  -1   4 523.038 9.46615   2
   1  -1   4 517.351 10.7793   1
   1  -1   4 513.192 10.5514   1
   1  -1   4 505.982 9.53042   2
   1  -1   4 527.895 10.8917   4
   1  -1   4 501.151 11.2300   3
   2  -1   4 1.92929 0.66638   1
   2  -1   4 2.57073 1.07541   3
   2  -1   4 1.03198 0.88528   4
   2  -1   4 1.35545 0.60048   1
   3  -1   4 33.1792 1.30254   1
   3  -1   4 37.0679 2.97442   4
   3  -1   4 35.0952 2.85763   3
   3  -1   4 31.4143 1.28901   1
   4  -1   4 44.9934 3.54635   3
   4  -1   4 51.9848 4.14127   4
   5  -1   4 112.708 6.68203   4
   5  -1   4 131.366 6.48185   3
   6  -1   4 -3.2630 2.08999   3
   6  -1   4 -4.2496 2.45215   4
   7  -1   4 78.0726 7.37698   4
   7  -1   4 70.3310 6.10579   3
   8  -1   4 86.5033 8.26558   4
   8  -1   4 90.6773 7.23500   3
   9  -1   4 11.3358 4.16710   3
   9  -1   4 19.2260 5.27548   4
  10  -1   4 1.98666 4.37389   4
  10  -1   4 4.76964 3.99944   3
  11  -1   4 -4.5664 4.76275   4
  12  -1   4 -3.9456 5.10116   4
  12  -1   4 3.48181 2.04862   1
  12   0  -4 2.92487 2.86403   1
  11   0  -4 -2.5759 2.66404   1
  11   0  -4 0.50932 2.51643   1
  10   0  -4 12.6064 2.92994   1
  10   0  -4 19.6870 3.72691   1
   9   0  -4 5.25233 2.56541   1
   9   0  -4 4.68299 2.33603   1
   8   0  -4 42.0101 3.92412   1
   8   0  -4 33.7716 3.50288   1
   7   0  -4 194.688 6.85763   1
   7   0  -4 199.961 7.09278   1
   6   0  -4 11.0635 2.10709   1
   6   0  -4 13.1041 2.19835   1
   5   0  -4 58.8873 3.62310   1
   5   0  -4 62.1079 3.62825   1
   4   0  -4 316.676 7.97135   1
   4   0  -4 315.698 8.17161   1
   3   0  -4 -0.2005 0.73153   5
   3   0  -4 1.40636 0.80817   5
   3   0  -4 2.85734 1.01345   1
   3   0  -4 1.06428 0.89940   1
  -3   0   4 -0.8493 0.60040   2
   2   0  -4 4912.16 87.6822   1
   2   0  -4 4888.99 85.8438   2
   2   0  -4 4871.60 87.3750   5
   2   0  -4 4889.30 87.1049   5
   2   0  -4 4738.19 85.7440   2
   2   0  -4 4841.13 87.2588   1
  -2   0   4 4820.65 86.2232   2
   1   0  -4 2937.08 54.0319   1
   1   0  -4 2970.12 53.4934   2
   1   0  -4 2937.98 54.3642   5
   1   0  -4 2967.86 53.9469   5
  -1   0   4 2993.20 52.8478   3
  -1   0   4 3016.32 53.2001   2
   0   0  -4 2.91660 0.77664   2
   0   0  -4 4.91713 0.91644   1
   0   0   4 4.22626 0.93712   5
   0   0   4 3.69757 0.61125   2
   0   0   4 3.31979 0.89326   1
   0   0   4 2.58946 0.68461   3
  -1   0  -4 2634.66 47.8842   2
   1   0   4 2670.99 48.3255   1
   1   0   4 2612.70 48.8940   3
   1   0   4 2710.23 47.4031   2
   1   0   4 2712.44 48.7882   4
   1   0   4 2655.08 48.0866   5
   1   0   4 2650.40 48.5642   1
   2   0   4 439.648 9.13514   1
   2   0   4 440.713 10.5246   3
   2   0   4 453.996 9.30672   1
   2   0   4 444.539 9.17643   1
   3   0   4 140.492 5.32991   3
   3   0   4 136.536 3.55371   1
   3   0   4 143.880 5.63326   4
   3   0   4 141.210 3.58789   1
   4   0   4 964.016 17.6876   1
   4   0   4 951.604 17.7043   1
   4   0   4 941.766 21.1423   3
   4   0   4 933.059 21.7622   4
   5   0   4 22.4606 3.52695   4
   5   0   4 26.5453 3.47558   3
   6   0   4 271.539 9.96470   3
   6   0   4 273.938 11.0864   4
   7   0   4 191.102 10.1526   4
   7   0   4 198.174 9.24327   3
   8   0   4 5.93703 3.48381   3
   8   0   4 2.69027 1.32084   1
   8   0   4 7.42580 3.97317   4
   9   0   4 229.658 6.63392   1
   9   0   4 223.655 6.71565   1
   9   0   4 237.018 13.0042   4
  10   0   4 1.95248 1.97598   1
  10   0   4 -2.0020 4.79662   4
  10   0   4 1.25949 1.76446   1
  11   0   4 -0.9707 1.91997   1
  11   0   4 -1.3594 2.03101   1
  11   0   4 -4.5854 4.22932   4
  12   0   4 2.13857 2.31152   1
  12   0   4 1.66068 2.31453   1
  12   0   4 0.13413 5.24403   4
  13   0   4 7.09582 2.80298   1
  13   0   4 5.91169 2.95668   1
  13   0   4 -6.8160 5.51664   4
  12  -1  -4 0.05610 2.53426   1
  11  -1  -4 8.72543 3.23409   1
  11  -1  -4 6.12780 2.55602   1
  10  -1  -4 16.7109 2.87352   1
  10  -1  -4 14.3380 3.36340   1
   9  -1  -4 -1.2357 2.11587   1
   9  -1  -4 1.81570 2.05456   1
   8  -1  -4 6.13063 2.17579   1
   8  -1  -4 0.21348 1.78622   1
   7  -1  -4 26.9226 2.87869   1
   7  -1  -4 22.2745 2.62185   1
   6  -1  -4 54.4814 3.52526   1
   6  -1  -4 58.7985 3.62146   1
   5  -1  -4 183.838 5.81819   1
   5  -1  -4 182.749 5.64915   1
   4  -1  -4 467.559 10.4057   1
   4  -1  -4 463.501 10.6435   1
   3  -1  -4 55.3303 2.79700   1
   3  -1  -4 46.9211 2.56672   1
   2  -1  -4 2799.37 50.6004   5
   2  -1  -4 2768.69 50.9136   5
   2  -1  -4 2849.53 51.4318   1
   2  -1  -4 2733.97 50.9987   1
  -2   1   4 2815.37 49.9431   2
   1  -1  -4 120.146 3.55003   5
   1  -1  -4 128.098 3.23542   2
   1  -1  -4 117.303 3.96686   5
   1  -1  -4 124.166 3.83970   1
   1  -1  -4 114.977 4.66055   1
  -1   1   4 113.560 3.06772   2
   0  -1  -4 2852.28 52.5992   5
   0  -1  -4 2894.27 51.7541   2
   0  -1  -4 2762.20 52.1484   1
   0   1   4 2887.34 52.4872   1
   0   1   4 2932.67 51.3685   2
  -1  -1  -4 3650.64 67.7268   2
   1   1   4 3872.95 68.6217   3
   1   1   4 3802.47 67.2841   2
   1   1   4 3821.63 68.4819   4
   1   1   4 3785.48 68.0923   5
   1   1   4 3663.65 68.3533   5
   1   1   4 3852.70 68.5030   1
  -2  -1  -4 189.209 4.31922   2
   2   1   4 186.231 4.72400   5
   2   1   4 182.674 4.97843   1
   2   1   4 181.053 5.73558   3
   2   1   4 176.383 4.87769   1
   2   1   4 177.804 5.69551   4
   3   1   4 253.085 7.66632   3
   3   1   4 253.352 6.19633   1
   3   1   4 246.529 7.99327   4
   3   1   4 255.697 6.24822   1
   4   1   4 199.936 7.93504   4
   4   1   4 220.665 5.60275   1
   4   1   4 198.590 7.46366   3
   4   1   4 220.259 5.62134   1
   5   1   4 86.1045 3.48783   1
   5   1   4 84.0934 5.95961   4
   5   1   4 84.1968 3.46779   1
   5   1   4 97.7589 5.37635   3
   6   1   4 86.1019 3.63464   1
   6   1   4 83.6994 6.27171   4
   6   1   4 86.7126 3.65588   1
   7   1   4 55.8736 6.16506   4
   7   1   4 57.4325 3.43436   1
   7   1   4 57.6586 3.42488   1
   8   1   4 27.8715 5.81720   4
   8   1   4 29.2256 2.89619   1
   8   1   4 28.4061 3.01035   1
   9   1   4 21.4416 2.92019   1
   9   1   4 20.0626 3.05409   1
   9   1   4 17.6432 5.66446   4
  10   1   4 5.51676 2.34909   1
  10   1   4 5.16682 2.43106   1
  10   1   4 -5.6572 4.61932   4
  11   1   4 4.88957 2.56906   1
  11   1   4 3.69082 4.93293   4
  11   1   4 5.14178 2.53798   1
  12   1   4 0.42687 2.58032   1
  12   1   4 3.19774 2.65590   1
  12   1   4 2.47315 5.26817   4
  13   1   4 -1.8711 2.75165   1
  12  -2  -4 -3.5844 2.91827   1
  12  -2  -4 -0.8578 2.20167   1
  11  -2  -4 8.01081 2.55348   1
  11  -2  -4 9.43493 3.29930   1
  10  -2  -4 -0.7051 2.38695   1
  10  -2  -4 0.49116 2.01831   1
   9  -2  -4 14.5735 2.58379   1
   9  -2  -4 17.8411 3.04523   1
   8  -2  -4 22.3513 2.99773   1
   8  -2  -4 14.2484 2.39633   1
   7  -2  -4 3.28214 1.73309   1
   7  -2  -4 9.92049 2.24750   1
   6  -2  -4 10.6459 1.81787   1
   6  -2  -4 6.06962 2.09757   3
   6  -2  -4 4.83557 1.73734   1
   5  -2  -4 2.20966 1.55562   1
   5  -2  -4 3.31940 1.67233   1
   5  -2  -4 5.18722 1.87401   3
   4  -2  -4 91.0153 3.82325   1
   4  -2  -4 90.3510 3.57598   1
   4  -2  -4 83.4585 3.48630   3
   3  -2  -4 1438.24 27.6774   1
   3  -2  -4 1463.86 27.1043   3
   3  -2  -4 1450.43 28.0388   1
   2  -2  -4 162.900 4.48791   5
   2  -2  -4 166.687 4.82372   1
   2  -2  -4 152.225 4.88651   1
   2  -2  -4 168.445 4.18897   5
   2  -2  -4 164.146 3.77628   3
  -2   2   4 157.891 3.72664   2
   1  -2  -4 1335.43 24.2917   2
   1  -2  -4 1337.39 25.7087   1
   1  -2  -4 1353.57 25.5037   1
   1  -2  -4 1305.54 25.5834   5
   1  -2  -4 1274.27 24.8269   5
  -1   2   4 1332.02 24.3757   2
   0  -2  -4 7286.05 134.891   5
   0  -2  -4 7641.76 134.225   5
   0  -2  -4 7589.28 134.700   1
   0  -2  -4 7518.85 134.670   1
   0   2   4 7634.73 134.953   1
  -1  -2  -4 1968.47 37.0146   1
  -1  -2  -4 2020.82 36.3465   2
   1   2   4 1973.19 36.9060   4
   1   2   4 1922.55 37.1569   5
   1   2   4 1949.89 37.2107   1
   1   2   4 1987.56 35.8852   2
  -2  -2  -4 222.112 5.39630   2
   2   2   4 216.635 6.15288   1
   2   2   4 220.839 6.07811   1
   2   2   4 210.716 5.89891   5
   2   2   4 221.535 6.63255   4
   2   2   4 227.269 4.92401   2
  -3  -2  -4 248.615 5.71952   2
   3   2   4 241.046 6.60885   1
   3   2   4 250.752 8.00416   4
   3   2   4 234.788 6.06900   5
   3   2   4 252.345 6.78401   1
  -4  -2  -4 27.6529 1.50838   2
   4   2   4 28.7556 2.49960   1
   4   2   4 28.6526 2.46559   1
   4   2   4 22.6960 3.25887   4
   5   2   4 51.8221 3.46655   1
   5   2   4 56.9587 3.46722   1
   5   2   4 60.4012 5.70665   4
   6   2   4 440.715 11.1955   1
   6   2   4 448.407 11.1152   1
   6   2   4 450.604 14.6499   4
   7   2   4 4.13773 1.97885   1
   7   2   4 3.96165 3.26440   4
   7   2   4 4.42225 2.14379   1
   8   2   4 495.348 12.8442   1
   8   2   4 499.248 18.1031   4
   8   2   4 491.397 13.0949   1
   9   2   4 72.9478 5.72986   1
   9   2   4 58.0894 8.00243   4
   9   2   4 80.6093 5.42772   1
  10   2   4 -0.9832 5.12968   4
  10   2   4 0.48075 2.61014   1
  10   2   4 0.48518 2.30288   1
  11   2   4 14.1915 6.38493   4
  11   2   4 6.24435 2.92540   1
  11   2   4 11.4962 3.30504   1
  12   2   4 0.69143 2.76305   1
  12   2   4 14.0028 6.82590   4
  12   2   4 -0.2118 2.90355   1
  12  -3  -4 0.70387 3.09190   1
  12  -3  -4 1.40088 2.44966   1
  11  -3  -4 2.62245 2.82007   1
  11  -3  -4 -1.9478 2.08271   1
  10  -3  -4 23.1936 3.55920   1
  10  -3  -4 13.0323 2.59016   1
   9  -3  -4 27.4838 3.05017   1
   9  -3  -4 28.7096 3.59047   1
   8  -3  -4 52.7222 4.07806   1
   8  -3  -4 60.5616 4.80351   1
   7  -3  -4 368.488 9.61694   1
   7  -3  -4 379.004 11.3136   3
   7  -3  -4 372.202 10.0643   1
   6  -3  -4 48.2834 3.84169   3
   6  -3  -4 53.0443 3.62307   1
   6  -3  -4 43.8021 3.25714   1
   5  -3  -4 77.3813 4.11255   1
   5  -3  -4 76.6808 4.17690   3
   5  -3  -4 83.5300 3.95062   1
   4  -3  -4 1035.06 20.8999   3
   4  -3  -4 1038.19 21.1678   1
   4  -3  -4 1031.68 20.7471   1
   3  -3  -4 520.589 12.0730   1
   3  -3  -4 533.459 11.3273   3
   3  -3  -4 533.218 11.8368   1
   2  -3  -4 557.152 11.7669   5
   2  -3  -4 535.674 11.2505   5
   2  -3  -4 551.242 11.3331   3
   2  -3  -4 558.321 12.2966   1
   2  -3  -4 575.259 12.6755   1
  -2   3   4 567.915 10.9177   2
   1  -3  -4 315.712 6.56757   2
   1  -3  -4 299.809 7.90814   5
   1  -3  -4 311.230 7.96997   1
   1  -3  -4 313.222 8.21005   1
   1  -3  -4 318.815 7.29266   5
  -1   3   4 309.299 6.75595   2
   0  -3  -4 1573.61 30.2622   5
   0  -3  -4 1684.92 29.8263   2
   0  -3  -4 1584.69 31.1601   5
   0  -3  -4 1570.75 30.8966   1
   0   3   4 1584.17 31.0902   1
   0   3   4 1568.37 29.4673   2
  -1  -3  -4 154.470 5.17761   1
  -1  -3  -4 154.197 4.46373   2
   1   3   4 160.164 4.20860   2
   1   3   4 148.951 4.72756   4
   1   3   4 158.887 5.35488   1
  -2  -3  -4 1240.75 23.7494   2
   2   3   4 1242.59 24.8818   5
   2   3   4 1231.22 23.2930   2
   2   3   4 1218.47 25.0814   1
   2   3   4 1231.73 25.2615   4
  -3  -3  -4 324.123 7.68274   2
   3   3   4 325.789 8.95604   1
   3   3   4 319.157 9.69511   4
   3   3   4 329.906 8.48920   5
   3   3   4 327.717 6.90043   2
   3   3   4 315.660 8.67782   1
  -4  -3  -4 34.1364 2.40976   2
   4   3   4 33.8830 4.17964   4
   4   3   4 36.6036 3.18967   1
   4   3   4 34.1273 2.64871   5
   4   3   4 30.0879 3.12675   1
  -5  -3  -4 46.4394 2.60990   2
   5   3   4 46.0708 3.69513   1
   5   3   4 57.1504 4.02306   1
   5   3   4 53.7066 5.39703   4
  -6  -3  -4 -0.3857 1.19230   2
   6   3   4 2.20185 3.05933   4
   6   3   4 0.03793 1.94597   1
   6   3   4 1.79528 2.29816   1
  -7  -3  -4 107.420 3.74569   2
   7   3   4 97.8757 5.54813   1
   7   3   4 105.625 5.94000   1
   7   3   4 105.461 8.22582   4
   8   3   4 11.6881 3.09605   1
   8   3   4 16.3340 3.18407   1
   8   3   4 12.7061 4.95135   4
   9   3   4 21.2453 3.88925   1
   9   3   4 18.5718 3.39814   1
   9   3   4 16.0400 6.02035   4
  10   3   4 -3.2353 4.44323   4
  10   3   4 7.29053 3.03149   1
  10   3   4 3.32859 2.88180   1
  11   3   4 7.41508 3.49398   1
  11   3   4 5.33354 3.25546   1
  11   3   4 6.81198 5.40328   4
  12   3   4 0.51101 3.21783   1
  12   3   4 -1.9941 5.36454   4
  11  -4  -4 5.67482 2.46627   1
  11  -4  -4 10.6057 3.19899   1
  10  -4  -4 -1.9620 2.37293   1
  10  -4  -4 -1.1062 2.00740   1
   9  -4  -4 27.6875 4.53367   3
   9  -4  -4 28.8377 3.70038   1
   9  -4  -4 23.8135 3.11771   1
   8  -4  -4 17.4865 3.12034   1
   8  -4  -4 20.0526 3.95137   3
   8  -4  -4 18.9286 2.88585   1
   7  -4  -4 657.433 17.0010   3
   7  -4  -4 687.253 15.9685   1
   7  -4  -4 699.054 15.5310   1
   6  -4  -4 2.28056 1.83746   1
   6  -4  -4 0.41106 1.89096   1
   6  -4  -4 1.48758 2.11110   3
   5  -4  -4 11.1815 2.05558   1
   5  -4  -4 10.3502 2.24997   3
   5  -4  -4 9.49149 2.09467   1
   4  -4  -4 508.431 12.2484   1
   4  -4  -4 506.375 11.8484   1
   4  -4  -4 488.199 11.8619   3
   3  -4  -4 9.71478 1.55008   3
   3  -4  -4 7.63811 1.74433   1
   3  -4  -4 8.84890 1.88641   1
  -3   4   4 6.67137 0.98555   2
   2  -4  -4 5.25270 1.31357   3
   2  -4  -4 1.43061 1.15442   5
   2  -4  -4 1.42068 1.28826   1
   2  -4  -4 0.55305 0.83007   5
   2  -4  -4 0.89628 1.31656   1
  -2   4   4 2.60358 0.86478   2
   1  -4  -4 245.227 5.46636   2
   1  -4  -4 248.512 7.32908   1
   1  -4  -4 236.477 7.35103   1
   1  -4  -4 245.809 6.38368   5
   1  -4  -4 247.128 7.11414   5
  -1   4   4 244.538 5.77647   2
  -1   4   4 246.519 5.89496   2
   0  -4  -4 377.388 9.20053   5
   0  -4  -4 385.798 10.0050   1
   0  -4  -4 374.678 9.94127   5
   0  -4  -4 373.167 8.53201   2
   0   4   4 384.424 8.45971   4
   0   4   4 392.504 8.53675   2
  -1  -4  -4 588.439 14.0015   5
  -1  -4  -4 492.878 11.0375   2
  -1  -4  -4 474.079 12.1392   1
   1   4   4 507.525 12.5310   1
   1   4   4 483.998 11.3506   4
   1   4   4 481.301 10.7259   2
  -2  -4  -4 307.637 8.96913   1
  -2  -4  -4 320.296 7.96833   2
   2   4   4 307.805 7.58300   2
   2   4   4 335.159 9.17281   4
   2   4   4 336.862 9.48727   1
   2   4   4 310.307 9.09587   5
  -3  -4  -4 25.8182 2.38709   2
   3   4   4 29.2446 3.37150   4
   3   4   4 27.1075 3.16580   1
   3   4   4 26.9901 2.94826   5
   3   4   4 26.2313 2.06178   2
  -4  -4  -4 25.3565 2.54058   2
   4   4   4 26.1710 1.62469   2
   4   4   4 26.7811 3.36408   1
   4   4   4 25.8893 2.86379   5
   4   4   4 23.3131 1.53495   2
   4   4   4 24.3844 3.20640   1
   4   4   4 26.5298 3.87424   4
  -5  -4  -4 5.86714 1.63809   2
   5   4   4 4.76665 2.11142   1
   5   4   4 8.40729 3.06793   4
   5   4   4 10.9988 2.70267   1
   5   4   4 2.14195 1.71201   5
  -6  -4  -4 61.6809 3.65711   2
   6   4   4 56.9186 5.16949   1
   6   4   4 57.7695 6.08665   4
   6   4   4 74.0139 5.31148   1
  -7  -4  -4 253.196 7.35943   2
   7   4   4 264.512 9.83335   1
   7   4   4 265.773 12.3339   4
   7   4   4 263.403 9.48417   1
   8   4   4 16.9640 3.75433   1
   8   4   4 13.6601 3.23397   1
   8   4   4 7.68662 4.82952   4
   9   4   4 1.13295 4.17597   4
   9   4   4 4.03653 3.12119   1
   9   4   4 0.11653 2.72577   1
  10   4   4 5.19373 3.41891   1
  10   4   4 16.0993 5.58463   4
  11   4   4 -1.0682 3.31043   1
  11   4   4 1.80511 5.32643   4
  12   4   4 6.56819 4.18003   1
  12   4   4 5.57617 6.24038   4
  11  -5  -4 2.62607 2.47447   1
  11  -5  -4 3.72832 2.98529   1
  10  -5  -4 2.83037 2.46257   1
  10  -5  -4 6.95628 2.86622   1
   9  -5  -4 7.71647 2.57732   1
   9  -5  -4 3.46186 2.69281   1
   9  -5  -4 6.75052 3.32522   3
   8  -5  -4 151.244 7.90428   3
   8  -5  -4 145.224 7.10980   1
   8  -5  -4 160.624 6.60556   1
   7  -5  -4 170.404 6.84803   1
   7  -5  -4 197.196 7.71361   1
   7  -5  -4 177.809 8.07972   3
   6  -5  -4 19.7170 3.19995   3
   6  -5  -4 18.9394 2.73928   1
   6  -5  -4 14.7310 2.80121   1
   5  -5  -4 359.422 9.79712   1
   5  -5  -4 359.430 10.3788   3
   5  -5  -4 364.267 10.2349   1
   4  -5  -4 268.645 8.14184   1
   4  -5  -4 269.217 8.13579   3
   4  -5  -4 267.419 8.43870   1
  -4   5   4 271.963 5.98796   2
   3  -5  -4 70.7435 4.23392   1
   3  -5  -4 61.0768 3.89233   1
   3  -5  -4 69.3930 3.52721   3
  -3   5   4 61.1712 2.51157   2
   2  -5  -4 18.7079 2.14843   5
   2  -5  -4 15.2957 1.66348   5
   2  -5  -4 14.7536 2.45990   1
   2  -5  -4 23.1977 2.34287   3
   2  -5  -4 12.6096 2.30693   1
  -2   5   4 17.2885 1.60855   2
   1  -5  -4 160.602 5.15955   5
   1  -5  -4 153.402 6.35867   1
   1  -5  -4 167.675 6.42049   1
   1  -5  -4 162.979 4.10265   2
   1  -5  -4 158.799 5.86075   5
  -1   5   4 158.566 4.68567   2
   0  -5  -4 1469.61 27.9127   2
   0  -5  -4 1463.43 30.1320   1
   0  -5  -4 1436.26 30.0036   5
   0  -5  -4 1489.73 29.1062   5
   0   5   4 1477.26 28.1129   2
   0   5   4 1465.92 27.8965   4
  -1  -5  -4 0.39356 1.62205   5
  -1  -5  -4 2.72010 1.42161   5
  -1  -5  -4 4.40900 1.55479   2
  -1  -5  -4 4.49516 1.95940   1
   1   5   4 3.90392 1.57149   4
   1   5   4 5.14891 1.99636   1
   1   5   4 5.90233 1.49816   2
  -2  -5  -4 1480.58 29.5580   2
  -2  -5  -4 1578.52 32.7801   5
  -2  -5  -4 1514.32 31.3465   1
   2   5   4 1508.80 29.2980   2
   2   5   4 1506.35 31.6346   1
   2   5   4 1513.65 30.7531   4
  -3  -5  -4 0.64592 1.59793   2
   3   5   4 0.33754 1.97655   4
   3   5   4 0.38686 2.05838   1
   3   5   4 -0.2721 1.69322   5
   3   5   4 0.63005 1.29282   2
  -4  -5  -4 58.2839 3.69280   2
   4   5   4 59.1233 2.96849   2
   4   5   4 63.1522 4.52326   5
   4   5   4 71.8378 5.16503   4
   4   5   4 64.5804 5.14689   1
  -5  -5  -4 -3.2864 1.81308   2
   5   5   4 -0.3965 2.00089   5
   5   5   4 -1.8312 2.54405   1
   5   5   4 -2.5258 2.17440   1
   5   5   4 -0.6031 2.71480   4
  -6  -5  -4 131.565 5.58726   2
   6   5   4 123.737 7.34054   1
   6   5   4 143.444 7.28323   1
   6   5   4 135.980 5.51256   5
   6   5   4 138.185 8.58689   4
  -7  -5  -4 4.24525 2.21212   2
   7   5   4 0.54885 3.84649   4
   7   5   4 5.88714 3.16654   1
   7   5   4 2.86769 2.62539   1
  -8  -5  -4 20.7296 3.05307   2
   8   5   4 15.2391 5.41468   4
   8   5   4 13.0343 3.72430   1
   8   5   4 20.4779 4.19445   1
   9   5   4 3.08268 3.45204   1
   9   5   4 -2.2246 4.08911   4
  10   5   4 -0.3223 3.35923   1
  10   5   4 6.84279 5.69126   4
  11   5   4 22.0431 6.92126   4
  11   5   4 9.85742 4.19430   1
  12   5   4 -1.2093 5.94607   4
  12   5   4 1.46629 4.39003   1
  11  -6  -4 1.74215 3.11610   1
  11  -6  -4 2.43952 2.69320   1
  10  -6  -4 6.82159 3.45391   1
  10  -6  -4 6.59546 2.79259   1
   9  -6  -4 13.8182 2.98559   1
   9  -6  -4 21.1205 6.53445   3
   9  -6  -4 21.1414 3.74256   1
   8  -6  -4 10.1384 2.71464   1
   8  -6  -4 5.73631 3.27679   3
   8  -6  -4 15.2018 3.29311   1
   7  -6  -4 28.9748 3.45660   1
   7  -6  -4 35.7100 4.48895   3
   7  -6  -4 39.1283 4.27195   1
   6  -6  -4 19.5458 3.56939   3
   6  -6  -4 14.5534 2.74645   1
   6  -6  -4 20.4308 3.29825   1
   5  -6  -4 61.0801 4.85443   1
   5  -6  -4 74.3416 4.87868   3
   5  -6  -4 72.6036 4.78248   1
   4  -6  -4 64.1033 4.64564   1
   4  -6  -4 66.2121 4.33087   3
   4  -6  -4 58.0271 4.38468   1
   4  -6  -4 64.4234 4.69569   1
  -4   6   4 61.0949 2.71664   2
   3  -6  -4 -1.2091 1.39973   3
   3  -6  -4 -0.2208 1.94406   1
   3  -6  -4 -1.2435 1.79305   1
  -3   6   4 -0.5505 1.02119   2
   2  -6  -4 132.580 5.09898   5
   2  -6  -4 121.389 6.08164   1
   2  -6  -4 130.973 4.41286   5
   2  -6  -4 129.801 6.26303   1
   2  -6  -4 133.049 5.31717   3
  -2   6   4 127.812 4.27953   2
   1  -6  -4 247.654 8.29746   5
   1  -6  -4 244.698 5.91733   2
   1  -6  -4 270.584 9.17637   1
   1  -6  -4 264.710 7.44229   5
  -1   6   4 260.179 7.01536   2
  -1   6   4 263.785 6.16144   4
   0  -6  -4 1.91421 1.74128   5
   0  -6  -4 0.73811 2.06698   5
   0  -6  -4 -1.8829 2.13243   1
   0  -6  -4 -4.8299 1.26399   2
   0   6   4 -2.4939 1.33310   2
   0   6   4 1.77621 1.17763   4
  -1  -6  -4 181.556 6.92501   5
  -1  -6  -4 193.779 7.76067   5
  -1  -6  -4 206.197 6.31675   2
  -1  -6  -4 205.959 8.00042   1
   1   6   4 197.526 7.80542   1
   1   6   4 199.570 6.30386   4
   1   6   4 194.440 6.20027   2
  -2  -6  -4 299.146 10.0525   1
  -2  -6  -4 309.700 8.50403   2
  -2  -6  -4 305.815 10.1688   5
   2   6   4 302.168 10.2518   1
   2   6   4 299.076 9.04599   4
   2   6   4 301.644 8.30255   2
   2   6   4 307.566 10.2286   5
  -3  -6  -4 89.4296 4.61272   2
  -3  -6  -4 85.2764 5.56069   1
   3   6   4 92.1779 5.34919   4
   3   6   4 93.9949 5.77084   5
   3   6   4 98.3273 4.41081   2
   3   6   4 94.3560 6.08483   1
  -4  -6  -4 107.798 5.32969   2
   4   6   4 107.095 6.19713   5
   4   6   4 121.869 6.86372   4
   4   6   4 109.960 4.53098   2
   4   6   4 117.928 6.92965   1
  -5  -6  -4 212.467 7.39388   2
   5   6   4 197.717 5.73261   2
   5   6   4 215.534 9.32413   1
   5   6   4 207.474 5.55564   2
   5   6   4 201.795 8.07830   5
   5   6   4 186.373 9.16349   4
  -6  -6  -4 238.130 8.28987   2
   6   6   4 243.908 11.3829   4
   6   6   4 249.839 10.2966   1
   6   6   4 264.375 10.7262   1
   6   6   4 257.710 8.79467   5
  -7  -6  -4 109.827 5.84612   2
   7   6   4 94.4350 8.55414   4
   7   6   4 108.597 5.13559   5
   7   6   4 107.795 7.81796   1
  -8  -6  -4 3.83260 2.65277   2
   8   6   4 1.99071 3.38745   1
   8   6   4 2.82357 4.98335   4
   9   6   4 1.57035 4.03554   1
   9   6   4 5.72647 5.34082   4
  10   6   4 -5.9048 4.57323   4
  10   6   4 -1.4719 4.03027   1
  11   6   4 -0.9550 5.17904   4
  11   6   4 -0.0369 4.25619   1
  10  -7  -4 4.66969 2.72733   1
  10  -7  -4 4.41735 3.47666   1
   9  -7  -4 25.6012 4.42514   1
   9  -7  -4 13.2430 3.14001   1
   8  -7  -4 -2.4180 2.28822   1
   8  -7  -4 4.25925 3.22041   3
   8  -7  -4 8.14972 3.26223   1
   7  -7  -4 -1.9284 2.30761   1
   7  -7  -4 3.03945 2.73830   1
   7  -7  -4 3.55361 2.93280   3
   6  -7  -4 41.3016 4.59292   1
   6  -7  -4 40.2969 4.43754   1
   6  -7  -4 49.2158 5.00233   3
   6  -7  -4 41.9930 4.45112   1
   5  -7  -4 62.6634 5.39894   1
   5  -7  -4 68.7637 5.58069   1
   5  -7  -4 75.0277 5.56982   3
   4  -7  -4 83.2679 5.71542   1
   4  -7  -4 82.6680 5.11699   3
   4  -7  -4 74.4179 5.54641   1
  -4   7   4 80.5817 3.50140   2
   3  -7  -4 123.625 6.85393   1
   3  -7  -4 134.252 6.13796   3
   3  -7  -4 138.844 6.96082   1
  -3   7   4 129.895 4.57957   2
   2  -7  -4 4.62563 2.02733   5
   2  -7  -4 4.14336 1.57506   5
   2  -7  -4 6.36102 2.22956   3
   2  -7  -4 6.38918 2.58142   1
   2  -7  -4 5.46346 2.77983   1
  -2   7   4 3.76685 1.64955   2
   1  -7  -4 516.243 12.5716   5
   1  -7  -4 522.832 13.6193   5
   1  -7  -4 512.815 10.6724   2
   1  -7  -4 526.017 14.6547   1
   1  -7  -4 535.239 10.6079   2
  -1   7   4 521.390 10.7857   4
  -1   7   4 534.837 12.2843   2
   0  -7  -4 20.6023 3.38251   5
   0  -7  -4 18.0995 2.29438   2
   0  -7  -4 15.9395 2.66440   5
   0  -7  -4 23.2027 3.85017   1
   0   7   4 20.6768 2.03066   4
   0   7   4 21.6461 2.60691   2
  -1  -7  -4 -1.9391 1.89941   5
  -1  -7  -4 -5.2321 1.49296   5
  -1  -7  -4 -1.6777 2.32739   1
  -1  -7  -4 -2.7488 1.64567   2
   1   7   4 -0.3179 2.28220   1
   1   7   4 -1.3811 1.37669   4
   1   7   4 -0.9585 1.68242   2
  -2  -7  -4 148.193 7.80244   5
  -2  -7  -4 103.789 5.21678   2
  -2  -7  -4 106.173 6.75703   1
  -2  -7  -4 103.461 6.50213   5
   2   7   4 97.4185 5.11813   4
   2   7   4 102.907 6.57935   5
   2   7   4 104.822 5.10332   2
   2   7   4 119.346 6.87836   1
  -3  -7  -4 7.22184 2.63274   5
  -3  -7  -4 9.55555 2.44378   2
  -3  -7  -4 11.5665 3.12930   1
   3   7   4 8.21264 3.01176   1
   3   7   4 5.09824 2.85414   5
   3   7   4 10.5971 2.77790   4
   3   7   4 10.1711 2.20030   2
  -4  -7  -4 5.93937 2.59139   2
   4   7   4 9.42990 3.26792   4
   4   7   4 5.37260 3.13196   1
   4   7   4 8.18738 2.91305   5
   4   7   4 6.67000 2.04933   2
  -5  -7  -4 51.2369 4.48113   2
   5   7   4 45.6010 5.32642   1
   5   7   4 44.8723 3.44015   2
   5   7   4 47.7861 5.66861   4
   5   7   4 43.4390 4.77635   5
  -6  -7  -4 -5.3290 2.45698   2
   6   7   4 -4.9851 3.21269   1
   6   7   4 -2.5233 2.45739   5
   6   7   4 1.82336 3.59404   4
  -7  -7  -4 45.3497 4.55691   2
   7   7   4 41.7264 4.31362   5
   7   7   4 44.1810 6.02470   1
   7   7   4 32.5411 6.22491   4
  -8  -7  -4 3.69318 3.09512   2
   8   7   4 -1.1183 3.97923   1
   8   7   4 -0.0564 4.91304   4
   8   7   4 4.73985 2.05174   5
  -9  -7  -4 -0.3209 3.02161   2
   9   7   4 -4.6067 4.53619   4
   9   7   4 -5.5351 3.90376   1
  10   7   4 2.14624 4.99340   4
  10   7   4 -1.0990 4.14546   1
  11   7   4 -9.4124 4.81118   4
  11   7   4 2.38899 4.46905   1
  10  -8  -4 6.24604 3.11018   1
   9  -8  -4 0.74409 2.88465   1
   9  -8  -4 -1.3970 2.58271   1
   8  -8  -4 15.0953 4.11974   3
   8  -8  -4 12.5470 4.06226   1
   8  -8  -4 9.96704 3.40924   1
   7  -8  -4 3.86615 3.17709   1
   7  -8  -4 -0.1099 3.03014   3
   7  -8  -4 0.25754 2.84046   1
   6  -8  -4 11.0425 3.35939   3
   6  -8  -4 5.52273 2.92280   1
   6  -8  -4 5.78481 3.03076   1
   5  -8  -4 25.0268 4.21439   1
   5  -8  -4 19.2865 3.92340   1
   5  -8  -4 19.3119 3.82979   3
   4  -8  -4 22.9499 3.94290   1
   4  -8  -4 27.8675 4.24132   1
   4  -8  -4 25.1372 3.78915   3
  -4   8   4 24.9058 2.51455   2
   3  -8  -4 8.12891 2.83137   3
   3  -8  -4 8.52708 3.17095   1
   3  -8  -4 4.23199 2.77229   1
  -3   8   4 11.2768 2.20743   2
   2  -8  -4 714.891 18.9418   1
   2  -8  -4 717.773 15.6804   5
   2  -8  -4 692.535 16.3943   5
   2  -8  -4 723.317 17.8035   3
   2  -8  -4 701.330 18.9077   1
  -2   8   4 740.655 16.0453   2
   1  -8  -4 92.9811 5.58642   5
   1  -8  -4 99.8602 6.99200   1
   1  -8  -4 90.2658 5.64638   3
   1  -8  -4 94.1870 4.85052   5
   1  -8  -4 89.7020 2.75022   2
   1  -8  -4 96.0277 2.96964   2
  -1   8   4 94.8179 4.85301   2
   0  -8  -4 21.5437 2.44299   2
   0  -8  -4 28.4659 3.87598   5
   0  -8  -4 19.3786 3.74064   1
   0  -8  -4 26.6812 3.34155   5
   0   8   4 29.0865 3.21332   2
  -1  -8  -4 19.6616 4.09923   1
  -1  -8  -4 19.5605 3.21928   5
  -1  -8  -4 14.1791 2.52937   2
  -1  -8  -4 19.2842 3.80184   5
   1   8   4 18.0718 2.92468   2
   1   8   4 23.7882 4.05312   1
   1   8   4 23.5682 2.44965   4
  -2  -8  -4 -1.7679 3.22266   5
  -2  -8  -4 -2.3077 2.78064   1
  -2  -8  -4 -7.8747 1.91690   2
  -2  -8  -4 1.87077 2.04560   5
   2   8   4 0.64436 1.86233   4
   2   8   4 -4.8339 2.75315   5
   2   8   4 -7.4576 1.83502   2
   2   8   4 -3.1565 2.81159   1
  -3  -8  -4 34.6841 4.80280   1
  -3  -8  -4 30.2447 3.67054   2
  -3  -8  -4 51.1775 7.17293   5
   3   8   4 36.8241 5.02998   1
   3   8   4 31.7504 3.52542   2
   3   8   4 32.1846 4.92496   5
   3   8   4 28.4831 3.82570   4
  -4  -8  -4 10.6223 3.21850   2
   4   8   4 11.3724 3.46770   4
   4   8   4 5.91262 3.52524   5
   4   8   4 9.74052 2.67199   2
   4   8   4 1.27086 3.71525   1
  -5  -8  -4 122.245 6.53677   2
   5   8   4 116.954 7.95694   5
   5   8   4 117.318 5.46892   2
   5   8   4 116.137 7.96713   4
   5   8   4 108.351 8.52462   1
  -6  -8  -4 68.4168 5.47294   2
   6   8   4 63.5259 6.81993   4
   6   8   4 57.8882 5.75799   5
   6   8   4 64.2121 3.48031   2
   6   8   4 82.5046 7.71415   1
  -7  -8  -4 -0.6879 2.93472   2
   7   8   4 -3.9079 3.92136   4
   7   8   4 -2.0059 2.64750   5
   7   8   4 -0.2390 4.02353   1
  -8  -8  -4 -0.2165 3.35370   2
   8   8   4 0.97670 4.51234   4
   8   8   4 -3.6120 2.24858   5
   8   8   4 -2.3672 4.19880   1
  -9  -8  -4 6.20251 3.49192   2
   9   8   4 5.72990 4.72475   1
   9   8   4 11.4366 5.82085   4
 -10  -8  -4 1.98629 3.61362   2
  10   8   4 -7.4323 4.85735   4
  10   8   4 4.97377 4.65525   1
   9  -9  -4 5.50515 3.67636   1
   8  -9  -4 -2.0390 2.95821   1
   7  -9  -4 14.3719 4.01854   3
   7  -9  -4 11.2909 3.77294   1
   6  -9  -4 9.57253 3.75659   1
   6  -9  -4 10.2766 3.52584   3
   5  -9  -4 2.10607 3.30950   1
   5  -9  -4 9.08953 3.36673   3
   4  -9  -4 3.54452 2.64743   3
   4  -9  -4 -2.5327 3.01209   1
  -4   9   4 0.44387 2.04789   2
   3  -9  -4 6.51821 3.08857   3
   3  -9  -4 -0.4657 2.97652   1
  -3   9   4 4.41820 2.20836   2
   2  -9  -4 121.092 8.14006   1
   2  -9  -4 135.532 5.43011   5
   2  -9  -4 139.509 7.44539   3
   2  -9  -4 133.313 6.13032   5
  -2   9   4 129.003 6.03467   2
   1  -9  -4 144.256 7.29288   5
   1  -9  -4 137.117 6.21851   5
   1  -9  -4 144.477 8.82159   1
   1  -9  -4 163.468 7.92882   3
  -1   9   4 144.417 6.44879   2
   0  -9  -4 3.53200 3.44539   1
   0  -9  -4 2.66388 1.79596   2
   0  -9  -4 1.60300 2.60032   5
   0  -9  -4 3.11969 2.52011   5
   0   9   4 1.87914 2.46573   2
  -1  -9  -4 53.9419 5.63274   5
  -1  -9  -4 48.7556 4.69370   5
  -1  -9  -4 46.9117 3.74338   2
  -1  -9  -4 50.8181 5.91820   1
   1   9   4 43.5569 4.15998   2
  -2  -9  -4 98.2650 7.50520   5
  -2  -9  -4 107.177 5.61691   2
  -2  -9  -4 100.301 7.88971   1
  -2  -9  -4 106.608 6.68434   5
   2   9   4 102.170 5.12389   4
   2   9   4 107.339 5.95261   2
  -3  -9  -4 75.7511 5.61233   2
   3   9   4 61.0580 5.20074   4
   3   9   4 68.8842 5.29349   2
  -4  -9  -4 11.6426 3.53629   2
   4   9   4 13.2853 3.18943   2
   4   9   4 11.0300 3.65203   4
   4   9   4 4.23717 4.00432   5
   4   9   4 18.6429 5.02982   1
  -5  -9  -4 10.6925 3.52993   2
   5   9   4 8.91173 2.74508   2
   5   9   4 14.8620 4.09839   4
   5   9   4 6.32294 4.37468   1
   5   9   4 15.1567 4.41412   5
  -6  -9  -4 34.5207 4.75184   2
   6   9   4 34.7554 5.89661   1
   6   9   4 23.7195 4.84077   5
   6   9   4 30.5738 3.14496   2
   6   9   4 31.0563 5.58608   4
  -7  -9  -4 19.0483 4.13154   2
   7   9   4 17.9097 5.29675   1
   7   9   4 17.2864 5.12638   4
   7   9   4 22.5649 4.38839   5
  -8  -9  -4 -3.4680 3.11692   2
   8   9   4 -4.0103 4.03892   4
   8   9   4 -1.1619 2.70143   5
   8   9   4 1.44649 4.11828   1
  -9  -9  -4 2.05469 3.72088   2
   9   9   4 5.07573 5.20971   4
   9   9   4 10.5453 5.18648   1
   9   9   4 4.40157 2.26807   5
 -10  -9  -4 -1.4127 3.71377   2
  10   9   4 4.46028 6.04346   4
  10   9   4 9.94151 5.42028   1
   8 -10  -4 3.09216 3.82179   1
   7 -10  -4 2.27059 3.60806   1
   7 -10  -4 3.12067 3.60268   3
   6 -10  -4 11.8957 3.93040   3
   6 -10  -4 1.62570 3.67413   1
   5 -10  -4 -7.7522 3.10501   1
   5 -10  -4 1.78093 3.02382   3
   4 -10  -4 -1.2816 3.59654   1
   4 -10  -4 -1.7510 2.85827   3
  -4  10   4 1.32603 2.53397   2
   3 -10  -4 72.5524 6.26776   3
   3 -10  -4 75.0189 7.37876   1
  -3  10   4 78.9667 5.44256   2
   2 -10  -4 3.20750 3.74891   1
   2 -10  -4 3.42075 2.00276   5
   2 -10  -4 5.22429 2.34993   5
   2 -10  -4 -1.8373 2.94634   3
  -2  10   4 3.05730 2.73510   2
   1 -10  -4 3.28605 3.41642   3
   1 -10  -4 3.08489 2.25466   5
   1 -10  -4 7.70339 3.91622   1
   1 -10  -4 2.49651 2.60189   5
  -1  10   4 -0.1337 2.43578   2
   0 -10  -4 10.9782 3.63511   5
   0 -10  -4 11.2047 3.08522   5
   0 -10  -4 9.24736 1.97177   2
   0 -10  -4 10.9388 4.34212   1
   0  10   4 10.5480 3.07330   2
  -1 -10  -4 3.01719 2.21364   2
  -1 -10  -4 0.44300 2.50863   5
  -1 -10  -4 -0.2113 3.62955   1
  -1 -10  -4 1.80572 2.99057   5
   1  10   4 6.65696 2.95373   2
  -2 -10  -4 2.51243 2.59744   2
  -2 -10  -4 8.55762 3.61048   5
   2  10   4 4.79435 2.87301   2
  -3 -10  -4 62.0019 5.16328   2
   3  10   4 66.9633 5.44746   2
  -4 -10  -4 -4.7232 2.68128   2
   4  10   4 -2.1036 2.93089   4
   4  10   4 0.30090 2.49906   2
  -5 -10  -4 108.443 6.88835   2
   5  10   4 106.359 6.14126   2
   5  10   4 102.490 7.79193   4
  -6 -10  -4 3.85630 3.42594   2
   6  10   4 -4.2603 3.49124   4
   6  10   4 1.29526 2.21861   2
   6  10   4 5.88041 3.76470   5
  -7 -10  -4 -1.4229 3.26608   2
   7  10   4 -2.5790 3.94831   4
   7  10   4 -2.0995 3.10125   5
  -8 -10  -4 1.55399 3.68743   2
   8  10   4 -3.2280 4.37908   4
   8  10   4 1.89980 3.36575   5
  -9 -10  -4 0.12290 3.68377   2
   9  10   4 4.16612 2.90141   5
   9  10   4 -6.5781 5.03018   4
   7 -11  -4 6.06848 4.48290   1
   7 -11  -4 0.50172 4.55978   3
   6 -11  -4 -3.1539 4.05995   1
   6 -11  -4 -2.6645 3.04448   3
   5 -11  -4 8.64575 3.96877   3
   5 -11  -4 -5.6557 3.65796   1
   4 -11  -4 7.58674 4.57222   1
   4 -11  -4 13.2464 4.00342   3
  -4  11   4 7.14312 4.20790   2
   3 -11  -4 11.1283 4.25463   3
   3 -11  -4 14.8320 5.26812   1
  -3  11   4 17.3370 3.75353   2
   2 -11  -4 16.6386 5.05322   1
   2 -11  -4 14.7583 4.38785   3
   2 -11  -4 19.2658 3.20833   5
   2 -11  -4 20.5460 3.01751   5
  -2  11   4 21.3483 3.91662   2
   1 -11  -4 30.6676 4.63060   5
   1 -11  -4 31.7400 5.41919   3
   1 -11  -4 35.1861 6.40989   1
   1 -11  -4 31.6595 3.99653   5
  -1  11   4 25.9508 4.10905   2
   0 -11  -4 4.64132 2.65340   5
   0 -11  -4 -0.6871 1.57813   2
   0 -11  -4 6.63856 3.52129   5
   0 -11  -4 0.50632 4.34464   1
   0 -11  -4 9.49516 3.95189   3
   0  11   4 8.09399 3.36359   2
  -1 -11  -4 116.605 7.12324   5
  -1 -11  -4 121.886 5.69573   2
  -1 -11  -4 106.813 8.48615   5
   1  11   4 131.383 7.50408   2
  -2 -11  -4 19.4233 3.40652   2
   2  11   4 28.8970 4.42134   2
  -3 -11  -4 -5.0185 2.69395   2
   3  11   4 -2.7429 2.82589   2
  -4 -11  -4 3.19610 3.11474   2
   4  11   4 6.43429 3.02906   2
  -5 -11  -4 -1.5167 2.96270   2
   5  11   4 -1.8578 2.55696   2
  -6 -11  -4 3.71938 3.49063   2
   6  11   4 2.61729 2.62588   2
  -7 -11  -4 -2.1559 3.37782   2
   7  11   4 2.90034 3.71515   5
  -8 -11  -4 8.08040 4.05158   2
   8  11   4 7.22643 3.79747   5
   8  11   4 0.72908 5.08167   4
   6 -12  -4 -6.9008 4.05165   1
   6 -12  -4 2.00090 4.13947   3
   5 -12  -4 -2.3509 3.66321   3
   5 -12  -4 4.54824 5.14377   1
   4 -12  -4 3.28747 3.89570   3
   4 -12  -4 -4.4239 4.37903   1
   3 -12  -4 -0.4265 4.64162   1
   3 -12  -4 2.92862 3.82726   3
  -3  12   4 5.42242 3.59398   2
   2 -12  -4 0.72775 3.82695   3
   2 -12  -4 7.78965 2.53269   5
   2 -12  -4 -0.8959 4.50528   1
   2 -12  -4 3.99398 2.18418   5
  -2  12   4 -0.6510 3.40707   2
   1 -12  -4 2.28655 3.21221   5
   1 -12  -4 6.22998 3.80093   3
   1 -12  -4 1.00908 2.78531   5
   1 -12  -4 3.84591 4.90313   1
  -1  12   4 5.07342 3.59720   2
   0 -12  -4 13.4568 1.78683   2
   0 -12  -4 19.8769 4.50612   5
   0 -12  -4 10.9058 4.39774   3
   0 -12  -4 11.2871 3.29136   5
   0  12   4 15.6905 4.08930   2
  -1 -12  -4 6.72408 4.16704   5
  -1 -12  -4 10.6075 2.54509   2
   1  12   4 3.22448 3.38691   2
  -2 -12  -4 4.50366 2.80496   2
   2  12   4 -2.0820 2.95077   2
  -3 -12  -4 5.82478 3.12442   2
   3  12   4 9.30910 3.57665   2
  -4 -12  -4 43.0309 4.92019   2
   4  12   4 38.0899 4.74738   2
  -5 -12  -4 4.41239 3.49712   2
   5  12   4 5.22299 3.10435   2
  -6 -12  -4 1.00252 3.30747   2
   6  12   4 -3.7516 2.54077   2
  -7 -12  -4 -1.0923 3.47671   2
   4 -13  -4 -1.6049 3.64449   3
   4 -13  -4 3.81054 5.60192   1
   3 -13  -4 5.13185 5.29306   1
   3 -13  -4 2.60665 4.27233   3
  -3  13   4 7.51697 4.02065   2
   2 -13  -4 -0.1868 2.00614   5
   2 -13  -4 0.91460 1.97680   5
   2 -13  -4 3.57850 4.39741   3
   2 -13  -4 4.41392 5.50113   1
  -2  13   4 -5.7265 3.39406   2
   1 -13  -4 7.58156 3.11855   5
   1 -13  -4 4.79599 4.50927   3
   1 -13  -4 10.1376 3.40049   5
  -1  13   4 5.13930 4.05953   2
   0 -13  -4 0.01625 2.58031   5
   0 -13  -4 2.95546 3.77038   5
   0 -13  -4 8.60134 4.77631   3
   0  13   4 4.87154 3.60850   2
  -1 -13  -4 4.33215 4.31966   3
  -1 -13  -4 2.84752 2.08845   2
  -1 -13  -4 -1.6012 3.66128   5
   1  13   4 -0.0370 3.36103   2
  -2 -13  -4 -1.5663 2.37649   2
   2  13   4 -3.7277 3.00983   2
  -3 -13  -4 4.92909 3.06245   2
   3  13   4 11.5189 3.77378   2
  -4 -13  -4 2.08008 3.09599   2
   4  13   4 2.33535 3.29805   2
  -5 -13  -4 0.00190 3.16471   2
   5  13   4 5.15221 3.23604   2
   0 -14  -4 0.48707 4.49815   3
   0 -14  -4 1.21054 3.48605   5
   0 -14  -4 2.21528 3.54918   5
   0  14   4 -0.7843 3.62575   2
  -1 -14  -4 8.57448 4.30570   5
  -1 -14  -4 2.87085 4.69982   3
   1  14   4 3.60437 3.93631   2
   3  13  -5 -3.9311 2.98017   2
  -3 -13   5 -4.4540 4.49400   3
  -3 -13   5 3.87196 2.64606   2
   2  13  -5 0.48144 3.47115   2
  -2 -13   5 -1.5071 2.07752   2
  -2 -13   5 0.12388 4.24967   3
   1  13  -5 0.71421 3.61781   2
  -1 -13   5 2.50887 1.76932   2
  -1 -13   5 -1.4279 3.87335   3
  -1 -13   5 -1.8167 3.34334   5
   0  13  -5 -6.3770 3.15757   2
   0 -13   5 -1.2888 2.72671   5
   0 -13   5 3.54772 4.64843   3
   0 -13   5 3.23748 3.13094   5
  -1  13  -5 -2.4815 3.61085   2
   1 -13   5 -2.1170 2.36227   5
   1 -13   5 -2.6659 4.26300   3
   1 -13   5 -1.0460 2.07323   5
  -2  13  -5 4.13145 4.20236   2
   2 -13   5 10.9917 5.72790   1
   2 -13   5 6.68862 2.04213   5
   2 -13   5 11.0402 5.31566   3
  -3  13  -5 -1.1707 3.68526   2
   3 -13   5 5.37836 4.86380   3
   3 -13   5 4.00569 5.29304   1
   4 -13   5 12.3234 5.58440   1
   4 -13   5 3.69508 4.91276   3
   5  12  -5 2.14132 3.07838   2
  -5 -12   5 1.85425 2.95319   2
   4  12  -5 -0.6842 2.74332   2
  -4 -12   5 1.08616 2.71806   2
  -4 -12   5 -2.1152 4.31311   3
   3  12  -5 -5.9779 2.68913   2
  -3 -12   5 -0.9737 2.29664   2
  -3 -12   5 -2.1936 3.75542   3
   2  12  -5 -0.6358 3.10319   2
  -2 -12   5 0.19850 2.18563   2
  -2 -12   5 7.11488 4.83503   3
   1  12  -5 1.88015 3.55924   2
  -1 -12   5 9.85334 3.86683   5
  -1 -12   5 7.61092 4.62695   3
  -1 -12   5 4.49258 1.93372   2
   0  12  -5 -0.2919 3.24140   2
   0 -12   5 0.73715 2.80519   5
   0 -12   5 -0.9196 4.17125   3
   0 -12   5 -1.1680 2.65600   5
  -1  12  -5 2.86252 3.61304   2
   1 -12   5 -2.7237 2.11726   5
   1 -12   5 -3.5615 4.16746   1
   1 -12   5 -2.1751 4.19040   3
   1 -12   5 -1.4118 2.39098   5
  -2  12  -5 6.56238 3.69225   2
   2 -12   5 7.45512 4.69673   3
   2 -12   5 8.26370 5.13730   1
   2 -12   5 3.80323 1.90205   5
   2 -12   5 3.91675 2.08375   5
  -3  12  -5 5.69181 3.74870   2
   3 -12   5 -0.1727 4.42328   1
   3 -12   5 2.11946 4.17360   3
   4 -12   5 3.65568 4.61842   3
   4 -12   5 9.04282 5.06766   1
   5 -12   5 6.58523 4.96031   1
   5 -12   5 4.90716 5.17332   3
   6 -12   5 -2.2829 4.53055   3
   6 -12   5 -5.8461 3.99624   1
   7  11  -5 4.19672 2.78760   2
  -7 -11   5 -0.6887 3.42861   2
   6  11  -5 0.16199 2.75951   2
  -6 -11   5 3.61910 3.25509   2
   5  11  -5 -0.3388 2.76859   2
  -5 -11   5 3.66451 3.07352   2
   4  11  -5 5.42648 3.15204   2
  -4 -11   5 7.20804 3.05762   2
   3  11  -5 -0.6554 2.91833   2
  -3 -11   5 2.86470 4.11514   3
  -3 -11   5 0.31793 2.48993   2
   2  11  -5 8.08217 3.38687   2
  -2 -11   5 15.1222 5.04191   3
  -2 -11   5 8.35190 2.64291   2
   1  11  -5 -5.0762 2.79686   2
  -1 -11   5 -6.0369 2.73966   5
  -1 -11   5 -3.7308 3.62493   3
  -1 -11   5 0.61976 1.83734   2
   0  11  -5 15.3233 3.84613   2
   0 -11   5 8.17729 4.39417   3
   0 -11   5 7.97251 1.48955   2
   0 -11   5 14.7000 4.84453   1
   0 -11   5 7.14798 3.03530   5
  -1  11  -5 20.6319 4.06750   2
   1 -11   5 18.2099 3.31403   5
   1 -11   5 21.8072 5.19394   3
   1 -11   5 19.5236 3.43790   5
   1 -11   5 22.4136 5.47698   1
  -2  11  -5 -2.3245 2.90138   2
   2 -11   5 -0.7477 3.80296   3
   2 -11   5 0.05138 1.76390   5
   2 -11   5 1.65709 4.04704   1
   2 -11   5 -1.8240 1.64598   5
  -3  11  -5 5.28380 3.29649   2
   3 -11   5 8.76506 4.49377   3
   3 -11   5 5.78181 4.43551   1
   4 -11   5 2.44350 4.36654   1
   4 -11   5 -7.9267 3.44643   3
   5 -11   5 0.04278 4.36140   3
   5 -11   5 -3.6748 3.69895   1
   6 -11   5 5.68604 4.22018   1
   6 -11   5 2.11294 4.88407   3
   7 -11   5 3.46671 4.64535   3
   7 -11   5 2.30797 3.90570   1
   8  10  -5 0.66893 3.61852   5
   8  10  -5 3.43282 3.39582   5
  -8 -10   5 2.07689 3.86026   2
   7  10  -5 0.31024 3.93503   5
  -7 -10   5 6.31339 3.71586   2
   6  10  -5 0.20416 2.42888   2
  -6 -10   5 6.01713 3.43432   2
   5  10  -5 4.32548 2.90825   2
  -5 -10   5 3.52010 3.09740   2
   4  10  -5 14.0831 3.44715   2
  -4 -10   5 14.9160 3.44939   2
   3  10  -5 23.8632 4.05769   2
  -3 -10   5 33.0361 3.75195   2
   2  10  -5 26.4763 4.23897   2
  -2 -10   5 20.5009 4.87015   3
  -2 -10   5 33.8341 5.08312   5
  -2 -10   5 25.7248 3.09390   2
   1  10  -5 13.1038 3.37356   2
  -1 -10   5 11.2341 2.33135   2
  -1 -10   5 5.95161 3.78095   3
  -1 -10   5 13.6076 4.42242   1
  -1 -10   5 12.0824 3.32687   5
   0  10  -5 3.58732 2.89050   2
   0 -10   5 10.0960 4.10645   1
   0 -10   5 6.46263 2.65734   5
   0 -10   5 6.52564 1.54582   2
   0 -10   5 9.66921 3.92702   3
  -1  10  -5 1.47484 2.79338   2
   1 -10   5 -1.4696 3.32952   1
   1 -10   5 2.32552 2.24764   5
   1 -10   5 3.28202 3.19671   3
   1 -10   5 3.32220 2.38995   5
  -2  10  -5 14.3184 3.33321   2
   2 -10   5 14.4648 2.37729   5
   2 -10   5 11.5968 4.21054   1
   2 -10   5 23.6987 5.08826   3
   2 -10   5 12.2709 2.35138   5
  -3  10  -5 24.1960 3.83468   2
   3 -10   5 27.0864 5.19992   1
   3 -10   5 30.6288 5.17715   3
   4 -10   5 6.52722 4.12377   1
   4 -10   5 2.92170 3.81566   3
   5 -10   5 -4.2600 3.42567   3
   5 -10   5 -6.6536 3.34151   1
   6 -10   5 6.18225 3.88899   1
   6 -10   5 -4.0841 3.86635   3
   7 -10   5 9.06918 3.77381   1
   7 -10   5 1.70427 4.48615   3
   8 -10   5 -4.1152 2.96365   1
   8 -10   5 -5.9355 4.00576   3
   9   9  -5 7.37465 3.24378   5
   9   9  -5 4.86400 3.01189   5
  -9  -9   5 5.62987 4.17736   2
   8   9  -5 -0.5662 3.18806   5
   8   9  -5 -0.4675 2.77560   5
  -8  -9   5 2.11196 3.59479   2
   7   9  -5 5.80634 3.64537   5
  -7  -9   5 1.30607 3.32068   2
   6   9  -5 17.4723 3.04105   2
   6   9  -5 23.7096 5.25298   5
  -6  -9   5 16.6316 3.89772   2
   5   9  -5 3.72744 2.53147   2
  -5  -9   5 -3.8044 2.73996   2
   4   9  -5 6.33672 2.75871   2
  -4  -9   5 9.52894 3.02427   2
   3   9  -5 22.0258 3.74271   2
  -3  -9   5 19.8025 3.29469   2
   2   9  -5 45.2646 4.60379   2
  -2  -9   5 37.4813 5.09968   3
  -2  -9   5 44.2972 5.48998   5
  -2  -9   5 58.6700 7.04238   1
  -2  -9   5 46.2157 3.93049   2
   1   9  -5 22.2914 3.70715   2
  -1  -9   5 22.2658 2.75526   2
  -1  -9   5 20.5970 3.50001   5
  -1  -9   5 24.2075 4.73705   1
  -1  -9   5 26.1118 4.52080   3
   0   9  -5 39.8328 4.31587   2
   0  -9   5 30.1149 4.59180   3
   0  -9   5 36.2220 2.64923   4
   0  -9   5 41.9777 2.82740   2
   0  -9   5 48.0110 4.76898   5
   0  -9   5 48.8204 5.86732   1
  -1   9  -5 44.0821 4.23268   2
   1  -9   5 46.8356 4.22183   5
   1  -9   5 42.9577 5.28000   3
   1  -9   5 38.2658 5.17776   1
  -2   9  -5 98.9916 5.57493   2
   2  -9   5 94.4033 6.81921   3
   2  -9   5 92.8448 7.46423   1
   2  -9   5 96.2217 4.60621   5
   2  -9   5 97.9920 4.53321   5
  -3   9  -5 27.1654 3.36488   2
   3  -9   5 30.1913 4.69752   1
   3  -9   5 40.8998 5.77934   3
   4  -9   5 11.9008 4.28648   3
   4  -9   5 16.8189 4.04246   1
   5  -9   5 115.641 8.96524   3
   5  -9   5 113.564 7.79939   1
   6  -9   5 -3.1469 2.73139   1
   6  -9   5 2.67129 3.02864   1
   6  -9   5 0.23869 3.83434   3
   7  -9   5 2.22857 3.20894   1
   7  -9   5 4.53798 3.11520   1
   7  -9   5 1.50002 4.12191   3
   8  -9   5 12.0481 3.44980   1
   8  -9   5 20.5014 4.09683   1
   8  -9   5 12.0125 5.26064   3
   9  -9   5 1.66659 2.76449   1
   9  -9   5 1.72557 4.57786   3
   9  -9   5 3.79376 3.27354   1
   9   8  -5 -0.1268 2.27175   5
   9   8  -5 0.99345 4.46272   1
   9   8  -5 -1.9799 2.04004   5
  -9  -8   5 2.69017 3.87390   2
   8   8  -5 3.57284 4.55576   1
   8   8  -5 7.05454 3.09507   5
   8   8  -5 3.21117 3.16467   5
  -8  -8   5 8.31272 3.75383   2
   7   8  -5 21.5724 4.56271   5
   7   8  -5 15.6536 4.57445   1
  -7  -8   5 20.9697 3.89249   2
   6   8  -5 21.2475 4.68939   5
   6   8  -5 21.4469 4.73872   1
   6   8  -5 22.8920 2.99063   2
  -6  -8   5 21.0802 3.79695   2
   5   8  -5 -1.6002 3.07416   1
   5   8  -5 2.58573 3.25144   5
   5   8  -5 1.65161 2.18447   2
  -5  -8   5 -2.6649 2.50135   2
   4   8  -5 4.51924 2.51839   2
   4   8  -5 2.27554 3.19047   1
   4   8  -5 4.00767 2.86964   5
  -4  -8   5 4.24588 2.72353   2
   3   8  -5 87.9295 8.88442   5
   3   8  -5 81.0215 5.52135   2
   3   8  -5 96.5254 7.43512   1
  -3  -8   5 87.3675 9.81395   5
  -3  -8   5 80.6596 5.06156   2
   2   8  -5 139.935 6.65803   2
  -2  -8   5 144.869 7.51418   5
  -2  -8   5 143.426 8.42073   1
  -2  -8   5 145.410 5.83487   2
   1   8  -5 5.60792 2.44918   2
  -1  -8   5 0.11711 1.98747   5
  -1  -8   5 -0.2472 3.00668   3
  -1  -8   5 -3.8431 1.42917   2
  -1  -8   5 1.31709 2.72270   1
   0   8  -5 65.8469 4.77618   2
   0  -8   5 61.7172 3.13153   2
   0  -8   5 70.7403 5.79906   3
   0  -8   5 63.5527 5.87616   1
   0  -8   5 55.2499 4.52987   5
  -1   8  -5 8.18636 2.41409   2
   1  -8   5 9.85235 3.36543   1
   1  -8   5 15.2892 3.57296   3
   1  -8   5 9.26109 2.20390   5
   1  -8   5 14.7550 1.77565   4
  -2   8  -5 1.46317 1.93089   2
   2  -8   5 1.59823 1.48869   5
   2  -8   5 -0.6490 2.71979   1
   2  -8   5 -1.1081 2.61836   3
   2  -8   5 -1.2784 1.96502   1
   2  -8   5 -2.5354 1.28748   5
   2  -8   5 1.82970 1.28377   4
  -3   8  -5 12.1632 2.32225   2
   3  -8   5 6.27674 2.67027   1
   3  -8   5 1.33093 2.78427   1
   3  -8   5 8.24301 1.91516   4
   3  -8   5 3.86871 2.85186   3
  -4   8  -5 20.7937 2.88081   2
   4  -8   5 23.0877 4.66227   3
   4  -8   5 15.0178 3.27332   1
   4  -8   5 18.9883 2.66481   4
   4  -8   5 23.7198 3.91903   1
   5  -8   5 40.8235 4.05928   4
   5  -8   5 42.9386 6.05092   3
   5  -8   5 31.7510 4.30233   1
   5  -8   5 46.5411 4.77147   1
   6  -8   5 99.8243 6.43322   4
   6  -8   5 116.436 6.78407   1
   6  -8   5 109.705 8.81258   3
   6  -8   5 99.8733 6.54046   1
   7  -8   5 9.86677 3.58808   4
   7  -8   5 12.2591 3.29973   1
   7  -8   5 7.71326 2.90529   1
   7  -8   5 8.04148 4.37779   3
   8  -8   5 -0.1748 2.53647   1
   8  -8   5 -5.6036 4.61813   4
   8  -8   5 0.93268 2.62925   1
   8  -8   5 -4.8243 3.47647   3
   9  -8   5 9.86569 3.03972   1
   9  -8   5 9.74266 3.27620   1
   9  -8   5 4.52057 4.83176   3
  10  -8   5 0.27141 4.59300   3
  10  -8   5 -2.6954 2.71953   1
  10  -8   5 2.53543 2.59121   1
  10   7  -5 0.28458 4.49270   1
 -10  -7   5 1.94954 3.78696   2
   9   7  -5 3.81711 4.28257   1
  -9  -7   5 -5.5077 3.29261   2
   8   7  -5 20.2805 3.54654   5
   8   7  -5 21.4762 5.05838   1
   8   7  -5 18.4519 3.35298   5
  -8  -7   5 19.5565 4.11015   2
   7   7  -5 73.8480 7.25992   1
   7   7  -5 62.4065 5.89000   5
   7   7  -5 82.7728 6.07154   5
  -7  -7   5 62.4856 5.36781   2
   6   7  -5 8.24223 3.30087   5
   6   7  -5 7.46160 1.74969   2
   6   7  -5 13.4883 4.01862   1
  -6  -7   5 6.05761 2.79847   2
   5   7  -5 3.76505 2.75428   5
   5   7  -5 -0.8966 2.81042   1
   5   7  -5 0.90011 1.86945   2
  -5  -7   5 -1.7179 2.35015   2
   4   7  -5 246.859 10.2953   5
   4   7  -5 235.689 10.0979   1
   4   7  -5 233.578 8.04849   2
  -4  -7   5 242.347 8.09490   2
   3   7  -5 1.93028 2.04655   2
   3   7  -5 3.65433 2.73909   1
   3   7  -5 3.33364 2.49071   5
  -3  -7   5 0.84675 2.04806   2
  -3  -7   5 1.71648 2.64043   1
  -3  -7   5 3.23473 2.39106   5
   2   7  -5 -0.5704 3.99563   5
   2   7  -5 -0.0641 2.00813   2
   2   7  -5 0.41677 2.37199   1
  -2  -7   5 -1.1342 1.77638   2
  -2  -7   5 -2.2935 2.17489   5
  -2  -7   5 -0.6214 2.51121   1
   1   7  -5 8.91207 3.14568   1
   1   7  -5 7.10393 2.39266   2
  -1  -7   5 9.90027 3.10997   1
  -1  -7   5 8.16166 2.57475   5
  -1  -7   5 8.17618 1.86067   2
  -1  -7   5 8.26584 3.18524   3
   0   7  -5 52.8057 4.12288   2
   0  -7   5 56.2521 4.23694   5
   0  -7   5 55.3225 2.99406   2
   0  -7   5 62.6314 5.53848   1
   0  -7   5 67.2965 5.16689   3
  -1   7  -5 27.3333 3.05978   2
   1  -7   5 37.1969 4.43425   3
   1  -7   5 31.1372 2.37419   4
   1  -7   5 22.1834 1.30670   2
   1  -7   5 21.8687 3.67116   1
   1  -7   5 24.1971 2.79525   5
  -2   7  -5 -0.4958 1.52295   2
   2  -7   5 0.31657 1.32137   4
   2  -7   5 -1.9199 2.09156   3
   2  -7   5 5.02769 1.58376   5
   2  -7   5 -1.7604 1.22324   5
   2  -7   5 2.62859 2.52068   1
   2  -7   5 1.33627 1.97765   1
  -3   7  -5 122.663 4.61999   2
   3  -7   5 120.087 5.08882   4
   3  -7   5 120.859 7.16353   3
   3  -7   5 123.905 6.59518   1
   3  -7   5 122.763 6.25254   1
  -4   7  -5 160.325 4.86958   2
   4  -7   5 152.091 6.83314   1
   4  -7   5 152.122 7.08383   1
   4  -7   5 153.493 8.21485   3
   4  -7   5 164.835 6.58427   4
   5  -7   5 19.9227 3.10413   1
   5  -7   5 20.2807 3.26472   1
   5  -7   5 22.8308 3.54901   4
   5  -7   5 21.7501 4.53662   3
   6  -7   5 26.1166 3.45165   1
   6  -7   5 25.0022 4.02039   4
   6  -7   5 28.5890 5.36636   3
   6  -7   5 19.9331 3.11958   1
   7  -7   5 4.27092 3.11415   4
   7  -7   5 -1.0605 3.40686   3
   7  -7   5 0.93408 2.30970   1
   7  -7   5 -0.2399 2.13424   1
   8  -7   5 9.27273 2.74282   1
   8  -7   5 18.5442 4.67098   4
   8  -7   5 14.1299 2.90339   1
   8  -7   5 11.7679 4.77023   3
   9  -7   5 9.44460 2.50871   1
   9  -7   5 5.83676 4.62402   3
   9  -7   5 7.94403 4.34270   4
   9  -7   5 13.8637 2.89342   1
  10  -7   5 1.83808 2.24563   1
  10  -7   5 4.92399 4.83133   3
  10  -7   5 0.23125 2.32550   1
  10  -7   5 0.98254 4.28043   4
  11  -7   5 2.10199 4.44976   3
  11  -7   5 2.33695 4.65883   4
  11   6  -5 3.85199 4.73496   1
  10   6  -5 6.56306 4.45809   1
   9   6  -5 5.88046 4.25645   1
  -9  -6   5 18.8630 4.05822   2
   8   6  -5 10.2154 2.43966   5
   8   6  -5 10.6480 4.33163   1
   8   6  -5 8.33123 2.16843   5
  -8  -6   5 8.46690 3.21749   2
   7   6  -5 5.44049 2.70433   5
   7   6  -5 6.40910 3.79662   1
   7   6  -5 9.78667 2.65069   5
  -7  -6   5 11.3147 3.05432   2
   6   6  -5 101.779 6.45033   5
   6   6  -5 103.138 6.16182   5
   6   6  -5 113.612 7.64523   1
  -6  -6   5 95.9709 5.75172   2
   5   6  -5 55.3116 5.45314   1
   5   6  -5 58.1921 3.62671   2
   5   6  -5 47.5352 5.08063   5
  -5  -6   5 46.7100 3.95440   2
   4   6  -5 -3.0625 2.23792   1
   4   6  -5 -1.9613 2.04244   5
   4   6  -5 -3.1360 1.42653   2
  -4  -6   5 -3.3025 1.79829   2
   3   6  -5 1.17474 2.28467   1
   3   6  -5 1.25025 2.28557   5
   3   6  -5 -2.1844 1.58235   2
  -3  -6   5 -1.2229 2.14185   1
  -3  -6   5 -0.0661 2.13868   5
  -3  -6   5 -0.7944 1.86048   2
   2   6  -5 130.442 6.53744   1
   2   6  -5 131.225 6.88738   5
   2   6  -5 137.709 5.83315   2
  -2  -6   5 134.080 6.93737   1
  -2  -6   5 132.124 5.19482   2
  -2  -6   5 143.832 6.52860   5
   1   6  -5 10.3911 2.36130   2
   1   6  -5 7.27452 2.32635   1
  -1  -6   5 10.5477 2.49923   5
  -1  -6   5 8.19240 2.87640   3
  -1  -6   5 5.54117 1.74094   2
  -1  -6   5 7.18324 2.78482   1
   0   6  -5 279.808 8.26602   2
   0  -6   5 275.955 9.88940   1
   0  -6   5 283.055 6.96017   2
   0  -6   5 273.412 8.52209   5
   0  -6   5 307.157 9.59376   3
  -1   6  -5 18.9070 2.46564   2
   1  -6   5 12.6741 2.18107   5
   1  -6   5 17.5445 1.93537   4
   1  -6   5 16.0431 1.18329   2
   1  -6   5 15.8702 3.04529   1
   1  -6   5 15.1537 1.18085   2
   1  -6   5 13.0365 3.10113   1
   1  -6   5 14.8471 2.97342   3
  -2   6  -5 201.549 6.06439   2
   2  -6   5 183.398 7.80904   1
   2  -6   5 198.138 7.49970   1
   2  -6   5 205.926 8.15937   3
   2  -6   5 203.591 6.29933   4
   2  -6   5 204.069 5.69183   5
  -3   6  -5 325.568 7.75109   2
   3  -6   5 309.701 11.1236   3
   3  -6   5 333.644 9.75835   1
   3  -6   5 336.001 9.40903   4
   3  -6   5 329.631 10.0843   1
   4  -6   5 18.5224 2.82611   1
   4  -6   5 17.7792 2.58683   1
   4  -6   5 20.4686 2.99534   4
   4  -6   5 15.3993 3.69913   3
   5  -6   5 450.120 15.0110   3
   5  -6   5 443.323 11.7498   1
   5  -6   5 452.452 11.4138   1
   5  -6   5 445.872 13.0742   4
   6  -6   5 -0.5807 1.63713   1
   6  -6   5 -2.3140 2.75334   3
   6  -6   5 0.62977 2.72748   4
   6  -6   5 2.05600 1.86818   1
   7  -6   5 42.7534 6.00139   3
   7  -6   5 32.3242 3.12749   1
   7  -6   5 40.9244 3.49069   1
   7  -6   5 35.4031 4.99409   4
   8  -6   5 23.4627 5.04397   4
   8  -6   5 27.4853 2.93437   1
   8  -6   5 26.9313 2.80582   1
   8  -6   5 27.4659 5.53934   3
   9  -6   5 -5.0005 3.35549   3
   9  -6   5 0.57185 1.67058   1
   9  -6   5 4.89351 4.30167   4
  10  -6   5 -0.5382 4.48367   3
  10  -6   5 4.59299 4.77705   4
  11  -6   5 -2.6820 4.27394   3
  11  -6   5 -2.1935 4.55203   4
  11   5  -5 -1.6358 3.89305   1
  10   5  -5 13.3157 4.83149   1
   9   5  -5 4.18092 3.83737   1
  -9  -5   5 3.40934 3.09652   2
   8   5  -5 1.23652 3.49945   1
  -8  -5   5 6.16369 2.79686   2
   7   5  -5 4.31039 3.26249   1
   7   5  -5 1.41769 1.87063   5
   7   5  -5 1.93649 2.09715   5
  -7  -5   5 -0.5114 2.28961   2
   6   5  -5 -1.8437 1.90967   5
   6   5  -5 3.58545 2.90337   1
   6   5  -5 3.03556 1.93716   5
  -6  -5   5 1.67912 2.22563   2
   5   5  -5 2.95675 2.46404   5
   5   5  -5 3.47046 1.38760   2
   5   5  -5 11.0780 3.21970   1
  -5  -5   5 6.76924 2.30999   2
   4   5  -5 289.875 8.09888   2
   4   5  -5 282.718 9.87279   5
   4   5  -5 282.977 10.0108   1
  -4  -5   5 291.141 8.27137   2
   3   5  -5 25.1370 2.76829   2
   3   5  -5 21.1552 2.89694   5
   3   5  -5 26.5583 3.56027   1
  -3  -5   5 26.3656 2.68219   2
  -3  -5   5 28.0188 3.42567   1
   2   5  -5 138.295 5.50268   2
   2   5  -5 131.750 6.37689   5
   2   5  -5 138.501 6.30046   1
  -2  -5   5 133.559 6.44116   1
  -2  -5   5 136.071 4.92411   2
  -2  -5   5 125.568 5.87395   5
   1   5  -5 14.6675 2.18623   2
   1   5  -5 16.2124 2.67836   1
  -1  -5   5 14.3217 2.29859   5
  -1  -5   5 13.7882 2.60692   1
  -1  -5   5 14.3228 2.70597   3
  -1  -5   5 11.2877 1.75451   2
   0   5  -5 875.950 18.0608   2
   0  -5   5 852.289 16.7969   2
   0  -5   5 851.762 18.3920   5
   0  -5   5 824.068 19.0375   3
   0  -5   5 856.575 19.6566   1
  -1   5  -5 1244.39 24.6713   2
   1  -5   5 1306.50 24.5187   4
   1  -5   5 1315.40 26.8129   1
   1  -5   5 1297.38 23.0378   2
   1  -5   5 1174.87 26.0249   1
   1  -5   5 1154.93 22.9265   2
   1  -5   5 1315.36 25.0872   5
   1  -5   5 1268.35 26.8094   3
  -2   5  -5 31.2877 2.39937   2
   2  -5   5 36.4657 3.40019   1
   2  -5   5 32.9519 2.10067   5
   2  -5   5 30.2346 3.56173   3
   2  -5   5 30.9902 2.75862   4
   2  -5   5 38.8870 3.26260   1
  -3   5  -5 448.177 9.10678   2
   3  -5   5 435.463 11.3770   1
   3  -5   5 444.692 11.0156   1
   3  -5   5 450.702 11.5418   4
   3  -5   5 422.876 12.7843   3
   4  -5   5 453.549 14.0653   3
   4  -5   5 462.058 11.0170   1
   4  -5   5 466.041 12.6602   4
   4  -5   5 449.350 11.3812   1
   5  -5   5 33.1148 2.75539   1
   5  -5   5 27.8144 4.59837   3
   5  -5   5 31.5191 2.84101   1
   5  -5   5 25.8066 3.85313   4
   6  -5   5 16.9265 1.96990   1
   6  -5   5 13.8024 2.16009   1
   6  -5   5 15.7199 4.05097   3
   6  -5   5 15.8360 3.67549   4
   7  -5   5 0.10312 1.28469   1
   7  -5   5 2.93859 3.24030   3
   7  -5   5 -0.4274 2.84208   4
   7  -5   5 3.38112 1.52287   1
   8  -5   5 157.365 9.52715   4
   8  -5   5 150.873 9.77168   3
   9  -5   5 1.07919 3.77995   4
   9  -5   5 2.89838 4.15058   3
  10  -5   5 16.1874 5.35264   3
  10  -5   5 0.34458 4.42695   4
  11  -5   5 -1.6459 4.69784   4
  11  -5   5 -4.5871 3.78593   3
  11   4  -5 24.3250 4.98547   1
  10   4  -5 11.8356 4.09643   1
   9   4  -5 -2.9428 3.16708   1
   8   4  -5 -0.0044 2.99781   1
  -8  -4   5 -1.1128 2.22218   2
   7   4  -5 49.0006 3.12782   5
   7   4  -5 46.9250 5.13141   1
  -7  -4   5 48.9236 3.91942   2
   6   4  -5 10.9451 2.43247   5
   6   4  -5 15.2657 3.48047   1
   6   4  -5 14.2904 3.42863   1
   6   4  -5 16.3944 2.80274   5
  -6  -4   5 11.1449 2.59765   2
   5   4  -5 113.511 5.84475   5
   5   4  -5 106.855 6.46353   1
   5   4  -5 114.077 6.53756   1
   5   4  -5 110.462 5.55791   5
  -5  -4   5 115.178 4.99284   2
   4   4  -5 1308.30 25.2547   2
   4   4  -5 1281.80 27.4848   5
   4   4  -5 1276.85 27.7110   1
  -4  -4   5 1280.70 25.6236   2
   3   4  -5 180.293 5.88678   2
   3   4  -5 172.748 7.03772   5
   3   4  -5 181.249 7.17297   1
  -3  -4   5 178.428 5.73375   2
   2   4  -5 2271.95 44.0030   1
   2   4  -5 2277.47 43.0333   2
   2   4  -5 2159.82 44.2702   5
  -2  -4   5 2377.65 44.9202   5
  -2  -4   5 2252.85 44.4395   1
  -2  -4   5 2259.55 42.2429   2
   1   4  -5 128.344 4.69983   2
   1   4  -5 123.253 5.16293   1
  -1  -4   5 122.514 4.06856   2
  -1  -4   5 132.661 5.11170   3
  -1  -4   5 124.457 5.58038   1
  -1  -4   5 125.017 5.04713   5
   0   4  -5 12.6614 1.72642   2
   0  -4   5 12.1132 2.15542   1
   0  -4   5 12.7809 2.13849   3
   0  -4   5 12.6663 1.35391   2
   0  -4   5 10.8137 1.78095   5
  -1   4  -5 12.5304 1.54809   2
   1  -4   5 11.4735 0.96541   2
   1  -4   5 10.7716 1.86089   1
   1  -4   5 7.11624 2.08744   3
   1  -4   5 12.2151 0.93733   2
   1  -4   5 12.9724 1.56242   5
   1  -4   5 6.53578 1.77031   1
  -2   4  -5 14.0136 1.43678   2
   2  -4   5 19.5701 2.45438   1
   2  -4   5 17.9274 2.15994   1
   2  -4   5 15.0899 1.97497   4
   2  -4   5 18.7770 2.93669   3
   2  -4   5 13.6705 1.33227   5
   3  -4   5 22.8238 3.18700   3
   3  -4   5 22.9015 2.75171   4
   3  -4   5 21.5741 2.15269   1
   3  -4   5 20.7925 2.33330   1
   4  -4   5 867.578 17.9235   1
   4  -4   5 878.663 17.5026   1
   4  -4   5 873.286 21.2653   3
   4  -4   5 862.438 20.1878   4
   5  -4   5 298.985 7.30956   1
   5  -4   5 291.317 6.88791   1
   5  -4   5 300.262 11.0715   3
   5  -4   5 293.610 10.4852   4
   6  -4   5 25.1444 4.36305   3
   6  -4   5 22.7845 4.10790   4
   7  -4   5 172.757 9.33163   3
   7  -4   5 171.557 9.22017   4
   8  -4   5 19.4666 4.69734   3
   8  -4   5 19.0516 4.64257   4
   9  -4   5 -4.5558 3.50975   4
   9  -4   5 2.05935 3.85601   3
  10  -4   5 8.05243 4.93544   4
  10  -4   5 6.66726 4.34139   3
  11  -4   5 0.25847 4.47512   4
  11  -4   5 1.36262 4.44895   3
  12  -4   5 -0.8298 4.49802   4
  12  -4   5 1.78549 4.76268   3
  11   3  -5 4.26640 3.70035   1
  10   3  -5 2.19436 3.30514   1
   9   3  -5 23.8928 4.24439   1
   8   3  -5 231.898 11.4209   1
   8   3  -5 203.523 9.26483   1
  -8  -3   5 223.874 7.84526   2
   7   3  -5 6.41297 2.90827   1
   7   3  -5 8.35261 2.81218   1
  -7  -3   5 6.78360 2.20146   2
   6   3  -5 12.5050 2.03640   5
   6   3  -5 10.0794 2.85278   1
   6   3  -5 10.2889 2.98903   1
   6   3  -5 13.0665 2.22756   5
  -6  -3   5 20.2727 2.63645   2
   5   3  -5 253.130 8.10417   5
   5   3  -5 263.058 9.24359   1
   5   3  -5 267.031 8.30425   5
   5   3  -5 275.656 9.50607   1
  -5  -3   5 278.769 7.54332   2
   4   3  -5 18.6499 2.96754   1
   4   3  -5 18.4028 2.68377   5
   4   3  -5 22.7828 1.77504   2
   4   3  -5 22.6004 2.81801   5
   4   3  -5 19.6035 1.72112   2
   4   3  -5 16.0721 2.89656   1
  -4  -3   5 18.7422 2.31332   2
   3   3  -5 1084.06 21.8022   2
   3   3  -5 1106.29 23.4057   1
   3   3  -5 1092.86 23.4060   5
  -3  -3   5 1123.30 21.7572   2
   2   3  -5 53.2089 3.54037   5
   2   3  -5 55.5347 3.04838   2
   2   3  -5 53.6798 3.66596   1
  -2  -3   5 54.3073 2.80982   2
  -2  -3   5 46.5839 3.52722   1
   1   3  -5 793.775 17.0007   1
   1   3  -5 825.440 16.5756   2
  -1  -3   5 800.458 16.9292   5
  -1  -3   5 765.926 16.5704   3
  -1  -3   5 787.696 17.4676   1
  -1  -3   5 796.849 15.7276   2
   0   3  -5 13.6742 1.58339   2
   0  -3   5 10.4453 1.66294   1
   0  -3   5 11.8707 1.78678   3
   0  -3   5 10.7474 1.38824   5
  -1   3  -5 115.845 3.53475   2
   1  -3   5 115.947 4.18959   1
   1  -3   5 107.237 4.37025   1
   1  -3   5 124.309 3.00204   2
   1  -3   5 108.363 2.66883   2
   1  -3   5 114.291 4.59509   3
   1  -3   5 114.353 3.66541   5
  -2   3  -5 459.133 9.04308   2
   2  -3   5 467.219 9.06385   5
   2  -3   5 445.893 10.1905   1
   2  -3   5 444.136 11.6380   3
   2  -3   5 448.600 10.5582   1
   2  -3   5 470.532 10.8868   4
   3  -3   5 657.378 13.5768   1
   3  -3   5 673.200 15.5723   4
   3  -3   5 654.886 14.0074   1
   3  -3   5 686.217 16.4563   3
   4  -3   5 54.5929 4.23634   4
   4  -3   5 52.4411 2.37888   1
   4  -3   5 56.6676 4.68121   3
   4  -3   5 54.1541 2.62499   1
   5  -3   5 42.7821 4.63743   4
   5  -3   5 38.9550 4.66142   3
   6  -3   5 68.0592 6.31245   3
   6  -3   5 55.0638 5.71906   4
   7  -3   5 3.04948 3.07643   3
   7  -3   5 -1.8242 3.03529   4
   8  -3   5 218.733 10.9642   3
   8  -3   5 269.437 12.5225   4
   9  -3   5 3.18361 4.11765   4
   9  -3   5 -2.1904 3.46719   3
  10  -3   5 10.6093 4.60165   3
  10  -3   5 12.3277 5.09097   4
  11  -3   5 14.8696 6.21352   4
  11  -3   5 9.57861 4.82704   3
  12  -3   5 -4.2534 4.70367   4
  12  -3   5 -3.4832 4.28547   3
  12   2  -5 6.42294 3.74707   1
  11   2  -5 1.87472 3.08303   1
  10   2  -5 8.50915 3.31877   1
   9   2  -5 0.03327 3.10337   1
   9   2  -5 -2.5650 2.40351   1
   8   2  -5 8.75748 2.99870   1
   8   2  -5 13.6940 3.30578   1
   7   2  -5 6.15893 2.60676   1
   7   2  -5 2.99631 2.57802   1
  -7  -2   5 5.61446 1.98691   2
   6   2  -5 39.5032 3.98891   1
   6   2  -5 49.2437 4.34056   1
  -6  -2   5 44.5239 3.28151   2
   5   2  -5 1356.66 26.6577   5
   5   2  -5 1351.13 26.5825   5
   5   2  -5 1350.04 28.2611   1
   5   2  -5 1357.68 28.6243   1
  -5  -2   5 1377.82 26.2403   2
   4   2  -5 1825.08 37.0558   1
   4   2  -5 1856.79 36.0513   5
   4   2  -5 1920.58 36.3035   5
   4   2  -5 1860.65 36.7309   1
  -4  -2   5 1861.26 34.8954   2
   3   2  -5 133.242 5.24677   1
   3   2  -5 128.447 6.82729   1
   3   2  -5 138.473 5.16851   5
   3   2  -5 132.351 3.93664   2
   3   2  -5 133.718 5.15512   5
  -3  -2   5 133.570 4.22033   2
   2   2  -5 162.031 5.46185   1
   2   2  -5 161.229 5.47714   5
   2   2  -5 168.493 4.90511   2
   2   2  -5 169.540 5.64174   5
  -2  -2   5 170.203 4.61984   2
   1   2  -5 130.063 4.19960   2
   1   2  -5 130.912 4.53745   1
  -1  -2   5 135.773 4.16375   3
  -1  -2   5 143.041 5.32430   5
  -1  -2   5 137.993 4.83891   1
  -1  -2   5 130.885 3.76085   2
   0   2  -5 204.677 5.91569   1
   0  -2   5 210.241 4.88265   2
   0  -2   5 211.619 6.13267   1
   0  -2   5 199.648 5.72507   3
   0  -2   5 205.801 5.56856   5
  -1   2  -5 28.1064 1.63673   2
   1  -2   5 27.1297 2.15308   1
   1  -2   5 23.5904 1.59361   5
   1  -2   5 25.5390 1.97115   1
   1  -2   5 24.9826 2.41534   3
   1  -2   5 25.4315 1.07995   2
   2  -2   5 112.408 2.73466   5
   2  -2   5 115.968 4.30046   4
   2  -2   5 113.567 3.55292   1
   2  -2   5 109.259 4.56807   3
   2  -2   5 108.980 3.74674   1
   3  -2   5 265.088 8.00597   4
   3  -2   5 251.805 5.92651   1
   3  -2   5 253.193 8.19220   3
   3  -2   5 257.087 6.16540   1
   4  -2   5 1405.17 25.6825   1
   4  -2   5 1405.90 25.5043   1
   4  -2   5 1372.24 29.7643   3
   4  -2   5 1378.99 29.6982   4
   5  -2   5 1110.09 25.7657   4
   5  -2   5 1090.73 25.3839   3
   6  -2   5 115.906 7.03376   3
   6  -2   5 112.231 7.28612   4
   7  -2   5 313.541 12.4509   4
   7  -2   5 275.774 11.1872   3
   8  -2   5 9.76051 3.72389   3
   8  -2   5 6.72295 3.94777   4
   9  -2   5 1.39439 4.27242   4
   9  -2   5 0.23719 3.44822   3
  10  -2   5 47.2926 6.83849   3
  10  -2   5 36.0989 6.99571   4
  11  -2   5 13.3867 5.89262   4
  11  -2   5 15.3965 5.33960   3
  12  -2   5 -5.9613 4.20130   4
  12   1  -5 9.45072 3.46691   1
  11   1  -5 -0.6850 2.77700   1
  10   1  -5 -2.6891 2.27851   1
   9   1  -5 1.42297 2.39547   1
   9   1  -5 0.83854 2.57362   1
   8   1  -5 14.4277 3.01544   1
   8   1  -5 15.6592 3.06521   1
   7   1  -5 17.5969 3.01560   1
   7   1  -5 23.9698 3.31440   1
  -7  -1   5 25.7375 2.26624   2
   6   1  -5 145.697 6.36746   1
   6   1  -5 139.817 6.26230   1
  -6  -1   5 146.398 4.52456   2
   5   1  -5 32.6121 3.36436   1
   5   1  -5 35.2792 3.33003   1
  -5  -1   5 35.9451 2.40508   2
   4   1  -5 736.232 16.4898   1
   4   1  -5 726.899 15.2135   5
   4   1  -5 726.264 15.0976   5
   4   1  -5 717.636 16.0312   1
  -4  -1   5 719.296 14.4443   2
   3   1  -5 8.25399 1.52496   5
   3   1  -5 9.51295 0.82143   2
   3   1  -5 8.73200 0.75078   2
   3   1  -5 7.56724 1.60331   1
   3   1  -5 5.36222 1.43704   1
   3   1  -5 7.01225 1.37344   5
  -3  -1   5 8.15154 1.23500   2
   2   1  -5 41.2889 2.50603   5
   2   1  -5 41.7906 2.62316   1
   2   1  -5 41.5111 2.06888   2
   2   1  -5 40.5136 2.61690   5
  -2  -1   5 45.3617 2.06449   2
   1   1  -5 410.338 9.39600   1
   1   1  -5 400.729 9.36347   5
   1   1  -5 423.759 9.05690   2
   1   1  -5 401.806 9.74503   5
  -1  -1   5 403.350 9.66049   1
  -1  -1   5 397.462 8.44633   2
  -1  -1   5 399.392 8.54071   3
   0   1  -5 1427.17 27.8683   1
   0   1  -5 1482.96 27.6046   2
   0  -1   5 1449.57 27.7070   5
   0  -1   5 1495.27 27.0138   2
   0  -1   5 1462.02 28.3569   1
   0  -1   5 1466.09 27.7145   3
  -1   1  -5 904.178 17.2481   2
   1  -1   5 915.998 16.5365   2
   1  -1   5 889.790 17.7620   1
   1  -1   5 897.081 18.0576   1
   1  -1   5 909.902 18.4806   3
   1  -1   5 892.779 17.3813   5
   2  -1   5 9.74565 0.84054   5
   2  -1   5 12.3217 1.33515   1
   2  -1   5 10.5631 1.55184   4
   2  -1   5 12.2470 1.75603   3
   2  -1   5 10.4249 1.20101   1
   3  -1   5 3.82261 1.55432   4
   3  -1   5 1.88021 0.75078   1
   3  -1   5 -0.6613 1.18369   3
   3  -1   5 1.20338 0.70179   1
   4  -1   5 610.222 15.1800   3
   4  -1   5 559.391 11.2349   1
   4  -1   5 571.091 11.3008   1
   4  -1   5 584.162 15.2087   4
   5  -1   5 299.253 10.2235   3
   5  -1   5 275.367 10.3987   4
   6  -1   5 88.8362 6.43904   4
   6  -1   5 73.7976 5.54284   3
   7  -1   5 279.400 11.9529   4
   7  -1   5 260.578 10.9245   3
   8  -1   5 19.9813 4.30274   3
   8  -1   5 18.8865 5.03015   4
   9  -1   5 23.3284 5.69246   4
   9  -1   5 29.6615 5.57611   3
  10  -1   5 18.7600 5.94660   4
  10  -1   5 14.3605 5.09733   3
  11  -1   5 -5.0157 4.08854   4
  12  -1   5 -6.6283 5.32357   4
  12  -1   5 -0.1199 1.87917   1
  12   0  -5 2.92599 2.85813   1
  11   0  -5 1.95688 2.65759   1
  10   0  -5 14.6412 3.56585   1
  10   0  -5 12.0169 2.90698   1
   9   0  -5 -0.6698 2.30957   1
   9   0  -5 -2.0155 2.07816   1
   8   0  -5 36.1580 4.01524   1
   8   0  -5 24.0175 3.21686   1
   7   0  -5 14.7842 2.73596   1
   7   0  -5 16.1760 2.69782   1
   6   0  -5 2.08687 1.82803   1
   6   0  -5 0.56530 1.69877   1
  -6   0   5 2.15799 1.48404   2
   5   0  -5 1974.14 38.3067   1
   5   0  -5 1948.45 37.8621   1
  -5   0   5 1963.54 35.8394   2
   4   0  -5 328.287 8.47099   1
   4   0  -5 320.618 6.97122   5
   4   0  -5 310.417 8.60423   1
  -4   0   5 326.054 6.98723   2
   3   0  -5 213.633 6.41902   1
   3   0  -5 207.840 6.11361   1
   3   0  -5 214.769 5.71452   5
   3   0  -5 222.835 5.98738   5
  -3   0   5 218.687 5.08255   2
   2   0  -5 792.411 16.3481   1
   2   0  -5 782.541 16.5050   5
   2   0  -5 786.697 16.1107   5
   2   0  -5 792.972 16.7093   1
   2   0  -5 812.065 15.1501   2
  -2   0   5 794.328 15.2445   2
   1   0  -5 79.0114 2.76430   2
   1   0  -5 81.7968 3.18480   1
   1   0  -5 81.1740 3.39804   5
   1   0  -5 75.9759 2.95864   5
  -1   0   5 75.2859 2.22727   3
  -1   0   5 77.3747 3.92752   1
  -1   0   5 78.2093 2.54250   2
   0   0  -5 82.2707 3.13274   1
   0   0  -5 84.5538 2.91682   2
   0   0   5 79.5975 2.85024   5
   0   0   5 89.8319 3.39259   1
   0   0   5 85.3408 2.81564   3
  -1   0  -5 103.665 3.15608   2
   1   0   5 104.896 3.24082   5
   1   0   5 108.915 3.67651   4
   1   0   5 111.031 3.73029   1
   1   0   5 105.685 3.77123   3
   1   0   5 102.048 4.53110   1
   1   0   5 106.592 2.66917   2
  -2   0  -5 3158.73 56.0066   2
   2   0   5 3124.71 58.2872   4
   2   0   5 3141.60 56.8581   1
   2   0   5 3101.17 57.0952   1
   2   0   5 3138.48 58.4740   3
   3   0   5 584.222 14.2321   4
   3   0   5 575.925 11.9300   1
   3   0   5 594.313 12.0842   1
   3   0   5 584.158 14.0900   3
   4   0   5 3485.17 63.4415   1
   4   0   5 3503.25 67.0177   3
   4   0   5 3589.43 67.7503   4
   4   0   5 3507.00 63.5081   1
   5   0   5 10.7274 2.70989   3
   5   0   5 12.5542 1.44952   1
   5   0   5 12.4479 3.20898   4
   5   0   5 13.9645 1.41160   1
   6   0   5 480.888 15.5186   4
   6   0   5 469.043 14.2754   3
   6   0   5 486.058 10.0376   1
   6   0   5 481.289 10.0857   1
   7   0   5 52.4564 5.78512   3
   7   0   5 41.7761 2.57270   1
   7   0   5 35.5164 5.12753   4
   7   0   5 40.5409 2.53786   1
   8   0   5 5.71906 3.64154   3
   8   0   5 0.82162 4.03113   4
   8   0   5 3.17306 1.53026   1
   8   0   5 1.05859 1.37107   1
   9   0   5 10.6581 2.22125   1
   9   0   5 15.1163 5.45481   4
   9   0   5 10.8972 2.38940   1
  10   0   5 28.8560 2.91766   1
  10   0   5 29.2917 3.00058   1
  10   0   5 18.0310 6.23850   4
  11   0   5 3.01917 2.16192   1
  11   0   5 4.34671 2.33065   1
  11   0   5 7.86327 5.82246   4
  12   0   5 5.24174 2.55722   1
  12   0   5 -2.8695 4.57433   4
  12   0   5 4.35728 2.45029   1
  13   0   5 0.54689 2.55192   1
  12  -1  -5 1.25762 2.61629   1
  11  -1  -5 0.65337 3.11097   1
  11  -1  -5 1.67307 2.43116   1
  10  -1  -5 -0.2676 2.66751   1
  10  -1  -5 -1.0582 2.06629   1
   9  -1  -5 15.6495 3.21708   1
   9  -1  -5 13.0053 2.73109   1
   8  -1  -5 32.4587 3.70741   1
   8  -1  -5 28.6992 3.22536   1
   7  -1  -5 4.12478 1.97975   1
   7  -1  -5 2.46332 1.92658   1
   6  -1  -5 125.054 5.43928   1
   6  -1  -5 133.001 5.31332   1
   5  -1  -5 230.602 7.13428   1
   5  -1  -5 229.234 6.89400   1
   4  -1  -5 24.4758 2.44994   1
   4  -1  -5 22.5084 2.24579   1
  -4   1   5 21.0528 1.43484   2
   3  -1  -5 939.458 19.4511   1
   3  -1  -5 927.494 18.3921   5
   3  -1  -5 933.975 18.1807   5
   3  -1  -5 962.148 19.1511   1
  -3   1   5 958.115 17.7219   2
   2  -1  -5 47.8394 2.25243   5
   2  -1  -5 44.2292 2.66756   1
   2  -1  -5 47.3304 2.55845   1
   2  -1  -5 44.5015 2.50480   5
   2  -1  -5 44.8888 1.42949   2
   2  -1  -5 42.2955 1.33216   2
  -2   1   5 46.3054 1.87789   2
   1  -1  -5 1543.48 29.3610   1
   1  -1  -5 1547.32 29.7404   5
   1  -1  -5 1507.59 28.4646   2
   1  -1  -5 1522.51 28.9792   5
  -1   1   5 1558.36 28.2803   2
   0  -1  -5 2454.96 44.6080   2
   0  -1  -5 2376.86 45.0933   1
   0   1   5 2478.47 44.1114   2
   0   1   5 2414.96 45.4183   1
   0   1   5 2461.71 44.3957   3
  -1  -1  -5 1785.03 31.5597   2
   1   1   5 1669.02 32.1364   3
   1   1   5 1648.96 32.1424   5
   1   1   5 1684.60 32.1402   4
   1   1   5 1664.83 31.7047   5
   1   1   5 1729.61 30.8628   2
   1   1   5 1668.92 32.2518   1
  -2  -1  -5 88.0635 2.81378   2
   2   1   5 86.1058 3.16313   5
   2   1   5 86.5282 3.29560   1
   2   1   5 82.8936 2.14606   2
   2   1   5 86.3981 3.38531   1
   2   1   5 84.7058 2.08007   2
   2   1   5 87.5126 3.29401   1
   2   1   5 87.4116 3.92152   3
   2   1   5 84.7441 3.90276   4
  -3  -1  -5 718.907 13.5650   2
   3   1   5 720.349 14.8036   1
   3   1   5 703.995 16.7912   4
   3   1   5 718.451 14.9466   1
   3   1   5 717.972 16.5417   3
   4   1   5 33.0435 2.33339   1
   4   1   5 30.7566 3.62957   3
   4   1   5 31.8081 3.85337   4
   4   1   5 35.3405 2.30731   1
   5   1   5 158.136 7.72473   4
   5   1   5 173.333 7.57712   3
   5   1   5 173.649 5.22921   1
   5   1   5 166.615 5.16747   1
   6   1   5 9.29551 3.19791   3
   6   1   5 9.88400 3.74470   4
   6   1   5 12.1125 1.88216   1
   6   1   5 11.4322 1.78985   1
   7   1   5 40.3675 3.19546   1
   7   1   5 43.7150 3.24535   1
   7   1   5 36.5572 5.06165   4
   8   1   5 51.0529 6.72733   4
   8   1   5 58.8115 4.06135   1
   8   1   5 49.4062 3.94920   1
   9   1   5 -3.4782 1.96570   1
   9   1   5 -6.4062 1.85523   1
   9   1   5 -1.4935 3.98986   4
  10   1   5 1.31582 5.12496   4
  10   1   5 6.65452 2.53602   1
  10   1   5 3.89638 2.40527   1
  11   1   5 1.60978 2.47310   1
  11   1   5 3.99011 2.50919   1
  11   1   5 -1.6631 5.09547   4
  12   1   5 7.51418 5.62371   4
  12   1   5 4.98198 2.68314   1
  12   1   5 5.02624 2.84524   1
  13   1   5 6.22586 3.11183   1
  12  -2  -5 2.83418 2.70927   1
  11  -2  -5 -0.1907 2.90419   1
  11  -2  -5 0.66661 2.25210   1
  10  -2  -5 1.47938 2.23109   1
  10  -2  -5 6.21457 2.92836   1
   9  -2  -5 54.7031 4.65729   1
   9  -2  -5 51.3712 4.36603   1
   8  -2  -5 19.5131 3.12257   1
   8  -2  -5 15.4228 2.65803   1
   7  -2  -5 45.6328 3.82892   1
   7  -2  -5 47.4090 3.88981   1
   6  -2  -5 170.052 6.23261   1
   6  -2  -5 169.525 5.93687   1
   5  -2  -5 1234.82 24.6685   1
   5  -2  -5 1229.97 25.1078   1
   4  -2  -5 74.2103 3.59436   1
   4  -2  -5 61.4466 2.71071   3
   4  -2  -5 57.9765 3.51728   1
   3  -2  -5 315.288 8.29052   1
   3  -2  -5 314.226 6.74434   5
   3  -2  -5 306.176 6.55677   3
   3  -2  -5 313.708 6.90167   5
   3  -2  -5 319.603 8.05714   1
  -3   2   5 312.025 6.55869   2
   2  -2  -5 148.763 4.85993   1
   2  -2  -5 146.637 4.26666   5
   2  -2  -5 152.402 4.70536   5
   2  -2  -5 148.617 5.03971   1
  -2   2   5 151.214 3.82320   2
   1  -2  -5 506.523 11.5157   5
   1  -2  -5 506.056 11.3649   1
   1  -2  -5 520.265 10.2719   2
   1  -2  -5 485.917 10.6641   5
  -1   2   5 505.787 10.2264   2
   0  -2  -5 57.1240 3.03592   5
   0  -2  -5 55.3868 2.53061   5
   0  -2  -5 56.5338 2.45779   2
   0  -2  -5 58.0170 2.90587   1
   0   2   5 58.7538 3.11461   1
   0   2   5 58.1305 2.14545   2
   0   2   5 60.3528 2.21169   2
  -1  -2  -5 690.972 14.0177   2
  -1  -2  -5 695.508 14.7064   1
   1   2   5 703.558 13.4944   2
   1   2   5 678.941 14.9146   1
   1   2   5 679.913 14.5222   4
   1   2   5 679.527 14.8315   5
  -2  -2  -5 1931.73 34.9388   2
   2   2   5 1862.83 35.9267   1
   2   2   5 1801.40 35.6007   5
   2   2   5 1901.51 34.2071   2
   2   2   5 1872.26 36.5144   4
  -3  -2  -5 91.0440 3.06328   2
   3   2   5 86.2802 4.72449   4
   3   2   5 85.5729 3.33447   5
   3   2   5 89.5315 3.76866   1
   3   2   5 84.8381 3.79686   1
  -4  -2  -5 43.8802 2.05117   2
   4   2   5 37.4324 2.87373   1
   4   2   5 38.1305 4.26152   4
   4   2   5 38.6486 1.82987   5
   4   2   5 42.5441 3.04603   1
   5   2   5 101.864 4.52212   1
   5   2   5 102.664 4.46836   1
   5   2   5 81.6400 5.93915   4
   6   2   5 6.07340 2.00581   1
   6   2   5 2.41559 1.88718   1
   6   2   5 4.74208 2.86915   4
   7   2   5 14.7025 2.51710   1
   7   2   5 16.1009 2.65036   1
   7   2   5 8.30928 3.55390   4
   8   2   5 43.2134 4.37727   1
   8   2   5 50.7832 7.23057   4
   8   2   5 42.4483 4.13623   1
   9   2   5 16.7777 3.22734   1
   9   2   5 15.5829 3.43733   1
   9   2   5 22.0459 6.11383   4
  10   2   5 13.3187 3.26414   1
  10   2   5 18.8379 6.52405   4
  10   2   5 18.5452 3.30895   1
  11   2   5 -0.7687 2.58714   1
  11   2   5 -4.7612 4.20176   4
  11   2   5 1.58428 2.77713   1
  12   2   5 3.12283 2.89188   1
  12   2   5 2.37770 2.99018   1
  12   2   5 0.45110 5.75510   4
  11  -3  -5 -1.8856 2.26293   1
  11  -3  -5 -3.2809 2.63768   1
  10  -3  -5 12.7437 2.94176   1
  10  -3  -5 18.1561 3.73304   1
   9  -3  -5 4.35465 2.63183   1
   9  -3  -5 2.09384 2.32993   1
   8  -3  -5 3.96515 2.38387   1
   8  -3  -5 5.94803 2.63760   1
   7  -3  -5 214.072 7.65593   1
   7  -3  -5 198.025 7.08355   1
   6  -3  -5 44.2743 3.64028   1
   6  -3  -5 40.4084 3.50027   1
   6  -3  -5 53.8640 3.76341   3
   5  -3  -5 15.2771 2.31677   1
   5  -3  -5 12.8962 2.05395   3
   5  -3  -5 14.8024 2.34049   1
   4  -3  -5 358.808 9.63151   1
   4  -3  -5 362.784 8.64229   3
   4  -3  -5 372.336 9.43393   1
   3  -3  -5 363.824 8.06335   3
   3  -3  -5 357.240 9.48028   1
   3  -3  -5 371.969 9.28304   1
  -3   3   5 360.520 7.55634   2
   2  -3  -5 145.298 4.67608   5
   2  -3  -5 135.465 4.87711   1
   2  -3  -5 145.848 5.20790   1
   2  -3  -5 136.551 3.68911   3
   2  -3  -5 133.582 4.09653   5
  -2   3   5 137.442 3.76328   2
   1  -3  -5 120.075 3.82090   5
   1  -3  -5 108.967 3.26112   2
   1  -3  -5 109.426 4.28537   1
   1  -3  -5 113.478 4.44138   5
  -1   3   5 110.169 3.33867   2
   0  -3  -5 523.799 11.1112   5
   0  -3  -5 457.515 11.0129   1
   0  -3  -5 443.897 10.8769   1
   0  -3  -5 438.656 11.0850   5
   0  -3  -5 454.941 9.88746   2
   0   3   5 438.619 11.0684   1
   0   3   5 433.592 9.51236   2
  -1  -3  -5 274.521 6.92883   2
  -1  -3  -5 275.443 7.77049   1
  -1  -3  -5 340.541 11.1054   5
   1   3   5 277.296 6.57054   2
   1   3   5 273.257 7.33341   4
   1   3   5 267.571 7.90214   1
  -2  -3  -5 280.900 7.30699   2
   2   3   5 289.068 8.19413   5
   2   3   5 299.185 6.86998   2
   2   3   5 312.909 8.62361   4
   2   3   5 301.255 8.46915   1
  -3  -3  -5 2.39510 1.20707   2
   3   3   5 6.25121 0.98134   2
   3   3   5 4.65850 1.40506   5
   3   3   5 2.84542 1.49560   1
   3   3   5 3.07298 2.04839   4
   3   3   5 6.08828 1.78682   1
  -4  -3  -5 829.649 17.0307   2
   4   3   5 852.002 20.7384   4
   4   3   5 839.549 17.4298   5
   4   3   5 833.398 18.7247   1
   4   3   5 833.729 18.4491   1
  -5  -3  -5 0.84606 1.03985   2
   5   3   5 4.58007 2.71882   4
   5   3   5 3.43387 1.79477   1
   5   3   5 2.34642 1.73935   1
  -6  -3  -5 489.708 10.8040   2
   6   3   5 491.673 12.8360   1
   6   3   5 489.030 15.9557   4
   6   3   5 484.661 13.0458   1
  -7  -3  -5 0.79177 1.25349   2
   7   3   5 -0.4705 3.43743   4
   7   3   5 -3.9329 1.91734   1
   7   3   5 -2.4735 1.90857   1
   8   3   5 0.08148 2.26855   1
   8   3   5 -1.3950 3.94365   4
   8   3   5 -1.4907 2.38905   1
   9   3   5 136.161 7.17383   1
   9   3   5 100.943 9.84016   4
   9   3   5 120.418 7.28389   1
  10   3   5 20.3232 3.93102   1
  10   3   5 16.8011 3.66307   1
  10   3   5 7.46897 5.15353   4
  11   3   5 -1.5838 5.41747   4
  11   3   5 -0.5969 2.98352   1
  11   3   5 0.68606 2.97980   1
  12   3   5 12.8101 3.84646   1
  12   3   5 7.33052 6.36417   4
  11  -4  -5 -0.3344 2.87922   1
  11  -4  -5 2.23163 2.50749   1
  10  -4  -5 0.92964 2.30834   1
  10  -4  -5 2.24472 2.85242   1
   9  -4  -5 9.55341 3.07746   1
   9  -4  -5 7.88308 2.63452   1
   8  -4  -5 1.85140 2.72238   3
   8  -4  -5 -0.4689 2.18326   1
   8  -4  -5 -0.2750 2.42202   1
   7  -4  -5 3.48062 2.53530   3
   7  -4  -5 5.73522 2.46459   1
   7  -4  -5 -1.2161 2.34260   1
   6  -4  -5 28.3067 3.17114   3
   6  -4  -5 29.7770 3.14823   1
   6  -4  -5 38.0013 3.64118   1
   5  -4  -5 301.026 8.58073   1
   5  -4  -5 283.894 8.30031   3
   5  -4  -5 297.798 8.91060   1
   4  -4  -5 58.4925 3.17883   3
   4  -4  -5 50.5022 3.91487   1
   4  -4  -5 46.9384 3.60135   1
  -4   4   5 55.4443 2.23657   2
   3  -4  -5 9.87966 1.50061   3
   3  -4  -5 9.99921 1.84911   1
   3  -4  -5 11.0104 2.11892   1
  -3   4   5 10.0988 1.24321   2
   2  -4  -5 4.52673 1.15114   3
   2  -4  -5 0.38908 0.93118   5
   2  -4  -5 0.33998 1.33905   1
   2  -4  -5 0.04152 1.18116   5
   2  -4  -5 1.30400 1.27320   1
  -2   4   5 1.12640 0.79581   2
   1  -4  -5 56.3036 3.68467   1
   1  -4  -5 55.2689 3.56341   1
   1  -4  -5 58.1022 2.32823   2
   1  -4  -5 57.7417 3.45776   5
   1  -4  -5 55.5793 2.82029   5
  -1   4   5 55.0497 2.42654   2
  -1   4   5 55.0565 2.48189   2
   0  -4  -5 144.506 5.76858   5
   0  -4  -5 174.514 4.84481   2
   0  -4  -5 163.051 5.99328   1
   0  -4  -5 157.138 5.18222   5
   0   4   5 156.910 4.60786   2
   0   4   5 159.355 6.63521   1
   0   4   5 165.781 4.80712   4
  -1  -4  -5 142.119 5.60315   1
  -1  -4  -5 142.316 4.66356   2
  -1  -4  -5 132.712 5.62851   5
   1   4   5 141.856 4.95431   4
   1   4   5 143.749 5.74920   1
   1   4   5 142.249 4.36889   2
  -2  -4  -5 161.502 5.26663   2
  -2  -4  -5 165.342 6.16780   1
   2   4   5 161.622 4.87117   2
   2   4   5 175.310 6.34418   4
   2   4   5 158.068 6.19292   5
   2   4   5 159.076 6.39660   1
  -3  -4  -5 451.895 10.4835   2
   3   4   5 425.289 12.3044   4
   3   4   5 435.817 12.0094   1
   3   4   5 449.298 11.5550   5
   3   4   5 430.661 9.66578   2
  -4  -4  -5 32.0674 2.70819   2
   4   4   5 29.8933 3.94033   4
   4   4   5 31.9102 3.56319   1
   4   4   5 28.2749 1.64709   2
   4   4   5 28.7516 3.20734   1
   4   4   5 28.6530 1.65904   2
   4   4   5 28.6989 2.97317   5
  -5  -4  -5 137.266 4.87959   2
   5   4   5 130.106 6.37387   1
   5   4   5 123.572 5.99869   1
   5   4   5 125.025 5.07213   5
   5   4   5 136.924 7.60811   4
  -6  -4  -5 53.3402 3.54418   2
   6   4   5 64.6965 6.56391   4
   6   4   5 63.1440 5.32970   1
   6   4   5 58.6196 4.94968   1
  -7  -4  -5 14.7975 2.35984   2
   7   4   5 14.2850 3.54448   1
   7   4   5 11.0918 4.26525   4
   7   4   5 16.1079 3.36496   1
   8   4   5 4.62172 2.79422   1
   8   4   5 3.59135 4.66634   4
   8   4   5 2.12462 3.00618   1
   9   4   5 101.001 10.0127   4
   9   4   5 82.1573 7.04713   1
   9   4   5 93.3751 6.93363   1
  10   4   5 41.3318 5.29146   1
  10   4   5 44.3842 7.74603   4
  11   4   5 7.43416 3.89943   1
  11   4   5 11.3981 6.36894   4
  12   4   5 5.72733 6.28857   4
  12   4   5 2.96831 3.89708   1
  11  -5  -5 6.59772 3.22131   1
  11  -5  -5 3.52514 2.79875   1
  10  -5  -5 4.35343 3.31599   1
  10  -5  -5 8.07174 2.98190   1
   9  -5  -5 36.0811 4.50161   1
   9  -5  -5 34.7447 3.90378   1
   8  -5  -5 19.2332 3.49821   1
   8  -5  -5 13.5302 3.43058   3
   8  -5  -5 11.6562 2.87080   1
   7  -5  -5 0.36795 2.14377   1
   7  -5  -5 3.12667 2.65196   1
   7  -5  -5 -1.4316 2.46189   3
   6  -5  -5 76.9776 4.96931   3
   6  -5  -5 86.3416 5.46378   1
   6  -5  -5 74.1246 4.82914   1
   5  -5  -5 60.1311 4.03838   3
   5  -5  -5 56.4548 4.25364   1
   5  -5  -5 50.3845 4.27739   1
  -5   5   5 51.9895 3.50996   2
   4  -5  -5 128.003 5.09310   3
   4  -5  -5 129.631 5.67443   1
   4  -5  -5 111.628 5.61079   1
  -4   5   5 116.093 3.66405   2
   3  -5  -5 43.1020 2.23641   5
   3  -5  -5 49.1243 3.69706   1
   3  -5  -5 42.2965 2.83747   3
   3  -5  -5 45.9164 3.89235   1
  -3   5   5 44.8720 2.30254   2
   2  -5  -5 44.9446 2.59999   5
   2  -5  -5 46.6524 2.87110   3
   2  -5  -5 45.3781 3.74023   1
   2  -5  -5 42.5350 3.09559   5
   2  -5  -5 49.2874 3.82531   1
   2  -5  -5 51.5783 3.75924   1
  -2   5   5 47.3131 2.41171   2
   1  -5  -5 308.909 6.91133   2
   1  -5  -5 316.918 9.39544   1
   1  -5  -5 311.156 8.07808   5
   1  -5  -5 290.461 8.90260   5
  -1   5   5 300.833 7.41842   2
   0  -5  -5 553.844 12.1304   2
   0  -5  -5 546.238 14.0791   5
   0  -5  -5 568.407 14.2208   1
   0  -5  -5 578.347 13.0915   5
   0   5   5 561.264 12.2424   4
   0   5   5 537.261 12.1122   2
  -1  -5  -5 17.6263 2.16139   2
  -1  -5  -5 20.9244 2.51312   5
  -1  -5  -5 20.6987 2.98239   1
  -1  -5  -5 17.6305 2.75706   5
   1   5   5 18.2515 2.31569   4
   1   5   5 22.3046 2.18234   2
   1   5   5 16.2521 2.76834   1
  -2  -5  -5 4.15892 1.78587   2
  -2  -5  -5 2.13809 1.95566   5
  -2  -5  -5 6.05215 2.24422   1
   2   5   5 5.61928 1.65911   2
   2   5   5 3.23951 2.24147   5
   2   5   5 1.17617 2.17416   1
   2   5   5 2.33545 2.13397   4
  -3  -5  -5 140.576 5.25647   2
   3   5   5 133.053 4.69165   2
   3   5   5 134.606 6.53278   1
   3   5   5 147.026 6.35210   5
   3   5   5 125.156 6.38267   4
  -4  -5  -5 34.8179 3.13217   2
   4   5   5 30.7139 2.38885   2
   4   5   5 27.4820 3.22806   5
   4   5   5 37.1200 4.41575   4
   4   5   5 36.1197 4.20560   1
  -5  -5  -5 362.250 10.0017   2
   5   5   5 381.959 13.2209   4
   5   5   5 380.034 12.2454   1
   5   5   5 371.598 10.7363   5
   5   5   5 400.054 11.9060   1
  -6  -5  -5 10.0486 2.30410   2
   6   5   5 9.03739 2.88661   1
   6   5   5 11.1112 2.29374   5
   6   5   5 9.51894 4.03953   4
   6   5   5 6.81393 3.05155   1
  -7  -5  -5 4.81511 2.18577   2
   7   5   5 5.32884 4.43254   4
   7   5   5 8.93662 3.08025   1
   7   5   5 5.77695 3.39489   1
  -8  -5  -5 99.0646 5.21233   2
   8   5   5 88.4968 9.27930   4
   8   5   5 111.741 7.77987   1
   8   5   5 79.0964 8.52825   1
   9   5   5 10.5075 4.03286   1
   9   5   5 3.20090 4.85430   4
  10   5   5 4.09724 4.91714   4
  10   5   5 -0.1035 3.59941   1
  11   5   5 7.92379 5.34695   4
  11   5   5 0.44688 3.78507   1
  12   5   5 -3.3923 3.84189   1
  12   5   5 0.30841 5.87677   4
  10  -6  -5 6.19669 2.93041   1
  10  -6  -5 8.23430 3.65298   1
   9  -6  -5 -0.7965 2.74233   1
   9  -6  -5 2.40603 2.50391   1
   8  -6  -5 32.2108 4.51323   3
   8  -6  -5 26.6867 3.70038   1
   8  -6  -5 36.6888 4.35216   1
   7  -6  -5 80.4676 5.59473   1
   7  -6  -5 83.1393 6.13799   3
   7  -6  -5 77.5972 6.19470   1
   6  -6  -5 317.385 10.4373   3
   6  -6  -5 310.966 10.2154   1
   6  -6  -5 343.079 10.9668   1
   5  -6  -5 -0.1660 1.97029   1
   5  -6  -5 2.05217 1.86813   3
   5  -6  -5 0.03244 2.15447   1
   4  -6  -5 192.975 6.88232   3
   4  -6  -5 190.018 7.47868   1
   4  -6  -5 194.438 7.44414   1
   4  -6  -5 187.940 7.61854   1
  -4   6   5 190.543 5.26844   2
   3  -6  -5 149.086 4.20199   5
   3  -6  -5 155.168 4.49551   5
   3  -6  -5 157.072 6.84386   1
   3  -6  -5 143.919 5.73685   3
   3  -6  -5 144.798 6.69454   1
  -3   6   5 155.862 4.71076   2
   2  -6  -5 108.544 5.89426   1
   2  -6  -5 98.1540 5.68873   1
   2  -6  -5 102.143 4.03775   5
   2  -6  -5 100.387 4.65841   3
   2  -6  -5 98.0167 4.76978   5
  -2   6   5 99.5660 3.88126   2
   1  -6  -5 -1.8138 0.96041   2
   1  -6  -5 -3.1509 1.59507   5
   1  -6  -5 -1.0734 1.37966   5
   1  -6  -5 -1.9790 1.90042   1
  -1   6   5 -1.2005 1.29438   2
  -1   6   5 1.15278 1.14347   4
   0  -6  -5 49.3024 3.43340   5
   0  -6  -5 45.0915 4.19265   5
   0  -6  -5 39.6648 2.96327   2
   0  -6  -5 45.9220 4.31889   1
   0   6   5 44.5860 3.13324   2
   0   6   5 45.1783 2.82276   4
  -1  -6  -5 86.1121 5.44649   5
  -1  -6  -5 85.2040 4.72829   5
  -1  -6  -5 83.0585 5.51888   1
  -1  -6  -5 89.0521 4.19659   2
   1   6   5 96.6064 4.52944   4
   1   6   5 79.3643 4.09216   2
   1   6   5 89.1029 5.62083   1
  -2  -6  -5 30.9199 3.79337   1
  -2  -6  -5 31.0667 3.05558   2
  -2  -6  -5 27.8779 3.81859   5
   2   6   5 42.5248 5.51666   5
   2   6   5 32.8144 3.96231   1
   2   6   5 30.6010 3.28191   4
   2   6   5 28.2135 2.86553   2
  -3  -6  -5 15.6530 2.54575   2
  -3  -6  -5 13.8632 2.96014   1
   3   6   5 14.5920 2.25502   2
   3   6   5 17.4338 3.16234   4
   3   6   5 9.84032 2.96487   1
   3   6   5 9.00239 2.65515   5
  -4  -6  -5 252.758 8.15070   2
   4   6   5 267.162 9.51000   5
   4   6   5 247.145 9.97892   4
   4   6   5 258.183 10.1159   1
   4   6   5 268.785 7.38968   2
  -5  -6  -5 41.8722 3.88706   2
   5   6   5 40.2944 4.88863   1
   5   6   5 34.9712 2.38789   2
   5   6   5 37.0588 4.00082   5
   5   6   5 38.9635 2.56463   2
   5   6   5 48.1638 5.53763   4
  -6  -6  -5 3.59651 2.44578   2
   6   6   5 1.71614 2.98824   1
   6   6   5 7.03320 2.40059   5
   6   6   5 1.65591 3.75048   4
   6   6   5 6.46415 3.85294   1
  -7  -6  -5 29.5754 3.73532   2
   7   6   5 29.6646 4.81576   1
   7   6   5 31.5297 5.96778   4
   7   6   5 29.1940 3.12401   5
  -8  -6  -5 114.585 6.24300   2
   8   6   5 122.008 10.2907   4
   8   6   5 117.795 8.68030   1
   9   6   5 -3.7024 3.44867   1
   9   6   5 -0.7213 4.94563   4
  10   6   5 -7.4913 4.64728   4
  10   6   5 2.08156 4.09043   1
  11   6   5 -1.5978 5.02297   4
  11   6   5 5.12015 4.49307   1
  10  -7  -5 0.81279 2.67040   1
   9  -7  -5 11.0949 4.05847   1
   9  -7  -5 10.7811 3.21426   1
   8  -7  -5 -0.2500 2.48495   1
   8  -7  -5 3.56538 3.24819   1
   7  -7  -5 63.7205 5.88217   1
   7  -7  -5 43.1776 4.55637   1
   7  -7  -5 59.5696 5.67527   3
   6  -7  -5 3.37795 2.56041   1
   6  -7  -5 5.67790 2.92587   1
   6  -7  -5 2.67337 2.54113   3
   6  -7  -5 -0.8597 2.52845   1
   5  -7  -5 -1.4567 2.09108   3
   5  -7  -5 -0.8009 2.38711   1
   5  -7  -5 1.99216 2.60978   1
   5  -7  -5 -0.1822 2.19518   1
   4  -7  -5 205.517 8.62477   1
   4  -7  -5 202.596 8.62786   1
   4  -7  -5 217.189 7.91944   3
  -4   7   5 210.772 6.07813   2
   3  -7  -5 43.8401 2.78563   5
   3  -7  -5 41.8769 2.46039   5
   3  -7  -5 43.7307 4.41536   1
   3  -7  -5 45.6943 3.90025   3
   3  -7  -5 49.5407 4.98086   1
  -3   7   5 41.2310 3.05525   2
   2  -7  -5 102.419 5.23604   3
   2  -7  -5 97.8855 4.23584   5
   2  -7  -5 103.770 5.11947   5
   2  -7  -5 102.774 6.16057   1
   2  -7  -5 107.981 6.60446   1
  -2   7   5 105.465 4.42945   2
   1  -7  -5 372.033 11.0441   5
   1  -7  -5 362.016 11.7350   1
   1  -7  -5 356.030 7.89056   2
   1  -7  -5 357.240 9.70088   5
  -1   7   5 360.435 9.38024   2
  -1   7   5 344.720 8.39128   4
   0  -7  -5 68.9917 3.63377   2
   0  -7  -5 67.1283 5.64322   1
   0  -7  -5 67.4007 4.22172   5
   0  -7  -5 66.4659 5.20610   5
   0   7   5 72.1741 4.06035   2
   0   7   5 70.4869 3.55909   4
  -1  -7  -5 64.2878 5.50086   5
  -1  -7  -5 61.4212 4.56904   5
  -1  -7  -5 61.0161 5.42842   1
  -1  -7  -5 58.5935 4.07301   2
   1   7   5 61.4517 5.24014   1
   1   7   5 64.1382 4.21831   2
   1   7   5 61.8511 3.92255   4
  -2  -7  -5 -5.6080 2.24922   1
  -2  -7  -5 -3.0537 2.67032   5
  -2  -7  -5 -2.1410 1.89234   2
  -2  -7  -5 0.48080 1.83138   5
   2   7   5 -2.7397 1.89809   5
   2   7   5 -3.2988 1.65709   2
   2   7   5 -0.0475 2.38295   1
   2   7   5 -0.6521 1.88193   4
  -3  -7  -5 122.185 5.74906   2
  -3  -7  -5 121.479 6.95716   5
  -3  -7  -5 125.641 7.00278   1
   3   7   5 128.514 7.43445   1
   3   7   5 119.989 6.33063   4
   3   7   5 119.909 7.01651   5
   3   7   5 124.899 5.41577   2
  -4  -7  -5 265.552 8.78041   2
   4   7   5 271.722 10.9387   1
   4   7   5 262.210 7.94316   2
   4   7   5 262.419 10.3492   4
   4   7   5 266.293 10.1995   5
  -5  -7  -5 62.4691 4.97177   2
   5   7   5 56.8375 3.73517   2
   5   7   5 59.3407 6.36135   1
   5   7   5 62.3863 5.63744   5
   5   7   5 63.2431 6.31428   4
  -6  -7  -5 2.96401 3.00271   2
   6   7   5 -1.4825 3.39636   1
   6   7   5 5.62790 3.00625   5
   6   7   5 6.36762 4.28668   4
  -7  -7  -5 65.7374 5.39579   2
   7   7   5 71.6637 5.34420   5
   7   7   5 69.8699 7.20685   1
   7   7   5 66.1650 7.87081   4
  -8  -7  -5 19.8628 4.00896   2
   8   7   5 18.8907 5.77509   4
   8   7   5 19.1302 5.16059   1
   8   7   5 21.1402 2.71429   5
  -9  -7  -5 14.3011 3.80671   2
   9   7   5 3.25850 5.32874   4
   9   7   5 2.86404 4.33153   1
  10   7   5 11.1965 5.25637   1
  10   7   5 10.8981 5.88886   4
  11   7   5 2.92771 4.59607   1
  11   7   5 -4.7988 5.24292   4
   9  -8  -5 3.56953 2.87167   1
   9  -8  -5 -1.7241 2.89884   1
   8  -8  -5 8.68789 3.46275   1
   8  -8  -5 5.00272 3.10665   1
   7  -8  -5 4.27049 3.08325   1
   7  -8  -5 3.51922 3.12405   3
   6  -8  -5 16.9557 4.31364   1
   6  -8  -5 17.6444 3.69692   3
   6  -8  -5 11.5147 3.66391   1
   5  -8  -5 16.2386 3.71165   1
   5  -8  -5 17.8446 3.44018   3
   5  -8  -5 13.4808 3.54401   1
   4  -8  -5 13.5893 3.08935   3
   4  -8  -5 8.96755 3.14110   1
   4  -8  -5 16.1917 3.77703   1
  -4   8   5 15.1835 2.35425   2
   3  -8  -5 45.8440 2.76542   5
   3  -8  -5 51.2589 3.09745   5
   3  -8  -5 54.0307 5.34439   1
   3  -8  -5 49.4574 4.66401   3
   3  -8  -5 49.4120 5.35226   1
  -3   8   5 53.8573 3.85325   2
   2  -8  -5 -3.1747 1.89657   5
   2  -8  -5 -0.4737 2.26497   3
   2  -8  -5 -1.8093 2.50540   1
   2  -8  -5 3.76013 3.17934   1
   2  -8  -5 -1.4496 1.53467   5
  -2   8   5 -3.8766 1.86324   2
  -2   8   5 2.23191 1.24082   4
   1  -8  -5 41.4689 2.27662   2
   1  -8  -5 46.2358 3.78209   5
   1  -8  -5 40.8928 4.21024   5
   1  -8  -5 33.0766 4.55830   1
   1  -8  -5 39.8453 1.92480   2
  -1   8   5 38.6843 2.58641   4
  -1   8   5 49.0681 3.86594   2
   0  -8  -5 381.719 11.0622   5
   0  -8  -5 393.540 9.51963   2
   0  -8  -5 374.571 12.3401   5
   0  -8  -5 398.800 13.2130   1
   0   8   5 373.611 9.25794   4
   0   8   5 403.966 10.7367   2
  -1  -8  -5 -2.2166 2.70931   1
  -1  -8  -5 -1.9495 1.95079   2
  -1  -8  -5 2.09294 2.52302   5
  -1  -8  -5 0.92959 2.24084   5
   1   8   5 2.03886 1.79589   4
   1   8   5 2.28129 2.91038   1
   1   8   5 3.32246 2.25838   2
  -2  -8  -5 8.56521 2.86555   2
  -2  -8  -5 10.9212 3.50743   1
  -2  -8  -5 15.5156 3.15732   5
  -2  -8  -5 21.8009 5.76072   5
   2   8   5 7.55181 3.27041   5
   2   8   5 11.3354 3.75117   1
   2   8   5 15.6393 2.79201   4
   2   8   5 12.2747 2.78000   2
  -3  -8  -5 89.5355 6.94919   5
  -3  -8  -5 82.7122 6.98196   1
  -3  -8  -5 90.9040 5.58658   2
   3   8   5 107.949 6.41510   4
   3   8   5 91.6990 5.32999   2
   3   8   5 94.9768 7.36012   1
   3   8   5 100.149 7.25987   5
  -4  -8  -5 2.30744 2.84413   2
   4   8   5 1.31540 2.31821   2
   4   8   5 4.64749 3.28476   4
   4   8   5 1.22457 3.48797   5
   4   8   5 -2.4176 3.50273   1
  -5  -8  -5 1.13724 2.81799   2
   5   8   5 -0.8477 2.82021   5
   5   8   5 0.43817 2.05712   2
   5   8   5 -2.8638 3.37311   1
   5   8   5 7.94994 3.97796   4
  -6  -8  -5 12.4689 3.50504   2
   6   8   5 16.7640 4.07555   5
   6   8   5 14.8071 2.07484   2
   6   8   5 24.9594 5.15455   4
   6   8   5 18.7021 4.77539   1
  -7  -8  -5 22.4032 4.13802   2
   7   8   5 16.9504 5.05959   1
   7   8   5 17.8157 5.29617   4
   7   8   5 23.4755 4.03088   5
  -8  -8  -5 -4.6617 2.96219   2
   8   8   5 -0.3637 2.32770   5
   8   8   5 -3.3318 4.32707   1
   8   8   5 -2.6910 4.53829   4
  -9  -8  -5 5.33029 3.39375   2
   9   8   5 0.17550 4.48418   1
   9   8   5 5.16747 5.33273   4
 -10  -8  -5 2.04357 3.59929   2
  10   8   5 -0.7351 5.52798   4
  10   8   5 4.49150 4.68084   1
   9  -9  -5 5.84743 3.74654   1
   8  -9  -5 6.27115 3.69063   1
   7  -9  -5 3.99990 3.63876   3
   7  -9  -5 2.10520 3.43105   1
   6  -9  -5 0.70681 3.17240   1
   6  -9  -5 5.80730 3.06747   3
   5  -9  -5 17.3915 3.86071   3
   5  -9  -5 14.4482 4.06032   1
   4  -9  -5 27.9734 4.99228   1
   4  -9  -5 36.7642 4.73330   3
  -4   9   5 32.6198 3.38002   2
   3  -9  -5 3.64360 1.43003   5
   3  -9  -5 3.72597 3.49172   1
   3  -9  -5 6.85861 3.02812   3
  -3   9   5 3.86590 2.41814   2
   2  -9  -5 41.5885 3.56973   5
   2  -9  -5 41.8746 4.14547   5
   2  -9  -5 39.8352 5.36622   1
   2  -9  -5 34.1314 4.38813   3
  -2   9   5 41.3786 4.00010   2
   1  -9  -5 40.0185 4.06654   5
   1  -9  -5 42.0466 5.72080   1
   1  -9  -5 36.0776 4.50416   5
   1  -9  -5 36.8446 4.38882   3
  -1   9   5 45.2129 4.14875   2
   0  -9  -5 39.3529 4.91191   5
   0  -9  -5 42.4500 5.85628   1
   0  -9  -5 43.2108 3.28666   2
   0  -9  -5 53.1883 4.94730   5
   0   9   5 40.6750 4.11700   2
  -1  -9  -5 3.85842 2.26322   2
  -1  -9  -5 0.49823 2.63760   5
  -1  -9  -5 0.74889 1.89657   5
  -1  -9  -5 2.15997 3.41693   1
   1   9   5 -0.8015 2.19402   2
  -2  -9  -5 14.1727 3.41487   5
  -2  -9  -5 22.0652 4.61699   1
  -2  -9  -5 14.5508 3.81079   5
  -2  -9  -5 14.8702 3.09968   2
   2   9   5 15.5988 2.92135   4
   2   9   5 12.2467 3.08580   2
  -3  -9  -5 203.370 8.06844   2
   3   9   5 179.960 8.12405   4
   3   9   5 175.494 7.61037   2
  -4  -9  -5 -0.6749 3.25087   2
   4   9   5 12.9004 3.65983   4
   4   9   5 2.05326 2.64049   2
   4   9   5 1.62673 3.75929   5
   4   9   5 4.37085 4.63525   1
  -5  -9  -5 -1.8498 2.93897   2
   5   9   5 -1.2504 3.21471   5
   5   9   5 -3.2084 3.48179   1
   5   9   5 -0.5842 3.29221   4
   5   9   5 -4.1558 2.05704   2
  -6  -9  -5 54.1373 5.50318   2
   6   9   5 65.5693 7.34214   4
   6   9   5 61.3240 4.17842   2
   6   9   5 86.4615 7.31902   5
   6   9   5 72.4112 7.89434   1
  -7  -9  -5 19.7840 4.18503   2
   7   9   5 27.8452 5.89499   1
   7   9   5 21.6867 5.61078   4
   7   9   5 17.5594 4.08222   5
  -8  -9  -5 -1.8348 3.16747   2
   8   9   5 -2.3948 2.65334   5
   8   9   5 5.78563 4.92035   1
   8   9   5 -1.2333 4.49334   4
  -9  -9  -5 -1.4225 3.51286   2
   9   9   5 -1.3072 4.68394   4
   9   9   5 0.80218 4.61601   1
   9   9   5 0.71660 1.95702   5
 -10  -9  -5 5.00018 3.94234   2
  10   9   5 -4.3306 5.31727   4
  10   9   5 2.92660 4.65402   1
   8 -10  -5 -2.7237 3.44786   1
   7 -10  -5 -3.9167 3.41253   1
   6 -10  -5 2.81687 2.99829   3
   6 -10  -5 -3.4156 3.09853   1
   5 -10  -5 4.28831 3.29949   3
   5 -10  -5 0.04015 3.51480   1
   4 -10  -5 33.5013 4.78048   3
   4 -10  -5 30.4083 5.62966   1
  -4  10   5 31.2193 3.86587   2
   3 -10  -5 4.43987 3.42704   3
   3 -10  -5 12.2316 4.45989   1
  -3  10   5 1.16319 2.76984   2
   2 -10  -5 2.55915 3.26217   3
   2 -10  -5 6.52941 4.01931   1
   2 -10  -5 6.94276 2.21703   5
   2 -10  -5 4.75244 2.54193   5
  -2  10   5 7.29106 2.83960   2
   1 -10  -5 132.377 6.51719   5
   1 -10  -5 127.915 7.82142   3
   1 -10  -5 126.955 7.43683   5
   1 -10  -5 136.852 9.40810   1
  -1  10   5 140.055 6.95952   2
   0 -10  -5 22.4686 3.17224   5
   0 -10  -5 25.0245 2.65286   2
   0 -10  -5 21.4139 4.43095   5
   0 -10  -5 25.8393 5.20224   1
   0  10   5 17.5827 3.42166   2
  -1 -10  -5 -1.5527 2.39230   5
  -1 -10  -5 1.67905 3.06350   5
  -1 -10  -5 -0.4953 2.16975   2
  -1 -10  -5 -1.6473 3.64138   1
   1  10   5 -2.0395 2.53546   2
  -2 -10  -5 0.09030 2.82115   2
  -2 -10  -5 -7.4677 3.16030   5
   2  10   5 -5.1734 2.63483   2
  -3 -10  -5 -1.1177 2.72501   2
   3  10   5 -6.0569 2.56075   2
  -4 -10  -5 -0.8714 2.93861   2
   4  10   5 -0.3880 3.17610   4
   4  10   5 -2.1326 2.48541   2
  -5 -10  -5 1.51483 3.11995   2
   5  10   5 2.49118 2.63443   2
   5  10   5 0.60837 3.64784   4
  -6 -10  -5 -4.7577 3.03576   2
   6  10   5 -0.3731 2.31410   2
   6  10   5 -1.9099 3.00645   5
   6  10   5 -4.6144 3.57651   4
  -7 -10  -5 4.54206 3.80454   2
   7  10   5 -3.3087 3.79677   4
   7  10   5 1.59598 3.32066   5
  -8 -10  -5 -3.5681 3.37421   2
   8  10   5 -1.4745 3.04538   5
   8  10   5 -1.6138 4.35728   4
  -9 -10  -5 1.90047 3.98915   2
   9  10   5 -14.500 4.50954   4
   9  10   5 -0.0418 2.39696   5
   7 -11  -5 -2.7168 4.13298   1
   6 -11  -5 1.77028 3.98233   1
   6 -11  -5 0.96958 3.37052   3
   5 -11  -5 4.25638 4.54940   1
   5 -11  -5 5.31721 3.65448   3
   4 -11  -5 1.55248 2.89046   3
   4 -11  -5 -6.8242 3.63157   1
  -4  11   5 -4.0139 2.83244   2
   3 -11  -5 -0.5809 3.22476   3
   3 -11  -5 2.01514 4.33652   1
  -3  11   5 -3.2691 2.90796   2
   2 -11  -5 27.3233 5.10380   3
   2 -11  -5 24.6825 3.64045   5
   2 -11  -5 28.8822 6.00965   1
   2 -11  -5 27.4927 3.31654   5
  -2  11   5 25.2138 4.15674   2
   1 -11  -5 28.7169 4.04149   5
   1 -11  -5 30.2061 5.28378   3
   1 -11  -5 34.0300 4.83558   5
   1 -11  -5 29.3039 5.86764   1
  -1  11   5 25.4192 4.14477   2
   0 -11  -5 8.36267 2.94137   5
   0 -11  -5 13.6051 4.36598   5
   0 -11  -5 11.8634 2.09406   2
   0 -11  -5 14.1830 5.20225   1
   0  11   5 12.0989 3.67216   2
  -1 -11  -5 4.34104 2.47201   2
  -1 -11  -5 -2.9279 2.59485   5
  -1 -11  -5 -2.9356 3.54032   5
   1  11   5 -2.3086 2.91987   2
  -2 -11  -5 15.6386 3.33594   2
   2  11   5 13.0683 3.77244   2
  -3 -11  -5 -2.9232 3.05803   2
   3  11   5 5.70869 3.36346   2
  -4 -11  -5 3.11152 3.11176   2
   4  11   5 1.28767 2.75620   2
  -5 -11  -5 -3.4307 2.99709   2
   5  11   5 -0.7383 2.66609   2
  -6 -11  -5 2.35260 3.30911   2
   6  11   5 -0.0175 2.55314   2
  -7 -11  -5 -0.8863 3.41976   2
   7  11   5 0.78227 3.52100   5
  -8 -11  -5 4.46782 4.01343   2
   8  11   5 -1.3553 4.90829   4
   8  11   5 2.15418 3.49820   5
   5 -12  -5 10.3691 5.47612   1
   5 -12  -5 5.18906 4.06270   3
   4 -12  -5 4.54275 3.69431   3
   4 -12  -5 -1.9155 4.54489   1
  -4  12   5 0.39985 4.47807   2
   3 -12  -5 -8.1404 4.05575   1
   3 -12  -5 0.88040 3.69970   3
  -3  12   5 3.03406 3.57659   2
   2 -12  -5 22.9720 4.99118   3
   2 -12  -5 18.5033 5.97784   1
   2 -12  -5 20.8224 3.54245   5
   2 -12  -5 19.7290 3.01332   5
  -2  12   5 20.8578 4.43036   2
   1 -12  -5 40.1481 7.48708   1
   1 -12  -5 21.3932 4.33924   5
   1 -12  -5 23.6064 5.22393   3
   1 -12  -5 24.1071 3.89926   5
  -1  12   5 21.2216 4.34948   2
   0 -12  -5 -4.2627 3.11230   5
   0 -12  -5 2.17938 3.09970   5
   0 -12  -5 1.10731 1.42167   2
   0 -12  -5 1.11964 3.71136   3
   0  12   5 -2.8701 3.09269   2
  -1 -12  -5 -5.1018 3.17551   5
  -1 -12  -5 -0.9208 2.10913   2
   1  12   5 -2.2025 3.10108   2
  -2 -12  -5 10.1832 3.18410   2
   2  12   5 4.42158 3.55197   2
  -3 -12  -5 6.11261 3.22090   2
   3  12   5 16.2933 3.94606   2
  -4 -12  -5 0.10626 2.98914   2
   4  12   5 2.78311 2.98468   2
  -5 -12  -5 2.95268 3.29952   2
   5  12   5 -0.6125 2.71424   2
  -6 -12  -5 5.73806 3.48560   2
   6  12   5 -1.5635 2.64019   2
  -7 -12  -5 -1.2495 3.42658   2
   3 -13  -5 14.3483 6.21302   1
   3 -13  -5 17.9517 5.13372   3
  -3  13   5 18.4704 4.61756   2
   2 -13  -5 1.23077 2.31537   5
   2 -13  -5 -1.5043 3.89217   3
   2 -13  -5 10.6196 6.72535   1
   2 -13  -5 0.03893 2.01169   5
  -2  13   5 2.52180 3.71311   2
   1 -13  -5 11.4425 4.62723   3
   1 -13  -5 4.00668 3.26226   5
   1 -13  -5 2.76836 2.97977   5
  -1  13   5 5.00970 3.90091   2
   0 -13  -5 2.40045 4.54795   3
   0 -13  -5 -1.4294 3.25603   5
   0 -13  -5 3.72344 3.33303   5
   0  13   5 -5.5199 3.06055   2
  -1 -13  -5 -2.4897 3.37475   5
  -1 -13  -5 -1.5436 3.97039   3
  -1 -13  -5 -1.7796 1.95704   2
   1  13   5 2.59584 3.53362   2
  -2 -13  -5 17.4292 3.30320   2
   2  13   5 21.3142 4.44255   2
  -3 -13  -5 -4.4158 2.61992   2
   3  13   5 -3.1049 2.98094   2
  -4 -13  -5 -0.3310 3.02938   2
   4  13   5 -2.5027 2.97584   2
  -5 -13  -5 2.31279 3.31459   2
   5  13   5 5.04742 3.29684   2
   3  13  -6 0.28504 3.51781   2
  -3 -13   6 -4.9287 4.58447   3
  -3 -13   6 -1.9063 2.30784   2
   2  13  -6 -3.6104 3.30978   2
  -2 -13   6 11.4380 5.37078   3
  -2 -13   6 0.56272 2.14293   2
   1  13  -6 0.68667 3.47607   2
  -1 -13   6 -1.4066 1.84307   2
  -1 -13   6 -0.9936 4.00972   3
  -1 -13   6 0.28993 3.60871   5
   0  13  -6 4.80220 3.96054   2
   0 -13   6 2.62366 3.07912   5
   0 -13   6 3.04099 4.50481   3
   0 -13   6 5.03149 3.54338   5
  -1  13  -6 -2.1539 3.46421   2
   1 -13   6 0.52337 2.26340   5
   1 -13   6 3.44090 4.79033   3
   1 -13   6 2.41208 2.68450   5
  -2  13  -6 3.10365 4.03003   2
   2 -13   6 3.78397 5.19773   1
   2 -13   6 1.03710 1.65733   5
   2 -13   6 0.15723 1.57745   5
   2 -13   6 2.38907 4.20506   3
  -3  13  -6 -0.9978 3.68217   2
   3 -13   6 0.20587 5.04489   1
   3 -13   6 1.51567 4.32530   3
   5  12  -6 0.43442 3.14017   2
  -5 -12   6 3.09024 4.81010   3
  -5 -12   6 0.93007 2.87333   2
   4  12  -6 -1.5344 2.86603   2
  -4 -12   6 0.30911 2.57605   2
  -4 -12   6 0.08118 4.57002   3
   3  12  -6 -1.7894 2.95156   2
  -3 -12   6 -0.1560 4.60140   3
  -3 -12   6 -2.2102 2.29637   2
   2  12  -6 -1.7608 3.15682   2
  -2 -12   6 -3.3432 3.90870   3
  -2 -12   6 0.94640 2.12938   2
   1  12  -6 11.0761 3.99356   2
  -1 -12   6 4.53351 1.94927   2
  -1 -12   6 7.50208 4.71424   3
  -1 -12   6 14.5311 3.92554   5
   0  12  -6 4.71642 3.84512   2
   0 -12   6 1.11810 4.17870   3
   0 -12   6 3.76502 2.91883   5
  -1  12  -6 3.32532 3.70447   2
   1 -12   6 4.99518 4.79825   3
   1 -12   6 4.35057 2.61659   5
   1 -12   6 8.36606 2.97089   5
   1 -12   6 2.12999 4.57505   1
  -2  12  -6 3.13570 3.48210   2
   2 -12   6 1.64645 1.71013   5
   2 -12   6 1.01624 4.28716   3
   2 -12   6 0.81249 1.81286   5
   2 -12   6 -1.6693 4.14523   1
  -3  12  -6 4.44469 3.69621   2
   3 -12   6 9.46084 4.92873   3
   3 -12   6 5.38372 4.76330   1
   4 -12   6 25.4834 6.46306   3
   4 -12   6 11.8184 5.41728   1
   5 -12   6 0.48473 4.67667   3
   5 -12   6 -5.6165 4.12829   1
   6 -12   6 0.97236 4.50995   1
   6  11  -6 -0.5666 2.63897   2
  -6 -11   6 2.03546 3.14741   2
   5  11  -6 7.82359 3.31239   2
  -5 -11   6 1.28320 2.76800   2
   4  11  -6 7.75424 3.48150   2
  -4 -11   6 -2.0007 2.40806   2
  -4 -11   6 4.58365 4.39059   3
   3  11  -6 -2.9149 2.83481   2
  -3 -11   6 -0.0916 2.42860   2
  -3 -11   6 -4.1340 4.05280   3
   2  11  -6 3.15817 3.15643   2
  -2 -11   6 2.32755 4.32458   3
  -2 -11   6 -1.0673 2.20703   2
   1  11  -6 11.6681 3.95218   2
  -1 -11   6 8.54979 4.52276   3
  -1 -11   6 9.11922 2.22111   2
  -1 -11   6 12.1331 3.44024   5
   0  11  -6 24.2724 4.41783   2
   0 -11   6 27.8556 5.15642   3
   0 -11   6 26.1774 5.74964   1
   0 -11   6 18.3090 3.64652   5
  -1  11  -6 2.52395 3.40045   2
   1 -11   6 6.91390 2.78829   5
   1 -11   6 9.63800 3.00127   5
   1 -11   6 13.4990 4.73079   3
   1 -11   6 14.6379 5.08224   1
  -2  11  -6 9.34233 3.60639   2
   2 -11   6 6.37208 4.42845   1
   2 -11   6 4.14656 2.07878   5
   2 -11   6 4.57731 4.12081   3
   2 -11   6 2.61785 1.92534   5
  -3  11  -6 41.0307 4.97390   2
   3 -11   6 41.2549 6.33650   1
   3 -11   6 33.0438 6.27479   3
   4 -11   6 1.52235 4.06621   3
   4 -11   6 -8.1742 3.55746   1
   5 -11   6 9.26806 5.17944   3
   5 -11   6 -1.2023 4.02581   1
   6 -11   6 -1.4049 3.98021   1
   6 -11   6 7.63100 5.26685   3
   7 -11   6 10.0667 5.48497   3
   7 -11   6 12.7842 4.64667   1
   8  10  -6 6.10351 4.05574   5
  -8 -10   6 3.63369 3.81780   2
   7  10  -6 8.45359 4.38792   5
  -7 -10   6 3.33058 3.54740   2
   6  10  -6 -1.2570 2.36202   2
  -6 -10   6 -2.5643 2.88110   2
   5  10  -6 11.1206 3.36354   2
  -5 -10   6 7.56036 3.28598   2
   4  10  -6 26.8985 4.20516   2
  -4 -10   6 16.5504 3.43932   2
   3  10  -6 8.45623 3.25296   2
  -3 -10   6 8.09502 4.41041   3
  -3 -10   6 11.5638 2.99684   2
   2  10  -6 4.70573 3.00603   2
  -2 -10   6 5.48258 3.82227   3
  -2 -10   6 8.30147 3.78213   5
  -2 -10   6 7.64912 2.48638   2
   1  10  -6 5.30682 3.19575   2
  -1 -10   6 10.6562 3.18823   5
  -1 -10   6 18.3219 5.20397   1
  -1 -10   6 8.04533 2.11530   2
  -1 -10   6 6.91224 3.70472   3
   0  10  -6 -1.3647 2.70567   2
   0 -10   6 4.06120 2.56938   5
   0 -10   6 2.09413 3.65821   3
   0 -10   6 1.24979 1.40355   2
   0 -10   6 -2.8342 3.43018   1
  -1  10  -6 2.17332 2.86025   2
   1 -10   6 1.83190 2.33061   5
   1 -10   6 -1.3189 3.49558   3
   1 -10   6 0.88505 3.64986   1
  -2  10  -6 13.7874 3.48595   2
   2 -10   6 11.9284 2.39271   5
   2 -10   6 12.4231 4.52665   1
   2 -10   6 12.4155 2.37699   5
   2 -10   6 4.49170 3.74658   3
  -3  10  -6 28.2644 4.07226   2
   3 -10   6 12.7072 4.59081   1
   3 -10   6 36.3196 5.95401   3
   4 -10   6 -7.1586 3.44853   1
   4 -10   6 1.67708 3.93631   3
   5 -10   6 3.42354 4.48093   3
   5 -10   6 -0.1226 3.83584   1
   6 -10   6 1.91678 4.41247   3
   6 -10   6 0.41876 3.60523   1
   7 -10   6 4.05175 3.59104   1
   7 -10   6 8.88155 4.98406   3
   8 -10   6 0.95704 4.57068   3
   8 -10   6 6.58072 3.65435   1
   8   9  -6 1.45764 3.24281   5
   8   9  -6 2.35429 3.33642   5
  -8  -9   6 6.52745 3.72429   2
   7   9  -6 8.19754 3.86466   5
  -7  -9   6 3.09665 3.37313   2
   6   9  -6 3.44842 3.90861   5
   6   9  -6 8.59561 2.68577   2
  -6  -9   6 6.81576 3.30497   2
   5   9  -6 -0.1012 2.58107   2
  -5  -9   6 -2.6024 2.75247   2
   4   9  -6 1.73399 2.73616   2
  -4  -9   6 -1.0936 2.64312   2
   3   9  -6 9.75025 3.26488   2
  -3  -9   6 14.3069 3.09042   2
   2   9  -6 30.3355 4.13832   2
  -2  -9   6 28.3757 4.11601   5
  -2  -9   6 25.0897 3.10240   2
  -2  -9   6 29.3227 4.89904   3
   1   9  -6 10.8017 3.26572   2
  -1  -9   6 13.8751 2.46170   2
  -1  -9   6 19.6532 4.71458   1
  -1  -9   6 18.1088 4.47107   3
  -1  -9   6 19.4790 3.84013   5
   0   9  -6 -4.0217 2.23388   2
   0  -9   6 -0.1621 1.29247   2
   0  -9   6 -0.7778 2.08202   5
   0  -9   6 5.49190 3.56603   1
   0  -9   6 -0.1458 3.01731   3
  -1   9  -6 -2.3717 2.25953   2
   1  -9   6 -3.0883 2.91558   3
   1  -9   6 -0.9389 1.86976   5
   1  -9   6 2.22038 3.06637   1
  -2   9  -6 32.4068 3.96968   2
   2  -9   6 33.1519 5.12353   1
   2  -9   6 36.1177 3.32174   5
   2  -9   6 34.9649 4.90458   3
   2  -9   6 34.6464 3.17715   5
  -3   9  -6 -3.7058 2.00698   2
   3  -9   6 -1.2374 2.99620   1
   3  -9   6 1.73104 3.25034   3
   4  -9   6 -4.7154 2.79952   1
   4  -9   6 -1.0401 3.45668   3
   5  -9   6 -2.2180 3.04591   1
   5  -9   6 5.28318 4.32013   3
   6  -9   6 3.49219 3.15822   1
   6  -9   6 -1.2848 3.97628   3
   7  -9   6 11.9460 5.03584   3
   7  -9   6 2.25969 3.96263   1
   7  -9   6 4.18149 3.04967   1
   8  -9   6 6.41038 4.66762   3
   8  -9   6 2.26763 2.91999   1
   8  -9   6 9.28620 3.62173   1
   9  -9   6 0.55819 2.72823   1
   9  -9   6 -2.5187 4.16740   3
   9  -9   6 3.79714 3.55085   1
   9   8  -6 -0.3948 4.31727   1
   9   8  -6 2.14606 2.49929   5
   9   8  -6 0.43544 2.13683   5
  -9  -8   6 9.70738 3.99152   2
   8   8  -6 0.60388 4.21422   1
   8   8  -6 2.47512 2.84188   5
   8   8  -6 0.97291 3.04260   5
  -8  -8   6 3.78206 3.51747   2
   7   8  -6 9.51710 3.79457   5
   7   8  -6 8.98597 3.56327   5
   7   8  -6 10.1015 4.34761   1
  -7  -8   6 11.1036 3.70962   2
   6   8  -6 2.64975 2.11118   2
   6   8  -6 0.38491 3.57069   1
   6   8  -6 2.90322 3.25479   5
  -6  -8   6 0.06659 2.92773   2
   5   8  -6 45.2724 4.29593   2
   5   8  -6 52.2148 6.56416   1
[truncated: 754,489 more chars]
