# Supplementary material for: Rapid and reversible photoinduced switching of a rotaxane crystal
Source: Nat Commun. 2016 Nov 3;7:13321. doi: 10.1038/ncomms13321 (PMC5097158; doi:10.1038/ncomms13321)
Supplement: Supplementary Data 2 — CIFs for a rotaxane at various temperatures. [file ncomms13321-s3.zip › rotaxane temp/rotaxane30C.cif]

 
data_mo_160522VT2_30_0m
 
_audit_creation_method            SHELXL-2014/6
_chemical_name_systematic         ?
_chemical_name_common             ?
_chemical_melting_point           ?
_chemical_formula_moiety          ?
_chemical_formula_sum
 'C43 H54 F6 Fe N O8 P' 
_chemical_formula_weight          913.69

loop_
 _atom_type_symbol
 _atom_type_description
 _atom_type_scat_dispersion_real
 _atom_type_scat_dispersion_imag
 _atom_type_scat_source
 'C'  'C'   0.0033   0.0016
 'International Tables Vol C Tables 4.2.6.8 and 6.1.1.4'
 'H'  'H'   0.0000   0.0000
 'International Tables Vol C Tables 4.2.6.8 and 6.1.1.4'
 'N'  'N'   0.0061   0.0033
 'International Tables Vol C Tables 4.2.6.8 and 6.1.1.4'
 'O'  'O'   0.0106   0.0060
 'International Tables Vol C Tables 4.2.6.8 and 6.1.1.4'
 'F'  'F'   0.0171   0.0103
 'International Tables Vol C Tables 4.2.6.8 and 6.1.1.4'
 'P'  'P'   0.1023   0.0942
 'International Tables Vol C Tables 4.2.6.8 and 6.1.1.4'
 'Fe'  'Fe'   0.3463   0.8444
 'International Tables Vol C Tables 4.2.6.8 and 6.1.1.4'
 
_space_group_crystal_system       triclinic
_space_group_IT_number            2
_space_group_name_H-M_alt         'P -1'
_space_group_name_Hall            '-P 1'
 
_shelx_space_group_comment
;
The symmetry employed for this shelxl refinement is uniquely defined
by the following loop, which should always be used as a source of
symmetry information in preference to the above space-group names.
They are only intended as comments.
;
 
loop_
 _space_group_symop_operation_xyz
 'x, y, z'
 '-x, -y, -z'
 
_cell_length_a                    10.3258(4)
_cell_length_b                    11.1596(4)
_cell_length_c                    19.3998(8)
_cell_angle_alpha                 87.2796(10)
_cell_angle_beta                  79.5728(9)
_cell_angle_gamma                 88.8537(10)
_cell_volume                      2195.93(15)
_cell_formula_units_Z             2
_cell_measurement_temperature     303(2)
_cell_measurement_reflns_used     8011
_cell_measurement_theta_min       2.6615
_cell_measurement_theta_max       22.7473
 
_exptl_crystal_description        Tabullar
_exptl_crystal_colour             Yellow
_exptl_crystal_density_meas       1.382
_exptl_crystal_density_method     'not measured'
_exptl_crystal_density_diffrn     1.382          
_exptl_crystal_F_000              956
_exptl_transmission_factor_min    ?
_exptl_transmission_factor_max    ?
_exptl_crystal_size_max           0.30
_exptl_crystal_size_mid           0.22
_exptl_crystal_size_min           0.10
_exptl_absorpt_coefficient_mu     0.457
_shelx_estimated_absorpt_T_min    ?
_shelx_estimated_absorpt_T_max    ?
_exptl_absorpt_correction_type    multi-scan
_exptl_absorpt_correction_T_min   0.8558
_exptl_absorpt_correction_T_max   0.9485
_exptl_absorpt_process_details    'SADABS V2014/4 (Bruker AXS Inc.)'

_exptl_special_details
;
?
;
    

_diffrn_ambient_temperature       303(2)
_diffrn_radiation_wavelength      0.71073
_diffrn_radiation_type            MoK\a
_diffrn_source                    ?
_diffrn_measurement_device_type   'Bruker APEX-II CCD'
_diffrn_measurement_method        '\f and \w scans'
_diffrn_detector_area_resol_mean  8.3333
_diffrn_reflns_number             33063
_diffrn_reflns_av_unetI/netI      0.0248
_diffrn_reflns_av_R_equivalents   0.0247
_diffrn_reflns_limit_h_min        -10
_diffrn_reflns_limit_h_max        12
_diffrn_reflns_limit_k_min        -13
_diffrn_reflns_limit_k_max        14
_diffrn_reflns_limit_l_min        -24
_diffrn_reflns_limit_l_max        24
_diffrn_reflns_theta_min          1.068
_diffrn_reflns_theta_max          26.515
_diffrn_reflns_theta_full         25.242
_diffrn_measured_fraction_theta_max   0.994
_diffrn_measured_fraction_theta_full  0.998
_diffrn_reflns_Laue_measured_fraction_max    0.994
_diffrn_reflns_Laue_measured_fraction_full   0.998
_diffrn_reflns_point_group_measured_fraction_max   0.994
_diffrn_reflns_point_group_measured_fraction_full  0.998
_reflns_number_total              9057
_reflns_number_gt                 6892
_reflns_threshold_expression      'I > 2\s(I)'
_reflns_Friedel_coverage          0.000
_reflns_Friedel_fraction_max      .
_reflns_Friedel_fraction_full     .
 
_reflns_special_details
;
 Reflections were merged by SHELXL according to the crystal
 class for the calculation of statistics and refinement.
 
 _reflns_Friedel_fraction is defined as the number of unique
 Friedel pairs measured divided by the number that would be
 possible theoretically, ignoring centric projections and
 systematic absences.
;
 
_computing_data_collection        'APEX2 (Bruker AXS, 2010)'
_computing_cell_refinement        'SAINT V8.34A (Bruker AXS Inc., 2013)'
_computing_data_reduction         'SAINT V8.34A (Bruker AXS Inc., 2013)'
_computing_structure_solution     ?
_computing_structure_refinement   'SHELXL-2014/6 (Sheldrick, 2014)'
_computing_molecular_graphics     'SHELXTL (Sheldrick, 2008)'
_computing_publication_material   'SHELXTL'
_refine_special_details           ?
_refine_ls_structure_factor_coef  Fsqd
_refine_ls_matrix_type            full
_refine_ls_weighting_scheme       calc
_refine_ls_weighting_details
'w=1/[\s^2^(Fo^2^)+(0.0668P)^2^+1.3971P] where P=(Fo^2^+2Fc^2^)/3'
_atom_sites_solution_primary      ?
_atom_sites_solution_secondary    ?
_atom_sites_solution_hydrogens    geom
_refine_ls_hydrogen_treatment     constr
_refine_ls_extinction_method      none
_refine_ls_extinction_coef        .
_refine_ls_number_reflns          9057
_refine_ls_number_parameters      542
_refine_ls_number_restraints      0
_refine_ls_R_factor_all           0.0708
_refine_ls_R_factor_gt            0.0517
_refine_ls_wR_factor_ref          0.1486
_refine_ls_wR_factor_gt           0.1334
_refine_ls_goodness_of_fit_ref    1.040
_refine_ls_restrained_S_all       1.040
_refine_ls_shift/su_max           0.001
_refine_ls_shift/su_mean          0.000
 
loop_
 _atom_site_label
 _atom_site_type_symbol
 _atom_site_fract_x
 _atom_site_fract_y
 _atom_site_fract_z
 _atom_site_U_iso_or_equiv
 _atom_site_adp_type
 _atom_site_occupancy
 _atom_site_site_symmetry_order  
 _atom_site_calc_flag
 _atom_site_refinement_flags_posn
 _atom_site_refinement_flags_adp
 _atom_site_refinement_flags_occupancy
 _atom_site_disorder_assembly
 _atom_site_disorder_group
Fe1 Fe 0.31797(4) 0.36593(3) 0.93093(2) 0.05039(13) Uani 1 1 d . . . . .
P1 P 0.94590(8) 0.72820(7) 0.74569(4) 0.0600(2) Uani 1 1 d . . . . .
C1 C 0.2157(3) 0.4963(3) 0.60616(19) 0.0723(9) Uani 1 1 d . . . . .
H1A H 0.1337 0.5370 0.6015 0.087 Uiso 1 1 calc R U . . .
H1B H 0.2701 0.4930 0.5599 0.087 Uiso 1 1 calc R U . . .
C2 C 0.2847(3) 0.5622(3) 0.65308(19) 0.0688(9) Uani 1 1 d . . . . .
H2A H 0.2838 0.6475 0.6408 0.083 Uiso 1 1 calc R U . . .
H2B H 0.2406 0.5499 0.7014 0.083 Uiso 1 1 calc R U . . .
C3 C 0.4931(3) 0.5832(2) 0.68398(15) 0.0589(7) Uani 1 1 d . . . . .
H3A H 0.4644 0.5657 0.7338 0.071 Uiso 1 1 calc R U . . .
H3B H 0.4824 0.6687 0.6748 0.071 Uiso 1 1 calc R U . . .
C4 C 0.6332(3) 0.5475(2) 0.66276(18) 0.0652(8) Uani 1 1 d . . . . .
H4A H 0.6634 0.5695 0.6136 0.078 Uiso 1 1 calc R U . . .
H4B H 0.6870 0.5887 0.6901 0.078 Uiso 1 1 calc R U . . .
C5 C 0.7796(3) 0.3831(3) 0.66846(15) 0.0605(7) Uani 1 1 d . . . . .
H5A H 0.8344 0.4353 0.6343 0.073 Uiso 1 1 calc R U . . .
H5B H 0.7891 0.3022 0.6518 0.073 Uiso 1 1 calc R U . . .
C6 C 0.8256(3) 0.3854(2) 0.73694(14) 0.0534(6) Uani 1 1 d . . . . .
H6A H 0.9207 0.3763 0.7300 0.064 Uiso 1 1 calc R U . . .
H6B H 0.8011 0.4609 0.7588 0.064 Uiso 1 1 calc R U . . .
C7 C 0.7928(3) 0.2732(2) 0.84593(14) 0.0520(6) Uani 1 1 d . . . . .
C8 C 0.8590(3) 0.3545(3) 0.87752(16) 0.0648(8) Uani 1 1 d . . . . .
H8 H 0.8866 0.4265 0.8538 0.078 Uiso 1 1 calc R U . . .
C9 C 0.8845(4) 0.3300(4) 0.94403(18) 0.0847(10) Uani 1 1 d . . . . .
H9 H 0.9292 0.3855 0.9650 0.102 Uiso 1 1 calc R U . . .
C10 C 0.8450(4) 0.2254(4) 0.97892(19) 0.0911(12) Uani 1 1 d . . . . .
H10 H 0.8631 0.2092 1.0237 0.109 Uiso 1 1 calc R U . . .
C11 C 0.7776(4) 0.1422(4) 0.94841(18) 0.0809(10) Uani 1 1 d . . . . .
H11 H 0.7503 0.0709 0.9730 0.097 Uiso 1 1 calc R U . . .
C12 C 0.7507(3) 0.1647(3) 0.88131(16) 0.0594(7) Uani 1 1 d . . . . .
C13 C 0.6605(3) -0.0290(3) 0.8736(2) 0.0804(11) Uani 1 1 d . . . . .
H13A H 0.6033 -0.0277 0.9191 0.096 Uiso 1 1 calc R U . . .
H13B H 0.7424 -0.0688 0.8794 0.096 Uiso 1 1 calc R U . . .
C14 C 0.5973(4) -0.0935(3) 0.8247(3) 0.0966(14) Uani 1 1 d . . . . .
H14A H 0.6459 -0.0809 0.7773 0.116 Uiso 1 1 calc R U . . .
H14B H 0.5973 -0.1788 0.8368 0.116 Uiso 1 1 calc R U . . .
C15 C 0.3773(4) -0.1168(3) 0.8218(3) 0.1021(15) Uani 1 1 d . . . . .
H15A H 0.3753 -0.1807 0.8577 0.123 Uiso 1 1 calc R U . . .
H15B H 0.4042 -0.1536 0.7771 0.123 Uiso 1 1 calc R U . . .
C16 C 0.2450(4) -0.0786(3) 0.8242(2) 0.0839(11) Uani 1 1 d . . . . .
H16A H 0.2072 -0.1258 0.7923 0.101 Uiso 1 1 calc R U . . .
H16B H 0.1967 -0.0969 0.8712 0.101 Uiso 1 1 calc R U . . .
C17 C 0.0914(3) 0.0769(3) 0.81354(18) 0.0682(8) Uani 1 1 d . . . . .
H17A H 0.0804 0.1557 0.8329 0.082 Uiso 1 1 calc R U . . .
H17B H 0.0366 0.0216 0.8458 0.082 Uiso 1 1 calc R U . . .
C18 C 0.0467(3) 0.0813(3) 0.74526(18) 0.0636(8) Uani 1 1 d . . . . .
H18A H 0.0707 0.0072 0.7217 0.076 Uiso 1 1 calc R U . . .
H18B H -0.0483 0.0905 0.7525 0.076 Uiso 1 1 calc R U . . .
C19 C 0.0732(3) 0.1998(3) 0.63849(16) 0.0592(7) Uani 1 1 d . . . . .
C20 C -0.0010(3) 0.1222(3) 0.6083(2) 0.0791(10) Uani 1 1 d . . . . .
H20 H -0.0316 0.0515 0.6325 0.095 Uiso 1 1 calc R U . . .
C21 C -0.0296(4) 0.1487(5) 0.5434(3) 0.0988(13) Uani 1 1 d . . . . .
H21 H -0.0792 0.0956 0.5236 0.119 Uiso 1 1 calc R U . . .
C22 C 0.0132(4) 0.2514(5) 0.5073(2) 0.0980(13) Uani 1 1 d . . . . .
H22 H -0.0073 0.2683 0.4630 0.118 Uiso 1 1 calc R U . . .
C23 C 0.0878(4) 0.3318(4) 0.53587(18) 0.0823(10) Uani 1 1 d . . . . .
H23 H 0.1174 0.4023 0.5110 0.099 Uiso 1 1 calc R U . . .
C24 C 0.1175(3) 0.3055(3) 0.60193(16) 0.0610(7) Uani 1 1 d . . . . .
C25 C 0.3719(3) 0.3673(2) 0.82544(11) 0.0429(5) Uani 1 1 d . . . . .
C26 C 0.2369(3) 0.4005(2) 0.84379(13) 0.0523(6) Uani 1 1 d . . . . .
H26 H 0.1664 0.3608 0.8318 0.063 Uiso 1 1 calc R U . . .
C27 C 0.2287(4) 0.5040(3) 0.88342(15) 0.0650(8) Uani 1 1 d . . . . .
H27 H 0.1517 0.5445 0.9020 0.078 Uiso 1 1 calc R U . . .
C28 C 0.3556(4) 0.5352(3) 0.88987(15) 0.0679(9) Uani 1 1 d . . . . .
H28 H 0.3774 0.5999 0.9139 0.081 Uiso 1 1 calc R U . . .
C29 C 0.4460(3) 0.4524(2) 0.85399(13) 0.0545(7) Uani 1 1 d . . . . .
H29 H 0.5371 0.4534 0.8498 0.065 Uiso 1 1 calc R U . . .
C30 C 0.2280(4) 0.2207(3) 0.98488(18) 0.0829(10) Uani 1 1 d . . . . .
H30 H 0.1609 0.1771 0.9722 0.100 Uiso 1 1 calc R U . . .
C31 C 0.2114(4) 0.3202(4) 1.02759(16) 0.0855(11) Uani 1 1 d . . . . .
H31 H 0.1315 0.3542 1.0480 0.103 Uiso 1 1 calc R U . . .
C32 C 0.3360(4) 0.3586(4) 1.03379(15) 0.0828(11) Uani 1 1 d . . . . .
H32 H 0.3540 0.4231 1.0591 0.099 Uiso 1 1 calc R U . . .
C33 C 0.4301(4) 0.2832(4) 0.99516(16) 0.0830(11) Uani 1 1 d . . . . .
H33 H 0.5211 0.2887 0.9906 0.100 Uiso 1 1 calc R U . . .
C34 C 0.3630(4) 0.1987(3) 0.96487(16) 0.0799(11) Uani 1 1 d . . . . .
H34 H 0.4013 0.1382 0.9363 0.096 Uiso 1 1 calc R U . . .
C35 C 0.4269(3) 0.2601(2) 0.78742(11) 0.0442(5) Uani 1 1 d . . . . .
H35A H 0.3848 0.1889 0.8113 0.053 Uiso 1 1 calc R U . . .
H35B H 0.5203 0.2535 0.7885 0.053 Uiso 1 1 calc R U . . .
C36 C 0.4797(3) 0.1644(2) 0.67386(13) 0.0523(6) Uani 1 1 d . . . . .
H36A H 0.4613 0.0902 0.7017 0.063 Uiso 1 1 calc R U . . .
H36B H 0.5737 0.1783 0.6673 0.063 Uiso 1 1 calc R U . . .
C37 C 0.4410(3) 0.1519(2) 0.60363(12) 0.0464(6) Uani 1 1 d . . . . .
C38 C 0.4805(3) 0.2348(3) 0.54898(14) 0.0615(7) Uani 1 1 d . . . . .
H38 H 0.5324 0.2990 0.5556 0.074 Uiso 1 1 calc R U . . .
C39 C 0.4437(4) 0.2233(3) 0.48498(15) 0.0675(8) Uani 1 1 d . . . . .
H39 H 0.4703 0.2804 0.4490 0.081 Uiso 1 1 calc R U . . .
C40 C 0.3679(3) 0.1283(3) 0.47324(14) 0.0611(8) Uani 1 1 d . . . . .
C41 C 0.3296(3) 0.0463(3) 0.52772(16) 0.0623(7) Uani 1 1 d . . . . .
H41 H 0.2787 -0.0185 0.5209 0.075 Uiso 1 1 calc R U . . .
C42 C 0.3650(3) 0.0579(2) 0.59254(14) 0.0547(6) Uani 1 1 d . . . . .
H42 H 0.3371 0.0016 0.6288 0.066 Uiso 1 1 calc R U . . .
C43 C 0.3276(4) 0.1158(4) 0.40297(18) 0.0869(11) Uani 1 1 d . . . . .
H43A H 0.2659 0.1785 0.3956 0.130 Uiso 1 1 calc R U . . .
H43B H 0.2873 0.0392 0.4021 0.130 Uiso 1 1 calc R U . . .
H43C H 0.4040 0.1217 0.3665 0.130 Uiso 1 1 calc R U . . .
F1 F 0.9429(3) 0.6465(2) 0.68198(13) 0.1231(10) Uani 1 1 d . . . . .
F2 F 0.8801(3) 0.8355(3) 0.70869(17) 0.1304(10) Uani 1 1 d . . . . .
F3 F 1.0858(2) 0.7753(2) 0.70952(14) 0.1044(8) Uani 1 1 d . . . . .
F4 F 0.9458(3) 0.8123(2) 0.80819(14) 0.1173(9) Uani 1 1 d . . . . .
F5 F 1.0096(3) 0.6210(3) 0.78204(18) 0.1347(11) Uani 1 1 d . . . . .
F6 F 0.8057(2) 0.68061(19) 0.78221(13) 0.0963(7) Uani 1 1 d . . . . .
N1 N 0.4075(2) 0.26540(17) 0.71254(9) 0.0436(5) Uani 1 1 d . . . . .
H1C H 0.3220 0.2610 0.7112 0.052 Uiso 1 1 calc R U . . .
H1D H 0.4368 0.3350 0.6918 0.052 Uiso 1 1 calc R U . . .
O1 O 0.18999(19) 0.37801(18) 0.63567(11) 0.0611(5) Uani 1 1 d . . . . .
O2 O 0.41676(18) 0.51886(16) 0.64533(10) 0.0563(5) Uani 1 1 d . . . . .
O3 O 0.64557(19) 0.42090(16) 0.67426(11) 0.0586(5) Uani 1 1 d . . . . .
O4 O 0.76409(19) 0.28810(16) 0.78011(10) 0.0572(5) Uani 1 1 d . . . . .
O5 O 0.6854(2) 0.09048(19) 0.84553(12) 0.0723(6) Uani 1 1 d . . . . .
O6 O 0.4671(3) -0.0510(2) 0.8284(3) 0.163(2) Uani 1 1 d . . . . .
O7 O 0.2248(2) 0.0401(2) 0.80787(15) 0.0828(7) Uani 1 1 d . . . . .
O8 O 0.10802(19) 0.18147(16) 0.70285(11) 0.0577(5) Uani 1 1 d . . . . .
 
loop_
 _atom_site_aniso_label
 _atom_site_aniso_U_11
 _atom_site_aniso_U_22
 _atom_site_aniso_U_33
 _atom_site_aniso_U_23
 _atom_site_aniso_U_13
 _atom_site_aniso_U_12
Fe1 0.0624(3) 0.0559(2) 0.03352(18) -0.00557(15) -0.01046(16) 0.00798(18)
P1 0.0573(5) 0.0498(4) 0.0734(5) -0.0104(3) -0.0111(4) -0.0041(3)
C1 0.0531(18) 0.071(2) 0.093(2) 0.0225(17) -0.0192(16) 0.0058(15)
C2 0.0558(18) 0.0469(15) 0.098(2) 0.0059(15) -0.0029(16) 0.0102(13)
C3 0.081(2) 0.0429(14) 0.0530(15) 0.0044(11) -0.0142(14) -0.0039(13)
C4 0.068(2) 0.0489(15) 0.084(2) 0.0199(14) -0.0307(16) -0.0145(14)
C5 0.0523(17) 0.0649(17) 0.0628(17) 0.0097(14) -0.0098(13) -0.0007(13)
C6 0.0466(15) 0.0510(15) 0.0617(16) 0.0101(12) -0.0102(12) -0.0040(12)
C7 0.0435(14) 0.0564(15) 0.0541(14) 0.0049(12) -0.0059(12) 0.0093(12)
C8 0.0647(19) 0.0672(19) 0.0622(17) -0.0034(14) -0.0106(15) 0.0032(15)
C9 0.093(3) 0.104(3) 0.0589(19) -0.0094(19) -0.0144(18) -0.002(2)
C10 0.093(3) 0.127(3) 0.0527(18) 0.009(2) -0.0153(18) 0.006(3)
C11 0.071(2) 0.101(3) 0.0627(19) 0.0311(19) -0.0021(17) 0.004(2)
C12 0.0444(15) 0.0659(18) 0.0646(17) 0.0128(14) -0.0057(13) 0.0071(13)
C13 0.0587(19) 0.0605(19) 0.115(3) 0.0361(19) -0.0069(19) 0.0056(15)
C14 0.067(2) 0.0479(18) 0.176(4) 0.021(2) -0.033(3) 0.0060(16)
C15 0.087(3) 0.0462(18) 0.178(5) 0.019(2) -0.044(3) -0.0066(18)
C16 0.076(2) 0.0584(19) 0.124(3) 0.0258(19) -0.041(2) -0.0210(17)
C17 0.0579(18) 0.0597(18) 0.084(2) 0.0057(15) -0.0052(16) -0.0062(14)
C18 0.0494(16) 0.0504(16) 0.090(2) -0.0055(14) -0.0083(15) -0.0070(13)
C19 0.0463(15) 0.0645(18) 0.0698(18) -0.0148(14) -0.0163(13) 0.0093(13)
C20 0.068(2) 0.079(2) 0.100(3) -0.0301(19) -0.0330(19) 0.0059(17)
C21 0.085(3) 0.111(3) 0.114(3) -0.046(3) -0.043(3) 0.008(2)
C22 0.078(3) 0.147(4) 0.079(2) -0.032(3) -0.037(2) 0.022(3)
C23 0.063(2) 0.117(3) 0.067(2) 0.000(2) -0.0153(17) 0.012(2)
C24 0.0421(15) 0.078(2) 0.0651(17) -0.0121(15) -0.0139(13) 0.0098(14)
C25 0.0548(15) 0.0417(12) 0.0327(11) -0.0003(9) -0.0093(10) -0.0028(11)
C26 0.0592(17) 0.0583(15) 0.0423(13) -0.0023(11) -0.0170(12) 0.0046(13)
C27 0.084(2) 0.0622(17) 0.0500(15) -0.0101(13) -0.0159(15) 0.0244(16)
C28 0.109(3) 0.0467(15) 0.0539(16) -0.0127(12) -0.0287(17) -0.0005(16)
C29 0.0670(18) 0.0525(15) 0.0466(13) -0.0043(11) -0.0148(12) -0.0128(13)
C30 0.106(3) 0.084(2) 0.0568(18) 0.0208(17) -0.0147(19) -0.008(2)
C31 0.090(3) 0.115(3) 0.0428(16) 0.0089(17) 0.0069(16) 0.022(2)
C32 0.110(3) 0.106(3) 0.0374(15) -0.0110(16) -0.0261(17) 0.016(2)
C33 0.088(3) 0.115(3) 0.0482(16) 0.0046(18) -0.0230(17) 0.027(2)
C34 0.119(3) 0.072(2) 0.0440(15) 0.0119(14) -0.0090(18) 0.027(2)
C35 0.0556(15) 0.0449(13) 0.0330(11) -0.0007(9) -0.0111(10) -0.0011(11)
C36 0.0660(17) 0.0491(14) 0.0435(13) -0.0106(11) -0.0137(12) 0.0130(12)
C37 0.0566(15) 0.0440(13) 0.0384(12) -0.0093(10) -0.0077(11) 0.0097(11)
C38 0.085(2) 0.0528(15) 0.0472(14) -0.0029(12) -0.0136(14) -0.0049(15)
C39 0.095(2) 0.0637(18) 0.0437(14) 0.0031(13) -0.0137(15) 0.0005(17)
C40 0.0686(19) 0.0728(19) 0.0447(14) -0.0150(13) -0.0169(13) 0.0231(15)
C41 0.0590(18) 0.0651(18) 0.0662(18) -0.0195(14) -0.0165(14) 0.0010(14)
C42 0.0607(17) 0.0542(15) 0.0478(14) -0.0033(11) -0.0060(12) 0.0019(13)
C43 0.106(3) 0.103(3) 0.0614(19) -0.0219(18) -0.037(2) 0.019(2)
F1 0.139(2) 0.125(2) 0.0989(16) -0.0499(15) 0.0131(15) -0.0547(17)
F2 0.120(2) 0.1078(19) 0.165(3) 0.0345(18) -0.0418(19) 0.0158(16)
F3 0.0722(14) 0.0821(14) 0.148(2) -0.0281(13) 0.0178(13) -0.0192(11)
F4 0.1080(18) 0.1224(19) 0.1199(19) -0.0605(16) 0.0018(15) -0.0364(15)
F5 0.114(2) 0.1093(19) 0.178(3) 0.0453(19) -0.0359(19) 0.0205(16)
F6 0.0738(13) 0.0859(14) 0.1222(18) -0.0280(12) 0.0096(12) -0.0226(11)
N1 0.0564(13) 0.0404(10) 0.0350(9) -0.0035(8) -0.0105(9) 0.0024(9)
O1 0.0545(12) 0.0611(12) 0.0689(12) 0.0078(9) -0.0167(10) -0.0021(9)
O2 0.0480(11) 0.0505(10) 0.0702(12) -0.0070(9) -0.0100(9) 0.0061(8)
O3 0.0532(11) 0.0495(10) 0.0745(13) 0.0143(9) -0.0195(9) -0.0052(8)
O4 0.0581(12) 0.0501(10) 0.0658(12) 0.0154(9) -0.0213(9) -0.0065(9)
O5 0.0683(14) 0.0593(12) 0.0895(15) 0.0307(11) -0.0228(12) -0.0080(10)
O6 0.0709(18) 0.0503(15) 0.382(6) 0.031(2) -0.086(3) -0.0051(13)
O7 0.0599(14) 0.0583(13) 0.127(2) 0.0274(13) -0.0169(13) -0.0080(10)
O8 0.0544(11) 0.0487(10) 0.0724(12) -0.0051(9) -0.0170(9) -0.0035(8)
 
_geom_special_details
;
 All esds (except the esd in the dihedral angle between two l.s. planes)
 are estimated using the full covariance matrix.  The cell esds are taken
 into account individually in the estimation of esds in distances, angles
 and torsion angles; correlations between esds in cell parameters are only
 used when they are defined by crystal symmetry.  An approximate (isotropic)
 treatment of cell esds is used for estimating esds involving l.s. planes.
;
 
loop_
 _geom_bond_atom_site_label_1
 _geom_bond_atom_site_label_2
 _geom_bond_distance
 _geom_bond_site_symmetry_2
 _geom_bond_publ_flag
Fe1 C25 2.021(2) . ?
Fe1 C34 2.023(3) . ?
Fe1 C29 2.026(3) . ?
Fe1 C33 2.029(3) . ?
Fe1 C28 2.032(3) . ?
Fe1 C30 2.033(4) . ?
Fe1 C32 2.035(3) . ?
Fe1 C26 2.036(3) . ?
Fe1 C31 2.043(3) . ?
Fe1 C27 2.047(3) . ?
P1 F5 1.554(2) . ?
P1 F4 1.567(2) . ?
P1 F2 1.573(3) . ?
P1 F1 1.576(2) . ?
P1 F3 1.576(2) . ?
P1 F6 1.583(2) . ?
C1 O1 1.424(4) . ?
C1 C2 1.482(5) . ?
C1 H1A 0.9700 . ?
C1 H1B 0.9700 . ?
C2 O2 1.422(3) . ?
C2 H2A 0.9700 . ?
C2 H2B 0.9700 . ?
C3 O2 1.409(3) . ?
C3 C4 1.483(4) . ?
C3 H3A 0.9700 . ?
C3 H3B 0.9700 . ?
C4 O3 1.427(3) . ?
C4 H4A 0.9700 . ?
C4 H4B 0.9700 . ?
C5 O3 1.425(3) . ?
C5 C6 1.491(4) . ?
C5 H5A 0.9700 . ?
C5 H5B 0.9700 . ?
C6 O4 1.426(3) . ?
C6 H6A 0.9700 . ?
C6 H6B 0.9700 . ?
C7 O4 1.364(3) . ?
C7 C8 1.377(4) . ?
C7 C12 1.400(4) . ?
C8 C9 1.377(4) . ?
C8 H8 0.9300 . ?
C9 C10 1.353(6) . ?
C9 H9 0.9300 . ?
C10 C11 1.387(6) . ?
C10 H10 0.9300 . ?
C11 C12 1.390(4) . ?
C11 H11 0.9300 . ?
C12 O5 1.366(4) . ?
C13 O5 1.427(3) . ?
C13 C14 1.466(6) . ?
C13 H13A 0.9700 . ?
C13 H13B 0.9700 . ?
C14 O6 1.407(4) . ?
C14 H14A 0.9700 . ?
C14 H14B 0.9700 . ?
C15 O6 1.222(4) . ?
C15 C16 1.416(5) . ?
C15 H15A 0.9700 . ?
C15 H15B 0.9700 . ?
C16 O7 1.369(4) . ?
C16 H16A 0.9700 . ?
C16 H16B 0.9700 . ?
C17 O7 1.416(4) . ?
C17 C18 1.478(4) . ?
C17 H17A 0.9700 . ?
C17 H17B 0.9700 . ?
C18 O8 1.442(3) . ?
C18 H18A 0.9700 . ?
C18 H18B 0.9700 . ?
C19 O8 1.366(3) . ?
C19 C20 1.384(4) . ?
C19 C24 1.389(4) . ?
C20 C21 1.363(6) . ?
C20 H20 0.9300 . ?
C21 C22 1.354(6) . ?
C21 H21 0.9300 . ?
C22 C23 1.391(6) . ?
C22 H22 0.9300 . ?
C23 C24 1.387(4) . ?
C23 H23 0.9300 . ?
C24 O1 1.377(4) . ?
C25 C26 1.421(4) . ?
C25 C29 1.423(3) . ?
C25 C35 1.484(3) . ?
C26 C27 1.411(4) . ?
C26 H26 0.9300 . ?
C27 C28 1.391(5) . ?
C27 H27 0.9300 . ?
C28 C29 1.415(4) . ?
C28 H28 0.9300 . ?
C29 H29 0.9300 . ?
C30 C34 1.397(5) . ?
C30 C31 1.406(5) . ?
C30 H30 0.9300 . ?
C31 C32 1.392(6) . ?
C31 H31 0.9300 . ?
C32 C33 1.406(5) . ?
C32 H32 0.9300 . ?
C33 C34 1.393(6) . ?
C33 H33 0.9300 . ?
C34 H34 0.9300 . ?
C35 N1 1.500(3) . ?
C35 H35A 0.9700 . ?
C35 H35B 0.9700 . ?
C36 N1 1.494(3) . ?
C36 C37 1.501(3) . ?
C36 H36A 0.9700 . ?
C36 H36B 0.9700 . ?
C37 C42 1.370(4) . ?
C37 C38 1.383(4) . ?
C38 C39 1.375(4) . ?
C38 H38 0.9300 . ?
C39 C40 1.382(4) . ?
C39 H39 0.9300 . ?
C40 C41 1.372(4) . ?
C40 C43 1.509(4) . ?
C41 C42 1.384(4) . ?
C41 H41 0.9300 . ?
C42 H42 0.9300 . ?
C43 H43A 0.9600 . ?
C43 H43B 0.9600 . ?
C43 H43C 0.9600 . ?
N1 H1C 0.8900 . ?
N1 H1D 0.8900 . ?
 
loop_
 _geom_angle_atom_site_label_1
 _geom_angle_atom_site_label_2
 _geom_angle_atom_site_label_3
 _geom_angle
 _geom_angle_site_symmetry_1
 _geom_angle_site_symmetry_3
 _geom_angle_publ_flag
C25 Fe1 C34 105.05(12) . . ?
C25 Fe1 C29 41.18(10) . . ?
C34 Fe1 C29 119.45(14) . . ?
C25 Fe1 C33 121.49(13) . . ?
C34 Fe1 C33 40.23(16) . . ?
C29 Fe1 C33 105.73(15) . . ?
C25 Fe1 C28 68.75(10) . . ?
C34 Fe1 C28 156.09(17) . . ?
C29 Fe1 C28 40.80(13) . . ?
C33 Fe1 C28 121.97(17) . . ?
C25 Fe1 C30 120.66(13) . . ?
C34 Fe1 C30 40.31(16) . . ?
C29 Fe1 C30 155.58(15) . . ?
C33 Fe1 C30 67.59(17) . . ?
C28 Fe1 C30 162.59(16) . . ?
C25 Fe1 C32 159.04(15) . . ?
C34 Fe1 C32 67.80(15) . . ?
C29 Fe1 C32 123.65(15) . . ?
C33 Fe1 C32 40.49(15) . . ?
C28 Fe1 C32 109.33(15) . . ?
C30 Fe1 C32 67.48(16) . . ?
C25 Fe1 C26 41.01(11) . . ?
C34 Fe1 C26 123.40(14) . . ?
C29 Fe1 C26 68.67(11) . . ?
C33 Fe1 C26 158.89(14) . . ?
C28 Fe1 C26 67.89(12) . . ?
C30 Fe1 C26 108.63(14) . . ?
C32 Fe1 C26 159.25(14) . . ?
C25 Fe1 C31 157.63(15) . . ?
C34 Fe1 C31 67.87(15) . . ?
C29 Fe1 C31 160.95(15) . . ?
C33 Fe1 C31 67.67(16) . . ?
C28 Fe1 C31 126.22(15) . . ?
C30 Fe1 C31 40.37(16) . . ?
C32 Fe1 C31 39.91(16) . . ?
C26 Fe1 C31 123.89(15) . . ?
C25 Fe1 C27 68.57(11) . . ?
C34 Fe1 C27 161.22(16) . . ?
C29 Fe1 C27 68.13(13) . . ?
C33 Fe1 C27 158.18(16) . . ?
C28 Fe1 C27 39.87(14) . . ?
C30 Fe1 C27 126.54(16) . . ?
C32 Fe1 C27 124.24(14) . . ?
C26 Fe1 C27 40.44(11) . . ?
C31 Fe1 C27 110.95(14) . . ?
F5 P1 F4 93.50(18) . . ?
F5 P1 F2 179.24(17) . . ?
F4 P1 F2 87.00(18) . . ?
F5 P1 F1 88.22(18) . . ?
F4 P1 F1 178.21(18) . . ?
F2 P1 F1 91.27(18) . . ?
F5 P1 F3 90.99(16) . . ?
F4 P1 F3 90.39(13) . . ?
F2 P1 F3 89.57(16) . . ?
F1 P1 F3 90.07(13) . . ?
F5 P1 F6 88.79(15) . . ?
F4 P1 F6 89.57(12) . . ?
F2 P1 F6 90.65(15) . . ?
F1 P1 F6 89.97(13) . . ?
F3 P1 F6 179.78(17) . . ?
O1 C1 C2 108.5(3) . . ?
O1 C1 H1A 110.0 . . ?
C2 C1 H1A 110.0 . . ?
O1 C1 H1B 110.0 . . ?
C2 C1 H1B 110.0 . . ?
H1A C1 H1B 108.4 . . ?
O2 C2 C1 108.5(3) . . ?
O2 C2 H2A 110.0 . . ?
C1 C2 H2A 110.0 . . ?
O2 C2 H2B 110.0 . . ?
C1 C2 H2B 110.0 . . ?
H2A C2 H2B 108.4 . . ?
O2 C3 C4 108.7(2) . . ?
O2 C3 H3A 110.0 . . ?
C4 C3 H3A 110.0 . . ?
O2 C3 H3B 110.0 . . ?
C4 C3 H3B 110.0 . . ?
H3A C3 H3B 108.3 . . ?
O3 C4 C3 108.9(2) . . ?
O3 C4 H4A 109.9 . . ?
C3 C4 H4A 109.9 . . ?
O3 C4 H4B 109.9 . . ?
C3 C4 H4B 109.9 . . ?
H4A C4 H4B 108.3 . . ?
O3 C5 C6 111.8(2) . . ?
O3 C5 H5A 109.3 . . ?
C6 C5 H5A 109.3 . . ?
O3 C5 H5B 109.3 . . ?
C6 C5 H5B 109.3 . . ?
H5A C5 H5B 107.9 . . ?
O4 C6 C5 107.1(2) . . ?
O4 C6 H6A 110.3 . . ?
C5 C6 H6A 110.3 . . ?
O4 C6 H6B 110.3 . . ?
C5 C6 H6B 110.3 . . ?
H6A C6 H6B 108.6 . . ?
O4 C7 C8 125.0(3) . . ?
O4 C7 C12 114.8(3) . . ?
C8 C7 C12 120.2(3) . . ?
C7 C8 C9 120.4(3) . . ?
C7 C8 H8 119.8 . . ?
C9 C8 H8 119.8 . . ?
C10 C9 C8 120.2(4) . . ?
C10 C9 H9 119.9 . . ?
C8 C9 H9 119.9 . . ?
C9 C10 C11 120.5(3) . . ?
C9 C10 H10 119.8 . . ?
C11 C10 H10 119.8 . . ?
C10 C11 C12 120.5(3) . . ?
C10 C11 H11 119.8 . . ?
C12 C11 H11 119.8 . . ?
O5 C12 C11 126.2(3) . . ?
O5 C12 C7 115.6(3) . . ?
C11 C12 C7 118.2(3) . . ?
O5 C13 C14 108.2(3) . . ?
O5 C13 H13A 110.1 . . ?
C14 C13 H13A 110.1 . . ?
O5 C13 H13B 110.1 . . ?
C14 C13 H13B 110.1 . . ?
H13A C13 H13B 108.4 . . ?
O6 C14 C13 109.2(4) . . ?
O6 C14 H14A 109.8 . . ?
C13 C14 H14A 109.8 . . ?
O6 C14 H14B 109.8 . . ?
C13 C14 H14B 109.8 . . ?
H14A C14 H14B 108.3 . . ?
O6 C15 C16 124.5(3) . . ?
O6 C15 H15A 106.2 . . ?
C16 C15 H15A 106.2 . . ?
O6 C15 H15B 106.2 . . ?
C16 C15 H15B 106.2 . . ?
H15A C15 H15B 106.4 . . ?
O7 C16 C15 116.6(3) . . ?
O7 C16 H16A 108.1 . . ?
C15 C16 H16A 108.1 . . ?
O7 C16 H16B 108.1 . . ?
C15 C16 H16B 108.1 . . ?
H16A C16 H16B 107.3 . . ?
O7 C17 C18 112.5(3) . . ?
O7 C17 H17A 109.1 . . ?
C18 C17 H17A 109.1 . . ?
O7 C17 H17B 109.1 . . ?
C18 C17 H17B 109.1 . . ?
H17A C17 H17B 107.8 . . ?
O8 C18 C17 108.8(2) . . ?
O8 C18 H18A 109.9 . . ?
C17 C18 H18A 109.9 . . ?
O8 C18 H18B 109.9 . . ?
C17 C18 H18B 109.9 . . ?
H18A C18 H18B 108.3 . . ?
O8 C19 C20 125.2(3) . . ?
O8 C19 C24 115.7(3) . . ?
C20 C19 C24 119.1(3) . . ?
C21 C20 C19 120.5(4) . . ?
C21 C20 H20 119.7 . . ?
C19 C20 H20 119.7 . . ?
C22 C21 C20 120.8(4) . . ?
C22 C21 H21 119.6 . . ?
C20 C21 H21 119.6 . . ?
C21 C22 C23 120.4(4) . . ?
C21 C22 H22 119.8 . . ?
C23 C22 H22 119.8 . . ?
C24 C23 C22 119.2(4) . . ?
C24 C23 H23 120.4 . . ?
C22 C23 H23 120.4 . . ?
O1 C24 C23 124.5(3) . . ?
O1 C24 C19 115.6(3) . . ?
C23 C24 C19 120.0(3) . . ?
C26 C25 C29 107.3(2) . . ?
C26 C25 C35 127.0(2) . . ?
C29 C25 C35 125.6(2) . . ?
C26 C25 Fe1 70.05(14) . . ?
C29 C25 Fe1 69.62(14) . . ?
C35 C25 Fe1 122.82(16) . . ?
C27 C26 C25 108.0(3) . . ?
C27 C26 Fe1 70.21(16) . . ?
C25 C26 Fe1 68.94(14) . . ?
C27 C26 H26 126.0 . . ?
C25 C26 H26 126.0 . . ?
Fe1 C26 H26 126.4 . . ?
C28 C27 C26 108.3(3) . . ?
C28 C27 Fe1 69.48(18) . . ?
C26 C27 Fe1 69.35(16) . . ?
C28 C27 H27 125.8 . . ?
C26 C27 H27 125.8 . . ?
Fe1 C27 H27 126.9 . . ?
C27 C28 C29 108.8(3) . . ?
C27 C28 Fe1 70.65(18) . . ?
C29 C28 Fe1 69.39(16) . . ?
C27 C28 H28 125.6 . . ?
C29 C28 H28 125.6 . . ?
Fe1 C28 H28 126.0 . . ?
C28 C29 C25 107.5(3) . . ?
C28 C29 Fe1 69.81(17) . . ?
C25 C29 Fe1 69.20(14) . . ?
C28 C29 H29 126.3 . . ?
C25 C29 H29 126.3 . . ?
Fe1 C29 H29 126.3 . . ?
C34 C30 C31 108.1(4) . . ?
C34 C30 Fe1 69.5(2) . . ?
C31 C30 Fe1 70.2(2) . . ?
C34 C30 H30 126.0 . . ?
C31 C30 H30 126.0 . . ?
Fe1 C30 H30 126.0 . . ?
C32 C31 C30 107.7(4) . . ?
C32 C31 Fe1 69.76(19) . . ?
C30 C31 Fe1 69.43(19) . . ?
C32 C31 H31 126.2 . . ?
C30 C31 H31 126.2 . . ?
Fe1 C31 H31 126.2 . . ?
C31 C32 C33 108.2(4) . . ?
C31 C32 Fe1 70.33(18) . . ?
C33 C32 Fe1 69.52(17) . . ?
C31 C32 H32 125.9 . . ?
C33 C32 H32 125.9 . . ?
Fe1 C32 H32 125.8 . . ?
C34 C33 C32 107.9(4) . . ?
C34 C33 Fe1 69.64(19) . . ?
C32 C33 Fe1 69.98(19) . . ?
C34 C33 H33 126.1 . . ?
C32 C33 H33 126.1 . . ?
Fe1 C33 H33 125.9 . . ?
C33 C34 C30 108.1(3) . . ?
C33 C34 Fe1 70.1(2) . . ?
C30 C34 Fe1 70.2(2) . . ?
C33 C34 H34 125.9 . . ?
C30 C34 H34 125.9 . . ?
Fe1 C34 H34 125.3 . . ?
C25 C35 N1 112.47(19) . . ?
C25 C35 H35A 109.1 . . ?
N1 C35 H35A 109.1 . . ?
C25 C35 H35B 109.1 . . ?
N1 C35 H35B 109.1 . . ?
H35A C35 H35B 107.8 . . ?
N1 C36 C37 111.9(2) . . ?
N1 C36 H36A 109.2 . . ?
C37 C36 H36A 109.2 . . ?
N1 C36 H36B 109.2 . . ?
C37 C36 H36B 109.2 . . ?
H36A C36 H36B 107.9 . . ?
C42 C37 C38 118.6(2) . . ?
C42 C37 C36 120.5(2) . . ?
C38 C37 C36 120.9(2) . . ?
C39 C38 C37 120.6(3) . . ?
C39 C38 H38 119.7 . . ?
C37 C38 H38 119.7 . . ?
C38 C39 C40 121.1(3) . . ?
C38 C39 H39 119.4 . . ?
C40 C39 H39 119.4 . . ?
C41 C40 C39 117.9(3) . . ?
C41 C40 C43 121.1(3) . . ?
C39 C40 C43 121.1(3) . . ?
C40 C41 C42 121.4(3) . . ?
C40 C41 H41 119.3 . . ?
C42 C41 H41 119.3 . . ?
C37 C42 C41 120.4(3) . . ?
C37 C42 H42 119.8 . . ?
C41 C42 H42 119.8 . . ?
C40 C43 H43A 109.5 . . ?
C40 C43 H43B 109.5 . . ?
H43A C43 H43B 109.5 . . ?
C40 C43 H43C 109.5 . . ?
H43A C43 H43C 109.5 . . ?
H43B C43 H43C 109.5 . . ?
C36 N1 C35 110.54(18) . . ?
C36 N1 H1C 109.5 . . ?
C35 N1 H1C 109.5 . . ?
C36 N1 H1D 109.5 . . ?
C35 N1 H1D 109.5 . . ?
H1C N1 H1D 108.1 . . ?
C24 O1 C1 117.0(2) . . ?
C3 O2 C2 112.5(2) . . ?
C5 O3 C4 112.1(2) . . ?
C7 O4 C6 117.0(2) . . ?
C12 O5 C13 117.8(3) . . ?
C15 O6 C14 122.1(3) . . ?
C16 O7 C17 115.5(2) . . ?
C19 O8 C18 115.9(2) . . ?
 
_refine_diff_density_max    0.939
_refine_diff_density_min   -0.860
_refine_diff_density_rms    0.048

_shelxl_version_number 2014/6

_shelx_res_file
;
TITL mo_160522VT2_30_0m in P-1
CELL 0.71073  10.32580  11.15960  19.39980  87.2796  79.5728  88.8537
ZERR    2.00   0.00040   0.00040   0.00080   0.0010   0.0009   0.0010
LATT 1
SFAC C  H  N  O  F  P  Fe
UNIT 86  108  2  16  12  2  2
L.S. 4
ACTA
BOND $H
FMAP 2
PLAN 5
TEMP 30.300
WGHT    0.066800    1.397100
FVAR       0.70128
FE1   7    0.317971    0.365926    0.930932    11.00000    0.06238    0.05595 =
         0.03352   -0.00557   -0.01046    0.00798
P1    6    0.945900    0.728201    0.745692    11.00000    0.05731    0.04978 =
         0.07345   -0.01035   -0.01113   -0.00407
C1    1    0.215744    0.496265    0.606160    11.00000    0.05314    0.07059 =
         0.09268    0.02247   -0.01922    0.00584
AFIX  23
H1A   2    0.133717    0.537018    0.601490    11.00000   -1.20000
H1B   2    0.270139    0.492968    0.559938    11.00000   -1.20000
AFIX   0
C2    1    0.284698    0.562213    0.653076    11.00000    0.05579    0.04690 =
         0.09815    0.00591   -0.00293    0.01025
AFIX  23
H2A   2    0.283765    0.647478    0.640832    11.00000   -1.20000
H2B   2    0.240588    0.549852    0.701396    11.00000   -1.20000
AFIX   0
C3    1    0.493065    0.583226    0.683979    11.00000    0.08101    0.04286 =
         0.05299    0.00439   -0.01422   -0.00385
AFIX  23
H3A   2    0.464375    0.565651    0.733795    11.00000   -1.20000
H3B   2    0.482442    0.668728    0.674806    11.00000   -1.20000
AFIX   0
C4    1    0.633245    0.547509    0.662756    11.00000    0.06796    0.04889 =
         0.08357    0.01986   -0.03073   -0.01446
AFIX  23
H4A   2    0.663353    0.569497    0.613567    11.00000   -1.20000
H4B   2    0.687036    0.588706    0.690085    11.00000   -1.20000
AFIX   0
C5    1    0.779619    0.383060    0.668464    11.00000    0.05234    0.06489 =
         0.06276    0.00970   -0.00980   -0.00071
AFIX  23
H5A   2    0.834438    0.435277    0.634256    11.00000   -1.20000
H5B   2    0.789144    0.302229    0.651769    11.00000   -1.20000
AFIX   0
C6    1    0.825621    0.385376    0.736942    11.00000    0.04659    0.05104 =
         0.06173    0.01012   -0.01021   -0.00404
AFIX  23
H6A   2    0.920664    0.376347    0.729994    11.00000   -1.20000
H6B   2    0.801105    0.460909    0.758797    11.00000   -1.20000
AFIX   0
C7    1    0.792802    0.273181    0.845934    11.00000    0.04345    0.05637 =
         0.05409    0.00486   -0.00586    0.00932
C8    1    0.859003    0.354528    0.877515    11.00000    0.06470    0.06723 =
         0.06217   -0.00336   -0.01060    0.00323
AFIX  43
H8    2    0.886636    0.426493    0.853781    11.00000   -1.20000
AFIX   0
C9    1    0.884544    0.329979    0.944025    11.00000    0.09261    0.10359 =
         0.05893   -0.00942   -0.01443   -0.00230
AFIX  43
H9    2    0.929152    0.385462    0.965030    11.00000   -1.20000
AFIX   0
C10   1    0.844981    0.225444    0.978921    11.00000    0.09295    0.12700 =
         0.05270    0.00860   -0.01533    0.00644
AFIX  43
H10   2    0.863101    0.209248    1.023700    11.00000   -1.20000
AFIX   0
C11   1    0.777599    0.142244    0.948411    11.00000    0.07140    0.10135 =
         0.06269    0.03114   -0.00213    0.00386
AFIX  43
H11   2    0.750250    0.070946    0.973022    11.00000   -1.20000
AFIX   0
C12   1    0.750657    0.164682    0.881309    11.00000    0.04437    0.06589 =
         0.06464    0.01280   -0.00571    0.00712
C13   1    0.660482   -0.029037    0.873619    11.00000    0.05870    0.06051 =
         0.11464    0.03614   -0.00692    0.00559
AFIX  23
H13A  2    0.603260   -0.027739    0.919130    11.00000   -1.20000
H13B  2    0.742447   -0.068839    0.879414    11.00000   -1.20000
AFIX   0
C14   1    0.597341   -0.093478    0.824731    11.00000    0.06692    0.04794 =
         0.17615    0.02100   -0.03278    0.00598
AFIX  23
H14A  2    0.645933   -0.080885    0.777322    11.00000   -1.20000
H14B  2    0.597282   -0.178822    0.836825    11.00000   -1.20000
AFIX   0
C15   1    0.377320   -0.116756    0.821846    11.00000    0.08727    0.04617 =
         0.17841    0.01910   -0.04432   -0.00662
AFIX  23
H15A  2    0.375324   -0.180655    0.857695    11.00000   -1.20000
H15B  2    0.404233   -0.153639    0.777140    11.00000   -1.20000
AFIX   0
C16   1    0.245043   -0.078632    0.824247    11.00000    0.07601    0.05841 =
         0.12375    0.02578   -0.04052   -0.02103
AFIX  23
H16A  2    0.207249   -0.125842    0.792294    11.00000   -1.20000
H16B  2    0.196709   -0.096915    0.871156    11.00000   -1.20000
AFIX   0
C17   1    0.091407    0.076856    0.813541    11.00000    0.05789    0.05967 =
         0.08365    0.00565   -0.00516   -0.00617
AFIX  23
H17A  2    0.080410    0.155729    0.832918    11.00000   -1.20000
H17B  2    0.036623    0.021588    0.845783    11.00000   -1.20000
AFIX   0
C18   1    0.046704    0.081270    0.745262    11.00000    0.04937    0.05036 =
         0.09010   -0.00548   -0.00834   -0.00700
AFIX  23
H18A  2    0.070745    0.007203    0.721668    11.00000   -1.20000
H18B  2   -0.048341    0.090459    0.752467    11.00000   -1.20000
AFIX   0
C19   1    0.073193    0.199786    0.638494    11.00000    0.04627    0.06454 =
         0.06981   -0.01481   -0.01630    0.00933
C20   1   -0.001006    0.122206    0.608317    11.00000    0.06799    0.07868 =
         0.09965   -0.03013   -0.03297    0.00592
AFIX  43
H20   2   -0.031558    0.051452    0.632542    11.00000   -1.20000
AFIX   0
C21   1   -0.029646    0.148702    0.543367    11.00000    0.08478    0.11085 =
         0.11379   -0.04627   -0.04316    0.00807
AFIX  43
H21   2   -0.079242    0.095579    0.523635    11.00000   -1.20000
AFIX   0
C22   1    0.013240    0.251411    0.507251    11.00000    0.07847    0.14725 =
         0.07865   -0.03176   -0.03731    0.02156
AFIX  43
H22   2   -0.007272    0.268336    0.463041    11.00000   -1.20000
AFIX   0
C23   1    0.087826    0.331819    0.535868    11.00000    0.06308    0.11667 =
         0.06743   -0.00005   -0.01527    0.01218
AFIX  43
H23   2    0.117447    0.402304    0.511020    11.00000   -1.20000
AFIX   0
C24   1    0.117450    0.305529    0.601929    11.00000    0.04206    0.07794 =
         0.06509   -0.01207   -0.01393    0.00979
C25   1    0.371931    0.367287    0.825440    11.00000    0.05479    0.04174 =
         0.03273   -0.00033   -0.00933   -0.00278
C26   1    0.236937    0.400455    0.843793    11.00000    0.05918    0.05831 =
         0.04225   -0.00225   -0.01701    0.00459
AFIX  43
H26   2    0.166361    0.360836    0.831788    11.00000   -1.20000
AFIX   0
C27   1    0.228717    0.504019    0.883417    11.00000    0.08384    0.06218 =
         0.05000   -0.01006   -0.01592    0.02444
AFIX  43
H27   2    0.151651    0.544506    0.902034    11.00000   -1.20000
AFIX   0
C28   1    0.355571    0.535208    0.889874    11.00000    0.10932    0.04672 =
         0.05389   -0.01266   -0.02871   -0.00051
AFIX  43
H28   2    0.377399    0.599909    0.913854    11.00000   -1.20000
AFIX   0
C29   1    0.445955    0.452394    0.853990    11.00000    0.06695    0.05249 =
         0.04659   -0.00433   -0.01482   -0.01275
AFIX  43
H29   2    0.537084    0.453385    0.849818    11.00000   -1.20000
AFIX   0
C30   1    0.228021    0.220710    0.984877    11.00000    0.10605    0.08386 =
         0.05681    0.02079   -0.01467   -0.00822
AFIX  43
H30   2    0.160873    0.177138    0.972156    11.00000   -1.20000
AFIX   0
C31   1    0.211424    0.320213    1.027594    11.00000    0.08960    0.11480 =
         0.04280    0.00889    0.00686    0.02234
AFIX  43
H31   2    0.131547    0.354223    1.048030    11.00000   -1.20000
AFIX   0
C32   1    0.336035    0.358640    1.033787    11.00000    0.10952    0.10627 =
         0.03740   -0.01100   -0.02606    0.01647
AFIX  43
H32   2    0.353983    0.423102    1.059105    11.00000   -1.20000
AFIX   0
C33   1    0.430150    0.283200    0.995165    11.00000    0.08807    0.11488 =
         0.04822    0.00459   -0.02303    0.02732
AFIX  43
H33   2    0.521070    0.288728    0.990646    11.00000   -1.20000
AFIX   0
C34   1    0.362988    0.198709    0.964871    11.00000    0.11868    0.07242 =
         0.04402    0.01189   -0.00900    0.02746
AFIX  43
H34   2    0.401315    0.138208    0.936311    11.00000   -1.20000
AFIX   0
C35   1    0.426879    0.260113    0.787423    11.00000    0.05557    0.04495 =
         0.03302   -0.00067   -0.01105   -0.00115
AFIX  23
H35A  2    0.384797    0.188893    0.811287    11.00000   -1.20000
H35B  2    0.520297    0.253472    0.788527    11.00000   -1.20000
AFIX   0
C36   1    0.479689    0.164417    0.673855    11.00000    0.06604    0.04906 =
         0.04353   -0.01059   -0.01372    0.01296
AFIX  23
H36A  2    0.461283    0.090195    0.701714    11.00000   -1.20000
H36B  2    0.573654    0.178253    0.667302    11.00000   -1.20000
AFIX   0
C37   1    0.440957    0.151882    0.603628    11.00000    0.05665    0.04397 =
         0.03845   -0.00932   -0.00768    0.00966
C38   1    0.480503    0.234834    0.548980    11.00000    0.08550    0.05280 =
         0.04719   -0.00294   -0.01360   -0.00493
AFIX  43
H38   2    0.532433    0.298957    0.555580    11.00000   -1.20000
AFIX   0
C39   1    0.443695    0.223308    0.484975    11.00000    0.09488    0.06375 =
         0.04372    0.00309   -0.01370    0.00053
AFIX  43
H39   2    0.470259    0.280439    0.448974    11.00000   -1.20000
AFIX   0
C40   1    0.367925    0.128305    0.473236    11.00000    0.06856    0.07284 =
         0.04473   -0.01502   -0.01695    0.02308
C41   1    0.329577    0.046258    0.527716    11.00000    0.05904    0.06506 =
         0.06622   -0.01947   -0.01648    0.00098
AFIX  43
H41   2    0.278715   -0.018526    0.520948    11.00000   -1.20000
AFIX   0
C42   1    0.365030    0.057923    0.592540    11.00000    0.06070    0.05415 =
         0.04783   -0.00327   -0.00595    0.00194
AFIX  43
H42   2    0.337107    0.001590    0.628795    11.00000   -1.20000
AFIX   0
C43   1    0.327622    0.115808    0.402972    11.00000    0.10554    0.10307 =
         0.06139   -0.02186   -0.03733    0.01876
AFIX 137
H43A  2    0.265938    0.178506    0.395570    11.00000   -1.50000
H43B  2    0.287312    0.039248    0.402108    11.00000   -1.50000
H43C  2    0.403972    0.121719    0.366530    11.00000   -1.50000
AFIX   0
F1    5    0.942873    0.646481    0.681979    11.00000    0.13909    0.12496 =
         0.09891   -0.04994    0.01311   -0.05471
F2    5    0.880076    0.835488    0.708692    11.00000    0.12032    0.10782 =
         0.16461    0.03446   -0.04181    0.01580
F3    5    1.085831    0.775254    0.709516    11.00000    0.07220    0.08208 =
         0.14780   -0.02811    0.01780   -0.01916
F4    5    0.945777    0.812251    0.808187    11.00000    0.10797    0.12244 =
         0.11987   -0.06055    0.00185   -0.03644
F5    5    1.009565    0.621027    0.782036    11.00000    0.11438    0.10929 =
         0.17805    0.04533   -0.03586    0.02055
F6    5    0.805656    0.680607    0.782208    11.00000    0.07377    0.08586 =
         0.12217   -0.02799    0.00959   -0.02259
N1    3    0.407501    0.265404    0.712541    11.00000    0.05642    0.04037 =
         0.03500   -0.00354   -0.01045    0.00240
AFIX  23
H1C   2    0.322025    0.261027    0.711213    11.00000   -1.20000
H1D   2    0.436817    0.335002    0.691828    11.00000   -1.20000
AFIX   0
O1    4    0.189994    0.378014    0.635667    11.00000    0.05446    0.06108 =
         0.06890    0.00780   -0.01674   -0.00209
O2    4    0.416756    0.518861    0.645328    11.00000    0.04801    0.05047 =
         0.07025   -0.00695   -0.01002    0.00615
O3    4    0.645570    0.420900    0.674262    11.00000    0.05324    0.04954 =
         0.07447    0.01425   -0.01949   -0.00525
O4    4    0.764091    0.288096    0.780108    11.00000    0.05812    0.05006 =
         0.06576    0.01542   -0.02132   -0.00651
O5    4    0.685449    0.090476    0.845535    11.00000    0.06827    0.05927 =
         0.08948    0.03069   -0.02283   -0.00801
O6    4    0.467115   -0.051001    0.828445    11.00000    0.07093    0.05033 =
         0.38226    0.03147   -0.08629   -0.00506
O7    4    0.224846    0.040114    0.807869    11.00000    0.05987    0.05834 =
         0.12737    0.02736   -0.01695   -0.00799
O8    4    0.108017    0.181467    0.702846    11.00000    0.05440    0.04871 =
         0.07239   -0.00509   -0.01700   -0.00353
HKLF 4

REM  mo_160522VT2_30_0m in P-1
REM R1 =  0.0517 for    6892 Fo > 4sig(Fo)  and  0.0708 for all    9057 data
REM    542 parameters refined using      0 restraints

END

WGHT      0.0668      1.3971

REM Highest difference peak  0.939,  deepest hole -0.860,  1-sigma level  0.048
Q1    1   0.4561 -0.0566  0.8508  11.00000  0.05    0.94
Q2    1   0.4723 -0.0775  0.7832  11.00000  0.05    0.80
Q3    1   0.8974  0.8429  0.7606  11.00000  0.05    0.44
Q4    1   0.8251  0.7549  0.7130  11.00000  0.05    0.43
Q5    1   1.0773  0.6900  0.7791  11.00000  0.05    0.40
;
_shelx_res_checksum   19723

_shelx_hkl_file
;
   1   0   0 0.79760 0.47956   4
   1   0   0 2.37209 0.47476   3
   2   0   0 133.137 4.19496   4
   2   0   0 137.643 3.74845   3
   3   0   0 1110.63 19.0234   4
   3   0   0 1104.54 18.1390   3
   4   0   0 62.9950 4.12274   4
   4   0   0 65.1554 3.57403   3
   5   0   0 64.1823 1.93907   1
   5   0   0 57.0241 4.70091   4
   6   0   0 11.0107 1.42950   1
   6   0   0 13.1555 1.38721   1
   6   0   0 8.20625 3.19880   4
   7   0   0 699.694 18.2045   4
   7   0   0 732.479 11.9984   1
   7   0   0 720.708 12.0619   1
   8   0   0 116.990 4.39149   1
   8   0   0 117.745 4.26987   1
   8   0   0 120.497 8.55547   4
   9   0   0 191.065 11.2824   4
   9   0   0 185.038 5.95657   1
   9   0   0 189.082 5.96753   1
  10   0   0 0.44245 2.00470   1
  10   0   0 -6.0691 3.72487   4
  10   0   0 -0.5807 1.70298   1
  11   0   0 28.1892 3.52658   1
  11   0   0 30.1119 6.94561   4
  11   0   0 38.5009 3.84335   1
  12   0   0 -0.2436 2.23245   1
  12   0   0 -1.9892 2.09059   1
  12   0   0 -1.6663 4.98634   4
  12  -1   0 -1.1486 2.02157   1
  12  -1   0 -0.5950 1.96859   1
  12  -1   0 -5.0714 4.75670   4
  11  -1   0 0.11061 1.86945   1
  11  -1   0 0.87044 1.96089   1
  11  -1   0 1.98831 4.45394   4
  10  -1   0 -1.3886 4.17306   4
  10  -1   0 -0.4523 1.64518   1
  10  -1   0 -0.2285 1.82557   1
   9  -1   0 99.1310 3.89342   1
   9  -1   0 100.812 3.98473   1
   9  -1   0 102.115 8.87043   4
   8  -1   0 18.6894 4.49208   4
   8  -1   0 24.0417 1.89840   1
   7  -1   0 153.558 8.07964   4
   7  -1   0 154.446 7.47220   3
   6  -1   0 55.0295 4.61514   3
   6  -1   0 61.4972 5.34643   4
   5  -1   0 9.35226 2.86160   4
   5  -1   0 12.1390 2.50204   3
   4  -1   0 745.309 15.2484   4
   4  -1   0 770.239 14.6166   3
   3  -1   0 8256.00 112.439   4
   2  -1   0 17.5537 1.83290   4
   2  -1   0 19.0168 1.75554   3
   0  -1   0 904.548 12.7768   5
   0  -1   0 895.799 12.2076   2
   0  -1   0 870.174 12.6408   1
   0   1   0 895.587 12.2485   2
   1   1   0 4212.00 57.1248   5
   1   1   0 4331.57 57.6424   4
   1   1   0 4249.27 57.0631   1
   1   1   0 4259.81 57.1768   1
   2   1   0 3990.59 53.6699   5
   2   1   0 4116.43 56.1126   4
   2   1   0 3942.35 54.0850   1
   2   1   0 4040.51 54.1005   1
   3   1   0 3874.80 52.4505   1
   3   1   0 3860.85 55.6726   4
   3   1   0 3881.66 52.5394   1
   4   1   0 459.203 8.13198   1
   4   1   0 454.297 11.2174   4
   4   1   0 453.360 8.03152   1
   5   1   0 332.860 6.91033   1
   5   1   0 337.430 10.2952   4
   5   1   0 343.611 6.86324   1
   6   1   0 206.363 8.85680   4
   6   1   0 219.188 5.61772   1
   6   1   0 224.600 5.78173   1
   7   1   0 334.723 7.91390   1
   7   1   0 347.102 7.88358   1
   7   1   0 332.148 12.0233   4
   8   1   0 82.7614 4.33633   1
   8   1   0 82.9350 7.96019   4
   8   1   0 81.5696 4.26975   1
   9   1   0 60.4125 4.58077   1
   9   1   0 66.6762 8.16895   4
   9   1   0 62.1631 4.55164   1
  10   1   0 33.9737 3.58937   1
  10   1   0 31.3479 3.49506   1
  10   1   0 30.8565 6.51328   4
  11   1   0 2.60051 2.27021   1
  11   1   0 -0.9845 4.15279   4
  11   1   0 -0.8754 2.25688   1
  12   1   0 7.39126 5.98309   4
  12   1   0 1.88975 2.57500   1
  12   1   0 0.25230 2.74383   1
  12  -2   0 12.7805 2.53823   1
  12  -2   0 7.32146 2.21049   1
  11  -2   0 0.49565 1.71020   1
  11  -2   0 -0.1836 4.57320   4
  11  -2   0 5.39499 1.88512   1
  10  -2   0 27.2786 2.34706   1
  10  -2   0 35.1753 6.43892   4
   9  -2   0 110.436 7.57784   3
   9  -2   0 104.170 8.76025   4
   8  -2   0 51.3486 5.76441   3
   8  -2   0 51.5553 5.96831   4
   7  -2   0 234.210 9.17290   3
   7  -2   0 221.541 9.69504   4
   6  -2   0 206.811 7.88266   3
   6  -2   0 204.720 8.49575   4
   5  -2   0 19.8877 3.29690   4
   5  -2   0 24.4877 3.21272   3
   4  -2   0 130.322 5.55466   4
   4  -2   0 146.777 5.41280   3
   3  -2   0 4554.96 63.8207   3
   3  -2   0 4557.89 63.8635   4
   2  -2   0 1041.06 16.7551   3
   2  -2   0 1070.16 16.4797   4
   0  -2   0 3134.24 41.5342   2
   0  -2   0 3109.13 42.5368   5
   0  -2   0 3113.89 42.5152   1
   0   2   0 3054.33 41.6432   2
  -1  -2   0 2452.53 34.8576   1
  -1  -2   0 2525.28 34.0387   2
   1   2   0 2486.75 34.1102   2
   1   2   0 2478.29 34.6351   4
   1   2   0 2519.19 34.9561   1
  -2  -2   0 4492.69 60.5854   2
   2   2   0 4504.91 61.7446   1
   2   2   0 4558.39 61.8394   5
   2   2   0 4563.19 62.7792   4
   2   2   0 4481.04 61.7749   1
  -3  -2   0 51.2880 1.88003   2
   3   2   0 47.3290 2.59223   1
   3   2   0 50.0970 3.27645   4
   3   2   0 46.8872 2.45897   1
   3   2   0 45.3062 2.27528   5
  -4  -2   0 258.716 4.78548   2
   4   2   0 258.249 6.32546   1
   4   2   0 260.819 6.25054   1
   4   2   0 272.503 8.41110   4
   5   2   0 37.5677 4.14827   4
   5   2   0 41.2057 3.01176   1
   5   2   0 41.4357 3.11187   1
   6   2   0 287.076 10.6922   4
   6   2   0 272.934 7.41547   1
   6   2   0 276.344 7.31408   1
   7   2   0 247.435 7.39299   1
   7   2   0 239.756 7.17521   1
   7   2   0 226.773 10.4831   4
   8   2   0 40.1259 3.69359   1
   8   2   0 28.9211 5.50084   4
   8   2   0 37.1714 3.51253   1
   9   2   0 11.7634 2.90737   1
   9   2   0 14.1118 2.79975   1
   9   2   0 7.79198 4.87628   4
  10   2   0 2.80184 2.57986   1
  10   2   0 5.23471 2.42462   1
  10   2   0 3.84071 5.01789   4
  11   2   0 6.60536 2.82594   1
  11   2   0 6.37327 2.72337   1
  11   2   0 5.60468 5.30679   4
  12   2   0 4.10747 3.20347   1
  12   2   0 0.54313 5.18993   4
  11  -3   0 9.38468 5.02831   4
  11  -3   0 14.0273 2.03346   1
  10  -3   0 20.2674 5.32215   4
  10  -3   0 26.3368 5.20313   3
   9  -3   0 -10.843 3.24263   4
   9  -3   0 2.32465 3.34842   3
   8  -3   0 445.992 14.0411   3
   8  -3   0 493.568 15.2743   4
   7  -3   0 32.9700 4.86417   4
   7  -3   0 45.8477 5.07239   3
   6  -3   0 511.236 13.1946   3
   6  -3   0 477.449 13.1389   4
   5  -3   0 835.451 17.0961   4
   5  -3   0 812.308 16.9148   3
   4  -3   0 326.331 8.91519   3
   4  -3   0 344.192 8.80933   4
   3  -3   0 130.591 2.85401   1
   3  -3   0 128.118 4.88557   3
   3  -3   0 139.204 2.82200   1
   3  -3   0 130.431 4.48389   4
   2  -3   0 1668.12 23.8866   4
   2  -3   0 1603.92 25.0751   3
   2  -3   0 1673.94 23.3812   1
   2  -3   0 1635.38 23.3790   1
   1  -3   0 523.747 8.76342   5
   1  -3   0 529.978 9.33563   1
   1  -3   0 555.562 8.76600   5
   1  -3   0 525.804 9.82069   3
   1  -3   0 542.074 9.39451   1
  -1   3   0 541.772 8.01936   2
   0  -3   0 251.538 5.64763   5
   0  -3   0 246.748 5.68145   1
   0  -3   0 244.192 4.57699   2
   0   3   0 246.457 4.79465   2
  -1  -3   0 159.717 3.85578   2
  -1  -3   0 164.695 4.64894   1
   1   3   0 170.368 4.03571   2
   1   3   0 171.296 4.02580   4
   1   3   0 165.937 4.65144   1
  -2  -3   0 1180.95 17.7323   2
   2   3   0 1190.19 19.2718   5
   2   3   0 1164.66 19.0008   1
   2   3   0 1167.79 19.0926   4
   2   3   0 1192.20 17.7938   2
  -3  -3   0 835.158 13.3340   2
   3   3   0 824.792 14.7676   1
   3   3   0 843.331 12.7151   2
   3   3   0 816.739 14.5807   5
   3   3   0 835.564 15.7975   4
   3   3   0 841.007 14.7685   1
  -4  -3   0 57.7375 2.63477   2
   4   3   0 49.5433 3.22813   1
   4   3   0 50.0115 4.23531   4
   4   3   0 54.2938 3.60463   1
   4   3   0 55.0667 3.09911   5
  -5  -3   0 247.179 5.68588   2
   5   3   0 247.291 5.49611   5
   5   3   0 246.327 5.56372   5
   5   3   0 254.998 7.44165   1
   5   3   0 249.107 9.05235   4
   5   3   0 250.921 7.21319   1
  -6  -3   0 362.221 7.45910   2
   6   3   0 355.063 9.27394   1
   6   3   0 357.238 9.50198   1
   6   3   0 369.591 12.0565   4
  -7  -3   0 4.85929 1.60511   2
   7   3   0 8.84106 4.07501   4
   7   3   0 4.25261 2.41510   1
   7   3   0 6.51687 2.28245   1
   8   3   0 3.70567 2.51743   1
   8   3   0 7.39033 2.42947   1
   8   3   0 4.18754 3.69893   4
   9   3   0 35.2818 4.05187   1
   9   3   0 39.3323 4.37739   1
   9   3   0 36.4473 6.67960   4
  10   3   0 0.73047 2.31924   1
  10   3   0 0.12814 2.58471   1
  10   3   0 0.97906 4.78211   4
  11   3   0 14.8915 3.64976   1
  11   3   0 21.1336 6.45015   4
  12   3   0 -8.5177 2.84076   1
  12   3   0 2.87203 5.39611   4
  11  -4   0 -0.7462 3.81757   3
  10  -4   0 3.07307 4.18458   4
  10  -4   0 7.45399 4.13694   3
   9  -4   0 64.9109 7.13265   4
   9  -4   0 62.9282 6.73308   3
   8  -4   0 3.74959 3.58481   4
   8  -4   0 15.9345 4.05498   3
   7  -4   0 4.80249 3.01952   3
   7  -4   0 3.93955 3.21225   4
   6  -4   0 193.341 8.14392   3
   6  -4   0 176.380 7.57164   4
   5  -4   0 36.2199 3.96315   4
   5  -4   0 47.9420 4.30917   3
   5  -4   0 43.5256 2.10861   1
   4  -4   0 504.868 10.9313   4
   4  -4   0 488.622 8.38393   1
   4  -4   0 494.517 8.51905   1
   4  -4   0 500.317 12.0009   3
   3  -4   0 864.083 13.8468   1
   3  -4   0 874.716 14.7069   4
   3  -4   0 859.239 13.7447   1
   3  -4   0 860.734 16.2713   3
   2  -4   0 230.895 5.62443   1
   2  -4   0 232.691 5.64031   1
   2  -4   0 242.326 4.83194   4
   2  -4   0 250.762 6.68747   3
   1  -4   0 252.972 5.64865   5
   1  -4   0 258.198 5.52238   5
   1  -4   0 251.945 6.20129   1
   1  -4   0 253.853 6.56643   3
   1  -4   0 263.713 6.26314   1
  -1   4   0 256.695 4.94578   2
   0  -4   0 1732.71 26.7536   5
   0  -4   0 1784.40 27.1254   1
   0  -4   0 1797.22 25.0778   2
   0   4   0 1776.45 25.5620   2
  -1  -4   0 1187.10 17.8561   2
  -1  -4   0 1173.19 19.4531   1
   1   4   0 1179.08 17.6281   4
   1   4   0 1171.06 18.1694   2
   1   4   0 1160.63 19.2528   1
  -2  -4   0 1049.63 16.5921   2
  -2  -4   0 1040.81 18.0171   1
   2   4   0 1027.72 16.6652   2
   2   4   0 1033.39 17.4467   4
   2   4   0 1061.38 18.5130   5
   2   4   0 1076.88 18.1897   1
  -3  -4   0 949.874 15.5983   2
   3   4   0 963.005 17.3931   1
   3   4   0 964.314 17.6835   4
   3   4   0 961.330 15.4176   2
   3   4   0 932.995 17.3079   5
  -4  -4   0 7.90744 1.82080   2
   4   4   0 10.6949 1.31978   2
   4   4   0 17.3344 3.17762   4
   4   4   0 9.98485 2.21608   5
   4   4   0 9.16893 1.30431   2
   4   4   0 11.7328 2.24648   1
   4   4   0 15.3100 2.58905   1
  -5  -4   0 425.428 8.96216   2
   5   4   0 426.908 12.1436   4
   5   4   0 416.185 10.6081   1
   5   4   0 433.847 10.8839   1
   5   4   0 424.178 9.58952   5
  -6  -4   0 1778.82 27.5785   2
   6   4   0 1824.09 33.6403   4
   6   4   0 1826.87 30.4332   1
   6   4   0 1794.60 26.8796   5
   6   4   0 1813.08 30.2659   1
   6   4   0 1828.47 26.9467   5
  -7  -4   0 49.3967 3.57855   2
   7   4   0 49.6331 4.44375   1
   7   4   0 43.1204 4.51930   1
   7   4   0 48.9385 6.11833   4
  -8  -4   0 13.0411 2.46105   2
   8   4   0 19.8990 5.29962   4
   8   4   0 9.28570 3.05123   1
   8   4   0 14.0056 3.00571   1
   9   4   0 -4.4525 4.01841   4
   9   4   0 2.90390 3.16904   1
  10   4   0 4.80836 3.27676   1
  10   4   0 8.70504 5.21329   4
  11   4   0 -0.4487 5.16352   4
  11   4   0 -2.1569 3.26861   1
  12   4   0 -4.6456 3.67412   1
  11  -5   0 -3.2697 3.52880   3
  10  -5   0 0.70720 3.51152   3
   9  -5   0 41.0306 5.95423   3
   9  -5   0 40.3679 5.78233   4
   8  -5   0 58.0949 6.22707   4
   8  -5   0 52.7853 6.20861   3
   8  -5   0 69.5901 2.92555   1
   7  -5   0 66.9399 2.80908   1
   7  -5   0 65.6205 3.12488   1
   7  -5   0 60.6265 6.09083   3
   7  -5   0 67.7992 5.65938   4
   6  -5   0 992.404 19.9271   4
   6  -5   0 974.373 15.7087   1
   6  -5   0 991.502 15.4303   1
   6  -5   0 975.405 21.3377   3
   5  -5   0 -0.2474 2.02306   3
   5  -5   0 0.99735 1.29796   1
   5  -5   0 3.03442 2.19553   4
   5  -5   0 2.30335 1.31954   1
   4  -5   0 224.356 8.09109   3
   4  -5   0 224.919 5.93125   1
   4  -5   0 235.255 6.72974   4
   4  -5   0 238.976 5.95240   1
   3  -5   0 53.2586 3.95341   3
   3  -5   0 43.5163 3.09666   1
   3  -5   0 47.1219 3.10009   1
   2  -5   0 25.1836 1.58006   5
   2  -5   0 27.8741 1.70323   5
   2  -5   0 24.6913 2.61271   1
   2  -5   0 25.6755 2.60103   1
   2  -5   0 33.7809 3.27141   3
  -2   5   0 25.2478 1.70764   2
   1  -5   0 424.637 9.54931   1
   1  -5   0 426.385 8.57952   5
   1  -5   0 423.266 9.53622   1
   1  -5   0 423.136 6.29332   2
   1  -5   0 428.769 6.34021   2
   1  -5   0 432.232 9.95472   3
   1  -5   0 431.113 8.78267   5
  -1   5   0 430.089 7.90764   2
   0  -5   0 15.0767 2.06468   5
   0  -5   0 22.1958 2.55451   1
   0  -5   0 19.0532 1.66923   2
   0   5   0 20.3493 1.98746   2
  -1  -5   0 914.265 16.6907   1
  -1  -5   0 888.542 14.5339   2
  -1  -5   0 888.677 16.6760   5
   1   5   0 899.541 16.3252   1
   1   5   0 872.960 15.0391   2
  -2  -5   0 -0.2662 1.66110   5
  -2  -5   0 -1.2328 1.39171   2
  -2  -5   0 0.69339 1.78131   1
   2   5   0 0.67577 1.36471   2
   2   5   0 1.41957 1.44046   4
   2   5   0 4.27036 1.95510   1
   2   5   0 0.15098 1.70106   5
  -3  -5   0 -1.6685 1.44888   2
   3   5   0 0.99390 1.75738   4
   3   5   0 -2.0757 1.58318   1
   3   5   0 -0.8826 1.60702   5
   3   5   0 1.90114 1.37103   2
  -4  -5   0 99.1791 4.32528   2
   4   5   0 88.8097 5.29286   4
   4   5   0 91.8744 5.19925   5
   4   5   0 89.2608 3.62755   2
   4   5   0 92.8062 5.42413   1
  -5  -5   0 878.658 16.0271   2
   5   5   0 908.443 19.7006   4
   5   5   0 922.179 17.6338   5
   5   5   0 890.674 18.3182   1
   5   5   0 889.822 18.2323   1
  -6  -5   0 -2.6385 1.76873   2
   6   5   0 2.55088 3.16084   4
   6   5   0 -3.5384 2.19926   1
   6   5   0 -0.8112 1.97143   1
   6   5   0 -3.6433 1.63467   5
  -7  -5   0 26.9543 3.15791   2
   7   5   0 20.3462 2.16011   5
   7   5   0 21.9905 2.15446   5
   7   5   0 23.5242 5.02742   4
   7   5   0 26.2969 4.07095   1
   7   5   0 22.2067 3.69439   1
  -8  -5   0 29.8725 3.40960   2
   8   5   0 31.0245 4.44809   1
   8   5   0 30.5388 5.89447   4
   9   5   0 17.1942 4.24686   1
   9   5   0 19.2836 5.68168   4
  10   5   0 -4.2686 3.17672   1
  10   5   0 -4.5707 3.94075   4
  11   5   0 23.4005 5.24025   1
  11   5   0 35.1314 7.56091   4
  11  -6   0 2.17288 1.69004   1
  11  -6   0 0.93494 1.92462   1
  11  -6   0 -0.5496 4.07236   3
  10  -6   0 32.1745 2.76590   1
  10  -6   0 23.2263 5.38918   3
  10  -6   0 27.0036 2.88235   1
   9  -6   0 3.56422 3.80319   3
   9  -6   0 5.42917 1.90317   1
   9  -6   0 6.61623 1.80522   1
   8  -6   0 29.7445 2.75473   1
   8  -6   0 32.0004 5.32492   3
   8  -6   0 29.5534 2.61988   1
   7  -6   0 23.0523 2.55313   1
   7  -6   0 27.7304 2.61184   1
   7  -6   0 36.3025 5.36431   3
   6  -6   0 2.88597 1.84403   1
   6  -6   0 1.53957 1.81249   1
   6  -6   0 1.43459 2.93255   3
   5  -6   0 246.866 9.54916   3
   5  -6   0 249.478 6.83503   1
   5  -6   0 234.399 6.81165   1
   4  -6   0 113.895 5.12731   1
   4  -6   0 118.614 5.20135   1
   4  -6   0 131.839 6.71015   3
   3  -6   0 990.872 19.6205   3
   3  -6   0 991.244 17.7715   1
   3  -6   0 975.907 17.6379   1
  -3   6   0 990.440 14.7979   2
   2  -6   0 1083.81 16.5104   5
   2  -6   0 1061.61 19.1887   1
   2  -6   0 1060.50 20.1362   3
   2  -6   0 1068.16 16.6829   5
   2  -6   0 1086.88 19.2644   1
  -2   6   0 1074.41 16.6782   2
   1  -6   0 2673.34 39.4130   5
   1  -6   0 2746.09 41.1081   1
   1  -6   0 2665.30 35.9155   2
   1  -6   0 2603.43 35.8344   2
   1  -6   0 2632.73 40.7226   1
   1  -6   0 2692.89 39.2238   5
   1  -6   0 2719.42 41.4703   3
  -1   6   0 2696.33 38.4098   2
   0  -6   0 17.0721 2.93053   1
   0  -6   0 17.6826 1.85431   2
   0  -6   0 15.6291 2.41270   5
   0   6   0 21.2425 2.36243   2
  -1  -6   0 495.851 9.63785   2
  -1  -6   0 477.267 11.6437   1
  -1  -6   0 481.829 11.5687   5
   1   6   0 488.517 11.3529   1
   1   6   0 504.195 10.3855   2
  -2  -6   0 77.2609 4.01846   2
  -2  -6   0 76.4644 4.93653   5
  -2  -6   0 92.7183 5.28486   1
   2   6   0 76.7086 4.16499   2
   2   6   0 86.8341 5.43993   5
   2   6   0 84.1263 5.19328   1
  -3  -6   0 66.2721 4.70408   1
  -3  -6   0 72.6402 4.07873   2
   3   6   0 67.9719 3.92869   2
   3   6   0 77.3101 5.24625   5
   3   6   0 70.3548 4.31534   4
   3   6   0 73.8676 5.15904   1
  -4  -6   0 593.750 12.2523   2
   4   6   0 572.624 11.6215   2
   4   6   0 591.017 14.2426   5
   4   6   0 593.034 14.2377   1
   4   6   0 608.086 14.1603   4
  -5  -6   0 20.2593 2.89141   2
   5   6   0 19.4626 3.21324   5
   5   6   0 21.0819 3.91070   4
   5   6   0 24.0090 2.27605   2
   5   6   0 17.5121 3.33217   1
  -6  -6   0 17.9634 2.87042   2
   6   6   0 17.1150 3.63662   1
   6   6   0 11.8080 3.99268   4
   6   6   0 16.9222 2.86547   5
  -7  -6   0 -3.0251 2.13573   2
   7   6   0 0.85993 2.88519   1
   7   6   0 -3.5778 3.26809   4
   7   6   0 0.47167 1.85825   5
  -8  -6   0 48.9256 4.49556   2
   8   6   0 32.2207 6.28097   4
   8   6   0 41.2516 5.33764   1
  -9  -6   0 51.9830 4.86455   2
   9   6   0 48.6249 7.09767   4
   9   6   0 46.6314 6.15395   1
  10   6   0 2.36602 4.89728   4
  10   6   0 -4.8427 3.52650   1
  11   6   0 -8.1754 3.86940   1
  10  -7   0 16.1669 2.77128   1
  10  -7   0 20.7808 3.02766   1
  10  -7   0 22.8762 5.35764   3
   9  -7   0 7.70226 4.17931   3
   9  -7   0 0.86977 2.01755   1
   9  -7   0 2.89009 2.03622   1
   8  -7   0 4.10284 2.01844   1
   8  -7   0 3.17884 2.00041   1
   8  -7   0 3.61630 3.62055   3
   7  -7   0 2.69981 1.92713   1
   7  -7   0 -0.5124 1.86806   1
   7  -7   0 0.22792 2.94327   3
   6  -7   0 38.1783 3.58077   1
   6  -7   0 43.6438 5.66486   3
   6  -7   0 40.1395 3.64166   1
   5  -7   0 3.18276 2.11095   1
   5  -7   0 3.04346 2.85977   3
   5  -7   0 1.48798 2.06093   1
   4  -7   0 44.5201 3.86964   1
   4  -7   0 41.3141 3.86607   1
   4  -7   0 48.1881 5.33790   3
  -4   7   0 38.1244 2.33655   2
   3  -7   0 89.4743 5.20378   1
   3  -7   0 93.9445 5.87274   3
   3  -7   0 83.7021 5.26012   1
  -3   7   0 86.7417 3.55196   2
   2  -7   0 769.454 13.0711   5
   2  -7   0 785.483 17.0731   3
   2  -7   0 781.365 16.1526   1
   2  -7   0 768.801 13.3638   5
   2  -7   0 772.931 16.1806   1
  -2   7   0 748.718 13.4320   2
   1  -7   0 22.4204 2.66592   5
   1  -7   0 19.7895 3.18475   1
   1  -7   0 20.7835 3.01991   1
   1  -7   0 25.3528 3.66268   3
   1  -7   0 25.9210 2.90773   5
  -1   7   0 23.8236 2.63748   2
   0  -7   0 385.933 10.7684   1
   0  -7   0 359.322 9.73372   5
   0  -7   0 380.861 7.56052   2
   0   7   0 375.474 8.91709   2
  -1  -7   0 102.977 4.24580   2
  -1  -7   0 101.823 5.61453   5
  -1  -7   0 103.870 5.88113   1
   1   7   0 103.278 4.92394   2
   1   7   0 112.392 5.84063   1
  -2  -7   0 21.3100 3.36406   1
  -2  -7   0 19.0555 2.58448   2
  -2  -7   0 17.9094 3.33073   5
   2   7   0 19.9806 2.73746   2
   2   7   0 16.2695 5.52046   5
   2   7   0 21.3919 3.41942   1
  -3  -7   0 38.8620 3.53398   2
  -3  -7   0 48.7586 5.42260   5
  -3  -7   0 49.6914 4.73925   1
   3   7   0 58.0313 5.15580   1
   3   7   0 40.4267 4.44443   5
   3   7   0 52.1403 3.98165   2
  -4  -7   0 25.1879 3.10682   2
   4   7   0 30.3928 4.06575   5
   4   7   0 30.9761 3.14787   2
   4   7   0 26.6099 3.59266   4
   4   7   0 23.5575 3.96564   1
  -5  -7   0 264.153 8.31993   2
   5   7   0 264.995 9.99469   4
   5   7   0 278.947 10.3467   1
   5   7   0 267.915 9.98887   5
   5   7   0 269.016 7.26573   2
  -6  -7   0 69.8061 5.49755   2
   6   7   0 68.1656 5.88921   5
   6   7   0 58.4098 5.71943   1
  -7  -7   0 10.6325 3.09278   2
   7   7   0 6.55541 2.66470   5
   7   7   0 3.03799 3.92650   4
   7   7   0 10.9177 3.78792   1
  -8  -7   0 174.209 7.95889   2
   8   7   0 150.329 6.13419   5
   8   7   0 186.613 9.93258   1
   8   7   0 153.577 6.33262   5
   8   7   0 174.797 10.5972   4
  -9  -7   0 2.63918 3.36744   2
   9   7   0 -0.6248 3.95710   1
   9   7   0 10.4941 5.19716   4
  10   7   0 -6.3029 4.03347   1
  11   7   0 -3.5821 4.41639   1
  10  -8   0 9.17360 2.68113   1
  10  -8   0 7.75162 2.83898   1
  10  -8   0 12.8796 5.04820   3
   9  -8   0 7.75415 2.79308   1
   9  -8   0 5.17536 4.29229   3
   9  -8   0 6.94338 2.66207   1
   8  -8   0 11.7638 2.89518   1
   8  -8   0 6.37268 2.62017   1
   8  -8   0 7.49627 4.36219   3
   7  -8   0 0.18997 2.07223   1
   7  -8   0 -3.2091 2.01259   1
   7  -8   0 -0.8289 3.12836   3
   6  -8   0 20.9650 3.40335   1
   6  -8   0 19.0826 3.35695   1
   6  -8   0 32.3474 5.21993   3
   5  -8   0 131.142 8.09026   3
   5  -8   0 101.858 6.27306   1
   5  -8   0 126.909 6.75728   1
   4  -8   0 3.57802 2.59652   1
   4  -8   0 7.02581 2.42779   1
   4  -8   0 4.52680 3.11763   3
  -4   8   0 4.39710 1.62870   2
   3  -8   0 554.950 13.6042   1
   3  -8   0 532.561 14.6910   3
   3  -8   0 573.353 13.8300   1
  -3   8   0 555.385 10.9569   2
   2  -8   0 2.62195 2.57303   3
   2  -8   0 2.99208 2.21475   1
   2  -8   0 2.24828 1.20058   5
   2  -8   0 1.43424 1.89709   1
   2  -8   0 4.63213 1.45765   5
  -2   8   0 0.60463 1.60645   2
   1  -8   0 1.22479 1.76957   5
   1  -8   0 0.90316 2.56252   3
   1  -8   0 -2.3293 2.25417   1
   1  -8   0 2.25983 1.72927   5
  -1   8   0 3.69880 1.99940   2
   0  -8   0 111.873 6.52894   1
   0  -8   0 109.352 3.82230   2
   0  -8   0 114.845 5.92760   5
   0  -8   0 110.325 5.49118   5
   0   8   0 103.845 5.09497   2
  -1  -8   0 5.64773 1.88029   2
  -1  -8   0 7.30321 2.51795   1
  -1  -8   0 4.59207 2.08922   5
   1   8   0 6.86267 2.27655   2
  -2  -8   0 88.1316 4.78127   2
  -2  -8   0 91.5065 6.05361   5
  -2  -8   0 91.6932 6.34505   1
   2   8   0 92.6889 5.31210   2
   2   8   0 79.8506 6.16400   1
  -3  -8   0 -0.9969 2.16349   2
  -3  -8   0 -2.2293 3.04334   5
  -3  -8   0 1.38652 2.55835   1
   3   8   0 2.16039 2.06734   2
   3   8   0 -0.3607 2.44796   1
   3   8   0 -0.0043 2.56110   5
  -4  -8   0 2.78785 2.63546   2
   4   8   0 9.43784 3.30230   1
   4   8   0 6.41538 2.42878   2
   4   8   0 3.78394 2.96092   5
  -5  -8   0 46.8513 4.55120   2
   5   8   0 51.3348 5.56942   5
   5   8   0 58.5289 4.29676   2
   5   8   0 54.4884 5.81543   1
  -6  -8   0 59.6536 5.07629   2
   6   8   0 57.6973 5.81972   5
   6   8   0 56.3221 6.27054   1
   6   8   0 60.9777 3.57155   2
  -7  -8   0 29.4875 4.26065   2
   7   8   0 45.1013 5.03179   5
   7   8   0 45.7415 6.07022   1
  -8  -8   0 66.9756 5.82737   2
   8   8   0 80.7549 6.05058   5
   8   8   0 52.9574 6.63639   1
  -9  -8   0 0.09147 3.21934   2
   9   8   0 -7.3262 3.91824   1
 -10  -8   0 -3.9505 3.18038   2
  10   8   0 -2.8496 4.24142   1
   9  -9   0 14.0703 3.81323   1
   9  -9   0 13.5280 5.09078   3
   9  -9   0 15.4280 3.45343   1
   8  -9   0 -1.9815 2.60701   1
   8  -9   0 0.82815 2.57255   1
   8  -9   0 -0.5313 3.61702   3
   7  -9   0 146.525 7.50657   1
   7  -9   0 151.759 10.1133   3
   7  -9   0 156.260 7.57563   1
   6  -9   0 -2.8540 2.45879   1
   6  -9   0 3.79167 2.50982   1
   6  -9   0 0.14086 3.34284   3
   5  -9   0 83.1029 5.95728   1
   5  -9   0 87.8524 6.59481   1
   5  -9   0 72.9051 7.49851   3
   4  -9   0 0.63494 2.17565   1
   4  -9   0 1.98914 2.65697   1
   4  -9   0 -0.4544 2.78345   3
   3  -9   0 4.14689 3.18764   3
   3  -9   0 4.69011 2.93641   1
  -3   9   0 5.95510 2.09283   2
   2  -9   0 283.039 7.07550   5
   2  -9   0 272.363 10.5579   3
   2  -9   0 267.662 7.17129   5
   2  -9   0 267.817 10.0010   1
  -2   9   0 267.742 8.06005   2
   1  -9   0 42.5888 5.21389   3
   1  -9   0 50.3347 4.29641   5
   1  -9   0 43.9437 5.03836   1
   1  -9   0 50.7586 4.08151   5
  -1   9   0 47.3403 4.13124   2
   0  -9   0 326.259 11.2135   1
   0  -9   0 308.820 9.74350   5
   0  -9   0 334.218 11.3133   3
   0  -9   0 316.631 10.0683   5
   0  -9   0 313.483 6.91891   2
   0   9   0 307.945 9.22250   2
  -1  -9   0 322.774 11.2620   1
  -1  -9   0 309.562 7.77913   2
  -1  -9   0 292.165 10.1659   5
   1   9   0 292.472 9.21503   2
  -2  -9   0 366.039 12.3361   1
  -2  -9   0 370.918 9.44232   2
  -2  -9   0 388.474 12.2334   5
   2   9   0 370.564 10.5658   2
  -3  -9   0 70.3873 5.17511   2
   3   9   0 59.6288 5.07994   2
  -4  -9   0 228.705 8.29340   2
   4   9   0 221.524 8.20630   2
   4   9   0 232.657 12.4727   5
  -5  -9   0 7.42102 2.91172   2
   5   9   0 3.18991 3.63614   1
   5   9   0 4.97764 2.42878   2
   5   9   0 2.04229 3.08609   5
  -6  -9   0 19.9172 3.85500   2
   6   9   0 26.3140 4.77409   5
   6   9   0 22.2620 5.13942   1
   6   9   0 25.9192 3.13790   2
  -7  -9   0 5.82342 3.46492   2
   7   9   0 -0.2904 4.15131   1
   7   9   0 7.52304 3.66727   5
  -8  -9   0 23.9505 4.49505   2
   8   9   0 15.9069 5.38341   1
   8   9   0 18.3360 4.00053   5
  -9  -9   0 0.43831 3.67054   2
   9   9   0 1.66238 2.39760   5
   9   9   0 -0.5353 2.10521   5
   9   9   0 -4.0419 4.55354   1
   8 -10   0 -0.0580 3.82993   3
   8 -10   0 -2.2868 2.90169   1
   7 -10   0 53.2682 7.50385   3
   7 -10   0 35.1605 4.98698   1
   6 -10   0 1.06934 3.18298   1
   6 -10   0 6.87110 4.38339   3
   5 -10   0 29.0154 4.78175   1
   5 -10   0 37.5192 6.04946   3
   4 -10   0 111.209 8.10827   3
   4 -10   0 117.705 7.88289   1
   3 -10   0 246.300 11.1328   3
   3 -10   0 281.974 11.0082   1
  -3  10   0 255.921 8.39875   2
   2 -10   0 5.80847 1.74114   5
   2 -10   0 3.93957 3.33325   3
   2 -10   0 7.18465 3.35240   1
   2 -10   0 4.55812 1.79637   5
  -2  10   0 5.37825 2.59862   2
   1 -10   0 11.8702 2.62215   5
   1 -10   0 7.67402 2.45839   5
   1 -10   0 5.65968 3.25641   1
   1 -10   0 6.36864 3.64366   3
  -1  10   0 5.55392 2.51846   2
   0 -10   0 53.5798 5.02336   5
   0 -10   0 64.9343 3.15403   2
   0 -10   0 66.1318 6.39767   1
   0 -10   0 63.0488 6.64563   3
   0 -10   0 42.2188 4.56206   5
   0  10   0 66.8810 5.35261   2
  -1 -10   0 157.854 7.81537   5
  -1 -10   0 161.173 5.83350   2
  -1 -10   0 172.508 9.36572   1
  -1 -10   0 171.881 8.50797   5
   1  10   0 172.035 7.66115   2
  -2 -10   0 20.8470 3.88720   5
  -2 -10   0 21.1090 3.05462   2
   2  10   0 24.0037 3.86748   2
  -3 -10   0 130.325 6.41598   2
   3  10   0 133.702 7.20128   2
  -4 -10   0 251.363 9.04706   2
   4  10   0 265.018 9.43678   2
  -5 -10   0 5.87774 3.36921   2
   5  10   0 8.35992 2.95763   2
  -6 -10   0 1.94029 3.16642   2
   6  10   0 4.43782 2.34076   2
   6  10   0 1.30060 3.48717   5
  -7 -10   0 4.93086 3.48879   2
   7  10   0 5.09947 3.68885   5
  -8 -10   0 3.03873 3.70673   2
   8  10   0 7.01723 3.71429   5
  -9 -10   0 6.15631 4.01706   2
   9  10   0 -3.7822 2.49950   5
   9  10   0 3.19521 2.89141   5
   7 -11   0 -2.5110 3.47766   1
   7 -11   0 4.30865 4.57496   3
   6 -11   0 -2.5305 3.78646   3
   6 -11   0 -1.7113 3.35870   1
   5 -11   0 43.6635 6.82697   3
   5 -11   0 36.7716 5.45396   1
   4 -11   0 -0.4320 3.34618   1
   4 -11   0 2.49545 3.68089   3
   3 -11   0 33.0109 5.37664   1
   3 -11   0 28.1520 5.43441   3
  -3  11   0 26.7988 4.02169   2
   2 -11   0 0.41025 1.66239   5
   2 -11   0 1.56564 1.67976   5
   2 -11   0 0.93528 3.69842   3
   2 -11   0 4.49139 3.49692   1
  -2  11   0 2.69335 2.87987   2
   1 -11   0 13.3909 4.46484   1
   1 -11   0 13.6528 4.31223   3
   1 -11   0 12.9007 3.04018   5
   1 -11   0 8.73282 2.71067   5
  -1  11   0 10.2354 3.39764   2
   0 -11   0 128.365 7.53349   5
   0 -11   0 132.524 9.03250   3
   0 -11   0 133.005 3.99171   2
   0 -11   0 134.268 7.71215   5
   0 -11   0 133.866 9.21007   1
   0  11   0 121.232 7.26938   2
  -1 -11   0 2.25399 1.89691   2
  -1 -11   0 5.39488 2.90555   5
  -1 -11   0 6.53363 3.63615   3
  -1 -11   0 10.3563 3.61968   5
   1  11   0 7.34547 3.23153   2
  -2 -11   0 8.24193 3.56434   5
  -2 -11   0 0.55161 2.24843   2
  -3 -11   0 271.632 8.99321   2
   3  11   0 262.078 10.1320   2
  -4 -11   0 46.8337 4.76405   2
   4  11   0 55.2902 5.51724   2
  -5 -11   0 -2.8499 2.91345   2
   5  11   0 2.99170 2.79580   2
  -6 -11   0 0.78651 3.25497   2
   6  11   0 1.27253 2.41244   2
  -7 -11   0 -1.1589 3.53065   2
   7  11   0 -0.3231 2.20133   2
   6 -12   0 9.60215 4.47145   1
   6 -12   0 3.69857 4.30468   3
   5 -12   0 0.76493 4.08600   1
   5 -12   0 -0.5049 3.74155   3
   4 -12   0 54.1818 7.18321   1
   4 -12   0 42.8910 6.91738   3
   3 -12   0 2.23053 3.89580   1
   3 -12   0 -3.8530 3.40886   3
  -3  12   0 2.33853 3.45982   2
   2 -12   0 11.6383 4.68250   1
   2 -12   0 7.95536 2.14797   5
   2 -12   0 9.14380 2.23130   5
   2 -12   0 4.99874 4.20443   3
  -2  12   0 4.71067 3.42191   2
   1 -12   0 26.2391 5.64809   1
   1 -12   0 22.7739 3.56225   5
   1 -12   0 22.9443 5.40959   3
   1 -12   0 23.1542 3.93401   5
  -1  12   0 25.5275 4.55341   2
   0 -12   0 18.2245 3.90892   5
   0 -12   0 23.9136 4.37405   5
   0 -12   0 14.4077 5.02162   3
   0  12   0 14.3297 3.90611   2
  -1 -12   0 4.56792 3.36901   5
  -1 -12   0 7.44598 2.10831   2
  -1 -12   0 4.20444 3.00151   5
  -1 -12   0 0.93232 3.92432   3
   1  12   0 -0.1548 3.01261   2
  -2 -12   0 35.5022 3.61637   2
   2  12   0 29.0874 4.77050   2
  -3 -12   0 129.903 6.76433   2
   3  12   0 122.601 7.88290   2
  -4 -12   0 6.54202 3.06830   2
   4  12   0 5.67344 3.31083   2
  -5 -12   0 18.4199 4.05810   2
   5  12   0 19.6789 3.87573   2
  -6 -12   0 23.0570 4.34154   2
   6  12   0 24.2644 3.90583   2
   4 -13   0 14.1727 5.18599   3
   4 -13   0 7.74934 4.53991   1
   3 -13   0 17.3003 5.19081   1
   3 -13   0 16.5203 5.47324   3
  -3  13   0 12.0931 4.31808   2
   2 -13   0 22.6887 5.78023   3
   2 -13   0 27.3798 5.99646   1
   2 -13   0 19.0213 2.66013   5
   2 -13   0 17.4866 2.50740   5
  -2  13   0 18.0164 4.43964   2
   1 -13   0 13.8671 3.21421   5
   1 -13   0 13.9046 5.06262   3
   1 -13   0 17.3205 3.42065   5
  -1  13   0 20.4817 4.66598   2
   0 -13   0 1.60465 4.07683   3
   0 -13   0 4.23826 3.18194   5
   0 -13   0 1.00718 2.97931   5
   0  13   0 4.00648 3.66042   2
  -1 -13   0 14.8654 5.56845   3
  -1 -13   0 3.75528 1.82669   2
  -1 -13   0 7.37551 3.95308   5
   1  13   0 9.16233 4.04533   2
  -2 -13   0 45.9412 3.99778   2
  -2 -13   0 26.0358 5.99948   3
   2  13   0 37.0308 5.30968   2
  -3 -13   0 8.95371 3.07684   2
   3  13   0 1.29875 3.29955   2
  -4 -13   0 22.4888 3.96820   2
   4  13   0 27.8613 4.80193   2
   0  14   0 7.92058 4.04621   2
   4  13  -1 5.84375 3.50900   2
  -4 -13   1 6.90659 3.11237   2
   3  13  -1 4.04107 3.56109   2
  -3 -13   1 1.75155 4.22265   3
  -3 -13   1 2.81768 2.61079   2
   2  13  -1 30.8612 5.01897   2
  -2 -13   1 37.1714 6.72578   3
  -2 -13   1 33.2652 3.57722   2
   1  13  -1 4.66743 3.72784   2
  -1 -13   1 5.09515 1.89602   2
  -1 -13   1 1.23992 3.05860   5
  -1 -13   1 8.44874 4.84912   3
   0  13  -1 -0.2862 3.17357   2
   0 -13   1 2.10171 2.95092   5
   0 -13   1 1.18934 2.86221   5
   0 -13   1 1.47636 4.34279   3
  -1  13  -1 11.2071 3.99282   2
   1 -13   1 11.2521 2.98392   5
   1 -13   1 8.52859 2.87082   5
   1 -13   1 9.09701 4.90928   3
  -2  13  -1 1.43501 3.43971   2
   2 -13   1 1.15611 1.75735   5
   2 -13   1 -0.5553 3.77037   1
   2 -13   1 0.70490 4.13669   3
   2 -13   1 -1.0416 1.50429   5
  -3  13  -1 55.2657 6.20469   2
   3 -13   1 47.4874 6.87544   1
   3 -13   1 53.7855 7.92707   3
   4 -13   1 13.0461 4.77405   1
   4 -13   1 11.3119 5.02892   3
   6  12  -1 -1.1228 2.55309   2
  -6 -12   1 0.95800 3.25219   2
   5  12  -1 3.54146 3.02151   2
  -5 -12   1 3.79278 3.12894   2
   4  12  -1 3.92761 3.18834   2
  -4 -12   1 8.33391 3.19733   2
   3  12  -1 0.77229 3.05009   2
  -3 -12   1 8.56904 2.97562   2
   2  12  -1 8.09926 3.51386   2
  -2 -12   1 -0.7374 4.01097   3
  -2 -12   1 5.04204 2.34708   2
   1  12  -1 41.5499 5.52758   2
  -1 -12   1 30.4366 4.81072   5
  -1 -12   1 42.1159 6.79145   3
  -1 -12   1 31.3596 2.96195   2
  -1 -12   1 27.5602 4.61123   5
   0  12  -1 24.9329 4.40971   2
   0 -12   1 13.2106 3.71839   5
   0 -12   1 11.0112 4.70198   3
   0 -12   1 22.0884 4.05113   5
  -1  12  -1 82.5632 6.86300   2
   1 -12   1 77.6102 7.83667   1
   1 -12   1 94.6902 8.68047   3
   1 -12   1 86.8860 5.89864   5
   1 -12   1 93.6630 6.10591   5
  -2  12  -1 3.62092 3.47725   2
   2 -12   1 0.59475 1.66980   5
   2 -12   1 6.24223 2.02031   5
   2 -12   1 1.75942 3.88473   1
   2 -12   1 -2.2642 3.59487   3
  -3  12  -1 4.27125 3.42219   2
   3 -12   1 -2.4254 3.53697   3
   3 -12   1 2.62292 3.79416   1
   4 -12   1 5.65019 4.48641   3
   4 -12   1 5.67090 4.26362   1
   5 -12   1 15.6873 4.96816   1
   5 -12   1 16.7401 5.34125   3
   6 -12   1 22.2507 6.37525   3
   6 -12   1 19.7194 5.03999   1
   7  11  -1 5.70379 2.69955   2
  -7 -11   1 0.25100 3.47109   2
   6  11  -1 49.1304 4.67874   2
  -6 -11   1 32.9910 4.74006   2
   5  11  -1 3.86970 3.00940   2
  -5 -11   1 2.26606 3.03780   2
   4  11  -1 15.8431 3.72431   2
  -4 -11   1 22.4583 3.85946   2
   3  11  -1 103.552 7.09949   2
  -3 -11   1 106.519 6.19282   2
   2  11  -1 125.512 7.53138   2
  -2 -11   1 140.942 6.30517   2
  -2 -11   1 159.519 9.94388   5
   1  11  -1 146.691 7.94790   2
  -1 -11   1 152.424 8.30415   5
  -1 -11   1 162.641 5.75499   2
  -1 -11   1 179.682 9.03952   5
   0  11  -1 133.156 7.51061   2
   0 -11   1 120.421 9.01217   1
   0 -11   1 116.390 7.18791   5
   0 -11   1 124.448 3.89768   2
   0 -11   1 131.806 7.48907   5
   0 -11   1 125.317 8.88262   3
  -1  11  -1 98.6311 6.74660   2
   1 -11   1 81.0011 7.37003   1
   1 -11   1 92.6291 5.92696   5
   1 -11   1 85.5311 7.75036   3
   1 -11   1 84.0814 5.67163   5
  -2  11  -1 8.54014 3.28609   2
   2 -11   1 7.35710 4.14367   3
   2 -11   1 5.80588 1.95209   5
   2 -11   1 4.89046 1.96276   5
   2 -11   1 0.74002 3.27688   1
  -3  11  -1 147.222 7.38836   2
   3 -11   1 123.595 9.09296   3
   3 -11   1 139.064 9.08298   1
   4 -11   1 61.6943 6.62607   1
   4 -11   1 55.3511 7.26870   3
   5 -11   1 35.7219 6.41437   3
   5 -11   1 52.9044 6.39903   1
   6 -11   1 -4.5933 3.56789   3
   6 -11   1 0.34341 3.41498   1
   7 -11   1 6.67856 4.71251   3
   7 -11   1 -3.3922 3.33025   1
   8  10  -1 -4.9009 2.99970   5
  -8 -10   1 -2.6536 3.26777   2
   7  10  -1 11.0563 4.01194   5
  -7 -10   1 16.0778 4.15257   2
   6  10  -1 17.6361 3.11429   2
   6  10  -1 13.3037 5.17439   5
  -6 -10   1 22.9468 4.19311   2
   5  10  -1 4.18305 2.67464   2
  -5 -10   1 1.46947 3.04955   2
   4  10  -1 20.2510 3.68721   2
  -4 -10   1 14.7129 3.42614   2
   3  10  -1 6.32827 2.79144   2
  -3 -10   1 5.58577 2.71123   2
   2  10  -1 343.078 11.0052   2
  -2 -10   1 369.597 12.6308   5
  -2 -10   1 368.766 9.55944   2
   1  10  -1 1.86884 2.47222   2
  -1 -10   1 1.93305 3.25807   3
  -1 -10   1 5.38489 3.30153   1
  -1 -10   1 0.27756 2.72041   5
  -1 -10   1 0.53115 1.81934   2
   0  10  -1 46.7847 4.62660   2
   0 -10   1 62.3739 6.40911   1
   0 -10   1 56.7932 6.57412   3
   0 -10   1 50.3677 4.93146   5
   0 -10   1 45.7042 4.70291   5
   0 -10   1 53.4799 2.91759   2
  -1  10  -1 163.647 7.24222   2
   1 -10   1 167.913 6.93127   5
   1 -10   1 168.592 9.20849   3
   1 -10   1 181.494 9.22836   1
   1 -10   1 165.542 6.92061   5
  -2  10  -1 121.103 6.23542   2
   2 -10   1 123.080 8.40133   3
   2 -10   1 115.666 4.78622   5
   2 -10   1 121.299 8.00999   1
   2 -10   1 114.970 4.85367   5
  -3  10  -1 54.3644 4.51819   2
   3 -10   1 45.3171 5.53325   1
   3 -10   1 38.7707 5.71477   3
   4 -10   1 2.26151 3.15381   1
   4 -10   1 0.30674 3.22710   3
   5 -10   1 9.38843 3.89029   1
   5 -10   1 8.84774 4.39381   3
   6 -10   1 39.6172 5.11939   1
   6 -10   1 50.7454 7.05773   3
   7 -10   1 46.5505 7.14728   3
   7 -10   1 39.5525 5.10311   1
   8 -10   1 -2.3899 3.83451   3
   8 -10   1 -5.1792 2.78188   1
   9   9  -1 1.83478 4.56752   1
   9   9  -1 -1.0429 2.19641   5
   9   9  -1 2.83992 2.55347   5
  -9  -9   1 2.10912 3.78085   2
   8   9  -1 -1.6901 3.80643   1
   8   9  -1 2.55987 3.07517   5
  -8  -9   1 1.69003 3.30963   2
   7   9  -1 26.8133 5.71058   1
   7   9  -1 34.1897 5.17308   5
  -7  -9   1 22.3793 4.20194   2
   6   9  -1 -0.6375 3.81488   1
   6   9  -1 -0.6383 2.97954   5
   6   9  -1 -1.2258 1.88908   2
  -6  -9   1 -3.5306 2.65314   2
   5   9  -1 24.7531 4.61480   5
   5   9  -1 27.5859 3.63295   2
  -5  -9   1 24.3113 3.93635   2
   4   9  -1 602.924 14.2038   2
  -4  -9   1 613.757 14.0069   2
   3   9  -1 28.8880 3.87721   2
  -3  -9   1 28.8116 3.56704   2
   2   9  -1 1.30705 2.29772   2
  -2  -9   1 2.78439 2.78317   1
  -2  -9   1 0.83624 2.10754   2
  -2  -9   1 1.88344 2.45818   5
   1   9  -1 44.4612 4.25728   2
  -1  -9   1 46.6943 3.63099   2
  -1  -9   1 57.2721 5.76002   1
  -1  -9   1 44.8872 4.63252   5
   0   9  -1 7.31604 2.57705   2
   0  -9   1 6.04425 1.53059   2
   0  -9   1 1.33613 2.06999   5
   0  -9   1 6.23234 2.97845   1
   0  -9   1 2.66832 2.96297   3
   0  -9   1 5.78645 2.53431   5
  -1   9  -1 166.134 6.55657   2
   1  -9   1 165.120 6.45777   5
   1  -9   1 156.178 8.07102   1
   1  -9   1 167.545 8.40487   3
   1  -9   1 155.260 6.30141   5
  -2   9  -1 114.808 5.46192   2
   2  -9   1 105.713 7.18620   3
   2  -9   1 109.937 4.53563   5
   2  -9   1 124.527 7.26580   1
   2  -9   1 114.980 4.51183   5
  -3   9  -1 0.93236 1.93154   2
   3  -9   1 2.59307 2.63112   1
   3  -9   1 -1.4093 2.82047   3
   4  -9   1 76.6959 6.98782   3
   4  -9   1 96.0734 6.60425   1
   4  -9   1 82.6795 6.06628   1
   5  -9   1 -1.2664 2.83568   1
   5  -9   1 1.15712 3.24391   3
   5  -9   1 1.81250 2.54982   1
   6  -9   1 16.3393 4.70484   3
   6  -9   1 14.9701 3.23456   1
   6  -9   1 21.2192 3.97798   1
   7  -9   1 2.46244 2.56811   1
   7  -9   1 9.31007 3.07330   1
   7  -9   1 7.19608 4.30349   3
   8  -9   1 6.28231 3.06597   1
   8  -9   1 10.0399 2.97563   1
   8  -9   1 7.71893 4.62141   3
   9  -9   1 22.0135 6.01574   3
   9  -9   1 11.6474 3.23925   1
   9  -9   1 16.4903 3.47656   1
  10   8  -1 -1.9353 4.33663   1
 -10  -8   1 -1.6672 3.61720   2
   9   8  -1 0.63520 4.30476   1
  -9  -8   1 3.66264 3.61039   2
   8   8  -1 33.3867 4.32283   5
   8   8  -1 34.2301 5.97869   1
  -8  -8   1 38.5490 4.94107   2
   7   8  -1 4.78113 3.81213   1
   7   8  -1 3.50890 3.00035   5
  -7  -8   1 4.96841 3.27146   2
   6   8  -1 41.2399 5.10507   5
   6   8  -1 44.3978 3.33721   2
   6   8  -1 26.6639 4.76680   1
  -6  -8   1 45.7882 4.66891   2
   5   8  -1 158.973 8.71634   1
   5   8  -1 146.680 8.31430   5
   5   8  -1 146.742 6.08910   2
  -5  -8   1 146.579 6.84586   2
   4   8  -1 5.01022 3.28918   1
   4   8  -1 8.89426 3.27786   5
   4   8  -1 14.5690 2.82601   2
  -4  -8   1 8.30740 2.81081   2
   3   8  -1 352.703 12.0552   5
   3   8  -1 351.519 11.4228   1
   3   8  -1 344.810 9.78827   2
  -3  -8   1 360.834 9.48958   2
  -3  -8   1 372.665 11.6522   1
  -3  -8   1 367.264 11.7228   5
   2   8  -1 213.753 8.34245   1
   2   8  -1 206.522 7.34673   2
  -2  -8   1 190.266 8.43911   1
  -2  -8   1 190.767 8.24217   5
  -2  -8   1 191.402 6.44150   2
   1   8  -1 7.74556 2.34824   2
  -1  -8   1 9.18275 2.93198   1
  -1  -8   1 6.47876 1.93152   2
  -1  -8   1 8.55689 2.60012   5
   0   8  -1 4.13369 2.02163   2
   0  -8   1 7.25669 1.50137   2
   0  -8   1 7.96297 2.67209   1
   0  -8   1 1.41630 1.97463   5
   0  -8   1 1.24472 2.58511   3
  -1   8  -1 81.3354 4.43679   2
   1  -8   1 66.4946 4.23863   5
   1  -8   1 84.5820 5.82427   1
   1  -8   1 74.3908 4.41058   5
   1  -8   1 77.3546 5.39441   3
  -2   8  -1 29.7903 2.96552   2
   2  -8   1 31.9433 2.71902   5
   2  -8   1 38.1427 4.86062   3
   2  -8   1 38.1548 4.29896   1
   2  -8   1 34.4051 3.90461   1
   2  -8   1 35.8157 2.62486   5
  -3   8  -1 282.973 7.15199   2
   3  -8   1 302.331 10.7696   3
   3  -8   1 275.312 9.22340   1
   3  -8   1 277.449 9.41446   1
  -4   8  -1 116.540 4.47293   2
   4  -8   1 116.957 6.13707   1
   4  -8   1 109.628 7.34871   3
   4  -8   1 119.311 6.45074   1
   5  -8   1 840.370 17.6057   1
   5  -8   1 867.455 21.5122   3
   5  -8   1 846.871 17.5757   1
   6  -8   1 274.840 8.81669   1
   6  -8   1 254.580 8.56993   1
   6  -8   1 248.898 11.4648   3
   7  -8   1 0.35147 3.39457   3
   7  -8   1 -3.0549 1.94874   1
   7  -8   1 -0.7155 2.12214   1
   8  -8   1 21.3328 3.23065   1
   8  -8   1 29.7285 3.56115   1
   8  -8   1 26.7998 5.81181   3
   9  -8   1 4.59587 4.00494   3
   9  -8   1 0.64967 2.26184   1
   9  -8   1 2.86591 2.43948   1
  10  -8   1 -1.1194 2.02737   1
  10  -8   1 3.36556 2.33586   1
  10  -8   1 5.10044 4.79110   3
  11   7  -1 -3.7560 4.09690   1
  10   7  -1 -4.5343 3.89609   1
   9   7  -1 -8.5685 3.49555   1
  -9  -7   1 -0.7071 3.15577   2
   8   7  -1 177.271 6.92902   5
   8   7  -1 177.998 10.2026   1
   8   7  -1 160.199 6.47490   5
  -8  -7   1 192.551 8.26139   2
   7   7  -1 13.7951 3.19661   5
   7   7  -1 12.5940 4.03632   1
  -7  -7   1 13.3636 3.17474   2
   6   7  -1 30.9633 4.74787   1
   6   7  -1 23.3928 3.77247   5
  -6  -7   1 27.3702 3.66233   2
   5   7  -1 300.076 10.5731   5
   5   7  -1 300.292 10.7350   1
   5   7  -1 273.069 7.45364   2
  -5  -7   1 278.548 8.61562   2
   4   7  -1 367.771 9.34647   2
   4   7  -1 367.788 11.6645   5
   4   7  -1 373.112 11.5497   1
  -4  -7   1 377.729 9.62034   2
   3   7  -1 124.795 6.81851   1
   3   7  -1 125.777 5.54798   2
   3   7  -1 125.798 6.95375   5
  -3  -7   1 125.711 5.38693   2
  -3  -7   1 123.528 6.55341   5
  -3  -7   1 125.951 6.50332   1
   2   7  -1 4.35886 2.03596   2
   2   7  -1 1.57981 2.22753   1
  -2  -7   1 3.89693 1.87015   2
  -2  -7   1 1.87925 2.19715   1
  -2  -7   1 4.21016 2.06030   5
   1   7  -1 434.681 11.0037   1
   1   7  -1 410.093 9.94322   2
  -1  -7   1 430.636 8.98293   2
  -1  -7   1 414.205 11.0608   5
  -1  -7   1 440.832 11.8042   1
   0   7  -1 88.7675 4.47057   2
   0  -7   1 99.4377 3.52184   2
   0  -7   1 83.8082 5.17272   3
   0  -7   1 95.2562 5.15952   5
   0  -7   1 102.919 5.78036   1
  -1   7  -1 913.761 16.1822   2
   1  -7   1 959.248 19.2312   3
   1  -7   1 945.228 16.8846   5
   1  -7   1 891.497 16.6191   5
   1  -7   1 931.863 18.4830   1
   1  -7   1 915.463 18.4589   1
  -2   7  -1 60.8730 3.55960   2
   2  -7   1 60.8346 4.69083   1
   2  -7   1 65.3445 5.12875   3
   2  -7   1 60.5509 4.87683   1
   2  -7   1 60.3038 3.17697   5
   2  -7   1 62.1031 3.03937   5
  -3   7  -1 463.759 8.90515   2
   3  -7   1 462.125 11.3470   1
   3  -7   1 458.454 11.4840   1
   3  -7   1 467.926 13.0721   3
  -4   7  -1 298.536 5.94812   2
   4  -7   1 305.615 10.7449   3
   4  -7   1 299.949 8.68875   1
   4  -7   1 292.312 8.53483   1
   5  -7   1 195.347 6.78233   1
   5  -7   1 189.803 9.13673   3
   5  -7   1 177.109 6.54240   1
   6  -7   1 151.374 6.00403   1
   6  -7   1 158.451 8.94502   3
   6  -7   1 162.917 6.20159   1
   7  -7   1 -2.1203 2.88772   3
   7  -7   1 1.22551 1.93382   1
   7  -7   1 -1.3312 1.82599   1
   8  -7   1 21.7780 2.77842   1
   8  -7   1 29.6974 3.22667   1
   8  -7   1 26.6946 5.49969   3
   9  -7   1 -0.0173 1.81717   1
   9  -7   1 1.94210 3.86854   3
   9  -7   1 4.29828 2.10321   1
  10  -7   1 0.36239 1.92524   1
  10  -7   1 3.05490 4.13106   3
  10  -7   1 4.24379 2.10960   1
  11  -7   1 15.0523 2.75094   1
  11   6  -1 -8.2817 3.63354   1
  10   6  -1 16.6293 5.07537   1
   9   6  -1 22.2382 5.02252   1
  -9  -6   1 32.0893 4.40908   2
   8   6  -1 115.158 9.07183   4
   8   6  -1 98.9650 7.69505   1
  -8  -6   1 109.379 6.25059   2
   7   6  -1 2.35475 2.88917   1
   7   6  -1 6.18299 3.90327   4
   7   6  -1 3.50523 2.19532   5
   7   6  -1 2.86827 1.83534   5
  -7  -6   1 -2.0085 2.39303   2
   6   6  -1 -0.1100 1.93211   5
   6   6  -1 -1.2585 2.29051   1
   6   6  -1 -0.8193 3.04734   4
  -6  -6   1 1.50078 2.20455   2
   5   6  -1 113.638 4.12214   2
   5   6  -1 113.707 6.64343   4
   5   6  -1 127.052 6.82616   1
   5   6  -1 127.682 6.60485   5
  -5  -6   1 124.625 5.47008   2
   4   6  -1 81.8927 5.59068   1
   4   6  -1 87.5401 5.67132   5
   4   6  -1 86.7260 4.16315   2
  -4  -6   1 75.7202 4.45894   2
   3   6  -1 225.991 8.29495   5
   3   6  -1 229.593 8.02574   1
   3   6  -1 222.708 6.68657   2
  -3  -6   1 224.603 7.77559   1
  -3  -6   1 218.089 6.49863   2
   2   6  -1 1524.34 24.8101   2
   2   6  -1 1559.80 26.5836   1
  -2  -6   1 1532.85 26.6963   1
  -2  -6   1 1555.33 24.2042   2
   1   6  -1 770.071 15.3772   1
   1   6  -1 791.077 14.4242   2
  -1  -6   1 780.115 13.4930   2
  -1  -6   1 784.729 16.1068   1
  -1  -6   1 779.038 15.7489   5
   0   6  -1 163.592 5.28811   2
   0  -6   1 153.557 5.86710   5
   0  -6   1 159.269 4.35926   2
   0  -6   1 161.707 6.50435   1
  -1   6  -1 496.003 9.71118   2
   1  -6   1 492.175 11.6140   1
   1  -6   1 515.086 10.4484   5
   1  -6   1 496.387 11.4184   1
   1  -6   1 497.472 7.43266   2
   1  -6   1 483.110 7.34636   2
   1  -6   1 486.811 10.2584   5
   1  -6   1 514.261 12.1532   3
  -2   6  -1 292.419 6.34230   2
   2  -6   1 299.690 6.13796   5
   2  -6   1 292.679 9.17049   3
   2  -6   1 301.113 6.21882   5
   2  -6   1 293.658 8.29951   1
   2  -6   1 289.501 8.04567   1
  -3   6  -1 48.4039 2.22289   2
   3  -6   1 49.1077 3.65640   1
   3  -6   1 50.8362 4.86014   3
   3  -6   1 50.8164 3.90247   1
   3  -6   1 49.6515 2.53781   4
   4  -6   1 1322.67 21.9525   1
   4  -6   1 1336.02 25.5523   3
   4  -6   1 1340.60 21.6179   4
   4  -6   1 1324.79 21.8673   1
   5  -6   1 303.359 7.67231   1
   5  -6   1 341.784 11.4286   3
   5  -6   1 319.813 7.85633   1
   5  -6   1 328.797 8.98439   4
   6  -6   1 180.995 8.86599   3
   6  -6   1 167.747 7.45308   4
   6  -6   1 167.191 5.43058   1
   6  -6   1 160.370 5.38072   1
   7  -6   1 117.717 4.40157   1
   7  -6   1 109.567 7.60104   3
   7  -6   1 131.601 4.66014   1
   7  -6   1 118.706 6.96078   4
   8  -6   1 7.08458 1.76808   1
   8  -6   1 8.78740 3.58261   4
   8  -6   1 5.98672 1.78328   1
   8  -6   1 11.2226 3.92054   3
   9  -6   1 3.13895 3.62982   4
   9  -6   1 6.33441 1.94396   1
   9  -6   1 2.33183 3.71022   3
   9  -6   1 6.99124 1.66194   1
  10  -6   1 15.7616 5.10420   3
  11  -6   1 -1.3984 4.13882   3
  11   5  -1 -0.8699 3.92153   1
  10   5  -1 -3.0393 3.24206   1
   9   5  -1 1.66532 3.34138   1
   9   5  -1 3.02988 4.52557   4
   8   5  -1 1.82515 2.93061   1
   8   5  -1 7.12963 4.05257   4
  -8  -5   1 4.23801 2.30616   2
   7   5  -1 93.1331 6.37050   1
   7   5  -1 75.4763 6.74018   4
   7   5  -1 87.5840 4.02170   5
   7   5  -1 88.6495 3.91799   5
   7   5  -1 91.7704 6.38039   1
  -7  -5   1 83.5329 4.83040   2
   6   5  -1 40.5895 4.23837   1
   6   5  -1 32.1676 4.86360   4
   6   5  -1 37.3739 3.60761   5
   6   5  -1 39.1863 4.47404   1
  -6  -5   1 44.6525 3.62755   2
   5   5  -1 802.080 20.0644   1
   5   5  -1 820.270 16.7123   5
   5   5  -1 845.448 18.6005   4
   5   5  -1 837.115 17.4632   1
  -5  -5   1 846.288 15.3016   2
   4   5  -1 6.81770 2.53467   4
   4   5  -1 4.95751 2.45060   1
   4   5  -1 3.66384 1.46892   2
   4   5  -1 3.59727 2.12602   5
  -4  -5   1 1.53792 1.80004   2
   3   5  -1 375.372 9.88645   1
   3   5  -1 375.982 8.47317   2
   3   5  -1 383.971 9.46581   4
   3   5  -1 390.287 10.2920   5
  -3  -5   1 375.918 8.46344   2
   2   5  -1 1192.96 19.5468   2
   2   5  -1 1195.22 20.9222   1
  -2  -5   1 1187.14 21.3246   5
  -2  -5   1 1185.62 21.0543   1
  -2  -5   1 1220.54 19.1438   2
   1   5  -1 79.7442 3.61542   2
   1   5  -1 75.5162 4.14698   1
  -1  -5   1 76.4966 4.35345   1
  -1  -5   1 70.0539 3.15886   2
  -1  -5   1 79.0011 4.20833   5
   0   5  -1 333.046 7.19719   2
   0  -5   1 334.576 8.12011   5
   0  -5   1 331.063 6.42114   2
   0  -5   1 335.084 8.52336   1
  -1   5  -1 15.0631 1.59521   2
   1  -5   1 11.8450 1.99876   1
   1  -5   1 14.4222 1.75522   5
   1  -5   1 17.9160 2.30385   1
   1  -5   1 13.2756 1.67514   5
   1  -5   1 14.5252 2.39789   3
  -2   5  -1 784.520 12.0362   2
   2  -5   1 771.127 14.1064   1
   2  -5   1 807.026 15.6687   3
   2  -5   1 776.377 14.2871   1
   2  -5   1 775.662 11.8253   4
   2  -5   1 787.553 11.9057   5
   2  -5   1 792.410 11.9861   5
   3  -5   1 453.618 9.32392   1
   3  -5   1 455.624 8.88815   4
   3  -5   1 433.074 11.1264   3
   3  -5   1 451.320 9.16861   1
   4  -5   1 161.866 5.70987   4
   4  -5   1 157.303 4.81320   1
   4  -5   1 172.081 7.18303   3
   4  -5   1 152.103 4.76958   1
   5  -5   1 -0.6720 1.21124   1
   5  -5   1 0.03996 2.18705   3
   5  -5   1 3.75200 1.44919   1
   5  -5   1 -0.2167 1.92438   4
   6  -5   1 134.599 3.90434   1
   6  -5   1 112.655 3.76003   1
   6  -5   1 138.690 7.47911   3
   6  -5   1 137.012 6.79244   4
   7  -5   1 55.7228 5.52711   4
   7  -5   1 55.6138 6.04251   3
   8  -5   1 10.4179 3.88827   3
   8  -5   1 8.12755 3.87589   4
   9  -5   1 -1.8372 3.29464   4
   9  -5   1 0.16131 3.33053   3
  10  -5   1 35.4501 6.22287   3
  10  -5   1 23.2024 5.35552   4
  11  -5   1 5.87700 4.38494   3
  11  -5   1 0.12008 4.32068   4
  12   4  -1 6.13247 4.21995   1
  11   4  -1 35.5873 5.27447   1
  10   4  -1 38.8621 5.29332   1
  10   4  -1 43.8069 7.35711   4
   9   4  -1 5.63681 4.87176   4
   9   4  -1 4.20526 3.35636   1
   8   4  -1 -0.1711 3.71204   4
   8   4  -1 0.22999 2.61190   1
   8   4  -1 3.95169 2.48717   1
  -8  -4   1 0.97824 1.88399   2
   7   4  -1 -1.1195 3.37635   4
   7   4  -1 -1.4330 2.37897   1
   7   4  -1 -1.5668 2.00562   1
  -7  -4   1 -0.7312 1.80099   2
   6   4  -1 8.27107 4.03637   4
   6   4  -1 7.59474 2.58966   1
   6   4  -1 11.3768 1.86157   5
   6   4  -1 13.2916 2.02806   5
   6   4  -1 4.68962 2.80762   1
  -6  -4   1 9.90270 2.26048   2
   5   4  -1 370.955 9.11066   5
   5   4  -1 362.889 11.3188   4
   5   4  -1 368.668 9.95823   1
   5   4  -1 380.682 10.1032   1
  -5  -4   1 374.768 8.30848   2
   4   4  -1 1008.88 19.5603   4
   4   4  -1 976.385 18.4088   1
   4   4  -1 980.882 18.3017   1
   4   4  -1 994.739 18.0943   5
   4   4  -1 997.777 15.1610   2
  -4  -4   1 1003.32 16.4823   2
   3   4  -1 1649.44 26.7350   4
   3   4  -1 1639.08 26.4494   1
   3   4  -1 1635.77 26.6454   5
   3   4  -1 1610.36 24.4549   2
  -3  -4   1 1638.01 24.6520   2
   2   4  -1 259.742 7.26252   5
   2   4  -1 260.030 6.10982   2
   2   4  -1 257.647 6.96458   1
  -2  -4   1 260.060 5.92457   2
  -2  -4   1 259.684 6.96453   1
   1   4  -1 7.62368 1.49721   1
   1   4  -1 17.5034 1.75358   2
  -1  -4   1 6.03346 1.38285   1
  -1  -4   1 9.28604 1.63283   5
  -1  -4   1 6.96649 1.19780   2
   0   4  -1 827.910 13.0883   2
   0  -4   1 802.971 14.0244   5
   0  -4   1 801.828 14.3758   1
   0  -4   1 810.553 12.4027   2
  -1   4  -1 103.830 2.85350   2
   1  -4   1 101.210 3.71208   1
   1  -4   1 105.109 3.31304   5
   1  -4   1 106.961 3.92258   1
   1  -4   1 105.935 4.16830   3
   1  -4   1 104.258 3.29693   5
   2  -4   1 435.062 8.52366   1
   2  -4   1 436.704 8.47079   1
   2  -4   1 447.336 9.93796   3
   2  -4   1 440.202 7.81437   4
   3  -4   1 805.469 12.8929   1
   3  -4   1 816.150 12.9947   1
   3  -4   1 798.640 14.0687   4
   3  -4   1 798.899 15.7478   3
   4  -4   1 209.429 4.44183   1
   4  -4   1 205.364 7.46846   3
   4  -4   1 212.852 4.41858   1
   4  -4   1 220.433 6.76791   4
   5  -4   1 508.132 13.1653   3
   5  -4   1 490.250 12.1626   4
   6  -4   1 75.3531 5.58700   3
   6  -4   1 69.5958 5.50474   4
   7  -4   1 290.898 10.6897   4
   7  -4   1 296.034 10.9801   3
   8  -4   1 11.0730 4.03211   4
   8  -4   1 8.53382 3.54567   3
   9  -4   1 71.4940 7.31921   4
   9  -4   1 84.8315 7.77307   3
  10  -4   1 11.1822 5.04519   4
  10  -4   1 11.7303 4.42716   3
  11  -4   1 13.8784 5.46260   4
  11  -4   1 33.9826 6.20294   3
  12  -4   1 -2.4442 4.52416   4
  12   3  -1 10.1185 3.96157   1
  11   3  -1 12.0341 3.71366   1
  10   3  -1 1.20256 4.43138   4
  10   3  -1 3.01363 2.98688   1
   9   3  -1 26.4622 3.87414   1
   9   3  -1 31.7268 6.48937   4
   9   3  -1 20.5122 3.44798   1
   8   3  -1 15.2053 3.08468   1
   8   3  -1 18.9133 5.03002   4
   8   3  -1 22.6758 3.25564   1
   7   3  -1 137.722 6.27989   1
   7   3  -1 129.889 8.47233   4
   7   3  -1 144.554 6.52929   1
  -7  -3   1 140.380 4.62939   2
   6   3  -1 316.378 11.3472   4
   6   3  -1 306.237 8.73349   1
   6   3  -1 316.863 8.87533   1
  -6  -3   1 303.856 6.83938   2
   5   3  -1 39.5218 4.58332   4
   5   3  -1 40.3622 2.57298   5
   5   3  -1 41.4629 2.73159   5
   5   3  -1 41.7159 3.60839   1
   5   3  -1 42.7608 3.55782   1
  -5  -3   1 40.4357 2.65638   2
   4   3  -1 207.657 5.95637   5
   4   3  -1 209.302 7.41489   4
   4   3  -1 218.433 6.44004   1
   4   3  -1 208.165 6.45795   1
  -4  -3   1 213.519 5.20431   2
   3   3  -1 118.435 4.94886   4
   3   3  -1 121.252 4.45714   1
   3   3  -1 130.742 4.57372   1
   3   3  -1 117.962 3.20056   2
   3   3  -1 124.239 4.47630   5
  -3  -3   1 120.481 3.57925   2
   2   3  -1 745.352 13.4890   5
   2   3  -1 739.857 13.2432   4
   2   3  -1 757.526 12.2761   2
   2   3  -1 747.587 13.2873   1
  -2  -3   1 758.785 12.1148   2
   1   3  -1 4119.91 56.5958   1
   1   3  -1 4087.66 55.6437   2
  -1  -3   1 4035.91 57.0487   5
  -1  -3   1 4080.89 56.7487   1
  -1  -3   1 4067.97 55.2525   2
   0   3  -1 1234.87 18.0764   2
   0  -3   1 1227.98 18.9664   5
   0  -3   1 1243.81 19.2185   1
   0  -3   1 1256.10 17.6669   2
   1  -3   1 6592.66 87.3457   4
   1  -3   1 6621.59 88.7116   1
   1  -3   1 6615.73 88.8674   1
   2  -3   1 0.48653 1.10974   3
   2  -3   1 0.40966 0.71202   1
   2  -3   1 0.10030 0.83584   4
   3  -3   1 0.12389 0.43524   1
   3  -3   1 0.20312 0.47739   1
   3  -3   1 -0.7504 1.03666   4
   3  -3   1 0.59673 1.26289   3
   4  -3   1 506.509 11.8802   3
   4  -3   1 491.296 11.2782   4
   5  -3   1 66.7646 4.78312   3
   5  -3   1 67.7750 4.72430   4
   6  -3   1 41.0112 4.66607   4
   6  -3   1 45.5552 4.73307   3
   7  -3   1 491.889 14.1830   3
   7  -3   1 501.304 14.5363   4
   8  -3   1 48.6819 5.86693   3
   8  -3   1 57.1015 6.59684   4
   9  -3   1 49.6540 6.15131   3
   9  -3   1 44.0347 6.49497   4
  10  -3   1 127.459 9.75366   4
  10  -3   1 111.889 8.82870   3
  11  -3   1 -4.7268 4.08804   4
  12  -3   1 -10.786 4.16124   4
  12   2  -1 -0.6956 2.86363   1
  11   2  -1 0.81364 4.92836   4
  11   2  -1 -1.9138 2.51172   1
  10   2  -1 2.41762 2.26186   1
  10   2  -1 7.16572 5.07735   4
  10   2  -1 3.78593 2.70115   1
   9   2  -1 1.40543 2.12849   1
   9   2  -1 -6.7844 3.22751   4
   9   2  -1 1.95108 2.42091   1
   8   2  -1 27.7320 3.31042   1
   8   2  -1 25.9034 3.14345   1
   8   2  -1 25.3182 5.05633   4
   7   2  -1 15.9878 4.00590   4
   7   2  -1 23.4199 2.88697   1
   7   2  -1 21.2928 2.87819   1
   6   2  -1 711.349 17.5680   4
   6   2  -1 712.382 13.7521   1
   6   2  -1 707.939 13.7359   1
   5   2  -1 2088.95 34.8546   4
   5   2  -1 2006.90 30.7941   1
   5   2  -1 2050.25 30.8674   1
  -5  -2   1 2005.11 28.3298   2
   4   2  -1 7.27528 1.09470   5
   4   2  -1 6.61918 1.05138   5
   4   2  -1 9.11752 1.60652   1
   4   2  -1 5.73385 2.03343   4
   4   2  -1 7.39830 1.44299   1
  -4  -2   1 8.44356 1.06624   2
   3   2  -1 276.664 6.33307   1
   3   2  -1 272.961 7.41653   4
   3   2  -1 273.119 6.30407   1
   3   2  -1 270.050 5.98559   5
  -3  -2   1 273.125 5.18849   2
   2   2  -1 9999.99 133.709   1
   1   2  -1 3.24527 0.70211   2
   1   2  -1 2.51888 0.76443   1
  -1  -2   1 2.58495 0.67980   2
  -1  -2   1 1.71974 0.68477   1
   0   2  -1 26.2840 1.19370   2
   0  -2   1 19.1078 1.37936   1
   0  -2   1 20.9816 1.01897   2
   0  -2   1 21.8581 1.36241   5
   1  -2   1 2257.57 32.7124   3
   1  -2   1 2299.78 31.5109   1
   1  -2   1 2336.98 31.5204   4
   1  -2   1 2291.94 31.6655   1
   1  -2   1 2373.12 31.0402   5
   3  -2   1 386.542 8.93669   3
   3  -2   1 395.106 8.82044   4
   4  -2   1 1904.86 30.8930   3
   4  -2   1 1958.25 31.1414   4
   5  -2   1 1138.47 21.4758   3
   5  -2   1 1135.45 21.7694   4
   6  -2   1 618.642 14.7965   3
   6  -2   1 601.619 15.2590   4
   7  -2   1 62.8195 5.61339   3
   7  -2   1 73.1444 6.81036   4
   8  -2   1 91.3041 7.10611   3
   8  -2   1 103.054 8.02300   4
   9  -2   1 96.6220 8.50728   4
   9  -2   1 79.6472 7.33563   3
  10  -2   1 11.3520 5.08474   4
  11  -2   1 -1.6817 4.62320   4
  12  -2   1 -1.3899 1.70421   1
  12  -2   1 -3.4062 4.83711   4
  12   1  -1 -1.8297 2.37705   1
  11   1  -1 8.78346 2.86520   1
  11   1  -1 5.00303 4.53881   4
  11   1  -1 6.54134 2.72052   1
  10   1  -1 -1.3463 3.75866   4
  10   1  -1 1.40477 2.38509   1
  10   1  -1 -3.5704 1.72629   1
   9   1  -1 206.716 11.5953   4
   9   1  -1 203.239 7.04584   1
   9   1  -1 212.954 7.23008   1
   8   1  -1 28.2771 3.01862   1
   8   1  -1 22.1342 5.02203   4
   8   1  -1 30.4186 3.03375   1
   7   1  -1 262.347 10.6183   4
   7   1  -1 259.321 6.92649   1
   7   1  -1 255.456 6.99751   1
   6   1  -1 988.501 21.4871   4
   6   1  -1 980.420 16.6196   1
   6   1  -1 1019.97 16.6711   1
   5   1  -1 54.4356 2.95485   1
   5   1  -1 52.1671 2.78299   1
   5   1  -1 56.3397 5.04441   4
   4   1  -1 -0.6290 0.77982   1
   4   1  -1 -1.9241 1.40977   4
   4   1  -1 4.40032 1.11078   1
   3   1  -1 12.0664 1.28275   1
   3   1  -1 10.8729 1.29142   1
   3   1  -1 6.15427 1.71362   4
   2   1  -1 1590.27 24.1597   4
   2   1  -1 1608.30 22.4265   5
   2   1  -1 1603.50 22.4278   5
   2   1  -1 1567.98 22.6167   1
   2   1  -1 1582.91 22.6383   1
  -2  -1   1 1581.56 21.5434   2
   1   1  -1 3442.06 47.2934   5
   1   1  -1 3516.43 47.2285   1
  -1  -1   1 3540.95 46.5855   2
   0  -1   1 2761.35 37.3997   5
   0  -1   1 2786.78 37.5413   3
   0  -1   1 2798.55 37.5245   1
   1  -1   1 1687.86 24.0993   3
   1  -1   1 1704.77 23.6747   4
   2  -1   1 1033.24 16.4057   4
   2  -1   1 1016.85 16.3758   3
   3  -1   1 438.317 9.60439   4
   3  -1   1 430.381 9.34071   3
   4  -1   1 546.249 12.3722   4
   4  -1   1 559.410 11.9770   3
   5  -1   1 56.8746 5.22227   4
   5  -1   1 54.2360 4.18435   3
   6  -1   1 1.50814 2.38817   4
   6  -1   1 1.71135 2.12360   3
   7  -1   1 1.83421 2.45120   3
   7  -1   1 1.59042 3.26225   4
   8  -1   1 23.0101 4.63870   4
   8  -1   1 31.4646 4.85233   3
   9  -1   1 238.759 11.6889   4
  10  -1   1 18.5520 5.51646   4
  10  -1   1 13.1928 2.07304   1
  10  -1   1 11.4727 2.05991   1
  11  -1   1 4.98989 1.88049   1
  11  -1   1 -5.1881 3.96376   4
  11  -1   1 2.48621 1.85019   1
  12  -1   1 4.75043 4.77508   4
  12  -1   1 5.34081 2.37676   1
  12  -1   1 13.9225 2.59538   1
  12   0  -1 -1.3275 2.32103   1
  12   0  -1 1.04027 2.38630   1
  11   0  -1 90.0547 5.38095   1
  11   0  -1 88.4102 5.58692   1
  11   0  -1 79.3305 9.26087   4
  10   0  -1 -0.4080 4.47941   4
  10   0  -1 3.76110 2.05879   1
  10   0  -1 4.44815 2.28848   1
   9   0  -1 122.596 5.15407   1
   9   0  -1 109.648 9.21446   4
   9   0  -1 125.913 5.14775   1
   8   0  -1 -0.6044 1.59686   1
   8   0  -1 -1.4809 1.37192   1
   8   0  -1 -1.9412 3.63536   4
   7   0  -1 92.4953 3.75545   1
   7   0  -1 88.7374 6.74543   4
   7   0  -1 93.5175 3.67531   1
   6   0  -1 765.799 17.9071   4
   6   0  -1 747.516 12.3953   1
   6   0  -1 761.409 12.5060   1
   5   0  -1 297.107 5.78514   1
   5   0  -1 299.992 9.37296   4
   5   0  -1 287.109 5.63330   1
   4   0  -1 293.830 5.29529   1
   4   0  -1 290.722 8.37655   4
   4   0  -1 286.974 5.21044   1
   3   0  -1 661.934 12.8230   4
   3   0  -1 654.159 9.71206   1
   3   0  -1 640.358 9.63374   1
   2   0  -1 2012.66 29.3905   4
   2   0  -1 1991.11 27.0561   1
   2   0  -1 2002.21 27.0475   1
   1   0  -1 1212.27 16.3212   5
   1   0  -1 1204.61 16.2857   5
   1   0  -1 1209.22 16.4975   1
   1   0  -1 1193.06 16.4238   1
   0   0  -1 579.762 8.03315   2
   1   0   1 129.729 3.09125   4
   1   0   1 140.857 3.13917   3
   3   0   1 904.879 15.8219   3
   3   0   1 908.976 16.3633   4
   4   0   1 410.477 9.76237   3
   4   0   1 397.059 10.1966   4
   5   0   1 182.849 7.42896   4
   5   0   1 187.936 6.92574   3
   6   0   1 353.770 11.6653   4
   7   0   1 108.859 3.34743   1
   7   0   1 115.405 3.50705   1
   7   0   1 100.845 7.17533   4
   8   0   1 163.103 9.57670   4
   8   0   1 150.675 4.61976   1
   8   0   1 155.191 4.52624   1
   9   0   1 -0.0420 1.53738   1
   9   0   1 -12.597 3.89313   4
   9   0   1 -0.4639 1.76363   1
  10   0   1 -13.176 3.75976   4
  10   0   1 0.39335 1.76380   1
  10   0   1 0.86691 1.87834   1
  11   0   1 18.7489 2.80633   1
  11   0   1 4.99864 5.43488   4
  11   0   1 9.86875 2.54740   1
  12   0   1 2.69124 2.37427   1
  12   0   1 2.74265 5.23158   4
  12   0   1 7.98127 2.51818   1
  12  -1  -1 2.83729 2.23048   1
  12  -1  -1 -0.1749 2.14205   1
  11  -1  -1 1.50029 2.06285   1
  11  -1  -1 -0.4657 1.88774   1
  10  -1  -1 156.444 5.64483   1
  10  -1  -1 147.564 5.72648   1
  10  -1  -1 158.042 10.7412   4
   9  -1  -1 21.5282 2.37251   1
   9  -1  -1 17.2656 5.20612   4
   9  -1  -1 33.1073 2.84344   1
   8  -1  -1 236.831 5.81938   1
   8  -1  -1 248.644 11.3059   4
   8  -1  -1 243.271 5.90852   1
   7  -1  -1 102.469 3.29159   1
   7  -1  -1 100.280 3.17412   1
   7  -1  -1 101.983 6.81984   4
   6  -1  -1 414.885 12.2291   4
   6  -1  -1 402.879 10.9147   3
   5  -1  -1 53.3654 4.75553   4
   5  -1  -1 42.6871 3.64495   3
   4  -1  -1 685.687 13.1855   3
   4  -1  -1 691.208 14.2822   4
   3  -1  -1 8086.12 110.167   4
   1  -1  -1 1236.85 16.6924   1
   1  -1  -1 1210.54 17.0596   3
   1  -1  -1 1228.45 16.8320   1
   0  -1  -1 326.028 5.62866   5
   0  -1  -1 330.010 5.39040   1
   0  -1  -1 331.216 5.05589   2
   0   1   1 329.925 4.95195   2
  -1  -1  -1 1101.91 15.1183   2
   1   1   1 1085.43 15.7057   5
   1   1   1 1092.95 16.2171   4
   1   1   1 1087.58 15.6596   1
   1   1   1 1118.58 15.0311   2
   1   1   1 1080.03 15.6167   1
   2   1   1 861.566 14.4877   4
   2   1   1 845.417 12.6490   1
   2   1   1 854.839 12.6311   1
   2   1   1 846.340 12.1139   5
   3   1   1 275.605 7.43704   4
   3   1   1 271.539 5.22004   1
   3   1   1 277.044 5.18247   1
   4   1   1 210.929 4.59757   1
   4   1   1 211.141 4.49850   1
   4   1   1 199.734 7.00672   4
   5   1   1 646.495 15.3605   4
   5   1   1 663.601 11.0674   1
   5   1   1 655.940 10.9196   1
   6   1   1 80.8062 5.91483   4
   6   1   1 94.4389 3.44692   1
   6   1   1 82.1913 3.49651   1
   7   1   1 77.0874 6.71828   4
   7   1   1 66.8552 3.57331   1
   7   1   1 69.2160 3.48832   1
   8   1   1 6.96137 1.88658   1
   8   1   1 -3.3078 3.82684   4
   8   1   1 3.82320 1.84730   1
   9   1   1 316.109 8.61364   1
   9   1   1 359.931 14.7370   4
   9   1   1 319.124 8.52937   1
  10   1   1 21.5155 2.97709   1
  10   1   1 19.8676 3.02347   1
  10   1   1 17.6183 5.75383   4
  11   1   1 1.54407 2.35687   1
  11   1   1 -0.5876 2.04660   1
  11   1   1 -4.9658 4.47239   4
  12   1   1 14.1730 5.80837   4
  12   1   1 15.0579 3.19810   1
  12   1   1 9.66892 3.02472   1
  12  -2  -1 33.3147 3.56217   1
  12  -2  -1 23.5550 2.91707   1
  11  -2  -1 17.3746 2.42699   1
  11  -2  -1 21.1500 2.79501   1
  10  -2  -1 22.1411 2.41601   1
  10  -2  -1 22.6637 5.21566   4
  10  -2  -1 28.6240 2.68371   1
   9  -2  -1 10.9170 1.84173   1
   9  -2  -1 10.2221 1.79671   1
   9  -2  -1 13.4833 4.93294   4
   8  -2  -1 73.6313 7.03036   4
   8  -2  -1 66.8206 6.13729   3
   7  -2  -1 299.163 10.1220   3
   7  -2  -1 276.834 10.8015   4
   6  -2  -1 150.330 7.39277   4
   6  -2  -1 151.119 6.62333   3
   5  -2  -1 1453.12 25.0799   3
   5  -2  -1 1494.65 26.2790   4
   4  -2  -1 1473.40 24.6444   4
   4  -2  -1 1445.13 23.8374   3
   3  -2  -1 3358.93 48.1612   3
   3  -2  -1 3439.11 48.7317   4
   1  -2  -1 3749.82 50.4899   1
   1  -2  -1 3705.79 50.6901   3
   1  -2  -1 3761.97 50.3056   1
   0  -2  -1 457.779 7.80521   1
   0  -2  -1 452.584 7.02248   2
   0  -2  -1 451.163 7.68809   5
   0  -2  -1 455.956 7.95797   5
   0   2   1 451.777 7.03405   2
   0   2   1 461.655 6.66804   4
  -2  -2  -1 3320.18 45.2095   2
   2   2   1 3306.25 46.3002   5
   2   2   1 3411.30 44.9446   2
   2   2   1 3392.31 46.4312   1
   2   2   1 3227.43 46.1908   1
   2   2   1 3376.91 47.4422   4
  -3  -2  -1 1660.83 22.9867   2
   3   2   1 1603.80 26.5351   4
   3   2   1 1631.05 23.8000   5
   3   2   1 1670.96 24.5490   1
   3   2   1 1646.41 24.3978   1
  -4  -2  -1 1475.10 20.6003   2
   4   2   1 1436.08 22.0862   1
   4   2   1 1420.20 22.2029   1
   4   2   1 1436.92 25.3683   4
   5   2   1 59.2838 4.78717   4
   5   2   1 53.1198 3.23961   1
   5   2   1 58.9319 3.18456   1
   6   2   1 6.66270 3.35153   4
   6   2   1 6.62729 1.87949   1
   6   2   1 6.18504 1.76210   1
   7   2   1 432.312 14.1540   4
   7   2   1 400.496 9.69310   1
   7   2   1 428.708 9.74757   1
   8   2   1 48.9240 3.99289   1
   8   2   1 44.4582 6.80062   4
   8   2   1 42.0997 3.78878   1
   9   2   1 -0.1465 2.01469   1
   9   2   1 -1.4938 2.16045   1
   9   2   1 -7.1498 4.19869   4
  10   2   1 52.1094 4.58870   1
  10   2   1 43.2828 4.18626   1
  10   2   1 32.9842 6.21920   4
  11   2   1 -0.5075 2.19795   1
  11   2   1 -1.5475 4.66605   4
  11   2   1 -1.2647 2.28293   1
  12   2   1 28.9010 4.23168   1
  12   2   1 32.2477 7.74055   4
  12  -3  -1 5.01607 1.99514   1
  12  -3  -1 2.65638 1.98731   1
  11  -3  -1 12.0284 2.00354   1
  11  -3  -1 10.3949 2.15127   1
  10  -3  -1 -0.6064 1.43554   1
  10  -3  -1 -0.0860 1.35408   1
   9  -3  -1 2.05508 4.03691   4
   9  -3  -1 -0.4207 3.29544   3
   8  -3  -1 398.993 12.8976   3
   8  -3  -1 425.247 14.0193   4
   7  -3  -1 15.4791 3.54977   3
   7  -3  -1 14.3060 4.00210   4
   6  -3  -1 140.450 6.67280   3
   6  -3  -1 139.875 7.10043   4
   5  -3  -1 2.08851 2.67621   4
   5  -3  -1 2.74663 2.22160   3
   4  -3  -1 184.415 6.20636   3
   4  -3  -1 174.650 6.12959   4
   4  -3  -1 173.763 3.69912   1
   4  -3  -1 213.119 3.65537   1
   3  -3  -1 1052.59 17.2180   4
   3  -3  -1 1034.95 17.6950   3
   3  -3  -1 1006.26 14.9750   1
   3  -3  -1 1041.70 15.3079   1
   2  -3  -1 475.406 9.22948   3
   2  -3  -1 464.899 8.05654   1
   2  -3  -1 482.492 8.35302   1
   1  -3  -1 2610.35 35.5941   5
   1  -3  -1 2613.41 36.7437   3
   1  -3  -1 2607.83 36.3864   1
   1  -3  -1 2606.36 36.5355   1
   1  -3  -1 2527.76 35.8712   5
  -1   3   1 2586.97 34.8683   2
  -1   3   1 2581.82 34.8934   2
   0  -3  -1 3461.95 47.9968   5
   0  -3  -1 3429.48 47.8080   1
   0  -3  -1 3398.17 47.5092   5
   0  -3  -1 3449.18 46.3912   2
   0   3   1 3441.26 46.5698   2
   0   3   1 3427.21 45.7086   4
  -1  -3  -1 489.126 11.2412   5
  -1  -3  -1 413.638 7.45999   2
  -1  -3  -1 400.655 8.32237   1
   1   3   1 417.604 7.50392   2
   1   3   1 417.155 7.67817   4
   1   3   1 418.554 8.46176   1
  -2  -3  -1 850.650 13.3587   2
   2   3   1 850.660 14.7844   4
   2   3   1 839.690 14.7082   5
   2   3   1 851.530 14.5855   1
   2   3   1 833.592 13.2077   2
  -3  -3  -1 161.488 4.11460   2
   3   3   1 154.660 4.92511   1
   3   3   1 160.431 3.58266   2
   3   3   1 166.182 4.98650   5
   3   3   1 154.090 5.64128   4
   3   3   1 158.340 5.04477   1
  -4  -3  -1 -0.2374 0.94560   2
   4   3   1 -1.9655 2.03137   4
   4   3   1 -0.3628 1.11136   1
   4   3   1 -0.4524 0.99627   5
   4   3   1 0.30941 1.32574   1
  -5  -3  -1 808.008 13.1478   2
   5   3   1 801.957 12.7008   5
   5   3   1 795.427 15.1914   1
   5   3   1 826.837 12.8013   5
   5   3   1 827.926 18.2152   4
   5   3   1 800.206 15.0768   1
  -6  -3  -1 308.499 6.62747   2
   6   3   1 326.016 11.3012   4
   6   3   1 322.760 8.61863   1
   6   3   1 320.954 8.77700   1
  -7  -3  -1 92.2399 3.48193   2
   7   3   1 84.5621 7.25335   4
   7   3   1 76.9268 5.05282   1
   7   3   1 99.1885 5.08920   1
   8   3   1 305.858 9.25168   1
   8   3   1 321.664 9.62206   1
   8   3   1 336.561 13.4941   4
   9   3   1 67.6141 7.98946   4
   9   3   1 78.9914 5.44543   1
   9   3   1 77.5939 5.79184   1
  10   3   1 15.1761 3.25809   1
  10   3   1 14.9283 3.45762   1
  10   3   1 7.87566 5.26584   4
  11   3   1 2.04910 4.63545   4
  11   3   1 -0.1549 3.02618   1
  12   3   1 -2.0549 3.05998   1
  12   3   1 -1.3551 5.43769   4
  12  -4  -1 14.6250 2.37327   1
  12  -4  -1 16.0875 2.68291   1
  11  -4  -1 4.61973 1.75319   1
  11  -4  -1 6.23692 2.02350   1
  10  -4  -1 0.58662 1.41682   1
  10  -4  -1 0.28993 3.69466   3
  10  -4  -1 0.08541 1.58298   1
   9  -4  -1 2.95359 3.41698   3
   9  -4  -1 2.38388 1.36886   1
   8  -4  -1 29.5032 5.01685   4
   8  -4  -1 30.7483 4.93569   3
   7  -4  -1 155.587 7.87661   3
   7  -4  -1 159.458 4.23759   1
   7  -4  -1 172.539 8.41758   4
   6  -4  -1 9.91570 2.94577   4
   6  -4  -1 13.0393 3.05959   3
   6  -4  -1 12.9986 1.36570   1
   6  -4  -1 10.3982 1.45080   1
   5  -4  -1 202.941 7.30871   4
   5  -4  -1 192.347 4.39146   1
   5  -4  -1 197.619 4.68090   1
   5  -4  -1 194.687 7.40578   3
   4  -4  -1 24.6728 2.83732   4
   4  -4  -1 31.2493 2.32405   1
   4  -4  -1 38.5380 2.19107   1
   4  -4  -1 28.2018 3.28778   3
   3  -4  -1 641.841 11.0371   1
   3  -4  -1 608.213 12.4944   3
   3  -4  -1 617.956 10.6527   1
   2  -4  -1 12.2346 1.59526   1
   2  -4  -1 11.5054 1.76188   3
   2  -4  -1 10.6141 1.61765   1
  -2   4   1 10.6661 0.85835   2
   1  -4  -1 112.236 3.57057   5
   1  -4  -1 110.336 4.00386   3
   1  -4  -1 106.231 3.25551   5
   1  -4  -1 105.981 3.91388   1
   1  -4  -1 104.801 3.87082   1
  -1   4   1 114.188 2.91164   2
   0  -4  -1 180.104 4.94365   5
   0  -4  -1 179.238 5.27438   5
   0  -4  -1 187.093 4.12195   2
   0  -4  -1 182.791 5.37017   1
   0   4   1 179.155 4.33149   2
  -1  -4  -1 1616.31 23.6992   2
  -1  -4  -1 1613.64 25.3403   1
  -1  -4  -1 1634.33 25.7025   5
   1   4   1 1585.05 23.9132   2
   1   4   1 1634.56 25.3628   1
   1   4   1 1621.51 23.6653   4
  -2  -4  -1 107.863 4.38521   1
  -2  -4  -1 111.386 3.67757   2
   2   4   1 98.3358 4.02758   4
   2   4   1 99.1403 3.49677   2
   2   4   1 99.2360 4.45646   5
   2   4   1 94.1512 4.33777   1
  -3  -4  -1 145.571 4.48139   2
   3   4   1 151.604 5.76452   4
   3   4   1 150.083 5.56673   1
   3   4   1 140.322 5.39381   5
   3   4   1 147.492 4.21701   2
  -4  -4  -1 39.9487 2.82196   2
   4   4   1 47.2685 3.86986   1
   4   4   1 33.7025 3.04588   1
   4   4   1 35.6024 1.76273   2
   4   4   1 37.3650 4.05013   4
   4   4   1 44.7276 3.50241   5
   4   4   1 39.4194 1.93712   2
  -5  -4  -1 124.181 4.49084   2
   5   4   1 134.199 5.99996   1
   5   4   1 119.006 5.49782   1
   5   4   1 137.836 7.00901   4
   5   4   1 130.023 5.00475   5
  -6  -4  -1 142.272 5.13519   2
   6   4   1 147.192 8.51134   4
   6   4   1 156.296 6.75797   1
   6   4   1 158.411 4.51509   5
   6   4   1 140.177 6.86586   1
   6   4   1 156.542 4.44867   5
  -7  -4  -1 110.325 4.50664   2
   7   4   1 111.419 6.30165   1
   7   4   1 122.042 8.36007   4
   7   4   1 114.620 6.00592   1
  -8  -4  -1 49.8840 4.27449   2
   8   4   1 48.0637 4.78684   1
   8   4   1 50.9081 4.66484   1
   8   4   1 36.9214 5.87444   4
   9   4   1 8.10945 4.49722   4
   9   4   1 5.24231 3.12199   1
   9   4   1 12.3734 3.14122   1
  10   4   1 18.3143 6.05974   4
  10   4   1 7.19714 3.32126   1
  11   4   1 2.24606 3.58055   1
  11   4   1 -2.8377 4.86689   4
  12   4   1 -3.1751 3.46248   1
  12   4   1 -1.6124 4.86888   4
  11  -5  -1 7.29132 4.33977   3
  11  -5  -1 12.7323 2.21354   1
  11  -5  -1 15.0528 2.49832   1
  10  -5  -1 1.56202 1.71357   1
  10  -5  -1 3.34501 3.96326   3
  10  -5  -1 3.38476 1.61756   1
   9  -5  -1 70.7699 7.33066   3
   9  -5  -1 69.1047 3.44815   1
   9  -5  -1 74.8016 3.90019   1
   8  -5  -1 69.2582 3.31946   1
   8  -5  -1 66.8391 3.59910   1
   8  -5  -1 55.6900 6.15730   3
   7  -5  -1 221.455 5.42639   1
   7  -5  -1 221.906 9.51019   3
   7  -5  -1 219.165 5.83845   1
   6  -5  -1 0.41550 1.63617   1
   6  -5  -1 2.64827 1.61391   1
   6  -5  -1 3.28160 2.65761   3
   5  -5  -1 328.848 7.19443   1
   5  -5  -1 334.724 7.52191   1
   5  -5  -1 332.880 10.2975   3
   4  -5  -1 1103.77 17.7921   1
   4  -5  -1 1105.74 17.8119   1
   4  -5  -1 1104.66 20.8428   3
   4  -5  -1 1074.38 18.0255   1
   3  -5  -1 1072.80 17.8544   1
   3  -5  -1 1090.59 19.6279   3
   3  -5  -1 1074.82 18.0982   1
   2  -5  -1 100.330 4.33340   1
   2  -5  -1 108.590 4.67244   3
   2  -5  -1 105.279 3.08503   5
   2  -5  -1 101.672 2.89147   5
   2  -5  -1 105.879 4.44697   1
  -2   5   1 102.152 2.90100   2
   1  -5  -1 201.716 3.45732   2
   1  -5  -1 196.799 6.08064   1
   1  -5  -1 199.002 6.10144   1
   1  -5  -1 196.671 5.50441   5
   1  -5  -1 201.257 5.27923   5
   1  -5  -1 202.876 6.22705   3
   1  -5  -1 192.048 3.40265   2
  -1   5   1 193.978 4.70271   2
   0  -5  -1 137.116 5.03837   5
   0  -5  -1 140.198 4.75530   5
   0  -5  -1 138.252 5.26898   1
   0  -5  -1 139.027 3.75735   2
   0   5   1 138.170 4.21102   2
  -1  -5  -1 988.793 15.9624   2
  -1  -5  -1 997.015 18.1649   5
  -1  -5  -1 978.546 17.8748   1
   1   5   1 989.779 15.4305   4
   1   5   1 987.451 17.7273   1
   1   5   1 1005.56 16.4404   2
  -2  -5  -1 319.959 7.45953   2
  -2  -5  -1 341.153 8.89696   1
  -2  -5  -1 324.677 9.09588   5
   2   5   1 347.526 7.99035   4
   2   5   1 339.220 8.98071   1
   2   5   1 338.329 7.64725   2
   2   5   1 346.409 9.36595   5
  -3  -5  -1 -1.4591 1.35404   2
   3   5   1 -0.9512 1.68472   4
   3   5   1 -0.7117 1.18938   2
   3   5   1 -0.4619 1.53101   5
   3   5   1 0.39095 1.67945   1
  -4  -5  -1 314.979 7.69908   2
   4   5   1 312.244 9.54497   4
   4   5   1 321.867 7.00924   2
   4   5   1 313.833 9.06931   5
   4   5   1 301.953 9.23723   1
  -5  -5  -1 34.6821 3.30940   2
   5   5   1 30.9227 3.88828   1
   5   5   1 31.1007 4.31383   4
   5   5   1 38.1769 4.30070   1
   5   5   1 38.3191 3.75727   5
  -6  -5  -1 -1.1447 1.85210   2
   6   5   1 -2.2955 1.87880   1
   6   5   1 2.14116 2.98356   4
   6   5   1 -2.7307 1.59259   5
   6   5   1 -3.6004 2.21619   1
  -7  -5  -1 380.023 9.34851   2
   7   5   1 363.730 11.1382   1
   7   5   1 387.862 11.6659   1
   7   5   1 388.687 13.8444   4
   7   5   1 360.904 7.54010   5
  -8  -5  -1 14.4275 2.77131   2
   8   5   1 7.54844 4.39784   4
   8   5   1 18.4516 3.87647   1
   9   5   1 -2.3650 3.79562   4
   9   5   1 -0.7046 2.94324   1
  10   5   1 2.32046 3.59977   1
  10   5   1 -1.8585 4.17346   4
  11   5   1 -1.3393 3.57146   1
  11   5   1 -3.3406 4.29003   4
  12   5   1 7.56748 6.44864   4
  12   5   1 4.30443 4.38510   1
  11  -6  -1 -0.8037 4.55024   3
  11  -6  -1 3.05786 2.18488   1
  11  -6  -1 2.06708 1.91140   1
  10  -6  -1 6.78728 4.23439   3
  10  -6  -1 4.08280 1.85001   1
  10  -6  -1 3.20462 2.14990   1
   9  -6  -1 13.3234 2.37490   1
   9  -6  -1 12.4213 2.11913   1
   9  -6  -1 9.62843 3.94163   3
   8  -6  -1 58.7445 6.57618   3
   8  -6  -1 49.4551 3.86018   1
   8  -6  -1 50.1313 3.53142   1
   7  -6  -1 112.882 4.84975   1
   7  -6  -1 95.8804 7.10592   3
   7  -6  -1 104.086 4.46361   1
   6  -6  -1 107.619 4.53922   1
   6  -6  -1 112.277 7.09422   3
   6  -6  -1 107.568 4.75254   1
   6  -6  -1 109.868 4.66944   1
   5  -6  -1 104.833 6.12382   3
   5  -6  -1 95.8810 4.50556   1
   5  -6  -1 97.8929 4.63766   1
   4  -6  -1 4.38226 2.27632   3
   4  -6  -1 -2.0725 1.72411   1
   4  -6  -1 -1.2777 1.75612   1
   3  -6  -1 8.07104 2.25112   1
   3  -6  -1 16.2029 2.90106   3
   3  -6  -1 8.22151 2.32284   1
  -3   6   1 13.9853 1.36097   2
  -3   6   1 7.34879 1.33808   2
   2  -6  -1 1180.43 20.6782   1
   2  -6  -1 1189.21 17.8862   5
   2  -6  -1 1175.21 21.3532   3
   2  -6  -1 1161.09 18.1861   5
   2  -6  -1 1171.38 20.6277   1
  -2   6   1 1168.22 18.0084   2
   1  -6  -1 251.007 4.32890   2
   1  -6  -1 239.146 7.59178   1
   1  -6  -1 241.929 4.26924   2
   1  -6  -1 248.193 6.87023   5
   1  -6  -1 249.821 6.65614   5
   1  -6  -1 267.019 7.94869   3
   1  -6  -1 242.322 7.80711   1
  -1   6   1 241.876 6.14582   2
   0  -6  -1 715.845 14.7679   1
   0  -6  -1 672.027 14.0034   5
   0  -6  -1 702.234 11.7512   2
   0  -6  -1 716.472 13.8620   5
   0   6   1 686.973 12.6691   2
  -1  -6  -1 755.469 13.1975   2
  -1  -6  -1 761.213 15.6654   5
  -1  -6  -1 757.794 15.6524   1
   1   6   1 761.842 15.2745   1
   1   6   1 753.900 12.1487   4
   1   6   1 747.561 13.8655   2
  -2  -6  -1 584.995 13.4489   1
  -2  -6  -1 583.094 13.7294   5
  -2  -6  -1 596.579 11.6006   2
   2   6   1 621.463 14.2430   5
   2   6   1 575.704 11.7788   2
   2   6   1 616.771 13.6195   1
   2   6   1 593.603 11.5670   4
  -3  -6  -1 472.524 11.8368   1
  -3  -6  -1 485.411 10.4059   2
   3   6   1 476.511 10.3448   2
   3   6   1 485.788 12.5045   5
   3   6   1 484.390 11.2742   4
   3   6   1 484.659 12.1559   1
  -4  -6  -1 721.534 13.9820   2
   4   6   1 706.128 15.8831   4
   4   6   1 738.601 16.2627   1
   4   6   1 735.819 16.2255   5
   4   6   1 699.356 13.3086   2
  -5  -6  -1 5.83410 2.24973   2
   5   6   1 6.58436 2.45057   5
   5   6   1 3.61130 2.57386   1
   5   6   1 3.76908 2.96045   4
   5   6   1 7.99003 1.64787   2
  -6  -6  -1 122.805 5.66829   2
   6   6   1 137.533 6.29657   5
   6   6   1 127.452 7.30136   1
   6   6   1 116.553 7.68198   4
  -7  -6  -1 31.5005 3.70913   2
   7   6   1 30.8004 4.51511   1
   7   6   1 42.0709 3.75038   5
   7   6   1 26.2068 5.24213   4
  -8  -6  -1 2.83907 2.47065   2
   8   6   1 3.93961 3.29976   1
   8   6   1 -1.3902 4.11432   4
  -9  -6  -1 18.4208 3.68265   2
   9   6   1 10.0592 4.18268   1
   9   6   1 9.61024 5.20839   4
  10   6   1 1.10463 4.83450   4
  10   6   1 -1.3365 3.95198   1
  11   6   1 -1.9127 3.94410   1
  11   6   1 2.02691 4.74572   4
  10  -7  -1 3.00851 2.40007   1
  10  -7  -1 2.28213 3.99604   3
  10  -7  -1 2.47715 2.12773   1
  10  -7  -1 2.36398 2.16973   1
   9  -7  -1 9.01909 2.44952   1
   9  -7  -1 9.30264 4.54096   3
   9  -7  -1 7.06890 2.29943   1
   9  -7  -1 7.68242 2.54235   1
   8  -7  -1 1.93021 3.56846   3
   8  -7  -1 3.27284 2.04953   1
   8  -7  -1 4.79071 2.16204   1
   7  -7  -1 -1.5700 2.74588   3
   7  -7  -1 -0.8920 1.80551   1
   7  -7  -1 0.84958 1.94387   1
   6  -7  -1 0.52290 2.01557   1
   6  -7  -1 1.51674 1.90912   1
   6  -7  -1 0.31302 2.72452   3
   5  -7  -1 89.6731 6.66995   3
   5  -7  -1 92.0373 5.12318   1
   5  -7  -1 92.7813 5.18848   1
   4  -7  -1 108.628 5.63255   1
   4  -7  -1 127.772 6.86448   3
   4  -7  -1 120.846 5.68281   1
  -4   7   1 119.314 3.59647   2
  -4   7   1 126.592 3.58691   2
   3  -7  -1 264.072 8.45075   1
   3  -7  -1 275.183 9.39241   3
   3  -7  -1 267.530 8.40271   1
  -3   7   1 272.726 6.21029   2
   2  -7  -1 562.098 13.5318   3
   2  -7  -1 566.448 10.2842   5
   2  -7  -1 560.239 13.1076   1
   2  -7  -1 537.993 10.5219   5
   2  -7  -1 545.478 12.8483   1
  -2   7   1 563.864 10.6881   2
   1  -7  -1 1033.59 19.9543   1
   1  -7  -1 1017.71 20.0318   3
   1  -7  -1 1010.65 14.4425   2
   1  -7  -1 1032.35 18.0204   5
   1  -7  -1 1040.22 18.5057   5
   1  -7  -1 999.152 19.6823   1
   1  -7  -1 1015.31 14.4712   2
  -1   7   1 1053.88 17.5505   2
   0  -7  -1 903.419 17.1391   5
   0  -7  -1 897.801 18.2389   1
   0  -7  -1 865.934 17.3790   5
   0  -7  -1 888.529 14.4750   2
   0   7   1 895.169 16.0493   2
  -1  -7  -1 9.92265 2.61175   1
  -1  -7  -1 9.07999 1.94850   2
  -1  -7  -1 16.6220 3.01298   5
   1   7   1 9.34804 2.18508   2
   1   7   1 9.64597 2.54398   1
  -2  -7  -1 231.032 8.55336   5
  -2  -7  -1 224.882 8.44860   1
  -2  -7  -1 225.504 6.71367   2
   2   7   1 234.875 8.41083   1
   2   7   1 231.958 7.12556   2
   2   7   1 235.774 6.36724   4
   2   7   1 246.836 12.2760   5
  -3  -7  -1 215.851 6.88221   2
  -3  -7  -1 227.687 8.75320   5
  -3  -7  -1 218.326 8.32866   1
   3   7   1 195.068 8.43320   5
   3   7   1 210.400 7.04317   4
   3   7   1 224.545 8.56176   1
   3   7   1 212.946 6.86307   2
  -4  -7  -1 23.0639 3.06738   2
   4   7   1 21.3673 3.56430   5
   4   7   1 22.9341 3.93341   1
   4   7   1 23.8100 2.81495   2
   4   7   1 20.4057 3.36001   4
  -5  -7  -1 19.6414 3.24034   2
   5   7   1 18.2219 3.66440   1
   5   7   1 22.9971 2.62961   2
   5   7   1 17.3581 3.98208   4
  -6  -7  -1 839.806 16.9951   2
   6   7   1 849.878 18.5528   5
   6   7   1 830.601 19.5774   1
   6   7   1 848.341 20.5157   4
  -7  -7  -1 51.2478 4.71577   2
   7   7   1 41.9678 5.54144   1
   7   7   1 43.7440 4.49447   5
   7   7   1 44.0555 6.24926   4
  -8  -7  -1 63.4925 5.46166   2
   8   7   1 64.1620 4.55329   5
   8   7   1 62.5084 6.91696   1
   8   7   1 62.6321 4.32768   5
   8   7   1 69.1499 7.74856   4
  -9  -7  -1 -1.6159 3.07004   2
   9   7   1 2.65016 4.09887   1
   9   7   1 2.98382 4.35002   4
  10   7   1 1.15763 4.48954   4
  10   7   1 -6.6508 3.41586   1
  11   7   1 -1.1265 5.41865   4
  11   7   1 2.17851 4.43940   1
  10  -8  -1 4.74520 4.22648   3
  10  -8  -1 4.85166 2.66536   1
  10  -8  -1 5.60011 2.68850   1
   9  -8  -1 72.7995 5.74429   1
   9  -8  -1 78.6110 5.42455   1
   9  -8  -1 70.3836 8.25189   3
   8  -8  -1 3.30689 3.53923   3
   8  -8  -1 -0.0737 2.16792   1
   8  -8  -1 2.78837 2.32093   1
   7  -8  -1 4.89352 3.38478   3
   7  -8  -1 1.27491 2.13850   1
   7  -8  -1 1.59725 2.21349   1
   6  -8  -1 14.2284 4.13873   3
   6  -8  -1 12.8891 3.01522   1
   6  -8  -1 14.8946 3.08508   1
   5  -8  -1 40.8820 5.43287   3
   5  -8  -1 18.3136 3.47195   1
   5  -8  -1 13.4442 3.34457   1
   4  -8  -1 4.46505 2.50581   1
   4  -8  -1 0.06329 1.93164   1
   4  -8  -1 -0.6972 2.55141   3
  -4   8   1 2.12066 1.48348   2
   3  -8  -1 100.154 5.89774   1
   3  -8  -1 108.358 6.30868   1
   3  -8  -1 106.156 6.71308   3
  -3   8   1 109.699 4.55346   2
   2  -8  -1 8.42958 3.02883   3
   2  -8  -1 12.6341 2.95937   1
   2  -8  -1 8.65403 1.62721   5
   2  -8  -1 8.49485 2.32434   1
   2  -8  -1 5.48607 1.52894   5
  -2   8   1 3.15599 1.83493   2
   1  -8  -1 559.119 14.1940   1
   1  -8  -1 561.518 12.1729   5
   1  -8  -1 561.438 14.3309   3
   1  -8  -1 551.731 12.5129   5
  -1   8   1 576.490 11.9679   2
   0  -8  -1 191.238 5.12396   2
   0  -8  -1 187.625 7.35157   5
   0  -8  -1 191.823 7.09603   5
   0  -8  -1 203.094 8.27644   1
   0   8   1 190.998 6.58086   2
  -1  -8  -1 7.98467 2.50730   5
  -1  -8  -1 7.61160 2.76767   1
  -1  -8  -1 8.14837 1.95126   2
   1   8   1 9.08705 2.33878   2
  -2  -8  -1 1397.94 26.7408   1
  -2  -8  -1 1400.57 26.8068   5
  -2  -8  -1 1387.66 23.2659   2
   2   8   1 1406.77 24.2928   2
   2   8   1 1432.82 26.2631   1
  -3  -8  -1 -0.2309 2.05274   5
  -3  -8  -1 -1.1724 2.10794   2
  -3  -8  -1 1.48281 2.62697   1
   3   8   1 -1.2305 2.47341   5
   3   8   1 -3.1525 1.68738   2
   3   8   1 -2.0748 2.32109   1
  -4  -8  -1 175.888 7.08188   2
   4   8   1 176.049 8.88544   5
   4   8   1 167.505 6.60829   2
   4   8   1 165.346 8.77879   1
   4   8   1 136.189 7.42971   4
  -5  -8  -1 20.3825 3.51437   2
   5   8   1 21.8285 4.29649   5
   5   8   1 18.7236 2.82698   2
   5   8   1 27.0286 4.76161   1
   5   8   1 5.93116 3.36608   4
  -6  -8  -1 3.81631 2.81536   2
   6   8   1 2.68483 3.01192   5
   6   8   1 1.47799 1.59358   2
   6   8   1 2.48231 3.48339   4
   6   8   1 6.40950 3.71163   1
  -7  -8  -1 0.27983 2.83887   2
   7   8   1 1.34036 2.68524   5
   7   8   1 4.11985 3.86517   4
   7   8   1 -2.3173 3.57992   1
  -8  -8  -1 26.7500 4.45438   2
   8   8   1 21.8954 3.66233   5
   8   8   1 18.0430 5.39934   4
   8   8   1 18.7762 5.01013   1
  -9  -8  -1 -0.1321 3.36554   2
   9   8   1 -4.4927 3.67073   1
   9   8   1 -4.9822 4.01783   4
 -10  -8  -1 18.0493 4.45756   2
  10   8   1 9.75550 5.00594   1
   9  -9  -1 24.1812 5.59102   3
   9  -9  -1 12.1281 3.28522   1
   8  -9  -1 18.9242 5.10083   3
   8  -9  -1 10.0793 3.27013   1
   7  -9  -1 38.1137 6.22840   3
   7  -9  -1 31.3323 4.43601   1
   7  -9  -1 36.9560 4.58187   1
   6  -9  -1 12.8364 3.41761   1
   6  -9  -1 13.2411 3.35365   1
   6  -9  -1 11.8889 4.26270   3
   5  -9  -1 -0.4336 3.01915   3
   5  -9  -1 0.10680 2.31152   1
   5  -9  -1 0.30392 2.72576   1
   4  -9  -1 14.3034 3.89164   1
   4  -9  -1 6.34313 3.33873   3
   4  -9  -1 5.83166 2.89055   1
  -4   9   1 13.0351 3.92922   2
   3  -9  -1 92.3242 6.77442   3
   3  -9  -1 110.812 7.03706   1
  -3   9   1 100.504 4.88955   2
   2  -9  -1 330.744 8.32909   5
   2  -9  -1 355.434 11.5863   1
   2  -9  -1 332.486 7.98544   5
   2  -9  -1 356.293 11.9179   3
  -2   9   1 341.451 9.14518   2
   1  -9  -1 1.94869 1.97870   5
   1  -9  -1 4.07161 3.10005   3
   1  -9  -1 4.59358 2.06043   5
   1  -9  -1 3.42869 2.79351   1
  -1   9   1 2.30885 2.08964   2
   0  -9  -1 4.41923 1.45850   2
   0  -9  -1 8.05532 2.63065   5
   0  -9  -1 2.20093 2.07257   5
   0  -9  -1 8.00963 2.92238   1
   0  -9  -1 9.33328 3.24691   3
   0   9   1 4.20342 2.28505   2
  -1  -9  -1 221.015 9.39761   1
  -1  -9  -1 215.496 8.81194   5
  -1  -9  -1 217.129 8.36053   5
  -1  -9  -1 205.209 6.36113   2
   1   9   1 208.583 7.74237   2
  -2  -9  -1 73.0768 4.76271   2
  -2  -9  -1 80.8605 6.73680   1
  -2  -9  -1 79.5578 6.21286   5
   2   9   1 69.8836 5.26685   2
  -3  -9  -1 32.5253 3.88678   2
   3   9   1 31.8942 3.76303   2
  -4  -9  -1 3.30621 2.63759   2
   4   9   1 -0.4399 3.95844   1
   4   9   1 7.16072 2.63345   2
   4   9   1 0.82370 2.85750   5
  -5  -9  -1 222.178 8.51339   2
   5   9   1 229.954 10.7341   5
   5   9   1 228.847 10.5638   1
   5   9   1 215.613 7.71767   2
  -6  -9  -1 100.649 6.70192   2
   6   9   1 100.721 8.30516   1
   6   9   1 102.578 5.03286   2
   6   9   1 97.1857 7.55333   5
  -7  -9  -1 3.89370 3.33566   2
   7   9   1 7.81725 3.55676   5
   7   9   1 6.49177 4.05148   1
  -8  -9  -1 -2.7587 3.14053   2
   8   9   1 -2.4984 3.57430   1
   8   9   1 -1.1044 2.72743   5
  -9  -9  -1 2.20020 3.61516   2
   9   9   1 -1.8618 4.64094   1
   9   9   1 9.23373 2.72887   5
   9   9   1 5.83788 2.49650   5
   8 -10  -1 11.7870 4.76369   3
   8 -10  -1 3.03278 3.22147   1
   7 -10  -1 -3.5552 2.80052   1
   7 -10  -1 0.31280 3.47140   3
   6 -10  -1 6.86036 3.60183   1
   6 -10  -1 7.67700 4.13927   3
   5 -10  -1 60.1465 6.05405   1
   5 -10  -1 65.2555 7.37807   3
   4 -10  -1 24.1797 4.93188   3
   4 -10  -1 17.7728 4.05469   1
   3 -10  -1 9.32194 3.53464   1
   3 -10  -1 1.74766 3.31609   3
  -3  10   1 0.05515 2.41787   2
   2 -10  -1 43.7648 5.77515   3
   2 -10  -1 60.7104 3.68392   5
   2 -10  -1 52.8694 3.85978   5
   2 -10  -1 58.6538 6.26412   1
  -2  10   1 56.9111 4.65802   2
   1 -10  -1 39.1237 5.53748   3
   1 -10  -1 33.4619 3.92372   5
   1 -10  -1 40.3717 4.05947   5
   1 -10  -1 41.3044 5.38848   1
  -1  10   1 35.2691 4.07721   2
   0 -10  -1 105.693 7.47482   3
   0 -10  -1 114.431 6.85468   5
   0 -10  -1 113.981 7.90580   1
   0 -10  -1 98.0951 6.20447   5
   0 -10  -1 104.439 3.83841   2
   0  10   1 110.905 6.32221   2
  -1 -10  -1 15.1942 2.52799   2
  -1 -10  -1 11.5405 3.89581   1
  -1 -10  -1 14.6572 3.55748   5
  -1 -10  -1 10.6083 3.12500   5
   1  10   1 12.5528 3.14074   2
  -2 -10  -1 149.944 6.48984   2
  -2 -10  -1 168.634 8.87440   5
   2  10   1 160.175 7.62857   2
  -3 -10  -1 175.294 7.26537   2
   3  10   1 168.731 7.71955   2
  -4 -10  -1 133.501 7.05764   2
   4  10   1 131.786 7.06004   2
  -5 -10  -1 4.72331 3.17527   2
   5  10   1 -1.6541 2.25208   2
  -6 -10  -1 15.8516 3.83769   2
   6  10   1 16.2278 4.44812   5
   6  10   1 14.7932 2.92771   2
  -7 -10  -1 3.65331 3.43596   2
   7  10   1 0.24227 3.33339   5
  -8 -10  -1 6.05352 3.92574   2
   8  10   1 6.98619 3.66270   5
  -9 -10  -1 12.5427 4.52205   2
   9  10   1 12.7691 3.56540   5
   7 -11  -1 -3.2881 3.19096   1
   7 -11  -1 -1.7315 3.73443   3
   6 -11  -1 39.7501 5.86334   1
   6 -11  -1 56.2958 7.65841   3
   5 -11  -1 -3.0297 3.40065   3
   5 -11  -1 -0.3756 3.47772   1
   4 -11  -1 4.81670 3.82999   3
   4 -11  -1 -2.9188 3.26965   1
   3 -11  -1 21.8944 5.09088   3
   3 -11  -1 33.9984 5.20856   1
  -3  11   1 27.8250 4.15399   2
   2 -11  -1 6.34236 4.02752   1
   2 -11  -1 7.53170 3.98514   3
   2 -11  -1 8.60039 2.21892   5
   2 -11  -1 12.6998 2.34566   5
  -2  11   1 17.8058 3.74632   2
   1 -11  -1 1.00981 3.28397   1
   1 -11  -1 2.38620 2.40527   5
   1 -11  -1 -3.7222 3.29191   3
   1 -11  -1 -1.1196 2.02046   5
  -1  11   1 3.50138 2.91191   2
   0 -11  -1 108.017 3.71594   2
   0 -11  -1 102.296 6.92854   5
   0 -11  -1 106.143 7.10563   5
   0 -11  -1 111.381 8.72147   1
   0 -11  -1 99.5914 8.15394   3
   0  11   1 114.347 6.98543   2
  -1 -11  -1 9.32159 3.40400   5
  -1 -11  -1 13.7935 3.62238   5
  -1 -11  -1 13.2170 2.38417   2
   1  11   1 15.1680 3.63565   2
  -2 -11  -1 105.560 8.32981   5
  -2 -11  -1 100.439 5.66960   2
   2  11   1 98.1085 6.85839   2
  -3 -11  -1 3.17599 2.79533   2
   3  11   1 1.43523 2.95228   2
  -4 -11  -1 3.49569 3.00273   2
   4  11   1 2.41562 2.87996   2
  -5 -11  -1 139.621 7.71742   2
   5  11   1 121.961 7.04203   2
  -6 -11  -1 -3.8351 3.01617   2
   6  11   1 2.02283 2.56724   2
  -7 -11  -1 5.95667 3.81380   2
   7  11   1 0.33469 2.10959   2
   7  11   1 -0.6044 4.19019   5
  -8 -11  -1 -1.2195 3.54056   2
   8  11   1 5.75382 3.84486   5
   6 -12  -1 27.6400 6.40210   3
   6 -12  -1 29.6686 5.78555   1
   5 -12  -1 1.18381 4.04130   3
   5 -12  -1 0.65158 4.03777   1
   4 -12  -1 -2.4867 3.91371   1
   4 -12  -1 0.39980 3.87180   3
   3 -12  -1 3.89324 4.16971   1
   3 -12  -1 3.42107 4.04863   3
  -3  12   1 8.94412 3.88861   2
   2 -12  -1 99.9670 4.88422   5
   2 -12  -1 110.350 5.23402   5
   2 -12  -1 122.823 9.80632   1
   2 -12  -1 98.1751 8.71420   3
  -2  12   1 116.350 7.54750   2
   1 -12  -1 35.6788 5.95874   1
   1 -12  -1 31.0679 4.15493   5
   1 -12  -1 32.3922 5.99727   3
   1 -12  -1 29.0999 3.85409   5
  -1  12   1 28.7080 4.76579   2
   0 -12  -1 5.09295 3.10265   5
   0 -12  -1 14.0471 4.93483   3
   0 -12  -1 11.6790 3.74231   5
   0  12   1 3.74768 3.29751   2
  -1 -12  -1 24.7516 2.85471   2
  -1 -12  -1 23.1185 5.58658   3
  -1 -12  -1 23.7124 4.45977   5
  -1 -12  -1 26.0287 4.89265   5
   1  12   1 15.4197 3.98111   2
  -2 -12  -1 41.3249 4.01694   2
   2  12   1 31.4558 4.80369   2
  -3 -12  -1 16.6361 3.42104   2
   3  12   1 18.4737 4.12626   2
  -4 -12  -1 29.8844 4.25606   2
   4  12   1 30.8666 4.72456   2
  -5 -12  -1 33.7775 4.66508   2
   5  12   1 39.0822 4.87394   2
  -6 -12  -1 5.93289 3.42599   2
   6  12   1 -0.4962 2.48802   2
   4 -13  -1 51.7990 7.14485   1
   4 -13  -1 37.1056 7.00192   3
   3 -13  -1 7.28124 4.63570   3
   3 -13  -1 11.0494 4.82526   1
  -3  13   1 3.13067 3.86159   2
   2 -13  -1 6.47864 4.54500   1
   2 -13  -1 1.09773 1.68054   5
   2 -13  -1 3.47919 1.91139   5
   2 -13  -1 -0.4023 4.01944   3
  -2  13   1 6.36420 3.78320   2
   1 -13  -1 -0.2413 2.27269   5
   1 -13  -1 5.63928 4.47380   3
   1 -13  -1 2.11102 2.44683   5
  -1  13   1 0.49149 3.45602   2
   0 -13  -1 4.01429 4.45715   3
   0 -13  -1 4.23929 3.07617   5
   0 -13  -1 4.20694 3.03605   5
   0  13   1 4.77137 3.48020   2
  -1 -13  -1 14.1868 2.30320   2
  -1 -13  -1 14.9130 4.18798   5
  -1 -13  -1 10.3587 4.98854   3
   1  13   1 8.97688 3.92349   2
  -2 -13  -1 7.47309 2.56289   2
  -2 -13  -1 6.09019 4.44645   3
   2  13   1 9.40212 3.76963   2
  -3 -13  -1 12.6385 3.19173   2
   3  13   1 9.21137 3.93874   2
  -4 -13  -1 59.1296 5.44808   2
   4  13   1 65.8456 6.46113   2
   0  14   1 7.05882 4.02197   2
   4  13  -2 0.00120 2.99408   2
  -4 -13   2 5.88867 3.03599   2
   3  13  -2 4.69435 3.62957   2
  -3 -13   2 7.76799 2.91074   2
  -3 -13   2 3.43466 4.52117   3
   2  13  -2 5.08241 3.53472   2
  -2 -13   2 4.41068 4.69285   3
  -2 -13   2 1.49250 2.21144   2
   1  13  -2 1.34859 3.38554   2
  -1 -13   2 1.67810 1.73937   2
  -1 -13   2 4.58162 4.48344   3
  -1 -13   2 0.13686 3.12994   5
   0  13  -2 42.3226 5.66091   2
   0 -13   2 39.8412 5.22397   5
   0 -13   2 46.9337 5.54422   5
   0 -13   2 36.3286 6.49669   3
  -1  13  -2 32.0624 5.15082   2
   1 -13   2 40.4534 4.41560   5
   1 -13   2 42.6515 7.25740   3
   1 -13   2 31.8645 4.16183   5
  -2  13  -2 14.6374 4.29858   2
   2 -13   2 8.81025 2.09556   5
   2 -13   2 15.7689 4.87373   1
   2 -13   2 12.4228 5.16507   3
   2 -13   2 11.1069 2.22839   5
  -3  13  -2 6.90087 3.90103   2
   3 -13   2 5.91068 4.72214   3
   3 -13   2 10.9991 4.69185   1
   4 -13   2 -0.7683 4.13726   1
   4 -13   2 3.12429 4.69283   3
   6  12  -2 3.17783 2.87606   2
  -6 -12   2 4.03533 3.38081   2
   5  12  -2 45.1028 5.14861   2
  -5 -12   2 49.5121 5.24310   2
   4  12  -2 -0.3808 2.95075   2
  -4 -12   2 3.82302 2.99931   2
   3  12  -2 17.6555 4.13103   2
  -3 -12   2 15.2080 3.22645   2
   2  12  -2 4.07252 3.38117   2
  -2 -12   2 8.59016 2.54819   2
  -2 -12   2 7.32742 4.67985   3
   1  12  -2 98.8719 7.57280   2
  -1 -12   2 97.6587 4.58248   2
  -1 -12   2 99.7468 7.65968   5
  -1 -12   2 107.054 7.65556   5
  -1 -12   2 72.3627 7.90046   3
   0  12  -2 77.4450 6.64927   2
   0 -12   2 79.5783 6.60240   5
   0 -12   2 88.7660 8.91023   3
   0 -12   2 86.8580 7.04632   5
  -1  12  -2 -1.7396 3.02790   2
   1 -12   2 8.07656 2.91260   5
   1 -12   2 -0.8162 3.34218   1
   1 -12   2 3.89856 2.50745   5
   1 -12   2 5.10211 4.53346   3
  -2  12  -2 38.3226 5.08938   2
   2 -12   2 34.9140 3.32122   5
   2 -12   2 40.9982 6.13966   1
   2 -12   2 43.1585 3.74816   5
   2 -12   2 48.5687 7.10167   3
  -3  12  -2 141.567 8.17983   2
   3 -12   2 148.488 10.4928   3
   3 -12   2 141.609 10.0885   1
   4 -12   2 -1.0036 4.01250   3
   4 -12   2 -1.5371 3.68279   1
   5 -12   2 -1.1519 3.62676   1
   5 -12   2 2.19329 4.23986   3
   6 -12   2 19.6338 5.11085   1
   6 -12   2 20.2523 6.30567   3
   7  11  -2 -0.0507 3.04754   2
  -7 -11   2 1.76061 3.34869   2
   6  11  -2 20.5974 3.63346   2
  -6 -11   2 18.4520 3.98100   2
   5  11  -2 1.69743 2.78824   2
  -5 -11   2 3.70200 3.13970   2
   4  11  -2 7.39194 3.25641   2
  -4 -11   2 11.0519 3.28100   2
   3  11  -2 30.3021 4.79865   2
  -3 -11   2 27.8870 3.72043   2
   2  11  -2 11.6098 3.60535   2
  -2 -11   2 15.1312 4.60780   5
  -2 -11   2 10.3953 2.60955   2
   1  11  -2 31.0501 4.53514   2
  -1 -11   2 24.6115 2.88163   2
  -1 -11   2 18.1070 5.00126   3
  -1 -11   2 25.5788 4.30463   5
   0  11  -2 41.3909 4.92474   2
   0 -11   2 40.9777 4.86615   5
   0 -11   2 49.6140 5.40575   5
   0 -11   2 44.5856 2.67104   2
   0 -11   2 43.6914 5.81831   1
   0 -11   2 33.4999 5.61208   3
  -1  11  -2 44.6510 5.02753   2
   1 -11   2 36.3456 6.07174   3
   1 -11   2 43.8719 4.30452   5
   1 -11   2 46.5261 5.88269   1
   1 -11   2 51.8032 4.72205   5
  -2  11  -2 148.213 7.66501   2
   2 -11   2 139.922 5.54869   5
   2 -11   2 142.197 5.55662   5
   2 -11   2 164.441 9.76685   1
   2 -11   2 159.508 9.79725   3
  -3  11  -2 31.4841 4.36947   2
   3 -11   2 28.9381 4.99283   1
   3 -11   2 30.6141 6.00911   3
   4 -11   2 12.9273 4.85060   3
   4 -11   2 13.9317 4.40819   1
   5 -11   2 58.1623 7.81347   3
   5 -11   2 50.1928 6.00569   1
   6 -11   2 10.0287 4.01556   1
   6 -11   2 11.7922 5.34509   3
   7 -11   2 9.23486 4.28788   1
   7 -11   2 16.0872 5.72778   3
   8  10  -2 4.61134 3.61433   5
  -8 -10   2 6.80184 4.01410   2
   7  10  -2 13.7111 4.47773   5
  -7 -10   2 13.1727 3.98444   2
   6  10  -2 8.03735 2.66242   2
  -6 -10   2 12.6344 3.73211   2
   5  10  -2 23.9267 3.83500   2
  -5 -10   2 21.1558 3.86192   2
   4  10  -2 45.0927 4.86170   2
  -4 -10   2 46.1835 4.63719   2
   3  10  -2 38.6548 4.56308   2
  -3 -10   2 32.9315 3.94850   2
   2  10  -2 4.48118 2.92532   2
  -2 -10   2 8.74739 2.60300   2
  -2 -10   2 9.72358 3.42947   5
   1  10  -2 3.52263 2.72508   2
  -1 -10   2 0.03708 2.72574   5
  -1 -10   2 -0.7086 1.69870   2
  -1 -10   2 1.74723 3.22749   1
  -1 -10   2 3.12276 3.39039   3
   0  10  -2 1.49815 2.48816   2
   0 -10   2 -1.4554 3.15693   3
   0 -10   2 -5.6364 1.96394   5
   0 -10   2 2.60110 1.35211   2
   0 -10   2 -0.7459 2.18447   5
   0 -10   2 -3.6451 2.55054   1
  -1  10  -2 48.0526 4.63942   2
   1 -10   2 50.8391 5.56745   1
   1 -10   2 50.0926 4.42382   5
   1 -10   2 47.1323 4.32637   5
   1 -10   2 35.5708 5.39014   3
  -2  10  -2 30.4991 3.77397   2
   2 -10   2 37.0847 3.20379   5
   2 -10   2 26.6023 2.80715   5
   2 -10   2 29.7373 4.72555   1
   2 -10   2 30.2792 5.48530   3
  -3  10  -2 180.509 7.27453   2
   3 -10   2 193.092 10.4013   3
   3 -10   2 208.789 9.74198   1
   4 -10   2 18.2532 5.11353   3
   4 -10   2 21.6026 4.21479   1
   5 -10   2 23.2532 4.55940   1
   5 -10   2 27.8349 5.83703   3
   6 -10   2 15.5713 5.25954   3
   6 -10   2 11.1538 3.68381   1
   7 -10   2 12.7649 5.06941   3
   7 -10   2 11.7733 3.65075   1
   8 -10   2 -3.9956 2.72237   1
   8 -10   2 3.53943 4.36465   3
   9   9  -2 1.42287 2.42078   5
   9   9  -2 -1.0540 2.38283   5
  -9  -9   2 -1.7611 3.53812   2
   8   9  -2 -2.6904 4.97904   1
   8   9  -2 -0.5677 2.87110   5
  -8  -9   2 2.05476 3.51194   2
   7   9  -2 16.9009 7.38385   1
   7   9  -2 16.1683 4.16005   5
  -7  -9   2 17.2222 4.07532   2
   6   9  -2 4.46252 2.18460   2
   6   9  -2 -0.9312 3.07964   5
  -6  -9   2 2.72017 3.13327   2
   5   9  -2 59.1913 6.46382   5
   5   9  -2 45.8663 4.29621   2
  -5  -9   2 51.8376 4.87668   2
   4   9  -2 101.387 6.10505   2
  -4  -9   2 114.521 6.32700   2
   3   9  -2 175.135 7.62289   2
  -3  -9   2 187.907 7.19099   2
   2   9  -2 190.443 7.78163   2
  -2  -9   2 206.533 9.37187   1
  -2  -9   2 204.993 6.90394   2
  -2  -9   2 208.765 9.09075   5
   1   9  -2 25.2294 3.62267   2
  -1  -9   2 24.2631 2.70514   2
  -1  -9   2 25.6227 4.43739   1
  -1  -9   2 25.2212 3.77914   5
   0   9  -2 18.2704 3.21136   2
   0  -9   2 21.5849 3.89800   1
   0  -9   2 23.9081 4.27960   3
   0  -9   2 24.1977 2.21647   2
   0  -9   2 21.1648 3.41007   5
  -1   9  -2 94.2702 5.34354   2
   1  -9   2 80.4431 4.84670   5
   1  -9   2 81.7868 6.13366   3
   1  -9   2 76.6895 6.24519   1
   1  -9   2 79.1718 4.83980   5
  -2   9  -2 4.65465 2.24429   2
   2  -9   2 4.67640 3.42946   3
   2  -9   2 7.37704 1.77935   5
   2  -9   2 8.42352 3.01562   1
   2  -9   2 9.55919 1.83494   5
  -3   9  -2 51.4262 4.11522   2
   3  -9   2 48.7226 5.16930   1
   3  -9   2 32.1648 5.28162   3
   4  -9   2 132.666 7.24697   1
   4  -9   2 102.874 6.91959   1
   4  -9   2 127.994 8.77699   3
   5  -9   2 3.82950 3.73919   3
   5  -9   2 -4.1338 2.58250   1
   5  -9   2 1.19690 2.56510   1
   6  -9   2 -2.2907 2.37256   1
   6  -9   2 4.85108 3.88178   3
   6  -9   2 -1.8986 2.62171   1
   7  -9   2 1.25427 3.90716   3
   7  -9   2 -0.3493 2.49451   1
   7  -9   2 -2.8636 2.45382   1
   8  -9   2 0.54182 2.61818   1
   8  -9   2 -3.2873 2.48879   1
   8  -9   2 3.05600 4.06913   3
   9  -9   2 17.3628 5.78758   3
   9  -9   2 7.47589 3.14502   1
   9  -9   2 15.5885 3.16820   1
  10   8  -2 1.40121 4.46451   1
 -10  -8   2 -1.8842 3.52700   2
   9   8  -2 9.71651 4.73377   1
  -9  -8   2 15.7097 4.30476   2
   8   8  -2 21.9644 3.84212   5
   8   8  -2 18.7811 3.60934   5
   8   8  -2 12.4413 4.56529   1
  -8  -8   2 18.5396 4.04205   2
   7   8  -2 0.55649 2.97829   5
   7   8  -2 -2.4156 3.14615   1
  -7  -8   2 -3.1354 2.71721   2
   6   8  -2 92.8128 7.72101   1
   6   8  -2 85.9954 7.01803   5
   6   8  -2 87.1812 4.19197   2
  -6  -8   2 90.6343 6.09733   2
   5   8  -2 16.5691 2.85614   2
   5   8  -2 17.6866 3.82339   1
   5   8  -2 24.9751 4.29460   5
  -5  -8   2 21.8756 3.48584   2
   4   8  -2 162.331 8.64082   5
   4   8  -2 146.776 7.95854   1
   4   8  -2 154.668 6.54235   2
  -4  -8   2 136.851 6.47652   2
   3   8  -2 186.871 7.11906   2
   3   8  -2 168.746 8.66366   5
   3   8  -2 167.820 8.03503   1
  -3  -8   2 165.894 8.19958   1
  -3  -8   2 166.105 6.47910   2
  -3  -8   2 160.766 7.92272   5
   2   8  -2 16.3250 3.41560   1
   2   8  -2 16.7739 3.06072   2
  -2  -8   2 15.8130 3.52099   1
  -2  -8   2 9.29608 2.82723   5
  -2  -8   2 15.7409 2.58092   2
   1   8  -2 170.475 6.66577   2
  -1  -8   2 161.649 7.22132   5
  -1  -8   2 171.302 5.50842   2
  -1  -8   2 177.973 8.02164   1
   0   8  -2 390.371 9.89715   2
   0  -8   2 397.268 11.8811   3
   0  -8   2 388.705 7.81828   2
   0  -8   2 365.366 10.3334   5
   0  -8   2 403.217 11.8313   1
  -1   8  -2 96.9754 4.84531   2
   1  -8   2 96.8152 4.82180   5
   1  -8   2 96.8420 6.28450   3
   1  -8   2 96.3103 4.98780   5
   1  -8   2 104.206 6.16641   1
  -2   8  -2 27.8133 2.90952   2
   2  -8   2 36.9449 4.06060   1
   2  -8   2 40.1259 2.84650   5
   2  -8   2 33.2805 2.60413   5
   2  -8   2 38.5785 4.20381   1
   2  -8   2 37.6070 4.77223   3
  -3   8  -2 10.5287 2.12254   2
   3  -8   2 7.35711 2.69757   1
   3  -8   2 6.79645 3.27243   3
   3  -8   2 10.3746 2.68162   1
  -4   8  -2 1.51234 1.62906   2
   4  -8   2 -0.8893 2.26807   1
   4  -8   2 3.51063 2.25562   1
   4  -8   2 -2.5462 2.55694   3
   5  -8   2 583.413 17.3142   3
   5  -8   2 603.298 13.9014   1
   5  -8   2 584.267 13.9080   1
   6  -8   2 82.7211 5.46026   1
   6  -8   2 78.0088 8.02876   3
   6  -8   2 81.1773 5.50994   1
   7  -8   2 8.32751 2.67568   1
   7  -8   2 5.87470 3.86335   3
   7  -8   2 4.57562 2.37187   1
   8  -8   2 34.9941 6.27219   3
   8  -8   2 26.0042 3.52383   1
   8  -8   2 23.9735 3.39524   1
   9  -8   2 23.3174 3.40846   1
   9  -8   2 25.9199 3.43931   1
   9  -8   2 36.3205 6.60220   3
  10  -8   2 1.02811 2.12326   1
  10  -8   2 -1.5407 4.02515   3
  10  -8   2 -0.2624 2.31900   1
  10   7  -2 4.28801 4.23583   1
 -10  -7   2 3.39861 5.62265   2
   9   7  -2 -7.7191 3.41834   1
  -9  -7   2 -4.7294 2.95166   2
   8   7  -2 69.7158 5.07068   5
   8   7  -2 70.6389 7.03953   1
   8   7  -2 59.7518 4.68402   5
  -8  -7   2 60.5697 5.27871   2
   7   7  -2 2.05805 2.53804   5
   7   7  -2 3.73326 3.46462   1
  -7  -7   2 0.37721 2.67760   2
   6   7  -2 27.7448 4.14907   5
   6   7  -2 30.1552 2.28394   2
   6   7  -2 35.9837 4.93664   1
  -6  -7   2 29.0068 3.78849   2
   5   7  -2 58.2469 5.51260   1
   5   7  -2 73.1429 4.17742   2
   5   7  -2 69.4985 6.02758   5
  -5  -7   2 73.0701 5.06669   2
   4   7  -2 0.09424 2.11340   5
   4   7  -2 1.41526 2.40767   1
   4   7  -2 -0.9395 1.72963   2
  -4  -7   2 -1.7010 1.91006   2
   3   7  -2 247.241 9.41051   5
   3   7  -2 243.161 8.82249   1
   3   7  -2 245.901 7.68116   2
  -3  -7   2 235.387 8.89566   5
  -3  -7   2 248.393 7.39391   2
  -3  -7   2 251.552 9.02037   1
   2   7  -2 149.558 6.08275   2
   2   7  -2 143.342 6.77834   1
  -2  -7   2 147.484 5.40144   2
  -2  -7   2 145.679 6.78609   5
  -2  -7   2 152.400 7.05644   1
   1   7  -2 649.583 13.3861   2
   1   7  -2 662.028 14.3427   1
  -1  -7   2 669.886 14.7553   5
  -1  -7   2 639.324 15.1042   1
  -1  -7   2 650.490 12.0804   2
   0   7  -2 114.361 4.95448   2
   0  -7   2 109.846 5.34651   5
   0  -7   2 115.975 3.77101   2
   0  -7   2 104.765 5.93912   1
   0  -7   2 115.460 6.23497   3
  -1   7  -2 95.1195 4.38280   2
   1  -7   2 93.2701 5.77822   3
   1  -7   2 89.3138 5.31581   1
   1  -7   2 84.0007 5.46080   1
   1  -7   2 98.4560 4.57632   5
   1  -7   2 88.5450 4.50871   5
  -2   7  -2 61.3760 3.62227   2
   2  -7   2 60.8808 5.24811   3
   2  -7   2 63.7657 3.16506   5
   2  -7   2 49.2629 4.39506   1
   2  -7   2 63.0600 4.74046   1
   2  -7   2 59.1998 3.09082   5
  -3   7  -2 274.464 6.42804   2
   3  -7   2 282.971 10.0734   3
   3  -7   2 276.054 8.70564   1
   3  -7   2 269.621 5.37880   4
   3  -7   2 280.739 8.43736   1
  -4   7  -2 41.3282 2.35472   2
   4  -7   2 41.7916 3.06512   4
   4  -7   2 46.8681 3.87033   1
   4  -7   2 59.7409 5.99975   3
   4  -7   2 48.0264 4.12019   1
   5  -7   2 31.2235 3.25891   1
   5  -7   2 22.0552 3.03523   1
   5  -7   2 29.3120 3.23870   4
   5  -7   2 29.1977 4.79626   3
   6  -7   2 95.1837 5.04003   1
   6  -7   2 99.3440 5.84781   4
   6  -7   2 101.924 4.93145   1
   6  -7   2 85.9503 7.96514   3
   7  -7   2 45.9770 6.43188   3
   7  -7   2 48.7127 5.01638   4
   7  -7   2 47.8857 3.76455   1
   7  -7   2 47.7761 3.93437   1
   8  -7   2 52.1828 4.08372   1
   8  -7   2 50.2365 5.79604   4
   8  -7   2 51.1206 7.05447   3
   8  -7   2 55.3858 3.99762   1
   9  -7   2 7.99261 2.28268   1
   9  -7   2 5.21237 2.06731   1
   9  -7   2 7.51313 4.53474   3
   9  -7   2 0.01322 3.47113   4
  10  -7   2 7.93597 2.12258   1
  10  -7   2 0.24788 1.95151   1
  10  -7   2 5.69490 4.38102   3
  11  -7   2 3.75897 2.04115   1
  11  -7   2 0.13864 4.32582   3
  11  -7   2 1.68537 2.03579   1
  11   6  -2 -5.8911 3.71992   1
  10   6  -2 7.35910 4.24213   1
   9   6  -2 17.6094 4.59085   1
  -9  -6   2 9.85442 3.56021   2
   8   6  -2 57.3085 6.20769   1
  -8  -6   2 74.6733 5.65143   2
   7   6  -2 414.615 10.7922   5
   7   6  -2 456.995 13.5342   1
   7   6  -2 430.983 11.0774   5
  -7  -6   2 448.862 11.1268   2
   6   6  -2 27.7928 4.17969   1
   6   6  -2 24.7064 3.52929   5
  -6  -6   2 18.5210 2.99697   2
   5   6  -2 105.367 4.05923   2
   5   6  -2 111.298 6.64608   1
   5   6  -2 118.774 6.40986   5
  -5  -6   2 112.466 5.35423   2
   4   6  -2 157.185 7.14264   1
   4   6  -2 152.281 5.44894   2
   4   6  -2 142.544 6.97878   5
  -4  -6   2 152.299 5.74538   2
   3   6  -2 2.61454 2.29090   1
   3   6  -2 1.33958 1.68037   2
   3   6  -2 2.27534 1.91520   5
  -3  -6   2 2.17314 1.84833   1
  -3  -6   2 0.96235 1.71535   2
   2   6  -2 332.948 8.58435   2
   2   6  -2 344.164 9.58432   1
   2   6  -2 361.199 10.5636   5
  -2  -6   2 354.608 9.94301   5
  -2  -6   2 339.231 8.02402   2
  -2  -6   2 347.150 9.89473   1
   1   6  -2 81.6921 4.14988   2
   1   6  -2 82.2063 4.65677   1
  -1  -6   2 82.8349 5.00459   1
  -1  -6   2 80.1063 4.68937   5
  -1  -6   2 79.4352 3.55218   2
   0   6  -2 795.844 14.4758   2
   0  -6   2 817.723 13.1140   2
   0  -6   2 832.055 16.4906   1
   0  -6   2 798.676 16.3280   3
   0  -6   2 802.821 15.4174   5
  -1   6  -2 23.0882 2.33177   2
   1  -6   2 20.3801 2.98882   3
   1  -6   2 20.9500 1.15925   2
   1  -6   2 19.4075 1.08392   2
   1  -6   2 27.2410 3.07391   1
   1  -6   2 21.6253 2.40975   5
   1  -6   2 29.2874 3.39826   1
  -2   6  -2 121.800 3.94614   2
   2  -6   2 118.244 3.65967   5
   2  -6   2 124.124 5.25412   1
   2  -6   2 128.611 5.56784   1
   2  -6   2 123.750 3.67473   5
   2  -6   2 114.513 5.93826   3
  -3   6  -2 4.04526 1.15948   2
   3  -6   2 1.48959 1.80101   1
   3  -6   2 5.22360 1.48752   4
   3  -6   2 7.82713 1.91295   1
   3  -6   2 6.76715 2.60161   3
   4  -6   2 795.871 14.6060   4
   4  -6   2 783.652 14.4978   1
   4  -6   2 778.137 17.9965   3
   4  -6   2 777.379 14.6382   1
   5  -6   2 1.70255 2.06487   4
   5  -6   2 0.19947 1.52158   1
   5  -6   2 -1.0103 1.43197   1
   5  -6   2 0.63227 2.55178   3
   6  -6   2 93.7311 4.33116   1
   6  -6   2 98.0101 7.48432   3
   6  -6   2 101.722 4.39474   1
   6  -6   2 92.4945 5.93280   4
   7  -6   2 70.6119 6.04784   4
   7  -6   2 64.4481 7.04775   3
   7  -6   2 70.9048 3.57435   1
   7  -6   2 66.6162 3.55441   1
   8  -6   2 2.45061 3.49933   3
   8  -6   2 3.23416 1.65971   1
   8  -6   2 2.16200 1.56690   1
   8  -6   2 2.00884 3.19161   4
   9  -6   2 89.7287 7.89566   4
   9  -6   2 80.6508 3.72981   1
   9  -6   2 86.4877 8.66427   3
   9  -6   2 79.9849 3.60505   1
  10  -6   2 -4.5800 3.08107   3
  10  -6   2 0.59806 3.97160   4
  11  -6   2 1.76139 4.58642   4
  11  -6   2 1.90266 4.14889   3
  11   5  -2 111.861 9.10216   1
  10   5  -2 67.5023 6.71085   1
   9   5  -2 7.62410 3.92887   1
   8   5  -2 -1.5347 2.95807   1
  -8  -5   2 5.77619 2.52265   2
   7   5  -2 14.1694 3.62972   1
   7   5  -2 9.14351 2.08447   5
   7   5  -2 6.80029 1.81848   5
  -7  -5   2 9.19409 2.53474   2
   6   5  -2 133.205 6.67506   1
   6   5  -2 125.081 6.84663   1
   6   5  -2 122.805 5.79813   5
  -6  -5   2 119.056 5.32524   2
   5   5  -2 33.9538 3.98855   1
   5   5  -2 35.8863 3.72745   5
   5   5  -2 30.4536 1.81917   2
   5   5  -2 34.1322 1.95676   2
  -5  -5   2 35.3627 3.27737   2
   4   5  -2 60.4877 3.33476   2
   4   5  -2 57.3279 4.70276   5
   4   5  -2 48.0348 4.21248   1
  -4  -5   2 56.9835 3.72437   2
   3   5  -2 1462.30 23.1265   2
   3   5  -2 1465.27 24.9605   1
   3   5  -2 1380.31 24.9286   5
  -3  -5   2 1473.45 22.9202   2
  -3  -5   2 1474.58 27.4942   1
   2   5  -2 419.579 10.1443   1
   2   5  -2 431.872 9.26724   2
   2   5  -2 389.981 10.4481   5
  -2  -5   2 437.639 10.4576   1
  -2  -5   2 421.136 8.71655   2
  -2  -5   2 418.046 10.3864   5
   1   5  -2 1423.23 23.1297   1
   1   5  -2 1377.29 21.9630   2
  -1  -5   2 1378.42 23.3039   5
  -1  -5   2 1403.85 23.6735   1
  -1  -5   2 1379.83 21.1755   2
   0   5  -2 115.699 4.19722   2
   0  -5   2 115.964 4.62992   5
   0  -5   2 106.683 5.02184   1
   0  -5   2 114.483 3.44412   2
   0  -5   2 124.123 5.17020   3
  -1   5  -2 174.362 4.54360   2
   1  -5   2 168.161 5.54162   1
   1  -5   2 171.092 6.17748   3
   1  -5   2 170.653 3.46530   4
   1  -5   2 176.962 4.96286   5
   1  -5   2 168.069 2.99724   2
   1  -5   2 168.225 2.94602   2
   1  -5   2 168.458 5.73994   1
  -2   5  -2 720.709 11.2870   2
   2  -5   2 725.362 13.3396   1
   2  -5   2 690.544 14.7233   3
   2  -5   2 711.613 11.0692   5
   2  -5   2 709.657 11.5453   4
   2  -5   2 724.664 11.1130   5
   2  -5   2 699.680 13.4266   1
   3  -5   2 537.976 12.9941   3
   3  -5   2 555.026 10.8472   1
   3  -5   2 561.305 10.6501   4
   3  -5   2 559.916 10.5978   1
   4  -5   2 738.754 12.8166   1
   4  -5   2 749.628 16.9206   3
   4  -5   2 754.457 14.5862   4
   4  -5   2 760.741 13.0940   1
   5  -5   2 156.598 4.45859   1
   5  -5   2 148.914 4.24143   1
   5  -5   2 159.233 6.52439   4
   5  -5   2 156.574 7.71292   3
   6  -5   2 25.5261 1.86918   1
   6  -5   2 26.4788 3.77153   4
   6  -5   2 28.0940 2.01902   1
   6  -5   2 22.2116 4.23692   3
   7  -5   2 82.4007 6.29646   4
   7  -5   2 78.2618 6.67855   3
   8  -5   2 73.4964 6.89021   4
   8  -5   2 80.3752 7.18857   3
   9  -5   2 4.85842 3.73194   3
   9  -5   2 -3.8785 3.37817   4
  10  -5   2 0.38627 3.48357   3
  10  -5   2 -4.8538 3.97909   4
  11  -5   2 1.23662 4.43215   4
  11  -5   2 8.99927 4.74010   3
  12   4  -2 -1.8692 3.67780   1
  11   4  -2 18.1670 4.58481   1
  10   4  -2 0.49785 3.22263   1
   9   4  -2 54.7747 5.71072   1
   8   4  -2 196.540 10.1900   4
   8   4  -2 181.688 8.31665   1
   8   4  -2 195.877 8.46732   1
  -8  -4   2 187.987 6.43747   2
   7   4  -2 118.494 8.11942   4
   7   4  -2 132.487 6.59056   1
   7   4  -2 128.578 6.88921   1
  -7  -4   2 131.777 5.22389   2
   6   4  -2 326.124 9.99818   1
   6   4  -2 343.949 8.11819   5
   6   4  -2 363.841 11.9478   4
   6   4  -2 358.612 8.23251   5
   6   4  -2 342.532 10.2444   1
  -6  -4   2 344.625 8.27541   2
   5   4  -2 219.668 7.67297   1
   5   4  -2 231.851 8.96012   4
   5   4  -2 222.617 7.04411   5
   5   4  -2 213.927 7.66934   1
  -5  -4   2 215.968 6.20152   2
   4   4  -2 603.580 10.2053   2
   4   4  -2 609.807 18.2495   1
   4   4  -2 602.100 12.8379   5
   4   4  -2 600.925 13.0301   1
  -4  -4   2 586.637 11.2129   2
   3   4  -2 205.293 5.42683   2
   3   4  -2 202.405 6.69201   1
   3   4  -2 196.837 6.49602   5
  -3  -4   2 203.325 5.44395   2
   2   4  -2 82.0586 3.38529   2
   2   4  -2 80.6512 3.97879   1
   2   4  -2 78.7791 4.04582   5
  -2  -4   2 81.7491 3.95982   1
  -2  -4   2 81.1179 3.21183   2
   1   4  -2 3.47906 1.04730   2
   1   4  -2 4.21022 1.26607   1
  -1  -4   2 3.90117 1.04148   2
  -1  -4   2 4.00590 1.30110   5
  -1  -4   2 4.05231 1.38222   1
   0   4  -2 11.5974 1.39822   2
   0  -4   2 12.2176 1.70464   1
   0  -4   2 10.8243 1.12370   2
   0  -4   2 15.0837 1.69574   5
  -1   4  -2 1345.23 19.3435   2
   1  -4   2 1291.10 21.6453   3
   1  -4   2 1336.68 19.9499   5
   1  -4   2 1321.19 21.0186   1
   1  -4   2 1312.23 20.7424   1
   1  -4   2 1331.20 18.7664   4
  -2   4  -2 860.885 13.2114   2
   2  -4   2 892.435 14.1341   4
   2  -4   2 912.624 14.7752   1
   2  -4   2 858.701 16.3671   3
   2  -4   2 897.729 14.3944   1
   3  -4   2 1368.08 23.7438   3
   3  -4   2 1365.99 20.0895   1
   3  -4   2 1345.90 21.6564   4
   3  -4   2 1347.14 20.3030   1
   4  -4   2 77.3088 2.46391   1
   4  -4   2 77.2693 2.62845   1
   4  -4   2 78.5199 4.98287   3
   4  -4   2 80.7511 4.34369   4
   5  -4   2 362.083 11.1757   3
   5  -4   2 376.889 10.5776   4
   6  -4   2 187.405 8.10959   4
   6  -4   2 191.407 8.57391   3
   7  -4   2 12.1544 3.72025   3
   7  -4   2 11.8440 3.59446   4
   8  -4   2 224.834 10.5109   3
   8  -4   2 223.404 10.3334   4
   9  -4   2 7.64991 4.07896   3
   9  -4   2 7.18768 4.13455   4
  10  -4   2 -1.3029 3.58633   3
  10  -4   2 -1.5181 3.98026   4
  11  -4   2 38.4663 6.60398   3
  11  -4   2 38.0982 6.84540   4
  12  -4   2 -2.5201 3.99127   3
  12  -4   2 -2.3697 4.74568   4
  12   3  -2 25.7088 4.66252   1
  11   3  -2 25.1232 4.35180   1
  10   3  -2 3.16904 2.85097   1
   9   3  -2 109.354 6.65957   1
   9   3  -2 113.599 6.84507   1
   8   3  -2 -0.3280 2.56291   1
   8   3  -2 7.32569 2.55526   1
   8   3  -2 0.70371 3.35163   4
   7   3  -2 255.007 8.50134   1
   7   3  -2 245.223 8.47881   1
   7   3  -2 256.710 10.7869   4
  -7  -3   2 245.993 6.48152   2
   6   3  -2 58.3145 4.48315   1
   6   3  -2 56.9429 5.59797   4
   6   3  -2 59.8479 4.39398   1
  -6  -3   2 55.3454 3.31613   2
   5   3  -2 342.997 10.7873   4
   5   3  -2 349.047 7.63172   5
   5   3  -2 351.173 9.09838   1
   5   3  -2 336.009 8.96510   1
   5   3  -2 337.299 7.61367   5
  -5  -3   2 331.796 7.26208   2
   4   3  -2 2726.36 38.8446   5
   4   3  -2 2689.38 39.3269   1
   4   3  -2 2605.23 41.0498   4
   4   3  -2 2469.79 39.2111   1
  -4  -3   2 2637.05 37.2359   2
   3   3  -2 7.92538 1.61679   5
   3   3  -2 11.5203 1.95057   1
   3   3  -2 12.8922 1.37413   2
   3   3  -2 8.89218 2.19520   1
  -3  -3   2 10.0179 1.45096   2
   2   3  -2 1322.11 19.6691   2
   2   3  -2 1268.06 20.8674   5
   2   3  -2 1272.35 20.6208   1
  -2  -3   2 1282.93 19.2841   2
  -2  -3   2 1314.23 22.4677   1
   1   3  -2 614.821 11.2134   1
   1   3  -2 625.905 10.6576   2
  -1  -3   2 638.609 11.5526   1
  -1  -3   2 629.265 10.2248   2
   0   3  -2 66.6526 2.38706   2
   0  -3   2 66.9814 2.93921   1
   0  -3   2 64.9021 2.72856   5
   0  -3   2 68.4442 3.02151   3
   0  -3   2 62.0664 2.06103   2
  -1   3  -2 324.363 5.42480   2
   1  -3   2 314.073 5.86503   5
   1  -3   2 318.225 6.34963   1
   1  -3   2 326.420 7.31293   3
   1  -3   2 308.542 6.54153   1
   1  -3   2 322.962 5.61825   4
   2  -3   2 350.802 7.04869   4
   2  -3   2 346.522 8.20495   3
   2  -3   2 344.303 6.45933   1
   2  -3   2 348.515 6.23101   1
   3  -3   2 50.6892 3.45883   3
   3  -3   2 46.0634 1.48801   1
   3  -3   2 48.2805 1.63308   1
   3  -3   2 47.6334 2.99381   4
   4  -3   2 22.6719 3.02722   3
   4  -3   2 22.6950 2.88996   4
   5  -3   2 6.84391 2.51499   3
   5  -3   2 11.2232 2.81809   4
   6  -3   2 30.4809 4.16361   3
   6  -3   2 25.7559 4.21588   4
   7  -3   2 356.859 12.1540   4
   7  -3   2 347.096 11.9898   3
   8  -3   2 30.5595 5.06806   4
   8  -3   2 25.1122 4.78815   3
   9  -3   2 14.2682 4.45531   3
   9  -3   2 11.9021 4.80325   4
  10  -3   2 14.8240 5.24028   4
  10  -3   2 8.95338 4.29437   3
  11  -3   2 1.39802 4.02598   3
  11  -3   2 -7.1556 4.10823   4
  12  -3   2 8.74056 5.83692   4
  12   2  -2 2.37503 3.27424   1
  11   2  -2 15.2869 3.51996   1
  10   2  -2 22.9930 3.72030   1
  10   2  -2 18.4625 3.38810   1
   9   2  -2 110.079 8.68036   4
   9   2  -2 110.326 6.16730   1
   9   2  -2 120.078 6.37473   1
   8   2  -2 1.62244 2.23083   1
   8   2  -2 0.01087 3.88966   4
   8   2  -2 6.06352 2.29608   1
   7   2  -2 55.2455 6.23308   4
   7   2  -2 56.1231 4.44215   1
   7   2  -2 57.5321 4.33143   1
  -7  -2   2 55.4656 2.69551   2
   6   2  -2 370.159 9.19982   1
   6   2  -2 365.551 12.0994   4
   6   2  -2 360.283 9.11524   1
  -6  -2   2 355.970 6.90514   2
   5   2  -2 762.349 16.9817   4
   5   2  -2 768.594 14.1584   1
   5   2  -2 767.292 14.2436   1
  -5  -2   2 750.586 12.0361   2
   4   2  -2 165.626 5.17253   1
   4   2  -2 163.707 5.15051   1
   4   2  -2 167.179 4.37052   5
   4   2  -2 169.548 4.41177   5
   4   2  -2 173.763 6.67156   4
  -4  -2   2 161.913 3.93065   2
   3   2  -2 463.451 9.14992   1
   3   2  -2 435.311 8.66702   5
   3   2  -2 458.133 10.2199   4
   3   2  -2 437.984 8.93985   1
  -3  -2   2 449.895 7.76410   2
   2   2  -2 872.701 14.4011   5
   2   2  -2 875.100 13.2461   2
   2   2  -2 862.561 14.2425   1
  -2  -2   2 867.685 13.1942   2
   1   2  -2 85.0681 2.62150   2
   1   2  -2 84.3249 2.87313   1
  -1  -2   2 86.4436 2.44716   2
   0   2  -2 1602.76 22.4367   2
   0  -2   2 1568.58 22.9219   5
   0  -2   2 1607.96 22.0456   2
   0  -2   2 1613.05 23.3240   3
  -1   2  -2 19.1146 0.76956   2
   1  -2   2 18.1094 0.95261   5
   1  -2   2 20.2333 1.20446   4
   1  -2   2 16.6678 1.14566   1
   1  -2   2 16.7929 1.27686   1
   1  -2   2 22.8693 1.80678   3
   2  -2   2 2076.90 27.8764   1
   2  -2   2 2103.67 31.0531   3
   2  -2   2 2092.30 30.0858   4
   2  -2   2 2002.36 27.6942   1
   3  -2   2 1322.51 22.3466   3
   3  -2   2 1343.55 21.8314   4
   4  -2   2 1088.51 19.8995   4
   4  -2   2 1094.10 20.1715   3
   5  -2   2 62.0443 4.72551   3
   5  -2   2 58.1740 4.79229   4
   6  -2   2 3.96056 2.73598   4
   6  -2   2 3.56857 2.24598   3
   7  -2   2 69.5791 6.48118   4
   7  -2   2 82.1566 6.07739   3
   8  -2   2 256.831 10.7044   3
   8  -2   2 251.536 11.3100   4
   9  -2   2 6.26063 4.39329   4
   9  -2   2 15.6545 4.49450   3
  10  -2   2 74.0666 8.14628   4
  10  -2   2 79.6110 7.92789   3
  11  -2   2 29.0464 6.65802   4
  12  -2   2 -1.3377 4.73632   4
  12   1  -2 5.22017 2.98268   1
  11   1  -2 13.3018 3.24612   1
  11   1  -2 5.69489 2.76580   1
  10   1  -2 3.45787 2.26202   1
  10   1  -2 2.36303 2.38422   1
   9   1  -2 2.99639 4.63502   4
   9   1  -2 4.16361 2.17046   1
   9   1  -2 8.21871 2.48521   1
   8   1  -2 122.732 5.36711   1
   8   1  -2 119.245 5.42479   1
   8   1  -2 110.133 8.01871   4
   7   1  -2 8.44423 3.63784   4
   7   1  -2 7.56398 2.16367   1
   7   1  -2 9.85916 2.09291   1
   6   1  -2 408.199 8.99356   1
   6   1  -2 392.219 8.84194   1
   6   1  -2 422.729 12.7681   4
   5   1  -2 1325.46 20.7756   1
   5   1  -2 1317.46 24.6839   4
   5   1  -2 1334.92 20.9031   1
   4   1  -2 1426.72 24.8880   4
   4   1  -2 1455.55 21.9420   1
   4   1  -2 1442.35 21.8389   1
   3   1  -2 681.191 13.3231   4
   3   1  -2 682.085 10.6014   5
   3   1  -2 666.310 10.5513   5
   3   1  -2 691.210 11.5158   1
   3   1  -2 684.070 11.4725   1
  -3  -1   2 680.188 9.94494   2
   2   1  -2 2068.02 27.4255   2
   2   1  -2 2052.01 29.2613   1
   2   1  -2 2103.68 29.2214   5
   2   1  -2 2012.51 28.9998   5
   2   1  -2 2098.43 29.1706   1
  -2  -1   2 2041.45 28.0774   2
   1   1  -2 4.47476 0.76049   1
   1   1  -2 7.25214 0.84044   2
  -1  -1   2 5.00033 0.67644   2
   0   1  -2 133.620 2.74165   2
   0   1  -2 137.419 3.38881   1
   0  -1   2 129.293 2.47747   2
   0  -1   2 138.065 3.02913   3
   1  -1   2 1.98225 0.41182   1
   1  -1   2 0.60259 0.39442   1
   1  -1   2 3.08072 0.81924   3
   1  -1   2 0.74912 0.54410   4
   2  -1   2 1952.59 28.7035   4
   3  -1   2 2544.78 37.9219   3
   3  -1   2 2525.02 37.8447   4
   4  -1   2 663.355 13.9109   3
   4  -1   2 659.394 14.0259   4
   5  -1   2 2457.89 39.9306   4
   5  -1   2 2446.58 39.2935   3
   6  -1   2 65.1395 5.03131   3
   6  -1   2 65.8457 5.26497   4
   7  -1   2 51.4387 5.28500   3
   7  -1   2 48.1510 5.76002   4
   8  -1   2 8.15398 3.55851   3
   8  -1   2 1.45926 3.43627   4
   9  -1   2 77.5536 8.08963   4
  10  -1   2 -6.0208 4.03086   4
  10  -1   2 -2.6288 1.20437   1
  11  -1   2 129.522 4.95576   1
  11  -1   2 130.517 4.97842   1
  11  -1   2 141.770 11.1946   4
  12  -1   2 -7.1676 4.87800   4
  12  -1   2 -0.0187 1.90552   1
  12  -1   2 1.76765 1.98279   1
  12   0  -2 4.01900 2.62711   1
  12   0  -2 3.34505 2.86598   1
  11   0  -2 4.34922 2.46992   1
  11   0  -2 3.63243 2.34063   1
  10   0  -2 1.08830 2.15103   1
  10   0  -2 -0.0836 1.94944   1
   9   0  -2 20.9765 2.81634   1
   9   0  -2 23.7945 2.87343   1
   9   0  -2 20.6027 5.31797   4
   8   0  -2 23.5877 4.72563   4
   8   0  -2 28.8465 2.89814   1
   8   0  -2 26.9173 2.76613   1
   7   0  -2 31.8743 2.75880   1
   7   0  -2 34.0530 2.74859   1
   7   0  -2 23.6965 4.39005   4
   6   0  -2 355.236 11.5555   4
   6   0  -2 366.240 7.67470   1
   6   0  -2 368.377 7.70311   1
   5   0  -2 9.75971 1.35984   1
   5   0  -2 9.82188 2.55036   4
   5   0  -2 9.42242 1.46321   1
   4   0  -2 879.914 13.7264   1
   4   0  -2 893.700 17.2024   4
   4   0  -2 874.411 13.7168   1
   3   0  -2 1155.91 19.6279   4
   3   0  -2 1177.19 17.0953   1
   3   0  -2 1154.82 16.9585   1
   2   0  -2 97.9954 2.60383   1
   2   0  -2 93.2852 2.07083   5
   2   0  -2 92.2187 2.46550   1
   2   0  -2 95.5782 2.07192   5
   1   0  -2 2194.18 30.2538   1
   1   0  -2 2194.46 30.2804   5
   1   0  -2 2205.06 30.0037   1
   1   0  -2 2184.87 30.0413   5
   1   0  -2 2212.22 29.3561   2
  -1   0   2 2199.98 29.4425   2
   1   0   2 3396.48 46.7857   3
   1   0   2 3443.04 46.5156   4
   3   0   2 189.201 5.88905   4
   3   0   2 190.550 5.75924   3
   4   0   2 180.677 6.28606   3
   4   0   2 182.305 6.58122   4
   5   0   2 655.616 14.7058   3
   5   0   2 665.925 15.5264   4
   6   0   2 1325.12 25.3203   3
   6   0   2 1359.94 26.6327   4
   7   0   2 583.773 16.3905   4
   8   0   2 14.3414 1.84643   1
   8   0   2 16.3752 1.80671   1
   8   0   2 18.4504 4.81565   4
   9   0   2 292.772 6.91998   1
   9   0   2 283.580 6.98860   1
   9   0   2 284.136 13.4205   4
  10   0   2 14.5959 2.32314   1
  10   0   2 15.5834 2.41446   1
  10   0   2 8.26415 4.77343   4
  11   0   2 -1.4954 4.87708   4
  11   0   2 1.38340 1.98904   1
  11   0   2 -1.2626 1.73421   1
  12   0   2 -0.6943 2.06897   1
  12   0   2 -10.217 4.37261   4
  12   0   2 1.51471 2.04129   1
  12  -1  -2 -1.4338 2.33083   1
  12  -1  -2 0.42893 2.24470   1
  11  -1  -2 11.3903 2.72261   1
  11  -1  -2 11.8527 2.57371   1
  10  -1  -2 1.51158 1.94919   1
  10  -1  -2 1.41252 1.89451   1
   9  -1  -2 3.37350 1.80930   1
   9  -1  -2 1.69892 1.69635   1
   9  -1  -2 -7.0676 3.54709   4
   8  -1  -2 255.604 6.60313   1
   8  -1  -2 252.857 6.50719   1
   8  -1  -2 264.327 11.4778   4
   7  -1  -2 126.897 7.71918   4
   7  -1  -2 143.615 4.31905   1
   7  -1  -2 137.844 4.26503   1
   6  -1  -2 5.52834 1.26837   1
   6  -1  -2 5.56494 1.32452   1
   6  -1  -2 5.13648 2.77942   4
   5  -1  -2 311.189 9.46987   4
   5  -1  -2 288.927 5.58551   1
   5  -1  -2 293.267 8.12590   3
   5  -1  -2 282.958 5.59691   1
   4  -1  -2 1325.60 21.2920   3
   4  -1  -2 1299.78 18.6750   1
   4  -1  -2 1310.26 18.7765   1
   4  -1  -2 1320.37 22.8714   4
   3  -1  -2 155.908 3.21087   1
   3  -1  -2 159.572 3.38014   1
   1  -1  -2 862.203 12.5866   5
   1  -1  -2 867.785 12.2882   5
   1  -1  -2 856.422 12.4644   1
   1  -1  -2 868.600 12.6904   1
   1  -1  -2 852.826 11.9359   3
  -1   1   2 860.422 11.7193   2
   0  -1  -2 160.427 3.13547   2
   0  -1  -2 153.587 3.36979   1
   0  -1  -2 157.074 3.73166   5
   0   1   2 153.621 3.49974   1
   0   1   2 158.746 2.97026   2
   0   1   2 156.633 2.93659   2
   1   1   2 5013.83 68.0096   1
   1   1   2 5153.25 68.5581   4
   1   1   2 5102.18 68.7357   1
   2   1   2 4105.10 56.5315   4
   2   1   2 4024.74 54.4040   1
   2   1   2 3989.38 54.3603   1
   3   1   2 2857.23 38.9501   1
   3   1   2 2813.31 42.3909   4
   3   1   2 2862.59 38.9524   1
   4   1   2 594.230 9.71674   1
   4   1   2 580.661 13.2909   4
   4   1   2 602.158 9.69394   1
   5   1   2 1069.98 21.6411   4
   5   1   2 1085.46 16.3926   1
   5   1   2 1071.63 16.4243   1
   6   1   2 204.690 8.98846   4
   6   1   2 192.331 4.89680   1
   6   1   2 195.004 5.04896   1
   7   1   2 84.3180 3.58045   1
   7   1   2 74.0649 3.59899   1
   7   1   2 72.7651 6.82690   4
   8   1   2 321.008 13.1747   4
   8   1   2 308.557 7.71492   1
   8   1   2 315.014 7.58655   1
   9   1   2 4.31244 2.06260   1
   9   1   2 -0.6417 1.95976   1
   9   1   2 7.86781 4.98123   4
  10   1   2 53.7448 4.38620   1
  10   1   2 36.8350 6.43354   4
  10   1   2 50.1321 4.14289   1
  11   1   2 4.58489 2.32707   1
  11   1   2 -6.2936 4.44827   4
  11   1   2 2.59267 2.28875   1
  12   1   2 2.42100 2.33726   1
  12   1   2 3.20966 2.54738   1
  12   1   2 -7.3178 4.71221   4
  12  -2  -2 -0.0144 1.86055   1
  12  -2  -2 3.63931 2.54305   1
  11  -2  -2 -0.7336 1.80276   1
  11  -2  -2 0.89570 2.03389   1
  10  -2  -2 16.9287 2.56323   1
  10  -2  -2 16.1035 2.43329   1
   9  -2  -2 16.2504 2.21053   1
   9  -2  -2 20.6775 2.46282   1
   8  -2  -2 87.3915 7.68288   4
   8  -2  -2 71.7236 3.54175   1
   8  -2  -2 73.2352 3.36526   1
   7  -2  -2 200.680 4.96270   1
   7  -2  -2 198.053 9.18538   4
   7  -2  -2 199.231 4.75924   1
   7  -2  -2 196.238 8.06619   3
   6  -2  -2 103.907 3.05891   1
   6  -2  -2 105.536 5.62254   3
   6  -2  -2 109.881 6.44689   4
   6  -2  -2 101.695 3.18900   1
   5  -2  -2 9.20811 2.94541   4
   5  -2  -2 14.6540 2.85496   3
   5  -2  -2 8.44886 1.37938   1
   5  -2  -2 6.48797 1.27446   1
   4  -2  -2 619.125 12.1826   3
   4  -2  -2 604.326 12.9768   4
   4  -2  -2 627.190 9.43925   1
   4  -2  -2 629.258 9.71763   1
   3  -2  -2 109.999 2.66569   1
   3  -2  -2 108.624 2.86018   1
   3  -2  -2 112.868 3.81482   3
   1  -2  -2 1.51918 0.64861   3
   1  -2  -2 1.53297 0.55435   5
   1  -2  -2 0.31637 0.63481   5
   1  -2  -2 1.82489 0.67664   1
   1  -2  -2 0.79319 0.68923   1
  -1   2   2 1.61499 0.43441   2
   0  -2  -2 4205.48 56.7075   5
   0  -2  -2 4092.80 57.1869   5
   0  -2  -2 4269.25 56.9295   1
  -2  -2  -2 446.762 7.50748   2
   2   2   2 462.300 8.52889   1
   2   2   2 449.212 7.16622   2
   2   2   2 443.890 8.39028   5
   2   2   2 450.365 9.22828   4
   2   2   2 450.543 8.38342   1
  -3  -2  -2 30.2937 1.49613   2
   3   2   2 35.3335 2.80017   4
   3   2   2 28.6277 2.14403   1
   3   2   2 29.8770 1.79901   5
   3   2   2 26.1843 2.01570   1
   4   2   2 43.2606 2.68552   1
   4   2   2 52.1057 4.01437   4
   4   2   2 45.4058 2.66073   1
   5   2   2 537.916 10.5100   1
   5   2   2 551.726 10.4668   1
   5   2   2 529.730 13.7944   4
   6   2   2 352.038 11.9653   4
   6   2   2 358.848 8.22523   1
   6   2   2 357.681 8.41360   1
   7   2   2 189.323 6.31241   1
   7   2   2 170.052 8.97651   4
   7   2   2 178.715 5.93280   1
   8   2   2 360.671 9.30534   1
   8   2   2 360.887 9.23545   1
   8   2   2 360.520 14.2050   4
   9   2   2 7.81466 2.40769   1
   9   2   2 9.07263 2.64764   1
   9   2   2 7.11598 5.19303   4
  10   2   2 10.4988 5.35919   4
  10   2   2 13.5578 2.78007   1
  10   2   2 8.93763 2.76428   1
  11   2   2 1.59679 2.26577   1
  11   2   2 0.64188 4.28323   4
  11   2   2 3.92169 2.59344   1
  12   2   2 4.47333 2.84466   1
  12   2   2 -4.2579 4.66541   4
  12  -3  -2 14.0303 2.89989   1
  12  -3  -2 10.2330 2.36820   1
  11  -3  -2 17.2118 2.46911   1
  11  -3  -2 24.1047 2.92723   1
  10  -3  -2 7.81711 1.92513   1
  10  -3  -2 11.5285 2.27317   1
   9  -3  -2 62.6575 6.37583   3
   9  -3  -2 54.6497 3.68843   1
   9  -3  -2 53.5465 3.27302   1
   8  -3  -2 3.00972 1.36523   1
   8  -3  -2 7.31452 3.25248   3
   8  -3  -2 5.58834 1.62338   1
   7  -3  -2 310.767 6.16057   1
   7  -3  -2 304.549 6.51089   1
   7  -3  -2 309.004 10.1280   3
   6  -3  -2 25.0963 1.90190   1
   6  -3  -2 23.2530 1.83947   1
   6  -3  -2 29.2756 3.66483   3
   5  -3  -2 8626.76 114.773   1
   5  -3  -2 8634.88 119.027   3
   4  -3  -2 363.639 8.77870   3
   4  -3  -2 358.918 6.77767   1
   4  -3  -2 365.047 6.49701   1
   3  -3  -2 753.304 13.5115   3
   3  -3  -2 748.367 11.7552   1
   3  -3  -2 747.697 12.1278   1
   2  -3  -2 171.303 4.16698   1
   2  -3  -2 175.136 4.42183   1
   2  -3  -2 174.910 4.61580   3
   1  -3  -2 2.04222 0.99958   3
   1  -3  -2 2.76607 0.99467   1
   1  -3  -2 1.89174 1.01468   1
   1  -3  -2 2.97610 1.01040   5
   1  -3  -2 2.47569 0.76729   5
  -1   3   2 2.30441 0.62964   2
   0  -3  -2 39.6518 2.12935   5
   0  -3  -2 42.4248 1.83812   2
   0  -3  -2 45.0270 2.45549   1
   0  -3  -2 52.9015 2.62422   5
   0   3   2 47.6246 1.58624   4
   0   3   2 46.2060 1.85582   2
  -1  -3  -2 897.055 14.0340   2
  -1  -3  -2 906.605 15.0791   1
  -1  -3  -2 926.402 17.3131   5
   1   3   2 921.908 15.1863   1
   1   3   2 888.530 14.3728   4
   1   3   2 912.949 13.9650   2
  -2  -3  -2 252.605 5.40824   2
   2   3   2 258.096 6.41747   1
   2   3   2 252.536 6.51213   4
   2   3   2 250.468 5.22783   2
   2   3   2 249.258 6.40038   5
  -3  -3  -2 183.783 4.54153   2
   3   3   2 182.713 5.38988   1
   3   3   2 192.216 3.99282   2
   3   3   2 194.328 5.64156   1
   3   3   2 191.286 5.40723   5
   3   3   2 188.575 6.31118   4
  -4  -3  -2 1023.93 15.7965   2
   4   3   2 1003.60 19.8150   4
   4   3   2 1011.35 17.4656   1
   4   3   2 999.002 17.5847   1
   4   3   2 1032.89 16.6261   5
  -5  -3  -2 356.287 7.11457   2
   5   3   2 359.181 8.74348   1
   5   3   2 356.752 8.91228   1
   5   3   2 378.418 11.3966   4
  -6  -3  -2 11.4398 1.70703   2
   6   3   2 19.5007 4.25055   4
   6   3   2 11.7688 2.46034   1
   6   3   2 12.5206 2.38804   1
  -7  -3  -2 8.53005 1.58593   2
   7   3   2 8.65291 2.45086   1
   7   3   2 14.4241 2.61918   1
   7   3   2 10.0384 3.65282   4
   8   3   2 163.677 9.91784   4
   8   3   2 143.808 6.60860   1
   8   3   2 142.990 6.40839   1
   9   3   2 4.74844 2.67752   1
   9   3   2 -3.5235 3.52011   4
   9   3   2 4.09123 2.34868   1
  10   3   2 48.2194 7.45512   4
  10   3   2 73.2539 5.87531   1
  10   3   2 71.6469 5.61621   1
  11   3   2 -0.8501 4.87454   4
  11   3   2 13.0677 3.49252   1
  12   3   2 -1.5421 2.95440   1
  12   3   2 -12.709 4.35783   4
  11  -4  -2 15.0225 2.39152   1
  11  -4  -2 20.4067 2.74186   1
  10  -4  -2 61.9035 4.11776   1
  10  -4  -2 64.2637 6.84431   3
  10  -4  -2 59.7661 3.74854   1
   9  -4  -2 6.62030 3.60374   3
   9  -4  -2 9.36357 1.87891   1
   9  -4  -2 9.94016 2.08497   1
   8  -4  -2 8.28928 3.54332   3
   8  -4  -2 9.33377 1.94286   1
   8  -4  -2 8.65889 1.74815   1
   7  -4  -2 3.19929 2.71398   3
   7  -4  -2 5.25890 1.60368   1
   7  -4  -2 7.85692 1.53654   1
   6  -4  -2 22.5297 1.91815   1
   6  -4  -2 22.5159 2.13859   1
   6  -4  -2 23.6957 3.50209   3
   5  -4  -2 65.6777 4.66021   3
   5  -4  -2 63.4974 3.08624   1
   5  -4  -2 63.3386 2.85364   1
   4  -4  -2 1011.24 15.7470   1
   4  -4  -2 993.081 18.3901   3
   4  -4  -2 993.801 16.1234   1
   3  -4  -2 230.707 6.52254   3
   3  -4  -2 222.115 5.46126   1
   3  -4  -2 240.979 5.85400   1
   2  -4  -2 15.2939 1.78625   1
   2  -4  -2 14.9360 1.21520   5
   2  -4  -2 10.1248 1.57475   1
   2  -4  -2 18.2606 2.11949   3
   2  -4  -2 13.1096 1.07468   5
   2  -4  -2 15.3206 1.84255   1
  -2   4   2 12.9358 1.04454   2
   1  -4  -2 3046.94 43.5849   1
   1  -4  -2 3075.25 40.6542   2
   1  -4  -2 3015.09 43.8013   1
   1  -4  -2 2965.78 40.6080   2
   1  -4  -2 3148.20 42.6203   5
   1  -4  -2 3039.12 43.2402   5
  -1   4   2 3070.24 41.7164   2
   0  -4  -2 146.307 4.77266   1
   0  -4  -2 147.207 4.41379   5
   0  -4  -2 145.750 4.78904   5
   0  -4  -2 141.659 3.62053   2
   0   4   2 148.254 3.22182   4
   0   4   2 144.938 3.78979   2
  -1  -4  -2 26.6497 2.01031   2
  -1  -4  -2 30.0187 2.59033   1
  -1  -4  -2 43.6237 3.98453   5
   1   4   2 32.3776 2.01493   4
   1   4   2 43.8409 2.34175   2
   1   4   2 36.5384 2.93481   1
  -2  -4  -2 1124.05 18.9944   1
  -2  -4  -2 1126.21 17.6305   2
   2   4   2 1106.10 19.4512   5
   2   4   2 1137.43 19.2408   1
   2   4   2 1088.63 17.4328   2
   2   4   2 1129.39 18.8041   4
  -3  -4  -2 118.615 4.02919   2
   3   4   2 111.591 4.82336   5
   3   4   2 113.700 4.87639   1
   3   4   2 117.652 3.68971   2
   3   4   2 116.004 5.09523   4
  -4  -4  -2 745.242 12.8802   2
   4   4   2 745.681 14.1905   5
   4   4   2 740.933 16.0814   4
   4   4   2 677.481 10.9891   2
   4   4   2 761.486 14.7498   1
   4   4   2 676.030 14.2208   1
   4   4   2 758.398 11.2365   2
  -5  -4  -2 205.446 5.74567   2
   5   4   2 195.586 7.08278   1
   5   4   2 215.821 7.17081   1
   5   4   2 212.792 8.63043   4
   5   4   2 215.161 6.28452   5
  -6  -4  -2 317.081 7.59182   2
   6   4   2 331.515 9.45521   1
   6   4   2 329.999 11.5814   4
   6   4   2 311.282 6.57931   5
   6   4   2 306.816 9.43142   1
  -7  -4  -2 -3.4001 1.37300   2
   7   4   2 -4.5377 2.16729   1
   7   4   2 -4.0110 3.38691   4
   7   4   2 -1.4521 1.89216   1
  -8  -4  -2 124.718 6.60600   2
   8   4   2 126.080 6.74970   1
   8   4   2 122.894 9.18170   4
   8   4   2 128.805 6.44981   1
   9   4   2 -4.8110 2.51208   1
   9   4   2 -3.3718 4.12474   4
   9   4   2 1.66828 2.26651   1
  10   4   2 14.0629 5.78694   4
  10   4   2 6.86109 3.55820   1
  11   4   2 6.07634 4.70419   4
  11   4   2 -0.3676 3.10147   1
  12   4   2 -0.5822 5.27846   4
  12   4   2 -2.7889 3.33346   1
  11  -5  -2 2.55031 2.06509   1
  11  -5  -2 -1.1799 1.82003   1
  10  -5  -2 45.0298 3.61161   1
  10  -5  -2 42.7940 3.54330   1
  10  -5  -2 46.1859 6.35627   3
   9  -5  -2 12.4129 4.04572   3
   9  -5  -2 11.5496 2.07030   1
   9  -5  -2 10.4740 2.24852   1
   8  -5  -2 153.220 5.45462   1
   8  -5  -2 155.299 5.06269   1
   8  -5  -2 145.072 8.19351   3
   7  -5  -2 13.6770 2.28697   1
   7  -5  -2 15.7476 3.79083   3
   7  -5  -2 8.99405 1.75460   1
   6  -5  -2 301.092 7.10142   1
   6  -5  -2 304.202 7.54896   1
   6  -5  -2 321.191 10.3654   3
   5  -5  -2 470.888 9.89930   1
   5  -5  -2 482.353 12.4029   3
   5  -5  -2 486.893 9.59748   1
   4  -5  -2 78.1200 3.74073   1
   4  -5  -2 75.0644 3.92296   1
   4  -5  -2 92.3112 4.93312   3
   3  -5  -2 72.3611 4.01022   3
   3  -5  -2 59.9081 3.56324   1
   3  -5  -2 57.9104 3.54854   1
  -3   5   2 57.1499 2.05338   2
   2  -5  -2 1319.93 21.4097   1
   2  -5  -2 1296.80 21.5000   1
   2  -5  -2 1288.29 19.5308   5
   2  -5  -2 1307.84 19.1910   5
   2  -5  -2 1299.03 21.8695   3
  -2   5   2 1315.60 19.0185   2
  -2   5   2 1319.49 19.0718   2
   1  -5  -2 581.007 11.3753   5
   1  -5  -2 579.187 8.69833   2
   1  -5  -2 587.860 11.9369   1
   1  -5  -2 572.743 11.9459   1
   1  -5  -2 587.953 10.7697   5
   1  -5  -2 607.707 8.82015   2
   1  -5  -2 591.466 11.8458   3
  -1   5   2 597.702 10.1456   2
   0  -5  -2 -0.6511 1.00741   5
   0  -5  -2 -0.4347 1.23727   5
   0  -5  -2 0.18446 1.39409   1
   0  -5  -2 1.13411 0.99944   2
   0   5   2 2.84541 0.75797   4
   0   5   2 -0.0806 1.00420   2
  -1  -5  -2 254.969 6.01941   2
  -1  -5  -2 244.046 7.34925   1
   1   5   2 248.906 7.33044   1
   1   5   2 245.539 6.13215   2
   1   5   2 248.078 5.70634   4
  -2  -5  -2 792.227 15.5184   1
  -2  -5  -2 812.773 16.2929   5
  -2  -5  -2 805.725 13.9569   2
   2   5   2 798.010 16.1053   5
   2   5   2 799.009 13.9772   2
   2   5   2 810.755 15.7586   1
   2   5   2 781.011 14.5404   4
  -3  -5  -2 642.445 12.2707   2
   3   5   2 665.810 14.2628   5
   3   5   2 649.036 14.0660   1
   3   5   2 661.566 12.0513   2
   3   5   2 668.728 13.9665   4
  -4  -5  -2 407.317 9.10096   2
   4   5   2 406.262 10.8139   1
   4   5   2 420.243 11.3687   4
   4   5   2 405.798 8.23113   2
   4   5   2 406.552 10.3947   5
  -5  -5  -2 49.3076 3.81076   2
   5   5   2 62.8795 4.91936   1
   5   5   2 53.0082 5.09977   4
   5   5   2 55.7932 4.37366   5
   5   5   2 57.4771 4.95895   1
  -6  -5  -2 52.7345 3.88435   2
   6   5   2 40.7564 5.24152   4
   6   5   2 52.0765 4.83009   1
   6   5   2 50.5531 3.86863   5
   6   5   2 60.3131 4.92564   1
  -7  -5  -2 68.0012 4.30389   2
   7   5   2 60.5250 5.53201   1
   7   5   2 69.6325 7.35211   4
   7   5   2 67.2000 5.40393   1
  -8  -5  -2 9.61583 2.41878   2
   8   5   2 9.61203 4.28559   4
   8   5   2 9.64447 3.46603   1
   9   5   2 77.6357 9.04578   4
   9   5   2 73.7091 6.34569   1
  10   5   2 60.3414 6.19317   1
  10   5   2 54.7103 7.76184   4
  11   5   2 3.58042 3.69362   1
  11   5   2 4.27866 5.72862   4
  12   5   2 17.9058 6.56771   4
  12   5   2 26.2772 5.38467   1
  11  -6  -2 57.0813 4.60384   1
  11  -6  -2 57.8547 4.38484   1
  10  -6  -2 7.22876 2.41502   1
  10  -6  -2 3.18907 4.00213   3
  10  -6  -2 5.41383 2.08983   1
   9  -6  -2 2.75379 2.10750   1
   9  -6  -2 2.89610 1.83903   1
   9  -6  -2 0.98801 3.31262   3
   8  -6  -2 48.6429 5.86555   3
   8  -6  -2 46.2581 3.75646   1
   8  -6  -2 53.9044 3.83105   1
   7  -6  -2 62.2820 6.13924   3
   7  -6  -2 56.1842 3.87586   1
   7  -6  -2 59.9997 4.24951   1
   6  -6  -2 -1.2436 2.56778   3
   6  -6  -2 -0.8204 1.58604   1
   6  -6  -2 2.49262 1.75459   1
   5  -6  -2 5.26172 2.41558   3
   5  -6  -2 3.21631 1.81973   1
   5  -6  -2 4.48022 1.95201   1
   5  -6  -2 0.85856 1.70608   1
   4  -6  -2 3.65971 2.00786   3
   4  -6  -2 -3.4377 1.56841   1
   4  -6  -2 -2.8642 1.44963   1
   3  -6  -2 1425.74 25.0518   3
   3  -6  -2 1422.06 23.8082   1
   3  -6  -2 1411.91 23.9429   1
  -3   6   2 1452.03 20.9374   2
   2  -6  -2 77.3501 4.78524   1
   2  -6  -2 88.5113 3.28595   5
   2  -6  -2 86.3273 4.82414   1
   2  -6  -2 107.684 5.01510   3
   2  -6  -2 89.2327 3.64253   5
  -2   6   2 87.8480 3.35135   2
   1  -6  -2 361.658 9.52798   1
   1  -6  -2 353.450 8.69111   5
   1  -6  -2 356.569 5.90173   2
   1  -6  -2 343.163 9.37136   1
   1  -6  -2 355.641 8.16152   5
   1  -6  -2 342.372 5.79814   2
   1  -6  -2 366.825 9.38329   3
  -1   6   2 350.242 7.66542   2
   0  -6  -2 558.516 12.3384   5
   0  -6  -2 544.558 9.86422   2
   0  -6  -2 540.655 11.5651   5
   0  -6  -2 547.277 12.5641   1
   0   6   2 558.605 10.7917   2
  -1  -6  -2 282.750 8.60471   1
  -1  -6  -2 287.554 8.68715   5
  -1  -6  -2 265.782 6.70027   2
   1   6   2 284.919 8.40918   1
   1   6   2 267.849 7.09072   2
   1   6   2 288.382 6.18321   4
  -2  -6  -2 12.2821 2.24402   2
  -2  -6  -2 18.9233 2.97036   1
  -2  -6  -2 22.8211 3.81177   5
   2   6   2 19.0301 2.51280   2
   2   6   2 17.6194 3.00661   5
   2   6   2 17.0723 2.98205   1
   2   6   2 19.7647 2.46891   4
  -3  -6  -2 174.352 6.83537   1
  -3  -6  -2 172.317 5.76880   2
   3   6   2 159.459 5.55412   2
   3   6   2 164.656 6.33365   4
   3   6   2 173.342 7.23834   5
   3   6   2 172.038 7.18674   1
  -4  -6  -2 4.56448 2.22112   2
   4   6   2 6.92180 2.47087   5
   4   6   2 6.16554 2.82893   1
   4   6   2 7.72333 2.68854   4
   4   6   2 7.81049 1.94919   2
  -5  -6  -2 109.591 5.20190   2
   5   6   2 123.968 6.87134   1
   5   6   2 114.615 6.96449   4
   5   6   2 111.555 5.96626   5
   5   6   2 112.156 3.85757   2
  -6  -6  -2 6.24203 2.41033   2
   6   6   2 5.13745 3.68565   4
   6   6   2 3.60192 2.80951   1
   6   6   2 3.89326 2.73997   1
   6   6   2 7.20255 2.27879   5
  -7  -6  -2 60.5429 4.62153   2
   7   6   2 50.9416 6.45780   4
   7   6   2 56.2912 4.15095   5
   7   6   2 60.6437 5.64340   1
  -8  -6  -2 3.90517 2.55612   2
   8   6   2 -1.6151 3.00109   1
   8   6   2 -4.6418 3.89181   4
  -9  -6  -2 -2.8113 2.62141   2
   9   6   2 -2.3901 4.17930   4
   9   6   2 -5.0715 3.23830   1
  10   6   2 3.24458 3.99304   1
  10   6   2 -4.1785 4.66270   4
  11   6   2 -3.1230 4.03664   1
  11   6   2 6.57181 5.88280   4
  10  -7  -2 6.15237 2.42615   1
  10  -7  -2 12.1435 2.94355   1
   9  -7  -2 36.9884 5.80829   3
   9  -7  -2 32.2882 3.49275   1
   9  -7  -2 39.7508 3.98028   1
   8  -7  -2 40.2875 3.77927   1
   8  -7  -2 58.3502 6.72130   3
   8  -7  -2 59.0435 4.86961   1
   8  -7  -2 59.4538 4.49583   1
   7  -7  -2 85.5999 6.84572   3
   7  -7  -2 61.2521 4.65909   1
   7  -7  -2 71.4469 4.71798   1
   7  -7  -2 79.8774 5.08220   1
   6  -7  -2 130.261 6.10322   1
   6  -7  -2 138.322 7.88547   3
   6  -7  -2 128.186 5.84068   1
   5  -7  -2 770.381 15.6324   1
   5  -7  -2 754.726 15.7438   1
   5  -7  -2 771.230 18.2841   3
   4  -7  -2 56.5462 4.51241   1
   4  -7  -2 51.5706 5.14248   3
   4  -7  -2 46.5625 4.10408   1
  -4   7   2 49.5470 2.58416   2
   3  -7  -2 326.566 9.53233   1
   3  -7  -2 331.757 10.0313   3
   3  -7  -2 339.806 9.64191   1
  -3   7   2 331.092 7.10019   2
   2  -7  -2 -2.9155 1.64419   3
   2  -7  -2 -1.9083 1.10534   5
   2  -7  -2 -1.4236 1.97224   1
   2  -7  -2 -2.0076 1.29426   5
   2  -7  -2 -3.6906 2.03894   1
  -2   7   2 -2.4688 1.39532   2
   1  -7  -2 90.8611 5.87120   1
   1  -7  -2 93.4698 4.39651   5
   1  -7  -2 92.3779 2.34742   2
   1  -7  -2 100.053 4.93731   5
   1  -7  -2 94.9331 5.76618   1
   1  -7  -2 100.019 5.66024   3
   1  -7  -2 94.6937 2.41742   2
  -1   7   2 85.7515 4.22718   2
   0  -7  -2 654.298 11.3665   2
   0  -7  -2 632.513 14.1585   5
   0  -7  -2 632.749 14.7842   1
   0  -7  -2 646.883 13.5566   5
   0   7   2 643.331 12.6493   2
  -1  -7  -2 231.578 6.35188   2
  -1  -7  -2 231.586 8.45781   1
  -1  -7  -2 232.471 8.30485   5
   1   7   2 221.105 5.16532   4
   1   7   2 234.828 8.10825   1
   1   7   2 228.780 6.93821   2
  -2  -7  -2 489.874 12.7840   1
  -2  -7  -2 505.421 10.7475   2
  -2  -7  -2 485.831 13.0167   5
   2   7   2 513.718 16.4555   5
   2   7   2 505.475 11.1841   2
   2   7   2 486.218 10.4180   4
   2   7   2 503.577 12.8041   1
  -3  -7  -2 4.05451 2.39455   1
  -3  -7  -2 7.32260 2.52521   5
  -3  -7  -2 7.54165 2.37422   2
   3   7   2 5.62241 2.24596   4
   3   7   2 4.48842 2.42009   5
   3   7   2 9.26934 2.91532   1
   3   7   2 5.85610 2.05719   2
  -4  -7  -2 0.55455 1.98901   2
   4   7   2 1.46205 2.33678   4
   4   7   2 4.37106 2.75349   5
   4   7   2 2.26667 2.61579   1
   4   7   2 2.19390 1.79253   2
  -5  -7  -2 49.3911 4.27857   2
   5   7   2 42.8546 4.87314   1
   5   7   2 44.4423 4.75458   5
   5   7   2 42.2263 3.32174   2
   5   7   2 48.3491 5.32023   4
  -6  -7  -2 44.6630 4.40243   2
   6   7   2 36.8831 5.44876   4
   6   7   2 42.5394 5.30952   1
   6   7   2 42.5580 4.75118   5
  -7  -7  -2 16.0978 3.43894   2
   7   7   2 14.1751 4.54494   4
   7   7   2 17.0904 3.32947   5
   7   7   2 14.3742 4.12289   1
  -8  -7  -2 12.3521 3.67012   2
   8   7   2 8.98239 2.49447   5
   8   7   2 4.86820 4.42212   4
   8   7   2 3.48992 4.18928   1
  -9  -7  -2 -1.6331 3.09473   2
   9   7   2 2.21570 3.97920   1
   9   7   2 -0.8538 4.35542   4
  10   7   2 -1.4316 4.59905   4
  10   7   2 -1.7467 3.79474   1
  11   7   2 27.7622 5.52608   1
  11   7   2 23.1189 6.78406   4
  10  -8  -2 5.59016 2.91841   1
  10  -8  -2 9.14057 3.05905   1
   9  -8  -2 14.8902 4.92284   3
   9  -8  -2 7.94841 2.91439   1
   9  -8  -2 5.45279 2.85628   1
   8  -8  -2 17.8447 4.69487   3
   8  -8  -2 17.9693 3.24362   1
   8  -8  -2 16.1751 3.29371   1
   7  -8  -2 67.3564 5.40219   1
   7  -8  -2 62.3057 5.10502   1
   7  -8  -2 63.3450 6.98020   3
   6  -8  -2 4.59528 3.25823   3
   6  -8  -2 4.12857 2.66398   1
   6  -8  -2 3.94319 2.53707   1
   5  -8  -2 33.7357 4.94146   3
   5  -8  -2 28.8477 4.07128   1
   5  -8  -2 29.7679 4.02148   1
   4  -8  -2 98.9214 5.94940   1
   4  -8  -2 104.599 6.62513   3
   4  -8  -2 108.676 6.16837   1
  -4   8   2 101.044 4.02317   2
   3  -8  -2 37.6091 4.28085   1
   3  -8  -2 41.1112 4.80532   3
   3  -8  -2 34.1012 4.07657   1
  -3   8   2 38.0853 3.06123   2
   2  -8  -2 101.469 6.16618   1
   2  -8  -2 98.5360 4.33865   5
   2  -8  -2 100.446 5.98431   3
   2  -8  -2 92.9098 5.78285   1
   2  -8  -2 103.876 4.04689   5
  -2   8   2 96.8002 4.51058   2
   1  -8  -2 200.346 7.09967   5
   1  -8  -2 198.959 6.60789   5
   1  -8  -2 213.032 8.31252   3
   1  -8  -2 219.145 8.59048   1
  -1   8   2 214.436 6.75013   2
   0  -8  -2 2.08782 2.00111   5
   0  -8  -2 -1.1025 1.41538   5
   0  -8  -2 2.65381 2.42039   1
   0  -8  -2 3.65324 1.47060   2
   0   8   2 -0.0547 1.74958   2
  -1  -8  -2 414.576 11.7606   5
  -1  -8  -2 386.027 10.9152   5
  -1  -8  -2 396.501 11.8970   1
  -1  -8  -2 391.872 8.99254   2
   1   8   2 392.167 10.0436   2
  -2  -8  -2 165.567 6.16148   2
  -2  -8  -2 174.180 8.00689   5
  -2  -8  -2 155.347 7.77196   1
   2   8   2 157.628 6.59464   2
   2   8   2 163.887 5.31763   4
   2   8   2 168.096 7.92708   1
  -3  -8  -2 14.1276 3.35021   5
  -3  -8  -2 12.3952 2.91635   2
  -3  -8  -2 17.6463 3.57202   1
   3   8   2 14.9202 3.59824   1
   3   8   2 9.48290 3.34892   5
   3   8   2 8.95584 2.69139   4
   3   8   2 14.5382 2.70727   2
  -4  -8  -2 1255.57 22.3786   2
   4   8   2 1279.03 25.9333   5
   4   8   2 1213.93 22.0153   2
   4   8   2 1249.74 25.4646   1
   4   8   2 1252.78 23.7686   4
  -5  -8  -2 11.5306 3.11805   2
   5   8   2 18.1029 4.06207   1
   5   8   2 12.8498 2.48409   2
   5   8   2 10.8137 3.20773   5
   5   8   2 6.98122 3.42461   4
  -6  -8  -2 2.50946 2.87227   2
   6   8   2 4.84834 3.72680   1
   6   8   2 2.00350 2.96757   5
   6   8   2 -1.4191 3.14016   4
   6   8   2 0.16698 1.53602   2
  -7  -8  -2 3.36137 3.02263   2
   7   8   2 3.78846 3.91370   4
   7   8   2 6.06536 3.01222   5
   7   8   2 5.31340 3.94720   1
  -8  -8  -2 25.5053 4.38520   2
   8   8   2 25.8972 3.70429   5
   8   8   2 25.6266 5.41469   1
   8   8   2 23.8368 5.79808   4
  -9  -8  -2 -0.5661 3.33915   2
   9   8   2 -2.6658 4.01140   4
   9   8   2 1.75991 4.29873   1
 -10  -8  -2 11.8540 4.10394   2
  10   8   2 3.71185 4.99742   4
  10   8   2 13.8615 5.11269   1
   9  -9  -2 10.2692 3.37960   1
   9  -9  -2 9.82215 4.79578   3
   8  -9  -2 11.3761 4.34837   3
   8  -9  -2 4.67779 3.01162   1
   7  -9  -2 2.84292 2.93637   1
   7  -9  -2 3.03464 3.59921   3
   6  -9  -2 106.642 8.07795   3
   6  -9  -2 94.6683 6.56357   1
   5  -9  -2 3.91041 3.03055   1
   5  -9  -2 5.44512 3.21129   3
   4  -9  -2 58.8321 6.31731   3
   4  -9  -2 40.7183 4.75924   1
  -4   9   2 47.4724 4.32304   2
   3  -9  -2 16.0517 3.65045   1
   3  -9  -2 19.8968 4.07264   3
  -3   9   2 15.3735 2.63489   2
   2  -9  -2 41.9032 3.52744   5
   2  -9  -2 41.1321 3.13709   5
   2  -9  -2 39.5281 4.86283   1
   2  -9  -2 38.0037 4.90971   3
  -2   9   2 31.8864 3.43899   2
   1  -9  -2 84.8781 6.71561   3
   1  -9  -2 90.2371 5.45446   5
   1  -9  -2 86.8152 6.74074   1
   1  -9  -2 87.5702 4.87470   5
  -1   9   2 99.1650 5.27473   2
   0  -9  -2 609.427 14.9107   5
   0  -9  -2 625.742 11.2471   2
   0  -9  -2 639.064 16.3432   1
   0  -9  -2 614.517 14.2879   5
   0   9   2 620.334 13.7788   2
  -1  -9  -2 37.0733 4.59717   5
  -1  -9  -2 29.2726 3.07139   2
  -1  -9  -2 34.2210 4.71481   1
   1   9   2 29.4537 3.62243   2
  -2  -9  -2 -2.3837 2.48143   1
  -2  -9  -2 0.43083 2.09933   2
  -2  -9  -2 5.94295 3.07348   5
   2   9   2 2.65502 2.31810   2
  -3  -9  -2 19.7053 3.25491   2
   3   9   2 19.4318 3.25033   2
  -4  -9  -2 105.099 6.38989   2
   4   9   2 92.5870 5.98815   4
   4   9   2 100.697 8.13559   5
   4   9   2 86.0487 9.03307   1
   4   9   2 111.395 6.08023   2
  -5  -9  -2 1.57408 2.88026   2
   5   9   2 7.22834 2.58449   2
   5   9   2 6.22035 3.66997   5
   5   9   2 3.88208 3.23242   4
   5   9   2 7.08222 3.98708   1
  -6  -9  -2 3.03594 3.02069   2
   6   9   2 -2.1392 2.73581   5
   6   9   2 5.79937 3.78343   1
   6   9   2 -0.4503 3.42244   4
   6   9   2 0.52865 1.83263   2
  -7  -9  -2 37.8800 4.83735   2
   7   9   2 38.9414 6.21765   1
   7   9   2 35.7588 5.80284   4
   7   9   2 36.6170 5.22109   5
  -8  -9  -2 -0.9269 3.20502   2
   8   9   2 -4.7781 3.74301   4
   8   9   2 1.98188 2.91223   5
   8   9   2 3.07664 4.35275   1
  -9  -9  -2 5.14082 3.87629   2
   9   9   2 11.9831 2.88334   5
   9   9   2 9.27273 5.07018   4
   9   9   2 15.5732 5.28216   1
 -10  -9  -2 17.8060 4.64394   2
  10   9   2 13.1565 5.29736   1
   8 -10  -2 11.8087 3.74144   1
   8 -10  -2 17.6343 5.15994   3
   7 -10  -2 7.55353 4.07032   3
   7 -10  -2 -3.0711 2.91091   1
   6 -10  -2 5.97060 4.03657   3
   6 -10  -2 5.13794 3.39780   1
   5 -10  -2 38.9317 5.28923   1
   5 -10  -2 42.5277 6.03993   3
   4 -10  -2 70.0942 6.50709   1
   4 -10  -2 84.6157 7.02464   3
   3 -10  -2 45.1403 5.87480   3
   3 -10  -2 32.4558 5.01341   1
  -3  10   2 40.1301 4.13143   2
   2 -10  -2 72.8860 3.94183   5
   2 -10  -2 69.7974 4.33516   5
   2 -10  -2 69.1344 6.85535   3
   2 -10  -2 80.9857 7.13019   1
  -2  10   2 65.3505 5.09933   2
   1 -10  -2 25.9957 4.82274   3
   1 -10  -2 21.5812 3.40974   5
   1 -10  -2 20.8521 4.25067   1
   1 -10  -2 16.5287 2.81655   5
  -1  10   2 22.1701 3.46470   2
   0 -10  -2 91.3411 6.44950   5
   0 -10  -2 80.4194 5.83001   5
   0 -10  -2 91.7699 3.66139   2
   0 -10  -2 105.162 7.76282   1
   0 -10  -2 95.9423 7.04140   3
   0  10   2 85.2354 5.67686   2
  -1 -10  -2 3.38554 2.04936   2
  -1 -10  -2 3.22951 2.82471   5
  -1 -10  -2 2.92898 2.49780   5
  -1 -10  -2 0.55067 2.89415   1
   1  10   2 3.99226 2.62472   2
  -2 -10  -2 21.4785 3.18341   2
  -2 -10  -2 19.5143 3.97522   5
   2  10   2 27.2973 3.89576   2
  -3 -10  -2 981.618 18.8831   2
   3  10   2 936.884 19.7330   2
  -4 -10  -2 41.3014 4.61328   2
   4  10   2 34.5337 4.20358   2
  -5 -10  -2 16.9012 3.72425   2
   5  10   2 18.4708 3.33127   2
  -6 -10  -2 86.1753 6.72293   2
   6  10   2 75.6463 7.58144   5
   6  10   2 77.5581 5.04906   2
  -7 -10  -2 1.71780 3.34774   2
   7  10   2 -0.3535 2.96487   5
  -8 -10  -2 -0.4531 3.43446   2
   8  10   2 0.21743 3.10316   5
  -9 -10  -2 6.06726 3.94615   2
   9  10   2 1.70635 2.65726   5
   7 -11  -2 0.26863 3.65041   1
   7 -11  -2 3.85321 4.00033   3
   6 -11  -2 42.9654 6.02013   1
   6 -11  -2 53.5655 7.44785   3
   5 -11  -2 3.88436 3.73201   3
   5 -11  -2 -4.1267 3.33777   1
   4 -11  -2 20.4470 4.94868   3
   4 -11  -2 22.7953 5.05283   1
   3 -11  -2 0.34742 3.53418   3
   3 -11  -2 1.55580 3.54610   1
  -3  11   2 4.76532 3.02722   2
   2 -11  -2 2.42979 3.58812   1
   2 -11  -2 1.22402 1.74756   5
   2 -11  -2 1.20787 3.60118   3
   2 -11  -2 1.61115 1.95034   5
  -2  11   2 3.62997 2.98464   2
   1 -11  -2 62.0735 6.80537   3
   1 -11  -2 69.3072 5.38387   5
   1 -11  -2 72.7691 7.59000   1
   1 -11  -2 66.6012 5.75720   5
  -1  11   2 68.4957 5.75251   2
   0 -11  -2 93.1999 6.71525   5
   0 -11  -2 94.9493 3.59701   2
   0 -11  -2 104.601 8.76916   1
   0 -11  -2 86.7393 7.63256   3
   0 -11  -2 93.6006 7.05765   5
   0  11   2 94.3755 6.65177   2
  -1 -11  -2 161.495 5.93402   2
  -1 -11  -2 173.619 9.17396   5
  -1 -11  -2 167.864 8.63211   5
   1  11   2 154.613 7.96237   2
  -2 -11  -2 161.329 6.68324   2
  -2 -11  -2 159.666 10.0080   5
   2  11   2 165.162 8.18838   2
  -3 -11  -2 1.31569 2.70491   2
   3  11   2 6.19693 3.17216   2
  -4 -11  -2 24.6601 4.07492   2
   4  11   2 28.4444 4.30588   2
  -5 -11  -2 14.9503 3.75462   2
   5  11   2 25.1905 4.09339   2
  -6 -11  -2 4.93200 3.56828   2
   6  11   2 12.0784 3.10180   2
  -7 -11  -2 8.24892 3.84876   2
   7  11   2 9.26647 4.47686   5
   7  11   2 10.2843 2.68590   2
  -8 -11  -2 -1.5323 3.40525   2
   8  11   2 3.04840 3.48642   5
   6 -12  -2 5.82209 4.34644   3
   6 -12  -2 -2.9919 3.73386   1
   5 -12  -2 15.2063 5.01169   3
   5 -12  -2 4.64539 4.62425   1
   4 -12  -2 30.5354 5.83220   3
   4 -12  -2 40.8633 6.39391   1
   3 -12  -2 65.9741 7.71611   3
   3 -12  -2 64.4323 7.73058   1
  -3  12   2 69.2604 6.15374   2
   2 -12  -2 138.902 9.97014   3
   2 -12  -2 140.519 5.86905   5
   2 -12  -2 151.417 10.5707   1
   2 -12  -2 140.604 5.61412   5
  -2  12   2 142.958 8.08978   2
   1 -12  -2 19.8431 5.00489   1
   1 -12  -2 18.0736 3.62773   5
   1 -12  -2 19.3120 3.37113   5
   1 -12  -2 10.2285 4.63123   3
  -1  12   2 17.0262 4.11544   2
   0 -12  -2 -0.8823 2.67997   5
   0 -12  -2 -0.4071 2.62609   5
   0 -12  -2 -0.7407 4.05889   3
   0  12   2 0.26119 3.07649   2
  -1 -12  -2 3.50028 3.46448   5
  -1 -12  -2 5.05672 2.13284   2
  -1 -12  -2 6.57505 3.34342   5
  -1 -12  -2 1.09981 3.75945   3
   1  12   2 3.36626 3.34222   2
  -2 -12  -2 22.1838 3.35619   2
   2  12   2 21.6570 4.48270   2
  -3 -12  -2 2.90533 2.79106   2
   3  12   2 9.51478 3.60263   2
  -4 -12  -2 10.0415 3.32070   2
   4  12   2 9.93976 3.59671   2
  -5 -12  -2 37.4014 4.83511   2
   5  12   2 37.4315 4.74332   2
  -6 -12  -2 15.6389 4.16682   2
   6  12   2 12.4272 3.29262   2
   4 -13  -2 6.64863 4.74191   1
   4 -13  -2 1.71506 4.05002   3
   3 -13  -2 7.58213 4.70865   1
   3 -13  -2 8.36541 4.91548   3
  -3  13   2 9.08463 4.20145   2
   2 -13  -2 39.6691 3.55856   5
   2 -13  -2 39.2591 3.36722   5
   2 -13  -2 41.6154 6.64486   1
   2 -13  -2 45.8175 7.06384   3
  -2  13   2 37.7992 5.49063   2
   1 -13  -2 26.0751 5.95070   3
   1 -13  -2 19.8043 3.50389   5
   1 -13  -2 23.2302 3.78398   5
  -1  13   2 21.4200 4.53579   2
   0 -13  -2 1.77732 2.97742   5
   0 -13  -2 -0.8973 3.94327   3
   0 -13  -2 0.14089 2.75008   5
   0  13   2 2.15144 3.35681   2
  -1 -13  -2 21.3780 4.62998   5
  -1 -13  -2 22.7584 2.62124   2
  -1 -13  -2 28.9097 6.00536   3
   1  13   2 23.8752 4.65706   2
  -2 -13  -2 13.8126 2.93480   2
   2  13   2 17.6139 4.30455   2
  -3 -13  -2 6.53858 2.91042   2
   3  13   2 5.35866 3.60735   2
  -4 -13  -2 12.8738 3.45757   2
   4  13   2 13.3301 4.01230   2
  -5 -13  -2 -3.7846 2.73412   2
   5  13   2 -4.8687 2.71730   2
   0  14   2 8.58916 4.27157   2
   4  13  -3 0.58941 3.13084   2
  -4 -13   3 0.42048 2.78686   2
  -4 -13   3 1.67632 4.60915   3
   3  13  -3 2.28842 3.53526   2
  -3 -13   3 5.00386 4.72178   3
  -3 -13   3 4.58090 2.74132   2
   2  13  -3 -1.9799 3.33190   2
  -2 -13   3 -1.8844 2.05007   2
  -2 -13   3 -2.3765 4.16573   3
   1  13  -3 4.08747 3.76928   2
  -1 -13   3 -1.4839 1.55675   2
  -1 -13   3 1.13407 4.37266   3
  -1 -13   3 4.98833 3.26696   5
   0  13  -3 17.3177 4.62860   2
   0 -13   3 24.9005 6.12374   3
   0 -13   3 17.4471 4.04080   5
   0 -13   3 15.8848 3.67623   5
  -1  13  -3 4.35811 3.58603   2
   1 -13   3 0.80840 4.21314   3
   1 -13   3 6.00224 2.72971   5
   1 -13   3 -0.8028 2.17288   5
  -2  13  -3 11.4716 4.14672   2
   2 -13   3 12.8183 2.21734   5
   2 -13   3 17.9766 5.81344   3
   2 -13   3 11.2492 2.22988   5
   2 -13   3 14.0873 5.09108   1
  -3  13  -3 5.04064 3.88113   2
   3 -13   3 1.37497 4.40994   3
   3 -13   3 5.32052 4.19323   1
   4 -13   3 10.1444 4.80966   1
   4 -13   3 13.1490 5.36972   3
   6  12  -3 1.20651 2.71665   2
  -6 -12   3 2.44913 3.32522   2
   5  12  -3 -0.1362 2.79938   2
  -5 -12   3 7.43323 3.44115   2
   4  12  -3 5.34120 3.25315   2
  -4 -12   3 0.04071 2.88361   2
   3  12  -3 25.4759 4.64699   2
  -3 -12   3 30.0339 5.89071   3
  -3 -12   3 27.8842 3.73492   2
   2  12  -3 2.00556 3.20186   2
  -2 -12   3 -2.9456 4.14883   3
  -2 -12   3 2.50207 2.30304   2
   1  12  -3 16.6997 4.21392   2
  -1 -12   3 26.9565 2.81775   2
  -1 -12   3 16.3629 4.99678   3
  -1 -12   3 21.8174 4.19233   5
   0  12  -3 1.36236 3.20570   2
   0 -12   3 -0.0192 3.81488   3
   0 -12   3 -0.7259 2.70057   5
   0 -12   3 0.67277 2.72464   5
  -1  12  -3 56.8339 5.98951   2
   1 -12   3 71.8391 5.90268   5
   1 -12   3 63.7248 7.75063   3
   1 -12   3 66.8141 7.70626   1
   1 -12   3 71.5098 5.67472   5
  -2  12  -3 43.9279 5.57141   2
   2 -12   3 50.9533 7.21211   3
   2 -12   3 45.9859 6.57302   1
   2 -12   3 39.4345 3.46265   5
   2 -12   3 43.5788 3.78728   5
  -3  12  -3 10.2627 3.82872   2
   3 -12   3 13.6822 5.31888   3
   3 -12   3 10.9478 4.57390   1
   4 -12   3 12.9849 5.27487   3
   4 -12   3 16.3028 4.90501   1
   5 -12   3 3.25728 4.00285   1
   5 -12   3 1.55599 4.44160   3
   6 -12   3 1.09571 4.69615   3
   6 -12   3 3.07250 3.79544   1
   6  11  -3 -0.9134 2.31769   2
  -6 -11   3 2.80342 3.17219   2
   5  11  -3 0.28282 2.71510   2
  -5 -11   3 1.58617 3.04147   2
   4  11  -3 68.5679 6.11278   2
  -4 -11   3 63.8242 5.33678   2
   3  11  -3 5.27691 3.50443   2
  -3 -11   3 12.5114 3.17897   2
   2  11  -3 0.68032 2.99881   2
  -2 -11   3 5.29127 5.92758   5
  -2 -11   3 -0.3126 3.34532   3
  -2 -11   3 0.46907 2.19487   2
   1  11  -3 36.4229 4.93323   2
  -1 -11   3 30.6904 3.02909   2
  -1 -11   3 30.2869 4.35529   5
  -1 -11   3 32.6409 5.64897   3
   0  11  -3 9.69944 3.47826   2
   0 -11   3 6.99820 3.22390   5
   0 -11   3 3.37651 2.96441   5
   0 -11   3 7.92558 4.48451   3
   0 -11   3 8.01699 3.91487   1
   0 -11   3 9.74406 1.62894   2
  -1  11  -3 6.45716 3.25825   2
   1 -11   3 4.01487 3.75535   1
   1 -11   3 -0.5909 3.69940   3
   1 -11   3 8.95256 2.66993   5
   1 -11   3 6.77076 2.67295   5
  -2  11  -3 21.3615 3.95255   2
   2 -11   3 11.6485 2.36826   5
   2 -11   3 18.4978 4.68887   1
   2 -11   3 21.6714 2.67177   5
   2 -11   3 23.8336 5.53556   3
  -3  11  -3 3.56075 3.00795   2
   3 -11   3 5.95878 3.76870   1
   3 -11   3 5.74121 4.21789   3
   4 -11   3 116.138 9.61409   3
   4 -11   3 146.021 9.23875   1
   5 -11   3 19.9171 4.39856   1
   5 -11   3 20.7137 5.74939   3
   6 -11   3 -0.6614 3.25388   1
   6 -11   3 2.68737 4.53054   3
   7 -11   3 10.6588 5.29306   3
   7 -11   3 9.63208 4.18111   1
   8  10  -3 28.3450 5.11358   5
  -8 -10   3 30.6657 5.07406   2
   7  10  -3 13.5100 4.54039   5
  -7 -10   3 13.5834 3.96097   2
   6  10  -3 -1.5237 2.09893   2
  -6 -10   3 2.59607 3.00513   2
   5  10  -3 17.2810 3.56608   2
  -5 -10   3 15.4997 3.60388   2
   4  10  -3 106.554 6.73724   2
  -4 -10   3 97.4070 6.23623   2
   3  10  -3 18.3939 3.85622   2
  -3 -10   3 20.9188 3.42937   2
   2  10  -3 12.4626 3.37192   2
  -2 -10   3 10.2264 2.61041   2
  -2 -10   3 10.7757 3.53314   5
   1  10  -3 65.6106 5.52659   2
  -1 -10   3 78.6295 6.44099   5
  -1 -10   3 74.0480 6.57259   3
  -1 -10   3 84.4329 7.63337   1
  -1 -10   3 71.8377 4.21715   2
   0  10  -3 23.4139 3.72396   2
   0 -10   3 32.6072 2.58689   2
   0 -10   3 28.7582 3.99240   5
   0 -10   3 30.2891 5.21616   3
   0 -10   3 24.9551 4.76485   1
  -1  10  -3 70.8508 5.56770   2
   1 -10   3 63.6688 4.74757   5
   1 -10   3 72.7859 6.85707   1
   1 -10   3 64.7039 4.89427   5
   1 -10   3 54.8255 6.21352   3
  -2  10  -3 25.9029 3.80164   2
   2 -10   3 33.0852 5.04273   1
   2 -10   3 27.7034 2.95147   5
   2 -10   3 22.6117 4.80450   3
   2 -10   3 29.1819 2.92100   5
  -3  10  -3 21.1324 3.48585   2
   3 -10   3 25.4256 5.51541   3
   3 -10   3 19.9983 4.25299   1
   4 -10   3 62.5667 6.18345   1
   4 -10   3 69.0673 8.03693   3
   5 -10   3 -0.6010 3.16317   1
   5 -10   3 1.15288 3.95937   3
   6 -10   3 103.791 9.40326   3
   6 -10   3 120.819 7.81352   1
   7 -10   3 110.361 10.9011   3
   7 -10   3 105.644 7.52487   1
   8 -10   3 1.44185 3.14643   1
   8 -10   3 6.74304 4.68594   3
   9   9  -3 0.35592 2.46833   5
   9   9  -3 -1.3050 2.43840   5
  -9  -9   3 -1.7617 3.61708   2
   8   9  -3 20.8303 4.18327   5
   8   9  -3 14.1333 4.01085   5
  -8  -9   3 19.3034 4.49921   2
   7   9  -3 0.24221 3.34184   5
  -7  -9   3 -0.8762 3.18190   2
   6   9  -3 1.25381 2.07655   2
   6   9  -3 0.64873 3.32956   5
  -6  -9   3 3.61812 3.07490   2
   5   9  -3 60.7709 4.88181   2
   5   9  -3 54.9984 6.42290   5
  -5  -9   3 46.2925 4.60553   2
   4   9  -3 21.2155 3.46127   2
  -4  -9   3 13.6338 3.26689   2
   3   9  -3 -0.9639 2.48980   2
  -3  -9   3 1.57973 2.45047   2
   2   9  -3 -4.5652 2.21774   2
  -2  -9   3 1.62183 2.51121   1
  -2  -9   3 -0.7929 2.40616   5
  -2  -9   3 -0.7728 1.98710   2
   1   9  -3 75.1187 5.56303   2
  -1  -9   3 81.3140 4.26733   2
  -1  -9   3 87.6239 6.66272   3
  -1  -9   3 99.5774 7.09069   1
  -1  -9   3 94.4611 6.30908   5
   0   9  -3 50.1278 4.49359   2
   0  -9   3 55.0578 5.63562   1
   0  -9   3 45.3656 5.50725   3
   0  -9   3 48.4811 4.48843   5
   0  -9   3 48.5703 2.90212   2
  -1   9  -3 80.4846 5.12429   2
   1  -9   3 86.9063 6.70078   1
   1  -9   3 68.5911 4.78013   5
   1  -9   3 79.9036 4.78912   5
   1  -9   3 78.3717 6.40124   3
  -2   9  -3 51.9949 4.20419   2
   2  -9   3 47.1545 3.29777   5
   2  -9   3 52.7304 5.84300   3
   2  -9   3 52.0474 3.47277   5
   2  -9   3 61.0286 5.82198   1
  -3   9  -3 20.2483 2.98706   2
   3  -9   3 12.6009 3.38650   1
   3  -9   3 17.6973 4.12101   3
   4  -9   3 1.29829 2.74438   1
   4  -9   3 -0.0302 2.49230   1
   4  -9   3 -3.5182 2.99652   3
   5  -9   3 15.5352 3.44278   1
   5  -9   3 11.5531 4.55988   3
   5  -9   3 15.1121 3.60019   1
   6  -9   3 61.6941 7.57413   3
   6  -9   3 73.1839 5.79226   1
   6  -9   3 64.8674 5.59229   1
   7  -9   3 27.4425 3.93691   1
   7  -9   3 27.8826 6.08279   3
   7  -9   3 23.9307 3.86817   1
   8  -9   3 82.9326 9.27262   3
   8  -9   3 73.2291 6.02305   1
   8  -9   3 68.4528 5.69703   1
   9  -9   3 -3.9050 2.44501   1
   9  -9   3 2.21372 2.53763   1
   9  -9   3 -2.6824 4.15969   3
  10   8  -3 13.4982 4.84612   1
 -10  -8   3 13.2661 4.28663   2
   9   8  -3 67.2264 7.61540   1
  -9  -8   3 71.6913 6.31157   2
   8   8  -3 37.6595 4.51421   5
   8   8  -3 41.3720 4.91113   5
   8   8  -3 41.9484 6.01782   1
  -8  -8   3 41.2360 4.96987   2
   7   8  -3 8.49242 3.59957   5
   7   8  -3 9.38573 4.26402   1
  -7  -8   3 -0.5654 2.92415   2
   6   8  -3 58.2319 6.07469   5
   6   8  -3 53.5826 3.67667   2
   6   8  -3 56.3245 6.06953   1
  -6  -8   3 51.4742 4.91475   2
   5   8  -3 63.7853 4.62448   2
   5   8  -3 64.4367 6.24063   5
   5   8  -3 71.4497 6.58000   1
  -5  -8   3 68.5035 5.39874   2
   4   8  -3 32.5693 3.79456   2
   4   8  -3 33.1812 4.50833   1
   4   8  -3 44.0954 5.50204   5
  -4  -8   3 31.8506 3.73715   2
   3   8  -3 163.640 6.93704   2
   3   8  -3 167.109 8.05274   1
   3   8  -3 164.559 8.49850   5
  -3  -8   3 171.750 10.4989   1
  -3  -8   3 164.632 6.50047   2
  -3  -8   3 157.422 8.09358   5
   2   8  -3 453.450 11.6584   2
   2   8  -3 455.555 12.5733   1
  -2  -8   3 488.963 10.6459   2
  -2  -8   3 482.359 13.5491   1
  -2  -8   3 474.711 13.1350   5
   1   8  -3 33.7922 3.74094   2
  -1  -8   3 25.7525 3.36815   5
  -1  -8   3 27.9732 2.67610   2
  -1  -8   3 30.3253 4.06811   1
   0   8  -3 6.38773 2.17656   2
   0  -8   3 2.99278 2.50950   1
   0  -8   3 2.96097 1.30298   2
   0  -8   3 6.53967 2.99742   3
   0  -8   3 3.95095 1.99501   5
  -1   8  -3 12.2137 2.54240   2
   1  -8   3 14.5477 3.45799   3
   1  -8   3 12.2766 2.97220   1
   1  -8   3 6.43775 2.33813   5
   1  -8   3 6.74906 1.88461   5
  -2   8  -3 56.7440 3.85559   2
   2  -8   3 57.1460 3.19238   5
   2  -8   3 49.8835 5.33891   3
   2  -8   3 51.9629 3.15343   5
   2  -8   3 57.4989 4.68403   1
   2  -8   3 64.2342 5.19910   1
  -3   8  -3 -2.7571 1.49565   2
   3  -8   3 3.00164 2.66223   3
   3  -8   3 0.76628 2.17546   1
   3  -8   3 0.33924 1.86602   1
  -4   8  -3 3.02161 1.90093   2
   4  -8   3 1.67365 2.04163   1
   4  -8   3 0.95413 3.05521   3
   4  -8   3 -1.3379 1.41351   4
   4  -8   3 0.36062 2.30979   1
   5  -8   3 75.0835 7.73061   3
   5  -8   3 54.5424 3.93492   4
   5  -8   3 62.9666 4.86987   1
   5  -8   3 57.9079 4.84655   1
   6  -8   3 30.4420 3.85622   4
   6  -8   3 25.3938 3.46327   1
   6  -8   3 25.5802 3.56459   1
   6  -8   3 24.1627 5.20870   3
   7  -8   3 64.5662 4.90182   1
   7  -8   3 60.2802 5.98094   4
   7  -8   3 63.9807 5.10827   1
   7  -8   3 68.2126 7.94279   3
   8  -8   3 14.4222 5.10340   3
   8  -8   3 19.9129 3.13925   1
   8  -8   3 21.4664 3.32360   1
   9  -8   3 1.99638 2.22727   1
   9  -8   3 -1.8195 3.79019   3
   9  -8   3 -1.1848 2.22674   1
  10  -8   3 24.4588 6.50538   3
  10  -8   3 20.6125 3.24327   1
  10  -8   3 19.3545 3.15883   1
  10   7  -3 14.6623 4.86618   1
 -10  -7   3 10.9285 4.32987   2
   9   7  -3 49.7787 6.44651   1
  -9  -7   3 52.9001 5.42910   2
   8   7  -3 17.5020 3.02460   5
   8   7  -3 23.8085 3.46031   5
   8   7  -3 23.3796 4.95802   1
  -8  -7   3 17.1004 3.75303   2
   7   7  -3 40.5602 5.60958   1
   7   7  -3 54.9577 5.25597   5
  -7  -7   3 53.8678 4.87042   2
   6   7  -3 43.6773 5.05544   1
   6   7  -3 44.2457 4.93351   5
   6   7  -3 41.6978 2.58982   2
  -6  -7   3 42.6424 4.21680   2
   5   7  -3 312.373 11.0028   1
   5   7  -3 290.389 7.88375   2
   5   7  -3 299.445 10.7711   5
  -5  -7   3 301.894 8.92298   2
   4   7  -3 23.8959 3.07521   2
   4   7  -3 21.3598 3.83549   5
   4   7  -3 17.0371 3.36683   1
  -4  -7   3 27.8019 3.41349   2
   3   7  -3 62.7758 4.48784   2
   3   7  -3 53.6861 4.80568   1
   3   7  -3 51.4188 4.93126   5
  -3  -7   3 46.6984 3.79303   2
  -3  -7   3 57.5637 5.26118   1
  -3  -7   3 53.2776 4.87739   5
   2   7  -3 221.401 7.41564   2
   2   7  -3 236.198 8.36092   1
   2   7  -3 213.141 13.2591   5
  -2  -7   3 219.082 8.54102   1
  -2  -7   3 214.881 8.31095   5
  -2  -7   3 219.019 6.62200   2
   1   7  -3 22.2513 2.94471   2
   1   7  -3 17.6120 2.96893   1
  -1  -7   3 26.9763 3.85080   1
  -1  -7   3 25.5530 2.60360   2
  -1  -7   3 22.4952 3.07513   5
   0   7  -3 126.663 5.36223   2
   0  -7   3 135.298 4.09629   2
   0  -7   3 123.692 6.27119   3
   0  -7   3 135.538 6.62720   1
   0  -7   3 123.718 5.61073   5
  -1   7  -3 569.645 11.7257   2
   1  -7   3 575.609 14.1917   3
   1  -7   3 570.703 13.6564   1
   1  -7   3 579.102 13.7822   1
   1  -7   3 558.191 11.7423   5
  -2   7  -3 1008.26 16.9711   2
   2  -7   3 980.498 19.0344   1
   2  -7   3 995.395 16.2889   5
   2  -7   3 978.085 20.6499   3
   2  -7   3 1017.04 19.5677   1
   2  -7   3 992.669 16.4044   5
  -3   7  -3 794.007 13.3839   2
   3  -7   3 772.496 12.8592   4
   3  -7   3 773.764 16.0051   1
   3  -7   3 748.850 15.5351   1
   3  -7   3 766.654 18.0935   3
  -4   7  -3 3.20606 1.34347   2
   4  -7   3 5.65362 2.14799   1
   4  -7   3 2.75514 1.90251   4
   4  -7   3 4.26860 2.25110   1
   4  -7   3 4.49526 2.90754   3
   5  -7   3 16.4367 4.22401   3
   5  -7   3 17.9481 2.76338   1
   5  -7   3 15.5811 2.78521   4
   5  -7   3 15.7934 2.81262   1
   6  -7   3 22.3428 2.76848   1
   6  -7   3 15.7232 2.67060   1
   6  -7   3 12.7565 4.28747   3
   6  -7   3 19.0780 3.34384   4
   7  -7   3 74.5460 4.33407   1
   7  -7   3 62.3500 7.49797   3
   7  -7   3 65.5042 5.79651   4
   7  -7   3 66.4342 4.35805   1
   8  -7   3 10.0567 2.35257   1
   8  -7   3 11.0371 4.60317   3
   8  -7   3 9.75717 3.67338   4
   8  -7   3 6.95355 2.22849   1
   9  -7   3 97.6339 7.89503   4
   9  -7   3 98.5796 4.71643   1
   9  -7   3 97.0672 9.65479   3
   9  -7   3 93.3850 4.66976   1
  10  -7   3 8.91883 2.29532   1
  10  -7   3 11.2398 4.64305   4
  10  -7   3 17.5951 2.70801   1
  10  -7   3 11.1260 5.37062   3
  11  -7   3 4.65547 4.57490   3
  11  -7   3 -9.1854 3.74771   4
  11  -7   3 0.41512 1.77746   1
  11  -7   3 -0.0957 1.84941   1
  11   6  -3 2.39486 4.31725   1
  10   6  -3 2.96262 4.00622   1
   9   6  -3 66.8492 6.88445   1
  -9  -6   3 77.9894 6.27230   2
   8   6  -3 14.2866 4.06969   1
   8   6  -3 13.2534 2.16406   5
  -8  -6   3 9.44717 3.14354   2
   7   6  -3 9.20967 2.59816   5
   7   6  -3 8.18734 3.45548   1
   7   6  -3 10.3540 2.49725   5
  -7  -6   3 7.84498 2.90055   2
   6   6  -3 2.84002 2.77845   1
   6   6  -3 5.03841 2.39943   5
  -6  -6   3 0.27018 2.19155   2
   5   6  -3 6.19715 2.67030   5
   5   6  -3 11.0343 1.89505   2
   5   6  -3 5.41190 2.78099   1
  -5  -6   3 4.09954 2.16239   2
   4   6  -3 57.7800 5.06620   1
   4   6  -3 46.0671 3.52207   2
   4   6  -3 46.6926 4.71526   5
  -4  -6   3 53.5318 3.99587   2
   3   6  -3 607.775 14.7217   5
   3   6  -3 620.920 14.2304   1
   3   6  -3 588.497 12.5549   2
  -3  -6   3 613.841 14.1431   1
  -3  -6   3 617.968 12.2675   2
  -3  -6   3 622.242 14.9242   5
   2   6  -3 434.710 10.3078   2
   2   6  -3 471.215 11.4209   1
  -2  -6   3 465.178 9.72725   2
  -2  -6   3 445.463 11.5319   5
  -2  -6   3 466.592 11.8258   1
   1   6  -3 65.3896 4.30558   1
   1   6  -3 66.4831 3.93579   2
  -1  -6   3 67.7162 3.36271   2
  -1  -6   3 70.5621 4.75336   1
  -1  -6   3 60.2399 4.18655   5
   0   6  -3 6.11741 1.90382   2
   0  -6   3 7.59833 2.58744   3
   0  -6   3 4.89558 1.35508   2
   0  -6   3 8.19623 2.52405   1
   0  -6   3 2.70171 1.73064   5
  -1   6  -3 178.941 5.42526   2
   1  -6   3 187.884 5.64324   5
   1  -6   3 174.132 3.99826   4
   1  -6   3 179.945 3.37656   2
   1  -6   3 174.125 6.75584   1
   1  -6   3 179.572 7.05853   3
   1  -6   3 182.270 3.28566   2
   1  -6   3 170.505 6.29513   1
  -2   6  -3 172.666 4.84800   2
   2  -6   3 165.233 4.35728   4
   2  -6   3 170.845 7.20812   3
   2  -6   3 166.876 6.15462   1
   2  -6   3 176.400 6.49633   1
   2  -6   3 166.728 4.45288   5
   2  -6   3 170.296 4.57420   5
  -3   6  -3 362.045 6.81229   2
   3  -6   3 355.197 8.85049   1
   3  -6   3 358.274 9.20699   1
   3  -6   3 357.418 7.88876   4
   3  -6   3 355.014 10.9003   3
   4  -6   3 31.2001 3.14189   4
   4  -6   3 34.4769 2.97575   1
   4  -6   3 28.6813 3.00565   1
   4  -6   3 35.7276 4.86878   3
   5  -6   3 17.5166 2.43865   1
   5  -6   3 15.1107 2.15713   1
   5  -6   3 16.9931 2.98578   4
   5  -6   3 17.4099 4.05211   3
   6  -6   3 654.077 18.1090   3
   6  -6   3 645.080 15.3813   4
   6  -6   3 646.736 12.0684   1
   6  -6   3 679.242 12.4639   1
   7  -6   3 53.7536 3.26866   1
   7  -6   3 57.7782 3.39938   1
   7  -6   3 65.7573 5.93661   4
   7  -6   3 62.3112 7.00406   3
   8  -6   3 3.71898 1.62421   1
   8  -6   3 2.98721 3.35709   4
   8  -6   3 2.65008 3.68236   3
   8  -6   3 3.29783 1.59329   1
   9  -6   3 30.4476 5.34488   4
   9  -6   3 44.2840 6.80097   3
  10  -6   3 0.32485 3.92579   3
  10  -6   3 -1.2647 4.00180   4
  11  -6   3 2.80243 4.60065   3
  11  -6   3 -4.0145 4.01650   4
  11   5  -3 10.7347 4.46082   1
  10   5  -3 48.0721 6.08574   1
   9   5  -3 48.3977 5.74392   1
   8   5  -3 40.2027 5.03849   1
  -8  -5   3 39.8480 3.96704   2
   7   5  -3 9.87528 2.09021   5
   7   5  -3 11.1736 2.26745   5
   7   5  -3 12.3699 3.38257   1
  -7  -5   3 7.19421 2.53697   2
   6   5  -3 6.58020 2.20366   5
   6   5  -3 6.12110 2.79129   1
   6   5  -3 2.33388 2.37106   1
   6   5  -3 9.34219 2.54197   5
  -6  -5   3 6.27349 2.29082   2
   5   5  -3 24.9478 3.74637   1
   5   5  -3 21.2710 1.79558   2
   5   5  -3 20.2895 1.62797   2
   5   5  -3 14.5880 2.83712   5
  -5  -5   3 16.2238 2.63280   2
   4   5  -3 23.0871 2.47590   2
   4   5  -3 21.8535 3.22527   1
   4   5  -3 21.2251 3.23838   5
  -4  -5   3 21.0329 2.60830   2
   3   5  -3 340.287 8.12655   2
   3   5  -3 331.934 9.36665   1
   3   5  -3 311.805 9.45266   5
  -3  -5   3 340.497 9.72775   1
  -3  -5   3 340.148 7.96023   2
   2   5  -3 229.311 7.19546   1
   2   5  -3 224.362 6.43994   2
   2   5  -3 216.727 7.54364   5
  -2  -5   3 222.263 7.32550   5
  -2  -5   3 225.309 7.39210   1
  -2  -5   3 223.866 5.99609   2
   1   5  -3 177.191 5.51003   2
   1   5  -3 177.446 5.98395   1
  -1  -5   3 168.942 4.78766   2
  -1  -5   3 181.021 6.20265   5
  -1  -5   3 164.518 6.23252   1
   0   5  -3 5372.32 74.4360   2
   0  -5   3 5451.29 76.4442   1
   0  -5   3 5419.58 76.6173   3
   0  -5   3 5445.68 73.0632   2
   0  -5   3 5392.89 75.3894   5
  -1   5  -3 253.680 5.92899   2
   1  -5   3 263.324 7.87363   3
   1  -5   3 260.945 6.29237   5
   1  -5   3 260.810 7.09565   1
   1  -5   3 254.021 4.19642   2
   1  -5   3 246.947 7.25873   1
   1  -5   3 262.862 5.16234   4
   1  -5   3 250.141 4.25364   2
  -2   5  -3 2794.08 38.6196   2
   2  -5   3 2775.74 39.2782   4
   2  -5   3 2843.07 43.2367   3
   2  -5   3 2778.09 41.1272   1
   2  -5   3 2785.02 38.4814   5
   2  -5   3 2765.90 40.6727   1
   2  -5   3 2761.75 38.3325   5
   3  -5   3 0.11078 2.07508   3
   3  -5   3 0.16942 1.49214   1
   3  -5   3 -0.0484 1.46954   4
   3  -5   3 0.51788 1.24108   1
   4  -5   3 93.6232 4.80351   4
   4  -5   3 98.5616 4.05324   1
   4  -5   3 94.1847 5.99996   3
   4  -5   3 95.0500 3.66160   1
   5  -5   3 420.917 11.0986   4
   5  -5   3 411.909 8.16793   1
   5  -5   3 413.787 12.7513   3
   5  -5   3 404.147 7.82449   1
   6  -5   3 143.172 7.96767   3
   6  -5   3 138.445 3.69695   1
   6  -5   3 133.227 6.88981   4
   6  -5   3 138.592 3.91069   1
   7  -5   3 9.50994 3.43410   4
   7  -5   3 2.96745 3.28671   3
   8  -5   3 11.1834 4.00813   4
   8  -5   3 15.1510 4.50217   3
   9  -5   3 12.6247 4.52287   4
   9  -5   3 13.6386 4.69492   3
  10  -5   3 0.29803 4.24068   4
  10  -5   3 -0.8815 3.70206   3
  11  -5   3 -3.1543 3.85599   3
  11  -5   3 -10.466 3.43280   4
  11   4  -3 2.51417 3.66679   1
  10   4  -3 -1.5584 3.19597   1
   9   4  -3 226.875 9.70913   1
   8   4  -3 8.06428 3.23479   1
  -8  -4   3 11.7205 2.60933   2
   7   4  -3 18.3853 3.46668   1
   7   4  -3 21.6968 3.55289   1
  -7  -4   3 18.9088 2.78175   2
   6   4  -3 826.149 17.4246   1
   6   4  -3 851.264 15.4518   5
   6   4  -3 840.106 15.4072   5
   6   4  -3 838.483 17.7366   1
  -6  -4   3 841.702 15.2409   2
   5   4  -3 271.325 7.93610   5
   5   4  -3 272.847 8.79952   1
   5   4  -3 295.830 8.29585   5
   5   4  -3 284.349 8.80114   1
  -5  -4   3 263.904 7.03046   2
   4   4  -3 -2.7292 1.63522   5
   4   4  -3 -2.5112 1.68797   1
   4   4  -3 -1.1386 1.05618   2
  -4  -4   3 -1.2023 1.52287   2
   3   4  -3 54.1332 3.05914   2
   3   4  -3 53.5313 3.98871   5
   3   4  -3 55.7936 4.01408   1
  -3  -4   3 60.4877 3.24714   2
   2   4  -3 39.2377 3.37341   5
   2   4  -3 37.4545 2.71558   2
   2   4  -3 41.0014 3.24840   1
  -2  -4   3 42.7750 2.64368   2
  -2  -4   3 40.3808 3.19655   1
   1   4  -3 0.06980 1.01350   1
   1   4  -3 1.93190 1.07384   2
  -1  -4   3 1.65546 0.95558   2
  -1  -4   3 0.95625 1.00215   5
  -1  -4   3 0.55379 1.06431   1
   0   4  -3 117.733 3.71433   2
   0  -4   3 122.644 4.57702   1
   0  -4   3 115.568 3.14176   2
   0  -4   3 111.383 4.40586   3
   0  -4   3 122.540 4.15318   5
  -1   4  -3 16.3199 1.46534   2
   1  -4   3 17.1905 0.78888   2
   1  -4   3 17.3900 1.81715   1
   1  -4   3 18.5359 1.68391   5
   1  -4   3 17.8775 2.04826   1
   1  -4   3 18.2171 0.78315   2
   1  -4   3 19.3532 2.54383   3
   1  -4   3 15.7584 1.35280   4
  -2   4  -3 104.543 2.50873   2
   2  -4   3 102.348 2.30997   5
   2  -4   3 107.054 3.57982   4
   2  -4   3 106.684 3.89138   1
   2  -4   3 105.381 3.60269   1
   2  -4   3 110.442 4.86607   3
   3  -4   3 2.81190 1.21476   1
   3  -4   3 5.08643 2.21968   3
   3  -4   3 8.13035 1.31144   1
   3  -4   3 5.02101 1.68296   4
   4  -4   3 196.363 6.78973   4
   4  -4   3 195.852 7.74921   3
   4  -4   3 192.669 4.23266   1
   4  -4   3 192.464 4.50072   1
   5  -4   3 1762.61 30.1401   4
   5  -4   3 1755.76 31.7966   3
   6  -4   3 112.719 6.99581   3
   6  -4   3 104.223 6.29167   4
   7  -4   3 7.82576 3.45156   3
   7  -4   3 2.33289 2.98909   4
   8  -4   3 122.599 8.65861   3
   8  -4   3 134.874 8.52049   4
   9  -4   3 30.3738 5.67103   3
   9  -4   3 31.7468 5.73705   4
  10  -4   3 19.7497 5.17814   3
  10  -4   3 11.4111 4.85783   4
  11  -4   3 -3.6659 3.81416   3
  11  -4   3 -6.1497 3.87573   4
  12  -4   3 -1.2957 4.84410   4
  12  -4   3 -0.1495 4.41762   3
  12   3  -3 4.11168 3.55886   1
  11   3  -3 1.58886 3.24522   1
  10   3  -3 12.9940 3.71224   1
   9   3  -3 49.4008 4.98162   1
   8   3  -3 90.3806 5.97044   1
   8   3  -3 84.2747 6.00676   1
   7   3  -3 808.056 16.7521   1
   7   3  -3 809.320 17.0421   1
  -7  -3   3 808.631 14.3150   2
   6   3  -3 17.3098 2.90536   1
   6   3  -3 16.2087 2.98317   1
  -6  -3   3 19.0848 2.34887   2
   5   3  -3 13.9360 2.79771   1
   5   3  -3 11.8716 2.26598   5
   5   3  -3 22.9086 3.15099   1
   5   3  -3 11.4055 2.12983   5
  -5  -3   3 15.1323 2.21074   2
   4   3  -3 1069.08 17.9997   5
   4   3  -3 1027.57 18.1947   1
   4   3  -3 937.600 18.1434   1
   4   3  -3 1039.55 17.9070   5
  -4  -3   3 1032.42 16.4154   2
   3   3  -3 126.670 3.74042   2
   3   3  -3 128.768 4.91244   1
   3   3  -3 119.692 4.77504   5
  -3  -3   3 131.088 4.02188   2
   2   3  -3 77.7067 3.52836   1
   2   3  -3 79.1830 3.05306   2
   2   3  -3 78.0645 3.66968   5
  -2  -3   3 77.2471 3.57594   1
  -2  -3   3 73.9381 2.83905   2
   1   3  -3 728.325 12.6689   1
   1   3  -3 725.485 12.2059   2
  -1  -3   3 723.325 12.8847   5
  -1  -3   3 705.967 12.9514   1
  -1  -3   3 736.094 11.6081   2
   0   3  -3 590.024 9.88216   2
   0  -3   3 561.537 10.7353   1
   0  -3   3 582.066 10.9420   3
   0  -3   3 579.772 10.4049   5
   0  -3   3 590.322 9.26197   2
  -1   3  -3 730.513 11.1933   2
   1  -3   3 729.410 11.6809   5
   1  -3   3 785.710 13.5892   3
   1  -3   3 737.261 11.4639   4
   1  -3   3 702.075 12.0324   1
   1  -3   3 719.753 12.4751   1
   2  -3   3 231.746 6.70725   3
   2  -3   3 248.150 4.97875   1
   2  -3   3 242.055 5.69586   4
   2  -3   3 236.168 5.23034   1
   3  -3   3 4.21796 1.86537   3
   3  -3   3 3.68672 0.86880   1
   3  -3   3 5.49310 0.84138   1
   3  -3   3 3.58797 1.51320   4
   4  -3   3 916.612 17.4600   4
   4  -3   3 896.624 18.3881   3
   5  -3   3 158.688 7.16078   3
   5  -3   3 160.313 6.96176   4
   6  -3   3 297.415 10.6392   3
   6  -3   3 309.096 10.6611   4
   7  -3   3 176.483 9.01354   3
   7  -3   3 169.953 8.67490   4
   8  -3   3 21.5733 4.54609   3
   8  -3   3 23.6382 5.08299   4
   9  -3   3 199.267 10.7301   3
   9  -3   3 213.586 11.2641   4
  10  -3   3 35.8838 6.46317   4
  10  -3   3 34.4447 6.12071   3
  11  -3   3 -11.621 3.67375   4
  11  -3   3 -0.3098 3.70734   3
  12  -3   3 9.89526 5.87283   4
  12   2  -3 12.6130 3.82750   1
  11   2  -3 19.9145 3.89984   1
  10   2  -3 17.4117 4.79437   1
  10   2  -3 21.9328 3.82522   1
   9   2  -3 8.95550 2.89010   1
   9   2  -3 7.25424 2.71182   1
   8   2  -3 32.8014 3.69387   1
   8   2  -3 31.2588 3.69305   1
   7   2  -3 316.094 8.91003   1
   7   2  -3 320.931 9.14232   1
  -7  -2   3 299.207 6.72078   2
   6   2  -3 957.055 17.7930   1
   6   2  -3 951.306 17.5074   1
  -6  -2   3 947.574 15.1088   2
   5   2  -3 15.5238 2.40131   1
   5   2  -3 15.5616 2.43362   1
  -5  -2   3 17.5371 1.77878   2
   4   2  -3 916.296 16.2706   1
   4   2  -3 952.800 15.6112   5
   4   2  -3 947.003 16.5933   1
   4   2  -3 949.681 15.5230   5
  -4  -2   3 953.339 14.6838   2
   3   2  -3 710.569 12.6737   5
   3   2  -3 725.178 12.8665   1
   3   2  -3 728.991 12.8372   5
   3   2  -3 713.128 10.5202   2
   3   2  -3 688.814 10.3514   2
   3   2  -3 707.584 13.0109   1
  -3  -2   3 706.651 11.4683   2
   2   2  -3 1220.52 19.1934   1
   2   2  -3 1210.19 19.4626   5
   2   2  -3 1252.23 18.3215   2
  -2  -2   3 1237.12 18.1041   2
   1   2  -3 112.692 3.35498   1
   1   2  -3 97.4250 2.98888   2
  -1  -2   3 92.0496 2.66771   2
  -1  -2   3 95.7186 3.31501   1
   0   2  -3 125.387 3.18277   2
   0  -2   3 126.896 3.43328   5
   0  -2   3 122.789 2.81040   2
   0  -2   3 124.826 3.65914   3
   0  -2   3 134.899 3.72463   1
  -1   2  -3 759.963 11.0399   2
   1  -2   3 773.447 11.8996   4
   1  -2   3 774.956 12.1899   1
   1  -2   3 770.350 13.1487   3
   1  -2   3 762.649 11.4671   5
   1  -2   3 764.980 11.8117   1
   2  -2   3 448.924 9.67114   3
   2  -2   3 462.278 7.42884   1
   2  -2   3 454.252 8.83686   4
   2  -2   3 449.588 7.12199   1
   3  -2   3 596.110 11.9205   4
   3  -2   3 581.718 12.4764   3
   4  -2   3 427.051 10.9972   3
   4  -2   3 441.126 10.7669   4
   5  -2   3 87.5267 5.61871   4
   5  -2   3 114.129 6.02888   3
   6  -2   3 40.5982 4.89806   4
   6  -2   3 50.8116 5.26130   3
   7  -2   3 136.659 7.74964   3
   7  -2   3 143.769 8.29029   4
   8  -2   3 173.063 9.25589   3
   8  -2   3 200.714 10.2398   4
   9  -2   3 13.3321 4.51924   4
   9  -2   3 12.6348 4.44670   3
  10  -2   3 10.5401 5.29296   4
  10  -2   3 9.16832 4.43877   3
  11  -2   3 0.77295 4.97566   4
  12  -2   3 -3.3871 4.82271   4
  12   1  -3 -1.2936 2.65200   1
  11   1  -3 12.6363 3.12385   1
  10   1  -3 -2.3342 2.08680   1
  10   1  -3 4.34701 2.47714   1
   9   1  -3 37.2994 3.76011   1
   9   1  -3 35.1021 3.73981   1
   8   1  -3 88.6714 4.96247   1
   8   1  -3 85.3494 4.92821   1
   7   1  -3 315.828 8.40176   1
   7   1  -3 323.977 8.52074   1
   6   1  -3 13.4961 2.33209   1
   6   1  -3 13.6750 2.30266   1
   5   1  -3 519.845 10.3892   1
   5   1  -3 522.523 10.5473   1
   4   1  -3 38.8069 2.63366   1
   4   1  -3 41.8812 2.74068   1
  -4  -1   3 40.4581 1.71077   2
   3   1  -3 1795.28 26.6846   1
   3   1  -3 1780.28 25.8442   5
   3   1  -3 1824.56 26.0468   5
   3   1  -3 1784.68 26.3504   1
  -3  -1   3 1787.14 24.9473   2
   2   1  -3 39.6581 2.08483   1
   2   1  -3 42.0224 1.49597   2
   2   1  -3 42.2545 2.18492   5
   2   1  -3 41.7718 2.19450   1
   2   1  -3 44.4694 2.20093   5
  -2  -1   3 42.8001 1.69487   2
   1   1  -3 777.760 12.4495   1
   1   1  -3 815.447 12.2509   2
  -1  -1   3 814.627 13.8889   1
  -1  -1   3 799.594 11.8156   2
  -1   1  -3 3151.04 41.9676   2
   1  -1   3 3215.31 42.3947   5
   1  -1   3 3165.80 42.6578   1
   1  -1   3 3206.49 43.3504   4
   1  -1   3 3111.09 44.1834   3
   1  -1   3 3146.51 42.9364   1
   2  -1   3 21.8185 1.87152   4
   2  -1   3 20.3079 0.95078   1
   2  -1   3 18.7117 0.86479   1
   2  -1   3 21.6116 1.91480   3
   3  -1   3 720.518 14.0541   3
   3  -1   3 723.437 13.8577   4
   4  -1   3 54.1767 3.89455   4
   4  -1   3 48.4041 3.68260   3
   5  -1   3 142.252 6.50884   3
   5  -1   3 125.749 6.29994   4
   6  -1   3 526.880 14.4566   4
   6  -1   3 521.352 13.7991   3
   7  -1   3 31.8532 4.53173   3
   7  -1   3 30.1014 4.63401   4
   8  -1   3 311.091 12.6514   4
   8  -1   3 280.543 11.4279   3
   9  -1   3 5.48187 4.62567   4
   9  -1   3 9.21910 3.93389   3
  10  -1   3 8.86034 4.58933   4
  11  -1   3 31.0353 2.77056   1
  11  -1   3 38.9037 2.93799   1
  11  -1   3 37.2169 7.20040   4
  12  -1   3 -1.8925 1.61305   1
  12  -1   3 -7.2149 4.24613   4
  12  -1   3 -2.4858 1.77884   1
  12   0  -3 5.80052 2.84409   1
  11   0  -3 1.44331 2.45525   1
  11   0  -3 0.46017 2.33110   1
  10   0  -3 2.77118 2.27371   1
  10   0  -3 1.70071 2.19643   1
   9   0  -3 16.1180 2.63231   1
   9   0  -3 12.9290 2.49061   1
   8   0  -3 1.92196 1.84109   1
   8   0  -3 4.23262 1.84105   1
   7   0  -3 315.496 7.91839   1
   7   0  -3 318.213 7.76256   1
   6   0  -3 4.78579 1.53178   1
   6   0  -3 4.67309 1.57703   1
   5   0  -3 102.231 3.74417   1
   5   0  -3 99.8483 3.72973   1
   4   0  -3 1356.62 20.4240   1
   4   0  -3 1362.38 20.6540   1
   3   0  -3 56.5138 2.33151   1
   3   0  -3 58.2590 2.47554   1
   2   0  -3 2.90688 0.73578   5
   2   0  -3 3.98477 0.84166   1
   2   0  -3 3.44510 0.77586   5
   2   0  -3 2.33264 0.85440   1
  -2   0   3 3.32403 0.62985   2
   1   0  -3 1674.10 22.9045   2
   1   0  -3 1683.63 23.9839   5
   1   0  -3 1666.43 24.8281   1
   1   0  -3 1639.11 23.4958   5
   1   0  -3 1660.76 23.4441   1
  -1   0   3 1644.58 22.7500   2
   0   0  -3 49.6292 1.71484   2
   0   0  -3 54.7040 1.81875   1
   0   0   3 46.8821 1.44962   2
   0   0   3 47.3151 1.66028   3
  -1   0  -3 2849.63 38.3772   2
   1   0   3 2895.29 39.6670   4
   1   0   3 2864.74 38.8224   1
   1   0   3 2837.44 38.0048   2
   1   0   3 2828.30 39.0173   1
   1   0   3 2881.88 40.0873   3
   1   0   3 2947.10 38.7600   5
   2   0   3 51.3319 2.74455   3
   2   0   3 46.5957 1.48899   1
   2   0   3 44.5525 1.48407   1
   2   0   3 52.7591 2.71937   4
   3   0   3 582.718 11.9869   3
   3   0   3 576.576 11.9927   4
   4   0   3 272.664 8.39589   4
   4   0   3 297.265 8.40530   3
   5   0   3 416.962 11.3696   3
   5   0   3 418.206 11.7030   4
   6   0   3 56.9684 5.98293   4
   6   0   3 65.1444 5.23653   3
   7   0   3 398.894 13.3036   4
   7   0   3 403.634 12.6733   3
   8   0   3 90.0409 7.85469   4
   8   0   3 83.3075 3.23910   1
   8   0   3 89.3036 3.21594   1
   9   0   3 99.2587 4.34431   1
   9   0   3 97.8354 8.71530   4
   9   0   3 92.4266 3.99843   1
  10   0   3 27.2045 6.54181   4
  10   0   3 30.0523 2.77259   1
  10   0   3 29.6020 2.94915   1
  11   0   3 1.83167 1.92290   1
  11   0   3 -2.5637 4.67666   4
  11   0   3 1.92577 1.84460   1
  12   0   3 7.74514 2.43155   1
  12   0   3 3.16896 5.72236   4
  12   0   3 4.46222 2.35871   1
  12  -1  -3 14.4302 2.90110   1
  12  -1  -3 24.1462 3.80405   1
  11  -1  -3 -2.8660 2.01576   1
  11  -1  -3 2.08084 2.31618   1
  10  -1  -3 20.1243 2.83623   1
  10  -1  -3 23.2046 3.17349   1
   9  -1  -3 19.2624 2.75029   1
   9  -1  -3 19.9259 2.61627   1
   8  -1  -3 77.5110 4.17042   1
   8  -1  -3 88.8447 4.17784   1
   7  -1  -3 126.773 4.42770   1
   7  -1  -3 127.707 4.64473   1
   6  -1  -3 31.5241 2.52086   1
   6  -1  -3 33.1031 2.47192   1
   5  -1  -3 134.318 3.94749   1
   5  -1  -3 137.762 4.11633   1
   4  -1  -3 355.326 6.88370   1
   4  -1  -3 345.127 6.58409   1
   3  -1  -3 1531.59 22.4818   1
   3  -1  -3 1555.42 22.7671   3
   3  -1  -3 1566.40 22.1983   1
   2  -1  -3 1011.79 14.5665   5
   2  -1  -3 1021.34 14.5062   3
   2  -1  -3 1011.61 15.0086   1
   2  -1  -3 1004.37 14.3631   5
   2  -1  -3 1010.43 15.3141   1
   0  -1  -3 91.1901 2.56401   1
   0  -1  -3 94.0120 2.35953   2
   0  -1  -3 93.7523 2.84570   5
   0   1   3 91.4665 2.68948   1
  -1  -1  -3 9.04645 0.91521   2
   1   1   3 12.7844 1.18439   1
   1   1   3 9.42778 1.12461   4
   1   1   3 13.3170 1.26577   5
   1   1   3 8.49421 0.75022   2
  -2  -1  -3 1953.98 26.4151   2
   2   1   3 1962.42 27.4431   1
   2   1   3 1936.08 29.2201   4
   2   1   3 1948.57 27.1431   5
   2   1   3 1949.77 29.2775   3
   2   1   3 1930.15 27.3727   1
   3   1   3 206.357 4.48608   1
   3   1   3 220.161 6.64978   4
   3   1   3 211.900 4.52922   1
   3   1   3 206.288 6.31830   3
   4   1   3 46.8720 3.84018   4
   4   1   3 41.3956 2.00888   1
   4   1   3 39.4568 1.97899   1
   5   1   3 497.371 8.85717   1
   5   1   3 499.408 8.91368   1
   5   1   3 507.458 13.3639   4
   6   1   3 3.06951 2.89837   4
   6   1   3 5.93029 1.38912   1
   6   1   3 5.44109 1.31459   1
   7   1   3 56.0591 6.42137   4
   7   1   3 53.9405 3.12319   1
   7   1   3 45.7394 2.86302   1
   8   1   3 1.25460 1.76952   1
   8   1   3 5.15376 4.11949   4
   8   1   3 4.85795 1.68026   1
   9   1   3 46.6436 3.85610   1
   9   1   3 51.7783 4.16289   1
   9   1   3 47.4048 7.07276   4
  10   1   3 58.2140 4.39948   1
  10   1   3 76.8858 9.01122   4
  10   1   3 66.0864 4.44962   1
  11   1   3 2.05283 2.18303   1
  11   1   3 6.60128 5.37343   4
  11   1   3 4.14666 2.42228   1
  12   1   3 -0.5478 5.32736   4
  12   1   3 6.41233 2.67528   1
  12   1   3 5.20807 2.71088   1
  12  -2  -3 1.09236 2.25281   1
  12  -2  -3 2.49023 2.40810   1
  11  -2  -3 18.5272 3.05704   1
  11  -2  -3 23.9935 2.98098   1
  10  -2  -3 36.0437 3.58570   1
  10  -2  -3 29.0910 2.94880   1
   9  -2  -3 -1.9364 1.74868   1
   9  -2  -3 -0.1746 1.70470   1
   8  -2  -3 61.3340 3.54615   1
   8  -2  -3 57.1000 3.71626   1
   7  -2  -3 41.2913 3.06888   1
   7  -2  -3 45.7578 2.86912   1
   6  -2  -3 105.131 3.52643   1
   6  -2  -3 102.750 5.26318   3
   6  -2  -3 106.608 3.78645   1
   5  -2  -3 2420.24 34.5708   1
   5  -2  -3 2472.02 37.1090   3
   5  -2  -3 2425.17 34.1594   1
   4  -2  -3 756.229 11.8354   1
   4  -2  -3 749.820 12.1764   1
   4  -2  -3 743.893 13.4459   3
   3  -2  -3 35.2382 2.10591   1
   3  -2  -3 42.9214 2.31097   3
   3  -2  -3 41.4372 1.96947   1
   2  -2  -3 935.810 13.9207   3
   2  -2  -3 932.153 13.1099   5
   2  -2  -3 904.030 13.2374   5
   2  -2  -3 917.657 14.0835   1
   2  -2  -3 930.187 14.4972   1
   1  -2  -3 183.820 4.19546   1
   1  -2  -3 181.653 3.09714   2
   1  -2  -3 177.814 4.34284   5
   1  -2  -3 176.595 3.00788   2
   1  -2  -3 181.554 4.43047   1
   1  -2  -3 180.616 3.87694   5
  -1   2   3 177.303 3.41645   2
   0  -2  -3 3164.50 43.5977   1
   0  -2  -3 3116.72 44.0837   5
   0  -2  -3 3073.31 43.4753   1
   0  -2  -3 3217.48 42.7794   2
   0   2   3 3139.92 42.4819   2
   0   2   3 3181.19 43.8833   1
  -1  -2  -3 767.430 11.8140   2
  -1  -2  -3 753.990 12.4299   1
   1   2   3 766.343 11.5346   2
   1   2   3 760.378 12.6407   1
   1   2   3 751.841 12.9771   5
   1   2   3 761.002 12.4117   4
  -2  -2  -3 17.7935 1.33333   2
   2   2   3 18.4912 1.65221   1
   2   2   3 17.1934 1.60575   1
   2   2   3 22.4246 1.74998   5
   2   2   3 17.3815 1.12761   2
   2   2   3 21.5614 2.16819   4
  -3  -2  -3 23.0164 1.36817   2
   3   2   3 20.7545 1.84382   1
   3   2   3 22.8684 2.67226   4
   3   2   3 21.9042 1.89931   1
   3   2   3 22.6597 1.65824   5
  -4  -2  -3 -0.3758 0.63942   2
   4   2   3 -0.3338 1.64892   4
   4   2   3 0.23761 1.02572   1
   4   2   3 1.99347 1.14275   1
   5   2   3 551.257 10.5152   1
   5   2   3 548.138 14.2041   4
   5   2   3 538.088 10.6106   1
   6   2   3 20.3906 2.38371   1
   6   2   3 19.2210 4.19523   4
   6   2   3 15.7762 2.31440   1
   7   2   3 3.10451 3.01401   4
   7   2   3 -0.0057 1.59789   1
   7   2   3 -1.1395 1.73604   1
   8   2   3 277.652 7.94322   1
   8   2   3 262.587 12.1062   4
   8   2   3 268.667 8.12199   1
   9   2   3 267.193 8.33670   1
   9   2   3 279.259 8.35314   1
   9   2   3 257.980 13.1948   4
  10   2   3 -2.3692 4.68388   4
  10   2   3 -0.0964 1.98030   1
  10   2   3 -0.1893 2.22136   1
  11   2   3 35.2874 4.15164   1
  11   2   3 34.5017 3.98598   1
  11   2   3 32.3643 7.06337   4
  12   2   3 -1.1725 5.10157   4
  12   2   3 -0.1214 2.74814   1
  12   2   3 5.96966 3.48371   1
  12  -3  -3 9.68189 2.82164   1
  12  -3  -3 12.0387 2.66912   1
  11  -3  -3 5.84902 2.30021   1
  11  -3  -3 7.01801 2.20702   1
  10  -3  -3 -0.9956 1.73345   1
  10  -3  -3 1.86818 2.00417   1
   9  -3  -3 102.528 4.53357   1
   9  -3  -3 104.320 4.94487   1
   8  -3  -3 11.3474 2.17182   1
   8  -3  -3 12.4986 2.05444   1
   8  -3  -3 12.2286 3.62843   3
   7  -3  -3 201.628 5.33593   1
   7  -3  -3 214.439 8.34404   3
   7  -3  -3 199.478 5.71598   1
   6  -3  -3 4.71079 2.17041   3
   6  -3  -3 5.63025 1.44360   1
   6  -3  -3 6.06893 1.36510   1
   5  -3  -3 80.1549 4.98286   3
   5  -3  -3 77.1843 3.31758   1
   5  -3  -3 74.7517 3.63218   1
   4  -3  -3 6.48493 1.80701   3
   4  -3  -3 5.21526 1.25762   1
   4  -3  -3 6.90779 1.37901   1
   3  -3  -3 1969.96 28.6973   1
   3  -3  -3 1987.74 28.2588   1
   3  -3  -3 1941.60 29.1826   3
   2  -3  -3 12.7402 1.48937   3
   2  -3  -3 10.9256 1.49529   1
   2  -3  -3 8.94746 1.26135   1
   2  -3  -3 12.0705 1.09290   5
   2  -3  -3 11.7747 0.99061   5
  -2   3   3 11.3831 0.87732   2
   1  -3  -3 5229.00 71.8648   1
   1  -3  -3 5258.82 72.0139   5
   1  -3  -3 5291.82 71.2149   5
   1  -3  -3 5233.44 72.2816   1
   1  -3  -3 5409.58 72.0570   1
  -1   3   3 5249.55 70.4467   2
   0  -3  -3 425.628 7.41615   2
   0  -3  -3 426.941 8.80240   5
   0  -3  -3 429.451 8.47600   1
   0   3   3 436.648 7.21407   4
   0   3   3 419.961 7.33451   2
  -1  -3  -3 60.1485 2.37647   2
  -1  -3  -3 45.6160 3.30276   5
  -1  -3  -3 48.1560 2.64328   1
   1   3   3 48.5048 2.71944   1
   1   3   3 46.9796 2.07033   2
   1   3   3 49.5694 2.38646   4
  -2  -3  -3 185.675 4.55984   2
   2   3   3 187.382 4.32326   2
   2   3   3 188.819 5.62450   4
   2   3   3 187.017 5.44878   5
   2   3   3 181.780 5.34385   1
  -3  -3  -3 6.37992 1.19718   2
   3   3   3 8.21334 1.51830   1
   3   3   3 9.55141 1.68653   1
   3   3   3 11.0228 1.14930   2
   3   3   3 7.08681 1.45171   5
   3   3   3 7.36372 1.83525   4
  -4  -3  -3 789.410 12.8271   2
   4   3   3 775.995 13.4660   5
   4   3   3 783.373 14.3528   1
   4   3   3 784.012 14.5559   1
   4   3   3 775.503 16.6994   4
  -5  -3  -3 12.1021 1.64781   2
   5   3   3 11.4758 2.14339   1
   5   3   3 13.6481 3.27836   4
   5   3   3 14.3607 2.40756   1
   5   3   3 17.7030 1.57858   5
  -6  -3  -3 446.350 8.39825   2
   6   3   3 444.961 13.8282   4
   6   3   3 463.950 10.5503   1
   6   3   3 443.681 10.6334   1
  -7  -3  -3 113.187 3.71400   2
   7   3   3 123.120 5.42203   1
   7   3   3 122.194 8.20834   4
   7   3   3 112.742 5.62603   1
   8   3   3 68.1577 4.82620   1
   8   3   3 62.0061 6.95627   4
   8   3   3 65.1797 4.98028   1
   9   3   3 1.19637 2.12297   1
   9   3   3 -0.1466 2.33411   1
   9   3   3 -4.6538 3.97195   4
  10   3   3 24.4937 5.90499   4
  10   3   3 36.7780 4.18419   1
  10   3   3 28.0552 4.08054   1
  11   3   3 4.12140 3.02575   1
  11   3   3 4.85358 5.64475   4
  12   3   3 1.22396 3.13991   1
  12   3   3 0.86160 4.99643   4
  11  -4  -3 0.26795 1.90069   1
  11  -4  -3 4.05627 2.13135   1
  10  -4  -3 20.4033 2.67960   1
  10  -4  -3 30.1535 3.27571   1
   9  -4  -3 246.780 6.81660   1
   9  -4  -3 251.515 10.5150   3
   9  -4  -3 242.787 7.30967   1
   8  -4  -3 26.8012 4.57989   3
   8  -4  -3 35.1907 2.88498   1
   8  -4  -3 30.7409 2.96979   1
   7  -4  -3 249.607 6.29205   1
   7  -4  -3 238.888 6.70185   1
   7  -4  -3 254.841 9.21058   3
   6  -4  -3 482.662 9.23395   1
   6  -4  -3 476.820 12.2170   3
   6  -4  -3 459.939 9.57787   1
   5  -4  -3 38.6467 2.91661   1
   5  -4  -3 40.5172 2.73834   1
   5  -4  -3 42.2759 3.83239   3
   4  -4  -3 1595.44 24.4313   1
   4  -4  -3 1600.89 25.8801   3
   4  -4  -3 1554.56 23.7675   1
   3  -4  -3 119.602 4.42369   3
   3  -4  -3 115.728 4.02070   1
   3  -4  -3 117.981 4.25505   1
   2  -4  -3 892.288 15.0767   1
   2  -4  -3 892.773 15.3501   1
   2  -4  -3 879.299 14.9402   1
   2  -4  -3 890.754 15.0685   3
   2  -4  -3 879.910 13.4555   5
   2  -4  -3 904.569 13.9010   5
  -2   4   3 880.930 13.1982   2
   1  -4  -3 281.477 4.79867   2
   1  -4  -3 265.357 6.89472   1
   1  -4  -3 276.566 6.69935   5
   1  -4  -3 283.449 6.08705   5
   1  -4  -3 291.238 4.87283   2
   1  -4  -3 283.349 6.90846   1
  -1   4   3 279.968 5.49178   2
   0  -4  -3 72.0304 3.58051   5
   0  -4  -3 75.3335 2.69415   2
   0  -4  -3 73.8382 3.15047   5
   0  -4  -3 75.4298 3.58966   1
   0   4   3 77.3202 2.77993   2
   0   4   3 77.2517 2.45845   4
  -1  -4  -3 111.083 3.66189   2
  -1  -4  -3 112.216 4.62028   5
  -1  -4  -3 111.758 4.41003   1
   1   4   3 114.833 3.57545   2
   1   4   3 137.961 4.78597   1
   1   4   3 114.602 3.73321   4
  -2  -4  -3 644.207 11.5041   2
  -2  -4  -3 646.393 12.6319   1
   2   4   3 649.650 12.9570   1
   2   4   3 636.647 12.5580   4
   2   4   3 682.700 11.4096   2
   2   4   3 647.500 13.1503   5
  -3  -4  -3 291.610 6.72968   2
   3   4   3 293.827 6.27280   2
   3   4   3 285.973 7.99676   1
   3   4   3 279.272 8.29501   4
   3   4   3 304.862 8.01148   5
  -4  -4  -3 1645.77 24.5795   2
   4   4   3 1451.03 22.3802   2
   4   4   3 1483.29 26.0364   1
   4   4   3 1670.50 22.6711   2
   4   4   3 1651.47 28.4746   4
   4   4   3 1652.33 26.0203   5
   4   4   3 1676.24 26.8363   1
  -5  -4  -3 -1.7152 1.28311   2
   5   4   3 6.99994 2.80087   4
   5   4   3 -2.2997 1.44458   1
   5   4   3 -1.6544 1.35413   5
   5   4   3 0.63692 1.87290   1
  -6  -4  -3 199.466 5.86865   2
   6   4   3 203.606 7.38060   1
   6   4   3 204.084 7.62294   1
   6   4   3 205.544 9.47957   4
   6   4   3 206.458 5.01139   5
  -7  -4  -3 103.903 4.29662   2
   7   4   3 93.7728 5.79601   1
   7   4   3 102.608 5.78406   1
   7   4   3 96.0826 7.41747   4
   8   4   3 3.70132 3.73153   4
   8   4   3 5.88278 2.75846   1
   8   4   3 3.63902 2.29902   1
   9   4   3 9.85107 2.88796   1
   9   4   3 -0.3085 2.74120   1
   9   4   3 -1.6805 4.40754   4
  10   4   3 -5.7373 2.78027   1
  10   4   3 3.58236 4.94145   4
  11   4   3 -0.0737 5.03853   4
  11   4   3 7.61824 3.59320   1
  12   4   3 -7.6388 4.69756   4
  12   4   3 -3.1869 3.21945   1
  11  -5  -3 26.2675 3.12890   1
  11  -5  -3 29.7115 3.64343   1
  10  -5  -3 6.31328 2.16932   1
  10  -5  -3 3.32544 2.30760   1
  10  -5  -3 4.03525 4.79962   3
   9  -5  -3 12.5114 2.67728   1
   9  -5  -3 22.2461 4.50103   3
   9  -5  -3 19.3096 2.59652   1
   8  -5  -3 7.59818 3.51772   3
   8  -5  -3 8.86050 2.12871   1
   8  -5  -3 7.23576 2.24673   1
   7  -5  -3 854.058 15.2043   1
   7  -5  -3 866.985 15.8707   1
   7  -5  -3 881.424 19.4999   3
   6  -5  -3 189.173 7.79150   3
   6  -5  -3 186.911 5.70737   1
   6  -5  -3 204.842 6.31263   1
   5  -5  -3 1.92207 1.57680   1
   5  -5  -3 0.88139 1.93456   3
   5  -5  -3 1.80294 1.53650   1
   4  -5  -3 370.378 8.33499   1
   4  -5  -3 360.632 9.55001   3
   4  -5  -3 362.543 8.67120   1
   3  -5  -3 307.472 7.89131   1
   3  -5  -3 303.532 8.04291   3
   3  -5  -3 315.385 7.73432   1
   3  -5  -3 303.507 7.57577   1
  -3   5   3 314.496 5.74370   2
   2  -5  -3 141.217 3.84044   5
   2  -5  -3 134.166 4.12354   5
   2  -5  -3 142.364 4.99090   3
   2  -5  -3 138.830 5.12516   1
   2  -5  -3 137.031 5.20617   1
  -2   5   3 136.417 3.62985   2
  -2   5   3 138.721 3.64474   2
   1  -5  -3 139.847 4.37679   5
   1  -5  -3 139.214 3.07021   2
   1  -5  -3 138.018 4.98115   5
   1  -5  -3 145.330 5.36537   1
   1  -5  -3 137.809 3.10551   2
   1  -5  -3 136.376 5.27372   1
  -1   5   3 144.311 4.04711   2
   0  -5  -3 29.2770 2.88337   1
   0  -5  -3 26.6493 2.79465   5
   0  -5  -3 28.4908 2.15253   2
   0   5   3 29.2220 2.27636   2
   0   5   3 32.7305 1.87952   4
  -1  -5  -3 511.391 9.80252   2
  -1  -5  -3 524.999 11.5305   1
  -1  -5  -3 512.714 11.7325   5
   1   5   3 513.828 9.95790   2
   1   5   3 516.155 9.85028   4
   1   5   3 526.905 11.5600   1
  -2  -5  -3 252.545 7.69767   1
  -2  -5  -3 250.203 8.00152   5
  -2  -5  -3 248.716 6.48453   2
   2   5   3 248.121 6.36941   2
   2   5   3 254.246 7.10691   4
   2   5   3 249.804 7.99710   5
   2   5   3 254.122 7.83188   1
  -3  -5  -3 9.97318 1.93051   2
   3   5   3 7.93661 2.24837   4
   3   5   3 3.25222 2.04260   5
   3   5   3 3.83395 2.01631   1
   3   5   3 5.43662 1.57096   2
  -4  -5  -3 55.2157 3.53007   2
   4   5   3 48.0275 4.09125   5
   4   5   3 54.9606 2.93786   2
   4   5   3 60.0125 4.56188   1
   4   5   3 63.3054 4.69553   4
  -5  -5  -3 245.586 7.03481   2
   5   5   3 240.892 8.40150   1
   5   5   3 247.943 7.85173   5
   5   5   3 274.135 9.93494   4
   5   5   3 251.618 8.74737   1
  -6  -5  -3 206.105 6.48729   2
   6   5   3 220.155 9.86697   4
   6   5   3 211.723 8.32811   1
   6   5   3 194.975 6.45540   5
   6   5   3 197.987 7.80902   1
  -7  -5  -3 13.0497 2.58854   2
   7   5   3 10.2676 3.26930   1
   7   5   3 12.8433 4.41488   4
   7   5   3 13.9830 3.09639   1
  -8  -5  -3 24.0613 3.12579   2
   8   5   3 18.0840 3.94160   1
   8   5   3 17.7074 5.41849   4
   9   5   3 100.245 9.57482   4
   9   5   3 135.904 8.18006   1
  10   5   3 8.05953 3.84444   1
  10   5   3 -0.0420 4.41965   4
  11   5   3 -0.8208 4.59716   4
  11   5   3 -2.3117 3.52518   1
  12   5   3 3.00203 5.35973   4
  12   5   3 -3.2374 3.60651   1
  11  -6  -3 15.8515 2.88172   1
  11  -6  -3 11.7518 2.97374   1
  10  -6  -3 1.35125 2.14084   1
  10  -6  -3 -1.3378 2.16120   1
   9  -6  -3 90.2878 7.47050   3
   9  -6  -3 93.9736 5.50823   1
   9  -6  -3 97.9555 5.02692   1
   8  -6  -3 1.24263 1.88276   1
   8  -6  -3 3.05603 3.20590   3
   8  -6  -3 -0.5586 2.05903   1
   7  -6  -3 21.1269 2.78394   1
   7  -6  -3 13.5729 3.75013   3
   7  -6  -3 18.7322 2.83024   1
   6  -6  -3 17.7450 3.58154   3
   6  -6  -3 9.05280 2.21427   1
   6  -6  -3 13.3713 2.65641   1
   5  -6  -3 135.786 5.42838   1
   5  -6  -3 138.987 6.69497   3
   5  -6  -3 122.890 5.43008   1
   4  -6  -3 1.16173 1.74733   1
   4  -6  -3 1.56651 1.72299   1
   4  -6  -3 3.73942 2.00830   3
  -4   6   3 1.23826 0.97638   2
   3  -6  -3 139.933 5.94331   1
   3  -6  -3 147.399 5.94619   3
   3  -6  -3 144.384 5.96196   1
  -3   6   3 146.018 4.02675   2
   2  -6  -3 6.70648 1.72004   5
   2  -6  -3 7.75819 1.48968   5
   2  -6  -3 9.12923 2.21842   3
   2  -6  -3 10.2339 2.33953   1
   2  -6  -3 5.30819 2.14953   1
  -2   6   3 5.82120 1.38709   2
   1  -6  -3 1401.20 22.1925   5
   1  -6  -3 1417.04 23.2313   5
   1  -6  -3 1375.80 24.0161   1
   1  -6  -3 1390.25 23.9326   1
   1  -6  -3 1366.99 19.4955   2
   1  -6  -3 1331.56 19.3885   2
  -1   6   3 1387.56 21.4702   2
  -1   6   3 1386.67 19.4719   4
   0  -6  -3 1265.97 22.6002   1
   0  -6  -3 1260.26 22.4638   5
   0  -6  -3 1272.60 19.5172   2
   0  -6  -3 1262.70 21.5111   5
   0   6   3 1309.69 20.5667   2
   0   6   3 1265.75 18.6554   4
  -1  -6  -3 20.6008 3.57630   5
  -1  -6  -3 16.9172 2.16889   2
  -1  -6  -3 10.7202 1.98782   5
  -1  -6  -3 19.2439 3.12671   1
   1   6   3 16.1136 2.83683   1
   1   6   3 18.8025 2.06395   4
   1   6   3 16.2877 2.30194   2
  -2  -6  -3 184.038 7.32158   5
  -2  -6  -3 177.892 6.96828   1
  -2  -6  -3 171.231 5.69751   2
   2   6   3 185.377 5.86294   2
   2   6   3 188.052 7.28224   1
   2   6   3 186.569 6.01871   4
   2   6   3 185.296 7.47289   5
  -3  -6  -3 213.560 6.55297   2
  -3  -6  -3 217.395 7.61467   1
   3   6   3 225.263 8.19486   1
   3   6   3 206.193 6.26178   2
   3   6   3 218.272 7.42886   4
   3   6   3 215.433 8.03881   5
  -4  -6  -3 22.1490 2.91925   2
   4   6   3 15.7901 3.27716   4
   4   6   3 20.6754 2.49220   2
   4   6   3 11.4453 3.09138   1
   4   6   3 16.1983 3.02025   5
  -5  -6  -3 149.089 5.89266   2
   5   6   3 150.495 4.40188   2
   5   6   3 152.522 7.57635   1
   5   6   3 148.962 7.67547   4
   5   6   3 154.067 6.85262   5
  -6  -6  -3 64.0864 4.63502   2
   6   6   3 71.8179 4.92239   5
   6   6   3 74.5470 6.14587   1
   6   6   3 73.5319 6.68843   1
   6   6   3 78.4528 6.88827   4
  -7  -6  -3 2.93169 2.35259   2
   7   6   3 -1.3304 3.69930   4
   7   6   3 1.44176 2.98766   1
   7   6   3 2.07330 1.81118   5
  -8  -6  -3 44.7946 4.32196   2
   8   6   3 35.1504 5.11440   1
   8   6   3 29.9999 5.73928   4
  -9  -6  -3 30.6390 4.82694   2
   9   6   3 27.9607 6.21616   4
   9   6   3 23.8525 4.77228   1
  10   6   3 56.2160 8.39007   4
  10   6   3 49.2325 6.32806   1
  11   6   3 3.36638 5.11593   4
  11   6   3 -1.8574 4.05333   1
  10  -7  -3 1.65221 2.51852   1
  10  -7  -3 2.36002 2.34260   1
   9  -7  -3 3.57151 2.53865   1
   9  -7  -3 6.42518 3.66255   3
   9  -7  -3 -0.2557 2.20823   1
   8  -7  -3 4.02077 3.45208   3
   8  -7  -3 -0.4426 2.22182   1
   8  -7  -3 3.58846 2.21065   1
   7  -7  -3 15.5223 3.11204   1
   7  -7  -3 22.6301 4.29669   3
   7  -7  -3 15.3380 2.87700   1
   7  -7  -3 5.63505 2.50500   1
   6  -7  -3 14.9050 3.00439   1
   6  -7  -3 19.2264 3.13873   1
   6  -7  -3 17.1791 2.95910   1
   6  -7  -3 21.8471 4.11083   3
   5  -7  -3 83.9463 5.49845   1
   5  -7  -3 97.8665 6.44416   3
   5  -7  -3 87.9965 5.62206   1
   4  -7  -3 25.2388 3.22179   1
   4  -7  -3 28.3746 3.50546   1
   4  -7  -3 28.0236 3.88696   3
  -4   7   3 27.5108 2.14835   2
   3  -7  -3 244.948 8.33941   1
   3  -7  -3 251.619 8.51370   3
   3  -7  -3 254.164 8.40982   1
  -3   7   3 242.348 6.00162   2
   2  -7  -3 74.4386 3.98923   5
   2  -7  -3 81.6925 3.61888   5
   2  -7  -3 75.5060 5.26218   1
   2  -7  -3 82.3739 5.23057   1
   2  -7  -3 89.6137 5.11533   3
  -2   7   3 85.6653 3.82999   2
   1  -7  -3 12.2245 2.61358   5
   1  -7  -3 8.06867 2.66441   1
   1  -7  -3 13.3969 1.19805   2
   1  -7  -3 11.1943 2.07006   5
   1  -7  -3 12.3607 2.74083   3
   1  -7  -3 13.4479 1.26282   2
  -1   7   3 10.4197 2.11200   2
   0  -7  -3 0.18535 1.81313   5
   0  -7  -3 -0.9440 1.29570   2
   0  -7  -3 -3.9488 1.85920   1
   0  -7  -3 1.23413 1.49320   5
   0   7   3 -2.4783 1.55555   2
  -1  -7  -3 624.482 11.9443   2
  -1  -7  -3 622.014 14.6506   5
  -1  -7  -3 615.587 14.6161   1
  -1  -7  -3 628.875 13.9461   5
   1   7   3 619.175 14.2804   1
   1   7   3 615.221 12.6032   2
   1   7   3 607.984 11.0386   4
  -2  -7  -3 629.193 14.8550   1
  -2  -7  -3 629.273 12.5555   2
  -2  -7  -3 607.013 15.0249   5
   2   7   3 588.827 12.7048   2
   2   7   3 620.269 14.8149   1
   2   7   3 679.777 17.2183   5
   2   7   3 627.978 12.5955   4
  -3  -7  -3 37.4618 3.48106   2
  -3  -7  -3 45.5998 5.06057   5
  -3  -7  -3 36.6333 4.00641   1
   3   7   3 39.6970 3.77143   4
   3   7   3 38.7139 3.55189   2
   3   7   3 39.8542 4.39251   1
   3   7   3 49.4657 4.96927   5
  -4  -7  -3 29.6761 3.38086   2
   4   7   3 34.8647 4.62952   1
   4   7   3 26.5561 3.78012   5
   4   7   3 30.9096 3.11880   2
   4   7   3 33.5390 4.18987   4
  -5  -7  -3 95.5969 5.54455   2
   5   7   3 85.0291 6.20323   5
   5   7   3 92.6885 6.99061   1
   5   7   3 94.8758 6.82051   4
   5   7   3 86.9886 4.23467   2
  -6  -7  -3 21.2774 3.67694   2
   6   7   3 29.2426 4.85268   1
   6   7   3 20.1655 4.54997   4
   6   7   3 29.4776 4.05960   5
  -7  -7  -3 7.30956 3.11880   2
   7   7   3 13.0590 4.06133   1
   7   7   3 10.6580 4.50747   4
   7   7   3 17.7158 3.27693   5
  -8  -7  -3 95.9501 6.58816   2
   8   7   3 104.579 9.11544   4
   8   7   3 105.339 8.49139   1
   8   7   3 96.4456 4.96731   5
  -9  -7  -3 3.52548 3.39652   2
   9   7   3 -4.0709 3.66926   1
   9   7   3 0.93489 4.48876   4
  10   7   3 2.24735 4.93804   4
  10   7   3 -2.3010 3.75477   1
  11   7   3 -8.7763 4.44545   4
  11   7   3 -1.1924 3.78889   1
   9  -8  -3 -0.5555 2.62898   1
   9  -8  -3 1.51794 2.67562   1
   8  -8  -3 7.08217 2.86779   1
   8  -8  -3 3.06825 2.66653   1
   8  -8  -3 7.31799 3.89371   3
   7  -8  -3 77.1755 6.80103   3
   7  -8  -3 72.5884 5.54482   1
   7  -8  -3 65.3994 5.44594   1
   6  -8  -3 32.8494 4.98695   3
   6  -8  -3 23.5539 3.66654   1
   6  -8  -3 26.3269 3.76776   1
   5  -8  -3 73.4776 6.19645   3
   5  -8  -3 68.1991 5.50605   1
   5  -8  -3 68.0242 5.61296   1
   4  -8  -3 77.5077 5.58076   1
   4  -8  -3 75.2605 5.66484   1
   4  -8  -3 70.8487 5.64557   3
  -4   8   3 74.4982 3.64336   2
   3  -8  -3 254.014 9.08151   1
   3  -8  -3 253.904 9.16754   1
   3  -8  -3 234.885 9.00444   3
  -3   8   3 246.691 6.75261   2
   2  -8  -3 109.422 6.45865   1
   2  -8  -3 86.4742 4.36571   5
   2  -8  -3 90.7856 3.97256   5
   2  -8  -3 90.1596 5.78270   3
   2  -8  -3 85.5935 5.97905   1
  -2   8   3 93.7495 4.53755   2
   1  -8  -3 10.0484 2.40002   5
   1  -8  -3 5.62681 2.77392   1
   1  -8  -3 4.36664 2.58732   3
   1  -8  -3 9.54934 2.16875   5
  -1   8   3 10.3033 2.31345   2
   0  -8  -3 -1.3441 2.21534   1
   0  -8  -3 0.02251 1.61792   5
   0  -8  -3 -2.3000 1.91048   5
   0  -8  -3 0.90022 1.40495   2
   0   8   3 -0.2941 1.73721   2
  -1  -8  -3 517.444 13.6588   5
  -1  -8  -3 535.175 14.0935   1
  -1  -8  -3 526.933 10.8476   2
  -1  -8  -3 515.797 12.9236   5
   1   8   3 495.613 18.5323   1
   1   8   3 504.780 9.04619   4
   1   8   3 513.589 11.7653   2
  -2  -8  -3 11.9623 2.75878   2
  -2  -8  -3 15.4237 3.57204   5
  -2  -8  -3 12.3586 3.45020   1
   2   8   3 17.7559 3.02847   2
   2   8   3 20.4758 3.91871   1
   2   8   3 20.6080 2.51672   4
  -3  -8  -3 294.118 8.70143   2
  -3  -8  -3 299.564 10.8347   5
  -3  -8  -3 286.727 10.4047   1
   3   8   3 300.517 8.95467   4
   3   8   3 298.886 10.7209   1
   3   8   3 299.683 8.77739   2
   3   8   3 312.513 11.3138   5
  -4  -8  -3 726.201 15.3057   2
   4   8   3 710.373 16.5713   4
   4   8   3 715.100 18.0479   5
   4   8   3 702.528 17.9442   1
   4   8   3 731.129 14.8864   2
  -5  -8  -3 5.44566 2.86611   2
   5   8   3 8.42321 3.24070   5
   5   8   3 8.12765 3.36438   1
   5   8   3 1.50936 3.16103   4
   5   8   3 6.46041 2.16761   2
  -6  -8  -3 -0.4893 2.61828   2
   6   8   3 0.02871 1.59107   2
   6   8   3 2.26672 3.27579   4
   6   8   3 2.83286 3.02380   5
   6   8   3 -2.9111 3.21484   1
  -7  -8  -3 42.0464 4.80710   2
   7   8   3 35.6983 4.65451   5
   7   8   3 29.6243 5.61991   4
   7   8   3 34.8116 5.90063   1
  -8  -8  -3 103.946 7.09260   2
   8   8   3 103.029 6.17788   5
   8   8   3 98.4500 8.27393   1
   8   8   3 93.0431 8.84289   4
  -9  -8  -3 -0.1774 3.29204   2
   9   8   3 0.16146 3.91423   1
   9   8   3 -6.3726 4.00187   4
 -10  -8  -3 -0.0341 3.36059   2
  10   8   3 3.38065 4.26719   1
  10   8   3 0.76472 4.99131   4
   9  -9  -3 6.19522 3.03704   1
   8  -9  -3 13.8045 3.44468   1
   8  -9  -3 16.0513 4.52232   3
   7  -9  -3 20.9751 3.97330   1
   7  -9  -3 27.0300 5.30146   3
   6  -9  -3 39.1598 5.68938   3
   6  -9  -3 37.1974 4.60932   1
   5  -9  -3 56.7636 6.28049   3
   5  -9  -3 53.1298 5.37857   1
   4  -9  -3 217.148 9.58658   3
   4  -9  -3 238.285 9.59302   1
  -4   9   3 236.645 7.37408   2
   3  -9  -3 159.728 8.24559   3
   3  -9  -3 168.143 8.28963   1
  -3   9   3 155.691 5.97943   2
   2  -9  -3 25.7004 4.10598   1
   2  -9  -3 29.8525 2.85895   5
   2  -9  -3 30.7781 4.49271   3
   2  -9  -3 25.5867 2.93119   5
  -2   9   3 20.7341 3.16722   2
   1  -9  -3 371.377 10.5536   5
   1  -9  -3 411.117 10.2490   5
   1  -9  -3 388.691 12.5802   1
   1  -9  -3 388.978 12.1811   3
  -1   9   3 404.297 10.3094   2
   0  -9  -3 102.921 5.84057   5
   0  -9  -3 105.629 4.10514   2
   0  -9  -3 113.775 7.41402   1
   0  -9  -3 93.7141 6.09756   5
   0   9   3 108.418 5.77576   2
  -1  -9  -3 1.22223 2.16743   5
  -1  -9  -3 0.45141 1.84907   2
  -1  -9  -3 0.72543 2.21726   5
  -1  -9  -3 1.12066 2.66240   1
   1   9   3 -0.1066 2.18781   2
  -2  -9  -3 111.803 6.51164   5
  -2  -9  -3 117.637 5.69854   2
  -2  -9  -3 114.224 7.29325   5
  -2  -9  -3 120.525 7.64111   1
   2   9   3 111.030 4.53252   4
   2   9   3 114.524 6.20386   2
  -3  -9  -3 32.7166 3.83748   2
   3   9   3 31.6619 3.87970   4
   3   9   3 39.2071 4.05274   2
  -4  -9  -3 0.31055 2.81163   2
   4   9   3 6.27041 4.33052   1
   4   9   3 2.45766 2.81159   4
   4   9   3 2.66151 3.10637   5
   4   9   3 1.84683 2.41090   2
  -5  -9  -3 46.4590 4.76847   2
   5   9   3 41.5807 5.46851   5
   5   9   3 52.0337 5.52674   4
   5   9   3 53.7954 6.44496   1
   5   9   3 47.6808 4.34045   2
  -6  -9  -3 17.5908 3.90421   2
   6   9   3 10.7772 3.98538   5
   6   9   3 7.24215 4.10916   4
   6   9   3 11.9074 4.25434   1
   6   9   3 15.6912 2.68206   2
  -7  -9  -3 93.7265 6.97678   2
   7   9   3 83.9763 7.97981   4
   7   9   3 99.4326 7.46814   5
   7   9   3 76.7595 7.54164   1
  -8  -9  -3 5.58518 3.54368   2
   8   9   3 4.99758 4.49128   4
   8   9   3 4.62534 4.46508   1
   8   9   3 -0.2680 2.65026   5
  -9  -9  -3 2.63269 3.79845   2
   9   9   3 -1.5495 4.45602   4
   9   9   3 4.35472 4.65592   1
   9   9   3 0.20595 2.09182   5
 -10  -9  -3 6.04030 4.02556   2
  10   9   3 6.33951 4.97836   1
  10   9   3 0.29474 5.04945   4
   8 -10  -3 34.2679 7.86245   3
   8 -10  -3 25.3428 4.49062   1
   7 -10  -3 4.04657 3.36621   1
   7 -10  -3 3.63743 3.57812   3
   6 -10  -3 17.1293 4.14378   1
   6 -10  -3 32.0960 5.72254   3
   5 -10  -3 9.65826 3.78241   1
   5 -10  -3 13.6549 4.16032   3
   4 -10  -3 5.28896 3.51245   3
   4 -10  -3 6.09600 3.62029   1
   3 -10  -3 79.4566 7.10205   1
   3 -10  -3 76.1253 7.20257   3
  -3  10   3 71.6318 5.21318   2
   2 -10  -3 4.25929 3.44415   3
   2 -10  -3 4.24582 1.84114   5
   2 -10  -3 1.44187 3.21398   1
   2 -10  -3 5.95890 2.01813   5
  -2  10   3 4.11853 2.69612   2
   1 -10  -3 83.7996 7.26887   1
   1 -10  -3 87.8790 5.95302   5
   1 -10  -3 85.5990 6.98075   3
   1 -10  -3 95.3727 5.44309   5
  -1  10   3 96.1935 5.89656   2
   0 -10  -3 17.8077 2.07006   2
   0 -10  -3 15.0878 4.14058   1
   0 -10  -3 12.3625 3.09562   5
   0 -10  -3 14.5373 3.42401   5
   0  10   3 20.8667 3.47142   2
  -1 -10  -3 58.3736 6.01911   5
  -1 -10  -3 62.0896 6.47646   1
  -1 -10  -3 48.8254 4.71072   5
  -1 -10  -3 62.4640 4.28594   2
   1  10   3 53.2188 5.06368   2
  -2 -10  -3 170.973 6.85982   2
  -2 -10  -3 176.222 9.27592   5
   2  10   3 164.900 7.76546   2
  -3 -10  -3 385.933 10.6693   2
   3  10   3 389.278 11.4563   2
  -4 -10  -3 29.9674 4.10357   2
   4  10   3 34.6503 4.37862   2
  -5 -10  -3 32.3810 4.38592   2
   5  10   3 27.4893 3.89972   2
   5  10   3 29.2137 4.63082   4
  -6 -10  -3 2.20781 3.20027   2
   6  10   3 2.18133 3.46462   5
   6  10   3 -0.5006 3.25494   4
   6  10   3 1.04028 2.17321   2
  -7 -10  -3 -5.0959 3.06164   2
   7  10   3 0.13289 3.13738   5
   7  10   3 -0.6148 3.58072   4
  -8 -10  -3 -0.0892 3.55361   2
   8  10   3 -5.2554 3.82165   4
   8  10   3 -0.2283 2.95095   5
  -9 -10  -3 10.0065 4.11831   2
   9  10   3 -0.1692 4.80458   4
   9  10   3 6.73534 3.04483   5
   7 -11  -3 20.8420 5.42298   3
   7 -11  -3 12.3675 4.35155   1
   6 -11  -3 -0.2366 3.50513   1
   6 -11  -3 0.17514 3.68462   3
   5 -11  -3 8.70905 4.19265   1
   5 -11  -3 6.36081 3.84229   3
   4 -11  -3 15.3917 4.65928   1
   4 -11  -3 35.0459 5.81049   3
   3 -11  -3 10.3566 4.17434   3
   3 -11  -3 17.4253 4.79334   1
  -3  11   3 11.8035 3.51433   2
   2 -11  -3 7.87876 3.82000   3
   2 -11  -3 9.88782 2.28187   5
   2 -11  -3 11.3394 2.57726   5
   2 -11  -3 7.88827 3.91681   1
  -2  11   3 6.34019 3.16637   2
   1 -11  -3 4.86124 2.62329   5
   1 -11  -3 1.50597 3.37099   3
   1 -11  -3 6.99095 2.60366   5
   1 -11  -3 12.5588 4.56305   1
  -1  11   3 4.54806 3.12163   2
   0 -11  -3 -2.6818 3.14630   3
   0 -11  -3 -1.1785 2.58272   5
   0 -11  -3 3.34181 1.42534   2
   0 -11  -3 0.81140 2.76498   5
   0 -11  -3 5.45219 3.81086   1
   0  11   3 1.57022 2.86865   2
  -1 -11  -3 34.7143 3.34830   2
  -1 -11  -3 27.4861 4.64762   5
  -1 -11  -3 27.3048 4.12041   5
   1  11   3 29.6413 4.27941   2
  -2 -11  -3 3.02022 2.43311   2
  -2 -11  -3 5.05345 3.87087   5
   2  11   3 0.35250 2.75281   2
  -3 -11  -3 10.4297 3.27817   2
   3  11   3 3.65047 3.20627   2
  -4 -11  -3 54.8597 5.26333   2
   4  11   3 61.3002 5.64115   2
  -5 -11  -3 2.35027 3.11575   2
   5  11   3 6.34545 3.01380   2
  -6 -11  -3 6.31035 3.58521   2
   6  11   3 7.58554 2.87354   2
  -7 -11  -3 16.2942 4.28266   2
   7  11   3 21.0867 3.44812   2
   7  11   3 20.8510 5.35026   5
  -8 -11  -3 -0.7848 3.57301   2
   8  11   3 -1.0267 3.28809   5
   6 -12  -3 5.29299 4.53237   3
   6 -12  -3 4.46523 4.41122   1
   5 -12  -3 -0.9676 3.92179   1
   5 -12  -3 9.12980 4.49565   3
   4 -12  -3 12.0980 5.08170   1
   4 -12  -3 12.3000 4.51941   3
   3 -12  -3 21.4846 5.16564   1
   3 -12  -3 14.7157 4.79596   3
  -3  12   3 14.1271 4.00935   2
   2 -12  -3 4.30650 1.95364   5
   2 -12  -3 5.38702 4.08343   3
   2 -12  -3 4.90811 2.11883   5
   2 -12  -3 1.89113 3.96117   1
  -2  12   3 8.06651 3.66645   2
   1 -12  -3 39.4157 6.22402   3
   1 -12  -3 44.7266 4.56896   5
   1 -12  -3 42.2259 4.77540   5
   1 -12  -3 43.6525 6.60518   1
  -1  12   3 51.3714 5.53052   2
   0 -12  -3 10.3021 3.74565   5
   0 -12  -3 16.7055 3.73167   5
   0 -12  -3 15.4863 4.89883   3
   0  12   3 12.6291 3.82937   2
  -1 -12  -3 72.1968 7.10602   5
  -1 -12  -3 81.2405 7.68766   5
  -1 -12  -3 83.9876 4.55503   2
   1  12   3 66.4350 6.29524   2
  -2 -12  -3 6.20193 2.68932   2
   2  12   3 6.99166 3.56175   2
  -3 -12  -3 -5.4720 2.26368   2
   3  12   3 -1.2876 2.99527   2
  -4 -12  -3 20.1424 3.90790   2
   4  12   3 13.5221 3.70647   2
  -5 -12  -3 1.70741 3.11197   2
   5  12   3 -0.4708 2.72124   2
  -6 -12  -3 5.36526 3.69611   2
   6  12   3 5.32228 2.96672   2
   4 -13  -3 47.6207 7.14511   3
   4 -13  -3 45.2888 6.84595   1
   3 -13  -3 36.2057 6.68386   3
   3 -13  -3 35.8772 6.59694   1
  -3  13   3 39.0846 5.55547   2
   2 -13  -3 5.80072 4.57590   1
   2 -13  -3 0.58738 1.76046   5
   2 -13  -3 8.84689 4.48518   3
   2 -13  -3 5.28972 2.08001   5
  -2  13   3 5.40380 3.81816   2
   1 -13  -3 3.69548 2.62318   5
   1 -13  -3 3.60911 2.51425   5
   1 -13  -3 -1.7307 3.53856   3
  -1  13   3 3.59078 3.69679   2
   0 -13  -3 42.1948 6.78472   3
   0 -13  -3 36.4739 5.43096   5
   0 -13  -3 44.8417 5.26513   5
   0  13   3 39.0881 5.39677   2
  -1 -13  -3 14.9823 4.97124   3
  -1 -13  -3 19.6046 4.43104   5
  -1 -13  -3 20.0076 2.55864   2
   1  13   3 11.4640 4.15376   2
  -2 -13  -3 30.5775 3.66512   2
   2  13   3 29.2945 4.93838   2
  -3 -13  -3 21.8544 3.64537   2
   3  13   3 14.9633 4.11773   2
  -4 -13  -3 15.5402 3.76146   2
   4  13   3 16.4777 4.20172   2
  -5 -13  -3 -1.6573 2.99990   2
   5  13   3 1.11018 3.20867   2
   3  13  -4 -0.1127 3.29341   2
  -3 -13   4 -0.9400 2.34456   2
  -3 -13   4 5.84504 4.84972   3
   2  13  -4 0.98874 3.59099   2
  -2 -13   4 -1.5549 4.06226   3
  -2 -13   4 -1.3077 2.06095   2
   1  13  -4 2.45407 3.69781   2
  -1 -13   4 4.21008 1.80889   2
  -1 -13   4 2.94071 3.18723   5
  -1 -13   4 9.07573 5.05359   3
   0  13  -4 4.07500 3.80479   2
   0 -13   4 -3.2249 3.99120   3
   0 -13   4 -2.2434 2.46687   5
   0 -13   4 -3.4688 2.59231   5
  -1  13  -4 -1.2414 3.43097   2
   1 -13   4 2.88366 2.57135   5
   1 -13   4 1.69974 4.08191   3
   1 -13   4 -0.0774 2.35349   5
  -2  13  -4 20.7697 4.58833   2
   2 -13   4 23.8215 5.60124   1
   2 -13   4 27.0801 6.45010   3
   2 -13   4 25.4129 2.69401   5
  -3  13  -4 -1.8178 3.36848   2
   3 -13   4 0.50128 3.99451   1
   3 -13   4 4.75215 4.69824   3
   4 -13   4 6.78644 5.24227   3
   4 -13   4 6.84993 4.48568   1
   5  12  -4 1.12241 2.92523   2
  -5 -12   4 -1.7775 2.75403   2
   4  12  -4 10.3551 3.66078   2
  -4 -12   4 -0.1360 2.77635   2
   3  12  -4 19.6991 4.48043   2
  -3 -12   4 28.0527 3.83823   2
  -3 -12   4 19.8638 5.56884   3
   2  12  -4 1.67744 3.39325   2
  -2 -12   4 1.06191 2.21803   2
  -2 -12   4 2.42916 4.41345   3
   1  12  -4 6.68974 3.69440   2
  -1 -12   4 10.5538 3.62057   5
  -1 -12   4 5.16452 2.01696   2
  -1 -12   4 6.77287 4.53150   3
   0  12  -4 7.00771 3.92127   2
   0 -12   4 1.70567 4.38323   3
   0 -12   4 9.22501 3.61027   5
   0 -12   4 8.98728 3.13176   5
  -1  12  -4 -2.8014 3.07992   2
   1 -12   4 -2.7590 3.92049   3
   1 -12   4 0.09796 2.30365   5
   1 -12   4 2.37084 3.85906   1
   1 -12   4 -2.8100 2.31687   5
  -2  12  -4 26.7427 4.89958   2
   2 -12   4 38.9213 6.87035   3
   2 -12   4 30.9856 3.15441   5
   2 -12   4 31.3930 5.83988   1
   2 -12   4 27.6989 3.05633   5
  -3  12  -4 1.94112 3.30027   2
   3 -12   4 6.13254 4.26034   1
   3 -12   4 -2.2138 3.86893   3
   4 -12   4 5.45982 4.66108   3
   4 -12   4 5.12447 4.05585   1
   5 -12   4 22.9344 6.28590   3
   5 -12   4 14.7346 4.83524   1
   6 -12   4 6.76579 4.18782   1
   6 -12   4 13.8389 5.88908   3
  -7 -11   4 7.34682 3.68053   2
   6  11  -4 -1.7102 2.37607   2
  -6 -11   4 -0.4124 3.10921   2
   5  11  -4 14.6957 3.74778   2
  -5 -11   4 13.7404 3.70554   2
   4  11  -4 -0.2508 2.97555   2
  -4 -11   4 2.61660 2.79532   2
   3  11  -4 -2.6131 2.83563   2
  -3 -11   4 0.05452 2.53889   2
   2  11  -4 97.8951 7.31839   2
  -2 -11   4 104.823 8.71311   3
  -2 -11   4 101.473 5.45592   2
   1  11  -4 -2.3572 2.89800   2
  -1 -11   4 -0.8298 3.56171   3
  -1 -11   4 -2.4168 1.70921   2
  -1 -11   4 -3.5567 2.56810   5
   0  11  -4 12.0901 3.62273   2
   0 -11   4 5.83309 1.44999   2
   0 -11   4 9.79315 4.07347   1
   0 -11   4 10.3611 4.43738   3
   0 -11   4 5.15427 2.67712   5
  -1  11  -4 88.0891 6.70893   2
   1 -11   4 73.6929 5.45953   5
   1 -11   4 71.2703 7.20285   1
   1 -11   4 96.7231 8.44143   3
   1 -11   4 69.8226 5.73388   5
  -2  11  -4 17.0732 3.83791   2
   2 -11   4 20.7253 5.15973   3
   2 -11   4 24.4667 2.83593   5
   2 -11   4 18.1758 4.52713   1
   2 -11   4 22.9698 2.80956   5
  -3  11  -4 -0.2301 2.93661   2
   3 -11   4 -2.4704 3.47333   3
   3 -11   4 1.92267 3.30639   1
   4 -11   4 20.5042 5.56326   3
   4 -11   4 22.1006 4.91981   1
   5 -11   4 -2.4740 3.25694   1
   5 -11   4 -3.4831 3.82466   3
   6 -11   4 36.1208 7.43354   3
   6 -11   4 43.1533 5.75456   1
   7 -11   4 -2.1439 3.52578   1
   7 -11   4 -2.0872 4.06716   3
   8  10  -4 2.02616 3.72386   5
  -8 -10   4 3.95047 3.77375   2
   7  10  -4 10.0135 4.44189   5
  -7 -10   4 4.63454 3.45407   2
   6  10  -4 7.45579 2.63622   2
  -6 -10   4 7.13020 3.38708   2
   5  10  -4 14.8349 3.48693   2
  -5 -10   4 14.7784 3.53592   2
   4  10  -4 201.196 8.64432   2
  -4 -10   4 195.261 8.04371   2
   3  10  -4 1.19473 2.83166   2
  -3 -10   4 1.67075 2.52934   2
   2  10  -4 2.75367 3.03440   2
  -2 -10   4 5.53609 3.03171   5
  -2 -10   4 1.04004 2.17115   2
  -2 -10   4 3.79708 3.59718   3
   1  10  -4 17.8273 3.73504   2
  -1 -10   4 20.6176 4.03749   5
  -1 -10   4 22.4289 4.87721   3
  -1 -10   4 18.4764 2.62706   2
  -1 -10   4 12.8125 3.98843   1
   0  10  -4 46.4402 4.96022   2
   0 -10   4 37.9316 4.27238   5
   0 -10   4 35.4701 5.46633   3
   0 -10   4 37.6709 5.10467   1
   0 -10   4 34.6875 2.60875   2
  -1  10  -4 2.02182 2.60352   2
   1 -10   4 7.67097 2.41598   5
   1 -10   4 8.14702 3.62510   1
   1 -10   4 7.42172 2.66505   5
   1 -10   4 7.66688 3.75255   3
  -2  10  -4 1.72668 2.48054   2
   2 -10   4 1.61078 1.68367   5
   2 -10   4 4.29907 3.20713   1
   2 -10   4 1.41763 1.66146   5
   2 -10   4 4.37725 3.75015   3
  -3  10  -4 -1.8475 2.33122   2
   3 -10   4 -1.9506 3.30513   3
   3 -10   4 -2.5632 2.77190   1
   4 -10   4 13.7325 4.60589   3
   4 -10   4 6.96674 3.62907   1
   5 -10   4 64.4064 8.26462   3
   5 -10   4 71.9008 6.58627   1
   6 -10   4 24.4960 4.51032   1
   6 -10   4 39.3864 7.12858   3
   7 -10   4 5.63866 4.70046   3
   7 -10   4 5.00294 3.21845   1
   8 -10   4 14.0752 3.71882   1
   8 -10   4 24.7294 6.48220   3
   9   9  -4 1.66366 2.68193   5
   9   9  -4 1.85798 2.78380   5
  -9  -9   4 3.62787 3.66012   2
   8   9  -4 8.37657 3.64467   5
   8   9  -4 9.33722 3.62277   5
  -8  -9   4 12.9833 4.06184   2
   7   9  -4 -0.0754 3.27149   5
  -7  -9   4 -1.9414 3.03272   2
   6   9  -4 37.9399 5.89645   5
   6   9  -4 33.8117 3.64824   2
  -6  -9   4 39.7453 4.78891   2
   5   9  -4 15.4927 3.27724   2
  -5  -9   4 20.4159 3.82871   2
   4   9  -4 5.21264 2.89708   2
  -4  -9   4 7.22767 2.99452   2
   3   9  -4 159.360 7.59846   2
  -3  -9   4 156.468 6.71461   2
   2   9  -4 29.4471 4.10477   2
  -2  -9   4 30.2585 4.17920   5
  -2  -9   4 32.7974 5.01151   1
  -2  -9   4 25.7520 3.14411   2
   1   9  -4 10.1583 3.09953   2
  -1  -9   4 9.52303 3.18404   1
  -1  -9   4 3.63211 2.59502   5
  -1  -9   4 5.18917 1.94340   2
  -1  -9   4 6.67972 3.61515   3
   0   9  -4 10.9780 2.96299   2
   0  -9   4 3.91793 3.22980   1
   0  -9   4 9.88038 2.58331   5
   0  -9   4 7.81044 1.71589   2
   0  -9   4 8.25323 3.49730   3
  -1   9  -4 13.4607 2.97859   2
   1  -9   4 15.0080 3.94866   3
   1  -9   4 9.60078 3.29060   1
   1  -9   4 11.4581 2.59237   5
   1  -9   4 11.9069 2.57996   5
  -2   9  -4 8.33361 2.58446   2
   2  -9   4 6.87032 2.94340   1
   2  -9   4 8.64208 1.93532   5
   2  -9   4 3.08848 3.03089   3
   2  -9   4 10.0820 2.04161   5
  -3   9  -4 122.939 5.69458   2
   3  -9   4 126.820 7.40604   1
   3  -9   4 131.789 8.30160   3
   4  -9   4 5.05969 3.81048   3
   4  -9   4 9.92061 3.31544   1
   5  -9   4 325.723 13.8542   3
   5  -9   4 303.988 10.6549   1
   5  -9   4 337.941 11.5701   1
   6  -9   4 46.6007 5.06405   1
   6  -9   4 38.3417 4.42351   1
   6  -9   4 45.3797 7.11095   3
   7  -9   4 95.3703 6.29005   1
   7  -9   4 106.651 6.73791   1
   7  -9   4 91.6916 9.59382   3
   8  -9   4 40.8962 4.59083   1
   8  -9   4 33.1618 4.30135   1
   8  -9   4 62.1805 8.82785   3
   9  -9   4 6.69962 2.83210   1
   9  -9   4 3.77163 2.88810   1
   9  -9   4 5.43642 4.87267   3
   9   8  -4 -0.8078 2.00621   5
   9   8  -4 -0.1826 4.36402   1
  -9  -8   4 -2.0735 3.55878   2
   8   8  -4 3.89076 2.98872   5
   8   8  -4 6.12111 3.99340   1
   8   8  -4 2.57729 2.71605   5
  -8  -8   4 -0.8303 3.19584   2
   7   8  -4 -3.3625 2.77884   5
   7   8  -4 -2.0181 3.37310   1
  -7  -8   4 0.65225 2.99847   2
   6   8  -4 0.09370 1.71139   2
   6   8  -4 -0.6412 3.29835   1
   6   8  -4 -1.6509 2.75749   5
  -6  -8   4 3.01910 2.91409   2
   5   8  -4 4.68567 3.21385   1
   5   8  -4 0.21514 2.70776   5
   5   8  -4 -1.7022 2.02372   2
  -5  -8   4 -1.1921 2.36706   2
   4   8  -4 68.9767 5.95906   1
   4   8  -4 61.5129 4.96754   2
   4   8  -4 68.0909 6.48397   5
  -4  -8   4 68.6755 5.18414   2
   3   8  -4 11.8072 2.82227   2
   3   8  -4 7.17296 3.17729   5
   3   8  -4 6.65370 3.07210   1
  -3  -8   4 5.91531 2.51698   2
   2   8  -4 23.4411 4.91295   1
   2   8  -4 22.0228 3.43365   2
  -2  -8   4 26.7843 3.97967   5
  -2  -8   4 26.1212 4.17631   1
  -2  -8   4 29.8845 3.24098   2
   1   8  -4 22.3711 3.29890   2
  -1  -8   4 19.9339 3.35891   5
  -1  -8   4 19.8087 2.41456   2
  -1  -8   4 21.0660 3.64344   1
  -1  -8   4 17.8570 3.47642   3
   0   8  -4 29.3344 3.38592   2
   0  -8   4 35.5519 4.37193   1
   0  -8   4 31.2376 3.56017   5
   0  -8   4 23.5774 3.96380   3
   0  -8   4 31.3390 2.51124   2
  -1   8  -4 19.9796 2.92052   2
   1  -8   4 17.7090 2.67320   5
   1  -8   4 17.7305 1.53859   4
   1  -8   4 15.5544 3.70319   3
   1  -8   4 10.9454 3.00238   1
  -2   8  -4 7.89275 2.10126   2
   2  -8   4 6.10362 2.23036   1
   2  -8   4 11.9553 2.96197   1
   2  -8   4 7.38267 1.66260   5
   2  -8   4 9.32343 3.16978   3
   2  -8   4 9.31604 1.82141   5
  -3   8  -4 104.622 4.66383   2
   3  -8   4 110.602 5.94630   1
   3  -8   4 103.597 7.05184   3
   3  -8   4 95.2340 3.29871   4
   3  -8   4 108.412 6.32426   1
  -4   8  -4 205.815 6.82529   2
   4  -8   4 196.727 5.75303   4
   4  -8   4 208.128 10.0229   3
   4  -8   4 204.266 8.02355   1
   4  -8   4 207.828 7.68601   1
   5  -8   4 33.2672 5.67881   3
   5  -8   4 31.3002 3.66452   1
   5  -8   4 27.2584 3.72772   1
   5  -8   4 27.3737 3.24221   4
   6  -8   4 8.41253 2.90125   4
   6  -8   4 13.0881 3.09754   1
   6  -8   4 7.15648 4.27992   3
   6  -8   4 9.15128 2.55875   1
   7  -8   4 62.1332 4.83182   1
   7  -8   4 66.1918 8.07957   3
   7  -8   4 69.8560 5.18480   1
   7  -8   4 57.5915 5.66741   4
   8  -8   4 4.19165 2.44881   1
   8  -8   4 -1.0731 2.10196   1
   8  -8   4 2.80675 4.04067   3
   9  -8   4 31.3880 3.60190   1
   9  -8   4 33.1778 6.94353   3
   9  -8   4 29.9702 3.65348   1
  10  -8   4 -0.4568 2.33883   1
  10  -8   4 3.57457 4.61833   3
  10  -8   4 1.90350 2.21709   1
  10   7  -4 3.65425 4.48968   1
 -10  -7   4 8.16872 3.92580   2
   9   7  -4 2.12655 4.07013   1
  -9  -7   4 4.20665 3.60371   2
   8   7  -4 6.97292 3.97481   1
   8   7  -4 4.76973 2.56108   5
   8   7  -4 5.58106 2.56928   5
  -8  -7   4 8.40976 3.24057   2
   7   7  -4 22.3320 3.87779   5
   7   7  -4 21.5790 3.69714   5
   7   7  -4 18.5153 4.39828   1
  -7  -7   4 18.7270 3.67806   2
   6   7  -4 34.6518 2.56444   2
   6   7  -4 32.4989 4.78282   1
   6   7  -4 27.4112 4.22516   5
  -6  -7   4 40.0607 4.31074   2
   5   7  -4 53.6456 5.19483   5
   5   7  -4 52.1544 3.90110   2
   5   7  -4 47.0497 5.12921   1
  -5  -7   4 56.8484 4.61660   2
   4   7  -4 128.350 7.19342   1
   4   7  -4 127.602 7.33893   5
   4   7  -4 122.911 5.71013   2
  -4  -7   4 129.600 5.92019   2
   3   7  -4 447.330 13.1113   5
   3   7  -4 440.752 10.9621   2
   3   7  -4 437.071 12.1331   1
  -3  -7   4 426.924 12.3762   5
  -3  -7   4 448.863 10.3640   2
  -3  -7   4 432.799 12.4133   1
   2   7  -4 936.798 18.7627   1
   2   7  -4 920.696 17.7460   2
   2   7  -4 894.673 23.3737   5
  -2  -7   4 905.430 18.9492   5
  -2  -7   4 948.373 16.5385   2
  -2  -7   4 917.447 19.5374   1
   1   7  -4 -0.0088 1.93825   2
   1   7  -4 1.03404 2.18303   1
  -1  -7   4 -2.1394 1.42689   2
  -1  -7   4 1.27060 2.15831   3
  -1  -7   4 -1.8484 1.96003   1
  -1  -7   4 -0.2965 1.98942   5
   0   7  -4 344.575 8.96438   2
   0  -7   4 346.700 10.4959   1
   0  -7   4 345.418 9.38163   5
   0  -7   4 335.006 10.5923   3
   0  -7   4 333.478 7.10422   2
  -1   7  -4 18.5865 2.62056   2
   1  -7   4 13.6994 3.13523   3
   1  -7   4 20.3009 2.61580   5
   1  -7   4 14.4236 3.23083   1
   1  -7   4 14.4565 3.02343   1
   1  -7   4 20.9915 1.76858   4
  -2   7  -4 10.9430 2.12937   2
   2  -7   4 13.2540 1.68619   4
   2  -7   4 13.0280 3.28004   3
   2  -7   4 7.29933 1.65839   5
   2  -7   4 8.25241 2.77980   1
   2  -7   4 8.85670 1.64100   5
   2  -7   4 14.8941 2.65359   1
  -3   7  -4 -0.6481 1.51477   2
   3  -7   4 -1.4484 1.91150   1
   3  -7   4 1.32321 2.70296   3
   3  -7   4 0.81008 1.42167   4
   3  -7   4 1.05531 1.94730   1
  -4   7  -4 610.514 10.4655   2
   4  -7   4 601.801 16.5004   3
   4  -7   4 592.939 12.2821   4
   4  -7   4 599.210 13.4697   1
   4  -7   4 584.562 13.0003   1
   5  -7   4 205.993 10.1884   3
   5  -7   4 202.064 7.31913   1
   5  -7   4 211.684 7.36514   4
   5  -7   4 220.096 7.11491   1
   6  -7   4 1.60472 2.37373   4
   6  -7   4 1.72018 2.01095   1
   6  -7   4 -0.2065 3.12800   3
   6  -7   4 -0.0722 1.71561   1
   7  -7   4 73.5591 8.04901   3
   7  -7   4 87.5737 6.39463   4
   7  -7   4 88.9370 4.82739   1
   7  -7   4 85.2604 4.56799   1
   8  -7   4 8.84230 3.75257   4
   8  -7   4 17.2508 4.99507   3
   8  -7   4 11.3799 2.44650   1
   8  -7   4 14.7109 2.61078   1
   9  -7   4 19.7438 4.72539   4
   9  -7   4 14.4548 2.50711   1
   9  -7   4 15.1830 2.43005   1
   9  -7   4 20.3759 5.57802   3
  10  -7   4 19.7489 5.97772   3
  10  -7   4 19.5732 2.68518   1
  10  -7   4 15.1325 5.12435   4
  10  -7   4 14.9432 2.56406   1
  11  -7   4 7.89442 4.99844   4
  11  -7   4 8.77895 2.20839   1
  11  -7   4 9.96736 5.30237   3
  10   6  -4 -2.3170 3.79849   1
   9   6  -4 47.2294 6.10461   1
  -9  -6   4 57.1631 5.33961   2
   8   6  -4 201.924 10.1171   1
   8   6  -4 185.549 6.15645   5
   8   6  -4 191.307 6.31054   5
  -8  -6   4 202.807 8.02433   2
   7   6  -4 14.4112 3.78100   1
   7   6  -4 21.7822 3.25852   5
   7   6  -4 21.9436 3.53629   5
  -7  -6   4 15.0334 3.16233   2
   6   6  -4 62.8018 5.30951   5
   6   6  -4 52.1016 5.21586   1
  -6  -6   4 42.9155 4.05773   2
   5   6  -4 18.2738 2.24988   2
   5   6  -4 20.1148 3.56140   5
   5   6  -4 21.2187 3.53449   1
  -5  -6   4 21.2061 3.00305   2
   4   6  -4 26.1811 2.85985   2
   4   6  -4 23.4155 3.55059   5
   4   6  -4 17.8031 3.23101   1
  -4  -6   4 21.3328 2.84755   2
   3   6  -4 -1.0454 2.07321   1
   3   6  -4 1.36685 2.12959   5
   3   6  -4 -0.0328 1.66450   2
  -3  -6   4 -4.2412 1.53570   2
  -3  -6   4 1.71674 1.96512   5
  -3  -6   4 -1.7109 1.76440   1
   2   6  -4 -2.5382 1.65790   1
   2   6  -4 0.77288 1.79780   5
   2   6  -4 3.55305 1.87471   2
  -2  -6   4 -0.6115 1.80047   1
  -2  -6   4 0.80361 1.65108   2
  -2  -6   4 -0.3396 1.70631   5
   1   6  -4 32.1346 3.21895   1
   1   6  -4 32.5136 3.29101   2
  -1  -6   4 26.1621 3.23667   1
  -1  -6   4 34.0653 3.38587   5
  -1  -6   4 31.0106 2.56166   2
   0   6  -4 1429.60 23.5216   2
   0  -6   4 1465.36 24.3404   5
   0  -6   4 1468.34 25.9345   3
   0  -6   4 1427.15 21.6865   2
   0  -6   4 1484.89 25.6164   1
  -1   6  -4 105.715 4.38488   2
   1  -6   4 106.341 2.41782   2
   1  -6   4 101.770 3.35579   4
   1  -6   4 110.938 4.48815   5
   1  -6   4  99.999 5.43334   1
   1  -6   4 107.235 5.65545   3
   1  -6   4 106.992 5.34603   1
   1  -6   4 102.467 2.46655   2
  -2   6  -4 463.245 9.16162   2
   2  -6   4 456.809 8.70116   5
   2  -6   4 480.042 12.5692   3
   2  -6   4 453.443 11.1055   1
   2  -6   4 461.511 8.95173   5
   2  -6   4 463.149 10.7412   1
   2  -6   4 456.357 9.02532   4
  -3   6  -4 153.292 4.23541   2
   3  -6   4 162.179 7.66008   3
   3  -6   4 153.243 6.03653   1
   3  -6   4 148.525 5.68507   1
   3  -6   4 153.136 5.23078   4
   4  -6   4 213.690 6.39906   1
   4  -6   4 214.431 7.00402   4
   4  -6   4 222.789 6.86337   1
   4  -6   4 214.809 9.27864   3
   5  -6   4 28.2721 3.62702   4
   5  -6   4 30.3644 4.87413   3
   5  -6   4 29.1950 3.01574   1
   5  -6   4 21.6997 2.49519   1
   6  -6   4 122.969 4.81870   1
   6  -6   4 127.469 8.24623   3
   6  -6   4 122.241 4.46760   1
   6  -6   4 114.808 6.61574   4
   7  -6   4 73.2661 7.86844   3
   7  -6   4 61.0896 3.31210   1
   7  -6   4 60.9873 5.91716   4
   7  -6   4 62.5059 3.54834   1
   8  -6   4 10.1798 1.82471   1
   8  -6   4 19.6508 4.47841   4
   8  -6   4 14.9706 4.79585   3
   8  -6   4 12.2240 2.08971   1
   9  -6   4 10.6495 4.27116   4
   9  -6   4 6.67830 4.36980   3
  10  -6   4 13.2173 4.99151   4
  10  -6   4 18.3039 5.50586   3
  11  -6   4 18.2665 5.88145   3
  11  -6   4 14.3447 5.62688   4
  11   5  -4 3.95376 4.25801   1
  10   5  -4 42.0741 5.61494   1
   9   5  -4 171.647 9.48971   1
   8   5  -4 3.12224 3.18881   1
  -8  -5   4 5.40106 2.75106   2
   7   5  -4 34.0781 3.30649   5
   7   5  -4 44.1805 4.90655   1
   7   5  -4 39.7894 3.54085   5
  -7  -5   4 45.3022 4.07729   2
   6   5  -4 168.316 7.63233   1
   6   5  -4 158.610 6.73124   5
   6   5  -4 155.970 6.46064   5
  -6  -5   4 149.807 6.04515   2
   5   5  -4 370.394 7.28851   2
   5   5  -4 374.966 7.08791   2
   5   5  -4 385.740 10.8281   5
   5   5  -4 415.820 11.2374   1
  -5  -5   4 368.824 9.14735   2
   4   5  -4 429.912 11.2990   1
   4   5  -4 429.853 11.4049   5
   4   5  -4 409.791 9.08614   2
  -4  -5   4 426.027 9.67064   2
   3   5  -4 218.287 6.54710   2
   3   5  -4 217.719 7.52908   1
   3   5  -4 227.697 7.90038   5
  -3  -5   4 229.042 6.40036   2
  -3  -5   4 225.210 7.61519   1
   2   5  -4 652.254 13.4742   1
   2   5  -4 635.611 12.5326   2
   2   5  -4 632.984 14.1997   5
  -2  -5   4 626.403 11.6906   2
  -2  -5   4 635.090 13.7682   1
  -2  -5   4 622.787 13.5955   5
   1   5  -4 313.981 8.11770   1
   1   5  -4 299.473 7.60675   2
  -1  -5   4 310.175 6.85327   2
  -1  -5   4 305.919 8.72182   1
  -1  -5   4 308.646 8.33865   5
   0   5  -4 1801.25 27.6832   2
   0  -5   4 1808.28 28.4478   5
   0  -5   4 1840.37 29.5124   1
   0  -5   4 1829.16 29.8179   3
   0  -5   4 1830.14 26.2797   2
  -1   5  -4 48.2355 2.89090   2
   1  -5   4 44.4512 1.56186   2
   1  -5   4 46.9308 2.92525   5
   1  -5   4 44.7500 3.35709   1
   1  -5   4 50.1230 2.33781   4
   1  -5   4 46.7311 4.23977   3
   1  -5   4 47.4914 3.78689   1
   1  -5   4 43.2468 1.53523   2
  -2   5  -4 256.434 5.56895   2
   2  -5   4 242.403 5.47033   5
   2  -5   4 252.405 8.44327   3
   2  -5   4 246.743 7.16595   1
   2  -5   4 253.739 6.78135   1
   2  -5   4 263.218 6.20262   4
   2  -5   4 243.744 5.23051   5
  -3   5  -4 627.414 11.4970   2
   3  -5   4 622.666 11.7845   1
   3  -5   4 629.037 12.3147   1
   3  -5   4 635.922 14.9870   3
   3  -5   4 628.465 12.3841   4
   4  -5   4 217.054 6.05844   1
   4  -5   4 217.533 5.69340   1
   4  -5   4 221.028 8.99603   3
   4  -5   4 216.556 7.14773   4
   5  -5   4 43.8281 2.62034   1
   5  -5   4 63.6524 6.27670   3
   5  -5   4 42.4078 2.89666   1
   5  -5   4 48.5636 4.49866   4
   6  -5   4 41.1116 5.48878   3
   6  -5   4 39.6705 2.36765   1
   6  -5   4 43.3803 4.68604   4
   6  -5   4 39.4767 2.62072   1
   7  -5   4 250.782 10.1571   4
   7  -5   4 258.487 11.4701   3
   8  -5   4 3.15184 3.44334   3
   8  -5   4 -0.6725 3.22487   4
   9  -5   4 3.25244 3.82128   4
   9  -5   4 7.44546 4.23392   3
  10  -5   4 78.9799 8.89468   3
  10  -5   4 62.4214 7.80140   4
  11  -5   4 -3.5749 4.08250   4
  11  -5   4 1.41525 4.17988   3
  11   4  -4 1.48287 3.64107   1
  10   4  -4 1.70648 3.51130   1
   9   4  -4 8.01409 3.58593   1
   8   4  -4 1.96332 2.87479   1
  -8  -4   4 4.23181 2.28874   2
   7   4  -4 8.27604 2.89399   1
   7   4  -4 11.5369 3.02090   1
  -7  -4   4 7.62627 2.33697   2
   6   4  -4 561.561 12.0818   5
   6   4  -4 570.371 14.2384   1
   6   4  -4 578.354 13.7996   1
   6   4  -4 574.199 12.1599   5
  -6  -4   4 583.242 11.8169   2
   5   4  -4 447.344 11.4003   1
   5   4  -4 451.729 10.8594   5
   5   4  -4 452.038 10.9811   5
   5   4  -4 438.535 11.7011   1
  -5  -4   4 439.084 9.69643   2
   4   4  -4 218.169 7.48857   1
   4   4  -4 203.598 7.26791   5
   4   4  -4 217.150 5.44757   2
  -4  -4   4 217.809 6.18747   2
   3   4  -4 96.7663 5.02306   1
   3   4  -4 101.458 5.17903   5
   3   4  -4 110.650 4.22710   2
  -3  -4   4 105.537 4.19131   2
   2   4  -4 1519.73 23.5706   2
   2   4  -4 1482.26 24.3468   1
   2   4  -4 1510.12 25.2657   5
  -2  -4   4 1484.67 22.7600   2
  -2  -4   4 1480.13 24.7392   1
   1   4  -4 270.961 6.62435   2
   1   4  -4 259.950 6.90326   1
  -1  -4   4 267.833 7.16148   5
  -1  -4   4 272.156 7.45650   1
  -1  -4   4 284.781 6.06293   2
   0   4  -4 1268.84 19.7415   2
   0  -4   4 1242.11 20.2417   5
   0  -4   4 1253.16 21.2325   3
   0  -4   4 1261.91 18.6130   2
   0  -4   4 1277.49 21.1692   1
  -1   4  -4 358.101 6.99227   2
   1  -4   4 356.130 7.29832   5
   1  -4   4 348.887 8.92223   3
   1  -4   4 353.999 5.56890   2
   1  -4   4 356.435 8.29714   1
   1  -4   4 356.799 5.59302   2
   1  -4   4 353.615 7.87826   1
   1  -4   4 360.035 6.84354   4
  -2   4  -4 865.682 13.0141   2
   2  -4   4 868.388 15.0371   1
   2  -4   4 862.215 12.9964   5
   2  -4   4 849.044 12.8159   5
   2  -4   4 880.997 16.8818   3
   2  -4   4 878.857 14.6292   4
   2  -4   4 862.219 14.4819   1
   3  -4   4 691.145 11.5073   1
   3  -4   4 678.138 12.0242   1
   3  -4   4 664.982 14.9220   3
   3  -4   4 674.653 13.1126   4
   4  -4   4 346.610 6.56361   1
   4  -4   4 343.805 9.36637   4
   4  -4   4 357.973 10.8632   3
   4  -4   4 335.657 6.95687   1
   5  -4   4 437.020 7.22904   1
   5  -4   4 439.296 13.0290   3
   5  -4   4 434.351 11.8524   4
   5  -4   4 428.102 7.51664   1
   6  -4   4 261.519 10.4547   3
   6  -4   4 249.602 9.42968   4
   7  -4   4 168.065 8.54085   4
   7  -4   4 169.474 9.14499   3
   8  -4   4 5.48111 3.68208   4
   8  -4   4 12.4089 4.11542   3
   9  -4   4 1.59569 3.73331   4
   9  -4   4 4.60445 3.83852   3
  10  -4   4 54.1176 7.38249   4
  10  -4   4 43.3250 6.85822   3
  11  -4   4 5.24791 4.48127   3
  11  -4   4 3.87852 4.84519   4
  12  -4   4 -0.0590 4.71384   4
  12  -4   4 8.04975 5.01989   3
  11   3  -4 5.92576 3.53388   1
  10   3  -4 16.1819 3.94716   1
   9   3  -4 6.61590 3.15803   1
   8   3  -4 2.33523 2.51164   1
   8   3  -4 4.37662 2.86909   1
   7   3  -4 0.21745 2.16927   1
   7   3  -4 1.31589 2.36270   1
  -7  -3   4 3.76640 1.88367   2
   6   3  -4 12.1968 2.70402   1
   6   3  -4 9.56639 2.72427   1
   6   3  -4 14.5630 1.79326   5
  -6  -3   4 8.82349 2.02713   2
   5   3  -4 1208.83 20.3609   5
   5   3  -4 1172.62 21.2743   1
   5   3  -4 1219.56 20.3000   5
   5   3  -4 1231.83 21.9364   1
  -5  -3   4 1191.49 19.3035   2
   4   3  -4 17.4739 1.25751   2
   4   3  -4 13.4751 2.54444   1
   4   3  -4 14.4122 1.25942   2
   4   3  -4 16.5099 2.57308   5
   4   3  -4 12.8214 2.32645   5
   4   3  -4 15.8253 2.64643   1
  -4  -3   4 14.9125 2.08765   2
   3   3  -4 1673.81 27.0155   5
   3   3  -4 1702.34 26.7516   1
   3   3  -4 1705.92 25.0183   2
  -3  -3   4 1661.39 25.0633   2
   2   3  -4 927.997 16.0729   1
   2   3  -4 920.321 16.6013   5
   2   3  -4 923.820 15.2632   2
  -2  -3   4 929.244 14.8082   2
  -2  -3   4 929.670 16.3082   1
   1   3  -4 168.115 4.63583   2
   1   3  -4 160.550 4.79179   1
  -1  -3   4 163.823 4.11780   2
  -1  -3   4 164.927 4.95804   5
   0   3  -4 324.891 6.66800   2
   0  -3   4 318.607 7.43284   3
   0  -3   4 332.333 7.06973   5
   0  -3   4 324.299 5.94293   2
   0  -3   4 324.441 7.41501   1
  -1   3  -4 360.997 6.50568   2
   1  -3   4 361.616 6.82102   5
   1  -3   4 347.346 7.11912   1
   1  -3   4 350.162 5.37417   2
   1  -3   4 356.096 7.59088   1
   1  -3   4 350.751 5.33874   2
   1  -3   4 347.039 8.18962   3
   2  -3   4 6.84440 1.12551   1
   2  -3   4 7.13360 1.39336   4
   2  -3   4 6.53419 1.19071   1
   2  -3   4 6.06957 1.77380   3
   3  -3   4 1465.80 25.4664   3
   3  -3   4 1479.40 20.9615   1
   3  -3   4 1444.86 21.3690   1
   3  -3   4 1459.49 23.8265   4
   4  -3   4 686.976 14.5500   4
   4  -3   4 687.167 15.6508   3
   5  -3   4 152.146 7.35642   3
   5  -3   4 170.840 7.21510   4
   6  -3   4 1554.02 30.0588   3
   6  -3   4 1582.58 29.4770   4
   7  -3   4 9.92155 3.64762   3
   7  -3   4 10.6714 3.62733   4
   8  -3   4 4.34209 3.76614   4
   8  -3   4 3.50382 3.31451   3
   9  -3   4 47.5220 6.52258   4
   9  -3   4 45.4585 6.64971   3
  10  -3   4 4.71046 4.15365   3
  10  -3   4 1.09541 4.13388   4
  11  -3   4 1.09813 4.03307   3
  11  -3   4 -3.7554 4.43725   4
  12  -3   4 1.39041 4.99884   4
  12  -3   4 2.61735 4.70187   3
  12   2  -4 1.25873 3.33683   1
  11   2  -4 0.09175 2.80076   1
  10   2  -4 24.7349 3.90043   1
   9   2  -4 23.2455 3.80466   1
   9   2  -4 24.0513 3.65626   1
   8   2  -4 237.416 8.62102   1
   8   2  -4 246.560 8.45046   1
   7   2  -4 84.1030 5.30182   1
   7   2  -4 78.2396 5.20369   1
  -7  -2   4 81.3102 3.67834   2
   6   2  -4 1322.92 22.7304   1
   6   2  -4 1328.39 23.1182   1
  -6  -2   4 1307.87 20.2956   2
   5   2  -4 166.873 6.15174   1
   5   2  -4 179.338 6.27141   1
   5   2  -4 168.877 4.55057   5
   5   2  -4 169.286 4.59693   5
  -5  -2   4 161.935 4.66764   2
   4   2  -4 8.70431 1.78997   5
   4   2  -4 7.67118 1.91965   1
   4   2  -4 10.0417 2.08019   1
   4   2  -4 8.82701 1.78114   5
  -4  -2   4 10.6538 1.69183   2
   3   2  -4 561.849 9.15600   2
   3   2  -4 575.203 11.1359   5
   3   2  -4 573.425 11.0958   1
   3   2  -4 566.045 11.3787   1
   3   2  -4 575.594 11.2781   5
  -3  -2   4 570.131 9.80286   2
   2   2  -4 893.676 15.0184   1
   2   2  -4 908.682 14.2851   2
   2   2  -4 883.089 15.2763   5
  -2  -2   4 901.541 13.9533   2
   1   2  -4 3520.10 49.5959   1
   1   2  -4 3638.05 49.3765   2
  -1  -2   4 3548.87 48.5633   2
  -1  -2   4 3566.38 50.1343   1
  -1   2  -4 254.008 4.71009   2
   1  -2   4 251.715 6.27220   3
   1  -2   4 254.234 3.87446   2
   1  -2   4 245.823 3.92360   2
   1  -2   4 243.670 5.17506   1
   1  -2   4 258.244 5.01398   5
   1  -2   4 254.332 5.55821   1
   2  -2   4 287.741 7.50205   3
   2  -2   4 281.999 5.27603   1
   2  -2   4 290.473 6.60375   4
   2  -2   4 275.300 5.56237   1
   3  -2   4 148.311 3.13278   1
   3  -2   4 147.747 2.93742   1
   3  -2   4 144.199 5.60061   3
   3  -2   4 143.724 5.14313   4
   4  -2   4 11.0994 2.56323   3
   4  -2   4 9.05220 2.46257   4
   5  -2   4 1358.12 25.7624   3
   5  -2   4 1369.22 25.4389   4
   6  -2   4 420.159 12.7656   3
   6  -2   4 399.405 12.4349   4
   7  -2   4 201.892 9.72821   4
   7  -2   4 202.049 9.40442   3
   8  -2   4 -3.4142 2.89313   3
   8  -2   4 -4.5552 2.92792   4
   9  -2   4 61.9313 7.25989   4
   9  -2   4 62.2704 7.08091   3
  10  -2   4 49.9022 7.02628   3
  10  -2   4 38.6327 6.49796   4
  11  -2   4 -1.1627 3.72909   3
  11  -2   4 -3.7911 4.51827   4
  12  -2   4 1.85742 4.75384   4
  12   1  -4 3.66257 3.14753   1
  11   1  -4 0.04976 2.55214   1
  10   1  -4 0.34880 2.39364   1
  10   1  -4 -1.5605 2.22709   1
   9   1  -4 22.7969 3.27929   1
   9   1  -4 26.5899 3.54879   1
   8   1  -4 -1.8245 1.68277   1
   8   1  -4 -0.6003 1.93457   1
   7   1  -4 3.04522 2.06333   1
   7   1  -4 2.64389 1.86220   1
  -7  -1   4 3.32262 1.85464   2
   6   1  -4 1248.25 21.3889   1
   6   1  -4 1257.20 21.0627   1
  -6  -1   4 1243.24 18.5105   2
   5   1  -4 53.6226 3.64066   1
   5   1  -4 50.7333 3.63658   1
  -5  -1   4 51.8218 2.40324   2
   4   1  -4 31.9021 2.02084   5
   4   1  -4 38.1954 2.86748   1
   4   1  -4 34.5713 1.99276   5
   4   1  -4 35.5501 2.72586   1
  -4  -1   4 37.2047 1.97886   2
   3   1  -4 3504.68 49.1713   1
   3   1  -4 3550.54 49.2254   5
   3   1  -4 3475.71 48.8791   5
   3   1  -4 3497.28 49.6334   1
  -3  -1   4 3511.68 47.7075   2
   2   1  -4 20.4389 1.82281   5
   2   1  -4 21.8858 1.40910   2
   2   1  -4 22.7931 1.96588   5
   2   1  -4 24.6292 2.13979   1
   2   1  -4 21.9851 1.84451   1
  -2  -1   4 20.9218 1.49680   2
   1   1  -4 9.88711 1.18451   1
   1   1  -4 6.06959 1.03284   5
   1   1  -4 13.6753 1.45883   5
   1   1  -4 8.87264 1.15283   2
  -1  -1   4 8.02139 1.18112   1
  -1  -1   4 13.1759 1.23165   3
  -1  -1   4 11.9386 1.13827   2
   0   1  -4 40.8926 1.87289   1
   0   1  -4 43.7991 1.86213   2
   0  -1   4 38.7620 1.88699   3
   0  -1   4 39.6158 2.03818   1
   0  -1   4 41.4520 1.56711   2
  -1   1  -4 776.730 11.4952   2
   1  -1   4 779.963 12.2870   1
   1  -1   4 769.766 11.9248   1
   1  -1   4 766.744 11.7375   5
   1  -1   4 757.399 13.2111   3
   1  -1   4 795.349 12.4900   4
   1  -1   4 780.912 10.7462   2
   1  -1   4 779.887 10.9561   2
   2  -1   4 22.3147 1.21034   1
   2  -1   4 20.0520 1.28100   1
   2  -1   4 20.1319 1.77285   4
   2  -1   4 26.6674 2.17041   3
   3  -1   4 58.7542 3.58932   3
   3  -1   4 67.2553 1.72909   1
   3  -1   4 64.8582 1.65572   1
   3  -1   4 63.9646 3.45532   4
   4  -1   4 74.4418 4.60504   3
   4  -1   4 72.5518 4.33463   4
   5  -1   4 70.1004 5.11481   3
   5  -1   4 57.0255 4.60195   4
   6  -1   4 0.77867 2.42726   4
   6  -1   4 -0.5819 2.20286   3
   7  -1   4 85.4623 7.08411   4
   7  -1   4 92.3932 6.71710   3
   8  -1   4 148.305 8.76649   3
   8  -1   4 145.318 8.85791   4
   9  -1   4 27.1957 6.01695   4
   9  -1   4 26.4788 5.53768   3
  10  -1   4 8.58531 5.06752   4
  11  -1   4 -3.9611 4.56247   4
  12  -1   4 -5.4956 5.08083   4
  12  -1   4 4.38446 1.94675   1
  12  -1   4 3.67569 1.83642   1
  12   0  -4 3.01181 2.69540   1
  11   0  -4 7.22262 2.72854   1
  11   0  -4 6.01787 3.44163   1
  10   0  -4 21.3016 3.39477   1
  10   0  -4 13.0245 2.91350   1
   9   0  -4 21.9615 3.06156   1
   9   0  -4 24.0268 3.28775   1
   8   0  -4 96.1177 4.80711   1
   8   0  -4 82.4548 4.80368   1
   7   0  -4 311.466 7.92033   1
   7   0  -4 295.084 8.09269   1
   6   0  -4 37.8555 3.07450   1
   6   0  -4 40.3718 3.18065   1
   5   0  -4 61.1490 3.42019   1
   5   0  -4 61.0871 3.45392   1
   4   0  -4 383.304 7.88554   1
   4   0  -4 394.369 8.25436   1
   3   0  -4 3.32955 1.05003   1
   3   0  -4 1.17486 0.71396   5
   3   0  -4 0.30871 0.71247   5
   3   0  -4 1.83916 0.94287   1
  -3   0   4 -0.1564 0.58928   2
   2   0  -4 5191.06 68.9593   5
   2   0  -4 5091.75 68.9384   1
   2   0  -4 4926.83 66.9912   2
   2   0  -4 5136.81 69.4374   1
   2   0  -4 5098.63 69.2708   5
  -2   0   4 5095.15 67.8322   2
   1   0  -4 3335.02 46.5218   5
   1   0  -4 3424.90 47.2331   5
   1   0  -4 3360.21 45.8719   2
   1   0  -4 3361.21 46.4131   1
  -1   0   4 3364.81 45.0653   3
  -1   0   4 3454.53 45.6180   2
   0   0  -4 15.8864 1.34048   1
   0   0  -4 15.2692 1.24253   2
   0   0   4 15.2887 1.03711   2
   0   0   4 11.7446 1.41597   5
   0   0   4 14.7298 1.45255   1
   0   0   4 14.4633 1.21855   3
  -1   0  -4 2729.10 37.2182   2
   1   0   4 2746.40 38.2382   4
   1   0   4 2702.97 37.4909   1
   1   0   4 2730.98 37.4649   5
   1   0   4 2718.59 37.8972   1
   1   0   4 2737.27 38.7321   3
   1   0   4 2778.98 36.5872   2
   2   0   4 411.496 8.91291   3
   2   0   4 395.612 6.84405   1
   2   0   4 407.128 7.05203   1
   2   0   4 409.064 8.53132   4
   2   0   4 408.634 6.92002   1
   3   0   4 198.505 3.95270   1
   3   0   4 201.821 6.33467   4
   3   0   4 199.488 3.97334   1
   4   0   4 1148.79 16.4319   1
   4   0   4 1154.02 21.3523   3
   4   0   4 1176.35 16.4416   1
   5   0   4 8.16114 2.59058   3
   5   0   4 3.18851 2.51290   4
   6   0   4 348.022 11.8838   4
   6   0   4 361.345 11.4411   3
   7   0   4 240.992 10.0485   3
   7   0   4 228.124 10.1276   4
   8   0   4 12.7140 4.59686   4
   8   0   4 15.3225 1.78117   1
   8   0   4 10.4464 1.58824   1
   8   0   4 8.71425 3.70388   3
   9   0   4 534.984 10.2095   1
   9   0   4 523.741 18.0583   4
   9   0   4 530.472 10.0562   1
  10   0   4 5.85376 1.83254   1
  10   0   4 4.28366 1.96666   1
  10   0   4 -2.1965 4.56487   4
  11   0   4 -7.3516 4.12348   4
  11   0   4 0.60280 1.77465   1
  11   0   4 0.71679 1.89972   1
  12   0   4 7.70264 2.30998   1
  12   0   4 13.9817 2.70515   1
  12   0   4 -0.9917 4.63191   4
  12  -1  -4 9.11038 2.94766   1
  11  -1  -4 25.6090 3.71825   1
  11  -1  -4 21.1497 3.13913   1
  10  -1  -4 32.4662 3.41595   1
  10  -1  -4 36.7918 3.95564   1
   9  -1  -4 2.31895 2.04928   1
   9  -1  -4 -1.3521 1.77962   1
   8  -1  -4 11.8502 2.26808   1
   8  -1  -4 9.01545 2.19928   1
   7  -1  -4 54.2958 3.51249   1
   7  -1  -4 59.7366 3.67716   1
   6  -1  -4 41.4691 3.06964   1
   6  -1  -4 38.7500 2.88705   1
   5  -1  -4 285.654 6.76388   1
   5  -1  -4 280.905 6.46560   1
   4  -1  -4 451.605 8.82058   1
   4  -1  -4 459.130 8.54459   1
   3  -1  -4 52.4694 2.57198   1
   3  -1  -4 49.4928 2.34295   1
   2  -1  -4 3270.51 45.3774   1
   2  -1  -4 3295.95 45.4220   5
   2  -1  -4 3214.63 44.9330   5
   2  -1  -4 3333.16 45.8749   1
  -2   1   4 3352.55 44.1978   2
   1  -1  -4 209.946 4.06263   2
   1  -1  -4 212.123 5.17432   1
   1  -1  -4 215.400 4.74166   1
   1  -1  -4 205.577 4.58552   5
   1  -1  -4 215.436 5.13456   5
  -1   1   4 204.633 4.02493   2
   0  -1  -4 2640.34 36.1593   2
   0  -1  -4 2574.77 36.4990   1
   0  -1  -4 2656.68 37.3168   5
   0   1   4 2569.76 36.8553   1
   0   1   4 2700.98 35.7652   2
  -1  -1  -4 4249.08 56.7511   2
   1   1   4 4226.89 57.1916   5
   1   1   4 4249.04 56.1693   2
   1   1   4 4181.67 57.6567   5
   1   1   4 4169.05 57.5672   4
   1   1   4 4171.04 57.8784   3
   1   1   4 4180.98 57.3991   1
  -2  -1  -4 294.364 5.20649   2
   2   1   4 281.354 7.03720   3
   2   1   4 282.167 5.78532   1
   2   1   4 294.494 5.81731   5
   2   1   4 281.244 5.86763   1
   2   1   4 292.203 7.01574   4
   3   1   4 349.287 6.68810   1
   3   1   4 346.743 6.63320   1
   3   1   4 338.779 8.79087   4
   3   1   4 345.944 8.79678   3
   4   1   4 69.0615 2.63802   1
   4   1   4 70.6182 2.65440   1
   4   1   4 64.8528 4.19770   3
   4   1   4 66.4846 4.28711   4
   5   1   4 70.5853 2.93434   1
   5   1   4 79.8640 5.22247   3
   5   1   4 72.5866 5.14153   4
   5   1   4 75.0119 2.98555   1
   6   1   4 102.342 3.59331   1
   6   1   4 87.8336 6.51809   4
   6   1   4 95.6912 3.53901   1
   7   1   4 58.9574 3.23711   1
   7   1   4 43.2971 5.37819   4
   7   1   4 55.9963 3.11158   1
   8   1   4 36.0491 5.62288   4
   8   1   4 44.0977 3.26509   1
   8   1   4 38.3385 3.10637   1
   9   1   4 48.6199 7.41227   4
   9   1   4 43.2429 3.42691   1
   9   1   4 42.5601 3.64677   1
  10   1   4 8.62510 2.52118   1
  10   1   4 4.46285 5.07937   4
  10   1   4 7.92968 2.31785   1
  11   1   4 18.7561 5.91172   4
  11   1   4 27.4818 3.40731   1
  11   1   4 21.7097 3.19336   1
  12   1   4 -0.5267 4.76709   4
  12   1   4 4.01216 2.36159   1
  12   1   4 -0.8838 2.29731   1
  12  -2  -4 -1.0389 2.90882   1
  12  -2  -4 2.23187 2.44992   1
  11  -2  -4 20.9759 3.11135   1
  11  -2  -4 20.0906 3.38332   1
  10  -2  -4 1.72900 2.04989   1
  10  -2  -4 0.04397 2.16171   1
   9  -2  -4 32.1289 3.07970   1
   9  -2  -4 28.3967 3.26554   1
   8  -2  -4 42.9909 3.33024   1
   8  -2  -4 45.4059 3.59904   1
   7  -2  -4 15.9327 2.27306   1
   7  -2  -4 19.0054 2.30474   1
   6  -2  -4 2.84927 1.41449   1
   6  -2  -4 1.60996 1.41817   1
   5  -2  -4 3.76064 1.46433   1
   5  -2  -4 2.53088 1.51172   1
   5  -2  -4 2.03278 1.80448   3
   4  -2  -4 92.8438 3.60100   3
   4  -2  -4 89.9443 3.27650   1
   4  -2  -4 92.1826 3.56449   1
   3  -2  -4 1489.35 22.1778   1
   3  -2  -4 1492.76 22.6502   1
   3  -2  -4 1516.16 21.9628   3
   2  -2  -4 201.946 3.97576   3
   2  -2  -4 204.251 4.84246   1
   2  -2  -4 208.302 5.13819   1
   2  -2  -4 210.384 4.33347   5
   2  -2  -4 202.231 4.63044   5
  -2   2   4 205.499 3.83008   2
   1  -2  -4 1271.01 19.4290   1
   1  -2  -4 1303.03 19.8451   1
   1  -2  -4 1306.22 18.1790   2
   1  -2  -4 1301.07 19.1376   5
   1  -2  -4 1281.90 19.8965   5
  -1   2   4 1276.57 18.3918   2
   0  -2  -4 8431.25 114.683   5
   0   2   4 8610.59 114.361   1
  -1  -2  -4 2481.57 34.2173   2
  -1  -2  -4 2453.82 34.9083   1
   1   2   4 2395.45 35.3397   5
   1   2   4 2481.06 33.7388   2
   1   2   4 2358.29 34.8148   5
   1   2   4 2486.04 34.9278   4
   1   2   4 2473.97 35.2007   1
  -2  -2  -4 241.181 4.96769   2
   2   2   4 227.101 5.63859   1
   2   2   4 231.721 5.68432   1
   2   2   4 228.900 5.60470   5
   2   2   4 230.990 4.42882   2
   2   2   4 233.777 6.30497   4
  -3  -2  -4 208.795 4.43508   2
   3   2   4 196.950 6.59461   4
   3   2   4 200.970 5.31408   1
   3   2   4 207.232 5.23886   1
   3   2   4 205.010 4.94347   5
  -4  -2  -4 11.2591 1.12577   2
   4   2   4 8.03349 2.13244   4
   4   2   4 11.5639 1.61438   1
   4   2   4 7.53655 1.44674   1
   5   2   4 129.497 4.66691   1
   5   2   4 140.508 4.70169   1
   5   2   4 123.686 6.85463   4
   6   2   4 716.833 13.2956   1
   6   2   4 698.617 17.7339   4
   6   2   4 714.419 13.3766   1
   7   2   4 19.3776 2.47943   1
   7   2   4 24.4229 2.89886   1
   7   2   4 25.8299 4.72851   4
   8   2   4 893.819 16.9054   1
   8   2   4 923.287 17.3207   1
   8   2   4 954.705 24.0210   4
   9   2   4 194.487 7.39969   1
   9   2   4 194.529 11.8042   4
   9   2   4 191.697 7.00204   1
  10   2   4 2.19251 2.10501   1
  10   2   4 1.36641 2.24992   1
  10   2   4 -4.1962 4.66937   4
  11   2   4 10.2103 2.89240   1
  11   2   4 12.1086 3.02905   1
  11   2   4 14.2346 6.00367   4
  12   2   4 -0.2014 5.69412   4
  12   2   4 2.14457 2.79787   1
  12   2   4 3.50937 2.58261   1
  11  -3  -4 -0.7898 2.16415   1
  11  -3  -4 2.14742 2.19046   1
  10  -3  -4 21.7833 2.89212   1
  10  -3  -4 22.2687 3.27946   1
   9  -3  -4 68.2074 4.39137   1
   9  -3  -4 79.6022 4.85346   1
   8  -3  -4 134.049 5.62684   1
   8  -3  -4 122.089 5.08877   1
   7  -3  -4 369.421 8.40145   1
   7  -3  -4 395.096 10.9788   3
   7  -3  -4 386.281 9.00648   1
   6  -3  -4 51.4213 3.32183   1
   6  -3  -4 46.7254 3.00577   1
   6  -3  -4 44.9219 3.95779   3
   5  -3  -4 70.4587 4.08374   3
   5  -3  -4 64.4448 3.29668   1
   5  -3  -4 64.4936 3.54656   1
   4  -3  -4 1539.34 23.6036   1
   4  -3  -4 1540.84 23.0595   1
   4  -3  -4 1504.20 23.8507   3
   3  -3  -4 836.019 14.3653   1
   3  -3  -4 830.308 13.8952   3
   3  -3  -4 849.382 13.9553   1
   2  -3  -4 563.668 9.25637   5
   2  -3  -4 564.404 10.6173   1
   2  -3  -4 550.494 10.1184   1
   2  -3  -4 557.317 9.50324   3
   2  -3  -4 553.115 9.69641   5
  -2   3   4 564.003 8.82506   2
   1  -3  -4 369.784 7.77240   1
   1  -3  -4 379.315 7.26071   5
   1  -3  -4 377.576 6.26524   2
   1  -3  -4 380.843 8.08632   5
   1  -3  -4 381.005 8.13119   1
  -1   3   4 380.295 6.66625   2
   0  -3  -4 1577.59 24.8404   5
   0  -3  -4 1549.06 23.7315   5
   0  -3  -4 1593.61 24.2709   1
   0  -3  -4 1620.30 23.0334   2
   0   3   4 1588.78 22.8053   2
   0   3   4 1596.44 25.0487   1
  -1  -3  -4 159.932 4.14040   2
  -1  -3  -4 157.184 4.76945   1
   1   3   4 149.729 4.83610   1
   1   3   4 161.734 4.49353   4
   1   3   4 157.401 3.92246   2
  -2  -3  -4 1397.07 21.0443   2
   2   3   4 1412.52 22.8165   4
   2   3   4 1392.29 20.6227   2
   2   3   4 1402.24 22.5203   5
   2   3   4 1395.94 22.4313   1
  -3  -3  -4 460.389 8.59941   2
   3   3   4 464.257 9.60422   5
   3   3   4 455.679 9.60444   1
   3   3   4 448.281 10.9069   4
   3   3   4 461.051 7.73595   2
   3   3   4 465.239 9.91028   1
  -4  -3  -4 20.4311 1.95531   2
   4   3   4 22.0608 2.17042   5
   4   3   4 16.2199 3.23398   4
   4   3   4 18.5001 2.48629   1
   4   3   4 24.3275 2.65399   1
  -5  -3  -4 72.8117 2.98113   2
   5   3   4 73.1964 3.99037   1
   5   3   4 73.8952 4.19109   1
   5   3   4 68.7120 2.60585   5
   5   3   4 75.7974 5.59907   4
  -6  -3  -4 -0.7718 1.23161   2
   6   3   4 1.39951 2.91792   4
   6   3   4 0.07794 1.96564   1
   6   3   4 -2.0967 1.62768   1
  -7  -3  -4 170.835 4.62798   2
   7   3   4 167.264 6.66115   1
   7   3   4 169.093 6.37107   1
   7   3   4 171.746 9.49258   4
   8   3   4 14.9939 2.95208   1
   8   3   4 20.7687 3.37115   1
   8   3   4 22.0245 5.11636   4
   9   3   4 24.9292 3.52421   1
   9   3   4 21.1697 6.07256   4
   9   3   4 29.0860 3.79730   1
  10   3   4 2.90144 4.40616   4
  10   3   4 -0.4824 2.39746   1
  10   3   4 3.99238 2.61496   1
  11   3   4 2.07315 4.82906   4
  11   3   4 12.3957 3.44846   1
  12   3   4 -1.9924 5.52419   4
  12   3   4 3.36215 3.13704   1
  11  -4  -4 7.44661 2.63539   1
  11  -4  -4 3.43560 2.30649   1
  10  -4  -4 0.71610 1.98674   1
  10  -4  -4 3.15038 2.19950   1
   9  -4  -4 96.8091 4.91746   1
   9  -4  -4 102.398 7.19675   3
   9  -4  -4 101.769 5.49383   1
   8  -4  -4 22.0752 2.76877   1
   8  -4  -4 24.4211 4.20236   3
   8  -4  -4 28.4901 3.21568   1
   7  -4  -4 1353.29 25.1805   3
   7  -4  -4 1366.53 22.6486   1
   7  -4  -4 1403.80 22.1313   1
   6  -4  -4 23.1256 2.49536   1
   6  -4  -4 18.5097 3.14982   3
   6  -4  -4 18.1462 2.47290   1
   5  -4  -4 12.4218 2.42676   3
   5  -4  -4 9.73180 1.84287   1
   5  -4  -4 7.90261 1.82697   1
   4  -4  -4 575.985 11.3082   1
   4  -4  -4 564.862 11.6280   3
   4  -4  -4 545.667 10.6507   1
   3  -4  -4 54.0430 3.23008   1
   3  -4  -4 48.2485 2.81016   3
   3  -4  -4 54.2817 3.04846   1
  -3   4   4 52.1627 1.93384   2
   2  -4  -4 4.39428 1.27631   5
   2  -4  -4 6.79750 1.39310   3
   2  -4  -4 4.28314 1.01593   5
   2  -4  -4 4.73817 1.43686   1
   2  -4  -4 5.23451 1.36682   1
  -2   4   4 5.06802 0.95706   2
   1  -4  -4 290.328 6.35572   5
   1  -4  -4 290.683 5.14900   2
   1  -4  -4 278.504 7.03106   1
   1  -4  -4 281.406 7.23363   1
   1  -4  -4 273.695 7.01400   5
  -1   4   4 287.390 5.71931   2
  -1   4   4 290.038 5.77624   2
   0  -4  -4 435.532 8.92436   5
   0  -4  -4 432.820 8.01261   2
   0  -4  -4 444.593 9.50418   1
   0  -4  -4 443.777 9.84957   5
   0   4   4 419.158 8.00731   2
   0   4   4 437.740 7.85660   4
  -1  -4  -4 523.415 11.0111   1
  -1  -4  -4 544.218 11.6319   5
  -1  -4  -4 527.985 9.81276   2
   1   4   4 543.664 11.2778   1
   1   4   4 533.875 10.1519   4
   1   4   4 541.448 9.73991   2
  -2  -4  -4 473.035 9.36758   2
  -2  -4  -4 486.772 10.5019   1
   2   4   4 472.287 10.7462   1
   2   4   4 496.083 9.21278   2
   2   4   4 497.885 11.0284   5
   2   4   4 493.947 10.6134   4
  -3  -4  -4 13.7997 1.93813   2
   3   4   4 14.1475 1.64641   2
   3   4   4 13.6422 2.34587   1
   3   4   4 18.9251 2.64841   5
   3   4   4 9.24487 2.29722   4
  -4  -4  -4 24.5635 2.43619   2
   4   4   4 18.5513 2.67381   1
   4   4   4 21.4439 2.66548   5
   4   4   4 16.2562 2.75748   1
   4   4   4 18.1204 3.19190   4
   4   4   4 19.7397 1.50575   2
   4   4   4 20.8494 1.61899   2
  -5  -4  -4 6.46954 1.72959   2
   5   4   4 6.54514 1.81775   5
   5   4   4 10.2381 3.07295   4
   5   4   4 6.50933 2.34406   1
   5   4   4 6.79865 2.06822   1
  -6  -4  -4 79.7869 3.98890   2
   6   4   4 90.6562 5.23683   1
   6   4   4 97.6464 7.04967   4
   6   4   4 80.8122 5.50973   1
  -7  -4  -4 408.464 8.98150   2
   7   4   4 397.828 11.2412   1
   7   4   4 409.918 10.9862   1
   7   4   4 410.064 14.1588   4
   8   4   4 32.5003 4.09498   1
   8   4   4 36.1386 6.07399   4
   8   4   4 29.5343 3.80758   1
   9   4   4 11.2696 3.34214   1
   9   4   4 10.8414 3.07883   1
   9   4   4 7.24139 5.02556   4
  10   4   4 11.8948 3.68127   1
  10   4   4 8.28131 5.47939   4
  11   4   4 -1.9979 4.12049   4
  11   4   4 0.80072 3.15489   1
  12   4   4 16.2478 4.32147   1
  12   4   4 11.8909 6.66016   4
  11  -5  -4 5.09731 2.49805   1
  11  -5  -4 11.6467 2.93819   1
  10  -5  -4 4.61622 2.26343   1
  10  -5  -4 -1.7690 2.24656   1
   9  -5  -4 4.53016 3.43515   3
   9  -5  -4 0.18352 2.14398   1
   9  -5  -4 3.01961 2.06639   1
   8  -5  -4 289.009 8.50808   1
   8  -5  -4 284.448 10.5423   3
   8  -5  -4 272.703 7.87501   1
   7  -5  -4 315.370 8.83350   1
   7  -5  -4 310.131 10.6379   3
   7  -5  -4 306.270 8.16220   1
   6  -5  -4 74.8464 5.15769   3
   6  -5  -4 71.9036 4.48627   1
   6  -5  -4 76.6532 4.15471   1
   5  -5  -4 516.228 12.1281   3
   5  -5  -4 494.207 10.4801   1
   5  -5  -4 495.597 10.9634   1
   4  -5  -4 541.327 11.5877   1
   4  -5  -4 543.045 12.0478   3
   4  -5  -4 544.541 11.2418   1
  -4   5   4 554.849 8.98029   2
   3  -5  -4 69.4963 3.99125   1
   3  -5  -4 67.5793 3.74529   1
   3  -5  -4 69.7042 3.68182   3
  -3   5   4 72.7610 2.57554   2
   2  -5  -4 21.3601 2.56234   1
   2  -5  -4 25.7681 2.61156   3
   2  -5  -4 20.7992 1.86359   5
   2  -5  -4 16.5895 2.28923   1
   2  -5  -4 20.4894 2.19332   5
  -2   5   4 21.9892 1.73344   2
   1  -5  -4 239.067 7.09972   1
   1  -5  -4 247.729 6.13597   5
   1  -5  -4 242.223 4.70027   2
   1  -5  -4 239.365 6.82969   5
   1  -5  -4 226.374 7.07319   1
  -1   5   4 246.818 5.59169   2
   0  -5  -4 1919.55 30.8574   5
   0  -5  -4 1942.67 29.7433   5
   0  -5  -4 1931.52 30.6151   1
   0  -5  -4 1935.24 28.0835   2
   0   5   4 1911.09 27.8941   4
   0   5   4 1958.14 28.5749   2
  -1  -5  -4 -0.8009 1.12708   5
  -1  -5  -4 -0.2152 1.51744   1
  -1  -5  -4 1.00029 1.29913   2
  -1  -5  -4 1.81349 1.54755   5
   1   5   4 0.22098 1.28907   4
   1   5   4 -0.7146 1.47054   1
   1   5   4 -0.1358 1.12965   2
  -2  -5  -4 2144.28 34.9070   5
  -2  -5  -4 2194.37 34.2240   1
  -2  -5  -4 2179.69 32.3458   2
   2   5   4 2165.56 34.3433   1
   2   5   4 2144.95 32.1160   2
   2   5   4 2177.63 33.5496   4
  -3  -5  -4 36.9415 3.00909   2
   3   5   4 31.5572 3.38010   5
   3   5   4 27.0554 3.24647   4
   3   5   4 38.7401 2.88960   2
   3   5   4 25.2420 3.05128   1
  -4  -5  -4 92.3511 4.25682   2
   4   5   4 87.2743 5.23651   1
   4   5   4 99.6233 5.70879   4
   4   5   4 85.1338 4.93379   5
   4   5   4 94.6063 3.57798   2
  -5  -5  -4 -3.7548 1.68845   2
   5   5   4 -0.8881 2.15738   1
   5   5   4 -0.5009 1.84140   5
   5   5   4 -0.4266 2.65244   4
   5   5   4 -1.8519 2.17771   1
  -6  -5  -4 237.693 7.13962   2
   6   5   4 238.335 8.84524   1
   6   5   4 247.268 7.21343   5
   6   5   4 246.754 8.67708   1
   6   5   4 260.694 10.7605   4
  -7  -5  -4 4.84406 2.18321   2
   7   5   4 1.99056 3.86206   4
   7   5   4 10.7818 2.98670   1
   7   5   4 9.31999 3.12126   1
  -8  -5  -4 17.1216 2.75633   2
   8   5   4 20.0641 3.94421   1
   8   5   4 12.9210 5.33849   4
   9   5   4 1.39841 4.79287   4
   9   5   4 -0.4484 3.04949   1
  10   5   4 -0.1237 4.45868   4
  10   5   4 -3.8841 3.12036   1
  11   5   4 36.6079 7.86214   4
  11   5   4 24.7886 5.00078   1
  12   5   4 3.26081 4.05162   1
  12   5   4 -1.2806 4.91882   4
  10  -6  -4 40.5892 4.29584   1
  10  -6  -4 37.9854 3.91560   1
   9  -6  -4 61.8035 4.81375   1
   9  -6  -4 65.6647 5.06827   1
   8  -6  -4 23.0734 4.36664   3
   8  -6  -4 25.2760 3.47951   1
   8  -6  -4 25.6588 3.18800   1
   7  -6  -4 27.6212 4.31897   3
   7  -6  -4 21.6909 3.17440   1
   7  -6  -4 15.7952 2.71435   1
   6  -6  -4 3.50037 2.11102   1
   6  -6  -4 10.2561 2.94922   3
   6  -6  -4 6.80333 2.44804   1
   5  -6  -4 116.644 5.26648   1
   5  -6  -4 115.713 6.04721   3
   5  -6  -4 123.727 5.60381   1
   4  -6  -4 45.0519 3.86554   1
   4  -6  -4 50.7688 4.00599   1
   4  -6  -4 49.5322 4.05335   3
   4  -6  -4 41.3733 3.54897   1
  -4   6   4 49.3315 2.39531   2
   3  -6  -4 -3.9142 1.52531   1
   3  -6  -4 -1.5031 1.42220   3
   3  -6  -4 -1.3612 1.65142   1
  -3   6   4 -0.7439 0.94087   2
   2  -6  -4 245.155 5.93996   5
   2  -6  -4 253.490 7.81758   1
   2  -6  -4 243.177 7.81760   1
   2  -6  -4 252.857 6.64522   5
   2  -6  -4 258.374 7.48844   3
  -2   6   4 264.880 6.02222   2
   1  -6  -4 384.378 6.75054   2
   1  -6  -4 391.260 10.1872   1
   1  -6  -4 393.637 12.2295   1
   1  -6  -4 386.152 8.72759   5
   1  -6  -4 385.049 9.68776   5
  -1   6   4 376.772 8.17189   2
  -1   6   4 386.520 7.00587   4
   0  -6  -4 11.4313 2.67995   1
   0  -6  -4 12.6359 1.90409   2
   0  -6  -4 13.6466 2.51745   5
   0  -6  -4 7.22257 2.20440   5
   0   6   4 12.0275 1.58003   4
   0   6   4 10.7635 2.04659   2
  -1  -6  -4 305.579 8.46236   5
  -1  -6  -4 287.285 9.07535   5
  -1  -6  -4 294.210 8.97902   1
  -1  -6  -4 298.124 7.27901   2
   1   6   4 306.902 7.31001   4
   1   6   4 306.293 7.55616   2
   1   6   4 302.803 9.02443   1
  -2  -6  -4 509.549 12.3353   1
  -2  -6  -4 519.136 10.6793   2
  -2  -6  -4 478.864 12.5814   5
   2   6   4 508.007 12.4909   1
   2   6   4 512.206 11.2098   4
   2   6   4 490.913 10.5790   2
   2   6   4 527.088 13.0507   5
  -3  -6  -4 169.467 6.85333   1
  -3  -6  -4 169.940 5.95641   2
   3   6   4 178.658 6.84437   4
   3   6   4 165.972 7.20804   1
   3   6   4 172.981 7.23295   5
   3   6   4 176.242 5.69219   2
  -4  -6  -4 127.550 5.48030   2
   4   6   4 131.137 4.83907   2
   4   6   4 142.480 6.82359   4
   4   6   4 137.298 6.61921   5
   4   6   4 130.655 6.85237   1
  -5  -6  -4 228.731 7.27026   2
   5   6   4 228.344 8.21202   5
   5   6   4 227.507 8.93187   1
   5   6   4 231.240 9.59982   4
   5   6   4 225.920 5.53369   2
  -6  -6  -4 569.978 12.5937   2
   6   6   4 553.933 17.6670   1
   6   6   4 595.951 15.1827   1
   6   6   4 561.907 13.1869   5
   6   6   4 570.971 16.5369   4
  -7  -6  -4 212.576 7.39547   2
   7   6   4 200.467 10.6706   4
   7   6   4 204.123 6.72364   5
   7   6   4 197.902 9.22606   1
  -8  -6  -4 8.32580 2.79864   2
   8   6   4 -0.6718 3.93347   4
   8   6   4 2.02932 3.27073   1
  -9  -6  -4 22.4889 4.43520   2
   9   6   4 17.5733 4.51922   1
   9   6   4 18.4103 5.99626   4
  10   6   4 6.69109 5.35172   4
  10   6   4 -3.6470 3.63164   1
  11   6   4 -3.3657 4.94713   4
  11   6   4 -2.0941 3.95056   1
  10  -7  -4 11.8113 3.31709   1
  10  -7  -4 12.3210 3.01838   1
   9  -7  -4 75.7338 5.47788   1
   9  -7  -4 84.3176 6.09533   1
   8  -7  -4 0.23170 2.27312   1
   8  -7  -4 -0.0631 3.02512   3
   8  -7  -4 -0.0320 2.19714   1
   7  -7  -4 1.71679 2.88517   3
   7  -7  -4 1.10941 2.36392   1
   7  -7  -4 2.80423 2.40797   1
   6  -7  -4 139.847 6.49709   1
   6  -7  -4 133.289 6.60537   1
   6  -7  -4 148.203 7.69033   3
   6  -7  -4 128.697 6.44016   1
   5  -7  -4 145.619 6.67396   1
   5  -7  -4 156.165 6.99496   1
   5  -7  -4 155.042 7.46290   3
   4  -7  -4 91.9871 5.47069   1
   4  -7  -4 79.4871 5.25644   1
   4  -7  -4 87.9413 5.32137   3
  -4   7   4 83.7834 3.44716   2
   3  -7  -4 311.473 9.54698   1
   3  -7  -4 308.410 9.45919   1
   3  -7  -4 311.717 9.37658   3
  -3   7   4 312.406 7.11489   2
   2  -7  -4 17.3157 2.10824   5
   2  -7  -4 15.2338 2.34587   5
   2  -7  -4 16.0558 2.84633   1
   2  -7  -4 16.9799 3.01120   3
   2  -7  -4 13.8787 2.85290   1
  -2   7   4 17.5577 2.22869   2
   1  -7  -4 696.527 15.4840   1
   1  -7  -4 700.636 10.7983   2
   1  -7  -4 717.206 13.6340   5
   1  -7  -4 682.463 14.5837   5
   1  -7  -4 693.797 10.6830   2
  -1   7   4 698.194 11.0015   4
  -1   7   4 697.495 13.1581   2
   0  -7  -4 -0.6005 1.95580   5
   0  -7  -4 -1.6304 1.30684   2
   0  -7  -4 -1.2630 1.42577   5
   0  -7  -4 -0.2669 2.13516   1
   0   7   4 0.93554 1.16738   4
   0   7   4 -0.8622 1.63470   2
  -1  -7  -4 7.60938 2.59841   5
  -1  -7  -4 12.4548 2.69676   5
  -1  -7  -4 8.46566 2.75585   1
  -1  -7  -4 3.99480 1.99200   2
   1   7   4 9.57078 1.79294   4
   1   7   4 11.3913 2.32192   2
   1   7   4 5.77632 2.54348   1
  -2  -7  -4 227.747 8.61437   1
  -2  -7  -4 227.360 6.96949   2
   2   7   4 221.240 9.01574   5
   2   7   4 212.072 6.99661   2
   2   7   4 227.636 8.69641   1
   2   7   4 231.165 7.05750   4
  -3  -7  -4 17.1686 2.80293   2
  -3  -7  -4 11.8672 2.99073   5
  -3  -7  -4 11.5484 2.87921   1
   3   7   4 16.0365 3.47224   1
   3   7   4 10.2735 3.18895   5
   3   7   4 16.7921 2.55576   2
   3   7   4 14.6001 2.81979   4
  -4  -7  -4 3.25830 2.17165   2
   4   7   4 0.80728 2.61249   1
   4   7   4 2.25457 2.65333   4
   4   7   4 1.37986 1.69973   2
   4   7   4 3.83028 2.42695   5
  -5  -7  -4 116.407 6.08600   2
   5   7   4 117.574 6.89111   5
   5   7   4 108.937 7.40068   1
   5   7   4 106.394 4.59055   2
   5   7   4 105.782 7.22579   4
  -6  -7  -4 -4.5387 2.56831   2
   6   7   4 0.24921 3.30147   4
   6   7   4 0.20407 2.45243   5
   6   7   4 -9.8681 2.79214   1
  -7  -7  -4 73.8643 5.55479   2
   7   7   4 53.4155 6.18787   1
   7   7   4 50.9444 6.69029   4
   7   7   4 65.8400 5.25642   5
  -8  -7  -4 5.32513 3.17387   2
   8   7   4 5.03253 2.11521   5
   8   7   4 3.99066 4.04390   1
   8   7   4 6.03021 4.62482   4
  -9  -7  -4 1.31036 3.14125   2
   9   7   4 8.05333 5.07164   4
   9   7   4 3.69145 4.04412   1
  10   7   4 7.31197 5.33936   4
  10   7   4 4.34500 4.12920   1
  11   7   4 -0.8694 4.04846   1
  11   7   4 5.23171 5.68539   4
   9  -8  -4 15.5591 3.59978   1
   9  -8  -4 11.1699 3.32569   1
   8  -8  -4 32.1022 5.18586   1
   8  -8  -4 28.1870 4.00914   1
   8  -8  -4 24.3225 5.31644   3
   7  -8  -4 8.36492 2.95512   1
   7  -8  -4 9.41180 3.12922   1
   7  -8  -4 17.7952 4.21692   3
   6  -8  -4 4.56719 2.59216   1
   6  -8  -4 4.70222 3.03467   3
   6  -8  -4 7.15257 2.85472   1
   5  -8  -4 37.4377 4.87158   3
   5  -8  -4 31.5024 4.10414   1
   5  -8  -4 29.7874 3.96530   1
   4  -8  -4 64.4010 5.87616   3
   4  -8  -4 47.9685 4.70183   1
   4  -8  -4 49.2337 4.86031   1
  -4   8   4 43.6909 3.27209   2
   3  -8  -4 64.5867 5.53105   1
   3  -8  -4 68.7541 5.47206   1
   3  -8  -4 70.0200 5.40775   3
  -3   8   4 69.8821 3.99261   2
   2  -8  -4 1265.82 20.5974   5
   2  -8  -4 1209.88 24.1295   1
   2  -8  -4 1265.56 24.2426   1
   2  -8  -4 1264.80 21.4673   5
   2  -8  -4 1275.17 23.9928   3
  -2   8   4 1270.84 21.1553   2
   1  -8  -4 153.044 7.51463   1
   1  -8  -4 150.948 6.48920   5
   1  -8  -4 150.070 3.24794   2
   1  -8  -4 150.172 3.33538   2
   1  -8  -4 155.558 6.98906   3
   1  -8  -4 157.365 5.86950   5
  -1   8   4 150.961 5.79199   2
   0  -8  -4 9.04661 2.54981   5
   0  -8  -4 8.73627 2.84156   1
   0  -8  -4 8.85575 2.66958   5
   0  -8  -4 13.3624 2.08810   2
   0   8   4 8.41406 2.36729   2
  -1  -8  -4 91.4766 4.50930   2
  -1  -8  -4 88.4305 5.40938   5
  -1  -8  -4 84.3212 6.27047   1
  -1  -8  -4 84.3152 5.89243   5
   1   8   4 83.5693 3.66083   4
   1   8   4 89.1110 6.99765   1
   1   8   4 86.5931 5.00204   2
  -2  -8  -4 3.89187 2.09624   5
  -2  -8  -4 -1.7995 2.29811   5
  -2  -8  -4 -5.7909 1.93557   2
  -2  -8  -4 -3.8393 2.31123   1
   2   8   4 -2.2961 3.75556   5
   2   8   4 -1.3498 2.12291   2
   2   8   4 4.14346 1.99788   4
   2   8   4 -1.0169 2.47960   1
  -3  -8  -4 28.5578 4.09958   1
  -3  -8  -4 24.6587 3.50240   2
  -3  -8  -4 25.1157 3.93891   5
   3   8   4 36.9417 3.74839   2
   3   8   4 29.5542 4.48515   5
   3   8   4 38.2738 3.98646   4
   3   8   4 34.6144 4.58642   1
  -4  -8  -4 42.5565 4.44580   2
   4   8   4 45.6617 5.19793   5
   4   8   4 42.1677 5.77197   1
   4   8   4 46.2943 5.01791   4
   4   8   4 52.7114 4.31090   2
  -5  -8  -4 239.206 8.61045   2
   5   8   4 252.259 10.2286   5
   5   8   4 245.826 7.52390   2
   5   8   4 245.309 10.0727   4
   5   8   4 249.547 10.7876   1
  -6  -8  -4 113.519 6.61383   2
   6   8   4 119.057 7.48104   5
   6   8   4 118.207 8.62781   1
   6   8   4 110.003 4.25388   2
   6   8   4 115.145 8.09476   4
  -7  -8  -4 -3.3615 2.75409   2
   7   8   4 3.12754 4.13279   1
   7   8   4 -0.7223 3.78221   4
   7   8   4 1.33157 2.71901   5
  -8  -8  -4 0.26037 3.08815   2
   8   8   4 4.90852 2.58907   5
   8   8   4 4.35005 4.48443   4
   8   8   4 7.69447 4.66544   1
  -9  -8  -4 25.4111 4.56230   2
   9   8   4 19.9335 5.82645   4
   9   8   4 15.8127 5.06949   1
 -10  -8  -4 2.83927 3.57841   2
  10   8   4 4.18999 5.13028   4
  10   8   4 3.00551 4.37380   1
   9  -9  -4 13.7695 3.86745   1
   8  -9  -4 0.38801 2.83181   1
   7  -9  -4 16.1303 3.70564   1
   7  -9  -4 19.0480 4.47863   3
   6  -9  -4 14.3716 3.61211   1
   6  -9  -4 15.6220 4.10026   3
   5  -9  -4 15.9518 3.83797   1
   5  -9  -4 19.9687 4.32835   3
   4  -9  -4 15.8725 3.75443   1
   4  -9  -4 24.9677 4.16425   3
  -4   9   4 17.5013 2.74518   2
   3  -9  -4 3.10171 2.97670   1
   3  -9  -4 3.15359 2.72644   3
  -3   9   4 8.10902 2.42991   2
   2  -9  -4 241.172 6.91904   5
   2  -9  -4 253.355 10.0987   1
   2  -9  -4 240.090 9.32421   3
   2  -9  -4 228.962 7.50101   5
  -2   9   4 244.729 7.74027   2
   1  -9  -4 144.950 6.84925   5
   1  -9  -4 143.798 6.04373   5
   1  -9  -4 148.299 8.28602   1
   1  -9  -4 143.386 7.46417   3
  -1   9   4 157.308 6.51878   2
   0  -9  -4 5.36947 2.67409   5
   0  -9  -4 5.09585 3.24892   1
   0  -9  -4 7.45285 1.84165   2
   0  -9  -4 9.37194 3.18668   5
   0   9   4 2.95968 2.51351   2
  -1  -9  -4 74.3612 6.65295   1
  -1  -9  -4 63.4989 4.28789   2
  -1  -9  -4 58.6385 4.98366   5
  -1  -9  -4 68.6743 6.01235   5
   1   9   4 62.2519 4.91381   2
  -2  -9  -4 233.074 10.0075   1
  -2  -9  -4 230.216 7.59262   2
  -2  -9  -4 228.210 10.0056   5
  -2  -9  -4 232.630 9.14410   5
   2   9   4 225.960 8.21092   2
   2   9   4 218.269 6.64315   4
  -3  -9  -4 159.753 6.99860   2
   3   9   4 149.932 6.83394   4
   3   9   4 177.174 7.32355   2
  -4  -9  -4 12.5896 3.49189   2
   4   9   4 11.3624 4.13801   5
   4   9   4 16.9191 3.66909   4
   4   9   4 12.6789 5.83372   1
   4   9   4 16.5716 3.28681   2
  -5  -9  -4 27.3737 4.28597   2
   5   9   4 37.4840 5.40134   1
   5   9   4 33.0628 3.84511   2
   5   9   4 37.4724 4.93313   4
   5   9   4 30.9909 5.09535   5
  -6  -9  -4 32.2648 4.43894   2
   6   9   4 36.0010 3.39576   2
   6   9   4 41.0015 6.05016   1
   6   9   4 37.8495 5.31423   5
   6   9   4 27.0163 5.08230   4
  -7  -9  -4 29.4116 4.51573   2
   7   9   4 37.9561 6.12577   4
   7   9   4 31.3503 5.65100   1
   7   9   4 29.9512 4.79602   5
  -8  -9  -4 7.99210 3.81927   2
   8   9   4 -1.2710 4.36957   4
   8   9   4 5.81289 4.58327   1
   8   9   4 3.11219 2.95327   5
  -9  -9  -4 11.1981 4.10482   2
   9   9   4 9.44479 2.56966   5
   9   9   4 7.86980 4.82545   1
   9   9   4 3.03388 4.71852   4
 -10  -9  -4 19.1024 4.66283   2
  10   9   4 12.8825 6.22952   4
  10   9   4 10.0381 5.21778   1
   8 -10  -4 0.36854 3.09678   1
   7 -10  -4 8.67292 4.04066   3
   7 -10  -4 7.78549 3.68783   1
   6 -10  -4 17.6852 4.10595   1
   6 -10  -4 30.0969 5.42709   3
   5 -10  -4 -3.2519 2.87754   1
   5 -10  -4 3.71474 3.17488   3
   4 -10  -4 24.4910 4.69673   3
   4 -10  -4 32.2299 4.97502   1
  -4  10   4 17.5698 3.92128   2
   3 -10  -4 205.977 9.63048   3
   3 -10  -4 183.815 9.70910   1
  -3  10   4 192.058 7.41923   2
   2 -10  -4 6.78841 2.29482   5
   2 -10  -4 5.21516 1.97475   5
   2 -10  -4 3.99063 3.30804   3
   2 -10  -4 7.91660 3.70946   1
  -2  10   4 5.31520 2.79768   2
   1 -10  -4 33.7934 4.11743   5
   1 -10  -4 29.8959 5.02614   3
   1 -10  -4 26.2177 4.88781   1
   1 -10  -4 20.0676 3.18827   5
  -1  10   4 29.8576 4.00127   2
   0 -10  -4 31.0468 4.46560   5
   0 -10  -4 29.9556 4.06147   5
   0 -10  -4 25.2344 4.46943   1
   0 -10  -4 38.5543 3.08296   2
   0  10   4 34.9000 4.18780   2
  -1 -10  -4 -0.4359 3.17768   1
  -1 -10  -4 -0.0988 2.29380   5
  -1 -10  -4 3.02996 2.12934   2
  -1 -10  -4 0.53943 2.78559   5
   1  10   4 2.60511 2.56087   2
  -2 -10  -4 10.8068 2.93068   2
  -2 -10  -4 14.2318 3.83869   5
   2  10   4 13.9759 3.33322   2
  -3 -10  -4 157.954 7.15708   2
   3  10   4 155.028 7.65924   2
  -4 -10  -4 -0.7476 2.95494   2
   4  10   4 4.72970 2.83745   2
  -5 -10  -4 269.470 9.80144   2
   5  10   4 248.700 8.80692   2
   5  10   4 254.127 10.1959   4
  -6 -10  -4 10.5019 3.65585   2
   6  10   4 11.3531 2.75190   2
   6  10   4 9.98142 4.13122   4
  -7 -10  -4 -3.4678 3.20692   2
   7  10   4 -1.0782 3.77720   4
   7  10   4 3.53444 3.40720   5
  -8 -10  -4 0.06418 3.50556   2
   8  10   4 4.55333 4.75807   4
   8  10   4 1.92438 3.11193   5
  -9 -10  -4 4.89273 4.05790   2
   9  10   4 -1.3702 2.48232   5
   9  10   4 0.53547 4.90599   4
   7 -11  -4 8.43673 4.20978   1
   6 -11  -4 -0.6606 3.47849   3
   6 -11  -4 -0.6682 3.33118   1
   5 -11  -4 5.41288 3.80617   3
   5 -11  -4 -1.4124 3.26396   1
   4 -11  -4 32.6234 5.42719   3
   4 -11  -4 32.7614 5.41302   1
   3 -11  -4 42.6970 6.07513   1
   3 -11  -4 47.2044 6.18557   3
  -3  11   4 43.7771 4.80663   2
   2 -11  -4 28.4357 5.21188   3
   2 -11  -4 34.9282 5.97450   1
   2 -11  -4 43.4948 3.72051   5
   2 -11  -4 32.6172 3.60941   5
  -2  11   4 31.9085 4.52973   2
   1 -11  -4 58.6337 5.20001   5
   1 -11  -4 53.5789 6.51401   1
   1 -11  -4 57.1353 5.35674   5
   1 -11  -4 48.3943 6.26433   3
  -1  11   4 55.7448 5.40437   2
   0 -11  -4 9.09292 3.28572   5
   0 -11  -4 8.85437 4.26743   1
   0 -11  -4 14.5869 1.96516   2
   0 -11  -4 11.7956 3.67582   5
   0 -11  -4 14.3048 4.11848   3
   0  11   4 11.4331 3.53550   2
  -1 -11  -4 287.438 7.96071   2
  -1 -11  -4 296.540 11.7449   5
  -1 -11  -4 285.086 10.7710   5
   1  11   4 272.879 10.2224   2
  -2 -11  -4 42.1552 4.18475   2
   2  11   4 39.7102 4.84326   2
  -3 -11  -4 -1.6369 2.81313   2
   3  11   4 -5.5156 2.56461   2
  -4 -11  -4 26.4354 4.20063   2
   4  11   4 33.0721 4.41118   2
  -5 -11  -4 5.65980 3.33690   2
   5  11   4 8.03245 3.18192   2
  -6 -11  -4 24.2238 4.56449   2
   6  11   4 14.2486 3.23364   2
  -7 -11  -4 0.56359 3.50610   2
   7  11   4 4.99862 3.90932   5
  -8 -11  -4 18.4696 4.62807   2
   8  11   4 8.59632 4.01725   5
   5 -12  -4 15.3416 4.99749   3
   5 -12  -4 -0.5965 4.24753   1
   4 -12  -4 -2.6317 3.95678   1
   4 -12  -4 3.87385 3.78048   3
   3 -12  -4 18.0103 5.38809   1
   3 -12  -4 18.7327 5.03627   3
  -3  12   4 17.8968 4.35204   2
   2 -12  -4 39.4164 6.62150   1
   2 -12  -4 30.8385 3.53823   5
   2 -12  -4 24.2432 3.02699   5
   2 -12  -4 26.9189 5.47443   3
  -2  12   4 19.6647 4.40285   2
   1 -12  -4 17.0801 3.57903   5
   1 -12  -4 18.6442 3.47067   5
   1 -12  -4 21.0283 5.28446   1
   1 -12  -4 14.5130 4.78317   3
  -1  12   4 19.0028 4.34455   2
   0 -12  -4 30.3534 5.88523   3
   0 -12  -4 43.8926 4.99187   5
   0 -12  -4 44.9568 5.61978   5
   0  12   4 41.5423 5.21391   2
  -1 -12  -4 22.9091 5.56817   5
  -1 -12  -4 26.9434 3.08901   2
  -1 -12  -4 27.6112 5.10959   5
   1  12   4 21.0210 4.47352   2
  -2 -12  -4 -1.1138 2.26635   2
   2  12   4 1.51154 3.23206   2
  -3 -12  -4 4.56835 2.94864   2
   3  12   4 13.9312 3.97817   2
  -4 -12  -4 146.902 7.72112   2
   4  12   4 144.791 8.16898   2
  -5 -12  -4 18.2069 4.02862   2
   5  12   4 14.8269 3.71025   2
  -6 -12  -4 -1.9126 3.26755   2
   6  12   4 1.49668 2.76213   2
   3 -13  -4 7.59661 4.91146   1
   3 -13  -4 11.6226 4.79082   3
  -3  13   4 8.29574 4.01774   2
   2 -13  -4 0.65994 1.67650   5
   2 -13  -4 -3.0396 4.31805   1
   2 -13  -4 3.76835 2.07912   5
   2 -13  -4 0.13713 3.89225   3
  -2  13   4 0.26713 3.60055   2
   1 -13  -4 32.5549 4.57606   5
   1 -13  -4 31.2361 3.92527   5
   1 -13  -4 26.6345 5.61341   3
  -1  13   4 33.2371 5.34909   2
   0 -13  -4 7.78318 4.68733   3
   0 -13  -4 8.65852 3.75042   5
   0 -13  -4 8.63231 3.44288   5
   0  13   4 8.60203 3.92467   2
  -1 -13  -4 1.55025 4.05732   3
  -1 -13  -4 0.05585 3.30266   5
  -1 -13  -4 1.12559 1.76660   2
   1  13   4 -1.3403 3.28834   2
  -2 -13  -4 1.60328 2.40655   2
   2  13   4 -0.3837 3.15075   2
  -3 -13  -4 23.8399 3.82796   2
   3  13   4 18.9923 4.36027   2
  -4 -13  -4 1.96703 2.89653   2
   4  13   4 4.53761 3.40012   2
   5  13   4 -0.7503 3.15335   2
   3  13  -5 3.63645 3.75179   2
  -3 -13   5 5.12750 2.66606   2
  -3 -13   5 7.81684 5.30793   3
   2  13  -5 3.07304 3.82780   2
  -2 -13   5 2.80876 2.36149   2
  -2 -13   5 10.1597 5.01724   3
   1  13  -5 -4.4893 3.32507   2
  -1 -13   5 -0.8202 1.60481   2
  -1 -13   5 4.28304 3.19445   5
  -1 -13   5 5.56515 4.81404   3
   0  13  -5 4.00021 3.84293   2
   0 -13   5 7.81443 3.30186   5
   0 -13   5 8.16529 4.70116   3
   0 -13   5 5.12090 3.27402   5
  -1  13  -5 -0.1218 3.73798   2
   1 -13   5 -1.5541 2.29109   5
   1 -13   5 2.10046 4.33912   3
   1 -13   5 2.13972 2.51479   5
  -2  13  -5 16.3703 4.64058   2
   2 -13   5 20.1253 5.58866   1
   2 -13   5 19.2756 5.83023   3
   2 -13   5 18.7085 2.39984   5
   2 -13   5 20.4789 2.59069   5
  -3  13  -5 -1.9631 3.52120   2
   3 -13   5 9.59836 5.44124   3
   3 -13   5 12.3819 4.67647   1
   5  12  -5 4.29083 3.33437   2
  -5 -12   5 6.71599 3.25792   2
   4  12  -5 7.39600 3.66971   2
  -4 -12   5 1.63977 4.25144   3
  -4 -12   5 6.39778 3.06441   2
   3  12  -5 -1.5658 3.18825   2
  -3 -12   5 0.23758 2.49580   2
  -3 -12   5 1.12043 4.54957   3
   2  12  -5 2.53187 3.58157   2
  -2 -12   5 4.65965 4.29860   3
  -2 -12   5 4.60271 2.45559   2
   1  12  -5 25.2394 4.63660   2
  -1 -12   5 29.3959 6.03626   3
  -1 -12   5 32.7716 2.99770   2
  -1 -12   5 28.7516 4.91406   5
   0  12  -5 0.42806 3.32970   2
   0 -12   5 -1.0262 2.54409   5
   0 -12   5 0.00674 2.76130   5
   0 -12   5 -2.0162 4.02223   3
  -1  12  -5 -0.3405 3.24623   2
   1 -12   5 0.83862 3.78113   3
   1 -12   5 1.64300 2.72634   5
   1 -12   5 5.13602 2.60683   5
   1 -12   5 5.18867 4.06073   1
  -2  12  -5 12.7959 3.91503   2
   2 -12   5 8.77668 2.15186   5
   2 -12   5 8.96607 2.24312   5
   2 -12   5 11.5722 4.52215   1
   2 -12   5 19.4724 5.44282   3
  -3  12  -5 8.61936 3.80945   2
   3 -12   5 4.03385 4.44636   3
   3 -12   5 10.6354 4.52923   1
   4 -12   5 36.4683 6.35741   1
   4 -12   5 39.6065 7.33006   3
   5 -12   5 2.53499 4.61944   3
   5 -12   5 8.86579 4.42786   1
   6 -12   5 6.36438 5.18844   3
   6 -12   5 4.28517 3.94380   1
   6  11  -5 -0.4984 2.36625   2
  -6 -11   5 -1.2889 3.10075   2
   5  11  -5 4.13785 3.18965   2
  -5 -11   5 8.20870 3.46313   2
   4  11  -5 24.4336 4.29240   2
  -4 -11   5 16.1501 3.40935   2
   3  11  -5 4.32261 3.25425   2
  -3 -11   5 2.90652 4.31072   3
  -3 -11   5 3.01019 2.69789   2
   2  11  -5 17.1808 4.27674   2
  -2 -11   5 17.9297 3.04548   2
  -2 -11   5 16.2588 4.80420   3
   1  11  -5 11.5454 3.80104   2
  -1 -11   5 8.05026 3.03719   5
  -1 -11   5 7.64681 2.25391   2
  -1 -11   5 9.72889 4.73360   3
   0  11  -5 25.7283 4.58377   2
   0 -11   5 26.6131 2.00749   2
   0 -11   5 18.6942 4.90745   3
   0 -11   5 30.6257 5.61476   1
   0 -11   5 25.3510 3.91301   5
  -1  11  -5 45.8066 5.29519   2
   1 -11   5 48.6243 6.22138   1
   1 -11   5 49.2020 4.60016   5
   1 -11   5 43.3490 6.94726   3
   1 -11   5 43.8209 4.68051   5
  -2  11  -5 4.07810 3.09654   2
   2 -11   5 5.35792 2.12393   5
   2 -11   5 3.34707 1.83015   5
   2 -11   5 1.83577 3.74837   3
   2 -11   5 5.32187 3.83986   1
  -3  11  -5 31.6199 4.57319   2
   3 -11   5 30.9198 5.38061   1
   3 -11   5 33.3431 6.28197   3
   4 -11   5 1.39834 3.51802   1
   4 -11   5 -0.8030 4.17867   3
   5 -11   5 -1.1256 3.47421   1
   5 -11   5 0.38039 4.02759   3
   6 -11   5 21.7035 6.39981   3
   6 -11   5 13.6384 4.33691   1
   7 -11   5 -1.7754 3.37916   1
   7 -11   5 2.12699 4.45884   3
   8  10  -5 2.40779 3.82345   5
  -8 -10   5 -0.7153 3.53497   2
   7  10  -5 0.96647 3.85846   5
  -7 -10   5 -0.5275 3.23983   2
   6  10  -5 -0.9937 2.21658   2
  -6 -10   5 8.73330 3.46922   2
   5  10  -5 5.83910 3.05763   2
  -5 -10   5 4.50451 3.16499   2
   4  10  -5 44.0804 5.02967   2
  -4 -10   5 38.4054 4.47187   2
   3  10  -5 51.6142 5.25454   2
  -3 -10   5 53.5157 4.49265   2
   2  10  -5 73.2710 6.10439   2
  -2 -10   5 63.2648 6.84229   3
  -2 -10   5 80.4971 4.99207   2
  -2 -10   5 90.2828 7.09211   5
   1  10  -5 22.1509 4.01761   2
  -1 -10   5 26.2948 4.54791   5
  -1 -10   5 23.2551 5.15686   3
  -1 -10   5 23.0120 2.80689   2
  -1 -10   5 24.6643 4.77070   1
   0  10  -5 23.2227 4.08471   2
   0 -10   5 18.5043 3.45208   5
   0 -10   5 18.8129 2.06931   2
   0 -10   5 27.5271 4.72281   1
   0 -10   5 15.8937 4.36054   3
  -1  10  -5 1.82023 2.78597   2
   1 -10   5 7.09631 3.64971   3
   1 -10   5 4.74538 2.43430   5
   1 -10   5 6.77628 2.40424   5
   1 -10   5 2.04830 3.07924   1
  -2  10  -5 21.8434 3.69686   2
   2 -10   5 27.4165 4.78007   1
   2 -10   5 24.8630 5.12931   3
   2 -10   5 28.5475 2.93060   5
   2 -10   5 28.1168 3.08766   5
  -3  10  -5 70.2647 5.56054   2
   3 -10   5 65.0470 6.66099   1
   3 -10   5 63.6951 7.18195   3
   4 -10   5 3.03467 3.33077   1
   4 -10   5 4.13656 3.90567   3
   5 -10   5 -3.4827 3.20937   1
   5 -10   5 6.11356 4.32659   3
   6 -10   5 -0.9211 3.08869   1
   6 -10   5 0.58478 4.09044   3
   7 -10   5 23.1121 4.39914   1
   7 -10   5 24.0272 6.35984   3
   8 -10   5 2.23749 3.02920   1
   8 -10   5 -1.3373 4.07482   3
   8   9  -5 1.45442 3.33443   5
   8   9  -5 3.82136 3.15351   5
  -8  -9   5 0.37680 3.46625   2
   7   9  -5 11.8519 4.12631   5
  -7  -9   5 7.96506 3.58544   2
   6   9  -5 32.2070 3.47694   2
   6   9  -5 31.9836 5.51648   5
  -6  -9   5 23.0633 4.17941   2
   5   9  -5 9.70771 3.00367   2
  -5  -9   5 11.5537 3.27980   2
   4   9  -5 41.4448 4.57888   2
  -4  -9   5 46.0489 4.56133   2
   3   9  -5 31.3195 4.21687   2
  -3  -9   5 29.8581 3.77936   2
   2   9  -5 60.3522 5.34017   2
  -2  -9   5 57.3641 6.16959   3
  -2  -9   5 57.0489 5.54200   5
  -2  -9   5 58.4896 4.55651   2
   1   9  -5 97.9794 6.31163   2
  -1  -9   5 92.3330 4.53342   2
  -1  -9   5 95.2336 7.22101   3
  -1  -9   5 99.4863 6.44970   5
  -1  -9   5 93.3006 7.17435   1
   0   9  -5 60.9772 5.20602   2
   0  -9   5 66.3162 3.78052   4
   0  -9   5 64.4854 4.98165   5
   0  -9   5 67.1559 3.28308   2
   0  -9   5 79.9682 6.97264   1
   0  -9   5 56.4957 5.96728   3
  -1   9  -5 66.6546 5.06902   2
   1  -9   5 74.3860 6.43273   1
   1  -9   5 60.4718 6.43561   3
   1  -9   5 66.8905 4.64775   5
  -2   9  -5 191.383 7.28740   2
   2  -9   5 204.088 9.18926   1
   2  -9   5 175.386 6.03826   5
   2  -9   5 185.038 9.42683   3
   2  -9   5 179.478 5.83343   5
  -3   9  -5 33.2692 3.64909   2
   3  -9   5 42.1614 5.99195   3
   3  -9   5 40.3765 4.95938   1
   4  -9   5 39.0467 5.90708   3
   4  -9   5 42.0579 4.91627   1
   5  -9   5 144.565 9.91979   3
   5  -9   5 149.739 7.97141   1
   6  -9   5 -1.9547 2.40144   1
   6  -9   5 0.83270 4.10841   3
   6  -9   5 1.47831 2.72052   1
   7  -9   5 10.0812 3.17902   1
   7  -9   5 0.63967 2.30926   1
   7  -9   5 1.81308 4.45118   3
   8  -9   5 43.0595 7.51039   3
   8  -9   5 26.9791 3.88402   1
   8  -9   5 24.3960 3.97105   1
   9  -9   5 1.41985 2.66769   1
   9  -9   5 -1.8304 4.33250   3
   9  -9   5 3.54640 2.62244   1
   9   8  -5 0.02121 2.14023   5
   9   8  -5 -1.2917 2.10270   5
   9   8  -5 4.87462 4.40931   1
  -9  -8   5 -0.7696 3.38333   2
   8   8  -5 3.55947 3.95828   1
   8   8  -5 8.72057 3.47712   5
   8   8  -5 10.4001 3.40459   5
  -8  -8   5 12.9715 3.86235   2
   7   8  -5 38.2349 5.26300   5
   7   8  -5 37.7174 5.16076   5
   7   8  -5 40.0150 5.68865   1
  -7  -8   5 36.6027 4.60439   2
   6   8  -5 55.0361 6.25691   5
   6   8  -5 54.3133 3.87208   2
   6   8  -5 52.7852 6.16600   1
  -6  -8   5 59.6927 5.21113   2
   5   8  -5 7.52547 3.34315   5
   5   8  -5 -0.5369 1.99215   2
   5   8  -5 0.17698 3.05115   1
  -5  -8   5 3.11160 2.72983   2
   4   8  -5 2.24440 2.98211   5
   4   8  -5 -1.0754 2.24996   2
   4   8  -5 0.28332 2.70584   1
  -4  -8   5 -1.3500 2.36417   2
   3   8  -5 162.699 7.13221   2
   3   8  -5 172.823 12.5182   1
  -3  -8   5 163.020 6.54011   2
   2   8  -5 222.171 8.21179   2
  -2  -8   5 228.299 9.48764   1
  -2  -8   5 228.380 8.97534   5
  -2  -8   5 227.220 7.04925   2
   1   8  -5 1.44743 2.32321   2
  -1  -8   5 2.41606 2.50238   1
  -1  -8   5 2.06366 2.17162   5
  -1  -8   5 3.43830 3.11055   3
  -1  -8   5 1.35962 1.73166   2
   0   8  -5 61.8819 4.84016   2
   0  -8   5 66.1067 4.71772   5
   0  -8   5 71.9928 6.14958   1
   0  -8   5 60.2094 3.14244   2
   0  -8   5 67.2878 5.79191   3
  -1   8  -5 25.6255 3.25605   2
   1  -8   5 18.8903 2.83109   5
   1  -8   5 25.6168 3.92822   1
   1  -8   5 20.2791 3.78850   3
   1  -8   5 22.8945 2.08749   4
  -2   8  -5 -1.9651 1.66554   2
   2  -8   5 2.25370 1.25263   4
   2  -8   5 -0.4290 2.35885   3
   2  -8   5 -1.1013 1.20572   5
   2  -8   5 -0.1412 1.25770   5
   2  -8   5 -1.6058 1.66734   1
   2  -8   5 -0.9854 2.24859   1
  -3   8  -5 46.2525 3.63536   2
   3  -8   5 48.9644 3.07524   4
   3  -8   5 54.4778 4.76756   1
   3  -8   5 57.6008 6.13745   3
   3  -8   5 40.5061 4.40234   1
  -4   8  -5 0.63902 1.80376   2
   4  -8   5 0.60111 2.00350   1
   4  -8   5 -0.5743 2.24907   1
   4  -8   5 2.77416 1.82728   4
   4  -8   5 4.55275 3.34533   3
   5  -8   5 114.862 5.56769   4
   5  -8   5 109.351 8.46968   3
   5  -8   5 114.863 6.42682   1
   5  -8   5 114.323 6.24349   1
   6  -8   5 245.946 8.47115   1
   6  -8   5 257.797 8.78831   1
   6  -8   5 251.927 12.7471   3
   6  -8   5 239.126 8.66128   4
   7  -8   5 20.3630 5.69027   3
   7  -8   5 17.4840 3.20705   1
   7  -8   5 17.2225 3.12468   1
   7  -8   5 16.2355 3.91834   4
   8  -8   5 2.20652 4.24159   3
   8  -8   5 3.64063 2.53393   1
   8  -8   5 5.37506 5.39537   4
   8  -8   5 5.29095 2.47927   1
   9  -8   5 31.3521 6.90159   3
   9  -8   5 35.6443 3.61398   1
   9  -8   5 32.8103 3.82810   1
  10  -8   5 9.72650 2.82125   1
  10  -8   5 18.2428 3.00148   1
  10  -8   5 12.1806 5.39341   3
  10   7  -5 1.53179 4.19630   1
 -10  -7   5 4.19259 3.92771   2
   9   7  -5 -0.6272 3.85922   1
  -9  -7   5 -5.0703 3.25714   2
   8   7  -5 29.7633 3.90007   5
   8   7  -5 34.1250 4.02152   5
   8   7  -5 43.7066 6.12365   1
  -8  -7   5 19.9697 4.16199   2
   7   7  -5 183.572 8.24915   5
   7   7  -5 180.279 8.72271   5
   7   7  -5 187.832 9.90335   1
  -7  -7   5 178.468 8.04496   2
   6   7  -5 28.0322 4.52955   1
   6   7  -5 25.7950 2.28410   2
   6   7  -5 18.6540 4.01023   5
  -6  -7   5 25.7844 3.64599   2
   5   7  -5 8.49655 3.21934   5
   5   7  -5 7.08021 2.26029   2
   5   7  -5 7.89758 3.25798   1
  -5  -7   5 7.29527 2.78447   2
   4   7  -5 393.779 12.6211   5
   4   7  -5 378.479 10.0646   2
   4   7  -5 399.097 12.0654   1
  -4  -7   5 403.352 10.2232   2
   3   7  -5 2.92017 2.54060   5
   3   7  -5 6.97726 2.52391   2
   3   7  -5 -0.6902 2.34201   1
  -3  -7   5 5.08121 2.58277   5
  -3  -7   5 1.71483 2.10811   2
  -3  -7   5 3.03977 2.62068   1
   2   7  -5 2.01243 2.15195   2
   2   7  -5 -0.2870 2.59409   5
   2   7  -5 -4.4145 2.08081   1
  -2  -7   5 -0.2956 2.12723   5
  -2  -7   5 -1.7660 1.74370   2
  -2  -7   5 -4.5619 1.98163   1
   1   7  -5 8.94236 2.68717   1
   1   7  -5 10.0146 2.70560   2
  -1  -7   5 11.5810 3.16456   3
  -1  -7   5 12.1397 2.81597   5
  -1  -7   5 10.0709 2.78501   1
  -1  -7   5 8.13566 1.96175   2
   0   7  -5 118.760 5.47002   2
   0  -7   5 132.931 6.77108   3
   0  -7   5 115.261 4.00010   2
   0  -7   5 118.664 6.44461   1
   0  -7   5 121.842 5.58131   5
  -1   7  -5 71.8606 4.31501   2
   1  -7   5 69.4331 5.41611   1
   1  -7   5 75.2764 5.56448   3
   1  -7   5 79.7065 3.18381   4
   1  -7   5 69.4624 4.16180   5
   1  -7   5 66.9163 1.92728   2
   1  -7   5 65.9623 2.02653   2
  -2   7  -5 3.82290 1.81559   2
   2  -7   5 11.3210 3.33024   3
   2  -7   5 1.84248 2.18264   1
   2  -7   5 4.57074 1.46652   5
   2  -7   5 4.46892 1.52817   4
   2  -7   5 13.4981 2.71260   1
   2  -7   5 4.15675 1.56888   5
  -3   7  -5 188.159 5.61995   2
   3  -7   5 179.138 8.64698   3
   3  -7   5 191.310 7.50657   1
   3  -7   5 192.950 5.98025   4
   3  -7   5 195.410 7.08225   1
  -4   7  -5 182.934 5.06889   2
   4  -7   5 183.190 6.52559   4
   4  -7   5 204.896 9.54291   3
   4  -7   5 184.501 7.21652   1
   4  -7   5 187.852 6.90381   1
   5  -7   5 81.5135 7.21695   3
   5  -7   5 76.1259 4.95790   4
   5  -7   5 78.6226 5.01540   1
   5  -7   5 77.8024 4.77951   1
   6  -7   5 75.2389 5.69563   4
   6  -7   5 68.2120 4.69369   1
   6  -7   5 68.1500 4.34120   1
   6  -7   5 73.9077 7.85336   3
   7  -7   5 9.41019 3.46672   4
   7  -7   5 12.9512 2.59477   1
   7  -7   5 14.4096 4.89654   3
   7  -7   5 10.2093 2.20633   1
   8  -7   5 40.2264 5.50926   4
   8  -7   5 43.3426 3.65912   1
   8  -7   5 47.4004 3.67236   1
   8  -7   5 51.1252 7.44609   3
   9  -7   5 21.0776 4.89775   4
   9  -7   5 13.6007 5.39420   3
   9  -7   5 20.2867 2.83491   1
   9  -7   5 21.1021 2.68602   1
  10  -7   5 -4.7270 3.66555   4
  10  -7   5 -0.9841 1.85346   1
  10  -7   5 -1.5942 4.15807   3
  10  -7   5 -2.0307 1.85051   1
  11  -7   5 3.59927 4.91283   3
  11  -7   5 15.2771 5.46807   4
  10   6  -5 33.0107 5.89223   1
   9   6  -5 16.2596 4.84597   1
  -9  -6   5 24.6977 4.20410   2
   8   6  -5 17.4056 2.73271   5
   8   6  -5 19.7227 4.54864   1
   8   6  -5 13.5716 2.51568   5
  -8  -6   5 20.4380 3.86356   2
   7   6  -5 19.9784 3.21728   5
   7   6  -5 16.2159 3.29419   5
   7   6  -5 18.6762 4.11838   1
  -7  -6   5 21.8093 3.55197   2
   6   6  -5 228.517 8.72526   5
   6   6  -5 227.008 9.45848   1
   6   6  -5 236.967 9.10630   5
  -6  -6   5 221.134 7.83115   2
   5   6  -5 96.3344 6.39031   5
   5   6  -5 105.098 6.59187   1
   5   6  -5 95.7523 4.24494   2
  -5  -6   5 108.482 5.47722   2
   4   6  -5 0.70253 2.30681   1
   4   6  -5 -1.3922 1.98485   5
   4   6  -5 0.06938 1.70992   2
  -4  -6   5 -0.1049 1.90189   2
   3   6  -5 9.98002 2.74085   5
   3   6  -5 11.0839 2.84599   1
   3   6  -5 6.17220 2.20133   2
  -3  -6   5 13.0188 3.12054   1
  -3  -6   5 8.46595 2.24642   5
  -3  -6   5 11.8586 2.33038   2
   2   6  -5 202.128 7.34974   1
   2   6  -5 197.379 6.78021   2
   2   6  -5 198.584 8.13255   5
  -2  -6   5 193.879 7.69945   1
  -2  -6   5 195.272 5.97882   2
   1   6  -5 2.25888 1.94883   1
   1   6  -5 6.09994 2.08805   2
  -1  -6   5 2.24069 1.89355   5
  -1  -6   5 1.19496 2.42057   3
  -1  -6   5 4.43259 2.31825   1
  -1  -6   5 0.79567 1.48613   2
   0   6  -5 297.265 8.03151   2
   0  -6   5 304.046 6.56444   2
   0  -6   5 306.151 9.40388   1
   0  -6   5 297.015 9.37075   3
   0  -6   5 293.876 8.26443   5
  -1   6  -5 0.82388 1.71587   2
   1  -6   5 2.25480 1.63796   5
   1  -6   5 3.55481 1.37145   4
   1  -6   5 0.90803 0.75588   2
   1  -6   5 2.39232 1.99674   1
   1  -6   5 0.25882 2.35221   3
   1  -6   5 2.31392 0.83214   2
   1  -6   5 1.05378 2.05702   1
  -2   6  -5 520.885 10.4215   2
   2  -6   5 527.650 12.4304   1
   2  -6   5 529.733 10.4464   4
   2  -6   5 524.854 9.83063   5
   2  -6   5 534.673 12.0038   1
   2  -6   5 540.217 13.9188   3
  -3   6  -5 380.435 7.55627   2
   3  -6   5 360.808 9.64421   1
   3  -6   5 370.464 9.16197   1
   3  -6   5 362.733 11.7399   3
   3  -6   5 361.597 8.85432   4
   4  -6   5 57.8322 5.95075   3
   4  -6   5 43.7049 3.42766   1
   4  -6   5 47.4730 3.92055   4
   4  -6   5 54.1336 3.96457   1
   5  -6   5 895.996 18.3685   4
   5  -6   5 869.542 16.3275   1
   5  -6   5 894.881 15.7572   1
   5  -6   5 899.371 21.7843   3
   6  -6   5 -1.3861 1.30467   1
   6  -6   5 2.41568 2.60518   4
   6  -6   5 -1.2250 2.82426   3
   6  -6   5 4.69232 1.84203   1
   7  -6   5 88.3548 7.77313   3
   7  -6   5 89.3405 6.59539   4
   7  -6   5 82.9930 4.12573   1
   7  -6   5 79.5132 3.70563   1
   8  -6   5 58.7228 3.40339   1
   8  -6   5 66.6218 6.75741   4
   8  -6   5 72.0293 8.00132   3
   8  -6   5 60.9610 3.68374   1
   9  -6   5 0.23943 1.53403   1
   9  -6   5 1.41459 3.82525   3
   9  -6   5 -3.5180 3.17612   4
   9  -6   5 -1.3602 1.30849   1
  10  -6   5 19.2520 5.34562   4
  10  -6   5 32.6581 6.88947   3
  11  -6   5 -0.7700 4.46183   3
  11  -6   5 -7.9842 3.99689   4
  11   5  -5 3.35082 4.06105   1
  10   5  -5 28.6681 5.26460   1
   9   5  -5 3.99231 3.70456   1
  -9  -5   5 2.08462 3.26921   2
   8   5  -5 7.80797 3.50839   1
  -8  -5   5 3.98917 2.65769   2
   7   5  -5 2.78637 1.81748   5
   7   5  -5 2.34001 2.01603   5
   7   5  -5 0.91041 2.90254   1
  -7  -5   5 4.55238 2.57628   2
   6   5  -5 3.84126 1.96643   5
   6   5  -5 3.62463 2.68934   1
   6   5  -5 5.10352 2.33398   5
  -6  -5   5 4.75042 2.28947   2
   5   5  -5 5.68095 2.40143   5
   5   5  -5 5.04573 1.44356   2
   5   5  -5 4.57117 2.53900   1
   5   5  -5 8.08349 1.48950   2
  -5  -5   5 4.21354 2.23046   2
   4   5  -5 334.638 8.12418   2
   4   5  -5 335.575 9.98173   1
   4   5  -5 344.670 10.3203   5
  -4  -5   5 343.311 8.54983   2
   3   5  -5 96.9017 5.64632   5
   3   5  -5 106.720 5.57200   1
   3   5  -5 98.3369 4.54195   2
  -3  -5   5 92.1477 4.34108   2
  -3  -5   5 98.8274 5.26161   1
   2   5  -5 180.888 7.21107   5
   2   5  -5 198.142 6.33545   2
   2   5  -5 203.957 6.92707   1
  -2  -5   5 205.922 7.27212   1
  -2  -5   5 192.823 5.69083   2
  -2  -5   5 201.138 7.02095   5
   1   5  -5 34.2790 3.06872   2
   1   5  -5 32.3795 3.06939   1
  -1  -5   5 36.5143 3.40841   5
  -1  -5   5 29.8862 3.43815   3
  -1  -5   5 28.3783 2.34583   2
  -1  -5   5 29.9537 3.21154   1
   0   5  -5 1235.58 20.3778   2
   0  -5   5 1227.96 22.1060   3
   0  -5   5 1250.74 20.9175   5
   0  -5   5 1242.84 22.0356   1
   0  -5   5 1252.47 18.8658   2
  -1   5  -5 1833.30 27.5128   2
   1  -5   5 1882.04 29.6119   1
   1  -5   5 1842.66 27.8064   5
   1  -5   5 1748.75 28.7008   1
   1  -5   5 1848.56 30.6070   3
   1  -5   5 1850.71 25.2056   2
   1  -5   5 1776.52 25.1669   2
  -2   5  -5 18.0650 1.88307   2
   2  -5   5 17.4435 2.29061   1
   2  -5   5 14.7768 2.14526   4
   2  -5   5 18.2198 3.23536   3
   2  -5   5 20.3056 1.81624   5
   2  -5   5 19.2123 2.58491   1
  -3   5  -5 629.911 10.0408   2
   3  -5   5 623.971 12.6862   4
   3  -5   5 604.877 12.4461   1
   3  -5   5 623.940 11.9323   1
   3  -5   5 619.819 15.1398   3
   4  -5   5 740.394 13.5928   1
   4  -5   5 710.140 12.8161   1
   4  -5   5 734.830 15.2444   4
   4  -5   5 731.016 17.6557   3
   5  -5   5 66.1312 3.11687   1
   5  -5   5 60.8645 3.42396   1
   5  -5   5 56.0101 4.88274   4
   5  -5   5 71.6311 6.73507   3
   6  -5   5 13.8287 1.96698   1
   6  -5   5 11.7074 3.81387   3
   6  -5   5 9.06344 1.57320   1
   6  -5   5 12.8312 3.40047   4
   7  -5   5 10.5876 3.89251   3
   7  -5   5 19.7960 4.12866   4
   7  -5   5 14.7082 1.56852   1
   7  -5   5 18.5998 1.91885   1
   8  -5   5 374.316 14.8041   3
   8  -5   5 381.475 13.7538   4
   9  -5   5 16.1532 5.36828   3
   9  -5   5 12.1573 4.72447   4
  10  -5   5 3.90441 4.31676   3
  10  -5   5 9.41503 5.05529   4
  11  -5   5 1.11935 4.16035   3
  11  -5   5 -4.3277 4.01018   4
  11   4  -5 101.449 8.38476   1
  10   4  -5 36.7942 5.51208   1
   9   4  -5 7.21078 3.55643   1
   8   4  -5 -2.3009 2.72168   1
  -8  -4   5 0.07247 2.24438   2
   7   4  -5 94.6639 6.39153   1
  -7  -4   5 92.7858 5.01937   2
   6   4  -5 30.5948 3.37098   5
   6   4  -5 31.3706 3.25725   5
   6   4  -5 33.5374 4.26774   1
   6   4  -5 23.7130 3.69608   1
  -6  -4   5 29.3076 3.22906   2
   5   4  -5 222.783 8.13673   1
   5   4  -5 245.411 7.90522   5
   5   4  -5 233.419 7.71731   5
   5   4  -5 232.927 8.55260   1
  -5  -4   5 223.211 6.69099   2
   4   4  -5 1691.73 25.7759   2
   4   4  -5 1725.07 28.6750   1
   4   4  -5 1728.91 28.9425   5
  -4  -4   5 1721.81 26.6184   2
   3   4  -5 156.079 6.14965   1
   3   4  -5 156.862 6.46101   5
   3   4  -5 158.859 5.23370   2
  -3  -4   5 163.279 5.19878   2
   2   4  -5 2722.41 39.7112   2
   2   4  -5 2491.63 41.1468   5
   2   4  -5 2775.76 40.6286   1
  -2  -4   5 2822.45 43.8929   5
  -2  -4   5 2713.10 41.0453   1
  -2  -4   5 2708.69 38.7263   2
   1   4  -5 130.277 4.76665   1
   1   4  -5 119.172 4.45585   2
  -1  -4   5 127.009 5.00200   3
  -1  -4   5 126.016 3.95018   2
  -1  -4   5 119.010 4.78713   5
  -1  -4   5 134.554 5.30779   1
   0   4  -5 2.05992 1.16524   2
   0  -4   5 0.87720 0.85683   2
   0  -4   5 2.67621 1.40238   1
   0  -4   5 0.24456 1.01632   5
   0  -4   5 4.75719 1.81257   3
  -1   4  -5 21.5858 1.95550   2
   1  -4   5 22.3704 2.89178   3
   1  -4   5 30.5127 2.16460   5
   1  -4   5 15.5239 2.04649   1
   1  -4   5 15.8751 1.10291   2
   1  -4   5 26.9627 2.43511   1
   1  -4   5 21.0794 1.58905   2
  -2   4  -5 1.20485 0.95573   2
   2  -4   5 1.44432 1.25598   4
   2  -4   5 -0.0919 1.82737   3
   2  -4   5 1.15420 0.78343   5
   2  -4   5 2.38664 1.19967   1
   2  -4   5 2.30233 1.40690   1
   3  -4   5 101.181 4.02091   1
   3  -4   5 106.759 3.69927   1
   3  -4   5 99.2564 4.57313   4
   3  -4   5 109.274 5.87982   3
   4  -4   5 1354.51 20.4029   1
   4  -4   5 1365.75 24.1081   4
   4  -4   5 1385.73 26.3245   3
   4  -4   5 1357.10 20.9841   1
   5  -4   5 570.069 9.42347   1
   5  -4   5 563.871 13.9769   4
   5  -4   5 568.941 9.90154   1
   5  -4   5 571.967 15.5242   3
   6  -4   5 43.8253 4.99703   4
   6  -4   5 49.2320 5.92722   3
   7  -4   5 297.191 11.3949   4
   7  -4   5 286.306 11.9350   3
   8  -4   5 49.2921 6.72511   3
   8  -4   5 46.1446 6.09461   4
   9  -4   5 -0.3840 3.83499   4
   9  -4   5 4.07040 3.95545   3
  10  -4   5 9.03335 5.06936   4
  10  -4   5 13.5126 4.85289   3
  11  -4   5 1.68314 4.65862   3
  11  -4   5 -5.0732 4.13950   4
  12  -4   5 6.28792 5.50729   4
  12  -4   5 12.8229 5.59466   3
  11   3  -5 15.2636 4.38279   1
  10   3  -5 -0.8916 3.05144   1
   9   3  -5 58.0640 5.56941   1
   8   3  -5 390.086 11.5351   1
  -8  -3   5 408.204 13.1696   2
   7   3  -5 0.16219 2.11735   1
   7   3  -5 0.01725 2.26779   1
  -7  -3   5 1.86125 1.96996   2
   6   3  -5 7.51824 1.86445   5
   6   3  -5 3.39610 2.38684   1
   6   3  -5 5.41540 1.64786   5
   6   3  -5 2.88811 2.51933   1
  -6  -3   5 7.18882 2.16216   2
   5   3  -5 299.928 8.21024   5
   5   3  -5 300.262 9.26100   1
   5   3  -5 321.856 9.19560   1
   5   3  -5 308.870 8.29953   5
  -5  -3   5 308.074 7.46810   2
   4   3  -5 0.27939 1.89429   1
   4   3  -5 3.53515 1.83177   5
   4   3  -5 5.09588 2.02573   1
   4   3  -5 2.87534 1.04118   2
   4   3  -5 0.78530 0.86638   2
   4   3  -5 2.87433 1.73940   5
  -4  -3   5 -0.8370 1.50147   2
   3   3  -5 1537.79 25.5088   5
   3   3  -5 1549.43 25.0647   1
   3   3  -5 1540.16 23.4634   2
  -3  -3   5 1547.26 23.4834   2
   2   3  -5 14.3564 1.87846   2
   2   3  -5 17.7448 2.15047   1
   2   3  -5 12.8924 2.03476   5
  -2  -3   5 16.0372 1.76095   2
  -2  -3   5 14.2765 2.04882   1
   1   3  -5 825.916 14.5097   1
   1   3  -5 853.036 14.3494   2
  -1  -3   5 829.113 13.3784   2
  -1  -3   5 830.572 14.6702   3
  -1  -3   5 838.990 15.1684   1
   0   3  -5 0.89230 0.92428   2
   0  -3   5 0.57682 1.12433   3
   0  -3   5 5.37368 0.98347   2
   0  -3   5 1.16550 0.92526   5
   0  -3   5 2.14138 1.13498   1
  -1   3  -5 134.920 3.66097   2
   1  -3   5 133.470 4.10166   1
   1  -3   5 137.874 3.83220   5
   1  -3   5 122.733 4.73649   3
   1  -3   5 131.394 2.69837   2
   1  -3   5 139.005 4.49029   1
  -2   3  -5 717.824 10.7229   2
   2  -3   5 722.039 12.8778   4
   2  -3   5 688.963 14.2411   3
   2  -3   5 706.795 11.8933   1
   2  -3   5 694.936 10.6445   5
   2  -3   5 711.448 12.4732   1
   3  -3   5 1009.21 15.5064   1
   3  -3   5 1019.10 16.0788   1
   3  -3   5 1009.29 19.6960   3
   3  -3   5 1012.93 18.1414   4
   4  -3   5 22.3112 3.47723   3
   4  -3   5 23.9805 3.15732   4
   4  -3   5 19.4927 1.58469   1
   4  -3   5 21.6126 1.68887   1
   5  -3   5 88.8384 6.20768   3
   5  -3   5 105.172 5.99688   4
   6  -3   5 25.1383 4.20782   3
   6  -3   5 24.7293 4.42225   4
   7  -3   5 2.32968 2.93725   4
   7  -3   5 4.85758 3.35729   3
   8  -3   5 518.772 16.6910   3
   8  -3   5 547.826 16.8751   4
   9  -3   5 8.53881 4.38674   4
   9  -3   5 19.8198 5.13424   3
  10  -3   5 20.1485 5.65029   4
  10  -3   5 26.7634 5.99755   3
  11  -3   5 38.3870 7.29577   4
  11  -3   5 53.3603 7.76649   3
  12  -3   5 0.82185 4.46920   3
  12  -3   5 2.85125 5.41222   4
  11   2  -5 13.9392 3.82483   1
  10   2  -5 27.7563 4.17799   1
   9   2  -5 6.30603 2.96688   1
   8   2  -5 36.1389 4.21443   1
   8   2  -5 32.9370 4.02303   1
   7   2  -5 3.65296 2.19437   1
   7   2  -5 0.21848 2.29761   1
  -7  -2   5 2.43118 1.75865   2
   6   2  -5 117.079 5.77521   1
   6   2  -5 120.301 5.82117   1
  -6  -2   5 107.442 4.30171   2
   5   2  -5 2347.70 33.6931   5
   5   2  -5 2293.16 35.3952   1
   5   2  -5 2254.20 33.5645   5
   5   2  -5 2282.41 35.9706   1
  -5  -2   5 2299.01 33.2410   2
   4   2  -5 2793.38 41.0173   5
   4   2  -5 2750.29 41.7509   1
   4   2  -5 2762.70 40.6510   5
   4   2  -5 2780.70 41.1446   1
  -4  -2   5 2799.89 39.3518   2
   3   2  -5 165.657 4.04373   2
   3   2  -5 156.184 5.25757   1
   3   2  -5 164.202 6.26412   1
   3   2  -5 158.717 5.31481   5
   3   2  -5 154.152 5.40185   5
  -3  -2   5 164.497 4.44461   2
   2   2  -5 202.134 6.01347   5
   2   2  -5 189.230 4.93193   2
   2   2  -5 197.921 5.76462   5
   2   2  -5 195.594 5.46044   1
  -2  -2   5 194.764 4.65345   2
   1   2  -5 126.316 3.87630   2
   1   2  -5 124.621 4.01446   1
  -1  -2   5 123.688 3.83717   3
  -1  -2   5 130.594 4.36884   1
  -1  -2   5 124.485 3.40287   2
   0   2  -5 164.335 4.28232   2
   0   2  -5 149.116 4.25759   1
   0  -2   5 156.697 4.58789   3
   0  -2   5 149.171 4.62140   1
   0  -2   5 162.043 4.40186   5
   0  -2   5 154.382 3.64909   2
  -1   2  -5 11.1354 1.30309   2
   1  -2   5 11.1116 1.95007   3
   1  -2   5 12.5512 1.48163   1
   1  -2   5 11.6714 1.30304   5
   1  -2   5 12.5530 1.65415   1
   1  -2   5 10.9725 0.83398   2
  -2   2  -5 195.177 3.60185   2
   2  -2   5 184.775 3.48725   5
   2  -2   5 172.534 5.94864   3
   2  -2   5 183.741 4.25615   1
   2  -2   5 184.091 4.60557   1
   2  -2   5 185.344 5.31757   4
   3  -2   5 407.697 7.39710   1
   3  -2   5 406.329 6.98974   1
   3  -2   5 406.647 10.4590   3
   3  -2   5 411.357 9.65959   4
   4  -2   5 2143.81 35.7773   3
   4  -2   5 2158.15 29.6500   1
   4  -2   5 2158.61 29.4040   1
   4  -2   5 2168.94 34.9540   4
   5  -2   5 1494.65 27.4998   4
   5  -2   5 1505.43 28.1109   3
   6  -2   5 104.679 6.89270   3
   6  -2   5 97.7164 6.63941   4
   7  -2   5 585.334 16.7107   4
   7  -2   5 593.753 16.6899   3
   8  -2   5 8.59294 4.22441   4
   8  -2   5 4.12282 3.69190   3
   9  -2   5 3.37139 3.95363   3
   9  -2   5 0.77417 3.69788   4
  10  -2   5 112.757 9.28442   3
  10  -2   5 111.061 9.85687   4
  11  -2   5 32.1005 6.98165   4
  11  -2   5 43.5648 7.32211   3
  12  -2   5 -4.7008 4.73095   4
  11   1  -5 5.89611 2.96751   1
  10   1  -5 -2.9104 2.29058   1
   9   1  -5 0.71876 2.32687   1
   9   1  -5 -0.9303 1.97330   1
   8   1  -5 21.2710 3.14737   1
   8   1  -5 18.8692 3.21392   1
   7   1  -5 58.0941 4.52990   1
   7   1  -5 57.2034 4.47971   1
  -7  -1   5 61.8826 3.30532   2
   6   1  -5 195.859 6.84765   1
   6   1  -5 197.419 6.66675   1
  -6  -1   5 199.218 5.04719   2
   5   1  -5 6.42433 1.96060   1
   5   1  -5 5.77569 2.03006   1
  -5  -1   5 9.32888 1.61012   2
   4   1  -5 883.510 14.4638   5
   4   1  -5 860.901 14.5182   5
   4   1  -5 885.358 15.8979   1
   4   1  -5 861.745 15.3117   1
  -4  -1   5 859.034 13.7025   2
   3   1  -5 10.2347 1.61076   5
   3   1  -5 9.22304 1.63547   1
   3   1  -5 10.2374 1.70197   5
   3   1  -5 7.69257 1.51275   1
  -3  -1   5 7.91845 1.24514   2
   2   1  -5 27.5400 1.70909   2
   2   1  -5 24.8649 2.10742   5
   2   1  -5 28.4882 2.30452   5
   2   1  -5 21.5778 1.89653   1
  -2  -1   5 23.8480 1.64345   2
   1   1  -5 368.778 8.14195   5
   1   1  -5 379.285 7.76947   5
   1   1  -5 379.392 7.26782   2
  -1  -1   5 370.839 6.70833   2
  -1  -1   5 375.328 7.85089   1
  -1  -1   5 376.168 6.85959   3
   0   1  -5 1377.08 21.0332   1
   0   1  -5 1422.72 20.9804   2
   0  -1   5 1436.78 21.2558   3
   0  -1   5 1398.20 21.1427   5
   0  -1   5 1426.17 21.6211   1
   0  -1   5 1401.88 20.2106   2
  -1   1  -5 920.549 13.7546   2
   1  -1   5 888.588 14.0237   1
   1  -1   5 877.852 13.8408   5
   1  -1   5 921.082 12.8214   2
   1  -1   5 903.060 14.5087   1
   1  -1   5 897.223 15.3606   3
  -2   1  -5 1.34727 0.63060   2
   2  -1   5 1.17619 0.51949   5
   2  -1   5 0.23507 0.67254   1
   2  -1   5 0.43214 0.99449   4
   2  -1   5 0.55872 0.61714   1
   2  -1   5 8.40896 1.73376   3
   3  -1   5 1.06637 1.19990   4
   3  -1   5 0.40450 0.58361   1
   3  -1   5 1.31861 1.34730   3
   3  -1   5 2.21745 0.68535   1
   4  -1   5 742.135 15.6912   4
   4  -1   5 723.774 10.8760   1
   4  -1   5 721.488 15.8704   3
   4  -1   5 743.139 10.9751   1
   5  -1   5 358.014 10.9119   4
   5  -1   5 341.136 10.7659   3
   6  -1   5 139.460 7.64571   3
   6  -1   5 170.345 8.33727   4
   7  -1   5 462.361 14.4308   3
   7  -1   5 469.416 14.9217   4
   8  -1   5 5.97446 3.68434   3
   8  -1   5 3.56121 3.74447   4
   9  -1   5 57.2175 7.36811   4
   9  -1   5 62.7202 7.42957   3
  10  -1   5 39.5998 6.54194   3
  10  -1   5 48.0843 7.60041   4
  11  -1   5 -1.9786 4.92979   4
  12  -1   5 7.49954 2.13216   1
  12  -1   5 -0.7327 5.67904   4
  12  -1   5 7.11517 2.01102   1
  11   0  -5 -1.4331 2.20355   1
  10   0  -5 29.2020 3.55402   1
  10   0  -5 31.0319 4.07704   1
   9   0  -5 9.74492 2.55598   1
   9   0  -5 7.25547 2.45927   1
   8   0  -5 24.2720 3.06033   1
   8   0  -5 21.5781 3.13668   1
   7   0  -5 40.3913 3.48060   1
   7   0  -5 38.2368 3.56514   1
   6   0  -5 12.5541 2.24394   1
   6   0  -5 11.9504 2.20383   1
  -6   0   5 15.4727 1.67872   2
   5   0  -5 3107.51 44.9881   1
   5   0  -5 3135.06 45.7734   1
  -5   0   5 3158.03 42.8389   2
   4   0  -5 337.291 7.95915   1
   4   0  -5 335.105 7.55627   1
  -4   0   5 349.051 6.24146   2
   3   0  -5 195.241 4.79143   5
   3   0  -5 193.417 5.45394   1
   3   0  -5 195.742 5.17094   1
   3   0  -5 199.014 5.01283   5
  -3   0   5 189.995 4.17522   2
   2   0  -5 760.678 11.4101   2
   2   0  -5 764.809 13.2921   1
   2   0  -5 774.924 12.8562   5
   2   0  -5 759.840 12.7954   1
   2   0  -5 760.784 13.2535   5
  -2   0   5 742.424 11.6876   2
   1   0  -5 105.747 3.05374   2
   1   0  -5 102.962 3.75363   5
  -1   0   5 103.919 2.49151   3
  -1   0   5 107.405 2.85525   2
   0   0  -5 56.5007 2.26622   2
   0   0  -5 52.1995 2.29736   1
   0   0   5 56.5744 2.23995   3
   0   0   5 57.7469 1.95815   2
  -1   0  -5 74.7029 2.45206   2
   1   0   5 80.9486 3.00063   4
   1   0   5 77.4346 1.98676   2
   1   0   5 70.3078 2.73537   1
   1   0   5 72.2088 3.07654   3
   1   0   5 72.8644 2.49100   5
  -2   0  -5 3864.25 51.9949   2
   2   0   5 3895.29 52.8963   1
   2   0   5 3907.72 53.2716   1
   2   0   5 3901.49 54.9178   4
   2   0   5 3831.64 55.4599   3
   3   0   5 605.819 12.9991   3
   3   0   5 614.002 10.0785   1
   3   0   5 635.744 13.0416   4
   3   0   5 615.929 10.2092   1
   4   0   5 4646.56 68.1957   4
   4   0   5 4700.64 68.2985   3
   4   0   5 4648.41 62.7704   1
   4   0   5 4625.94 62.8155   1
   5   0   5 86.2207 2.65572   1
   5   0   5 84.2444 5.70606   4
   5   0   5 81.5846 2.64936   1
   5   0   5 72.0623 5.02833   3
   6   0   5 554.439 14.8483   3
   6   0   5 555.697 9.13848   1
   6   0   5 549.026 9.10351   1
   6   0   5 527.083 15.1544   4
   7   0   5 38.7710 5.40702   4
   7   0   5 43.9633 5.64888   3
   7   0   5 39.5901 2.31761   1
   7   0   5 39.1234 2.33549   1
   8   0   5 5.13301 1.47358   1
   8   0   5 5.75410 1.46690   1
   8   0   5 3.32544 3.49452   4
   8   0   5 5.67483 3.61988   3
   9   0   5 6.75696 2.04755   1
   9   0   5 7.67853 2.27377   1
   9   0   5 15.6306 5.53584   4
  10   0   5 65.0619 3.82013   1
  10   0   5 49.9379 7.35024   4
  10   0   5 63.7796 3.94035   1
  11   0   5 10.1225 2.38294   1
  11   0   5 1.33342 4.57998   4
  11   0   5 8.35604 2.11630   1
  12   0   5 4.06890 5.60220   4
  12   0   5 16.5652 2.87107   1
  12   0   5 12.6295 2.52162   1
  11  -1  -5 5.28021 2.55491   1
  10  -1  -5 2.30277 2.30207   1
  10  -1  -5 1.65929 2.20455   1
   9  -1  -5 11.0102 2.65243   1
   9  -1  -5 12.3120 2.53296   1
   8  -1  -5 63.9192 4.21175   1
   8  -1  -5 65.5905 4.56976   1
   7  -1  -5 10.5866 2.22179   1
   7  -1  -5 8.56561 1.99877   1
   6  -1  -5 169.981 5.88270   1
   6  -1  -5 175.863 5.56611   1
   5  -1  -5 299.044 7.19794   1
   5  -1  -5 307.893 7.63737   1
   4  -1  -5 15.9524 1.80704   1
   4  -1  -5 18.2732 2.09302   1
  -4   1   5 15.4115 1.22530   2
   3  -1  -5 952.620 14.6429   5
   3  -1  -5 990.371 15.0074   5
   3  -1  -5 962.135 15.6421   1
   3  -1  -5 969.224 16.1176   1
  -3   1   5 965.057 14.1820   2
   2  -1  -5 52.9090 2.61054   5
   2  -1  -5 56.8750 2.76078   1
   2  -1  -5 54.2182 2.55350   1
   2  -1  -5 55.6721 2.40599   5
  -2   1   5 52.5167 1.98157   2
   1  -1  -5 1416.77 21.9216   5
   1  -1  -5 1399.83 20.3382   2
   1  -1  -5 1398.68 21.1079   5
   1  -1  -5 1393.53 21.2178   1
  -1   1   5 1445.92 20.3092   2
   0  -1  -5 2730.23 38.0468   2
   0  -1  -5 2732.46 39.3889   5
   0  -1  -5 2763.23 38.5654   1
   0   1   5 2750.93 37.5222   2
   0   1   5 2710.48 38.8721   1
   0   1   5 2742.77 37.8310   3
  -1  -1  -5 2200.18 33.4512   1
  -1  -1  -5 2084.68 29.7937   2
   1   1   5 2112.00 30.2645   5
   1   1   5 2073.18 30.5790   1
   1   1   5 2105.17 30.8795   3
   1   1   5 2136.09 29.0907   2
   1   1   5 2117.04 30.6269   4
   1   1   5 2039.05 30.7373   5
  -2  -1  -5 141.507 3.49585   2
   2   1   5 143.358 3.90620   1
   2   1   5 144.584 2.74953   2
   2   1   5 146.005 4.11906   1
   2   1   5 141.153 3.99081   5
   2   1   5 141.702 2.82260   2
   2   1   5 148.533 4.90259   4
   2   1   5 139.801 4.89356   3
   2   1   5 145.022 3.95841   1
  -3  -1  -5 919.698 13.3328   2
   3   1   5 903.091 14.7613   1
   3   1   5 914.915 17.2577   4
   3   1   5 924.425 17.3680   3
   3   1   5 911.905 14.6203   1
   4   1   5 35.5518 3.94423   3
   4   1   5 30.7456 3.64666   4
   4   1   5 32.2249 2.09668   1
   4   1   5 31.7660 2.08056   1
   5   1   5 232.638 5.61842   1
   5   1   5 234.321 8.70208   3
   5   1   5 223.579 8.84103   4
   5   1   5 237.639 5.63992   1
   6   1   5 2.36860 1.21940   1
   6   1   5 -0.6203 2.58169   3
   6   1   5 0.80868 1.19993   1
   6   1   5 -1.7198 2.34857   4
   7   1   5 66.2548 6.83231   4
   7   1   5 56.3850 3.22598   1
   7   1   5 52.5299 3.21729   1
   8   1   5 113.656 8.97317   4
   8   1   5 114.916 4.76397   1
   8   1   5 113.730 4.69586   1
   9   1   5 2.85245 4.08246   4
   9   1   5 -0.2660 1.90587   1
   9   1   5 1.12393 1.86824   1
  10   1   5 16.0358 2.83667   1
  10   1   5 24.4123 3.08233   1
  10   1   5 21.4429 6.27795   4
  11   1   5 0.50470 2.41791   1
  11   1   5 7.62412 5.70400   4
  11   1   5 4.49158 2.25232   1
  12   1   5 0.44544 4.94519   4
  12   1   5 4.72680 2.53687   1
  12   1   5 4.30483 2.37270   1
  11  -2  -5 -0.5071 2.13571   1
  11  -2  -5 -0.3009 2.38552   1
  10  -2  -5 4.01868 2.40042   1
  10  -2  -5 3.43069 2.19908   1
   9  -2  -5 77.7040 4.76489   1
   9  -2  -5 82.7744 5.21363   1
   8  -2  -5 64.2672 4.22705   1
   8  -2  -5 67.1407 4.67767   1
   7  -2  -5 73.2043 4.35630   1
   7  -2  -5 70.9034 4.04132   1
   6  -2  -5 324.713 7.59024   1
   6  -2  -5 303.335 7.84566   1
   5  -2  -5 2045.66 30.8975   1
   5  -2  -5 2024.56 30.2379   1
   4  -2  -5 109.703 3.55953   3
   4  -2  -5 121.259 4.36486   1
   4  -2  -5 113.090 4.01900   1
   3  -2  -5 389.322 6.68121   3
   3  -2  -5 389.059 6.51912   5
   3  -2  -5 392.761 8.38726   1
   3  -2  -5 389.695 7.98240   1
   3  -2  -5 391.731 6.70654   5
  -3   2   5 395.735 6.55302   2
   2  -2  -5 94.4667 3.38399   5
   2  -2  -5 86.0769 3.26820   1
   2  -2  -5 89.8330 2.95044   5
   2  -2  -5 83.8207 3.43187   1
  -2   2   5 89.5285 2.56759   2
   1  -2  -5 598.360 10.5149   5
   1  -2  -5 628.226 11.4915   5
   1  -2  -5 623.202 9.78479   2
   1  -2  -5 614.023 10.9536   1
  -1   2   5 610.901 9.87199   2
   0  -2  -5 48.2227 3.11827   5
   0  -2  -5 35.3589 1.95492   2
   0  -2  -5 32.7035 2.20338   1
   0  -2  -5 35.9227 2.03048   5
   0   2   5 37.1746 1.73345   2
   0   2   5 33.7218 2.33432   1
   0   2   5 34.7464 1.67752   2
  -1  -2  -5 1001.86 16.2350   1
  -1  -2  -5 986.930 15.5445   2
   1   2   5 1002.40 16.7878   5
   1   2   5 989.250 16.5131   1
   1   2   5 1011.80 16.3080   5
   1   2   5 1011.59 15.0439   2
   1   2   5 992.379 16.2058   4
  -2  -2  -5 2059.51 29.6932   2
   2   2   5 2077.23 28.9259   2
   2   2   5 2065.61 30.8399   1
   2   2   5 2113.15 31.7774   4
   2   2   5 2078.76 30.8391   5
  -3  -2  -5 138.349 3.68061   2
   3   2   5 140.561 5.62014   4
   3   2   5 141.281 4.39969   1
   3   2   5 135.010 4.46179   1
   3   2   5 143.172 4.20986   5
  -4  -2  -5 25.0175 1.66694   2
   4   2   5 23.4417 2.22108   1
   4   2   5 24.0486 3.26035   4
   4   2   5 26.7240 2.27232   1
   4   2   5 25.9217 1.59579   5
   5   2   5 32.7754 2.77857   1
   5   2   5 38.0755 2.89938   1
   5   2   5 30.4568 4.25303   4
   6   2   5 4.79000 1.82703   1
   6   2   5 4.89832 1.84950   1
   6   2   5 6.13591 3.30486   4
   7   2   5 31.9276 3.01696   1
   7   2   5 27.2760 2.98048   1
   7   2   5 33.5987 5.39689   4
   8   2   5 50.4165 4.26670   1
   8   2   5 49.1085 6.92341   4
   8   2   5 54.0936 4.21146   1
   9   2   5 70.7514 4.90598   1
   9   2   5 71.4956 5.32056   1
   9   2   5 55.8431 7.17818   4
  10   2   5 43.0669 7.65063   4
  10   2   5 46.8069 4.20992   1
  10   2   5 58.0424 4.73460   1
  11   2   5 2.88641 4.61178   4
  11   2   5 3.27150 2.62564   1
  11   2   5 2.73046 2.50496   1
  12   2   5 5.71089 2.91327   1
  12   2   5 7.11680 6.05849   4
  12   2   5 11.9752 3.17734   1
  11  -3  -5 1.10813 2.36079   1
  11  -3  -5 -2.6931 2.10378   1
  10  -3  -5 35.3086 3.95271   1
  10  -3  -5 37.8451 3.70720   1
   9  -3  -5 16.9793 2.76339   1
   9  -3  -5 14.0373 2.86311   1
   8  -3  -5 0.40898 2.03111   1
   8  -3  -5 0.59013 1.96049   1
   7  -3  -5 271.837 7.37240   1
   7  -3  -5 260.828 7.80785   1
   6  -3  -5 42.9953 3.80303   3
   6  -3  -5 47.0633 3.65541   1
   6  -3  -5 49.6760 3.38952   1
   5  -3  -5 29.0437 2.75487   3
   5  -3  -5 26.4715 2.52829   1
   5  -3  -5 24.8789 2.60059   1
   4  -3  -5 494.908 9.81808   1
   4  -3  -5 493.052 10.2324   1
   4  -3  -5 481.452 9.46762   3
   3  -3  -5 362.132 7.88011   1
   3  -3  -5 358.917 8.23722   1
   3  -3  -5 358.399 7.03650   3
  -3   3   5 365.198 6.30333   2
   2  -3  -5 142.977 4.51151   1
   2  -3  -5 140.510 4.33766   5
   2  -3  -5 139.445 4.71652   1
   2  -3  -5 144.918 3.87683   5
   2  -3  -5 137.994 3.45845   3
  -2   3   5 148.101 3.53424   2
   1  -3  -5 198.275 4.12799   2
   1  -3  -5 193.878 5.61969   5
   1  -3  -5 193.465 4.86304   5
   1  -3  -5 191.449 5.32724   1
   1  -3  -5 189.567 5.93958   1
  -1   3   5 189.221 4.29665   2
   0  -3  -5 608.301 11.3772   1
   0  -3  -5 607.342 10.3223   2
   0  -3  -5 609.382 10.9697   5
   0  -3  -5 599.182 11.3929   1
   0  -3  -5 605.786 11.9942   5
   0   3   5 588.070 11.5163   1
   0   3   5 602.213 10.0392   2
  -1  -3  -5 269.671 6.70272   1
  -1  -3  -5 265.503 7.37043   5
  -1  -3  -5 269.076 5.99510   2
   1   3   5 273.078 6.42369   4
   1   3   5 277.310 5.71099   2
   1   3   5 266.251 6.88649   1
  -2  -3  -5 309.697 6.72034   2
   2   3   5 311.024 6.25207   2
   2   3   5 304.145 7.82135   4
   2   3   5 311.383 7.69987   1
   2   3   5 321.506 7.84990   5
  -3  -3  -5 1.26014 1.05070   2
   3   3   5 -1.1168 1.08912   1
   3   3   5 0.04375 1.61144   4
   3   3   5 0.99912 1.12655   5
   3   3   5 -0.2167 1.20185   1
   3   3   5 1.34804 0.73947   2
  -4  -3  -5 1003.24 16.2255   2
   4   3   5 1032.37 16.9926   5
   4   3   5 994.024 17.9226   1
   4   3   5 1030.95 20.5428   4
   4   3   5 989.162 17.6033   1
  -5  -3  -5 1.17665 1.06518   2
   5   3   5 1.96503 2.10617   4
   5   3   5 0.99277 1.42878   1
   5   3   5 0.19674 1.51651   1
   5   3   5 -1.1799 0.88625   5
  -6  -3  -5 738.960 12.7247   2
   6   3   5 740.179 18.7629   4
   6   3   5 766.490 15.2068   1
   6   3   5 763.766 14.9300   1
  -7  -3  -5 -0.2997 1.17562   2
   7   3   5 -1.2910 1.66014   1
   7   3   5 -1.8590 3.18239   4
   7   3   5 -1.6044 1.90502   1
   8   3   5 -0.4733 3.63664   4
   8   3   5 -1.2790 1.98949   1
   8   3   5 -1.9559 2.13197   1
   9   3   5 173.915 7.34003   1
   9   3   5 188.798 7.87177   1
   9   3   5 168.643 10.9028   4
  10   3   5 37.1386 4.46698   1
  10   3   5 31.5092 4.08946   1
  10   3   5 27.6831 6.23720   4
  11   3   5 2.65329 2.68093   1
  11   3   5 1.24923 5.11972   4
  12   3   5 24.4434 4.35760   1
  12   3   5 33.5079 7.81014   4
  11  -4  -5 3.02092 2.68392   1
  11  -4  -5 0.91472 2.27777   1
  10  -4  -5 9.43890 2.62090   1
  10  -4  -5 9.97024 2.74708   1
   9  -4  -5 2.40041 2.16838   1
   9  -4  -5 2.03826 2.37242   1
   8  -4  -5 1.60526 2.08050   1
   8  -4  -5 3.57783 2.27304   1
   8  -4  -5 2.01885 2.86372   3
   7  -4  -5 9.38978 2.55497   1
   7  -4  -5 5.32667 2.19845   1
   7  -4  -5 6.81090 2.85439   3
   6  -4  -5 111.383 5.36035   3
   6  -4  -5 120.861 4.92343   1
   6  -4  -5 124.344 5.30532   1
   5  -4  -5 411.876 9.62771   1
   5  -4  -5 407.924 9.67557   3
   5  -4  -5 423.508 9.31700   1
   4  -4  -5 57.3889 3.27760   3
   4  -4  -5 52.4631 3.36560   1
   4  -4  -5 48.0353 3.57519   1
  -4   4   5 55.0766 2.13968   2
   3  -4  -5 2.21472 1.27468   1
   3  -4  -5 0.52142 0.97882   3
   3  -4  -5 2.20863 1.41361   1
  -3   4   5 0.53179 0.82348   2
   2  -4  -5 0.16631 0.86711   3
   2  -4  -5 -0.5913 1.02116   5
   2  -4  -5 0.97217 1.20965   1
   2  -4  -5 1.03193 1.19571   1
   2  -4  -5 1.09027 0.86752   5
  -2   4   5 2.23227 0.86670   2
   1  -4  -5 87.4481 4.91277   1
   1  -4  -5 90.7362 3.41893   5
   1  -4  -5 90.9003 2.68399   2
   1  -4  -5 84.8110 4.02673   5
   1  -4  -5 82.6185 3.93104   1
   1  -4  -5 80.3404 3.89372   1
  -1   4   5 84.6376 2.91548   2
  -1   4   5 86.6628 2.94259   2
   0  -4  -5 144.717 4.13843   2
   0  -4  -5 141.345 4.60286   5
   0  -4  -5 140.496 5.36892   5
   0  -4  -5 146.173 5.20045   1
   0   4   5 150.055 4.16262   4
   0   4   5 144.849 4.08116   2
  -1  -4  -5 197.725 6.87857   5
  -1  -4  -5 215.906 6.42402   1
  -1  -4  -5 208.963 6.76114   5
  -1  -4  -5 209.210 5.43668   2
   1   4   5 215.891 5.79254   4
   1   4   5 210.435 5.23177   2
   1   4   5 216.602 6.56532   1
  -2  -4  -5 258.344 7.20934   1
  -2  -4  -5 254.900 6.29689   2
   2   4   5 260.408 7.54902   1
   2   4   5 243.292 7.16487   4
   2   4   5 250.138 5.94379   2
  -3  -4  -5 810.668 14.2701   2
   3   4   5 811.694 16.6542   4
   3   4   5 827.739 15.8705   5
   3   4   5 840.612 16.1457   1
   3   4   5 811.458 13.4902   2
  -4  -4  -5 17.5685 2.14853   2
   4   4   5 17.0679 3.01606   4
   4   4   5 17.5868 1.42263   2
   4   4   5 16.2995 1.44129   2
   4   4   5 13.5957 2.33941   1
   4   4   5 17.5286 2.76451   1
   4   4   5 20.0448 2.60712   5
  -5  -4  -5 259.200 6.63004   2
   5   4   5 244.714 9.62053   4
   5   4   5 264.417 7.94263   1
   5   4   5 257.739 8.18561   1
   5   4   5 238.751 6.78910   5
  -6  -4  -5 93.2940 4.26664   2
   6   4   5 107.881 7.41294   4
   6   4   5 98.1237 5.42237   1
   6   4   5 82.1918 5.55701   1
  -7  -4  -5 23.0224 2.63337   2
   7   4   5 24.5576 3.74395   1
   7   4   5 17.7135 3.11491   1
   7   4   5 15.9819 4.40736   4
   8   4   5 15.9556 5.05768   4
   8   4   5 10.1701 3.18547   1
   8   4   5 15.2198 3.18979   1
   9   4   5 206.499 8.85510   1
   9   4   5 209.106 12.4519   4
   9   4   5 213.245 8.66289   1
  10   4   5 103.459 10.7490   4
  10   4   5 109.912 7.28684   1
  11   4   5 27.8054 7.23781   4
  11   4   5 28.4214 4.64839   1
  12   4   5 26.2470 7.63727   4
  12   4   5 16.3517 4.31881   1
  11  -5  -5 21.9236 3.70414   1
  11  -5  -5 15.8420 3.24948   1
  10  -5  -5 24.9576 3.50765   1
  10  -5  -5 30.0998 3.98659   1
   9  -5  -5 92.1191 5.85155   1
   9  -5  -5 89.5053 5.40719   1
   8  -5  -5 50.3436 4.09763   1
   8  -5  -5 54.1241 5.39780   3
   8  -5  -5 52.3780 4.41208   1
   7  -5  -5 -2.0733 2.39901   3
   7  -5  -5 1.26882 2.08113   1
   7  -5  -5 2.67434 2.25508   1
   6  -5  -5 57.6646 4.09789   1
   6  -5  -5 49.5848 4.50356   3
   6  -5  -5 62.5148 4.50409   1
   5  -5  -5 161.527 5.78945   1
   5  -5  -5 151.552 6.01665   3
   5  -5  -5 163.889 6.22009   1
   4  -5  -5 118.580 5.06611   1
   4  -5  -5 114.960 5.24461   1
   4  -5  -5 112.869 4.83909   3
  -4   5   5 115.892 3.40493   2
   3  -5  -5 41.9880 3.49497   1
   3  -5  -5 46.7136 3.02774   3
   3  -5  -5 44.6260 3.34738   1
  -3   5   5 43.4022 2.25279   2
   2  -5  -5 86.7135 4.40200   1
   2  -5  -5 85.1240 3.70916   3
   2  -5  -5 85.2237 4.42828   1
   2  -5  -5 86.8057 3.82580   5
   2  -5  -5 82.3327 3.28833   5
   2  -5  -5 87.2832 4.34211   1
  -2   5   5 83.4220 3.06110   2
   1  -5  -5 485.735 11.0045   1
   1  -5  -5 492.928 8.22907   2
   1  -5  -5 487.400 10.9146   5
   1  -5  -5 475.996 9.70978   5
  -1   5   5 481.641 9.10780   2
   0  -5  -5 1046.15 19.3275   5
   0  -5  -5 1039.34 17.9897   5
   0  -5  -5 1054.64 19.0792   1
   0  -5  -5 1049.69 16.7013   2
   0   5   5 1061.45 17.0609   2
   0   5   5 1031.34 16.6952   4
  -1  -5  -5 48.0483 3.90053   1
  -1  -5  -5 46.2007 3.08167   2
  -1  -5  -5 52.2114 4.10447   5
   1   5   5 53.6225 3.09397   2
   1   5   5 54.5937 4.17029   1
   1   5   5 49.1869 3.19844   4
  -2  -5  -5 2.84237 2.01238   5
  -2  -5  -5 3.79680 1.99015   1
  -2  -5  -5 1.95649 1.63308   2
   2   5   5 0.82648 2.06914   1
   2   5   5 2.24850 1.46194   2
   2   5   5 3.77343 1.99515   4
   2   5   5 5.81196 2.16324   5
  -3  -5  -5 133.353 4.90942   2
   3   5   5 130.136 5.92173   5
   3   5   5 133.384 4.55106   2
   3   5   5 140.827 6.19900   1
   3   5   5 138.676 6.21669   4
  -4  -5  -5 38.5121 3.21369   2
   4   5   5 43.3246 4.21030   1
   4   5   5 39.9804 3.88349   5
   4   5   5 43.0651 4.44659   4
   4   5   5 40.4156 2.61972   2
  -5  -5  -5 725.748 13.9029   2
   5   5   5 715.302 14.8259   5
   5   5   5 711.870 17.6421   4
   5   5   5 716.462 16.0458   1
   5   5   5 701.051 15.4382   1
  -6  -5  -5 34.5777 3.32805   2
   6   5   5 42.5991 4.67194   1
   6   5   5 39.1875 5.48456   4
   6   5   5 35.5107 3.30838   5
   6   5   5 35.7765 3.97658   1
  -7  -5  -5 21.6439 2.86911   2
   7   5   5 24.9801 3.78403   1
   7   5   5 17.3412 5.15426   4
   7   5   5 23.2214 4.02134   1
  -8  -5  -5 154.515 6.11562   2
   8   5   5 166.620 8.25252   1
   8   5   5 140.104 10.1468   4
   9   5   5 9.67458 3.49547   1
   9   5   5 11.9494 5.38748   4
  10   5   5 0.13773 3.28513   1
  10   5   5 1.77334 5.29544   4
  11   5   5 2.30615 5.30516   4
  11   5   5 -0.3401 3.58616   1
  12   5   5 2.30479 5.37627   4
  12   5   5 3.30371 3.99801   1
  10  -6  -5 8.38123 2.86496   1
  10  -6  -5 14.0110 3.31477   1
   9  -6  -5 6.64478 2.79211   1
   9  -6  -5 7.32288 2.63604   1
   8  -6  -5 113.781 10.1349   3
   8  -6  -5 108.077 5.78254   1
   8  -6  -5 111.911 6.29860   1
   7  -6  -5 150.464 6.38595   1
   7  -6  -5 143.105 7.31139   3
   7  -6  -5 137.494 6.61976   1
   6  -6  -5 657.106 15.3732   3
   6  -6  -5 682.651 14.3225   1
   6  -6  -5 657.593 14.6180   1
   5  -6  -5 11.0642 2.44887   1
   5  -6  -5 9.25332 2.50838   3
   5  -6  -5 3.81598 2.18958   1
   4  -6  -5 271.503 8.19460   1
   4  -6  -5 252.808 8.12603   1
   4  -6  -5 262.293 7.97751   3
   4  -6  -5 267.171 8.00259   1
  -4   6   5 258.798 5.87720   2
   3  -6  -5 214.175 7.20845   1
   3  -6  -5 186.484 6.51590   3
   3  -6  -5 208.840 7.23388   1
  -3   6   5 208.931 5.21073   2
   2  -6  -5 60.8143 3.86941   3
   2  -6  -5 52.7584 4.26181   1
   2  -6  -5 68.3396 3.26064   5
   2  -6  -5 62.4759 3.70535   5
   2  -6  -5 58.8641 4.36250   1
  -2   6   5 54.2697 3.03431   2
   1  -6  -5 6.32634 1.23746   2
   1  -6  -5 5.48912 2.10252   5
   1  -6  -5 7.50032 1.69073   5
   1  -6  -5 4.52440 2.11336   1
  -1   6   5 8.66781 1.39849   4
  -1   6   5 7.65841 1.71726   2
   0  -6  -5 65.1158 4.68137   1
   0  -6  -5 69.9203 4.65886   5
   0  -6  -5 66.3521 3.28133   2
   0   6   5 70.4393 3.14376   4
   0   6   5 65.1128 3.57888   2
  -1  -6  -5 109.548 5.65827   1
  -1  -6  -5 138.137 6.37392   5
  -1  -6  -5 97.4254 4.27412   2
  -1  -6  -5 97.6529 5.49756   5
   1   6   5 107.421 4.38611   4
   1   6   5 100.618 4.42304   2
   1   6   5 109.061 5.58427   1
  -2  -6  -5 37.0441 4.12586   5
  -2  -6  -5 33.6541 3.08295   2
  -2  -6  -5 37.6182 3.90865   1
   2   6   5 50.2711 4.48888   1
   2   6   5 29.3965 2.82469   2
   2   6   5 40.2096 4.36959   5
   2   6   5 37.6842 3.47808   4
  -3  -6  -5 50.7429 4.60365   1
  -3  -6  -5 43.4820 3.57122   2
   3   6   5 44.7583 3.39779   2
   3   6   5 46.3462 4.37820   1
   3   6   5 49.3731 4.24005   4
   3   6   5 43.2228 4.14023   5
  -4  -6  -5 451.733 10.5610   2
   4   6   5 450.545 12.3697   1
   4   6   5 455.028 9.63490   2
   4   6   5 440.263 12.5068   4
   4   6   5 460.132 12.2311   5
  -5  -6  -5 45.1207 3.87441   2
   5   6   5 49.6227 5.09207   1
   5   6   5 45.1712 4.17992   5
   5   6   5 52.6389 2.84223   2
   5   6   5 47.6546 5.37255   4
  -6  -6  -5 -0.9592 2.17703   2
   6   6   5 4.27838 2.12098   5
   6   6   5 3.89932 3.03059   1
   6   6   5 -0.8482 3.43793   4
  -7  -6  -5 38.8301 4.01677   2
   7   6   5 47.0207 3.91327   5
   7   6   5 40.9516 4.97220   1
   7   6   5 50.1292 6.74239   4
  -8  -6  -5 179.363 7.19027   2
   8   6   5 159.912 10.8115   4
   8   6   5 181.020 9.41006   1
  -9  -6  -5 10.0258 4.37567   2
   9   6   5 3.23582 4.78292   4
   9   6   5 8.23241 4.13634   1
  10   6   5 -4.1762 4.25595   4
  10   6   5 -1.3342 3.80398   1
  11   6   5 12.5815 4.82315   1
  11   6   5 16.0620 6.48513   4
  10  -7  -5 3.84910 2.88326   1
   9  -7  -5 37.0332 4.75160   1
   9  -7  -5 37.0889 4.31476   1
   8  -7  -5 5.26143 2.64600   1
   8  -7  -5 7.10894 2.73102   1
   7  -7  -5 117.003 6.31726   1
   7  -7  -5 107.017 7.10130   3
   7  -7  -5 124.579 6.81083   1
   6  -7  -5 3.36103 2.47807   1
   6  -7  -5 1.88622 2.41194   1
   6  -7  -5 1.90060 2.36509   1
   6  -7  -5 1.74005 2.56728   3
   5  -7  -5 -1.7272 2.14329   1
   5  -7  -5 1.21384 2.25361   1
   5  -7  -5 2.18809 2.49627   3
   5  -7  -5 4.05630 2.38914   1
   4  -7  -5 298.123 9.46584   1
   4  -7  -5 302.640 9.37203   1
   4  -7  -5 301.173 9.26289   3
  -4   7   5 299.496 6.91191   2
   3  -7  -5 26.2130 3.50050   1
   3  -7  -5 28.8199 3.65020   1
   3  -7  -5 29.1856 3.51359   3
  -3   7   5 32.2038 2.67654   2
   2  -7  -5 73.8350 5.09578   1
   2  -7  -5 71.9707 4.58069   3
   2  -7  -5 72.8758 3.55335   5
   2  -7  -5 69.4922 5.27519   1
   2  -7  -5 69.4702 4.14315   5
  -2   7   5 69.8963 3.69497   2
   1  -7  -5 673.055 13.3416   5
   1  -7  -5 683.807 15.4263   1
   1  -7  -5 659.072 10.6583   2
   1  -7  -5 671.151 10.7059   2
   1  -7  -5 683.292 14.7114   5
  -1   7   5 676.926 12.9467   2
  -1   7   5 664.511 11.4238   4
   0  -7  -5 109.455 5.09103   5
   0  -7  -5 119.487 6.13564   5
   0  -7  -5 116.261 6.25908   1
   0  -7  -5 118.318 4.26156   2
   0   7   5 114.953 4.92153   2
   0   7   5 111.244 4.10169   4
  -1  -7  -5 70.7702 4.59214   5
  -1  -7  -5 70.0351 4.11255   2
  -1  -7  -5 78.8274 5.73126   1
  -1  -7  -5 74.6645 5.42181   5
   1   7   5 73.3724 4.33432   2
   1   7   5 74.4382 3.99831   4
   1   7   5 65.2290 5.36062   1
  -2  -7  -5 -0.1251 1.85030   2
  -2  -7  -5 0.72735 1.42001   5
  -2  -7  -5 -2.1537 2.02438   1
  -2  -7  -5 -0.8975 2.32526   5
   2   7   5 -0.6956 2.07228   5
   2   7   5 -0.5655 2.45729   1
   2   7   5 -0.1777 1.82483   2
   2   7   5 1.61876 1.95444   4
  -3  -7  -5 209.173 8.27809   1
  -3  -7  -5 215.753 8.92086   5
  -3  -7  -5 230.530 7.32444   2
   3   7   5 221.300 7.01107   2
   3   7   5 224.028 8.94447   1
   3   7   5 218.247 8.02206   4
   3   7   5 212.601 8.76874   5
  -4  -7  -5 518.319 11.9847   2
   4   7   5 511.283 13.8727   5
   4   7   5 512.707 14.1124   1
   4   7   5 482.167 13.4649   4
   4   7   5 505.110 11.1081   2
  -5  -7  -5 137.550 6.39485   2
   5   7   5 130.991 7.85744   1
   5   7   5 142.990 7.43842   5
   5   7   5 138.744 8.03616   4
   5   7   5 128.399 5.02601   2
  -6  -7  -5 51.5345 4.91298   2
   6   7   5 44.1156 5.35279   1
   6   7   5 55.9795 6.64365   4
   6   7   5 49.6754 5.01028   5
  -7  -7  -5 109.620 6.44144   2
   7   7   5 101.169 8.46841   4
   7   7   5 121.972 8.60320   1
   7   7   5 112.111 6.16251   5
  -8  -7  -5 81.3769 6.10015   2
   8   7   5 90.6971 7.80337   1
   8   7   5 68.2325 8.27250   4
   8   7   5 84.1978 4.68655   5
  -9  -7  -5 15.1403 3.82539   2
   9   7   5 13.0269 5.46357   4
   9   7   5 21.1425 5.45252   1
  10   7   5 7.19011 5.31500   4
  10   7   5 18.6262 5.11482   1
  11   7   5 -2.3307 4.00443   1
  11   7   5 1.38758 5.43015   4
   9  -8  -5 17.1734 3.74988   1
   9  -8  -5 6.33970 3.21772   1
   8  -8  -5 37.2274 4.59377   1
   8  -8  -5 28.4817 4.20399   1
   7  -8  -5 21.4650 4.34672   3
   7  -8  -5 8.76581 3.10104   1
   6  -8  -5 71.6264 5.92896   1
   6  -8  -5 59.3260 6.57783   1
   6  -8  -5 71.1247 6.11554   3
   5  -8  -5 11.6098 3.14249   1
   5  -8  -5 9.24313 3.04487   1
   5  -8  -5 10.5759 3.26714   3
   4  -8  -5 45.9870 4.80180   1
   4  -8  -5 34.5125 4.28385   1
   4  -8  -5 51.4548 5.10693   3
  -4   8   5 43.8586 3.41694   2
   3  -8  -5 12.2723 3.25620   1
   3  -8  -5 8.62303 2.75759   1
   3  -8  -5 15.7795 3.22376   3
  -3   8   5 17.6141 2.54660   2
   2  -8  -5 5.61015 1.88912   5
   2  -8  -5 -1.8046 2.27141   1
   2  -8  -5 4.10718 3.00338   1
   2  -8  -5 1.60455 2.01401   5
   2  -8  -5 8.05212 2.80375   3
  -2   8   5 4.52314 2.20257   2
  -2   8   5 4.54465 1.28294   4
   1  -8  -5 100.075 4.92982   5
   1  -8  -5 91.9477 2.61442   2
   1  -8  -5 112.471 6.76594   1
   1  -8  -5 94.8941 5.60879   5
   1  -8  -5 87.1890 5.50275   3
   1  -8  -5 100.732 2.81545   2
  -1   8   5 91.5695 3.17891   4
  -1   8   5 88.4292 4.74367   2
   0  -8  -5 557.147 10.6414   2
   0  -8  -5 558.583 12.7983   5
   0  -8  -5 551.705 14.0635   5
   0  -8  -5 551.367 14.4972   1
   0   8   5 543.946 12.1747   2
   0   8   5 538.569 9.97912   4
  -1  -8  -5 6.36505 2.20253   2
  -1  -8  -5 4.81658 2.43452   5
  -1  -8  -5 9.40672 3.20377   1
  -1  -8  -5 4.93982 2.23524   5
   1   8   5 9.38648 2.54863   2
   1   8   5 8.96805 2.04075   4
   1   8   5 6.22815 3.72917   1
  -2  -8  -5 32.0453 4.35828   5
  -2  -8  -5 32.1080 3.74130   5
  -2  -8  -5 38.2673 4.49616   1
  -2  -8  -5 38.6181 3.81935   2
   2   8   5 43.3919 4.21150   2
   2   8   5 37.2664 5.01947   5
   2   8   5 37.6795 4.82257   1
   2   8   5 38.7424 3.60541   4
  -3  -8  -5 128.706 6.20803   2
  -3  -8  -5 142.480 9.48126   5
  -3  -8  -5 126.469 7.74684   1
  -3  -8  -5 131.941 7.63008   5
   3   8   5 135.971 6.46536   4
   3   8   5 129.902 7.82753   5
   3   8   5 127.958 6.08330   2
   3   8   5 130.937 7.93138   1
  -4  -8  -5 -6.7082 2.40569   2
   4   8   5 -1.1749 2.74174   5
   4   8   5 0.81150 2.82034   4
   4   8   5 -5.3536 1.93041   2
   4   8   5 -8.9767 3.10549   1
  -5  -8  -5 -4.6210 2.44486   2
   5   8   5 -2.0822 2.60301   5
   5   8   5 -6.7127 2.67905   4
   5   8   5 -2.5317 3.04519   1
   5   8   5 0.24976 1.97861   2
  -6  -8  -5 19.6907 3.73238   2
   6   8   5 22.4137 4.75180   4
   6   8   5 25.3186 2.50985   2
   6   8   5 24.5228 5.04925   1
   6   8   5 28.1878 4.32131   5
  -7  -8  -5 41.5981 4.75181   2
   7   8   5 42.5551 4.80887   5
   7   8   5 45.4746 6.63704   4
   7   8   5 33.3525 5.73754   1
  -8  -8  -5 -1.9960 3.04597   2
   8   8   5 1.45944 2.32271   5
   8   8   5 4.12001 4.27401   1
   8   8   5 -3.1568 3.88735   4
  -9  -8  -5 -0.2231 3.15207   2
   9   8   5 -5.1482 3.93101   4
   9   8   5 -2.4016 3.90892   1
 -10  -8  -5 17.8478 4.23567   2
  10   8   5 16.8117 6.14202   4
  10   8   5 10.3132 4.64925   1
   8  -9  -5 11.3951 3.56724   1
   7  -9  -5 -2.8445 2.73772   1
   6  -9  -5 3.80030 3.15659   1
   6  -9  -5 1.97177 3.02207   3
   5  -9  -5 50.2462 5.43564   1
   5  -9  -5 70.5419 6.67533   3
   4  -9  -5 46.4644 5.22091   1
   4  -9  -5 60.5193 5.90508   3
  -4   9   5 50.3032 3.97017   2
   3  -9  -5 -0.4182 2.88240   1
   3  -9  -5 -0.8319 2.46620   3
  -3   9   5 -0.7564 2.04478   2
   2  -9  -5 136.627 8.08449   1
   2  -9  -5 119.999 7.04576   3
   2  -9  -5 126.133 5.19273   5
   2  -9  -5 133.840 5.94013   5
  -2   9   5 124.479 5.96696   2
   1  -9  -5 76.7269 5.87109   3
   1  -9  -5 87.4615 7.14169   1
   1  -9  -5 94.6976 5.23994   5
   1  -9  -5 82.0060 5.72291   5
  -1   9   5 98.7250 5.56358   2
   0  -9  -5 52.4885 4.69740   5
   0  -9  -5 58.2777 3.55766   2
   0  -9  -5 48.3542 5.00841   5
   0  -9  -5 64.8038 6.33827   1
   0   9   5 53.3005 4.67405   2
  -1  -9  -5 2.96679 2.88039   1
  -1  -9  -5 -1.7326 1.70815   5
  -1  -9  -5 -0.5857 1.87522   2
  -1  -9  -5 1.53755 2.56956   5
   1   9   5 -0.4614 2.17762   2
  -2  -9  -5 42.9457 5.12287   5
  -2  -9  -5 40.9624 3.98501   2
  -2  -9  -5 37.6757 5.22107   1
   2   9   5 40.7545 4.38008   2
   2   9   5 39.6967 3.66128   4
  -3  -9  -5 301.708 9.33827   2
   3   9   5 299.019 9.47581   2
   3   9   5 308.899 9.56466   4
  -4  -9  -5 24.2255 4.14040   2
   4   9   5 18.2230 4.58626   5
   4   9   5 19.6260 3.58851   2
   4   9   5 32.1190 4.39240   4
  -5  -9  -5 1.02509 2.94968   2
   5   9   5 -1.3894 2.18372   2
   5   9   5 0.90068 3.01861   5
   5   9   5 5.63388 3.30304   4
   5   9   5 1.75614 3.71810   1
  -6  -9  -5 160.566 7.89268   2
   6   9   5 163.035 5.93887   2
   6   9   5 175.210 9.36502   5
   6   9   5 184.024 9.73231   4
   6   9   5 180.035 10.4792   1
  -7  -9  -5 61.5472 5.74981   2
   7   9   5 60.4067 7.23339   4
   7   9   5 63.6182 7.17153   1
   7   9   5 79.4507 7.08390   5
  -8  -9  -5 8.42662 3.86107   2
   8   9   5 0.75908 4.27225   1
   8   9   5 1.47010 4.35028   4
   8   9   5 7.41616 3.23177   5
  -9  -9  -5 2.66700 3.67502   2
   9   9   5 6.00432 2.45101   5
   9   9   5 2.04464 4.71919   4
   9   9   5 12.8132 5.48352   1
 -10  -9  -5 3.28848 3.68227   2
  10   9   5 5.63408 5.51130   4
  10   9   5 -2.0551 4.64199   1
   8 -10  -5 -3.0483 3.03568   1
   7 -10  -5 0.72776 3.22411   1
   6 -10  -5 7.42087 3.72228   3
   6 -10  -5 0.80284 3.18419   1
   5 -10  -5 4.61780 3.57860   1
   5 -10  -5 10.5080 3.91262   3
   4 -10  -5 57.3866 6.08396   1
   4 -10  -5 47.3297 5.72445   3
  -4  10   5 47.7040 4.51245   2
   3 -10  -5 28.8544 4.80141   3
   3 -10  -5 22.3529 4.60483   1
  -3  10   5 29.5083 3.91324   2
   2 -10  -5 15.5914 4.20633   1
   2 -10  -5 11.7091 2.35051   5
   2 -10  -5 13.8070 3.70081   3
   2 -10  -5 12.9165 2.74161   5
  -2  10   5 13.1443 3.14887   2
   1 -10  -5 249.143 9.33605   5
   1 -10  -5 261.033 10.5686   3
   1 -10  -5 254.016 11.2997   1
   1 -10  -5 249.811 8.37545   5
  -1  10   5 264.708 9.06753   2
   0 -10  -5 41.9830 4.38495   5
   0 -10  -5 39.2243 3.16553   2
   0 -10  -5 39.0432 5.76167   1
   0 -10  -5 40.6169 4.88186   5
   0  10   5 36.3642 4.35622   2
  -1 -10  -5 0.53422 3.33698   1
  -1 -10  -5 -2.0932 1.94570   2
  -1 -10  -5 0.56969 2.81073   5
  -1 -10  -5 -0.9985 2.27096   5
   1  10   5 0.25392 2.46848   2
  -2 -10  -5 2.58291 3.63932   5
  -2 -10  -5 5.75605 2.81064   2
   2  10   5 2.36008 2.95208   2
  -3 -10  -5 18.6526 3.58200   2
   3  10   5 15.2199 3.78674   2
  -4 -10  -5 -2.0068 2.97125   2
   4  10   5 0.03093 2.70445   2
  -5 -10  -5 2.63522 3.08608   2
   5  10   5 -3.6841 3.07614   4
   5  10   5 1.49790 2.52894   2
  -6 -10  -5 -1.7568 3.07266   2
   6  10   5 -2.5556 3.22498   5
   6  10   5 -1.2380 2.05622   2
   6  10   5 1.58831 3.42422   4
  -7 -10  -5 5.69862 3.79339   2
   7  10   5 6.37811 3.56818   5
   7  10   5 11.1400 4.34517   4
  -8 -10  -5 3.74322 3.79786   2
   8  10   5 3.64377 4.58313   4
   8  10   5 0.82011 3.08017   5
  -9 -10  -5 -1.3286 3.48502   2
   9  10   5 -5.5431 4.81680   4
   9  10   5 -0.7428 2.49579   5
   6 -11  -5 -0.0438 3.40515   1
   6 -11  -5 2.24737 3.66402   3
   5 -11  -5 11.1613 4.25617   1
   5 -11  -5 13.4625 4.40597   3
   4 -11  -5 0.06253 3.01683   3
   4 -11  -5 -3.5799 3.41008   1
   3 -11  -5 -0.6323 3.86404   1
   3 -11  -5 -1.0854 3.11589   3
  -3  11   5 -2.4772 2.82519   2
   2 -11  -5 87.6335 5.55387   5
   2 -11  -5 75.7773 7.51393   1
   2 -11  -5 89.6839 7.21055   3
   2 -11  -5 90.3181 4.99867   5
  -2  11   5 83.8469 6.45876   2
   1 -11  -5 90.5362 8.55079   1
   1 -11  -5 77.0328 5.61283   5
   1 -11  -5 73.4942 6.40500   5
   1 -11  -5 88.4896 7.43236   3
  -1  11   5 71.3698 6.02333   2
   0 -11  -5 20.5938 2.22696   2
   0 -11  -5 13.1112 3.36609   5
   0 -11  -5 15.3998 4.41073   3
   0 -11  -5 23.5813 4.40366   5
   0 -11  -5 27.0438 5.74680   1
   0  11   5 16.0173 3.94909   2
  -1 -11  -5 -0.2909 2.67250   5
  -1 -11  -5 1.51759 2.10138   2
  -1 -11  -5 -0.4063 3.30611   5
   1  11   5 1.04345 3.07673   2
  -2 -11  -5 21.8425 3.59333   2
   2  11   5 21.9844 4.24855   2
  -3 -11  -5 12.0700 3.43968   2
   3  11   5 12.8060 3.94321   2
  -4 -11  -5 6.42761 3.32023   2
   4  11   5 13.1469 3.50590   2
  -5 -11  -5 6.86054 3.52040   2
   5  11   5 7.05765 3.19479   2
  -6 -11  -5 6.78765 3.74676   2
   6  11   5 8.86479 2.94373   2
  -7 -11  -5 0.04102 3.49025   2
   7  11   5 2.99694 3.75425   5
  -8 -11  -5 3.97790 3.87012   2
   8  11   5 2.56763 3.44523   5
   5 -12  -5 17.8747 4.95087   3
   5 -12  -5 14.3580 5.06580   1
   4 -12  -5 0.69533 3.40866   3
   4 -12  -5 -2.0207 3.91102   1
   3 -12  -5 0.17865 3.27510   3
   3 -12  -5 2.55679 4.43323   1
  -3  12   5 -4.1376 3.27882   2
   2 -12  -5 60.8816 4.36264   5
   2 -12  -5 61.9431 4.95608   5
   2 -12  -5 61.0607 7.12563   3
   2 -12  -5 61.6143 7.82785   1
  -2  12   5 60.0186 6.03347   2
   1 -12  -5 59.5500 5.85694   5
   1 -12  -5 69.0630 7.51658   3
   1 -12  -5 62.9002 7.43557   1
   1 -12  -5 46.2088 4.58222   5
  -1  12   5 63.3363 6.17212   2
   0 -12  -5 4.00848 4.03454   3
   0 -12  -5 5.44009 3.56093   5
   0 -12  -5 5.03029 3.03740   5
   0  12   5 1.38274 3.26248   2
  -1 -12  -5 -3.4058 1.79258   2
  -1 -12  -5 -2.2381 3.22762   5
   1  12   5 -3.2728 2.96886   2
  -2 -12  -5 23.2395 3.55655   2
   2  12   5 23.7345 4.55966   2
  -3 -12  -5 49.4843 4.93757   2
   3  12   5 53.4040 5.82200   2
  -4 -12  -5 9.72294 3.51505   2
   4  12   5 15.4471 3.78305   2
  -5 -12  -5 -2.2729 3.06308   2
   5  12   5 -2.3159 2.72677   2
  -6 -12  -5 7.42636 3.72803   2
   6  12   5 10.8076 3.21907   2
   3 -13  -5 45.1075 7.19881   1
   3 -13  -5 48.1978 6.92286   3
  -3  13   5 42.5584 5.80287   2
   2 -13  -5 0.46783 2.04977   5
   2 -13  -5 1.21043 5.77897   1
   2 -13  -5 0.91918 1.87310   5
   2 -13  -5 6.21555 4.15700   3
  -2  13   5 7.81276 3.98644   2
   1 -13  -5 13.7630 3.70485   5
   1 -13  -5 11.1991 4.77464   3
   1 -13  -5 11.2562 3.14770   5
  -1  13   5 14.1587 4.41977   2
   0 -13  -5 1.38138 2.99538   5
   0 -13  -5 2.51895 3.37145   5
   0 -13  -5 -3.9165 3.51572   3
   0  13   5 -2.6363 3.34638   2
  -1 -13  -5 3.18762 1.89838   2
  -1 -13  -5 2.44625 3.58296   5
  -1 -13  -5 -0.2850 3.93906   3
   1  13   5 3.04687 3.55323   2
  -2 -13  -5 67.0356 5.03962   2
   2  13   5 55.4670 6.06333   2
  -3 -13  -5 0.78938 2.70369   2
   3  13   5 -0.8985 3.07291   2
  -4 -13  -5 2.87164 3.02192   2
   4  13   5 4.49544 3.49105   2
   2  13  -6 0.87759 3.67716   2
  -2 -13   6 5.78184 4.79796   3
  -2 -13   6 0.30807 2.20276   2
   1  13  -6 -1.4828 3.44790   2
  -1 -13   6 2.61219 3.19353   5
  -1 -13   6 -1.6776 4.35728   3
   0  13  -6 11.4039 4.45831   2
   0 -13   6 13.3656 4.00879   5
   0 -13   6 15.0011 3.62783   5
   0 -13   6 11.2088 5.40019   3
  -1  13  -6 5.85076 4.08058   2
   1 -13   6 12.0633 3.20998   5
   1 -13   6 4.38721 2.74922   5
   1 -13   6 7.89577 4.43731   3
  -2  13  -6 -3.0429 3.40601   2
   2 -13   6 1.66142 1.71885   5
   2 -13   6 5.78453 5.70497   1
   2 -13   6 1.53815 4.44228   3
  -3  13  -6 -1.2743 3.65682   2
   3 -13   6 -2.9949 4.51371   3
   3 -13   6 0.62621 3.87267   1
   5  12  -6 16.0484 4.04037   2
   4  12  -6 2.34816 3.21323   2
  -4 -12   6 2.00522 2.75608   2
  -4 -12   6 10.5975 5.07606   3
   3  12  -6 -3.2914 3.00047   2
  -3 -12   6 -1.9281 2.34393   2
  -3 -12   6 1.74389 4.63238   3
   2  12  -6 1.48922 3.46834   2
  -2 -12   6 -0.6819 2.16354   2
  -2 -12   6 2.02138 4.37790   3
   1  12  -6 21.5484 4.79999   2
  -1 -12   6 15.4697 2.42234   2
  -1 -12   6 20.5389 4.66860   5
  -1 -12   6 18.5053 5.11768   3
   0  12  -6 10.2435 4.07205   2
   0 -12   6 1.44789 2.76879   5
   0 -12   6 7.35219 4.84024   3
  -1  12  -6 28.8496 5.09421   2
   1 -12   6 19.6748 3.56017   5
   1 -12   6 32.4496 6.17597   1
   1 -12   6 19.0261 5.45262   3
   1 -12   6 23.4146 3.93400   5
  -2  12  -6 2.85962 3.60191   2
   2 -12   6 4.84226 2.00726   5
   2 -12   6 5.16098 1.99400   5
   2 -12   6 0.49802 3.85757   1
   2 -12   6 6.80607 4.53554   3
  -3  12  -6 4.43960 3.46239   2
   3 -12   6 8.11244 4.93633   3
   3 -12   6 7.78474 4.48187   1
   4 -12   6 51.5057 8.35007   3
   4 -12   6 58.4163 7.41002   1
   5 -12   6 4.79074 4.25027   1
   5 -12   6 6.70926 5.30905   3
   6  11  -6 0.42087 2.66276   2
  -6 -11   6 8.05689 3.60472   2
   5  11  -6 6.43895 3.38266   2
  -5 -11   6 7.65543 3.17207   2
   4  11  -6 24.1847 4.21954   2
  -4 -11   6 30.1527 4.04975   2
  -4 -11   6 25.3398 5.68408   3
   3  11  -6 2.24479 3.25133   2
  -3 -11   6 -0.0991 2.41683   2
  -3 -11   6 -3.4110 3.77973   3
   2  11  -6 7.22492 3.64321   2
  -2 -11   6 -0.2290 4.11242   3
  -2 -11   6 3.36976 2.31577   2
   1  11  -6 36.1608 5.13614   2
  -1 -11   6 18.0627 4.83749   3
  -1 -11   6 27.5080 4.66117   5
  -1 -11   6 31.8111 3.14861   2
   0  11  -6 58.0861 5.93603   2
   0 -11   6 59.0913 5.56131   5
   0 -11   6 61.4786 2.71283   2
   0 -11   6 58.7081 8.39287   1
   0 -11   6 46.5216 6.58176   3
  -1  11  -6 17.5184 4.00750   2
   1 -11   6 15.4795 4.51908   1
   1 -11   6 10.1652 4.54757   3
   1 -11   6 26.5535 4.12808   5
   1 -11   6 17.9501 3.23392   5
  -2  11  -6 17.7941 3.97486   2
   2 -11   6 19.7112 5.35326   3
   2 -11   6 21.7033 3.01519   5
   2 -11   6 27.2349 5.43920   1
   2 -11   6 22.9779 2.85827   5
  -3  11  -6 86.3987 6.76217   2
   3 -11   6 78.8582 7.93415   1
   3 -11   6 88.8783 9.29341   3
   4 -11   6 -0.7331 3.69297   1
   4 -11   6 -1.8975 4.09309   3
   5 -11   6 18.3337 4.82432   1
   5 -11   6 25.3887 6.50211   3
   6 -11   6 14.1970 4.54862   1
   6 -11   6 4.58590 5.20097   3
   7 -11   6 42.6367 7.95754   3
   7 -11   6 43.9105 5.83730   1
   7  10  -6 20.4697 5.23407   5
  -7 -10   6 22.4378 4.31999   2
   6  10  -6 -0.5193 2.31004   2
  -6 -10   6 1.44603 3.25244   2
   5  10  -6 21.2483 3.72073   2
  -5 -10   6 31.4882 4.41217   2
   4  10  -6 21.3215 4.06188   2
  -4 -10   6 22.9392 3.80534   2
   3  10  -6 19.6745 4.08394   2
  -3 -10   6 18.5940 4.82803   3
  -3 -10   6 23.9454 3.59995   2
   2  10  -6 10.4307 3.52315   2
  -2 -10   6 4.47482 4.85407   5
  -2 -10   6 12.7965 4.46689   3
  -2 -10   6 6.95792 2.47451   2
   1  10  -6 23.5728 4.26344   2
  -1 -10   6 18.5853 4.70685   3
  -1 -10   6 19.5603 2.71910   2
  -1 -10   6 20.7416 3.90429   5
   0  10  -6 4.24395 3.11269   2
   0 -10   6 8.07997 4.15855   3
   0 -10   6 11.5891 4.15137   1
   0 -10   6 8.84486 2.88146   5
   0 -10   6 7.25550 1.65383   2
  -1  10  -6 1.31190 2.76737   2
   1 -10   6 2.25931 2.12756   5
   1 -10   6 9.81532 3.55101   1
   1 -10   6 2.53371 3.36480   3
  -2  10  -6 41.1408 4.52970   2
   2 -10   6 38.5293 5.80432   3
   2 -10   6 40.7897 3.53366   5
   2 -10   6 42.9383 3.68321   5
   2 -10   6 43.7578 5.84363   1
  -3  10  -6 38.5007 4.46627   2
   3 -10   6 36.9092 5.27379   1
   3 -10   6 59.6364 7.38381   3
   4 -10   6 10.5999 4.60183   3
   4 -10   6 3.86986 3.89608   1
   5 -10   6 1.04450 3.40516   1
   5 -10   6 3.08964 4.20623   3
   6 -10   6 12.0578 5.05531   3
   6 -10   6 12.9991 3.92132   1
   7 -10   6 5.16756 3.45473   1
   7 -10   6 15.5881 5.45423   3
   8 -10   6 30.1214 4.69030   1
   8 -10   6 39.4318 7.71693   3
   8   9  -6 0.54305 3.10914   5
   8   9  -6 -1.7857 3.01907   5
  -8  -9   6 -1.3529 3.33671   2
   7   9  -6 18.0220 4.73435   5
  -7  -9   6 11.8126 3.86183   2
   6   9  -6 18.8313 3.01398   2
   6   9  -6 18.1039 4.65652   5
  -6  -9   6 15.3413 3.78103   2
   5   9  -6 1.10546 2.53142   2
  -5  -9   6 3.66465 2.99350   2
   4   9  -6 2.41708 2.88172   2
  -4  -9   6 -0.0554 2.68229   2
   3   9  -6 32.6149 4.41167   2
  -3  -9   6 35.2303 3.81711   2
   2   9  -6 83.2649 6.47020   2
  -2  -9   6 81.8102 4.90831   2
  -2  -9   6 81.0052 7.11669   3
  -2  -9   6 88.1705 6.66484   5
   1   9  -6 48.7741 5.10983   2
  -1  -9   6 59.1073 6.42049   3
  -1  -9   6 60.2459 6.59754   1
  -1  -9   6 52.9602 5.21790   5
  -1  -9   6 48.1220 3.77729   2
   0   9  -6 7.06468 2.88690   2
   0  -9   6 6.24103 1.64424   2
   0  -9   6 6.88591 3.41627   1
   0  -9   6 5.31012 2.43164   5
   0  -9   6 3.66718 3.16518   3
  -1   9  -6 18.0745 3.25649   2
   1  -9   6 15.2541 3.66822   1
   1  -9   6 18.5747 4.14022   3
   1  -9   6 19.2173 3.03793   5
  -2   9  -6 41.7895 4.35876   2
   2  -9   6 40.1027 5.64044   3
   2  -9   6 43.1884 3.63013   5
   2  -9   6 40.2802 3.33242   5
   2  -9   6 40.0332 5.06954   1
  -3   9  -6 -2.1978 2.01356   2
   3  -9   6 -1.0619 2.58752   1
   3  -9   6 2.78538 3.25933   3
   4  -9   6 1.43713 2.96895   1
   4  -9   6 12.4113 4.09482   3
   5  -9   6 6.49075 4.23630   3
   5  -9   6 3.54175 2.95524   1
   6  -9   6 -1.4799 2.74464   1
   6  -9   6 8.32593 4.66653   3
   7  -9   6 21.1684 5.61657   1
   7  -9   6 19.5339 6.08659   3
   7  -9   6 19.3455 3.76170   1
   8  -9   6 2.61621 4.74905   3
   8  -9   6 0.70582 2.70447   1
   8  -9   6 0.22674 2.68544   1
   9  -9   6 0.93902 2.79887   1
   9  -9   6 4.45881 2.90322   1
   9  -9   6 5.98974 4.98191   3
   9   8  -6 1.90346 2.30944   5
   9   8  -6 0.29693 2.22845   5
  -9  -8   6 4.72156 3.70525   2
   8   8  -6 11.4176 3.54113   5
   8   8  -6 5.66694 4.71352   1
   8   8  -6 12.9403 3.79711   5
  -8  -8   6 7.44566 3.67508   2
   7   8  -6 28.8393 5.63457   1
   7   8  -6 17.4094 4.44241   5
   7   8  -6 28.7282 4.56807   5
  -7  -8   6 24.6795 4.31405   2
   6   8  -6 -1.3958 1.79372   2
   6   8  -6 -2.6723 3.39723   1
   6   8  -6 -1.4789 2.98202   5
  -6  -8   6 0.33818 2.79675   2
   5   8  -6 81.9681 10.2006   1
   5   8  -6 94.0519 5.46527   2
   5   8  -6 91.6213 7.79216   5
  -5  -8   6 89.5552 6.00443   2
   4   8  -6 22.8911 5.13122   5
   4   8  -6 18.4566 3.35733   2
  -4  -8   6 15.7813 3.23904   2
   3   8  -6 84.6542 5.81183   2
  -3  -8   6 73.0013 5.10896   2
   2   8  -6 13.8826 3.19098   2
  -2  -8   6 8.57664 3.29364   1
  -2  -8   6 11.1766 2.62351   2
  -2  -8   6 17.2636 3.99657   3
  -2  -8   6 10.5529 3.00539   5
   1   8  -6 5.16776 2.69384   2
  -1  -8   6 8.90827 2.14676   2
  -1  -8   6 7.78579 2.42463   5
  -1  -8   6 4.61970 2.88259   1
  -1  -8   6 9.39116 3.55891   3
   0   8  -6 433.952 11.3139   2
   0  -8   6 413.162 11.1963   5
   0  -8   6 426.380 13.0507   3
   0  -8   6 404.294 8.37179   2
   0  -8   6 432.975 12.9996   1
  -1   8  -6 332.958 9.46383   2
   1  -8   6 334.586 9.05034   5
   1  -8   6 330.191 7.60722   4
   1  -8   6 339.944 11.2295   1
   1  -8   6 326.657 11.7071   3
  -2   8  -6 2.28875 2.19560   2
   2  -8   6 0.42938 1.43789   5
   2  -8   6 0.34789 2.82902   3
   2  -8   6 1.37730 1.43763   5
   2  -8   6 3.26698 1.56952   4
   2  -8   6 -0.4658 2.40292   1
   2  -8   6 -1.0165 2.53550   1
  -3   8  -6 169.112 6.08719   2
   3  -8   6 169.622 7.89567   1
   3  -8   6 157.168 8.77852   3
   3  -8   6 154.683 7.23091   1
   3  -8   6 152.405 5.52442   4
  -4   8  -6 18.3910 2.81654   2
   4  -8   6 19.5159 4.78627   3
   4  -8   6 20.3924 3.39487   1
   4  -8   6 24.6816 3.09260   4
   4  -8   6 22.8229 3.72177   1
   5  -8   6 9.99368 2.74529   1
   5  -8   6 15.7367 3.08851   4
   5  -8   6 7.15459 2.94569   1
   5  -8   6 13.1621 4.49114   3
   6  -8   6 78.1581 5.72564   1
   6  -8   6 78.1512 5.33055   1
   6  -8   6 67.7664 5.35985   4
   6  -8   6 62.9227 7.89029   3
   7  -8   6 23.3589 3.53816   1
   7  -8   6 39.5291 7.12749   3
   7  -8   6 32.8412 3.73034   1
   7  -8   6 36.6978 4.89978   4
   8  -8   6 36.5807 3.96744   1
   8  -8   6 49.7105 8.01060   3
   8  -8   6 39.4788 3.97504   1
   8  -8   6 44.0279 8.31539   4
   9  -8   6 39.2303 3.93060   1
   9  -8   6 39.4518 4.05940   1
   9  -8   6 45.3195 7.91024   3
  10  -8   6 25.6127 6.81817   3
  10  -8   6 34.5874 3.67882   1
  10  -8   6 24.6452 3.48229   1
   9   7  -6 0.54377 4.11831   1
  -9  -7   6 1.84885 3.46556   2
   8   7  -6 1.96989 2.55223   5
   8   7  -6 1.56254 3.62921   1
   8   7  -6 3.65566 2.58102   5
  -8  -7   6 0.22720 3.11682   2
   7   7  -6 6.63264 3.85500   1
   7   7  -6 -0.0834 2.75499   5
   7   7  -6 1.47999 2.46936   5
  -7  -7   6 2.84363 2.99941   2
   6   7  -6 44.0251 5.34265   5
   6   7  -6 54.6514 3.15501   2
   6   7  -6 45.9982 5.39974   1
  -6  -7   6 47.6334 4.50761   2
   5   7  -6 50.3219 5.28482   1
   5   7  -6 50.8918 4.10131   2
   5   7  -6 47.0803 5.35160   5
  -5  -7   6 45.9643 4.25831   2
   4   7  -6 167.535 8.61649   5
   4   7  -6 172.207 6.79603   2
   4   7  -6 161.710 7.99505   1
  -4  -7   6 163.166 6.67336   2
   3   7  -6 18.6566 3.42949   1
   3   7  -6 24.6183 3.43572   2
   3   7  -6 21.2454 3.94207   5
  -3  -7   6 14.8992 2.82734   5
  -3  -7   6 21.1172 4.68357   1
  -3  -7   6 14.4213 2.74246   2
   2   7  -6 59.6142 4.77391   2
   2   7  -6 52.3113 4.77415   1
   2   7  -6 53.0112 5.56614   5
  -2  -7   6 47.6054 3.73434   2
  -2  -7   6 46.5190 4.99626   3
  -2  -7   6 49.7833 4.82961   5
  -2  -7   6 39.2318 4.31433   1
   1   7  -6 66.4753 4.90419   1
   1   7  -6 62.2277 4.71388   2
  -1  -7   6 66.1807 5.57216   3
  -1  -7   6 55.7557 4.66989   5
  -1  -7   6 60.1824 3.61514   2
  -1  -7   6 58.5598 5.08089   1
   0   7  -6 2.09057 2.18979   2
   0  -7   6 1.80049 2.37295   3
   0  -7   6 1.77292 2.22589   1
   0  -7   6 1.22775 1.91432   5
   0  -7   6 0.93087 1.35623   2
  -1   7  -6 62.3872 4.36006   2
   1  -7   6 61.6736 5.42083   3
   1  -7   6 61.7297 3.21321   4
   1  -7   6 54.9545 4.91455   1
   1  -7   6 62.9062 2.05943   2
   1  -7   6 65.8438 1.99788   2
   1  -7   6 60.5644 4.06967   5
  -2   7  -6 42.1579 3.50675   2
   2  -7   6 43.6711 2.94611   5
   2  -7   6 39.6831 3.90930   1
   2  -7   6 42.9530 3.08415   4
   2  -7   6 41.4837 4.70935   3
   2  -7   6 35.5603 4.08478   1
  -3   7  -6 103.820 4.53319   2
   3  -7   6 110.238 6.98046   3
   3  -7   6 115.188 4.95261   4
   3  -7   6 111.787 5.73698   1
   3  -7   6 118.616 6.23687   1
  -4   7  -6 186.666 5.33677   2
   4  -7   6 176.684 6.75455   1
   4  -7   6 208.096 9.83949   3
   4  -7   6 186.416 6.89027   4
   4  -7   6 189.956 7.40026   1
   5  -7   6 77.6773 7.84461   3
   5  -7   6 76.8666 5.39586   4
   5  -7   6 77.7003 5.11718   1
   5  -7   6 78.9452 4.69766   1
   6  -7   6 129.928 7.07117   4
   6  -7   6 134.346 5.63966   1
   6  -7   6 125.326 9.14890   3
   6  -7   6 130.032 6.06159   1
   7  -7   6 9.83720 3.53305   4
   7  -7   6 9.49614 2.23955   1
   7  -7   6 1.51424 3.98891   3
   7  -7   6 7.98447 2.39519   1
   8  -7   6 62.1656 4.47010   1
   8  -7   6 70.2444 4.38809   1
   8  -7   6 74.9945 8.99563   3
   8  -7   6 71.4788 7.02214   4
   9  -7   6 16.1938 2.64425   1
   9  -7   6 22.8009 6.08938   3
   9  -7   6 18.6201 2.61455   1
   9  -7   6 17.9781 4.90984   4
  10  -7   6 10.0314 2.34715   1
  10  -7   6 10.6019 2.30456   1
  10  -7   6 6.49751 4.86151   4
  10  -7   6 10.8062 5.54721   3
  10   6  -6 2.90860 4.19542   1
   9   6  -6 55.8228 6.66314   1
  -9  -6   6 51.9338 5.37564   2
   8   6  -6 1.96229 1.96888   5
   8   6  -6 -0.9953 1.92398   5
   8   6  -6 1.74136 3.31140   1
  -8  -6   6 -0.6815 2.77043   2
   7   6  -6 3.17932 3.45587   1
   7   6  -6 6.75569 2.71226   5
   7   6  -6 11.5278 3.09349   5
  -7  -6   6 8.22656 3.03481   2
   6   6  -6 66.7586 5.92251   5
   6   6  -6 72.2250 5.64258   5
   6   6  -6 63.5728 5.89498   1
  -6  -6   6 78.3648 5.33843   2
   5   6  -6 20.8973 2.51647   2
   5   6  -6 21.8405 3.86100   1
   5   6  -6 16.2372 3.34099   5
  -5  -6   6 11.0775 2.67925   2
   4   6  -6 30.2968 3.23065   2
   4   6  -6 24.5941 3.83571   5
   4   6  -6 34.8761 4.13824   1
  -4  -6   6 34.9511 3.56007   2
   3   6  -6 205.306 8.63723   5
   3   6  -6 214.750 7.24165   2
   3   6  -6 199.480 7.95223   1
  -3  -6   6 210.981 6.67505   2
  -3  -6   6 197.912 8.01742   5
  -3  -6   6 207.433 8.18126   1
   2   6  -6 328.996 9.64268   1
   2   6  -6 319.776 10.5406   5
   2   6  -6 322.061 9.01577   2
  -2  -6   6 326.608 9.80432   5
  -2  -6   6 346.401 8.21360   2
  -2  -6   6 310.711 10.1044   1
   1   6  -6 355.709 9.45636   1
   1   6  -6 345.533 9.24970   2
  -1  -6   6 335.756 10.0993   3
  -1  -6   6 344.063 7.88437   2
  -1  -6   6 343.853 10.4683   1
  -1  -6   6 344.570 9.67574   5
   0   6  -6 689.554 14.0081   2
   0  -6   6 693.027 15.6104   1
   0  -6   6 709.264 15.7484   3
   0  -6   6 684.796 14.2374   5
   0  -6   6 715.726 12.1601   2
  -1   6  -6 400.773 9.43670   2
   1  -6   6 422.015 8.70802   4
   1  -6   6 406.247 6.83059   2
   1  -6   6 414.162 6.88041   2
   1  -6   6 411.119 11.1274   1
   1  -6   6 399.619 9.39808   5
   1  -6   6 391.254 11.3117   3
  -2   6  -6 1498.13 23.5464   2
   2  -6   6 1514.56 25.9341   1
   2  -6   6 1475.38 22.7561   5
   2  -6   6 1419.46 27.3861   3
   2  -6   6 1506.43 25.2535   1
   2  -6   6 1502.09 23.8636   4
  -3   6  -6 27.5400 2.38327   2
   3  -6   6 29.6860 3.19573   4
   3  -6   6 36.0194 4.85345   3
   3  -6   6 30.6755 3.20350   1
   3  -6   6 26.6981 3.35640   1
  -4   6  -6 -0.5476 1.08166   2
   4  -6   6 0.59499 2.70456   3
   4  -6   6 3.87134 2.04279   4
   4  -6   6 -1.8817 1.35854   1
   4  -6   6 1.23606 1.84163   1
   5  -6   6 85.4756 6.83326   3
   5  -6   6 73.6234 5.43407   4
   5  -6   6 67.3374 4.03090   1
   5  -6   6 71.7962 4.51574   1
   6  -6   6 11.6820 2.27659   1
   6  -6   6 10.5655 4.18654   3
   6  -6   6 14.0760 2.10990   1
   6  -6   6 12.7489 3.24864   4
   7  -6   6 5.98634 4.17994   3
   7  -6   6 5.70906 3.16508   4
   7  -6   6 10.8125 1.87202   1
   7  -6   6 8.01169 1.96940   1
   8  -6   6 172.656 5.75361   1
   8  -6   6 197.949 9.77728   4
   8  -6   6 182.382 11.3214   3
   8  -6   6 170.653 5.24703   1
   9  -6   6 9.37259 4.86797   3
   9  -6   6 11.0561 1.98994   1
   9  -6   6 9.07156 4.60898   4
   9  -6   6 7.70930 1.98175   1
  10  -6   6 30.4437 6.27606   4
  10  -6   6 33.7188 7.13163   3
  11  -6   6 -7.4464 3.93227   4
  11  -6   6 1.83947 4.69884   3
  10   5  -6 29.9772 5.43544   1
   9   5  -6 1.44524 3.46607   1
  -9  -5   6 -2.9422 2.97610   2
   8   5  -6 16.5698 4.07703   1
  -8  -5   6 13.3789 3.39014   2
   7   5  -6 68.2431 4.71779   5
   7   5  -6 81.8298 6.66642   1
   7   5  -6 69.4047 4.95648   5
  -7  -5   6 72.1877 5.23356   2
   6   5  -6 21.8178 3.26939   5
   6   5  -6 15.3340 3.42053   1
   6   5  -6 19.8955 3.28491   5
  -6  -5   6 21.6038 3.11349   2
   5   5  -6 101.069 5.88899   5
   5   5  -6 108.196 6.09243   5
   5   5  -6 111.235 6.34400   1
   5   5  -6 105.320 3.80054   2
  -5  -5   6 106.855 5.18610   2
   4   5  -6 65.8185 5.04365   5
   4   5  -6 69.1776 3.90437   2
   4   5  -6 69.2452 5.13683   1
  -4  -5   6 76.9718 4.35633   2
   3   5  -6 604.487 12.5939   2
   3   5  -6 609.757 14.6540   5
   3   5  -6 615.599 13.8066   1
  -3  -5   6 626.072 14.2110   1
  -3  -5   6 602.786 12.0181   2
   2   5  -6 556.470 11.8742   2
   2   5  -6 539.488 12.3704   1
   2   5  -6 557.483 13.5464   5
  -2  -5   6 557.029 10.9133   2
  -2  -5   6 567.803 13.1682   1
[truncated: 732,907 more chars]
