# Supplementary material for: Rapid and reversible photoinduced switching of a rotaxane crystal
Source: Nat Commun. 2016 Nov 3;7:13321. doi: 10.1038/ncomms13321 (PMC5097158; doi:10.1038/ncomms13321)
Supplement: Supplementary Data 2 — CIFs for a rotaxane at various temperatures. [file ncomms13321-s3.zip › rotaxane temp/rotaxane45C.cif]

 
data_mo_160522VT2_60_0m
 
_audit_creation_method            SHELXL-2014/6
_chemical_name_systematic         ?
_chemical_name_common             ?
_chemical_melting_point           ?
_chemical_formula_moiety          ?
_chemical_formula_sum
 'C43 H54 F6 Fe N O8 P' 
_chemical_formula_weight          913.69

loop_
 _atom_type_symbol
 _atom_type_description
 _atom_type_scat_dispersion_real
 _atom_type_scat_dispersion_imag
 _atom_type_scat_source
 'C'  'C'   0.0033   0.0016
 'International Tables Vol C Tables 4.2.6.8 and 6.1.1.4'
 'H'  'H'   0.0000   0.0000
 'International Tables Vol C Tables 4.2.6.8 and 6.1.1.4'
 'N'  'N'   0.0061   0.0033
 'International Tables Vol C Tables 4.2.6.8 and 6.1.1.4'
 'O'  'O'   0.0106   0.0060
 'International Tables Vol C Tables 4.2.6.8 and 6.1.1.4'
 'F'  'F'   0.0171   0.0103
 'International Tables Vol C Tables 4.2.6.8 and 6.1.1.4'
 'P'  'P'   0.1023   0.0942
 'International Tables Vol C Tables 4.2.6.8 and 6.1.1.4'
 'Fe'  'Fe'   0.3463   0.8444
 'International Tables Vol C Tables 4.2.6.8 and 6.1.1.4'
 
_space_group_crystal_system       triclinic
_space_group_IT_number            2
_space_group_name_H-M_alt         'P -1'
_space_group_name_Hall            '-P 1'
 
_shelx_space_group_comment
;
The symmetry employed for this shelxl refinement is uniquely defined
by the following loop, which should always be used as a source of
symmetry information in preference to the above space-group names.
They are only intended as comments.
;
 
loop_
 _space_group_symop_operation_xyz
 'x, y, z'
 '-x, -y, -z'
 
_cell_length_a                    10.3393(4)
_cell_length_b                    11.1764(4)
_cell_length_c                    19.3966(8)
_cell_angle_alpha                 87.3043(10)
_cell_angle_beta                  79.8391(9)
_cell_angle_gamma                 88.8264(9)
_cell_volume                      2203.63(15)
_cell_formula_units_Z             2
_cell_measurement_temperature     318(2)
_cell_measurement_reflns_used     8011
_cell_measurement_theta_min       2.6615
_cell_measurement_theta_max       22.7473
 
_exptl_crystal_description        Tabullar
_exptl_crystal_colour             Yellow
_exptl_crystal_density_meas       ?
_exptl_crystal_density_method     'not measured'
_exptl_crystal_density_diffrn     1.377          
_exptl_crystal_F_000              956
_exptl_transmission_factor_min    ?
_exptl_transmission_factor_max    ?
_exptl_crystal_size_max           0.30
_exptl_crystal_size_mid           0.22
_exptl_crystal_size_min           0.10
_exptl_absorpt_coefficient_mu     0.455
_shelx_estimated_absorpt_T_min    ?
_shelx_estimated_absorpt_T_max    ?
_exptl_absorpt_correction_type    multi-scan
_exptl_absorpt_correction_T_min   0.8482
_exptl_absorpt_correction_T_max   0.9485
_exptl_absorpt_process_details    'SADABS V2014/4 (Bruker AXS Inc.)'

_exptl_special_details    
;
?
;

_diffrn_ambient_temperature       318(2)
_diffrn_radiation_wavelength      0.71073
_diffrn_radiation_type            MoK\a
_diffrn_source                    ?
_diffrn_measurement_device_type   'Bruker APEX-II CCD'
_diffrn_measurement_method        '\f and \w scans'
_diffrn_detector_area_resol_mean  8.3333
_diffrn_reflns_number             33157
_diffrn_reflns_av_unetI/netI      0.0266
_diffrn_reflns_av_R_equivalents   0.0256
_diffrn_reflns_limit_h_min        -10
_diffrn_reflns_limit_h_max        12
_diffrn_reflns_limit_k_min        -14
_diffrn_reflns_limit_k_max        14
_diffrn_reflns_limit_l_min        -24
_diffrn_reflns_limit_l_max        24
_diffrn_reflns_theta_min          1.068
_diffrn_reflns_theta_max          26.519
_diffrn_reflns_theta_full         25.242
_diffrn_measured_fraction_theta_max   0.993
_diffrn_measured_fraction_theta_full  0.998
_diffrn_reflns_Laue_measured_fraction_max    0.993
_diffrn_reflns_Laue_measured_fraction_full   0.998
_diffrn_reflns_point_group_measured_fraction_max   0.993
_diffrn_reflns_point_group_measured_fraction_full  0.998
_reflns_number_total              9091
_reflns_number_gt                 6760
_reflns_threshold_expression      'I > 2\s(I)'
_reflns_Friedel_coverage          0.000
_reflns_Friedel_fraction_max      .
_reflns_Friedel_fraction_full     .
 
_reflns_special_details
;
 Reflections were merged by SHELXL according to the crystal
 class for the calculation of statistics and refinement.
 
 _reflns_Friedel_fraction is defined as the number of unique
 Friedel pairs measured divided by the number that would be
 possible theoretically, ignoring centric projections and
 systematic absences.
;
 
_computing_data_collection        'APEX2 (Bruker AXS, 2010)'
_computing_cell_refinement        'SAINT V8.34A (Bruker AXS Inc., 2013)'
_computing_data_reduction         'SAINT V8.34A (Bruker AXS Inc., 2013)'
_computing_structure_solution     ?
_computing_structure_refinement   'SHELXL-2014/6 (Sheldrick, 2014)'
_computing_molecular_graphics     'SHELXTL (Sheldrick, 2008)'
_computing_publication_material   'SHELXTL'
_refine_special_details           ?
_refine_ls_structure_factor_coef  Fsqd
_refine_ls_matrix_type            full
_refine_ls_weighting_scheme       calc
_refine_ls_weighting_details
'w=1/[\s^2^(Fo^2^)+(0.0704P)^2^+1.2892P] where P=(Fo^2^+2Fc^2^)/3'
_atom_sites_solution_primary      ?
_atom_sites_solution_secondary    ?
_atom_sites_solution_hydrogens    geom
_refine_ls_hydrogen_treatment     constr
_refine_ls_extinction_method      none
_refine_ls_extinction_coef        .
_refine_ls_number_reflns          9091
_refine_ls_number_parameters      542
_refine_ls_number_restraints      0
_refine_ls_R_factor_all           0.0739
_refine_ls_R_factor_gt            0.0527
_refine_ls_wR_factor_ref          0.1550
_refine_ls_wR_factor_gt           0.1381
_refine_ls_goodness_of_fit_ref    1.042
_refine_ls_restrained_S_all       1.042
_refine_ls_shift/su_max           0.003
_refine_ls_shift/su_mean          0.000
 
loop_
 _atom_site_label
 _atom_site_type_symbol
 _atom_site_fract_x
 _atom_site_fract_y
 _atom_site_fract_z
 _atom_site_U_iso_or_equiv
 _atom_site_adp_type
 _atom_site_occupancy
 _atom_site_site_symmetry_order  
 _atom_site_calc_flag
 _atom_site_refinement_flags_posn
 _atom_site_refinement_flags_adp
 _atom_site_refinement_flags_occupancy
 _atom_site_disorder_assembly
 _atom_site_disorder_group
Fe1 Fe 0.31845(4) 0.36569(4) 0.93081(2) 0.05366(14) Uani 1 1 d . . . . .
P1 P 0.94617(8) 0.72741(7) 0.74592(5) 0.0643(2) Uani 1 1 d . . . . .
C1 C 0.2153(3) 0.4956(3) 0.6068(2) 0.0764(9) Uani 1 1 d . . . . .
H1A H 0.1333 0.5364 0.6022 0.092 Uiso 1 1 calc R U . . .
H1B H 0.2691 0.4925 0.5606 0.092 Uiso 1 1 calc R U . . .
C2 C 0.2845(3) 0.5612(3) 0.6536(2) 0.0730(9) Uani 1 1 d . . . . .
H2A H 0.2833 0.6464 0.6415 0.088 Uiso 1 1 calc R U . . .
H2B H 0.2411 0.5486 0.7019 0.088 Uiso 1 1 calc R U . . .
C3 C 0.4937(3) 0.5820(3) 0.68365(16) 0.0643(8) Uani 1 1 d . . . . .
H3A H 0.4658 0.5649 0.7335 0.077 Uiso 1 1 calc R U . . .
H3B H 0.4831 0.6673 0.6743 0.077 Uiso 1 1 calc R U . . .
C4 C 0.6330(3) 0.5461(3) 0.66231(19) 0.0698(9) Uani 1 1 d . . . . .
H4A H 0.6623 0.5675 0.6131 0.084 Uiso 1 1 calc R U . . .
H4B H 0.6873 0.5875 0.6893 0.084 Uiso 1 1 calc R U . . .
C5 C 0.7792(3) 0.3820(3) 0.66865(16) 0.0646(8) Uani 1 1 d . . . . .
H5A H 0.8340 0.4339 0.6345 0.078 Uiso 1 1 calc R U . . .
H5B H 0.7885 0.3012 0.6521 0.078 Uiso 1 1 calc R U . . .
C6 C 0.8252(3) 0.3844(3) 0.73714(15) 0.0581(7) Uani 1 1 d . . . . .
H6A H 0.9201 0.3753 0.7304 0.070 Uiso 1 1 calc R U . . .
H6B H 0.8009 0.4599 0.7589 0.070 Uiso 1 1 calc R U . . .
C7 C 0.7931(3) 0.2725(3) 0.84602(15) 0.0556(7) Uani 1 1 d . . . . .
C8 C 0.8588(3) 0.3538(3) 0.87768(17) 0.0694(8) Uani 1 1 d . . . . .
H8 H 0.8859 0.4257 0.8540 0.083 Uiso 1 1 calc R U . . .
C9 C 0.8847(4) 0.3293(4) 0.94410(19) 0.0891(11) Uani 1 1 d . . . . .
H9 H 0.9290 0.3849 0.9652 0.107 Uiso 1 1 calc R U . . .
C10 C 0.8460(4) 0.2248(5) 0.97884(19) 0.0959(12) Uani 1 1 d . . . . .
H10 H 0.8648 0.2085 1.0235 0.115 Uiso 1 1 calc R U . . .
C11 C 0.7784(4) 0.1417(4) 0.94827(19) 0.0853(11) Uani 1 1 d . . . . .
H11 H 0.7511 0.0705 0.9728 0.102 Uiso 1 1 calc R U . . .
C12 C 0.7513(3) 0.1643(3) 0.88130(17) 0.0635(8) Uani 1 1 d . . . . .
C13 C 0.6612(4) -0.0291(3) 0.8729(2) 0.0853(11) Uani 1 1 d . . . . .
H13A H 0.6046 -0.0281 0.9185 0.102 Uiso 1 1 calc R U . . .
H13B H 0.7432 -0.0689 0.8786 0.102 Uiso 1 1 calc R U . . .
C14 C 0.5977(4) -0.0934(3) 0.8243(3) 0.1012(14) Uani 1 1 d . . . . .
H14A H 0.6464 -0.0816 0.7770 0.121 Uiso 1 1 calc R U . . .
H14B H 0.5972 -0.1785 0.8368 0.121 Uiso 1 1 calc R U . . .
C15 C 0.3778(4) -0.1166(3) 0.8220(3) 0.1063(15) Uani 1 1 d . . . . .
H15A H 0.3761 -0.1788 0.8588 0.128 Uiso 1 1 calc R U . . .
H15B H 0.4035 -0.1556 0.7780 0.128 Uiso 1 1 calc R U . . .
C16 C 0.2462(4) -0.0784(3) 0.8242(2) 0.0896(12) Uani 1 1 d . . . . .
H16A H 0.2082 -0.1260 0.7925 0.107 Uiso 1 1 calc R U . . .
H16B H 0.1984 -0.0962 0.8712 0.107 Uiso 1 1 calc R U . . .
C17 C 0.0924(3) 0.0762(3) 0.81306(19) 0.0736(9) Uani 1 1 d . . . . .
H17A H 0.0815 0.1548 0.8326 0.088 Uiso 1 1 calc R U . . .
H17B H 0.0378 0.0209 0.8451 0.088 Uiso 1 1 calc R U . . .
C18 C 0.0477(3) 0.0811(3) 0.74491(19) 0.0686(8) Uani 1 1 d . . . . .
H18A H 0.0717 0.0072 0.7212 0.082 Uiso 1 1 calc R U . . .
H18B H -0.0471 0.0902 0.7520 0.082 Uiso 1 1 calc R U . . .
C19 C 0.0730(3) 0.1996(3) 0.63834(17) 0.0630(7) Uani 1 1 d . . . . .
C20 C -0.0008(4) 0.1223(4) 0.6080(2) 0.0844(11) Uani 1 1 d . . . . .
H20 H -0.0310 0.0515 0.6321 0.101 Uiso 1 1 calc R U . . .
C21 C -0.0299(5) 0.1491(5) 0.5431(3) 0.1065(15) Uani 1 1 d . . . . .
H21 H -0.0795 0.0961 0.5233 0.128 Uiso 1 1 calc R U . . .
C22 C 0.0124(4) 0.2514(5) 0.5070(2) 0.1039(14) Uani 1 1 d . . . . .
H22 H -0.0085 0.2684 0.4629 0.125 Uiso 1 1 calc R U . . .
C23 C 0.0876(4) 0.3319(4) 0.53602(19) 0.0881(11) Uani 1 1 d . . . . .
H23 H 0.1173 0.4022 0.5113 0.106 Uiso 1 1 calc R U . . .
C24 C 0.1174(3) 0.3054(3) 0.60218(16) 0.0648(8) Uani 1 1 d . . . . .
C25 C 0.3718(3) 0.3666(2) 0.82550(12) 0.0457(6) Uani 1 1 d . . . . .
C26 C 0.2368(3) 0.3991(3) 0.84361(13) 0.0556(7) Uani 1 1 d . . . . .
H26 H 0.1665 0.3592 0.8316 0.067 Uiso 1 1 calc R U . . .
C27 C 0.2288(4) 0.5030(3) 0.88314(15) 0.0690(9) Uani 1 1 d . . . . .
H27 H 0.1519 0.5434 0.9017 0.083 Uiso 1 1 calc R U . . .
C28 C 0.3553(4) 0.5346(3) 0.88963(16) 0.0725(9) Uani 1 1 d . . . . .
H28 H 0.3770 0.5994 0.9135 0.087 Uiso 1 1 calc R U . . .
C29 C 0.4455(3) 0.4520(2) 0.85396(14) 0.0575(7) Uani 1 1 d . . . . .
H29 H 0.5365 0.4533 0.8498 0.069 Uiso 1 1 calc R U . . .
C30 C 0.2292(5) 0.2209(4) 0.98500(18) 0.0877(11) Uani 1 1 d . . . . .
H30 H 0.1621 0.1771 0.9725 0.105 Uiso 1 1 calc R U . . .
C31 C 0.2129(4) 0.3205(4) 1.02725(17) 0.0904(12) Uani 1 1 d . . . . .
H31 H 0.1332 0.3547 1.0474 0.108 Uiso 1 1 calc R U . . .
C32 C 0.3371(5) 0.3589(4) 1.03358(16) 0.0886(12) Uani 1 1 d . . . . .
H32 H 0.3551 0.4234 1.0588 0.106 Uiso 1 1 calc R U . . .
C33 C 0.4309(4) 0.2834(4) 0.99523(17) 0.0885(12) Uani 1 1 d . . . . .
H33 H 0.5216 0.2890 0.9909 0.106 Uiso 1 1 calc R U . . .
C34 C 0.3641(5) 0.1990(3) 0.96499(17) 0.0849(11) Uani 1 1 d . . . . .
H34 H 0.4023 0.1386 0.9365 0.102 Uiso 1 1 calc R U . . .
C35 C 0.4269(3) 0.2597(2) 0.78756(12) 0.0470(6) Uani 1 1 d . . . . .
H35A H 0.3850 0.1886 0.8112 0.056 Uiso 1 1 calc R U . . .
H35B H 0.5201 0.2531 0.7890 0.056 Uiso 1 1 calc R U . . .
C36 C 0.4796(3) 0.1638(2) 0.67408(13) 0.0551(7) Uani 1 1 d . . . . .
H36A H 0.4608 0.0897 0.7019 0.066 Uiso 1 1 calc R U . . .
H36B H 0.5734 0.1772 0.6678 0.066 Uiso 1 1 calc R U . . .
C37 C 0.4410(3) 0.1517(2) 0.60371(13) 0.0501(6) Uani 1 1 d . . . . .
C38 C 0.4803(3) 0.2343(3) 0.54917(14) 0.0653(8) Uani 1 1 d . . . . .
H38 H 0.5321 0.2982 0.5559 0.078 Uiso 1 1 calc R U . . .
C39 C 0.4438(4) 0.2230(3) 0.48519(15) 0.0731(9) Uani 1 1 d . . . . .
H39 H 0.4706 0.2800 0.4493 0.088 Uiso 1 1 calc R U . . .
C40 C 0.3681(3) 0.1289(3) 0.47320(15) 0.0656(8) Uani 1 1 d . . . . .
C41 C 0.3301(3) 0.0472(3) 0.52740(17) 0.0670(8) Uani 1 1 d . . . . .
H41 H 0.2794 -0.0174 0.5204 0.080 Uiso 1 1 calc R U . . .
C42 C 0.3652(3) 0.0584(3) 0.59238(15) 0.0584(7) Uani 1 1 d . . . . .
H42 H 0.3371 0.0021 0.6285 0.070 Uiso 1 1 calc R U . . .
C43 C 0.3279(4) 0.1163(4) 0.40277(18) 0.0918(12) Uani 1 1 d . . . . .
H43A H 0.2659 0.1786 0.3953 0.138 Uiso 1 1 calc R U . . .
H43B H 0.2882 0.0396 0.4017 0.138 Uiso 1 1 calc R U . . .
H43C H 0.4040 0.1226 0.3665 0.138 Uiso 1 1 calc R U . . .
F1 F 0.9423(3) 0.6463(3) 0.68221(14) 0.1327(11) Uani 1 1 d . . . . .
F2 F 0.8810(3) 0.8351(3) 0.70937(18) 0.1408(11) Uani 1 1 d . . . . .
F3 F 1.0854(2) 0.7740(2) 0.71002(15) 0.1137(9) Uani 1 1 d . . . . .
F4 F 0.9463(3) 0.8111(3) 0.80832(15) 0.1293(10) Uani 1 1 d . . . . .
F5 F 1.0090(3) 0.6198(3) 0.78163(19) 0.1464(12) Uani 1 1 d . . . . .
F6 F 0.8067(2) 0.6803(2) 0.78216(13) 0.1042(8) Uani 1 1 d . . . . .
N1 N 0.4077(2) 0.26508(18) 0.71257(10) 0.0463(5) Uani 1 1 d . . . . .
H1C H 0.3224 0.2610 0.7110 0.056 Uiso 1 1 calc R U . . .
H1D H 0.4373 0.3345 0.6919 0.056 Uiso 1 1 calc R U . . .
O1 O 0.1898(2) 0.37745(18) 0.63601(11) 0.0648(5) Uani 1 1 d . . . . .
O2 O 0.41636(19) 0.51786(17) 0.64556(11) 0.0601(5) Uani 1 1 d . . . . .
O3 O 0.6455(2) 0.42010(17) 0.67415(11) 0.0628(5) Uani 1 1 d . . . . .
O4 O 0.7640(2) 0.28763(17) 0.78029(11) 0.0612(5) Uani 1 1 d . . . . .
O5 O 0.6859(2) 0.09037(19) 0.84535(13) 0.0768(6) Uani 1 1 d . . . . .
O6 O 0.4683(3) -0.0508(2) 0.8272(3) 0.167(2) Uani 1 1 d . . . . .
O7 O 0.2254(2) 0.0394(2) 0.80755(15) 0.0892(8) Uani 1 1 d . . . . .
O8 O 0.1083(2) 0.18098(17) 0.70262(11) 0.0625(5) Uani 1 1 d . . . . .
 
loop_
 _atom_site_aniso_label
 _atom_site_aniso_U_11
 _atom_site_aniso_U_22
 _atom_site_aniso_U_33
 _atom_site_aniso_U_23
 _atom_site_aniso_U_13
 _atom_site_aniso_U_12
Fe1 0.0665(3) 0.0596(2) 0.03574(19) -0.00596(15) -0.01129(16) 0.00788(19)
P1 0.0612(5) 0.0531(4) 0.0790(5) -0.0110(4) -0.0111(4) -0.0042(3)
C1 0.0562(19) 0.075(2) 0.098(2) 0.0234(18) -0.0205(17) 0.0068(16)
C2 0.0598(19) 0.0509(16) 0.103(3) 0.0060(16) -0.0028(17) 0.0107(14)
C3 0.087(2) 0.0461(15) 0.0606(17) 0.0062(12) -0.0164(15) -0.0053(14)
C4 0.071(2) 0.0538(16) 0.089(2) 0.0219(15) -0.0321(17) -0.0148(15)
C5 0.0561(18) 0.0714(19) 0.0651(17) 0.0093(14) -0.0106(14) -0.0001(14)
C6 0.0503(16) 0.0546(15) 0.0684(17) 0.0116(13) -0.0110(13) -0.0046(12)
C7 0.0465(15) 0.0597(16) 0.0581(15) 0.0055(12) -0.0060(12) 0.0088(12)
C8 0.069(2) 0.072(2) 0.0666(19) -0.0019(15) -0.0108(15) 0.0006(16)
C9 0.096(3) 0.107(3) 0.065(2) -0.008(2) -0.0157(19) -0.004(2)
C10 0.099(3) 0.133(4) 0.0553(19) 0.006(2) -0.0178(19) 0.007(3)
C11 0.075(2) 0.105(3) 0.068(2) 0.031(2) -0.0018(18) 0.005(2)
C12 0.0476(16) 0.0699(19) 0.0694(18) 0.0130(15) -0.0057(14) 0.0080(14)
C13 0.064(2) 0.063(2) 0.121(3) 0.037(2) -0.006(2) 0.0078(16)
C14 0.072(2) 0.0527(19) 0.179(5) 0.023(2) -0.031(3) 0.0056(17)
C15 0.094(3) 0.0483(19) 0.182(5) 0.019(2) -0.045(3) -0.0084(19)
C16 0.081(3) 0.062(2) 0.132(3) 0.028(2) -0.043(2) -0.0231(18)
C17 0.061(2) 0.0643(19) 0.091(2) 0.0053(17) -0.0054(17) -0.0071(15)
C18 0.0522(17) 0.0557(17) 0.096(2) -0.0061(16) -0.0076(16) -0.0069(13)
C19 0.0494(16) 0.0695(19) 0.0729(19) -0.0162(15) -0.0165(14) 0.0084(14)
C20 0.070(2) 0.083(2) 0.108(3) -0.031(2) -0.032(2) 0.0050(18)
C21 0.089(3) 0.123(4) 0.121(4) -0.050(3) -0.046(3) 0.009(3)
C22 0.083(3) 0.155(4) 0.084(3) -0.034(3) -0.039(2) 0.022(3)
C23 0.068(2) 0.124(3) 0.072(2) 0.000(2) -0.0153(18) 0.012(2)
C24 0.0452(16) 0.084(2) 0.0676(18) -0.0138(16) -0.0143(14) 0.0112(15)
C25 0.0592(16) 0.0441(12) 0.0344(11) -0.0011(9) -0.0099(10) -0.0033(11)
C26 0.0635(18) 0.0612(16) 0.0451(13) -0.0027(11) -0.0180(12) 0.0043(13)
C27 0.089(2) 0.0662(18) 0.0529(16) -0.0100(14) -0.0157(16) 0.0255(17)
C28 0.114(3) 0.0513(16) 0.0585(17) -0.0127(13) -0.0287(18) -0.0007(17)
C29 0.0696(19) 0.0564(16) 0.0491(14) -0.0050(12) -0.0151(13) -0.0142(14)
C30 0.112(3) 0.090(3) 0.0599(19) 0.0201(18) -0.015(2) -0.009(2)
C31 0.095(3) 0.121(3) 0.0465(17) 0.0068(19) 0.0071(18) 0.022(2)
C32 0.119(3) 0.110(3) 0.0416(16) -0.0121(17) -0.0283(18) 0.017(3)
C33 0.095(3) 0.121(3) 0.0510(17) 0.0068(19) -0.0236(18) 0.027(2)
C34 0.126(3) 0.077(2) 0.0478(16) 0.0124(15) -0.0100(19) 0.028(2)
C35 0.0588(16) 0.0486(13) 0.0345(11) -0.0010(10) -0.0110(10) -0.0016(11)
C36 0.0711(18) 0.0511(14) 0.0449(13) -0.0110(11) -0.0143(12) 0.0136(13)
C37 0.0629(17) 0.0462(13) 0.0415(12) -0.0098(10) -0.0092(11) 0.0106(12)
C38 0.091(2) 0.0564(16) 0.0488(15) -0.0034(12) -0.0136(15) -0.0039(15)
C39 0.104(3) 0.0685(19) 0.0469(15) 0.0027(14) -0.0151(16) -0.0001(18)
C40 0.075(2) 0.077(2) 0.0473(15) -0.0142(14) -0.0187(14) 0.0243(16)
C41 0.0629(19) 0.0705(19) 0.0718(19) -0.0214(16) -0.0184(15) 0.0001(15)
C42 0.0641(18) 0.0581(16) 0.0518(15) -0.0042(12) -0.0065(13) 0.0011(14)
C43 0.112(3) 0.108(3) 0.065(2) -0.0225(19) -0.039(2) 0.019(2)
F1 0.150(2) 0.134(2) 0.1079(18) -0.0533(16) 0.0154(16) -0.0594(19)
F2 0.128(2) 0.115(2) 0.180(3) 0.038(2) -0.043(2) 0.0161(17)
F3 0.0779(15) 0.0897(15) 0.162(2) -0.0321(15) 0.0208(14) -0.0215(12)
F4 0.119(2) 0.137(2) 0.130(2) -0.0687(18) 0.0042(16) -0.0423(17)
F5 0.122(2) 0.119(2) 0.197(3) 0.052(2) -0.040(2) 0.0218(17)
F6 0.0794(14) 0.0918(15) 0.1336(19) -0.0311(13) 0.0126(13) -0.0252(12)
N1 0.0596(13) 0.0427(10) 0.0374(10) -0.0039(8) -0.0108(9) 0.0028(9)
O1 0.0585(12) 0.0652(12) 0.0721(13) 0.0069(10) -0.0173(10) -0.0019(10)
O2 0.0519(11) 0.0530(11) 0.0751(13) -0.0065(9) -0.0102(9) 0.0062(9)
O3 0.0573(12) 0.0537(11) 0.0790(13) 0.0158(9) -0.0205(10) -0.0063(9)
O4 0.0618(12) 0.0545(11) 0.0697(12) 0.0157(9) -0.0219(10) -0.0072(9)
O5 0.0735(15) 0.0615(12) 0.0955(16) 0.0321(12) -0.0236(12) -0.0089(11)
O6 0.0735(19) 0.0532(15) 0.387(6) 0.034(2) -0.085(3) -0.0046(14)
O7 0.0629(14) 0.0633(14) 0.138(2) 0.0300(14) -0.0172(14) -0.0105(11)
O8 0.0574(12) 0.0527(11) 0.0797(13) -0.0060(9) -0.0168(10) -0.0052(9)
 
_geom_special_details
;
 All esds (except the esd in the dihedral angle between two l.s. planes)
 are estimated using the full covariance matrix.  The cell esds are taken
 into account individually in the estimation of esds in distances, angles
 and torsion angles; correlations between esds in cell parameters are only
 used when they are defined by crystal symmetry.  An approximate (isotropic)
 treatment of cell esds is used for estimating esds involving l.s. planes.
;
 
loop_
 _geom_bond_atom_site_label_1
 _geom_bond_atom_site_label_2
 _geom_bond_distance
 _geom_bond_site_symmetry_2
 _geom_bond_publ_flag
Fe1 C25 2.019(2) . ?
Fe1 C34 2.023(3) . ?
Fe1 C29 2.026(3) . ?
Fe1 C33 2.030(3) . ?
Fe1 C28 2.031(3) . ?
Fe1 C30 2.033(4) . ?
Fe1 C32 2.034(3) . ?
Fe1 C26 2.036(3) . ?
Fe1 C31 2.039(3) . ?
Fe1 C27 2.045(3) . ?
P1 F5 1.548(3) . ?
P1 F4 1.565(2) . ?
P1 F2 1.568(3) . ?
P1 F3 1.572(2) . ?
P1 F1 1.573(2) . ?
P1 F6 1.578(2) . ?
C1 O1 1.423(4) . ?
C1 C2 1.479(5) . ?
C1 H1A 0.9700 . ?
C1 H1B 0.9700 . ?
C2 O2 1.422(4) . ?
C2 H2A 0.9700 . ?
C2 H2B 0.9700 . ?
C3 O2 1.407(4) . ?
C3 C4 1.480(5) . ?
C3 H3A 0.9700 . ?
C3 H3B 0.9700 . ?
C4 O3 1.423(3) . ?
C4 H4A 0.9700 . ?
C4 H4B 0.9700 . ?
C5 O3 1.425(3) . ?
C5 C6 1.489(4) . ?
C5 H5A 0.9700 . ?
C5 H5B 0.9700 . ?
C6 O4 1.424(3) . ?
C6 H6A 0.9700 . ?
C6 H6B 0.9700 . ?
C7 O4 1.363(3) . ?
C7 C8 1.375(4) . ?
C7 C12 1.398(4) . ?
C8 C9 1.376(5) . ?
C8 H8 0.9300 . ?
C9 C10 1.352(6) . ?
C9 H9 0.9300 . ?
C10 C11 1.389(6) . ?
C10 H10 0.9300 . ?
C11 C12 1.387(5) . ?
C11 H11 0.9300 . ?
C12 O5 1.368(4) . ?
C13 O5 1.426(4) . ?
C13 C14 1.462(6) . ?
C13 H13A 0.9700 . ?
C13 H13B 0.9700 . ?
C14 O6 1.404(4) . ?
C14 H14A 0.9700 . ?
C14 H14B 0.9700 . ?
C15 O6 1.222(5) . ?
C15 C16 1.411(5) . ?
C15 H15A 0.9700 . ?
C15 H15B 0.9700 . ?
C16 O7 1.363(4) . ?
C16 H16A 0.9700 . ?
C16 H16B 0.9700 . ?
C17 O7 1.414(4) . ?
C17 C18 1.474(5) . ?
C17 H17A 0.9700 . ?
C17 H17B 0.9700 . ?
C18 O8 1.440(4) . ?
C18 H18A 0.9700 . ?
C18 H18B 0.9700 . ?
C19 O8 1.365(4) . ?
C19 C20 1.381(4) . ?
C19 C24 1.390(5) . ?
C20 C21 1.365(6) . ?
C20 H20 0.9300 . ?
C21 C22 1.351(7) . ?
C21 H21 0.9300 . ?
C22 C23 1.400(6) . ?
C22 H22 0.9300 . ?
C23 C24 1.389(5) . ?
C23 H23 0.9300 . ?
C24 O1 1.374(4) . ?
C25 C26 1.422(4) . ?
C25 C29 1.422(4) . ?
C25 C35 1.484(3) . ?
C26 C27 1.415(4) . ?
C26 H26 0.9300 . ?
C27 C28 1.390(5) . ?
C27 H27 0.9300 . ?
C28 C29 1.413(4) . ?
C28 H28 0.9300 . ?
C29 H29 0.9300 . ?
C30 C34 1.400(6) . ?
C30 C31 1.403(6) . ?
C30 H30 0.9300 . ?
C31 C32 1.390(6) . ?
C31 H31 0.9300 . ?
C32 C33 1.406(5) . ?
C32 H32 0.9300 . ?
C33 C34 1.390(6) . ?
C33 H33 0.9300 . ?
C34 H34 0.9300 . ?
C35 N1 1.500(3) . ?
C35 H35A 0.9700 . ?
C35 H35B 0.9700 . ?
C36 N1 1.497(3) . ?
C36 C37 1.501(3) . ?
C36 H36A 0.9700 . ?
C36 H36B 0.9700 . ?
C37 C42 1.365(4) . ?
C37 C38 1.381(4) . ?
C38 C39 1.371(4) . ?
C38 H38 0.9300 . ?
C39 C40 1.377(5) . ?
C39 H39 0.9300 . ?
C40 C41 1.368(5) . ?
C40 C43 1.510(4) . ?
C41 C42 1.384(4) . ?
C41 H41 0.9300 . ?
C42 H42 0.9300 . ?
C43 H43A 0.9600 . ?
C43 H43B 0.9600 . ?
C43 H43C 0.9600 . ?
N1 H1C 0.8900 . ?
N1 H1D 0.8900 . ?
 
loop_
 _geom_angle_atom_site_label_1
 _geom_angle_atom_site_label_2
 _geom_angle_atom_site_label_3
 _geom_angle
 _geom_angle_site_symmetry_1
 _geom_angle_site_symmetry_3
 _geom_angle_publ_flag
C25 Fe1 C34 105.05(12) . . ?
C25 Fe1 C29 41.18(10) . . ?
C34 Fe1 C29 119.46(15) . . ?
C25 Fe1 C33 121.46(13) . . ?
C34 Fe1 C33 40.12(16) . . ?
C29 Fe1 C33 105.79(15) . . ?
C25 Fe1 C28 68.76(11) . . ?
C34 Fe1 C28 156.06(18) . . ?
C29 Fe1 C28 40.77(13) . . ?
C33 Fe1 C28 122.04(18) . . ?
C25 Fe1 C30 120.78(14) . . ?
C34 Fe1 C30 40.39(16) . . ?
C29 Fe1 C30 155.72(15) . . ?
C33 Fe1 C30 67.50(18) . . ?
C28 Fe1 C30 162.51(17) . . ?
C25 Fe1 C32 158.97(15) . . ?
C34 Fe1 C32 67.75(16) . . ?
C29 Fe1 C32 123.62(16) . . ?
C33 Fe1 C32 40.48(15) . . ?
C28 Fe1 C32 109.34(15) . . ?
C30 Fe1 C32 67.38(17) . . ?
C25 Fe1 C26 41.05(11) . . ?
C34 Fe1 C26 123.27(14) . . ?
C29 Fe1 C26 68.78(12) . . ?
C33 Fe1 C26 158.76(14) . . ?
C28 Fe1 C26 68.06(12) . . ?
C30 Fe1 C26 108.54(15) . . ?
C32 Fe1 C26 159.31(15) . . ?
C25 Fe1 C31 157.69(16) . . ?
C34 Fe1 C31 67.92(16) . . ?
C29 Fe1 C31 160.89(16) . . ?
C33 Fe1 C31 67.65(16) . . ?
C28 Fe1 C31 126.17(16) . . ?
C30 Fe1 C31 40.30(16) . . ?
C32 Fe1 C31 39.91(16) . . ?
C26 Fe1 C31 123.82(16) . . ?
C25 Fe1 C27 68.60(11) . . ?
C34 Fe1 C27 161.26(17) . . ?
C29 Fe1 C27 68.11(14) . . ?
C33 Fe1 C27 158.24(17) . . ?
C28 Fe1 C27 39.87(14) . . ?
C30 Fe1 C27 126.52(17) . . ?
C32 Fe1 C27 124.26(14) . . ?
C26 Fe1 C27 40.58(11) . . ?
C31 Fe1 C27 110.92(15) . . ?
F5 P1 F4 94.1(2) . . ?
F5 P1 F2 179.10(19) . . ?
F4 P1 F2 86.56(19) . . ?
F5 P1 F3 91.18(17) . . ?
F4 P1 F3 90.46(14) . . ?
F2 P1 F3 89.43(17) . . ?
F5 P1 F1 87.9(2) . . ?
F4 P1 F1 177.94(19) . . ?
F2 P1 F1 91.48(19) . . ?
F3 P1 F1 90.14(14) . . ?
F5 P1 F6 88.60(16) . . ?
F4 P1 F6 89.50(13) . . ?
F2 P1 F6 90.78(16) . . ?
F3 P1 F6 179.78(19) . . ?
F1 P1 F6 89.90(13) . . ?
O1 C1 C2 108.6(3) . . ?
O1 C1 H1A 110.0 . . ?
C2 C1 H1A 110.0 . . ?
O1 C1 H1B 110.0 . . ?
C2 C1 H1B 110.0 . . ?
H1A C1 H1B 108.3 . . ?
O2 C2 C1 108.4(3) . . ?
O2 C2 H2A 110.0 . . ?
C1 C2 H2A 110.0 . . ?
O2 C2 H2B 110.0 . . ?
C1 C2 H2B 110.0 . . ?
H2A C2 H2B 108.4 . . ?
O2 C3 C4 108.9(3) . . ?
O2 C3 H3A 109.9 . . ?
C4 C3 H3A 109.9 . . ?
O2 C3 H3B 109.9 . . ?
C4 C3 H3B 109.9 . . ?
H3A C3 H3B 108.3 . . ?
O3 C4 C3 109.0(2) . . ?
O3 C4 H4A 109.9 . . ?
C3 C4 H4A 109.9 . . ?
O3 C4 H4B 109.9 . . ?
C3 C4 H4B 109.9 . . ?
H4A C4 H4B 108.3 . . ?
O3 C5 C6 111.8(3) . . ?
O3 C5 H5A 109.3 . . ?
C6 C5 H5A 109.3 . . ?
O3 C5 H5B 109.3 . . ?
C6 C5 H5B 109.3 . . ?
H5A C5 H5B 107.9 . . ?
O4 C6 C5 107.2(2) . . ?
O4 C6 H6A 110.3 . . ?
C5 C6 H6A 110.3 . . ?
O4 C6 H6B 110.3 . . ?
C5 C6 H6B 110.3 . . ?
H6A C6 H6B 108.5 . . ?
O4 C7 C8 124.9(3) . . ?
O4 C7 C12 114.9(3) . . ?
C8 C7 C12 120.2(3) . . ?
C7 C8 C9 120.4(3) . . ?
C7 C8 H8 119.8 . . ?
C9 C8 H8 119.8 . . ?
C10 C9 C8 120.3(4) . . ?
C10 C9 H9 119.9 . . ?
C8 C9 H9 119.9 . . ?
C9 C10 C11 120.4(3) . . ?
C9 C10 H10 119.8 . . ?
C11 C10 H10 119.8 . . ?
C12 C11 C10 120.3(3) . . ?
C12 C11 H11 119.9 . . ?
C10 C11 H11 119.9 . . ?
O5 C12 C11 126.1(3) . . ?
O5 C12 C7 115.5(3) . . ?
C11 C12 C7 118.4(3) . . ?
O5 C13 C14 108.6(3) . . ?
O5 C13 H13A 110.0 . . ?
C14 C13 H13A 110.0 . . ?
O5 C13 H13B 110.0 . . ?
C14 C13 H13B 110.0 . . ?
H13A C13 H13B 108.3 . . ?
O6 C14 C13 109.6(4) . . ?
O6 C14 H14A 109.7 . . ?
C13 C14 H14A 109.7 . . ?
O6 C14 H14B 109.7 . . ?
C13 C14 H14B 109.7 . . ?
H14A C14 H14B 108.2 . . ?
O6 C15 C16 124.6(4) . . ?
O6 C15 H15A 106.2 . . ?
C16 C15 H15A 106.2 . . ?
O6 C15 H15B 106.2 . . ?
C16 C15 H15B 106.2 . . ?
H15A C15 H15B 106.4 . . ?
O7 C16 C15 117.1(3) . . ?
O7 C16 H16A 108.0 . . ?
C15 C16 H16A 108.0 . . ?
O7 C16 H16B 108.0 . . ?
C15 C16 H16B 108.0 . . ?
H16A C16 H16B 107.3 . . ?
O7 C17 C18 112.5(3) . . ?
O7 C17 H17A 109.1 . . ?
C18 C17 H17A 109.1 . . ?
O7 C17 H17B 109.1 . . ?
C18 C17 H17B 109.1 . . ?
H17A C17 H17B 107.8 . . ?
O8 C18 C17 109.1(2) . . ?
O8 C18 H18A 109.9 . . ?
C17 C18 H18A 109.9 . . ?
O8 C18 H18B 109.9 . . ?
C17 C18 H18B 109.9 . . ?
H18A C18 H18B 108.3 . . ?
O8 C19 C20 125.2(3) . . ?
O8 C19 C24 115.4(3) . . ?
C20 C19 C24 119.5(3) . . ?
C21 C20 C19 120.5(4) . . ?
C21 C20 H20 119.8 . . ?
C19 C20 H20 119.8 . . ?
C22 C21 C20 121.0(4) . . ?
C22 C21 H21 119.5 . . ?
C20 C21 H21 119.5 . . ?
C21 C22 C23 120.2(4) . . ?
C21 C22 H22 119.9 . . ?
C23 C22 H22 119.9 . . ?
C24 C23 C22 119.2(4) . . ?
C24 C23 H23 120.4 . . ?
C22 C23 H23 120.4 . . ?
O1 C24 C23 124.4(3) . . ?
O1 C24 C19 115.8(3) . . ?
C23 C24 C19 119.7(3) . . ?
C26 C25 C29 107.5(2) . . ?
C26 C25 C35 126.8(2) . . ?
C29 C25 C35 125.6(3) . . ?
C26 C25 Fe1 70.09(14) . . ?
C29 C25 Fe1 69.66(14) . . ?
C35 C25 Fe1 122.95(16) . . ?
C27 C26 C25 107.7(3) . . ?
C27 C26 Fe1 70.05(16) . . ?
C25 C26 Fe1 68.86(14) . . ?
C27 C26 H26 126.2 . . ?
C25 C26 H26 126.2 . . ?
Fe1 C26 H26 126.5 . . ?
C28 C27 C26 108.5(3) . . ?
C28 C27 Fe1 69.55(18) . . ?
C26 C27 Fe1 69.37(16) . . ?
C28 C27 H27 125.8 . . ?
C26 C27 H27 125.8 . . ?
Fe1 C27 H27 126.9 . . ?
C27 C28 C29 108.8(3) . . ?
C27 C28 Fe1 70.57(19) . . ?
C29 C28 Fe1 69.40(17) . . ?
C27 C28 H28 125.6 . . ?
C29 C28 H28 125.6 . . ?
Fe1 C28 H28 126.0 . . ?
C28 C29 C25 107.5(3) . . ?
C28 C29 Fe1 69.82(18) . . ?
C25 C29 Fe1 69.16(15) . . ?
C28 C29 H29 126.2 . . ?
C25 C29 H29 126.2 . . ?
Fe1 C29 H29 126.3 . . ?
C34 C30 C31 108.1(4) . . ?
C34 C30 Fe1 69.4(2) . . ?
C31 C30 Fe1 70.1(2) . . ?
C34 C30 H30 126.0 . . ?
C31 C30 H30 126.0 . . ?
Fe1 C30 H30 126.1 . . ?
C32 C31 C30 107.7(4) . . ?
C32 C31 Fe1 69.8(2) . . ?
C30 C31 Fe1 69.6(2) . . ?
C32 C31 H31 126.1 . . ?
C30 C31 H31 126.1 . . ?
Fe1 C31 H31 126.0 . . ?
C31 C32 C33 108.2(4) . . ?
C31 C32 Fe1 70.25(19) . . ?
C33 C32 Fe1 69.59(18) . . ?
C31 C32 H32 125.9 . . ?
C33 C32 H32 125.9 . . ?
Fe1 C32 H32 125.9 . . ?
C34 C33 C32 108.0(4) . . ?
C34 C33 Fe1 69.7(2) . . ?
C32 C33 Fe1 69.9(2) . . ?
C34 C33 H33 126.0 . . ?
C32 C33 H33 126.0 . . ?
Fe1 C33 H33 126.0 . . ?
C33 C34 C30 108.0(4) . . ?
C33 C34 Fe1 70.2(2) . . ?
C30 C34 Fe1 70.2(2) . . ?
C33 C34 H34 126.0 . . ?
C30 C34 H34 126.0 . . ?
Fe1 C34 H34 125.2 . . ?
C25 C35 N1 112.5(2) . . ?
C25 C35 H35A 109.1 . . ?
N1 C35 H35A 109.1 . . ?
C25 C35 H35B 109.1 . . ?
N1 C35 H35B 109.1 . . ?
H35A C35 H35B 107.8 . . ?
N1 C36 C37 111.8(2) . . ?
N1 C36 H36A 109.3 . . ?
C37 C36 H36A 109.3 . . ?
N1 C36 H36B 109.3 . . ?
C37 C36 H36B 109.3 . . ?
H36A C36 H36B 107.9 . . ?
C42 C37 C38 118.5(2) . . ?
C42 C37 C36 120.4(2) . . ?
C38 C37 C36 121.1(3) . . ?
C39 C38 C37 120.8(3) . . ?
C39 C38 H38 119.6 . . ?
C37 C38 H38 119.6 . . ?
C38 C39 C40 121.1(3) . . ?
C38 C39 H39 119.4 . . ?
C40 C39 H39 119.4 . . ?
C41 C40 C39 117.7(3) . . ?
C41 C40 C43 121.1(3) . . ?
C39 C40 C43 121.2(3) . . ?
C40 C41 C42 121.6(3) . . ?
C40 C41 H41 119.2 . . ?
C42 C41 H41 119.2 . . ?
C37 C42 C41 120.3(3) . . ?
C37 C42 H42 119.9 . . ?
C41 C42 H42 119.9 . . ?
C40 C43 H43A 109.5 . . ?
C40 C43 H43B 109.5 . . ?
H43A C43 H43B 109.5 . . ?
C40 C43 H43C 109.5 . . ?
H43A C43 H43C 109.5 . . ?
H43B C43 H43C 109.5 . . ?
C36 N1 C35 110.52(19) . . ?
C36 N1 H1C 109.5 . . ?
C35 N1 H1C 109.5 . . ?
C36 N1 H1D 109.5 . . ?
C35 N1 H1D 109.5 . . ?
H1C N1 H1D 108.1 . . ?
C24 O1 C1 117.0(2) . . ?
C3 O2 C2 112.7(2) . . ?
C4 O3 C5 112.3(2) . . ?
C7 O4 C6 117.2(2) . . ?
C12 O5 C13 118.0(3) . . ?
C15 O6 C14 122.3(3) . . ?
C16 O7 C17 115.8(3) . . ?
C19 O8 C18 116.0(2) . . ?
 
_refine_diff_density_max    0.821
_refine_diff_density_min   -0.737
_refine_diff_density_rms    0.047

_shelxl_version_number 2014/6

_shelx_res_file
;
TITL mo_160522VT2_60_0m in P-1
CELL 0.71073  10.33930  11.17640  19.39660  87.3043  79.8391  88.8264
ZERR    2.00   0.00040   0.00040   0.00080   0.0010   0.0009   0.0009
LATT 1
SFAC C  H  N  O  F  P  Fe
UNIT 86  108  2  16  12  2  2
L.S. 4
ACTA
BOND $H
FMAP 2
PLAN 5
TEMP 45.130
WGHT    0.070400    1.289200
FVAR       0.69886
FE1   7    0.318448    0.365692    0.930807    11.00000    0.06646    0.05963 =
         0.03574   -0.00596   -0.01129    0.00788
P1    6    0.946174    0.727407    0.745921    11.00000    0.06125    0.05312 =
         0.07902   -0.01101   -0.01113   -0.00420
C1    1    0.215289    0.495600    0.606789    11.00000    0.05617    0.07512 =
         0.09765    0.02344   -0.02049    0.00678
AFIX  23
H1A   2    0.133307    0.536370    0.602215    11.00000   -1.20000
H1B   2    0.269136    0.492477    0.560571    11.00000   -1.20000
AFIX   0
C2    1    0.284518    0.561183    0.653627    11.00000    0.05984    0.05091 =
         0.10275    0.00600   -0.00277    0.01071
AFIX  23
H2A   2    0.283334    0.646363    0.641550    11.00000   -1.20000
H2B   2    0.241133    0.548600    0.701936    11.00000   -1.20000
AFIX   0
C3    1    0.493660    0.581993    0.683647    11.00000    0.08667    0.04613 =
         0.06061    0.00625   -0.01639   -0.00534
AFIX  23
H3A   2    0.465847    0.564875    0.733494    11.00000   -1.20000
H3B   2    0.483142    0.667342    0.674325    11.00000   -1.20000
AFIX   0
C4    1    0.633045    0.546087    0.662309    11.00000    0.07122    0.05376 =
         0.08917    0.02190   -0.03206   -0.01476
AFIX  23
H4A   2    0.662314    0.567529    0.613062    11.00000   -1.20000
H4B   2    0.687313    0.587532    0.689313    11.00000   -1.20000
AFIX   0
C5    1    0.779244    0.381988    0.668649    11.00000    0.05609    0.07140 =
         0.06506    0.00933   -0.01056   -0.00007
AFIX  23
H5A   2    0.834008    0.433900    0.634503    11.00000   -1.20000
H5B   2    0.788531    0.301204    0.652055    11.00000   -1.20000
AFIX   0
C6    1    0.825246    0.384406    0.737139    11.00000    0.05031    0.05459 =
         0.06844    0.01163   -0.01095   -0.00464
AFIX  23
H6A   2    0.920083    0.375256    0.730368    11.00000   -1.20000
H6B   2    0.800932    0.459941    0.758867    11.00000   -1.20000
AFIX   0
C7    1    0.793079    0.272451    0.846021    11.00000    0.04652    0.05974 =
         0.05807    0.00547   -0.00596    0.00879
C8    1    0.858825    0.353779    0.877676    11.00000    0.06912    0.07204 =
         0.06660   -0.00194   -0.01076    0.00058
AFIX  43
H8    2    0.885938    0.425749    0.854046    11.00000   -1.20000
AFIX   0
C9    1    0.884727    0.329295    0.944102    11.00000    0.09592    0.10706 =
         0.06545   -0.00841   -0.01573   -0.00386
AFIX  43
H9    2    0.929049    0.384854    0.965206    11.00000   -1.20000
AFIX   0
C10   1    0.846022    0.224791    0.978843    11.00000    0.09920    0.13333 =
         0.05535    0.00577   -0.01781    0.00699
AFIX  43
H10   2    0.864823    0.208473    1.023514    11.00000   -1.20000
AFIX   0
C11   1    0.778382    0.141659    0.948270    11.00000    0.07539    0.10540 =
         0.06766    0.03082   -0.00181    0.00470
AFIX  43
H11   2    0.751114    0.070490    0.972806    11.00000   -1.20000
AFIX   0
C12   1    0.751310    0.164304    0.881297    11.00000    0.04765    0.06993 =
         0.06935    0.01301   -0.00573    0.00802
C13   1    0.661193   -0.029092    0.872936    11.00000    0.06411    0.06285 =
         0.12125    0.03654   -0.00640    0.00782
AFIX  23
H13A  2    0.604610   -0.028052    0.918472    11.00000   -1.20000
H13B  2    0.743167   -0.068873    0.878597    11.00000   -1.20000
AFIX   0
C14   1    0.597742   -0.093396    0.824322    11.00000    0.07184    0.05270 =
         0.17938    0.02309   -0.03140    0.00564
AFIX  23
H14A  2    0.646428   -0.081645    0.777019    11.00000   -1.20000
H14B  2    0.597237   -0.178486    0.836771    11.00000   -1.20000
AFIX   0
C15   1    0.377807   -0.116601    0.822022    11.00000    0.09441    0.04829 =
         0.18184    0.01851   -0.04515   -0.00839
AFIX  23
H15A  2    0.376114   -0.178760    0.858784    11.00000   -1.20000
H15B  2    0.403527   -0.155631    0.777981    11.00000   -1.20000
AFIX   0
C16   1    0.246228   -0.078392    0.824239    11.00000    0.08120    0.06162 =
         0.13250    0.02844   -0.04299   -0.02314
AFIX  23
H16A  2    0.208197   -0.126007    0.792526    11.00000   -1.20000
H16B  2    0.198401   -0.096183    0.871171    11.00000   -1.20000
AFIX   0
C17   1    0.092412    0.076189    0.813056    11.00000    0.06145    0.06432 =
         0.09147    0.00530   -0.00537   -0.00705
AFIX  23
H17A  2    0.081503    0.154828    0.832589    11.00000   -1.20000
H17B  2    0.037808    0.020899    0.845081    11.00000   -1.20000
AFIX   0
C18   1    0.047733    0.081052    0.744909    11.00000    0.05223    0.05574 =
         0.09632   -0.00614   -0.00763   -0.00693
AFIX  23
H18A  2    0.071659    0.007170    0.721247    11.00000   -1.20000
H18B  2   -0.047131    0.090165    0.752030    11.00000   -1.20000
AFIX   0
C19   1    0.072967    0.199602    0.638343    11.00000    0.04942    0.06946 =
         0.07293   -0.01616   -0.01646    0.00842
C20   1   -0.000845    0.122295    0.608033    11.00000    0.07036    0.08330 =
         0.10797   -0.03146   -0.03213    0.00503
AFIX  43
H20   2   -0.030971    0.051486    0.632073    11.00000   -1.20000
AFIX   0
C21   1   -0.029879    0.149076    0.543067    11.00000    0.08936    0.12325 =
         0.12074   -0.04996   -0.04586    0.00875
AFIX  43
H21   2   -0.079547    0.096083    0.523295    11.00000   -1.20000
AFIX   0
C22   1    0.012417    0.251375    0.507037    11.00000    0.08293    0.15538 =
         0.08407   -0.03378   -0.03911    0.02185
AFIX  43
H22   2   -0.008472    0.268396    0.462873    11.00000   -1.20000
AFIX   0
C23   1    0.087637    0.331859    0.536019    11.00000    0.06803    0.12426 =
         0.07212    0.00039   -0.01530    0.01242
AFIX  43
H23   2    0.117309    0.402193    0.511270    11.00000   -1.20000
AFIX   0
C24   1    0.117400    0.305370    0.602185    11.00000    0.04523    0.08367 =
         0.06763   -0.01375   -0.01426    0.01117
C25   1    0.371826    0.366637    0.825504    11.00000    0.05919    0.04405 =
         0.03443   -0.00105   -0.00985   -0.00330
C26   1    0.236826    0.399077    0.843606    11.00000    0.06347    0.06122 =
         0.04507   -0.00271   -0.01801    0.00427
AFIX  43
H26   2    0.166467    0.359166    0.831622    11.00000   -1.20000
AFIX   0
C27   1    0.228811    0.503024    0.883140    11.00000    0.08877    0.06622 =
         0.05288   -0.00999   -0.01574    0.02550
AFIX  43
H27   2    0.151896    0.543408    0.901655    11.00000   -1.20000
AFIX   0
C28   1    0.355300    0.534586    0.889630    11.00000    0.11361    0.05130 =
         0.05853   -0.01265   -0.02868   -0.00067
AFIX  43
H28   2    0.377012    0.599405    0.913522    11.00000   -1.20000
AFIX   0
C29   1    0.445515    0.452005    0.853962    11.00000    0.06963    0.05639 =
         0.04907   -0.00502   -0.01511   -0.01421
AFIX  43
H29   2    0.536470    0.453256    0.849849    11.00000   -1.20000
AFIX   0
C30   1    0.229199    0.220905    0.984998    11.00000    0.11168    0.08957 =
         0.05986    0.02013   -0.01520   -0.00943
AFIX  43
H30   2    0.162103    0.177077    0.972467    11.00000   -1.20000
AFIX   0
C31   1    0.212880    0.320505    1.027254    11.00000    0.09457    0.12094 =
         0.04651    0.00682    0.00715    0.02174
AFIX  43
H31   2    0.133222    0.354704    1.047416    11.00000   -1.20000
AFIX   0
C32   1    0.337127    0.358904    1.033580    11.00000    0.11913    0.11037 =
         0.04164   -0.01214   -0.02832    0.01686
AFIX  43
H32   2    0.355106    0.423403    1.058831    11.00000   -1.20000
AFIX   0
C33   1    0.430905    0.283419    0.995226    11.00000    0.09508    0.12120 =
         0.05104    0.00676   -0.02357    0.02709
AFIX  43
H33   2    0.521637    0.288977    0.990853    11.00000   -1.20000
AFIX   0
C34   1    0.364124    0.199009    0.964988    11.00000    0.12580    0.07654 =
         0.04784    0.01242   -0.01004    0.02843
AFIX  43
H34   2    0.402348    0.138603    0.936475    11.00000   -1.20000
AFIX   0
C35   1    0.426885    0.259713    0.787556    11.00000    0.05876    0.04858 =
         0.03454   -0.00101   -0.01097   -0.00157
AFIX  23
H35A  2    0.384952    0.188557    0.811235    11.00000   -1.20000
H35B  2    0.520087    0.253113    0.788954    11.00000   -1.20000
AFIX   0
C36   1    0.479593    0.163795    0.674077    11.00000    0.07108    0.05109 =
         0.04493   -0.01103   -0.01432    0.01359
AFIX  23
H36A  2    0.460823    0.089734    0.701858    11.00000   -1.20000
H36B  2    0.573415    0.177199    0.667832    11.00000   -1.20000
AFIX   0
C37   1    0.440951    0.151697    0.603706    11.00000    0.06291    0.04619 =
         0.04145   -0.00980   -0.00920    0.01061
C38   1    0.480266    0.234257    0.549167    11.00000    0.09143    0.05637 =
         0.04882   -0.00337   -0.01362   -0.00393
AFIX  43
H38   2    0.532113    0.298223    0.555920    11.00000   -1.20000
AFIX   0
C39   1    0.443773    0.223036    0.485194    11.00000    0.10393    0.06849 =
         0.04694    0.00270   -0.01506   -0.00008
AFIX  43
H39   2    0.470627    0.280003    0.449285    11.00000   -1.20000
AFIX   0
C40   1    0.368055    0.128882    0.473201    11.00000    0.07531    0.07706 =
         0.04727   -0.01424   -0.01870    0.02426
C41   1    0.330065    0.047223    0.527399    11.00000    0.06290    0.07047 =
         0.07178   -0.02140   -0.01841    0.00009
AFIX  43
H41   2    0.279362   -0.017409    0.520400    11.00000   -1.20000
AFIX   0
C42   1    0.365209    0.058405    0.592376    11.00000    0.06412    0.05810 =
         0.05184   -0.00417   -0.00647    0.00115
AFIX  43
H42   2    0.337121    0.002133    0.628493    11.00000   -1.20000
AFIX   0
C43   1    0.327893    0.116276    0.402768    11.00000    0.11228    0.10810 =
         0.06455   -0.02245   -0.03919    0.01918
AFIX 137
H43A  2    0.265933    0.178600    0.395293    11.00000   -1.50000
H43B  2    0.288175    0.039644    0.401718    11.00000   -1.50000
H43C  2    0.404032    0.122570    0.366508    11.00000   -1.50000
AFIX   0
F1    5    0.942288    0.646310    0.682215    11.00000    0.14986    0.13351 =
         0.10794   -0.05335    0.01542   -0.05945
F2    5    0.880970    0.835066    0.709367    11.00000    0.12759    0.11522 =
         0.18020    0.03819   -0.04259    0.01605
F3    5    1.085402    0.774018    0.710016    11.00000    0.07793    0.08967 =
         0.16174   -0.03214    0.02080   -0.02152
F4    5    0.946301    0.811145    0.808319    11.00000    0.11913    0.13654 =
         0.13044   -0.06867    0.00417   -0.04227
F5    5    1.008986    0.619788    0.781633    11.00000    0.12183    0.11864 =
         0.19650    0.05161   -0.03960    0.02180
F6    5    0.806657    0.680274    0.782162    11.00000    0.07940    0.09184 =
         0.13356   -0.03108    0.01265   -0.02518
N1    3    0.407734    0.265079    0.712574    11.00000    0.05959    0.04269 =
         0.03743   -0.00389   -0.01078    0.00284
AFIX  23
H1C   2    0.322445    0.261036    0.710965    11.00000   -1.20000
H1D   2    0.437294    0.334451    0.691939    11.00000   -1.20000
AFIX   0
O1    4    0.189835    0.377449    0.636014    11.00000    0.05845    0.06518 =
         0.07206    0.00694   -0.01734   -0.00194
O2    4    0.416365    0.517857    0.645564    11.00000    0.05187    0.05301 =
         0.07509   -0.00652   -0.01015    0.00619
O3    4    0.645539    0.420100    0.674148    11.00000    0.05734    0.05373 =
         0.07899    0.01579   -0.02048   -0.00626
O4    4    0.763961    0.287630    0.780289    11.00000    0.06175    0.05451 =
         0.06968    0.01572   -0.02192   -0.00721
O5    4    0.685875    0.090371    0.845345    11.00000    0.07352    0.06146 =
         0.09553    0.03206   -0.02357   -0.00887
O6    4    0.468254   -0.050829    0.827213    11.00000    0.07353    0.05316 =
         0.38677    0.03378   -0.08479   -0.00464
O7    4    0.225385    0.039414    0.807554    11.00000    0.06292    0.06335 =
         0.13828    0.02998   -0.01721   -0.01047
O8    4    0.108308    0.180980    0.702617    11.00000    0.05738    0.05269 =
         0.07970   -0.00600   -0.01682   -0.00515
HKLF 4

REM  mo_160522VT2_60_0m in P-1
REM R1 =  0.0527 for    6760 Fo > 4sig(Fo)  and  0.0739 for all    9091 data
REM    542 parameters refined using      0 restraints

END

WGHT      0.0704      1.2892

REM Highest difference peak  0.821,  deepest hole -0.737,  1-sigma level  0.047
Q1    1   0.4578 -0.0579  0.8508  11.00000  0.05    0.82
Q2    1   0.4742 -0.0795  0.7832  11.00000  0.05    0.71
Q3    1   0.8513  0.7424  0.6977  11.00000  0.05    0.45
Q4    1   1.0825  0.6969  0.7675  11.00000  0.05    0.43
Q5    1   0.9017  0.8415  0.7609  11.00000  0.05    0.40
;
_shelx_res_checksum   75209

_shelx_hkl_file
;
   1   0   0 0.04457 0.39811   4
   1   0   0 2.51225 0.48672   3
   2   0   0 126.557 4.36450   4
   2   0   0 134.015 3.97689   3
   3   0   0 1103.28 22.9122   4
   3   0   0 1109.80 22.2318   3
   4   0   0 55.3973 3.50476   3
   4   0   0 60.8340 4.09222   4
   5   0   0 59.9487 4.92300   4
   6   0   0 15.3729 1.41570   1
   6   0   0 4.83763 3.41911   4
   6   0   0 11.4375 1.41186   1
   7   0   0 683.180 13.8527   1
   7   0   0 672.266 19.3278   4
   7   0   0 686.905 14.0192   1
   8   0   0 97.8259 4.22280   1
   8   0   0 116.618 8.11897   4
   8   0   0 100.036 4.04645   1
   9   0   0 169.447 5.91377   1
   9   0   0 177.930 11.2522   4
   9   0   0 165.781 5.93306   1
  10   0   0 2.22394 1.82809   1
  10   0   0 -1.4493 1.83769   1
  10   0   0 -11.051 3.94072   4
  11   0   0 30.7872 3.51680   1
  11   0   0 30.3398 3.40732   1
  11   0   0 25.6766 6.04557   4
  12   0   0 -7.4393 5.03593   4
  12   0   0 2.90423 2.48462   1
  12   0   0 1.67519 2.30482   1
  12  -1   0 -4.6422 5.03657   4
  12  -1   0 0.35230 2.06363   1
  12  -1   0 -1.0688 1.99562   1
  11  -1   0 -3.2697 4.41568   4
  11  -1   0 1.00083 1.82985   1
  11  -1   0 1.01582 1.96054   1
  10  -1   0 -0.2505 1.62314   1
  10  -1   0 -3.9760 4.14690   4
  10  -1   0 0.66936 1.80440   1
   9  -1   0 87.3639 3.85716   1
   9  -1   0 90.3792 3.80116   1
   9  -1   0 87.6186 8.58956   4
   8  -1   0 19.6142 4.53906   4
   8  -1   0 22.5630 1.79200   1
   7  -1   0 144.815 8.27807   4
   7  -1   0 130.323 7.18424   3
   6  -1   0 57.4798 5.57810   4
   6  -1   0 59.0919 4.63865   3
   5  -1   0 19.0182 2.81079   3
   5  -1   0 20.6743 3.66042   4
   4  -1   0 763.046 16.9807   3
   4  -1   0 759.310 17.6867   4
   3  -1   0 8004.13 143.102   3
   3  -1   0 7993.15 143.628   4
   2  -1   0 9.10055 1.44751   4
   2  -1   0 8.00999 1.23674   3
   0  -1   0 890.559 15.8582   2
   0  -1   0 880.999 16.1875   1
   0  -1   0 867.595 16.2257   5
   0   1   0 877.159 15.8752   2
   1   1   0 4283.43 75.5371   4
   1   1   0 4233.11 75.1060   1
   1   1   0 4172.99 75.1219   1
   1   1   0 4204.01 75.0790   5
   2   1   0 3948.25 71.2135   1
   2   1   0 3973.67 70.8638   5
   2   1   0 4103.85 72.7491   4
   2   1   0 3964.27 71.1780   1
   3   1   0 3828.38 69.0531   1
   3   1   0 3899.92 71.6124   4
   3   1   0 3864.15 69.1448   1
   4   1   0 410.838 9.05463   1
   4   1   0 436.890 11.8674   4
   4   1   0 423.122 8.98790   1
   5   1   0 335.155 7.94305   1
   5   1   0 346.049 7.87698   1
   5   1   0 340.526 11.1342   4
   6   1   0 220.918 6.04593   1
   6   1   0 214.301 9.30177   4
   6   1   0 212.697 6.20738   1
   7   1   0 308.703 8.29891   1
   7   1   0 308.973 8.10582   1
   7   1   0 317.495 12.1756   4
   8   1   0 84.2539 4.22097   1
   8   1   0 69.1188 7.14551   4
   8   1   0 68.8190 4.18745   1
   9   1   0 44.1880 3.75615   1
   9   1   0 44.4715 7.16276   4
   9   1   0 37.6464 3.63771   1
  10   1   0 29.5117 6.63024   4
  10   1   0 26.7798 3.24462   1
  10   1   0 29.0102 3.33989   1
  11   1   0 0.22514 4.74491   4
  11   1   0 1.00574 2.12451   1
  11   1   0 0.21279 2.31041   1
  12   1   0 2.68109 2.74796   1
  12   1   0 1.91816 2.39788   1
  12   1   0 -3.0124 5.07768   4
  12  -2   0 -0.1288 4.98464   4
  12  -2   0 7.82691 2.31598   1
  12  -2   0 7.37608 2.07345   1
  11  -2   0 0.82042 4.83509   4
  11  -2   0 3.02597 1.77151   1
  11  -2   0 2.20342 1.66735   1
  10  -2   0 23.1230 5.85580   4
  10  -2   0 23.9922 2.25862   1
   9  -2   0 65.7439 7.05899   4
   9  -2   0 68.5549 6.77901   3
   8  -2   0 39.3151 5.19898   3
   8  -2   0 43.0046 5.82628   4
   7  -2   0 211.294 9.03308   3
   7  -2   0 221.666 10.0022   4
   6  -2   0 183.171 7.73975   3
   6  -2   0 184.778 8.38893   4
   5  -2   0 17.3327 2.82761   3
   5  -2   0 16.8189 3.16358   4
   4  -2   0 131.788 5.37035   3
   4  -2   0 119.072 5.54738   4
   3  -2   0 4388.86 80.4087   3
   3  -2   0 4423.43 80.4957   4
   2  -2   0 1060.36 20.8113   3
   2  -2   0 1049.32 20.5141   4
   0  -2   0 3060.95 54.6556   1
   0  -2   0 3061.71 53.9434   2
   0  -2   0 3030.13 54.6265   5
   0   2   0 2988.13 54.0250   2
  -1  -2   0 2451.97 43.6399   2
  -1  -2   0 2420.14 44.2336   1
   1   2   0 2384.44 43.6711   2
   1   2   0 2425.72 44.1221   4
   1   2   0 2452.03 44.3116   1
  -2  -2   0 4476.69 78.9650   2
   2   2   0 4390.09 79.6746   5
   2   2   0 4400.13 79.7344   1
   2   2   0 4464.08 80.5787   4
   2   2   0 4456.52 79.8116   1
  -3  -2   0 45.4133 1.88103   2
   3   2   0 49.1012 2.28771   5
   3   2   0 39.2788 3.15810   4
   3   2   0 44.1414 2.50239   1
   3   2   0 40.8773 2.35880   1
  -4  -2   0 244.091 5.44983   2
   4   2   0 245.941 6.61697   1
   4   2   0 253.030 6.79437   1
   4   2   0 262.762 8.78881   4
   5   2   0 29.8394 4.02208   4
   5   2   0 39.5117 2.89798   1
   5   2   0 31.3715 2.82822   1
   6   2   0 263.826 10.7686   4
   6   2   0 263.527 7.88528   1
   6   2   0 276.132 7.78197   1
   7   2   0 226.241 7.56969   1
   7   2   0 236.116 7.49075   1
   7   2   0 239.002 10.5967   4
   8   2   0 27.8945 5.35685   4
   8   2   0 32.6576 3.51979   1
   8   2   0 35.7318 3.36639   1
   9   2   0 13.4880 2.63178   1
   9   2   0 6.36669 4.36162   4
   9   2   0 11.6248 2.85157   1
  10   2   0 0.23955 2.26858   1
  10   2   0 5.00301 2.54483   1
  10   2   0 1.82508 4.24280   4
  11   2   0 4.35750 2.53771   1
  11   2   0 0.10297 2.63681   1
  11   2   0 -5.5515 4.56516   4
  12   2   0 3.16262 5.65324   4
  12   2   0 0.83966 3.07046   1
  12  -3   0 1.71019 1.55910   1
  12  -3   0 1.90858 1.73070   1
  11  -3   0 8.93843 4.98127   4
  10  -3   0 17.9238 5.49324   4
  10  -3   0 26.3105 5.21086   3
   9  -3   0 -1.3667 3.10104   3
   9  -3   0 -5.4387 3.51685   4
   8  -3   0 428.071 14.4393   3
   8  -3   0 453.766 15.5379   4
   7  -3   0 29.6565 4.64711   4
   7  -3   0 51.2494 5.24234   3
   6  -3   0 461.968 13.8341   4
   6  -3   0 463.554 13.6138   3
   5  -3   0 810.137 19.0801   4
   5  -3   0 775.971 18.7633   3
   4  -3   0 293.527 8.70304   4
   4  -3   0 283.940 8.75075   3
   3  -3   0 111.614 2.85258   1
   3  -3   0 108.026 4.59252   3
   3  -3   0 114.016 4.35474   4
   3  -3   0 111.731 2.80939   1
   2  -3   0 1582.05 31.0544   3
   2  -3   0 1647.74 30.1413   4
   2  -3   0 1611.56 29.7388   1
   2  -3   0 1620.71 29.6898   1
   1  -3   0 575.641 11.9004   1
   1  -3   0 579.057 12.3852   3
   1  -3   0 568.492 11.9015   1
   1  -3   0 562.211 11.4193   5
   1  -3   0 584.031 11.3496   5
  -1   3   0 587.784 10.8620   2
   0  -3   0 243.104 6.33079   1
   0  -3   0 250.559 6.27743   5
   0  -3   0 262.447 5.53453   2
   0   3   0 257.836 5.68191   2
  -1  -3   0 178.222 5.19889   1
  -1  -3   0 170.517 5.85946   5
  -1  -3   0 176.162 4.49221   2
   1   3   0 166.788 4.49778   2
   1   3   0 178.356 4.59135   4
  -2  -3   0 1204.80 22.8252   2
   2   3   0 1214.27 24.0100   4
   2   3   0 1206.11 22.7948   2
   2   3   0 1198.53 23.8139   1
   2   3   0 1181.87 23.7709   5
  -3  -3   0 745.218 15.1912   2
   3   3   0 765.689 16.2992   1
   3   3   0 771.095 17.3555   4
   3   3   0 775.182 16.4374   1
   3   3   0 754.617 16.1058   5
   3   3   0 768.427 14.7470   2
  -4  -3   0 56.1531 2.67575   2
   4   3   0 49.1485 4.34352   4
   4   3   0 57.1000 3.39843   1
   4   3   0 52.2260 3.60704   1
   4   3   0 56.8885 3.12498   5
  -5  -3   0 216.881 5.78720   2
   5   3   0 209.431 6.93240   1
   5   3   0 218.554 5.51830   5
   5   3   0 208.611 8.90749   4
   5   3   0 219.507 5.55371   5
   5   3   0 220.317 7.27656   1
  -6  -3   0 330.977 8.09988   2
   6   3   0 336.166 12.3539   4
   6   3   0 344.911 10.0050   1
   6   3   0 349.597 9.76114   1
  -7  -3   0 7.49617 1.68935   2
   7   3   0 7.54179 2.21874   1
   7   3   0 4.66628 2.53298   1
   7   3   0 6.79679 3.52179   4
   8   3   0 1.66948 2.40676   1
   8   3   0 9.50690 4.65130   4
   8   3   0 1.86162 2.02423   1
   9   3   0 26.8234 3.65171   1
   9   3   0 26.6390 3.67700   1
   9   3   0 22.3134 6.02810   4
  10   3   0 -1.1970 2.53324   1
  10   3   0 1.90796 4.97956   4
  10   3   0 -2.0203 2.13357   1
  11   3   0 10.6709 3.61530   1
  11   3   0 5.28007 5.72017   4
  12   3   0 -2.9346 5.60753   4
  12   3   0 -3.2934 3.13078   1
  11  -4   0 2.87468 4.03694   3
  10  -4   0 -0.2610 3.86362   4
  10  -4   0 4.57409 3.76280   3
   9  -4   0 50.5102 6.34063   3
   9  -4   0 63.6277 7.08681   4
   8  -4   0 6.88309 3.70879   4
   8  -4   0 16.5916 3.91144   3
   7  -4   0 3.10171 2.95381   3
   7  -4   0 -2.7328 2.88408   4
   6  -4   0 183.786 8.05115   3
   6  -4   0 164.418 7.59026   4
   5  -4   0 42.1567 4.34908   3
   5  -4   0 28.6407 3.65277   4
   5  -4   0 34.2664 2.00653   1
   5  -4   0 35.4842 1.86904   1
   4  -4   0 512.548 10.6010   1
   4  -4   0 506.487 10.4821   1
   4  -4   0 508.281 13.4616   3
   4  -4   0 530.669 12.7017   4
   3  -4   0 821.327 16.2631   1
   3  -4   0 814.184 16.2935   1
   3  -4   0 823.925 17.0285   4
   3  -4   0 826.082 18.3040   3
   2  -4   0 238.434 7.03531   3
   2  -4   0 242.731 6.27737   1
   2  -4   0 232.516 5.49813   4
   2  -4   0 233.904 6.23351   1
   1  -4   0 259.458 6.88805   1
   1  -4   0 263.824 6.23304   5
   1  -4   0 268.296 6.94355   1
   1  -4   0 253.571 6.31277   5
   1  -4   0 254.971 7.17090   3
  -1   4   0 253.430 5.76278   2
   0  -4   0 1650.04 30.3351   2
   0  -4   0 1644.46 31.6327   5
   0  -4   0 1669.72 31.9172   1
   0   4   0 1647.65 30.7366   2
  -1  -4   0 1115.55 20.9677   2
  -1  -4   0 1093.60 22.1723   1
  -1  -4   0 1043.75 22.1010   5
   1   4   0 1085.73 20.8071   4
   1   4   0 1111.49 22.1070   1
   1   4   0 1076.84 21.1538   2
  -2  -4   0 1021.64 21.3108   1
  -2  -4   0 1042.83 20.2614   2
   2   4   0 1042.54 21.4723   1
   2   4   0 1013.75 20.9733   4
   2   4   0 1030.38 20.3403   2
  -3  -4   0 906.397 18.0699   2
   3   4   0 878.933 19.1983   5
   3   4   0 877.701 19.3380   1
   3   4   0 878.119 17.7774   2
   3   4   0 914.761 19.8291   4
  -4  -4   0 8.13163 1.82673   2
   4   4   0 8.71364 1.27955   2
   4   4   0 11.7007 2.50416   1
   4   4   0 9.44776 2.11458   5
   4   4   0 8.48697 1.18973   2
   4   4   0 12.0410 2.81137   4
   4   4   0 11.7966 2.25261   1
  -5  -4   0 406.004 9.76633   2
   5   4   0 409.198 11.3896   1
   5   4   0 398.957 12.7223   4
   5   4   0 401.083 10.2401   5
   5   4   0 387.259 11.0692   1
  -6  -4   0 1677.03 32.4964   2
   6   4   0 1675.44 34.4939   1
   6   4   0 1703.99 31.8170   5
   6   4   0 1619.71 37.0357   4
   6   4   0 1683.48 31.7952   5
   6   4   0 1744.45 34.8164   1
  -7  -4   0 43.0314 3.37445   2
   7   4   0 38.4562 4.16999   1
   7   4   0 38.3789 3.95033   1
   7   4   0 39.9191 5.46388   4
  -8  -4   0 9.78180 2.32996   2
   8   4   0 10.3148 3.25684   1
   8   4   0 2.46732 3.69512   4
   8   4   0 8.33929 2.69988   1
   9   4   0 -0.7163 2.80550   1
   9   4   0 6.29469 4.98449   4
  10   4   0 12.8284 5.70600   4
  10   4   0 13.2701 3.68817   1
  11   4   0 1.24230 3.53864   1
  11   4   0 -4.1134 4.50584   4
  12   4   0 -0.6887 5.20666   4
  12   4   0 0.93809 3.85581   1
  11  -5   0 -2.0192 3.71894   3
  10  -5   0 -1.4955 1.41187   1
  10  -5   0 2.57755 3.50770   3
   9  -5   0 34.6289 5.54246   4
   9  -5   0 39.1827 5.64483   3
   8  -5   0 56.7756 6.44847   3
   8  -5   0 55.9088 6.10952   4
   7  -5   0 58.6012 5.62651   4
   7  -5   0 62.9907 2.87515   1
   7  -5   0 66.5151 6.02973   3
   7  -5   0 55.3579 3.04146   1
   6  -5   0 914.004 22.8009   3
   6  -5   0 898.100 17.8601   1
   6  -5   0 902.122 21.5435   4
   6  -5   0 918.921 18.1173   1
   5  -5   0 2.44351 1.36389   1
   5  -5   0 0.35589 2.12187   3
   5  -5   0 -0.0187 1.99895   4
   5  -5   0 -3.0374 1.10372   1
   4  -5   0 220.646 6.26557   1
   4  -5   0 220.176 6.31004   1
   4  -5   0 220.416 8.22802   3
   4  -5   0 220.882 6.99294   4
   3  -5   0 48.1074 3.12506   1
   3  -5   0 44.8469 3.12741   1
   3  -5   0 42.5723 3.80742   3
   2  -5   0 24.8107 2.53244   1
   2  -5   0 25.9038 1.67843   5
   2  -5   0 31.5314 3.19253   3
   2  -5   0 21.5415 2.49181   1
   2  -5   0 24.4665 1.58613   5
  -2   5   0 27.9988 1.75035   2
   1  -5   0 431.252 10.6659   1
   1  -5   0 417.014 9.64412   5
   1  -5   0 411.947 10.5647   1
   1  -5   0 424.554 9.84255   5
   1  -5   0 425.028 7.94538   2
   1  -5   0 425.137 10.9366   3
  -1   5   0 425.420 9.22102   2
   0  -5   0 11.1822 1.39310   2
   0  -5   0 13.3520 2.11237   1
   0  -5   0 14.1878 2.09223   5
   0   5   0 11.6416 1.61824   2
  -1  -5   0 822.629 18.1607   1
  -1  -5   0 808.833 16.5432   2
  -1  -5   0 819.866 18.1365   5
   1   5   0 826.786 18.0010   1
   1   5   0 825.886 17.0032   2
  -2  -5   0 2.31810 1.74265   1
  -2  -5   0 3.84417 2.19987   5
  -2  -5   0 -4.1184 1.18556   2
   2   5   0 -2.0896 1.49021   5
   2   5   0 0.61352 1.74809   1
   2   5   0 1.00438 1.52065   4
   2   5   0 0.79010 1.35258   2
  -3  -5   0 -2.5772 1.35479   2
   3   5   0 -1.3480 1.52087   5
   3   5   0 1.27704 1.32170   2
   3   5   0 0.31167 1.83266   4
   3   5   0 0.91663 1.71775   1
  -4  -5   0 106.418 4.61523   2
   4   5   0 105.455 5.73708   1
   4   5   0 111.788 4.09769   2
   4   5   0 99.6131 5.32672   5
   4   5   0 103.114 5.79312   4
  -5  -5   0 786.106 17.3626   2
   5   5   0 789.628 19.0395   1
   5   5   0 810.991 20.4479   4
   5   5   0 800.219 18.3738   5
   5   5   0 805.373 19.2728   1
  -6  -5   0 -4.1925 1.73759   2
   6   5   0 -5.5379 1.43667   5
   6   5   0 -5.8799 2.05931   1
   6   5   0 0.60428 2.15468   1
   6   5   0 1.42241 3.06976   4
  -7  -5   0 21.8099 3.03923   2
   7   5   0 20.0744 3.81644   1
   7   5   0 18.0216 3.35265   1
   7   5   0 19.3523 2.01916   5
   7   5   0 18.0190 4.95545   4
  -8  -5   0 29.5592 3.49522   2
   8   5   0 24.2256 4.14274   1
   8   5   0 27.2160 5.69883   4
   9   5   0 8.87699 5.26163   4
   9   5   0 10.0052 3.62488   1
  10   5   0 -8.0397 4.37387   4
  10   5   0 -6.2081 3.07954   1
  11   5   0 20.9022 5.11649   1
  11   5   0 32.1970 7.47508   4
  12   5   0 -8.4858 3.61830   1
  11  -6   0 -3.1034 3.72602   3
  11  -6   0 -3.0967 1.75777   1
  11  -6   0 -0.7387 1.60126   1
  10  -6   0 25.1148 2.75411   1
  10  -6   0 28.1238 5.59423   3
  10  -6   0 18.8964 2.31292   1
   9  -6   0 4.47583 3.56401   3
   9  -6   0 4.08571 1.65211   1
   9  -6   0 2.53180 1.83046   1
   8  -6   0 35.3231 5.38931   3
   8  -6   0 31.8303 2.82933   1
   8  -6   0 25.1901 2.47276   1
   7  -6   0 20.9733 4.32612   3
   7  -6   0 16.5708 2.25014   1
   7  -6   0 23.6178 2.62622   1
   6  -6   0 3.91668 1.88686   1
   6  -6   0 1.54201 1.77211   1
   6  -6   0 -0.1477 2.51683   3
   5  -6   0 216.957 9.16547   3
   5  -6   0 222.196 7.04865   1
   5  -6   0 235.753 7.00005   1
   4  -6   0 106.327 5.09439   1
   4  -6   0 110.208 6.29466   3
   4  -6   0 100.657 5.02781   1
   3  -6   0 928.684 19.9894   1
   3  -6   0 932.820 21.5517   3
   3  -6   0 920.127 19.8339   1
  -3   6   0 920.539 17.6047   2
   2  -6   0 1025.75 22.0902   1
   2  -6   0 1009.76 22.8540   3
   2  -6   0 1020.17 21.9968   1
   2  -6   0 1050.27 19.8614   5
   2  -6   0 1032.68 19.9861   5
  -2   6   0 1039.90 20.0910   2
   1  -6   0 2563.30 48.3197   1
   1  -6   0 2567.42 48.7695   3
   1  -6   0 2482.68 44.5545   2
   1  -6   0 2441.38 44.5015   2
   1  -6   0 2466.25 48.2048   1
   1  -6   0 2550.00 47.1304   5
   1  -6   0 2483.91 46.8077   5
  -1   6   0 2478.32 46.3188   2
   0  -6   0 12.4095 2.20979   5
   0  -6   0 14.2369 1.73805   2
   0  -6   0 10.0690 2.52418   1
   0   6   0 13.6557 2.09637   2
  -1  -6   0 499.758 11.1703   2
  -1  -6   0 488.959 12.7139   5
  -1  -6   0 494.488 13.0089   1
   1   6   0 484.297 12.6867   1
   1   6   0 498.083 11.7563   2
  -2  -6   0 65.8794 4.76796   1
  -2  -6   0 64.5510 4.54413   5
  -2  -6   0 65.1573 3.79653   2
   2   6   0 68.2315 4.04550   2
   2   6   0 64.5323 4.76171   1
   2   6   0 71.3179 4.89175   5
  -3  -6   0 58.4067 4.51526   1
  -3  -6   0 64.1616 3.86331   2
   3   6   0 57.2860 4.15201   4
   3   6   0 67.0196 5.10245   1
   3   6   0 68.0650 4.79015   5
   3   6   0 62.8032 3.80148   2
  -4  -6   0 566.359 13.4451   2
   4   6   0 566.042 15.1085   1
   4   6   0 557.636 12.9565   2
   4   6   0 548.434 14.8884   4
   4   6   0 564.423 14.9386   5
  -5  -6   0 19.4598 2.78853   2
   5   6   0 21.3494 3.48059   1
   5   6   0 23.1974 3.42336   5
   5   6   0 19.9686 3.70703   4
   5   6   0 22.9228 2.19195   2
  -6  -6   0 12.2277 2.59713   2
   6   6   0 11.2647 2.76305   5
   6   6   0 10.6215 3.16143   1
   6   6   0 1.93814 3.46504   4
  -7  -6   0 -0.6769 2.17435   2
   7   6   0 -0.2790 2.75333   1
   7   6   0 5.95922 3.81780   4
   7   6   0 1.38841 1.99838   5
  -8  -6   0 36.2190 4.05742   2
   8   6   0 26.5916 5.71391   4
   8   6   0 35.8944 5.17252   1
  -9  -6   0 48.0535 4.78121   2
   9   6   0 38.6436 5.46523   1
   9   6   0 49.4312 7.21783   4
  10   6   0 -3.9991 3.73472   1
  10   6   0 4.74490 4.99547   4
  11   6   0 -7.7991 3.95554   1
  10  -7   0 13.1684 2.56344   1
  10  -7   0 19.4554 2.96688   1
  10  -7   0 17.6383 5.02703   3
   9  -7   0 5.56369 4.09988   3
   9  -7   0 6.84285 2.29119   1
   9  -7   0 1.57133 1.94883   1
   8  -7   0 0.03640 1.86192   1
   8  -7   0 2.09519 3.22053   3
   8  -7   0 4.62762 2.07604   1
   7  -7   0 -0.5373 3.02892   3
   7  -7   0 3.58174 1.97061   1
   7  -7   0 0.66156 1.82289   1
   6  -7   0 37.3245 5.30295   3
   6  -7   0 36.7874 3.54249   1
   6  -7   0 31.8581 3.37018   1
   5  -7   0 0.84270 1.99560   1
   5  -7   0 2.53873 2.02239   1
   5  -7   0 0.82230 2.63251   3
   4  -7   0 42.5720 3.93330   1
   4  -7   0 56.2299 4.43347   1
   4  -7   0 49.7523 5.22039   3
  -4   7   0 44.7641 2.42497   2
   3  -7   0 76.3754 5.20259   1
   3  -7   0 75.2418 5.08018   1
   3  -7   0 90.3330 5.82917   3
  -3   7   0 87.6020 3.58819   2
   2  -7   0 732.799 18.4012   3
   2  -7   0 729.349 15.3297   5
   2  -7   0 741.615 15.1574   5
   2  -7   0 745.513 17.6965   1
   2  -7   0 737.536 17.7175   1
  -2   7   0 738.273 15.5772   2
   1  -7   0 43.5809 4.44712   3
   1  -7   0 35.5213 3.18462   5
   1  -7   0 43.4650 3.45530   5
   1  -7   0 29.2681 3.38265   1
   1  -7   0 31.0466 3.65985   1
  -1   7   0 34.4525 2.94714   2
   0  -7   0 335.474 9.99640   5
   0  -7   0 355.635 8.27831   2
   0  -7   0 363.600 11.0393   1
   0   7   0 354.779 9.43268   2
  -1  -7   0 90.2514 5.62861   1
  -1  -7   0 94.5949 4.14846   2
  -1  -7   0 88.0414 5.21920   5
   1   7   0 88.1123 4.67436   2
   1   7   0 94.6465 5.45213   1
  -2  -7   0 11.4374 2.20281   2
  -2  -7   0 12.4984 2.57465   5
  -2  -7   0 12.9843 2.89231   1
   2   7   0 13.3257 2.45898   2
   2   7   0 10.2809 2.81614   1
  -3  -7   0 50.9381 4.69163   1
  -3  -7   0 49.6057 3.84831   2
  -3  -7   0 46.3100 4.89517   5
   3   7   0 46.1916 4.69507   1
   3   7   0 45.4943 4.54170   5
   3   7   0 53.2677 4.01507   2
  -4  -7   0 27.8682 3.26959   2
   4   7   0 32.4137 4.22571   1
   4   7   0 32.4504 3.92619   5
   4   7   0 30.4215 3.09891   2
   4   7   0 31.3559 3.93702   4
  -5  -7   0 241.532 8.25545   2
   5   7   0 246.398 9.58328   5
   5   7   0 227.413 9.81413   1
   5   7   0 212.708 9.54613   4
   5   7   0 228.139 7.10711   2
  -6  -7   0 59.1713 4.85026   2
   6   7   0 45.1888 5.93984   4
   6   7   0 73.7894 5.82372   5
   6   7   0 60.6083 5.67673   1
  -7  -7   0 6.22504 2.84968   2
   7   7   0 8.41859 2.75214   5
   7   7   0 4.89719 3.59778   1
   7   7   0 5.72948 4.09981   4
  -8  -7   0 147.288 7.70781   2
   8   7   0 143.669 6.07462   5
   8   7   0 139.272 9.40201   1
   8   7   0 135.421 5.88962   5
   8   7   0 126.356 9.79174   4
  -9  -7   0 6.56572 3.55833   2
   9   7   0 3.77558 4.55669   4
   9   7   0 -2.9682 3.86008   1
  10   7   0 3.52810 4.40418   1
  11   7   0 2.63400 4.88825   1
  10  -8   0 6.37437 2.61253   1
  10  -8   0 8.97801 4.75436   3
  10  -8   0 9.63093 2.71175   1
   9  -8   0 15.5467 5.07471   3
   9  -8   0 11.2818 2.84921   1
   9  -8   0 8.64210 2.73167   1
   8  -8   0 5.15302 2.44590   1
   8  -8   0 14.9153 4.55501   3
   8  -8   0 5.14196 2.52622   1
   7  -8   0 -4.3778 1.97606   1
   7  -8   0 2.62403 3.21405   3
   7  -8   0 -3.4131 1.90660   1
   6  -8   0 13.0432 3.04495   1
   6  -8   0 14.3880 3.08567   1
   6  -8   0 16.2925 4.29147   3
   5  -8   0 106.041 6.54612   1
   5  -8   0 130.186 8.10312   3
   5  -8   0 113.902 6.58450   1
   4  -8   0 5.69614 2.93627   3
   4  -8   0 2.98929 2.38691   1
   4  -8   0 5.06791 2.21968   1
  -4   8   0 4.13186 1.56183   2
   3  -8   0 497.908 13.8749   1
   3  -8   0 474.867 13.6139   1
   3  -8   0 488.034 14.8065   3
  -3   8   0 492.790 11.4446   2
   2  -8   0 -0.9288 1.97493   1
   2  -8   0 0.81939 2.49895   3
   2  -8   0 3.56598 1.36283   5
   2  -8   0 2.12710 1.25561   5
   2  -8   0 3.18233 2.10290   1
  -2   8   0 2.35507 1.65494   2
   1  -8   0 6.26552 1.98149   5
   1  -8   0 1.84271 2.52538   1
   1  -8   0 4.00768 2.74045   3
   1  -8   0 2.61510 1.86486   5
  -1   8   0 4.16372 1.89183   2
   0  -8   0 120.518 6.70029   1
   0  -8   0 113.668 5.77579   5
   0  -8   0 115.415 4.14397   2
   0  -8   0 115.851 5.76226   5
   0   8   0 110.245 5.28177   2
  -1  -8   0 3.40990 2.41449   1
  -1  -8   0 5.94167 2.27418   5
  -1  -8   0 6.16168 1.87153   2
   1   8   0 4.82726 2.14350   2
  -2  -8   0 104.045 6.62981   1
  -2  -8   0 102.678 5.12003   2
  -2  -8   0 96.4326 6.15831   5
   2   8   0 95.7406 6.39793   1
   2   8   0 99.3860 5.59686   2
  -3  -8   0 0.63523 2.21009   2
  -3  -8   0 1.08025 2.27215   5
  -3  -8   0 0.98055 2.42841   1
   3   8   0 3.21710 2.66147   5
   3   8   0 4.69113 2.16550   2
   3   8   0 -1.5213 2.61441   1
  -4  -8   0 11.6922 2.77413   2
   4   8   0 17.3535 3.73649   1
   4   8   0 7.32367 3.08105   5
   4   8   0 9.70614 2.54189   2
  -5  -8   0 37.5616 4.11657   2
   5   8   0 36.7551 3.52727   2
   5   8   0 47.9824 5.19052   5
   5   8   0 38.8998 5.01048   1
  -6  -8   0 52.9583 4.84786   2
   6   8   0 61.2106 5.81916   5
   6   8   0 62.2379 6.57395   1
   6   8   0 61.3451 3.60976   2
  -7  -8   0 22.8955 3.90099   2
   7   8   0 28.0132 4.10553   5
   7   8   0 30.8054 5.46053   1
  -8  -8   0 60.6985 5.55167   2
   8   8   0 58.9146 5.28758   5
   8   8   0 64.2524 7.34257   1
  -9  -8   0 -4.4991 3.11439   2
   9   8   0 -8.6512 3.63466   1
 -10  -8   0 -7.4836 3.21563   2
  10   8   0 2.62162 4.84622   1
   9  -9   0 5.61397 3.01465   1
   9  -9   0 11.6519 4.87394   3
   9  -9   0 7.58283 3.30697   1
   8  -9   0 -1.7258 2.49373   1
   8  -9   0 -1.5998 2.37309   1
   8  -9   0 1.80613 3.59593   3
   7  -9   0 123.365 7.20099   1
   7  -9   0 119.790 7.18896   1
   7  -9   0 136.312 9.62509   3
   6  -9   0 0.94854 2.51440   1
   6  -9   0 4.84778 3.45488   3
   6  -9   0 -0.7863 2.56047   1
   5  -9   0 74.1827 5.92374   1
   5  -9   0 68.6574 7.09173   3
   5  -9   0 71.9779 5.82925   1
   4  -9   0 1.90035 2.67569   1
   4  -9   0 3.54375 3.09950   3
   4  -9   0 1.44454 2.26541   1
   3  -9   0 5.69257 2.95964   1
   3  -9   0 1.73695 3.03253   3
  -3   9   0 4.13744 2.00575   2
   2  -9   0 274.869 10.4420   1
   2  -9   0 254.291 10.6731   3
   2  -9   0 267.596 7.42923   5
   2  -9   0 261.374 7.56722   5
  -2   9   0 271.854 8.47968   2
   1  -9   0 42.2929 3.90679   5
   1  -9   0 42.4520 3.79539   5
   1  -9   0 35.5180 4.55990   3
   1  -9   0 42.2357 4.77439   1
  -1   9   0 34.4564 3.64559   2
   0  -9   0 298.308 9.93191   5
   0  -9   0 314.415 11.3739   1
   0  -9   0 306.236 11.2962   3
   0  -9   0 287.644 7.44467   2
   0  -9   0 304.718 10.1574   5
   0   9   0 298.315 9.55547   2
  -1  -9   0 288.254 11.1131   1
  -1  -9   0 287.662 10.3013   5
  -1  -9   0 299.311 8.28489   2
   1   9   0 295.757 9.65771   2
  -2  -9   0 332.248 12.1704   1
  -2  -9   0 343.497 11.7682   5
  -2  -9   0 325.284 9.50130   2
   2   9   0 335.901 10.6635   2
  -3  -9   0 50.8305 4.25016   2
   3   9   0 57.0255 4.93444   2
  -4  -9   0 198.742 8.01989   2
   4   9   0 187.481 10.7331   5
   4   9   0 184.771 7.73259   2
  -5  -9   0 3.54677 2.91278   2
   5   9   0 2.50878 3.45374   1
   5   9   0 4.47841 2.30787   2
   5   9   0 7.76716 3.46128   5
  -6  -9   0 23.0501 3.95800   2
   6   9   0 24.2952 5.29200   1
   6   9   0 17.7205 4.27503   5
   6   9   0 23.1675 2.99685   2
  -7  -9   0 4.38094 3.43397   2
   7   9   0 4.11842 3.31076   5
   7   9   0 4.62862 4.19445   1
  -8  -9   0 11.7341 4.05205   2
   8   9   0 19.9036 4.20108   5
   8   9   0 11.0827 5.05754   1
  -9  -9   0 6.45085 3.78344   2
   9   9   0 0.95940 2.33727   5
   9   9   0 -1.6253 2.00646   5
   9   9   0 -7.2043 4.43028   1
   8 -10   0 -1.0892 2.98064   1
   8 -10   0 0.91965 3.74593   3
   7 -10   0 46.4067 7.04135   3
   7 -10   0 30.6124 4.60700   1
   6 -10   0 8.57462 4.22435   3
   6 -10   0 7.43443 3.58992   1
   5 -10   0 25.4979 4.53174   1
   5 -10   0 30.7296 5.52996   3
   4 -10   0 96.8706 7.77090   3
   4 -10   0 109.074 7.66286   1
   3 -10   0 226.236 10.3653   1
   3 -10   0 204.866 10.4032   3
  -3  10   0 231.927 8.23304   2
   2 -10   0 2.92040 1.58968   5
   2 -10   0 -0.7371 2.88770   3
   2 -10   0 3.44688 3.07200   1
   2 -10   0 3.54417 1.70543   5
  -2  10   0 3.04889 2.39677   2
   1 -10   0 8.76834 2.36501   5
   1 -10   0 11.2454 3.67930   1
   1 -10   0 11.3751 2.69684   5
   1 -10   0 3.43890 3.42124   3
  -1  10   0 13.8654 2.91138   2
   0 -10   0 54.0859 5.80943   1
   0 -10   0 65.7227 5.53697   5
   0 -10   0 66.5245 6.83176   3
   0 -10   0 60.0712 3.11811   2
   0 -10   0 59.7067 5.20797   5
   0  10   0 50.5690 4.74704   2
  -1 -10   0 160.513 5.96139   2
  -1 -10   0 157.686 7.96330   5
  -1 -10   0 149.409 8.09423   5
  -1 -10   0 171.495 9.24163   1
   1  10   0 154.620 7.54599   2
  -2 -10   0 15.7851 2.83987   2
  -2 -10   0 14.3547 3.42707   5
   2  10   0 20.3424 3.68465   2
  -3 -10   0 128.818 6.45034   2
   3  10   0 135.858 7.30021   2
  -4 -10   0 212.014 8.65051   2
   4  10   0 225.925 9.02488   2
  -5 -10   0 9.05491 3.36294   2
   5  10   0 3.81364 2.67345   2
  -6 -10   0 -2.5768 2.95718   2
   6  10   0 8.87640 3.94852   5
   6  10   0 2.46082 2.37141   2
  -7 -10   0 4.03523 3.47694   2
   7  10   0 3.11577 3.55693   5
  -8 -10   0 -1.1908 3.46685   2
   8  10   0 8.53195 3.78146   5
  -9 -10   0 1.69049 3.85503   2
   9  10   0 1.44448 2.86277   5
   9  10   0 -0.0255 2.53809   5
   7 -11   0 -0.9753 3.39529   1
   7 -11   0 0.04148 3.96890   3
   6 -11   0 1.94452 3.51581   1
   6 -11   0 1.41231 3.96683   3
   5 -11   0 24.3905 5.44358   3
   5 -11   0 32.9336 5.33022   1
   4 -11   0 2.45250 3.55277   1
   4 -11   0 -3.1817 3.11858   3
   3 -11   0 22.4631 5.02964   3
   3 -11   0 24.1567 4.87562   1
  -3  11   0 13.0535 3.37248   2
   2 -11   0 -2.5740 3.26172   1
   2 -11   0 0.78640 3.55200   3
   2 -11   0 1.93657 1.68307   5
   2 -11   0 0.16387 1.71786   5
  -2  11   0 -1.9762 2.65512   2
   1 -11   0 9.27982 2.75026   5
   1 -11   0 8.74533 3.83088   1
   1 -11   0 13.1293 2.80941   5
   1 -11   0 6.04010 4.11976   3
  -1  11   0 9.79180 3.26938   2
   0 -11   0 110.650 3.94257   2
   0 -11   0 125.214 8.68307   3
   0 -11   0 123.040 7.24006   5
   0 -11   0 117.772 8.81226   1
   0 -11   0 122.974 7.25543   5
   0  11   0 132.997 7.46145   2
  -1 -11   0 7.01442 3.26394   5
  -1 -11   0 4.15735 2.95145   5
  -1 -11   0 4.01262 3.65877   3
  -1 -11   0 6.32527 2.07836   2
   1  11   0 6.68789 3.21364   2
  -2 -11   0 4.46089 3.47190   5
  -2 -11   0 3.43690 2.31066   2
   2  11   0 0.07399 2.90766   2
  -3 -11   0 240.696 8.86608   2
   3  11   0 235.630 9.87619   2
  -4 -11   0 44.7870 4.69604   2
   4  11   0 40.8474 4.72317   2
  -5 -11   0 1.63913 2.89061   2
   5  11   0 4.78259 2.80468   2
  -6 -11   0 0.16525 3.05040   2
   6  11   0 2.24732 2.49016   2
  -7 -11   0 -2.9800 3.29706   2
   7  11   0 -0.1396 2.09955   2
   7  11   0 -4.3158 4.45709   5
  -8 -11   0 7.66578 4.17105   2
   8  11   0 1.97681 3.51107   5
   6 -12   0 5.17707 4.22058   1
   6 -12   0 3.40888 4.56725   3
   5 -12   0 -1.3630 3.81797   1
   5 -12   0 4.42470 4.15637   3
   4 -12   0 50.2542 6.61499   1
   4 -12   0 39.3273 6.57312   3
   3 -12   0 -6.0940 3.33879   1
   3 -12   0 -2.9920 3.27856   3
  -3  12   0 2.11290 3.27243   2
   2 -12   0 5.98795 1.98040   5
   2 -12   0 5.54529 1.95637   5
   2 -12   0 15.8851 4.60311   1
   2 -12   0 5.85190 4.09532   3
  -2  12   0 6.86957 3.59490   2
   1 -12   0 18.6162 3.30232   5
   1 -12   0 14.4057 4.60179   3
   1 -12   0 15.0520 3.22572   5
   1 -12   0 22.1876 4.95050   1
  -1  12   0 17.4547 3.96754   2
   0 -12   0 15.8221 3.68885   5
   0 -12   0 17.3656 5.14106   3
   0 -12   0 17.8579 3.79400   5
   0  12   0 14.5517 3.93214   2
  -1 -12   0 6.31086 2.03987   2
  -1 -12   0 6.46956 3.41630   5
  -1 -12   0 11.8318 4.82998   3
  -1 -12   0 1.17306 2.81086   5
   1  12   0 5.39284 3.55959   2
  -2 -12   0 20.9824 3.22222   2
   2  12   0 23.2833 4.33082   2
  -3 -12   0 110.301 6.41275   2
   3  12   0 109.105 7.50601   2
  -4 -12   0 8.24258 3.29729   2
   4  12   0 9.48177 3.41570   2
  -5 -12   0 12.0809 3.55204   2
   5  12   0 14.1217 3.58527   2
  -6 -12   0 19.8633 4.09447   2
   6  12   0 16.3714 3.51452   2
   4 -13   0 8.36236 4.55316   3
   4 -13   0 4.43571 4.41374   1
   3 -13   0 6.54872 4.45867   1
   3 -13   0 3.57459 4.15565   3
  -3  13   0 19.3778 4.53985   2
   2 -13   0 11.5836 2.18988   5
   2 -13   0 13.9028 4.99396   3
   2 -13   0 13.7082 2.31858   5
   2 -13   0 21.6536 5.25048   1
  -2  13   0 20.1787 4.48730   2
   1 -13   0 12.7723 5.14545   3
   1 -13   0 14.3672 3.13876   5
   1 -13   0 11.1982 3.11685   5
  -1  13   0 18.0638 4.46635   2
   0 -13   0 3.12296 3.07350   5
   0 -13   0 8.61675 3.33166   5
   0 -13   0 3.66042 4.44370   3
   0  13   0 5.32220 3.71768   2
  -1 -13   0 9.32026 4.99178   3
  -1 -13   0 7.16406 3.51361   5
  -1 -13   0 6.34231 1.93040   2
   1  13   0 4.21604 3.62162   2
  -2 -13   0 31.0257 6.24087   3
  -2 -13   0 43.6416 3.93670   2
   2  13   0 38.4655 5.28648   2
  -3 -13   0 5.00616 2.83737   2
   3  13   0 8.65914 3.57841   2
  -4 -13   0 24.2885 3.95273   2
   4  13   0 20.0957 4.18948   2
   0 -14   0 3.46628 3.13842   5
   0  14   0 10.7783 4.30366   2
   4  13  -1 4.31225 3.34764   2
  -4 -13   1 10.2121 3.33081   2
   3  13  -1 0.72806 3.06015   2
  -3 -13   1 5.45996 2.77742   2
   2  13  -1 26.1922 4.82138   2
  -2 -13   1 26.4570 3.23913   2
  -2 -13   1 25.4804 6.37746   3
   1  13  -1 3.10595 3.62472   2
  -1 -13   1 2.86146 2.98161   5
  -1 -13   1 2.36965 4.47188   3
  -1 -13   1 4.04363 1.78801   2
   0  13  -1 -1.3449 3.19691   2
   0 -13   1 -1.6516 3.94160   3
   0 -13   1 0.23001 2.69971   5
   0 -13   1 2.71102 2.84709   5
  -1  13  -1 10.1341 4.15780   2
   1 -13   1 8.37932 2.74130   5
   1 -13   1 9.30894 4.84304   3
   1 -13   1 5.88337 2.77706   5
  -2  13  -1 2.98114 3.62887   2
   2 -13   1 4.54838 4.06126   1
   2 -13   1 0.44182 1.63979   5
   2 -13   1 2.37749 1.59516   5
   2 -13   1 -0.6124 3.82751   3
  -3  13  -1 40.6770 5.58564   2
   3 -13   1 31.5930 6.47231   3
   3 -13   1 34.0030 6.11991   1
   4 -13   1 8.82339 4.71701   1
   4 -13   1 3.03651 4.25348   3
   6  12  -1 1.68249 2.73537   2
  -6 -12   1 -0.0537 3.12949   2
   5  12  -1 5.43965 3.07677   2
  -5 -12   1 7.30999 3.17722   2
   4  12  -1 2.93136 3.04806   2
  -4 -12   1 5.95573 3.06565   2
   3  12  -1 3.76754 3.27442   2
  -3 -12   1 4.84808 2.76939   2
   2  12  -1 6.56953 3.55310   2
  -2 -12   1 6.08896 4.29604   3
  -2 -12   1 10.3760 2.69524   2
   1  12  -1 26.1590 4.75828   2
  -1 -12   1 30.7495 4.62489   5
  -1 -12   1 35.4084 5.06009   5
  -1 -12   1 20.3399 2.62742   2
  -1 -12   1 24.5254 5.58718   3
   0  12  -1 10.5998 3.68667   2
   0 -12   1 12.1811 3.46722   5
   0 -12   1 19.4396 3.93960   5
   0 -12   1 9.21466 4.46683   3
  -1  12  -1 78.2383 6.56194   2
   1 -12   1 73.4338 7.45087   1
   1 -12   1 77.4565 5.83666   5
   1 -12   1 81.3505 8.42847   3
   1 -12   1 80.1326 5.66186   5
  -2  12  -1 7.24706 3.56708   2
   2 -12   1 -0.1854 3.64006   3
   2 -12   1 1.92794 1.65966   5
   2 -12   1 1.84578 1.78253   5
   2 -12   1 4.08992 3.91992   1
  -3  12  -1 0.31593 3.05222   2
   3 -12   1 1.38457 4.13120   3
   3 -12   1 6.39574 4.13170   1
   4 -12   1 2.97967 4.22426   3
   4 -12   1 -0.7530 3.83611   1
   5 -12   1 14.6405 5.15061   3
   5 -12   1 10.0419 4.31657   1
   6 -12   1 23.6930 5.34653   1
   6 -12   1 11.5821 5.09637   3
   7  11  -1 4.12878 2.53932   2
  -7 -11   1 2.96383 3.65912   2
   6  11  -1 37.8208 4.31618   2
  -6 -11   1 31.3222 4.57314   2
   5  11  -1 -1.7839 2.48012   2
  -5 -11   1 4.06995 2.99097   2
   4  11  -1 20.5218 3.91877   2
  -4 -11   1 23.8279 3.89247   2
   3  11  -1 99.9348 6.95740   2
  -3 -11   1 110.610 6.32614   2
   2  11  -1 111.230 7.22956   2
  -2 -11   1 121.702 8.87417   5
  -2 -11   1 126.051 6.07186   2
   1  11  -1 147.902 8.02942   2
  -1 -11   1 145.489 9.28633   3
  -1 -11   1 133.562 5.47757   2
  -1 -11   1 153.335 8.47734   5
  -1 -11   1 124.342 7.96853   5
   0  11  -1 116.735 7.21960   2
   0 -11   1 109.836 6.81227   5
   0 -11   1 111.425 3.86089   2
   0 -11   1 111.253 8.50019   3
   0 -11   1 121.877 8.94262   1
   0 -11   1 110.606 7.04025   5
  -1  11  -1 81.7054 6.33317   2
   1 -11   1 83.5102 5.52769   5
   1 -11   1 69.1180 6.79803   1
   1 -11   1 83.0148 5.58258   5
   1 -11   1 71.9147 7.40208   3
  -2  11  -1 6.35483 3.07752   2
   2 -11   1 5.50392 2.04081   5
   2 -11   1 5.19471 1.86066   5
   2 -11   1 0.32104 3.49532   3
   2 -11   1 5.35620 3.65897   1
  -3  11  -1 113.729 6.89242   2
   3 -11   1 130.621 8.87492   1
   3 -11   1 116.912 8.87150   3
   4 -11   1 47.8398 6.92909   3
   4 -11   1 38.5046 5.53455   1
   5 -11   1 29.3608 5.78126   3
   5 -11   1 33.9831 5.51018   1
   6 -11   1 3.23432 4.03901   3
   6 -11   1 -0.9019 3.25742   1
   7 -11   1 1.66820 4.24264   3
   7 -11   1 0.29689 3.45203   1
   8  10  -1 -0.7515 3.11023   5
  -8 -10   1 -5.3725 3.26132   2
   7  10  -1 8.93456 4.07600   5
  -7 -10   1 9.90353 3.83038   2
   6  10  -1 16.3746 3.04935   2
   6  10  -1 17.6295 4.86891   5
  -6 -10   1 12.8886 3.64386   2
   5  10  -1 1.47363 2.53142   2
  -5 -10   1 3.06026 3.05578   2
   4  10  -1 10.0805 3.22657   2
  -4 -10   1 6.86242 3.00763   2
   3  10  -1 2.94728 2.60694   2
  -3 -10   1 1.25937 2.46775   2
   2  10  -1 314.533 10.9183   2
  -2 -10   1 339.238 12.2640   5
  -2 -10   1 325.059 9.60106   2
   1  10  -1 1.19618 2.53571   2
  -1 -10   1 1.21944 1.83373   2
  -1 -10   1 5.49545 3.28736   1
  -1 -10   1 0.55232 2.57337   5
  -1 -10   1 10.4551 3.41321   3
   0  10  -1 44.6229 4.52841   2
   0 -10   1 52.4836 5.79074   1
   0 -10   1 43.2642 5.85002   3
   0 -10   1 45.9142 2.84816   2
   0 -10   1 46.5070 4.60528   5
   0 -10   1 44.5751 4.61846   5
  -1  10  -1 152.645 7.08400   2
   1 -10   1 149.296 6.58613   5
   1 -10   1 152.350 6.56912   5
   1 -10   1 150.057 8.62821   1
   1 -10   1 148.454 8.74508   3
  -2  10  -1 96.4123 5.94533   2
   2 -10   1 103.684 7.78744   3
   2 -10   1 102.234 4.60508   5
   2 -10   1 99.8742 7.49456   1
   2 -10   1 103.200 4.66234   5
  -3  10  -1 52.1812 4.45326   2
   3 -10   1 38.4996 5.70918   3
   3 -10   1 45.0680 5.36358   1
   4 -10   1 2.42804 3.37348   3
   4 -10   1 3.18192 3.25968   1
   5 -10   1 5.50378 3.90444   3
   5 -10   1 2.87944 3.19859   1
   6 -10   1 47.1444 6.99265   3
   6 -10   1 31.4787 4.79563   1
   7 -10   1 37.1422 6.69795   3
   7 -10   1 31.2463 4.68985   1
   8 -10   1 -1.3381 3.78273   3
   8 -10   1 -5.0347 2.73805   1
   9   9  -1 -1.8424 2.05943   5
   9   9  -1 -0.7595 4.50013   1
   9   9  -1 -0.7633 2.24434   5
  -9  -9   1 6.12029 3.88823   2
   8   9  -1 1.44277 2.86681   5
   8   9  -1 3.36559 4.66570   1
  -8  -9   1 -0.0542 3.32767   2
   7   9  -1 24.5339 4.62571   5
   7   9  -1 30.2783 5.69347   1
  -7  -9   1 21.2350 4.12526   2
   6   9  -1 6.50105 4.23168   1
   6   9  -1 0.38241 2.96626   5
   6   9  -1 0.38270 1.89070   2
  -6  -9   1 -0.1273 2.97199   2
   5   9  -1 37.4304 5.20081   5
   5   9  -1 25.7333 3.48760   2
   5   9  -1 25.3843 6.45835   1
  -5  -9   1 29.5681 4.11737   2
   4   9  -1 594.537 25.2410   5
   4   9  -1 587.580 15.3204   2
  -4  -9   1 574.067 14.9890   2
   3   9  -1 34.8049 4.08127   2
  -3  -9   1 27.2735 3.39421   2
   2   9  -1 2.18109 2.49188   2
  -2  -9   1 -0.3488 2.50815   1
  -2  -9   1 -4.6376 1.83693   2
  -2  -9   1 -1.1705 2.05794   5
   1   9  -1 31.6220 3.73796   2
  -1  -9   1 31.7327 3.95494   5
  -1  -9   1 40.9659 5.01108   1
  -1  -9   1 37.9572 3.20787   2
   0   9  -1 4.95415 2.35252   2
   0  -9   1 3.25033 2.26584   5
   0  -9   1 3.27006 2.31154   5
   0  -9   1 3.61752 2.76847   1
   0  -9   1 7.74583 3.25871   3
   0  -9   1 3.79899 1.45223   2
  -1   9  -1 140.287 6.20327   2
   1  -9   1 155.889 8.07382   3
   1  -9   1 139.917 7.80258   1
   1  -9   1 133.915 5.95280   5
   1  -9   1 127.690 5.91172   5
  -2   9  -1 100.134 5.23740   2
   2  -9   1 97.1763 4.35059   5
   2  -9   1 94.6793 6.64796   1
   2  -9   1 102.606 4.31667   5
   2  -9   1 110.050 7.43716   3
  -3   9  -1 3.28601 1.99415   2
   3  -9   1 0.24591 2.45199   1
   3  -9   1 -3.7352 2.52481   3
   4  -9   1 62.0345 5.49114   1
   4  -9   1 68.3534 7.00894   3
   4  -9   1 80.2075 6.18641   1
   5  -9   1 -0.4256 2.90002   3
   5  -9   1 0.08770 2.48252   1
   5  -9   1 -0.4246 2.68178   1
   6  -9   1 15.8177 3.37959   1
   6  -9   1 14.3369 4.54897   3
   6  -9   1 11.4946 3.44478   1
   7  -9   1 1.03258 2.61147   1
   7  -9   1 0.68495 2.76781   1
   7  -9   1 0.74314 3.64723   3
   8  -9   1 9.37173 4.68328   3
   8  -9   1 6.60961 3.05638   1
   8  -9   1 7.09306 3.02011   1
   9  -9   1 19.1308 5.54625   3
   9  -9   1 15.1071 3.38709   1
   9  -9   1 8.21115 3.09671   1
  10   8  -1 -0.9770 4.50050   1
 -10  -8   1 3.14616 3.83571   2
   9   8  -1 -3.1597 4.18368   1
  -9  -8   1 -1.8354 3.32578   2
   8   8  -1 34.3672 4.22358   5
   8   8  -1 40.2465 6.33109   1
  -8  -8   1 36.7737 4.77080   2
   7   8  -1 1.79106 3.84668   1
   7   8  -1 5.42840 3.08030   5
  -7  -8   1 2.86540 3.05029   2
   6   8  -1 32.6454 4.94312   1
   6   8  -1 42.4230 3.30093   2
   6   8  -1 43.6418 5.26059   5
  -6  -8   1 31.9874 4.00738   2
   5   8  -1 128.425 7.70394   5
   5   8  -1 120.104 5.70332   2
   5   8  -1 124.570 8.07181   1
  -5  -8   1 124.572 6.50191   2
   4   8  -1 4.42946 2.93613   1
   4   8  -1 7.79063 2.51103   2
   4   8  -1 8.37026 3.45584   5
  -4  -8   1 7.08655 2.69684   2
   3   8  -1 310.838 11.3467   1
   3   8  -1 318.317 9.93897   2
   3   8  -1 328.982 11.8378   5
  -3  -8   1 311.267 11.2268   1
  -3  -8   1 313.900 9.50695   2
  -3  -8   1 387.885 13.4386   5
   2   8  -1 186.110 7.28750   2
   2   8  -1 191.809 8.18967   1
  -2  -8   1 176.778 6.43641   2
  -2  -8   1 170.768 7.85407   5
  -2  -8   1 186.077 8.37728   1
   1   8  -1 4.58712 2.10190   2
  -1  -8   1 8.94933 2.64882   5
  -1  -8   1 9.66066 1.95911   2
  -1  -8   1 8.74266 2.84312   1
   0   8  -1 1.38158 1.85137   2
   0  -8   1 7.98237 2.39658   5
   0  -8   1 2.62808 2.33956   1
   0  -8   1 2.34302 1.27736   2
   0  -8   1 4.06350 2.65820   3
  -1   8  -1 78.8487 4.47290   2
   1  -8   1 80.5563 4.41447   5
   1  -8   1 79.2766 5.71081   1
   1  -8   1 67.9025 5.48591   3
   1  -8   1 75.2664 4.42504   5
  -2   8  -1 27.8853 2.79985   2
   2  -8   1 26.0191 3.68357   1
   2  -8   1 31.0461 3.79214   1
   2  -8   1 31.6141 2.53315   5
   2  -8   1 28.5022 4.24660   3
   2  -8   1 30.4135 2.58295   5
  -3   8  -1 269.741 7.51156   2
   3  -8   1 285.287 9.70243   1
   3  -8   1 261.164 9.43175   1
   3  -8   1 245.828 10.2414   3
  -4   8  -1 95.2029 4.17934   2
   4  -8   1 89.9369 6.83686   3
   4  -8   1 114.226 6.29152   1
   4  -8   1 93.0540 5.69769   1
   5  -8   1 727.944 17.6237   1
   5  -8   1 720.455 17.6836   1
   5  -8   1 674.111 20.4478   3
   6  -8   1 247.901 8.75059   1
   6  -8   1 226.973 11.1783   3
   6  -8   1 232.677 8.67933   1
   7  -8   1 -1.5037 2.15205   1
   7  -8   1 3.11774 2.33345   1
   7  -8   1 0.05931 3.30654   3
   8  -8   1 27.0091 5.76956   3
   8  -8   1 22.5720 3.28873   1
   8  -8   1 23.3244 3.36308   1
   9  -8   1 0.18970 2.19847   1
   9  -8   1 -4.9029 3.30652   3
   9  -8   1 -1.2766 2.20570   1
  10  -8   1 -1.5040 2.21817   1
  10  -8   1 0.96123 4.18333   3
  10  -8   1 -4.3638 1.95558   1
  11   7  -1 -0.7577 4.16506   1
  10   7  -1 -1.1575 4.04745   1
   9   7  -1 -8.0810 3.73060   1
  -9  -7   1 -6.0957 2.85058   2
   8   7  -1 149.419 6.41218   5
   8   7  -1 133.875 6.06295   5
   8   7  -1 169.340 10.0472   1
  -8  -7   1 153.912 7.84370   2
   7   7  -1 17.9011 4.34494   1
   7   7  -1 10.7501 2.86636   5
  -7  -7   1 16.7732 3.43523   2
   6   7  -1 30.6653 4.80244   1
   6   7  -1 26.6354 3.86801   5
  -6  -7   1 17.1653 3.23686   2
   5   7  -1 265.338 10.0744   5
   5   7  -1 259.368 7.79587   2
   5   7  -1 262.243 10.5517   1
  -5  -7   1 275.565 8.94386   2
   4   7  -1 366.497 9.93584   2
   4   7  -1 333.458 11.5744   1
   4   7  -1 345.540 11.5572   5
  -4  -7   1 345.749 9.94862   2
   3   7  -1 96.7583 6.06535   1
   3   7  -1 98.4199 6.27173   5
   3   7  -1 115.370 5.36119   2
  -3  -7   1 100.878 5.04024   2
  -3  -7   1 97.0817 5.86308   5
  -3  -7   1 107.007 6.07484   1
   2   7  -1 5.65250 1.95089   2
   2   7  -1 2.64117 2.17655   1
  -2  -7   1 2.03644 1.93784   5
  -2  -7   1 5.79961 2.44898   1
  -2  -7   1 3.85346 1.85955   2
   1   7  -1 377.986 10.3101   2
   1   7  -1 381.204 11.1607   1
  -1  -7   1 380.931 11.0910   5
  -1  -7   1 392.888 11.7501   1
  -1  -7   1 385.417 9.45891   2
   0   7  -1 88.7053 4.49265   2
   0  -7   1 86.4065 5.23668   3
   0  -7   1 83.3795 3.43714   2
   0  -7   1 94.4475 5.54850   1
   0  -7   1 82.5911 4.78046   5
  -1   7  -1 855.809 18.3700   2
   1  -7   1 861.939 20.2599   1
   1  -7   1 868.407 18.7606   5
   1  -7   1 897.819 20.9320   3
   1  -7   1 878.113 20.3558   1
   1  -7   1 869.048 18.7103   5
  -2   7  -1 47.1221 3.32261   2
   2  -7   1 55.8766 4.57905   1
   2  -7   1 61.3425 3.04745   5
   2  -7   1 57.0263 4.42195   1
   2  -7   1 51.5958 3.03227   5
   2  -7   1 57.4661 5.02601   3
  -3   7  -1 444.517 10.0104   2
   3  -7   1 446.292 13.6262   3
   3  -7   1 437.753 12.0968   1
   3  -7   1 445.802 12.2357   1
  -4   7  -1 252.707 6.04421   2
   4  -7   1 241.780 8.31959   1
   4  -7   1 270.622 10.3172   3
   4  -7   1 255.612 8.38451   1
   5  -7   1 164.779 6.54202   1
   5  -7   1 157.468 8.49464   3
   5  -7   1 159.892 6.47310   1
   6  -7   1 146.695 6.16783   1
   6  -7   1 151.853 6.11649   1
   6  -7   1 145.950 9.00278   3
   7  -7   1 1.05747 1.92778   1
   7  -7   1 2.59158 3.17015   3
   7  -7   1 -1.7401 1.76588   1
   8  -7   1 19.0516 2.62982   1
   8  -7   1 24.7029 5.15751   3
   8  -7   1 21.0100 2.88438   1
   9  -7   1 0.28188 1.93962   1
   9  -7   1 1.12871 3.70423   3
   9  -7   1 0.44258 1.90982   1
  10  -7   1 1.27588 1.90740   1
  10  -7   1 0.67833 3.84125   3
  10  -7   1 0.47263 1.93137   1
  11  -7   1 8.47883 2.36827   1
  11  -7   1 11.4481 2.60291   1
  11  -7   1 11.6021 5.08851   3
  11   6  -1 -6.5116 3.77136   1
  10   6  -1 21.1627 5.34901   1
   9   6  -1 24.6785 5.04810   1
  -9  -6   1 20.3507 3.93397   2
   8   6  -1 78.9141 8.32786   4
   8   6  -1 92.7867 7.59202   1
  -8  -6   1 89.5704 5.81977   2
   7   6  -1 1.07665 3.03336   1
   7   6  -1 -3.7329 3.17881   4
   7   6  -1 2.30031 1.75539   5
   7   6  -1 1.28985 1.96428   5
  -7  -6   1 3.84680 2.50869   2
   6   6  -1 -1.1690 1.90743   5
   6   6  -1 1.19517 2.48421   1
   6   6  -1 0.41395 3.13290   4
  -6  -6   1 2.72902 2.20004   2
   5   6  -1 105.525 4.10910   2
   5   6  -1 109.791 6.05075   5
   5   6  -1 111.885 6.95689   4
   5   6  -1 111.266 6.58144   1
  -5  -6   1 103.448 5.24989   2
   4   6  -1 72.2117 5.50451   1
   4   6  -1 73.7177 3.97636   2
   4   6  -1 68.3826 5.05562   5
  -4  -6   1 70.7119 4.34721   2
   3   6  -1 201.254 7.91400   1
   3   6  -1 203.594 7.90626   5
   3   6  -1 192.479 6.54461   2
  -3  -6   1 198.860 6.45898   2
  -3  -6   1 192.844 7.48623   1
   2   6  -1 1414.25 30.1560   5
   2   6  -1 1384.55 28.3338   2
   2   6  -1 1476.73 29.8910   1
  -2  -6   1 1405.86 29.7931   1
  -2  -6   1 1407.11 29.7887   5
  -2  -6   1 1453.54 27.9728   2
   1   6  -1 790.099 18.0347   1
   1   6  -1 788.622 17.1283   2
  -1  -6   1 813.935 18.5921   1
  -1  -6   1 779.297 18.0636   5
  -1  -6   1 796.145 16.3930   2
   0   6  -1 178.071 5.79177   2
   0  -6   1 177.007 4.93886   2
   0  -6   1 178.442 7.01815   1
   0  -6   1 167.490 6.25083   5
  -1   6  -1 475.527 10.9555   2
   1  -6   1 477.488 11.4210   5
   1  -6   1 502.926 12.7281   1
   1  -6   1 493.049 11.4504   5
   1  -6   1 485.718 9.20004   2
   1  -6   1 478.157 12.4669   1
   1  -6   1 492.172 9.16697   2
   1  -6   1 477.947 12.9914   3
  -2   6  -1 291.505 7.21160   2
   2  -6   1 300.907 6.97852   5
   2  -6   1 300.302 8.96752   1
   2  -6   1 309.798 8.93225   1
   2  -6   1 301.910 7.06474   5
   2  -6   1 302.814 9.81157   3
  -3   6  -1 47.7608 2.26896   2
   3  -6   1 48.5612 3.67316   1
   3  -6   1 52.3460 3.90046   1
   3  -6   1 50.1538 2.60415   4
   3  -6   1 53.5663 5.03783   3
   4  -6   1 1157.18 24.0516   1
   4  -6   1 1219.94 27.2169   3
   4  -6   1 1149.52 23.9986   1
   4  -6   1 1191.93 23.9165   4
   5  -6   1 294.170 8.08953   1
   5  -6   1 298.058 11.0583   3
   5  -6   1 286.265 8.09034   1
   5  -6   1 297.435 9.16195   4
   6  -6   1 167.173 5.70279   1
   6  -6   1 169.495 7.59376   4
   6  -6   1 176.859 8.80870   3
   6  -6   1 155.051 5.64500   1
   7  -6   1 104.670 4.39977   1
   7  -6   1 129.326 7.16126   4
   7  -6   1 108.164 4.53869   1
   7  -6   1 112.207 7.72154   3
   8  -6   1 7.43438 3.44086   4
   8  -6   1 3.19475 3.45136   3
   8  -6   1 5.71495 1.67128   1
   8  -6   1 5.36660 1.86320   1
   9  -6   1 4.30914 1.85263   1
   9  -6   1 7.13076 1.70619   1
   9  -6   1 2.80484 3.63997   3
   9  -6   1 6.38504 3.97508   4
  10  -6   1 14.9856 2.01919   1
  10  -6   1 14.3711 4.88686   3
  10  -6   1 17.7838 2.32093   1
  11  -6   1 2.04394 4.15571   3
  11   5  -1 1.98078 4.03234   1
  10   5  -1 2.66962 3.75972   1
   9   5  -1 -0.4190 3.30492   1
   9   5  -1 2.89479 3.94976   4
   8   5  -1 5.31967 3.06393   1
   8   5  -1 5.71053 4.43058   4
  -8  -5   1 2.61412 2.29652   2
   7   5  -1 70.3931 3.62197   5
   7   5  -1 73.1391 5.71411   1
   7   5  -1 75.9142 6.01476   1
   7   5  -1 66.2126 6.77185   4
   7   5  -1 74.0352 3.61262   5
  -7  -5   1 68.1514 4.52445   2
   6   5  -1 48.0044 5.65207   4
   6   5  -1 47.3950 4.76159   1
   6   5  -1 38.2879 4.15047   1
   6   5  -1 38.8790 3.67949   5
  -6  -5   1 44.8177 3.62909   2
   5   5  -1 769.126 21.3809   1
   5   5  -1 801.322 18.4886   5
   5   5  -1 830.761 19.3620   1
   5   5  -1 787.513 20.2542   4
  -5  -5   1 799.050 17.4112   2
   4   5  -1 6.29159 1.63960   2
   4   5  -1 5.09937 2.47769   4
   4   5  -1 4.86533 2.46518   1
   4   5  -1 5.60981 2.28823   5
  -4  -5   1 6.08164 2.01116   2
   3   5  -1 341.583 8.83650   2
   3   5  -1 354.914 9.93166   4
   3   5  -1 348.477 10.2117   1
   3   5  -1 348.330 10.1972   5
  -3  -5   1 343.207 8.85165   2
   2   5  -1 1112.45 24.1422   5
   2   5  -1 1153.06 24.0904   1
   2   5  -1 1122.64 22.8386   2
  -2  -5   1 1172.84 24.1359   1
  -2  -5   1 1120.53 24.0674   5
  -2  -5   1 1135.50 22.4854   2
   1   5  -1 70.2408 3.98906   1
   1   5  -1 71.2278 3.45853   2
  -1  -5   1 65.9140 4.11726   1
  -1  -5   1 63.1464 3.08457   2
  -1  -5   1 56.3187 3.66437   5
   0   5  -1 349.855 8.49150   2
   0  -5   1 371.916 9.28118   5
   0  -5   1 354.047 7.83208   2
   0  -5   1 346.588 9.58314   1
  -1   5  -1 14.4203 1.56470   2
   1  -5   1 15.4852 2.10082   1
   1  -5   1 17.8538 2.56390   3
   1  -5   1 14.5564 2.02516   1
   1  -5   1 14.8972 1.72268   5
   1  -5   1 14.6824 1.72394   5
  -2   5  -1 785.432 14.9128   2
   2  -5   1 746.761 16.4879   1
   2  -5   1 793.272 17.9087   3
   2  -5   1 761.587 14.7587   5
   2  -5   1 773.160 16.6818   1
   2  -5   1 778.453 14.7556   5
   2  -5   1 775.831 14.7762   4
   3  -5   1 415.831 10.1256   1
   3  -5   1 443.458 10.0193   4
   3  -5   1 427.305 11.9993   3
   3  -5   1 433.792 10.2389   1
   4  -5   1 147.226 6.96417   3
   4  -5   1 134.584 5.58448   4
   4  -5   1 143.687 4.80726   1
   4  -5   1 142.061 4.85226   1
   5  -5   1 -2.8197 1.18943   1
   5  -5   1 0.02201 1.93314   4
   5  -5   1 1.52781 1.31926   1
   5  -5   1 -2.7639 1.95394   3
   6  -5   1 141.118 7.86486   3
   6  -5   1 139.246 4.21785   1
   6  -5   1 130.168 6.84506   4
   6  -5   1 122.744 4.14297   1
   7  -5   1 52.4725 5.38394   4
   7  -5   1 46.8383 5.64432   3
   7  -5   1 50.0305 2.59736   1
   7  -5   1 45.1075 2.39634   1
   8  -5   1 -1.1366 3.35985   4
   8  -5   1 -0.1716 2.93909   3
   9  -5   1 -3.8955 3.29595   4
   9  -5   1 1.70815 3.34476   3
  10  -5   1 25.8707 5.58025   4
  10  -5   1 25.1841 5.47207   3
  11  -5   1 -1.6065 4.46782   4
  11  -5   1 -0.3572 3.93946   3
  12   4  -1 2.82393 3.91424   1
  11   4  -1 28.2751 4.91146   1
  10   4  -1 34.3890 7.16079   4
  10   4  -1 41.5149 5.19769   1
   9   4  -1 3.42320 3.17550   1
   9   4  -1 1.33873 4.79846   4
   8   4  -1 -1.8599 2.48352   1
   8   4  -1 -2.6876 3.73775   4
   8   4  -1 2.26983 2.32412   1
  -8  -4   1 -1.0780 1.81436   2
   7   4  -1 1.87318 3.61860   4
   7   4  -1 -2.1513 1.80621   1
   7   4  -1 -3.4731 2.23133   1
  -7  -4   1 -0.3148 1.85927   2
   6   4  -1 9.49186 1.76136   5
   6   4  -1 8.98277 1.84751   5
   6   4  -1 3.64812 2.41704   1
   6   4  -1 9.01099 4.20333   4
   6   4  -1 5.09830 2.67055   1
  -6  -4   1 2.74612 2.08197   2
   5   4  -1 321.695 11.1823   4
   5   4  -1 310.064 9.76524   1
   5   4  -1 331.048 9.84722   1
   5   4  -1 322.446 8.97594   5
  -5  -4   1 319.739 8.44626   2
   4   4  -1 943.186 21.6958   4
   4   4  -1 954.055 18.1762   2
   4   4  -1 937.488 20.7512   1
   4   4  -1 926.560 20.2083   5
   4   4  -1 953.265 20.7133   1
  -4  -4   1 941.205 19.1780   2
   3   4  -1 1578.40 31.9753   5
   3   4  -1 1624.82 32.1381   1
   3   4  -1 1627.32 30.6457   2
   3   4  -1 1613.57 32.4381   4
  -3  -4   1 1622.41 30.7502   2
   2   4  -1 258.212 7.67097   5
   2   4  -1 264.852 6.80155   2
   2   4  -1 270.021 7.68170   1
  -2  -4   1 260.610 6.65986   2
  -2  -4   1 262.305 7.57673   1
   1   4  -1 7.94663 1.44060   1
  -1  -4   1 6.11661 1.40251   1
  -1  -4   1 11.8753 1.80296   5
  -1  -4   1 5.88717 1.13532   2
   0   4  -1 786.126 15.6355   2
   0  -4   1 799.725 15.1544   2
   0  -4   1 777.281 16.2922   5
   0  -4   1 783.514 16.6748   1
  -1   4  -1 118.385 3.25577   2
   1  -4   1 116.859 4.49768   3
   1  -4   1 107.132 3.96742   1
   1  -4   1 106.911 4.05744   1
   1  -4   1 106.716 3.50765   5
   1  -4   1 114.436 3.61190   5
   2  -4   1 424.617 9.07751   4
   2  -4   1 428.253 9.58417   1
   2  -4   1 433.392 10.8548   3
   2  -4   1 415.424 9.60914   1
   3  -4   1 758.428 17.4975   3
   3  -4   1 771.603 15.1965   1
   3  -4   1 771.623 16.2065   4
   3  -4   1 751.743 15.1911   1
   4  -4   1 189.568 4.72256   1
   4  -4   1 191.657 4.68287   1
   4  -4   1 190.718 7.39603   3
   4  -4   1 196.515 6.71915   4
   5  -4   1 423.010 12.3384   4
   5  -4   1 452.850 13.1416   3
   6  -4   1 75.2602 5.67858   4
   6  -4   1 78.2807 5.82038   3
   7  -4   1 279.472 10.8304   4
   7  -4   1 259.501 10.7693   3
   8  -4   1 9.56680 3.66446   3
   8  -4   1 2.84835 3.54724   4
   9  -4   1 67.8908 7.41196   4
   9  -4   1 72.5724 7.41759   3
  10  -4   1 8.12685 4.01578   3
  10  -4   1 12.0391 4.91585   4
  11  -4   1 16.9150 5.05662   3
  11  -4   1 11.3071 5.20902   4
  12  -4   1 -4.5264 4.49963   4
  12   3  -1 2.30768 3.58523   1
  11   3  -1 3.75294 3.39508   1
  11   3  -1 5.32731 4.89596   4
  10   3  -1 0.62814 2.78731   1
  10   3  -1 6.55643 5.41700   4
   9   3  -1 17.8617 5.50428   4
   9   3  -1 17.0022 3.21920   1
   9   3  -1 18.9398 3.51014   1
   8   3  -1 41.0034 4.20004   1
   8   3  -1 29.5248 3.55896   1
   8   3  -1 28.4626 5.63085   4
   7   3  -1 130.029 6.14405   1
   7   3  -1 125.932 6.37944   1
   7   3  -1 146.852 8.85431   4
  -7  -3   1 119.840 4.62258   2
   6   3  -1 303.416 11.4343   4
   6   3  -1 267.915 8.78036   1
   6   3  -1 277.534 8.69448   1
  -6  -3   1 271.213 7.13600   2
   5   3  -1 39.1558 2.58034   5
   5   3  -1 45.8319 3.58458   1
   5   3  -1 38.1348 4.28095   4
   5   3  -1 44.3372 2.64007   5
   5   3  -1 43.3623 3.56489   1
  -5  -3   1 44.8722 2.76427   2
   4   3  -1 195.566 6.42172   1
   4   3  -1 192.742 6.54668   1
   4   3  -1 194.445 5.95038   5
   4   3  -1 186.185 7.35417   4
  -4  -3   1 199.090 5.42549   2
   3   3  -1 134.452 4.68593   1
   3   3  -1 120.448 3.44592   2
   3   3  -1 113.719 4.50280   1
   3   3  -1 117.770 4.41795   5
   3   3  -1 107.404 4.91910   4
  -3  -3   1 113.455 3.73804   2
   2   3  -1 749.223 15.6992   4
   2   3  -1 701.593 15.5161   5
   2   3  -1 746.896 14.7379   2
   2   3  -1 748.098 15.6053   1
  -2  -3   1 730.975 14.6227   2
   1   3  -1 4082.20 73.3797   2
   1   3  -1 4089.30 74.1025   1
  -1  -3   1 4096.12 73.1210   2
  -1  -3   1 4083.96 74.1697   1
   0   3  -1 1243.48 23.1552   2
   0  -3   1 1207.50 23.6945   5
   0  -3   1 1251.90 22.8323   2
   0  -3   1 1262.87 24.0350   1
   1  -3   1 6587.26 117.623   1
   1  -3   1 6611.42 117.546   1
   1  -3   1 6621.77 116.577   4
   2  -3   1 0.10875 0.68203   1
   2  -3   1 2.40777 0.96808   4
   2  -3   1 0.37587 1.15036   3
   2  -3   1 5.05448 0.87937   1
   3  -3   1 0.06362 1.17214   3
   3  -3   1 0.56815 1.11992   4
   3  -3   1 -0.3398 0.47458   1
   3  -3   1 0.57812 0.45428   1
   4  -3   1 466.036 12.6119   3
   4  -3   1 494.849 12.4594   4
   5  -3   1 72.8077 4.88332   4
   5  -3   1 71.5568 5.02012   3
   6  -3   1 37.4935 4.55775   4
   6  -3   1 43.3639 4.76264   3
   7  -3   1 433.456 14.0030   3
   7  -3   1 439.656 14.4645   4
   8  -3   1 29.1889 5.41819   4
   8  -3   1 40.2931 5.24234   3
   9  -3   1 40.2934 6.15579   4
   9  -3   1 38.8590 5.73964   3
  10  -3   1 101.267 9.04406   4
  10  -3   1 98.7263 8.39442   3
  11  -3   1 -0.4230 3.78183   3
  11  -3   1 -8.9575 3.72939   4
  12  -3   1 -6.8016 4.58785   4
  12   2  -1 0.66872 2.96770   1
  11   2  -1 -0.2950 4.45244   4
  11   2  -1 -1.8954 2.50838   1
  10   2  -1 1.99188 2.28393   1
  10   2  -1 3.15210 2.61075   1
  10   2  -1 -1.0350 4.79526   4
   9   2  -1 2.02697 2.34970   1
   9   2  -1 2.18292 4.07619   4
   9   2  -1 5.91108 2.42924   1
   8   2  -1 29.3844 3.41082   1
   8   2  -1 32.6238 3.43389   1
   8   2  -1 22.6652 5.28766   4
   7   2  -1 23.8612 4.38026   4
   7   2  -1 20.5126 2.76063   1
   7   2  -1 18.5231 2.78987   1
   6   2  -1 613.669 14.5027   1
   6   2  -1 630.186 14.5013   1
   6   2  -1 658.991 18.1518   4
   5   2  -1 1916.77 36.9364   1
   5   2  -1 1942.06 40.1713   4
   5   2  -1 1942.13 37.0281   1
  -5  -2   1 1920.28 35.1447   2
   4   2  -1 10.3146 1.20270   5
   4   2  -1 14.3827 1.72129   1
   4   2  -1 6.40526 2.14621   4
   4   2  -1 11.7027 1.20772   5
   4   2  -1 8.99692 1.61583   1
  -4  -2   1 11.3769 1.18105   2
   3   2  -1 225.884 7.13936   4
   3   2  -1 226.717 6.16461   1
   3   2  -1 227.422 5.81997   5
   3   2  -1 222.125 6.09644   1
  -3  -2   1 234.050 5.29068   2
   2   2  -1 9999.99 177.497   1
   1   2  -1 1.41315 0.60235   2
   1   2  -1 2.24012 0.78667   1
  -1  -2   1 2.46995 0.66169   2
  -1  -2   1 1.03207 0.62143   1
   0   2  -1 24.3493 1.15838   2
   0  -2   1 21.1594 1.03480   2
   0  -2   1 20.5880 1.41109   1
   0  -2   1 18.2207 1.24364   5
   1  -2   1 2360.95 42.1654   4
   1  -2   1 2372.80 41.7529   5
   1  -2   1 2327.45 42.1313   1
   1  -2   1 2365.96 42.2645   1
   1  -2   1 2308.62 43.0590   3
   1  -2   1 2357.45 41.7258   5
   2  -2   1 9551.97 169.478   4
   3  -2   1 368.638 9.59584   3
   3  -2   1 372.636 9.50631   4
   4  -2   1 1853.22 36.5097   4
   4  -2   1 1786.59 36.1323   3
   5  -2   1 1104.56 24.8042   4
   5  -2   1 1095.65 24.4542   3
   6  -2   1 526.109 14.8888   3
   6  -2   1 571.777 15.8731   4
   7  -2   1 59.9696 5.40006   3
   7  -2   1 57.6065 6.00528   4
   8  -2   1 91.0991 6.89024   3
   8  -2   1 93.3251 8.25922   4
   9  -2   1 94.1979 7.41523   3
   9  -2   1 84.3124 8.25373   4
  10  -2   1 8.89471 5.13761   4
  11  -2   1 0.03720 4.85978   4
  12  -2   1 -2.6973 5.02920   4
  12  -2   1 0.46412 1.77334   1
  12   1  -1 1.22785 2.58449   1
  11   1  -1 5.84820 2.61341   1
  11   1  -1 7.17110 2.75585   1
  11   1  -1 1.80849 4.87771   4
  10   1  -1 -0.0287 4.07444   4
  10   1  -1 -1.0023 1.87290   1
  10   1  -1 0.30057 2.23278   1
   9   1  -1 213.797 11.9436   4
   9   1  -1 194.826 7.31437   1
   9   1  -1 205.266 7.33802   1
   8   1  -1 23.4690 4.92894   4
   8   1  -1 26.1008 2.76339   1
   8   1  -1 25.8998 2.83773   1
   7   1  -1 236.283 10.4375   4
   7   1  -1 214.524 6.93471   1
   7   1  -1 241.001 6.98563   1
   6   1  -1 917.758 19.0546   1
   6   1  -1 922.939 19.0027   1
   6   1  -1 958.122 23.3978   4
   5   1  -1 44.1271 2.76408   1
   5   1  -1 44.9298 4.51355   4
   5   1  -1 41.6891 2.58565   1
   4   1  -1 2.46285 1.03569   1
   4   1  -1 0.50396 1.54334   4
   4   1  -1 1.17434 0.89452   1
   3   1  -1 3.83443 1.60891   4
   3   1  -1 9.16127 1.13328   1
   3   1  -1 5.91121 1.09153   1
   2   1  -1 1628.31 29.6484   5
   2   1  -1 1608.41 29.8509   1
   2   1  -1 1636.05 31.1110   4
   2   1  -1 1619.04 29.8867   1
   2   1  -1 1633.46 29.6646   5
  -2  -1   1 1631.17 29.0989   2
   1   1  -1 3500.51 62.7491   1
   1   1  -1 3452.42 62.7398   5
  -1  -1   1 3598.08 62.3029   2
   0  -1   1 2788.82 50.4420   5
   0  -1   1 2833.50 50.5570   1
   0  -1   1 2884.83 50.6149   3
   1  -1   1 1721.78 31.6645   3
   1  -1   1 1723.26 31.3458   4
   2  -1   1 992.760 19.8288   3
   2  -1   1 1008.98 19.8603   4
   3  -1   1 417.985 10.2445   3
   3  -1   1 412.303 10.4722   4
   4  -1   1 548.102 13.4785   3
   4  -1   1 560.178 13.9824   4
   5  -1   1 49.9808 5.00801   4
   5  -1   1 46.5484 4.18324   3
   6  -1   1 0.14199 2.36271   4
   6  -1   1 2.55793 2.20902   3
   7  -1   1 -1.9640 3.03915   4
   7  -1   1 -1.6136 2.25876   3
   8  -1   1 27.1815 4.66422   3
   8  -1   1 23.3324 5.01349   4
   9  -1   1 211.192 11.2622   4
  10  -1   1 2.11395 4.19411   4
  10  -1   1 10.1482 1.90746   1
  10  -1   1 10.7044 1.96034   1
  11  -1   1 1.80012 4.89047   4
  11  -1   1 0.60764 1.69251   1
  11  -1   1 4.92509 1.88772   1
  12  -1   1 4.57364 2.21409   1
  12  -1   1 7.64214 2.29238   1
  12  -1   1 5.60848 5.71479   4
  12   0  -1 1.36242 2.30311   1
  12   0  -1 -3.0024 2.13887   1
  11   0  -1 58.8764 7.78808   4
  11   0  -1 80.7403 5.13981   1
  11   0  -1 64.0583 4.96627   1
  10   0  -1 4.79842 2.27238   1
  10   0  -1 10.8225 2.33909   1
  10   0  -1 -0.3465 4.67381   4
   9   0  -1 111.502 5.10254   1
   9   0  -1 114.529 5.15114   1
   9   0  -1 128.281 9.85087   4
   8   0  -1 -1.4199 1.44535   1
   8   0  -1 -2.0359 3.14804   4
   8   0  -1 -0.2903 1.33594   1
   7   0  -1 74.3583 6.53297   4
   7   0  -1 89.6694 3.67372   1
   7   0  -1 95.1733 3.84069   1
   6   0  -1 716.651 14.6417   1
   6   0  -1 732.005 19.3189   4
   6   0  -1 726.330 14.5909   1
   5   0  -1 272.321 6.24204   1
   5   0  -1 276.144 9.52722   4
   5   0  -1 279.810 6.37190   1
   4   0  -1 265.109 5.71584   1
   4   0  -1 252.060 8.35587   4
   4   0  -1 272.875 5.82343   1
   3   0  -1 639.603 12.0074   1
   3   0  -1 641.782 14.5376   4
   3   0  -1 620.463 11.9156   1
   2   0  -1 1963.03 35.2677   1
   2   0  -1 1993.68 37.0653   4
   2   0  -1 1965.00 35.2436   1
   1   0  -1 1220.07 21.8982   1
   1   0  -1 1212.59 21.7534   5
   1   0  -1 1209.93 21.7311   5
   1   0  -1 1230.93 21.8681   1
   0   0   1 471.025 8.49785   2
   1   0   1 128.727 3.49243   3
   1   0   1 113.491 3.43939   4
   3   0   1 880.831 18.7273   3
   3   0   1 907.040 19.3051   4
   4   0   1 383.367 10.3477   3
   4   0   1 388.036 10.9962   4
   5   0   1 166.940 6.83782   3
   5   0   1 154.792 7.11218   4
   6   0   1 336.760 11.8408   4
   7   0   1 113.355 3.55650   1
   7   0   1 106.703 7.94807   4
   7   0   1 112.569 3.71461   1
   8   0   1 128.579 4.30410   1
   8   0   1 129.322 4.46065   1
   8   0   1 124.315 8.47883   4
   9   0   1 -1.7901 1.45301   1
   9   0   1 0.39769 1.73989   1
   9   0   1 -4.3608 4.33922   4
  10   0   1 -6.1821 4.39649   4
  10   0   1 0.04535 1.83766   1
  10   0   1 0.27343 1.66255   1
  11   0   1 10.4606 2.46483   1
  11   0   1 15.4308 2.67144   1
  11   0   1 3.39902 4.94096   4
  12   0   1 -1.7733 4.58257   4
  12   0   1 0.85088 1.93957   1
  12   0   1 1.61929 2.34508   1
  12  -1  -1 -2.5014 2.01839   1
  12  -1  -1 -1.2865 2.03367   1
  11  -1  -1 -0.4496 4.31474   4
  11  -1  -1 0.57544 1.99997   1
  11  -1  -1 3.03057 2.02777   1
  10  -1  -1 142.572 5.60715   1
  10  -1  -1 127.205 5.39910   1
  10  -1  -1 145.577 10.6043   4
   9  -1  -1 26.4002 5.86300   4
   9  -1  -1 23.7141 2.51981   1
   9  -1  -1 18.4947 2.25501   1
   8  -1  -1 214.114 5.97354   1
   8  -1  -1 232.455 10.8465   4
   8  -1  -1 214.889 6.07746   1
   7  -1  -1 89.2476 3.10180   1
   7  -1  -1 87.3986 3.21534   1
   7  -1  -1 86.0972 6.49611   4
   6  -1  -1 378.291 11.3772   3
   6  -1  -1 394.516 12.7145   4
   5  -1  -1 42.8718 4.32687   4
   5  -1  -1 41.5208 3.74255   3
   4  -1  -1 662.029 15.8876   4
   4  -1  -1 667.653 14.9481   3
   3  -1  -1 8003.68 141.892   4
   3  -1  -1 7796.04 140.937   3
   1  -1  -1 1200.60 22.1895   3
   1  -1  -1 1231.50 22.0320   1
   1  -1  -1 1233.90 21.9218   1
   0  -1  -1 344.321 6.57063   2
   0  -1  -1 333.177 6.79783   1
   0   1   1 341.231 6.48410   2
  -1  -1  -1 1105.83 19.8142   2
   1   1   1 1105.15 20.6584   4
   1   1   1 1085.66 19.7009   2
   1   1   1 1064.16 20.1443   5
   1   1   1 1116.36 20.2037   1
   1   1   1 1093.08 20.1989   1
   2   1   1 843.091 15.8979   1
   2   1   1 849.179 15.5117   5
   2   1   1 842.950 17.4091   4
   2   1   1 845.933 15.9645   1
   3   1   1 279.249 6.18837   1
   3   1   1 275.148 8.19800   4
   3   1   1 280.657 6.12130   1
   4   1   1 206.898 4.98352   1
   4   1   1 207.047 5.08479   1
   4   1   1 203.626 7.44469   4
   5   1   1 632.165 12.9436   1
   5   1   1 630.887 12.7837   1
   5   1   1 626.908 16.8015   4
   6   1   1 96.2956 3.76140   1
   6   1   1 89.2109 6.48233   4
   6   1   1 90.9773 3.55906   1
   7   1   1 65.4144 3.56687   1
   7   1   1 60.6762 6.08323   4
   7   1   1 66.7947 3.41207   1
   8   1   1 -1.7056 3.83450   4
   8   1   1 5.09331 1.74974   1
   8   1   1 3.56913 1.79826   1
   9   1   1 281.706 8.68133   1
   9   1   1 309.598 14.1551   4
   9   1   1 280.777 8.49660   1
  10   1   1 17.6660 2.80773   1
  10   1   1 18.9070 5.63261   4
  10   1   1 11.7386 2.62207   1
  11   1   1 1.45152 4.34938   4
  11   1   1 0.33444 2.03660   1
  11   1   1 3.07146 2.41368   1
  12   1   1 9.90201 2.95531   1
  12   1   1 19.1309 6.59753   4
  12   1   1 17.5004 3.19816   1
  12  -2  -1 27.8308 3.37035   1
  12  -2  -1 19.0999 2.70283   1
  11  -2  -1 12.4806 2.28806   1
  11  -2  -1 19.3224 2.61007   1
  10  -2  -1 20.2838 5.39016   4
  10  -2  -1 24.4930 2.49420   1
  10  -2  -1 19.8346 2.35290   1
   9  -2  -1 10.4320 1.79038   1
   9  -2  -1 12.5109 1.83469   1
   9  -2  -1 11.8089 4.68537   4
   8  -2  -1 67.6080 6.19043   3
   8  -2  -1 64.9480 6.59735   4
   7  -2  -1 242.070 10.4695   4
   7  -2  -1 253.212 9.60816   3
   6  -2  -1 159.994 7.82495   4
   6  -2  -1 160.354 6.96669   3
   5  -2  -1 1363.97 28.6338   3
   5  -2  -1 1390.94 29.6232   4
   4  -2  -1 1348.12 28.0647   4
   4  -2  -1 1366.49 27.4971   3
   3  -2  -1 3211.23 59.0453   4
   3  -2  -1 3156.84 58.6208   3
   1  -2  -1 3681.82 65.5225   1
   1  -2  -1 3653.43 65.8023   3
   1  -2  -1 3695.26 65.6780   1
   0  -2  -1 454.838 8.78616   2
   0  -2  -1 452.362 9.42347   5
   0  -2  -1 452.212 9.35564   1
   0  -2  -1 454.898 9.24292   5
   0   2   1 454.508 8.76511   2
   0   2   1 455.785 8.49584   4
  -2  -2  -1 3259.18 58.5934   2
   2   2   1 3318.06 58.3567   2
   2   2   1 3282.35 59.4606   1
   2   2   1 3211.33 59.3156   1
   2   2   1 3256.69 60.2710   4
   2   2   1 3320.60 59.3419   5
  -3  -2  -1 1649.76 29.8472   2
   3   2   1 1637.64 32.7397   4
   3   2   1 1638.47 30.8799   1
   3   2   1 1646.96 30.3832   5
   3   2   1 1617.57 30.9650   1
  -4  -2  -1 1446.53 25.8527   2
   4   2   1 1352.70 26.6387   1
   4   2   1 1358.89 29.3963   4
   4   2   1 1382.51 26.8631   1
   5   2   1 47.3800 2.92028   1
   5   2   1 48.9658 4.73636   4
   5   2   1 39.5431 2.98698   1
   6   2   1 4.85153 1.67871   1
   6   2   1 8.12983 1.94198   1
   6   2   1 8.49833 3.38726   4
   7   2   1 390.751 10.2494   1
   7   2   1 390.945 10.4574   1
   7   2   1 409.619 14.5763   4
   8   2   1 47.9172 3.91042   1
   8   2   1 43.4376 3.72747   1
   8   2   1 41.7801 6.81845   4
   9   2   1 -0.3953 2.17617   1
   9   2   1 3.54860 2.10005   1
   9   2   1 -3.8384 3.59920   4
  10   2   1 40.1278 3.99722   1
  10   2   1 34.1595 6.93979   4
  10   2   1 33.9938 3.93637   1
  11   2   1 -2.1319 4.77903   4
  11   2   1 3.74561 2.47679   1
  11   2   1 0.57538 2.55261   1
  12   2   1 19.0606 6.63107   4
  12   2   1 20.7922 3.95601   1
  12  -3  -1 1.74005 2.03578   1
  12  -3  -1 5.45131 1.96841   1
  11  -3  -1 8.33390 2.01072   1
  11  -3  -1 9.02835 1.86286   1
  10  -3  -1 1.63747 1.44510   1
  10  -3  -1 3.71124 1.62228   1
   9  -3  -1 4.73751 3.48170   3
   9  -3  -1 -0.3663 1.26092   1
   9  -3  -1 -0.5682 3.68025   4
   8  -3  -1 386.411 13.9575   4
   8  -3  -1 341.147 12.6542   3
   7  -3  -1 17.2807 3.51134   3
   7  -3  -1 9.76871 3.77407   4
   6  -3  -1 138.617 7.17261   4
   6  -3  -1 134.934 6.62466   3
   5  -3  -1 0.55524 2.54704   4
   5  -3  -1 5.43140 2.34780   3
   4  -3  -1 176.203 6.44218   4
   4  -3  -1 174.992 6.39980   3
   4  -3  -1 172.900 4.18972   1
   4  -3  -1 201.345 4.13443   1
   3  -3  -1 1064.97 21.9544   3
   3  -3  -1 1067.35 19.9007   1
   3  -3  -1 1063.65 20.0887   1
   3  -3  -1 1086.34 21.6521   4
   2  -3  -1 487.904 10.9383   3
   2  -3  -1 482.181 9.96843   1
   2  -3  -1 488.231 10.1775   1
   1  -3  -1 2502.70 45.4998   5
   1  -3  -1 2542.43 45.2416   5
   1  -3  -1 2482.25 45.8384   1
   1  -3  -1 2522.80 46.1500   3
   1  -3  -1 2548.28 46.0213   1
  -1   3   1 2517.19 44.7809   2
  -1   3   1 2463.76 44.7488   2
   0  -3  -1 3409.00 62.2574   5
   0  -3  -1 3478.88 62.5461   1
   0  -3  -1 3396.57 62.4858   5
   0  -3  -1 3424.39 61.4619   2
   0   3   1 3440.46 61.0000   4
   0   3   1 3511.80 61.6322   2
  -1  -3  -1 392.217 8.36861   2
  -1  -3  -1 389.811 10.9114   5
  -1  -3  -1 393.587 9.12872   1
   1   3   1 386.524 8.35732   2
   1   3   1 388.333 8.56765   4
   1   3   1 397.173 9.18326   1
  -2  -3  -1 826.830 16.1418   2
   2   3   1 819.701 17.1250   1
   2   3   1 807.960 16.0161   2
   2   3   1 812.037 17.2921   4
   2   3   1 840.167 17.1563   5
  -3  -3  -1 152.077 4.37252   2
   3   3   1 155.855 5.04174   5
   3   3   1 155.514 5.93146   4
   3   3   1 149.949 5.19715   1
   3   3   1 150.668 5.07662   1
   3   3   1 153.576 3.87778   2
  -4  -3  -1 -0.0618 0.97421   2
   4   3   1 1.06415 1.42188   1
   4   3   1 1.47235 1.23791   1
   4   3   1 -5.6800 1.62798   4
   4   3   1 0.18981 1.01458   5
  -5  -3  -1 744.103 14.9331   2
   5   3   1 749.670 14.4820   5
   5   3   1 735.670 16.6319   1
   5   3   1 704.714 18.7543   4
   5   3   1 746.923 14.4643   5
   5   3   1 738.146 16.4347   1
  -6  -3  -1 277.828 7.12631   2
   6   3   1 305.593 8.85195   1
   6   3   1 303.874 11.4467   4
   6   3   1 298.112 9.03215   1
  -7  -3  -1 95.0313 3.66529   2
   7   3   1 89.1515 5.30402   1
   7   3   1 91.8024 5.00761   1
   7   3   1 86.7395 7.45640   4
   8   3   1 265.218 12.3228   4
   8   3   1 283.051 9.55901   1
   8   3   1 296.346 9.38946   1
   9   3   1 76.8089 5.66229   1
   9   3   1 72.5075 5.31297   1
   9   3   1 57.1016 7.94284   4
  10   3   1 4.29726 4.62288   4
  10   3   1 17.0483 3.32089   1
  10   3   1 7.95275 3.09868   1
  11   3   1 6.19526 5.60478   4
  11   3   1 3.20848 2.91305   1
  12   3   1 -3.1657 3.06851   1
  12   3   1 -3.2799 5.27967   4
  12  -4  -1 11.5367 2.16905   1
  12  -4  -1 10.4354 2.40838   1
  11  -4  -1 5.59589 1.76752   1
  11  -4  -1 4.86617 1.83437   1
  10  -4  -1 1.27425 1.60074   1
  10  -4  -1 2.20177 1.46425   1
  10  -4  -1 -1.3020 3.31202   3
   9  -4  -1 1.86373 1.34036   1
   9  -4  -1 -0.3522 3.12856   3
   8  -4  -1 23.0508 4.59792   4
   8  -4  -1 25.1569 4.46745   3
   7  -4  -1 171.272 8.65062   4
   7  -4  -1 166.493 4.37593   1
   7  -4  -1 159.623 4.62093   1
   7  -4  -1 160.062 8.17097   3
   6  -4  -1 8.85586 1.37927   1
   6  -4  -1 13.4324 3.05894   3
   6  -4  -1 13.5024 3.15755   4
   6  -4  -1 12.3281 1.36304   1
   5  -4  -1 164.429 6.97311   4
   5  -4  -1 168.426 4.67499   1
   5  -4  -1 170.400 4.47624   1
   5  -4  -1 163.862 7.07726   3
   4  -4  -1 35.0436 2.37391   1
   4  -4  -1 30.2935 3.29014   3
   4  -4  -1 30.1244 3.05718   4
   3  -4  -1 597.071 13.9261   3
   3  -4  -1 582.419 12.3139   1
   3  -4  -1 596.714 12.5802   1
   2  -4  -1 8.52471 1.42388   1
   2  -4  -1 7.10890 1.33750   1
   2  -4  -1 6.62314 1.57805   3
  -2   4   1 7.63782 0.76489   2
   1  -4  -1 101.279 3.94509   1
   1  -4  -1 104.535 3.33690   5
   1  -4  -1 97.0396 3.92344   1
   1  -4  -1 105.749 3.57894   5
   1  -4  -1 107.633 4.10029   3
  -1   4   1 108.205 3.03421   2
   0  -4  -1 183.498 5.73041   1
   0  -4  -1 176.646 4.52760   2
   0  -4  -1 185.981 5.57798   5
   0  -4  -1 184.128 5.32905   5
   0   4   1 182.014 4.77001   2
   0   4   1 179.502 3.81044   4
  -1  -4  -1 1574.52 30.9984   1
  -1  -4  -1 1602.62 29.8143   2
   1   4   1 1560.46 29.8928   2
   1   4   1 1599.88 31.0450   1
   1   4   1 1610.35 29.8390   4
  -2  -4  -1 96.7728 4.27853   1
  -2  -4  -1 98.0965 3.63844   2
   2   4   1 110.708 5.19746   5
   2   4   1 91.9075 4.34972   1
   2   4   1 90.8163 4.13087   4
   2   4   1 97.0945 3.60256   2
  -3  -4  -1 145.829 4.73885   2
   3   4   1 147.834 5.55638   5
   3   4   1 146.409 4.46443   2
   3   4   1 144.646 5.92554   4
   3   4   1 144.576 5.72361   1
  -4  -4  -1 33.1400 2.62243   2
   4   4   1 33.5154 3.26646   1
   4   4   1 30.6670 3.83852   4
   4   4   1 27.1246 1.66394   2
   4   4   1 29.7262 1.79316   2
   4   4   1 40.9271 3.29893   5
   4   4   1 28.7112 2.92312   1
  -5  -4  -1 114.177 4.56643   2
   5   4   1 125.150 5.01183   5
   5   4   1 134.362 7.12966   4
   5   4   1 127.715 5.71826   1
   5   4   1 124.171 6.00927   1
  -6  -4  -1 134.579 5.19821   2
   6   4   1 118.217 6.67621   1
   6   4   1 145.438 4.47936   5
   6   4   1 138.424 6.56531   1
   6   4   1 144.063 4.41266   5
   6   4   1 126.656 8.29535   4
  -7  -4  -1 98.8835 4.51272   2
   7   4   1 106.251 5.78668   1
   7   4   1 108.115 8.14783   4
   7   4   1 92.2756 6.07526   1
  -8  -4  -1 53.4783 4.29937   2
   8   4   1 54.7026 7.00438   4
   8   4   1 56.4141 5.00022   1
   8   4   1 56.1797 4.89396   1
   9   4   1 8.00657 2.94290   1
   9   4   1 0.52905 4.53822   4
   9   4   1 6.01781 3.11907   1
  10   4   1 3.13266 3.10410   1
  10   4   1 6.11459 4.85484   4
  11   4   1 -3.5924 5.17095   4
  11   4   1 1.11403 3.17475   1
  12   4   1 -4.5535 3.34078   1
  12   4   1 -5.2386 5.41186   4
  11  -5  -1 8.82403 2.08363   1
  11  -5  -1 5.45801 4.38472   3
  11  -5  -1 11.1061 2.34370   1
  10  -5  -1 1.17273 1.79920   1
  10  -5  -1 0.98309 3.46533   3
  10  -5  -1 1.67516 1.55059   1
   9  -5  -1 54.9763 3.67620   1
   9  -5  -1 54.1392 6.40022   3
   9  -5  -1 54.8606 3.29094   1
   8  -5  -1 60.2362 6.30907   3
   8  -5  -1 54.7604 3.39820   1
   8  -5  -1 50.8818 3.11837   1
   7  -5  -1 202.768 9.44605   3
   7  -5  -1 194.737 5.54009   1
   7  -5  -1 195.273 5.90638   1
   6  -5  -1 1.53425 1.57898   1
   6  -5  -1 -0.7633 1.49102   1
   6  -5  -1 1.42916 2.59291   3
   5  -5  -1 319.076 7.87812   1
   5  -5  -1 305.146 10.4315   3
   5  -5  -1 317.072 8.08493   1
   4  -5  -1 1066.29 23.5259   3
   4  -5  -1 1031.24 20.9543   1
   4  -5  -1 1068.35 21.0467   1
   4  -5  -1 1033.96 21.1914   1
   3  -5  -1 1003.46 20.5697   1
   3  -5  -1 1028.10 21.9582   3
   3  -5  -1 972.803 20.3153   1
   2  -5  -1 92.1126 2.92215   5
   2  -5  -1 98.4369 3.13146   5
   2  -5  -1 94.6189 4.55610   3
   2  -5  -1 100.152 4.40434   1
   2  -5  -1 95.7936 4.37717   1
  -2   5   1 99.6386 3.00887   2
   1  -5  -1 215.957 6.77633   3
   1  -5  -1 208.562 6.63602   1
   1  -5  -1 205.623 4.27257   2
   1  -5  -1 196.425 6.54574   1
   1  -5  -1 211.990 5.77890   5
   1  -5  -1 205.765 4.25797   2
   1  -5  -1 200.557 5.93451   5
  -1   5   1 203.766 5.32227   2
   0  -5  -1 159.294 5.32406   5
   0  -5  -1 151.429 4.32099   2
   0  -5  -1 146.318 5.40420   5
   0  -5  -1 159.782 5.79760   1
   0   5   1 153.753 4.70484   2
  -1  -5  -1 915.116 19.7495   1
  -1  -5  -1 880.046 19.5688   5
  -1  -5  -1 905.540 18.1649   2
   1   5   1 914.476 18.4740   2
   1   5   1 917.005 19.6166   1
   1   5   1 910.839 17.8476   4
  -2  -5  -1 341.944 8.66987   2
  -2  -5  -1 401.301 11.2285   5
  -2  -5  -1 339.062 9.75515   1
   2   5   1 328.478 9.04596   4
   2   5   1 395.043 11.4080   5
   2   5   1 337.721 9.86149   1
   2   5   1 341.720 8.74680   2
  -3  -5  -1 -0.2314 1.42956   2
   3   5   1 1.33188 1.29953   2
   3   5   1 2.34247 1.69407   5
   3   5   1 2.00887 1.87238   4
   3   5   1 1.26657 1.90460   1
  -4  -5  -1 290.868 8.10494   2
   4   5   1 285.970 9.15073   5
   4   5   1 292.676 9.87978   4
   4   5   1 295.611 7.40557   2
   4   5   1 283.824 9.40384   1
  -5  -5  -1 28.2455 3.04425   2
   5   5   1 30.7315 3.39020   5
   5   5   1 30.1529 4.27573   4
   5   5   1 29.7461 3.90793   1
   5   5   1 27.2698 3.63945   1
  -6  -5  -1 -3.1861 1.69150   2
   6   5   1 -3.8814 2.25651   1
   6   5   1 -4.4603 1.63806   5
   6   5   1 -1.5581 2.59916   4
   6   5   1 -2.2354 1.87469   1
  -7  -5  -1 343.913 9.70398   2
   7   5   1 351.103 13.7732   4
   7   5   1 361.962 11.8438   1
   7   5   1 344.223 11.3557   1
  -8  -5  -1 15.2199 2.77520   2
   8   5   1 5.92228 4.00230   4
   8   5   1 11.1778 3.38066   1
   9   5   1 -3.1313 4.43870   4
   9   5   1 -0.5648 2.97219   1
  10   5   1 -0.4565 5.00257   4
  10   5   1 3.56021 3.61901   1
  11   5   1 -3.1312 4.87661   4
  11   5   1 -5.6960 3.46173   1
  12   5   1 9.52041 4.65826   1
  12   5   1 8.45798 5.66240   4
  11  -6  -1 7.56353 2.14377   1
  11  -6  -1 5.23529 2.28967   1
  11  -6  -1 4.53783 4.50759   3
  10  -6  -1 5.63043 2.12676   1
  10  -6  -1 3.44390 3.72044   3
  10  -6  -1 4.94130 1.97451   1
   9  -6  -1 16.7299 2.54626   1
   9  -6  -1 8.28172 3.86444   3
   9  -6  -1 9.83850 1.94524   1
   8  -6  -1 44.8257 5.84865   3
   8  -6  -1 40.7854 3.33072   1
   8  -6  -1 43.9094 3.49977   1
   7  -6  -1 92.0104 6.94134   3
   7  -6  -1 88.5369 4.32521   1
   7  -6  -1 97.1344 4.68138   1
   6  -6  -1 101.046 4.78590   1
   6  -6  -1 102.312 4.58794   1
   6  -6  -1 96.2837 6.73636   3
   6  -6  -1 91.6374 4.43881   1
   5  -6  -1 98.8934 4.80087   1
   5  -6  -1 97.7756 6.17578   3
   5  -6  -1 97.1026 4.58748   1
   4  -6  -1 1.98435 1.90581   1
   4  -6  -1 2.40296 1.93121   1
   4  -6  -1 7.44578 2.41870   3
   3  -6  -1 16.3173 2.65433   1
   3  -6  -1 15.9473 2.55847   1
   3  -6  -1 29.3429 3.58801   3
  -3   6   1 16.2871 1.59336   2
  -3   6   1 19.4901 1.55148   2
   2  -6  -1 1087.41 23.9641   3
   2  -6  -1 1090.94 23.4706   1
   2  -6  -1 1116.51 21.2113   5
   2  -6  -1 1108.73 21.4599   5
   2  -6  -1 1117.46 23.4590   1
  -2   6   1 1112.77 21.3979   2
   1  -6  -1 203.211 4.85746   2
   1  -6  -1 240.191 4.90607   2
   1  -6  -1 225.242 7.80559   1
   1  -6  -1 246.981 8.10595   1
   1  -6  -1 247.580 8.04579   3
   1  -6  -1 230.733 6.96425   5
   1  -6  -1 234.120 6.76503   5
  -1   6   1 235.470 6.48629   2
   0  -6  -1 703.562 16.6465   1
   0  -6  -1 700.369 15.8512   5
   0  -6  -1 698.148 16.1517   5
   0  -6  -1 702.605 14.2772   2
   0   6   1 706.156 15.1077   2
  -1  -6  -1 675.737 16.3794   1
  -1  -6  -1 669.040 16.1896   5
  -1  -6  -1 684.102 14.4371   2
   1   6   1 680.886 16.0853   1
   1   6   1 681.958 13.6728   4
   1   6   1 670.269 14.9236   2
  -2  -6  -1 546.721 14.1346   1
  -2  -6  -1 536.633 14.0601   5
  -2  -6  -1 544.540 12.5126   2
   2   6   1 548.916 12.7721   2
   2   6   1 532.783 14.1911   5
   2   6   1 552.412 12.6281   4
   2   6   1 538.617 14.0560   1
  -3  -6  -1 446.867 12.3469   1
  -3  -6  -1 429.190 10.9936   2
   3   6   1 468.369 12.8097   1
   3   6   1 449.346 12.6640   5
   3   6   1 441.438 11.0172   2
   3   6   1 449.329 11.9786   4
  -4  -6  -1 689.302 15.7188   2
   4   6   1 687.059 17.2379   5
   4   6   1 706.176 15.2497   2
   4   6   1 680.280 17.4610   1
   4   6   1 685.547 17.4748   4
  -5  -6  -1 9.85055 2.41223   2
   5   6   1 5.45406 1.49860   2
   5   6   1 3.93134 2.58672   1
   5   6   1 1.69418 2.75616   4
   5   6   1 6.97007 2.58653   5
  -6  -6  -1 128.072 5.88143   2
   6   6   1 130.375 8.10478   4
   6   6   1 112.095 5.88664   5
   6   6   1 121.915 7.24074   1
   6   6   1 128.835 9.76538   1
  -7  -6  -1 35.8430 3.87102   2
   7   6   1 22.9601 5.15326   4
   7   6   1 31.8723 4.62519   1
   7   6   1 34.0523 3.40363   5
  -8  -6  -1 2.02039 2.54802   2
   8   6   1 1.37877 3.38711   1
   8   6   1 -6.7944 3.73867   4
  -9  -6  -1 12.7538 3.45776   2
   9   6   1 17.8751 5.85565   4
   9   6   1 13.7620 4.38825   1
  10   6   1 0.13536 3.83364   1
  10   6   1 5.11668 4.67874   4
  11   6   1 5.17574 5.83532   4
  11   6   1 -1.7653 3.90868   1
  10  -7  -1 -1.0778 1.94620   1
  10  -7  -1 0.14363 2.25856   1
  10  -7  -1 4.26903 3.96026   3
  10  -7  -1 3.27324 2.18868   1
   9  -7  -1 10.4097 4.36937   3
   9  -7  -1 9.01848 2.56346   1
   9  -7  -1 7.74987 2.32791   1
   9  -7  -1 5.79074 2.20513   1
   8  -7  -1 5.80367 3.77754   3
   8  -7  -1 5.07110 2.12526   1
   8  -7  -1 2.89675 2.16406   1
   7  -7  -1 -1.2058 1.85418   1
   7  -7  -1 -1.4118 1.81871   1
   7  -7  -1 -2.8338 2.58401   3
   6  -7  -1 -3.0624 1.84245   1
   6  -7  -1 -2.4914 1.83873   1
   6  -7  -1 0.76001 2.65163   3
   5  -7  -1 90.1192 5.21578   1
   5  -7  -1 95.2109 6.66937   3
   5  -7  -1 79.0104 5.00642   1
   4  -7  -1 115.215 5.72733   1
   4  -7  -1 114.782 5.83329   1
   4  -7  -1 117.493 6.64229   3
  -4   7   1 122.831 3.71221   2
  -4   7   1 115.537 3.73098   2
   3  -7  -1 263.451 8.92697   1
   3  -7  -1 277.354 9.83183   3
   3  -7  -1 273.657 9.03573   1
  -3   7   1 274.496 6.97458   2
   2  -7  -1 514.081 13.6004   1
   2  -7  -1 511.694 11.4343   5
   2  -7  -1 497.671 11.0709   5
   2  -7  -1 507.686 13.4927   1
   2  -7  -1 517.998 14.0849   3
  -2   7   1 503.562 11.5031   2
   1  -7  -1 1018.72 20.7286   5
   1  -7  -1 975.314 22.2925   1
   1  -7  -1 968.409 20.9694   5
   1  -7  -1 981.730 18.0968   2
   1  -7  -1 995.303 22.5738   3
   1  -7  -1 989.620 22.3711   1
   1  -7  -1 957.301 18.0528   2
  -1   7   1 1009.35 20.3977   2
   0  -7  -1 875.058 19.0382   5
   0  -7  -1 848.948 19.2546   5
   0  -7  -1 839.880 17.0085   2
   0  -7  -1 826.220 19.9297   1
   0   7   1 837.023 18.1740   2
  -1  -7  -1 5.91488 1.84264   2
  -1  -7  -1 13.7051 3.05850   5
  -1  -7  -1 3.08467 2.25422   1
   1   7   1 8.16828 2.07601   2
   1   7   1 6.05313 2.43016   1
  -2  -7  -1 219.894 7.01850   2
  -2  -7  -1 222.750 8.60669   1
  -2  -7  -1 229.751 8.60317   5
   2   7   1 234.778 8.68585   1
   2   7   1 210.441 6.71606   4
   2   7   1 238.284 7.53456   2
   2   7   1 239.076 11.6343   5
  -3  -7  -1 209.969 8.29460   1
  -3  -7  -1 196.857 6.96398   2
  -3  -7  -1 197.533 8.25141   5
   3   7   1 203.707 7.34393   4
   3   7   1 196.059 6.95260   2
   3   7   1 205.882 8.54359   5
   3   7   1 213.961 8.54644   1
  -4  -7  -1 16.9570 2.78734   2
   4   7   1 17.7563 3.45142   5
   4   7   1 20.1788 3.46503   4
   4   7   1 16.6265 2.53468   2
   4   7   1 17.6681 3.52298   1
  -5  -7  -1 20.9043 3.17339   2
   5   7   1 20.5309 3.85044   1
   5   7   1 16.1663 2.25849   2
   5   7   1 19.6681 3.54133   5
   5   7   1 18.2882 4.02109   4
  -6  -7  -1 765.901 18.2851   2
   6   7   1 768.571 19.3714   5
   6   7   1 749.510 21.0995   4
   6   7   1 808.552 20.8541   1
  -7  -7  -1 47.1620 4.51277   2
   7   7   1 33.7765 3.94643   5
   7   7   1 36.7566 5.95043   4
   7   7   1 38.2358 5.30691   1
  -8  -7  -1 52.3985 5.10671   2
   8   7   1 48.9365 4.19579   5
   8   7   1 39.9745 5.74710   1
   8   7   1 48.6944 3.89583   5
   8   7   1 44.3957 6.73864   4
  -9  -7  -1 -7.1182 2.80342   2
   9   7   1 -7.2217 3.51441   1
   9   7   1 -1.6523 4.17861   4
  10   7   1 0.90011 4.70641   4
  10   7   1 -7.9594 3.63942   1
  11   7   1 -4.3424 4.26971   1
  11   7   1 -3.3051 5.34936   4
  10  -8  -1 5.69357 4.35980   3
  10  -8  -1 4.79482 2.60721   1
  10  -8  -1 3.56643 2.77118   1
   9  -8  -1 72.0182 5.62912   1
   9  -8  -1 70.6496 8.02370   3
   9  -8  -1 55.8242 4.70852   1
   8  -8  -1 3.39428 3.62426   3
   8  -8  -1 0.93331 2.24768   1
   8  -8  -1 -0.2690 2.19919   1
   7  -8  -1 3.46924 2.45619   1
   7  -8  -1 -0.9876 2.11049   1
   7  -8  -1 3.63861 3.36029   3
   6  -8  -1 9.49263 2.90636   1
   6  -8  -1 5.90598 2.64461   1
   6  -8  -1 17.8565 4.30217   3
   5  -8  -1 11.8661 3.17348   1
   5  -8  -1 9.03758 3.21357   1
   5  -8  -1 21.8824 4.27663   3
   4  -8  -1 3.19333 2.48419   1
   4  -8  -1 1.40858 2.11286   1
   4  -8  -1 2.87853 2.81797   3
  -4   8   1 -0.7021 1.42905   2
   3  -8  -1 97.0839 6.06804   1
   3  -8  -1 85.0581 5.68961   1
   3  -8  -1 83.8614 6.17018   3
  -3   8   1 87.2076 4.23741   2
   2  -8  -1 5.71803 1.55163   5
   2  -8  -1 9.78672 2.90885   1
   2  -8  -1 6.21249 2.76093   3
   2  -8  -1 5.75666 2.32949   1
   2  -8  -1 10.8803 1.68266   5
  -2   8   1 7.74731 2.03077   2
   1  -8  -1 535.519 13.1040   5
   1  -8  -1 532.031 14.9084   1
   1  -8  -1 551.082 13.5497   5
   1  -8  -1 537.116 15.1296   3
  -1   8   1 532.752 12.9582   2
   0  -8  -1 175.263 6.88262   5
   0  -8  -1 169.454 5.17035   2
   0  -8  -1 176.002 7.92267   1
   0  -8  -1 163.872 6.97238   5
   0   8   1 173.678 6.50138   2
  -1  -8  -1 6.15913 1.86591   2
  -1  -8  -1 6.07981 2.11363   5
  -1  -8  -1 8.09477 2.76081   1
   1   8   1 10.3360 2.34891   2
  -2  -8  -1 1292.24 29.1565   5
  -2  -8  -1 1330.76 29.3808   1
  -2  -8  -1 1326.74 26.6593   2
   2   8   1 1291.15 27.3738   2
   2   8   1 1288.28 28.9741   1
  -3  -8  -1 2.01817 1.63869   5
  -3  -8  -1 -0.1123 2.16008   2
  -3  -8  -1 1.40157 2.43137   1
   3   8   1 -2.0468 2.43366   1
   3   8   1 -0.4820 1.86868   2
   3   8   1 -1.5408 2.19911   5
  -4  -8  -1 161.401 6.96196   2
   4   8   1 155.079 8.27731   5
   4   8   1 160.016 8.54581   1
   4   8   1 111.731 7.00792   4
   4   8   1 157.453 6.55278   2
  -5  -8  -1 13.0435 3.12207   2
   5   8   1 12.8502 3.83596   4
   5   8   1 12.3143 3.79805   1
   5   8   1 16.8787 2.69627   2
   5   8   1 17.8257 3.68975   5
  -6  -8  -1 -0.7120 2.62774   2
   6   8   1 -0.0290 2.60482   5
   6   8   1 4.45148 3.49211   1
   6   8   1 -2.1409 3.23535   4
   6   8   1 3.31984 1.63507   2
  -7  -8  -1 8.21385 3.25308   2
   7   8   1 8.55652 3.03506   5
   7   8   1 -1.6679 3.63740   4
   7   8   1 2.24490 3.61515   1
  -8  -8  -1 17.6788 4.02014   2
   8   8   1 18.8385 3.43018   5
   8   8   1 13.6856 5.26484   4
   8   8   1 13.5851 4.97096   1
  -9  -8  -1 -3.8939 3.20901   2
   9   8   1 -0.7109 3.98307   1
   9   8   1 -6.4336 4.04165   4
 -10  -8  -1 6.51925 3.77965   2
  10   8   1 8.75956 5.18927   1
   9  -9  -1 9.35414 4.62758   3
   9  -9  -1 12.5894 3.38707   1
   8  -9  -1 14.3017 5.11682   1
   8  -9  -1 11.1398 4.64135   3
   8  -9  -1 12.5874 3.41302   1
   7  -9  -1 33.9478 4.63453   1
   7  -9  -1 18.7812 3.76922   1
   7  -9  -1 33.2207 5.72673   3
   6  -9  -1 7.90071 3.12215   1
   6  -9  -1 9.56886 3.33804   1
   6  -9  -1 12.0007 4.15653   3
   5  -9  -1 -2.9376 2.74625   3
   5  -9  -1 -2.8533 2.55891   1
   5  -9  -1 -1.0300 2.42130   1
   4  -9  -1 4.29124 3.08668   3
   4  -9  -1 7.04473 2.99123   1
   4  -9  -1 4.34572 3.17186   1
  -4   9   1 7.12458 3.35691   2
   3  -9  -1 83.0729 6.41274   1
   3  -9  -1 88.2412 6.50795   3
  -3   9   1 83.7583 4.60856   2
   2  -9  -1 289.164 7.78415   5
   2  -9  -1 288.795 8.06064   5
   2  -9  -1 282.435 10.9929   3
   2  -9  -1 270.901 10.5423   1
  -2   9   1 282.009 8.72125   2
   1  -9  -1 2.60158 1.98298   5
   1  -9  -1 -2.7149 1.58660   5
   1  -9  -1 -2.0615 2.73697   3
   1  -9  -1 -2.0967 2.38396   1
  -1   9   1 4.92354 2.15733   2
   0  -9  -1 2.96774 1.41067   2
   0  -9  -1 1.61402 2.59672   1
   0  -9  -1 8.60011 3.02805   3
   0  -9  -1 0.29963 1.92813   5
   0  -9  -1 0.08074 1.99584   5
   0   9   1 2.53112 2.14758   2
  -1  -9  -1 190.165 8.10444   5
  -1  -9  -1 178.218 6.37616   2
  -1  -9  -1 183.917 8.26206   5
  -1  -9  -1 209.174 9.31310   1
   1   9   1 195.827 7.62930   2
  -2  -9  -1 57.2364 4.48441   2
  -2  -9  -1 60.7402 5.80204   1
  -2  -9  -1 55.8404 5.36345   5
   2   9   1 65.3801 5.16866   2
  -3  -9  -1 30.8042 3.68289   2
   3   9   1 27.3583 3.52756   2
  -4  -9  -1 7.80482 3.00738   2
   4   9   1 3.16389 3.16552   5
   4   9   1 0.97607 4.08501   1
  -5  -9  -1 209.039 8.62053   2
   5   9   1 200.454 7.83696   2
   5   9   1 229.289 10.9205   1
   5   9   1 221.879 10.5568   5
  -6  -9  -1 87.4952 6.44782   2
   6   9   1 84.8837 4.86546   2
   6   9   1 83.2686 7.51390   1
   6   9   1 92.3109 7.56751   5
  -7  -9  -1 13.9411 3.83318   2
   7   9   1 5.37138 4.27098   1
   7   9   1 9.84776 3.66365   5
  -8  -9  -1 -2.4512 3.15832   2
   8   9   1 -6.2234 3.79759   1
   8   9   1 -0.2644 2.69060   5
  -9  -9  -1 12.7295 4.23218   2
   9   9   1 7.39740 5.19116   1
   9   9   1 6.64061 2.48114   5
   9   9   1 5.32932 2.35450   5
  10   9   1 -7.4957 4.37178   1
   8 -10  -1 3.81067 3.27832   1
   8 -10  -1 4.51050 4.27153   3
   7 -10  -1 6.76942 3.90267   3
   7 -10  -1 1.04581 3.16365   1
   6 -10  -1 4.68765 3.49142   1
   6 -10  -1 10.3156 4.19665   3
   5 -10  -1 60.4573 6.94108   3
   5 -10  -1 53.0170 5.80200   1
   4 -10  -1 9.53867 3.78918   3
   4 -10  -1 14.5456 3.91710   1
   3 -10  -1 -1.8135 2.81760   3
   3 -10  -1 0.48723 2.93835   1
  -3  10   1 -1.5581 2.19625   2
   2 -10  -1 44.0143 5.48695   1
   2 -10  -1 48.3965 3.43735   5
   2 -10  -1 51.2222 6.06419   3
   2 -10  -1 41.1364 3.53387   5
  -2  10   1 40.4856 4.13988   2
   1 -10  -1 35.6537 3.59631   5
   1 -10  -1 38.1430 5.47770   3
   1 -10  -1 31.0080 3.59389   5
   1 -10  -1 32.4177 4.89843   1
  -1  10   1 35.1554 4.10926   2
   0 -10  -1 97.8690 3.82990   2
   0 -10  -1 90.2024 5.88625   5
   0 -10  -1 94.5320 7.53393   1
   0 -10  -1 97.5760 7.24108   3
   0 -10  -1 94.2420 6.26651   5
   0  10   1 100.203 6.09397   2
  -1 -10  -1 8.47638 2.21162   2
  -1 -10  -1 13.9954 3.17550   5
  -1 -10  -1 10.7152 3.16007   5
  -1 -10  -1 9.60508 3.66433   1
   1  10   1 7.91501 2.91847   2
  -2 -10  -1 134.486 8.02926   5
  -2 -10  -1 140.051 6.33718   2
   2  10   1 144.786 7.46864   2
  -3 -10  -1 147.867 6.95156   2
   3  10   1 144.807 7.38660   2
  -4 -10  -1 101.892 6.52491   2
   4  10   1 96.8530 6.40010   2
  -5 -10  -1 -0.4952 2.91754   2
   5  10   1 1.22178 2.50751   2
  -6 -10  -1 15.8472 3.83274   2
   6  10   1 13.3645 2.88867   2
   6  10   1 7.20380 4.03947   5
  -7 -10  -1 2.61696 3.31210   2
   7  10   1 -3.1568 2.91970   5
  -8 -10  -1 3.23839 3.85718   2
   8  10   1 9.74499 3.71977   5
  -9 -10  -1 10.3047 4.26148   2
   9  10   1 9.54529 3.19549   5
   7 -11  -1 2.92544 4.26044   3
   7 -11  -1 -2.3380 3.31728   1
   6 -11  -1 42.5281 5.76546   1
   6 -11  -1 38.7875 6.59196   3
   5 -11  -1 -0.6027 3.53713   3
   5 -11  -1 3.46291 3.64689   1
   4 -11  -1 3.20980 3.75039   1
   4 -11  -1 5.62253 3.71345   3
   3 -11  -1 9.49345 4.19473   3
   3 -11  -1 24.4544 4.74165   1
  -3  11   1 17.7030 3.66639   2
   2 -11  -1 11.7308 4.43654   3
   2 -11  -1 9.67064 2.19082   5
   2 -11  -1 9.75851 2.23554   5
   2 -11  -1 17.8598 4.56799   1
  -2  11   1 10.1721 3.19858   2
   1 -11  -1 1.20294 3.47010   3
   1 -11  -1 5.53105 2.58790   5
   1 -11  -1 4.98478 2.20841   5
   1 -11  -1 -1.5773 3.31775   1
  -1  11   1 -0.2424 2.64628   2
   0 -11  -1 82.1957 3.51008   2
   0 -11  -1 90.0116 6.79063   5
   0 -11  -1 91.2136 8.10900   1
   0 -11  -1 92.4466 8.16637   3
   0 -11  -1 91.6932 6.43481   5
   0  11   1 97.7542 6.65653   2
  -1 -11  -1 11.7050 2.37047   2
  -1 -11  -1 10.6855 3.33795   5
  -1 -11  -1 11.0993 3.34978   5
   1  11   1 17.4411 3.70962   2
  -2 -11  -1 92.4829 7.97529   5
  -2 -11  -1 92.2386 5.57429   2
   2  11   1 95.5314 6.91734   2
  -3 -11  -1 3.34350 2.82803   2
   3  11   1 0.87861 2.69487   2
  -4 -11  -1 8.17173 3.18349   2
   4  11   1 11.5323 3.27865   2
  -5 -11  -1 95.6093 6.78491   2
   5  11   1 115.973 6.85367   2
  -6 -11  -1 -2.8225 3.01122   2
   6  11   1 -0.8290 2.37709   2
  -7 -11  -1 2.89418 3.61654   2
   7  11   1 -1.3292 1.92542   2
   7  11   1 3.79402 3.79301   5
  -8 -11  -1 -3.7159 3.38491   2
   8  11   1 2.71042 3.65157   5
   6 -12  -1 22.8257 5.25356   1
   6 -12  -1 19.5127 5.62861   3
   5 -12  -1 -0.1097 3.88943   1
   5 -12  -1 0.64482 3.90406   3
   4 -12  -1 7.72600 4.32037   3
   4 -12  -1 9.10509 4.38599   1
   3 -12  -1 3.34414 4.02305   3
   3 -12  -1 4.75277 4.26922   1
  -3  12   1 3.65820 3.42828   2
   2 -12  -1 91.7661 4.71282   5
   2 -12  -1 78.9646 7.78870   1
   2 -12  -1 88.2429 4.72711   5
   2 -12  -1 72.2882 7.83634   3
  -2  12   1 98.0974 7.30979   2
   1 -12  -1 24.4940 5.53339   3
   1 -12  -1 34.3443 5.78375   1
   1 -12  -1 26.1804 3.71702   5
   1 -12  -1 21.6832 3.51395   5
  -1  12   1 25.6545 4.51532   2
   0 -12  -1 4.54515 4.23580   3
   0 -12  -1 9.19690 3.28084   5
   0 -12  -1 10.0173 3.43350   5
   0  12   1 5.62107 3.45958   2
  -1 -12  -1 15.7115 2.50812   2
  -1 -12  -1 12.8529 4.63073   3
  -1 -12  -1 13.2839 3.82456   5
  -1 -12  -1 23.0897 4.14489   5
   1  12   1 15.3250 4.01232   2
  -2 -12  -1 36.2286 3.87682   2
   2  12   1 25.6858 4.50679   2
  -3 -12  -1 13.4965 3.28207   2
   3  12   1 15.0520 3.95160   2
  -4 -12  -1 25.7559 4.04587   2
   4  12   1 24.2417 4.33457   2
  -5 -12  -1 36.0584 4.62714   2
   5  12   1 27.1364 4.26703   2
  -6 -12  -1 1.28387 3.26999   2
   6  12   1 -0.3856 2.56818   2
   4 -13  -1 21.5154 5.79275   3
   4 -13  -1 30.5868 6.03286   1
   3 -13  -1 4.09093 4.36400   1
   3 -13  -1 0.66626 3.82203   3
  -3  13   1 0.27003 3.65544   2
   2 -13  -1 5.32927 4.02238   1
   2 -13  -1 -0.6533 1.54433   5
   2 -13  -1 -1.4505 3.68390   3
   2 -13  -1 1.99100 1.79177   5
  -2  13   1 8.19400 3.94555   2
   1 -13  -1 0.09252 2.19472   5
   1 -13  -1 -0.6875 2.41719   5
   1 -13  -1 1.53112 4.09902   3
  -1  13   1 4.08437 3.58649   2
   0 -13  -1 4.52720 3.05072   5
   0 -13  -1 2.33595 2.97213   5
   0 -13  -1 3.22606 4.50942   3
   0  13   1 1.20869 3.38407   2
  -1 -13  -1 9.49033 2.13534   2
  -1 -13  -1 16.7715 4.46501   5
  -1 -13  -1 9.88479 4.94580   3
   1  13   1 14.6389 4.21374   2
  -2 -13  -1 1.80157 4.23678   3
  -2 -13  -1 0.53461 2.25649   2
   2  13   1 4.01243 3.37792   2
  -3 -13  -1 -0.8693 2.59330   2
   3  13   1 8.23644 3.65179   2
  -4 -13  -1 49.6828 4.91990   2
   4  13   1 45.9327 5.45195   2
   5  13   1 0.96868 3.16375   2
   0 -14  -1 12.6454 3.64325   5
   0 -14  -1 5.86049 4.86108   3
   0 -14  -1 13.9359 3.81955   5
   0  14   1 16.5915 4.60000   2
   1  14   1 7.76768 4.03517   2
   4  13  -2 -3.5328 2.93545   2
  -4 -13   2 2.93554 2.98368   2
   3  13  -2 6.88853 3.56664   2
  -3 -13   2 2.19036 2.73307   2
  -3 -13   2 0.06523 4.00137   3
   2  13  -2 4.89333 3.62939   2
  -2 -13   2 3.63330 4.44097   3
  -2 -13   2 1.92638 2.23491   2
   1  13  -2 -0.0024 3.38627   2
  -1 -13   2 -2.9162 1.47302   2
  -1 -13   2 0.97726 2.93838   5
  -1 -13   2 1.71818 4.07369   3
   0  13  -2 37.9703 5.46680   2
   0 -13   2 43.7119 5.29654   5
   0 -13   2 31.1151 4.46153   5
   0 -13   2 36.4161 6.52428   3
  -1  13  -2 29.5137 4.99376   2
   1 -13   2 36.6369 4.22579   5
   1 -13   2 40.8385 6.93745   3
   1 -13   2 31.0489 3.76263   5
  -2  13  -2 8.98426 4.12280   2
   2 -13   2 9.28994 2.05997   5
   2 -13   2 13.1809 4.67227   1
   2 -13   2 15.2393 5.08239   3
   2 -13   2 9.24954 2.02106   5
  -3  13  -2 10.8339 4.07183   2
   3 -13   2 9.47330 4.54116   1
   3 -13   2 10.8740 4.75042   3
   4 -13   2 2.51066 4.26733   3
   4 -13   2 0.36849 4.02304   1
   6  12  -2 1.67519 2.86757   2
  -6 -12   2 5.22516 3.37512   2
   5  12  -2 47.3397 5.14687   2
  -5 -12   2 42.5411 4.88256   2
   4  12  -2 0.78523 2.99404   2
  -4 -12   2 0.57473 2.74600   2
   3  12  -2 14.8547 3.99836   2
  -3 -12   2 16.9532 3.33997   2
   2  12  -2 6.62083 3.47780   2
  -2 -12   2 11.7504 4.94738   3
  -2 -12   2 11.8580 2.67861   2
   1  12  -2 67.8767 6.42333   2
  -1 -12   2 76.1573 7.89637   3
  -1 -12   2 93.2838 7.40813   5
  -1 -12   2 86.4569 4.45211   2
  -1 -12   2 93.2132 7.14641   5
   0  12  -2 75.8408 6.62197   2
   0 -12   2 75.7623 6.59428   5
   0 -12   2 77.5265 8.36865   3
   0 -12   2 81.3250 6.48567   5
  -1  12  -2 3.84887 3.24487   2
   1 -12   2 6.07333 3.77581   1
   1 -12   2 2.31825 2.28964   5
   1 -12   2 2.62380 4.35808   3
   1 -12   2 1.02837 2.52798   5
  -2  12  -2 32.4275 4.96528   2
   2 -12   2 26.7094 5.76409   3
   2 -12   2 36.9862 3.26101   5
   2 -12   2 32.6192 5.59164   1
   2 -12   2 26.4062 2.81951   5
  -3  12  -2 132.494 7.98583   2
   3 -12   2 120.787 9.62722   1
   3 -12   2 108.965 9.35690   3
   4 -12   2 0.33149 3.58424   1
   4 -12   2 6.77599 4.45018   3
   5 -12   2 -3.5992 3.24246   1
   5 -12   2 0.35557 4.03858   3
   6 -12   2 18.9741 5.91310   3
   6 -12   2 14.8277 4.86547   1
   7  11  -2 -2.0585 2.21072   2
  -7 -11   2 -0.1596 3.08793   2
   6  11  -2 19.7773 3.50970   2
  -6 -11   2 11.6657 3.64205   2
   5  11  -2 5.73889 2.92742   2
  -5 -11   2 5.26096 3.28938   2
   4  11  -2 -1.2734 2.57659   2
  -4 -11   2 2.41237 2.84118   2
   3  11  -2 25.0746 4.23126   2
  -3 -11   2 33.2716 3.82454   2
   2  11  -2 8.13047 3.42370   2
  -2 -11   2 7.99119 2.64387   2
  -2 -11   2 11.0136 4.38815   5
   1  11  -2 21.5211 4.06080   2
  -1 -11   2 13.8300 2.37735   2
  -1 -11   2 27.6601 4.28255   5
  -1 -11   2 14.0163 4.88417   3
   0  11  -2 33.5045 4.58999   2
   0 -11   2 46.5463 5.12172   5
   0 -11   2 29.7686 5.39722   3
   0 -11   2 40.1068 5.54117   1
   0 -11   2 37.4623 2.54983   2
   0 -11   2 36.7660 4.60036   5
  -1  11  -2 35.1968 4.56835   2
   1 -11   2 40.9324 4.22008   5
   1 -11   2 32.0183 5.73477   3
   1 -11   2 37.3175 4.02012   5
   1 -11   2 35.5417 5.27195   1
  -2  11  -2 134.189 7.42375   2
   2 -11   2 124.936 8.89596   1
   2 -11   2 126.097 5.36428   5
   2 -11   2 112.039 8.70870   3
   2 -11   2 122.467 5.17418   5
  -3  11  -2 26.4789 4.18073   2
   3 -11   2 19.6022 5.17658   3
   3 -11   2 27.4528 4.94756   1
   4 -11   2 5.71567 4.12973   3
   4 -11   2 6.72997 4.03784   1
   5 -11   2 58.8934 6.41649   1
   5 -11   2 57.1105 7.76775   3
   6 -11   2 10.1645 4.01702   1
   6 -11   2 21.1637 5.75489   3
   7 -11   2 6.57291 4.68365   3
   7 -11   2 0.03985 3.69981   1
   8  10  -2 7.14101 3.91288   5
  -8 -10   2 10.2749 3.99145   2
   7  10  -2 10.6090 4.23027   5
  -7 -10   2 16.2695 3.93522   2
   6  10  -2 9.07852 2.72073   2
  -6 -10   2 8.18066 3.47900   2
   5  10  -2 23.0841 3.70835   2
  -5 -10   2 22.2369 3.94374   2
   4  10  -2 41.8050 4.64111   2
  -4 -10   2 36.0220 4.31153   2
   3  10  -2 26.3142 4.11442   2
  -3 -10   2 30.3535 3.83835   2
   2  10  -2 2.53291 2.82304   2
  -2 -10   2 10.9138 2.65405   2
  -2 -10   2 8.05141 3.50035   5
   1  10  -2 0.68542 2.60040   2
  -1 -10   2 -1.1529 2.49250   5
  -1 -10   2 4.56802 3.55567   3
  -1 -10   2 4.09866 3.23039   1
  -1 -10   2 -1.3636 1.64167   2
   0  10  -2 1.17670 2.41428   2
   0 -10   2 3.33584 2.97189   1
   0 -10   2 0.85107 1.25115   2
   0 -10   2 -0.8507 3.09415   3
   0 -10   2 2.91027 2.51121   5
   0 -10   2 -1.6822 2.30300   5
  -1  10  -2 45.4396 4.46332   2
   1 -10   2 39.4675 3.79875   5
   1 -10   2 47.6993 4.24715   5
   1 -10   2 38.1009 5.37577   3
   1 -10   2 41.3080 5.15329   1
  -2  10  -2 27.6998 3.66842   2
   2 -10   2 30.0462 5.47300   3
   2 -10   2 33.4679 2.96787   5
   2 -10   2 35.3790 5.04716   1
   2 -10   2 29.0488 2.85489   5
  -3  10  -2 158.152 6.96105   2
   3 -10   2 157.112 9.50937   3
   3 -10   2 167.076 9.01932   1
   4 -10   2 16.4596 3.88268   1
   4 -10   2 8.56942 4.24852   3
   5 -10   2 20.3578 5.20880   3
   5 -10   2 34.8369 5.03819   1
   6 -10   2 4.98078 3.35407   1
   6 -10   2 13.3698 4.82480   3
   7 -10   2 7.09586 3.39129   1
   7 -10   2 10.3486 4.83869   3
   8 -10   2 0.76183 4.17134   3
   8 -10   2 -4.7668 2.64071   1
   9   9  -2 -2.4106 7.16425   1
   9   9  -2 -1.4721 2.10526   5
   9   9  -2 -0.2093 2.23721   5
  -9  -9   2 1.16104 3.73428   2
   8   9  -2 1.46681 4.91332   1
   8   9  -2 5.21134 3.06685   5
  -8  -9   2 2.36841 3.44683   2
   7   9  -2 16.0555 4.24838   5
   7   9  -2 13.5185 6.06970   1
  -7  -9   2 11.4930 3.67614   2
   6   9  -2 0.80301 3.09156   5
   6   9  -2 0.97548 2.02570   2
  -6  -9   2 -0.2936 3.02125   2
   5   9  -2 39.9045 5.30363   5
   5   9  -2 47.5035 4.44936   2
  -5  -9   2 45.0278 4.58931   2
   4   9  -2 102.030 6.10966   2
  -4  -9   2 97.1009 6.02530   2
   3   9  -2 187.439 7.93007   2
  -3  -9   2 178.805 7.26946   2
   2   9  -2 175.616 7.69575   2
  -2  -9   2 192.926 8.72896   5
  -2  -9   2 183.721 8.96719   1
  -2  -9   2 192.511 6.93511   2
   1   9  -2 24.1503 3.49371   2
  -1  -9   2 25.9133 2.82879   2
  -1  -9   2 24.8383 4.20506   1
  -1  -9   2 26.0812 3.91503   5
   0   9  -2 19.0382 3.20264   2
   0  -9   2 31.3760 4.58724   3
   0  -9   2 19.0325 2.04423   2
   0  -9   2 19.1136 3.61592   1
   0  -9   2 23.1737 3.47194   5
  -1   9  -2 80.7688 5.06756   2
   1  -9   2 83.8146 6.45767   3
   1  -9   2 65.3753 5.72435   1
   1  -9   2 83.1562 4.77939   5
   1  -9   2 77.8392 4.96022   5
  -2   9  -2 12.0703 2.65386   2
   2  -9   2 10.4678 3.72538   3
   2  -9   2 16.1315 3.45302   1
   2  -9   2 11.2645 1.91903   5
   2  -9   2 11.2628 1.85941   5
  -3   9  -2 47.1799 3.82154   2
   3  -9   2 39.8804 5.68513   3
   3  -9   2 38.1865 4.65737   1
   4  -9   2 106.295 6.76865   1
   4  -9   2 108.575 8.17852   3
   4  -9   2 107.983 6.95334   1
   5  -9   2 -0.3578 3.29533   3
   5  -9   2 2.57248 2.87785   1
   5  -9   2 3.04057 2.79650   1
   6  -9   2 1.61034 2.70757   1
   6  -9   2 2.40815 2.67321   1
   6  -9   2 0.04341 3.27513   3
   7  -9   2 -1.5330 3.46212   3
   7  -9   2 1.79071 2.86202   1
   7  -9   2 2.70302 2.72744   1
   8  -9   2 2.54919 2.72903   1
   8  -9   2 -4.4856 2.49432   1
   8  -9   2 -1.5727 3.51821   3
   9  -9   2 16.5807 5.54296   3
   9  -9   2 7.07473 3.05442   1
   9  -9   2 10.1131 3.00588   1
  10   8  -2 -3.1981 4.24316   1
 -10  -8   2 4.19470 3.98612   2
   9   8  -2 3.95329 4.70370   1
  -9  -8   2 10.6727 4.02713   2
   8   8  -2 18.2750 3.47491   5
   8   8  -2 19.6193 3.47449   5
   8   8  -2 12.6307 4.69138   1
  -8  -8   2 15.0177 3.91166   2
   7   8  -2 4.52536 3.93211   1
   7   8  -2 -0.8148 2.79851   5
  -7  -8   2 -0.7700 2.78161   2
   6   8  -2 79.7429 6.71371   5
   6   8  -2 84.3330 7.19687   1
   6   8  -2 77.6525 4.14203   2
  -6  -8   2 77.0279 5.96714   2
   5   8  -2 17.6126 4.08642   1
   5   8  -2 19.6921 2.94582   2
   5   8  -2 18.9923 3.80518   5
  -5  -8   2 16.3665 3.30983   2
   4   8  -2 134.963 7.84122   1
   4   8  -2 129.228 7.84606   5
   4   8  -2 129.831 6.29527   2
  -4  -8   2 142.571 6.50426   2
   3   8  -2 174.308 8.34213   1
   3   8  -2 156.677 6.91702   2
   3   8  -2 172.641 8.53989   5
  -3  -8   2 175.886 8.11621   5
  -3  -8   2 170.804 8.29311   1
  -3  -8   2 174.410 6.76958   2
   2   8  -2 19.2955 3.09073   2
   2   8  -2 24.8038 3.75786   1
  -2  -8   2 18.1785 3.38575   1
  -2  -8   2 17.7470 2.69774   2
  -2  -8   2 21.0383 3.33495   5
   1   8  -2 151.246 6.63726   2
  -1  -8   2 167.052 7.86690   1
  -1  -8   2 166.989 7.33093   5
  -1  -8   2 176.812 5.77325   2
   0   8  -2 336.024 9.82709   2
   0  -8   2 342.919 8.11567   2
   0  -8   2 336.565 11.5521   3
   0  -8   2 357.339 11.5153   1
   0  -8   2 333.397 10.1636   5
  -1   8  -2 99.6783 4.88560   2
   1  -8   2 95.5791 6.01350   1
   1  -8   2 93.4304 4.70156   5
   1  -8   2 88.0527 4.90830   5
   1  -8   2 94.4730 6.22395   3
  -2   8  -2 31.5673 3.06883   2
   2  -8   2 35.8793 4.16666   1
   2  -8   2 29.7557 4.27396   3
   2  -8   2 34.2474 2.63582   5
   2  -8   2 33.6251 3.93513   1
   2  -8   2 34.8205 2.67151   5
  -3   8  -2 14.7685 2.21548   2
   3  -8   2 9.90434 3.39382   3
   3  -8   2 11.3649 2.65354   1
   3  -8   2 9.19780 2.77812   1
  -4   8  -2 0.21981 1.57113   2
   4  -8   2 -0.8532 2.77141   3
   4  -8   2 2.25727 2.27873   1
   4  -8   2 -0.4484 1.85870   1
   5  -8   2 569.768 14.8459   1
   5  -8   2 558.326 18.0069   3
   5  -8   2 559.417 14.8756   1
   6  -8   2 77.6690 5.51626   1
   6  -8   2 74.6202 5.35400   1
   6  -8   2 86.6856 8.35056   3
   7  -8   2 3.04251 2.34711   1
   7  -8   2 3.72473 3.69154   3
   7  -8   2 1.57735 2.39969   1
   8  -8   2 23.2554 3.47958   1
   8  -8   2 22.2166 5.36658   3
   8  -8   2 22.7121 3.30540   1
   9  -8   2 24.5872 5.79009   3
   9  -8   2 25.5015 3.34922   1
   9  -8   2 21.6321 3.33352   1
  10  -8   2 -0.6561 2.21024   1
  10  -8   2 -0.4618 2.18467   1
  10  -8   2 -1.0032 3.87786   3
  10   7  -2 7.74691 4.75860   1
 -10  -7   2 7.60138 5.68846   2
   9   7  -2 -5.6860 3.76036   1
  -9  -7   2 -4.0201 2.93223   2
   8   7  -2 61.4655 4.57083   5
   8   7  -2 47.5557 6.04563   1
   8   7  -2 63.1403 4.90916   5
  -8  -7   2 68.4214 5.64443   2
   7   7  -2 0.65677 2.46954   5
   7   7  -2 0.31776 3.38075   1
  -7  -7   2 -0.5778 2.65675   2
   6   7  -2 27.4212 3.94313   5
   6   7  -2 27.1155 4.66123   1
   6   7  -2 28.1061 2.14048   2
  -6  -7   2 29.2037 3.84760   2
   5   7  -2 68.0637 5.75946   5
   5   7  -2 66.5893 5.92197   1
   5   7  -2 72.0245 4.18764   2
  -5  -7   2 67.4541 5.05119   2
   4   7  -2 0.32821 1.70807   2
   4   7  -2 -0.0227 2.18312   5
   4   7  -2 -0.8359 2.19075   1
  -4  -7   2 -0.5885 2.09232   2
   3   7  -2 237.949 7.92929   2
   3   7  -2 230.948 8.97983   1
   3   7  -2 235.107 9.31576   5
  -3  -7   2 240.625 9.09321   1
  -3  -7   2 239.095 7.63071   2
   2   7  -2 130.631 6.54438   1
   2   7  -2 130.198 5.79610   2
  -2  -7   2 123.374 6.30169   5
  -2  -7   2 134.347 5.28530   2
  -2  -7   2 134.764 6.76473   1
   1   7  -2 606.522 14.5016   2
   1   7  -2 606.447 15.2187   1
  -1  -7   2 609.090 13.3821   2
  -1  -7   2 603.235 15.3302   5
  -1  -7   2 608.921 15.9067   1
   0   7  -2 116.225 5.16424   2
   0  -7   2 116.361 3.99352   2
   0  -7   2 128.296 6.53711   3
   0  -7   2 117.442 6.21144   1
   0  -7   2 124.553 5.59529   5
  -1   7  -2 98.7637 4.60043   2
   1  -7   2 104.607 5.68073   1
   1  -7   2 89.4009 4.63553   5
   1  -7   2 95.0830 5.88465   3
   1  -7   2 98.4564 5.80623   1
   1  -7   2 102.550 4.61006   5
  -2   7  -2 47.1524 3.32804   2
   2  -7   2 51.9952 5.01724   3
   2  -7   2 46.2824 2.84353   5
   2  -7   2 48.0664 2.85083   5
   2  -7   2 41.1437 3.99605   1
   2  -7   2 46.5630 4.24407   1
  -3   7  -2 215.681 6.10056   2
   3  -7   2 226.316 8.12044   1
   3  -7   2 230.429 7.95834   1
   3  -7   2 211.280 5.30942   4
   3  -7   2 236.173 9.45565   3
  -4   7  -2 48.2240 2.47559   2
   4  -7   2 54.9170 5.85658   3
   4  -7   2 45.4259 3.20841   4
   4  -7   2 49.5439 4.05552   1
   4  -7   2 49.7029 4.11968   1
   5  -7   2 16.9565 4.16101   3
   5  -7   2 17.7435 2.74648   4
   5  -7   2 18.1342 2.70654   1
   5  -7   2 20.5123 2.90890   1
   6  -7   2 89.8523 5.71930   4
   6  -7   2 95.7599 5.09095   1
   6  -7   2 87.7675 4.80462   1
   6  -7   2 79.7210 7.66702   3
   7  -7   2 46.3162 3.69458   1
   7  -7   2 38.8706 4.60836   4
   7  -7   2 40.7660 3.50439   1
   7  -7   2 38.4829 6.09315   3
   8  -7   2 42.8790 3.52783   1
   8  -7   2 50.2083 3.89465   1
   8  -7   2 51.4087 5.64811   4
   8  -7   2 47.3741 6.52357   3
   9  -7   2 1.09743 3.58834   4
   9  -7   2 0.06787 1.97435   1
   9  -7   2 2.35939 1.98118   1
   9  -7   2 4.39753 3.99068   3
  10  -7   2 5.02815 2.11735   1
  10  -7   2 9.66828 4.70655   3
  10  -7   2 4.00948 2.09168   1
  11  -7   2 1.33905 2.00055   1
  11  -7   2 -0.6747 1.88157   1
  11  -7   2 0.81486 4.11214   3
  11   6  -2 -1.5136 3.97523   1
  10   6  -2 1.45960 4.16874   1
   9   6  -2 9.85836 4.44022   1
  -9  -6   2 5.72453 3.22282   2
   8   6  -2 42.8488 5.77389   1
  -8  -6   2 51.0129 4.70411   2
   7   6  -2 407.280 11.3802   5
   7   6  -2 409.265 13.4829   1
   7   6  -2 398.964 11.1008   5
  -7  -6   2 376.300 11.2398   2
   6   6  -2 29.2431 3.68822   5
   6   6  -2 22.7988 3.81209   1
  -6  -6   2 32.9649 3.48010   2
   5   6  -2 96.7626 6.27490   1
   5   6  -2 113.992 6.15095   5
   5   6  -2 97.7820 4.03631   2
  -5  -6   2 96.4462 5.17024   2
   4   6  -2 139.039 6.75700   5
   4   6  -2 135.241 6.81192   1
   4   6  -2 126.898 5.17684   2
  -4  -6   2 125.641 5.45586   2
   3   6  -2 -0.8619 2.02271   1
   3   6  -2 1.53000 2.05299   5
   3   6  -2 1.07131 1.60241   2
  -3  -6   2 -0.9104 1.68304   1
  -3  -6   2 0.35004 1.67610   2
   2   6  -2 342.662 10.2870   1
   2   6  -2 343.552 9.40861   2
   2   6  -2 332.314 10.6548   5
  -2  -6   2 348.923 10.3489   5
  -2  -6   2 345.501 10.5102   1
  -2  -6   2 344.187 8.88064   2
   1   6  -2 81.2854 4.18173   2
   1   6  -2 79.5860 4.62518   1
  -1  -6   2 71.4048 4.80147   1
  -1  -6   2 79.8601 3.67684   2
  -1  -6   2 81.8878 4.59556   5
   0   6  -2 795.944 16.9367   2
   0  -6   2 788.105 18.4842   3
   0  -6   2 787.706 15.7513   2
   0  -6   2 776.348 17.5122   5
   0  -6   2 806.716 18.4029   1
  -1   6  -2 15.2047 2.00209   2
   1  -6   2 10.3600 2.51129   3
   1  -6   2 15.6679 2.72489   1
   1  -6   2 17.0755 2.51791   1
   1  -6   2 16.3410 1.01111   2
   1  -6   2 18.3268 2.13349   5
   1  -6   2 13.2135 1.02087   2
  -2   6  -2 123.070 4.11879   2
   2  -6   2 115.748 5.50007   1
   2  -6   2 116.848 6.08186   3
   2  -6   2 118.250 3.24815   4
   2  -6   2 116.940 3.77784   5
   2  -6   2 125.009 3.87318   5
   2  -6   2 122.142 5.33083   1
  -3   6  -2 6.06538 1.19529   2
   3  -6   2 4.13480 1.96008   1
   3  -6   2 8.62064 1.99632   1
   3  -6   2 7.22553 1.55397   4
   3  -6   2 7.33733 2.71846   3
   4  -6   2 761.110 16.6296   1
   4  -6   2 748.882 19.6280   3
   4  -6   2 764.362 16.7215   4
   4  -6   2 742.448 16.6000   1
   5  -6   2 7.57204 3.10011   3
   5  -6   2 1.04359 1.52603   1
   5  -6   2 0.75616 1.57726   1
   5  -6   2 2.40544 2.07806   4
   6  -6   2 71.5986 4.00930   1
   6  -6   2 76.8105 4.05403   1
   6  -6   2 70.3187 5.43745   4
   6  -6   2 87.3317 7.02796   3
   7  -6   2 51.7859 6.35362   3
   7  -6   2 56.8919 3.54173   1
   7  -6   2 67.5725 3.55882   1
   7  -6   2 65.8849 5.97849   4
   8  -6   2 2.24394 3.44404   3
   8  -6   2 2.13199 1.56282   1
   8  -6   2 1.67991 1.55474   1
   8  -6   2 1.29501 3.21420   4
   9  -6   2 69.3675 3.63737   1
   9  -6   2 75.4355 7.41231   4
   9  -6   2 68.8472 7.89006   3
   9  -6   2 73.3052 3.50897   1
  10  -6   2 1.78352 3.87346   3
  10  -6   2 -2.5985 3.92555   4
  11  -6   2 2.15396 4.21797   3
  11  -6   2 -6.0218 4.05875   4
  11   5  -2 75.0653 7.23271   1
  10   5  -2 68.6105 6.77626   1
   9   5  -2 15.6502 4.36771   1
   8   5  -2 2.09810 2.86109   1
  -8  -5   2 0.29174 2.26831   2
   7   5  -2 9.00273 3.17689   1
   7   5  -2 8.36690 1.81221   5
   7   5  -2 7.00442 1.90414   5
  -7  -5   2 1.09309 2.12242   2
   6   5  -2 100.170 6.40572   1
   6   5  -2 118.566 6.50406   1
   6   5  -2 120.142 5.70943   5
  -6  -5   2 115.578 5.31503   2
   5   5  -2 33.4442 3.58436   5
   5   5  -2 34.8084 2.04532   2
   5   5  -2 34.5446 1.90531   2
   5   5  -2 33.6138 4.16234   1
  -5  -5   2 37.5737 3.29685   2
   4   5  -2 40.1991 2.99889   2
   4   5  -2 44.4596 3.97096   1
   4   5  -2 41.0304 3.95328   5
  -4  -5   2 48.9831 3.56577   2
   3   5  -2 1415.56 27.9098   2
   3   5  -2 1393.06 29.2677   1
   3   5  -2 1395.84 29.3298   5
  -3  -5   2 1426.07 31.1760   1
  -3  -5   2 1438.09 27.7425   2
   2   5  -2 407.807 10.8039   1
   2   5  -2 385.277 9.79382   2
   2   5  -2 367.966 10.7564   5
  -2  -5   2 392.781 9.41386   2
  -2  -5   2 395.789 10.8100   1
  -2  -5   2 410.503 10.8560   5
   1   5  -2 1357.49 26.4928   2
   1   5  -2 1327.01 27.1622   1
  -1  -5   2 1377.32 27.7297   1
  -1  -5   2 1352.34 27.3275   5
  -1  -5   2 1312.27 25.7341   2
   0   5  -2 110.481 4.29814   2
   0  -5   2 124.172 5.32042   1
   0  -5   2 115.008 3.66488   2
   0  -5   2 125.027 5.32092   3
   0  -5   2 118.651 4.78741   5
  -1   5  -2 157.676 4.60580   2
   1  -5   2 157.444 5.70795   1
   1  -5   2 151.725 3.28815   2
   1  -5   2 152.597 5.52405   1
   1  -5   2 159.779 6.13842   3
   1  -5   2 153.628 3.71144   4
   1  -5   2 152.809 4.83408   5
  -2   5  -2 616.428 12.2423   2
   2  -5   2 618.252 12.0874   5
   2  -5   2 623.241 12.0850   5
   2  -5   2 622.316 13.8622   1
   2  -5   2 606.030 12.4987   4
   2  -5   2 609.250 15.1148   3
   2  -5   2 615.583 13.9652   1
   3  -5   2 548.333 12.2530   1
   3  -5   2 541.928 12.4038   1
   3  -5   2 550.953 12.3366   4
   3  -5   2 555.971 14.5923   3
   4  -5   2 717.571 14.8707   1
   4  -5   2 687.865 18.0022   3
   4  -5   2 690.298 14.6308   1
   4  -5   2 723.570 16.2734   4
   5  -5   2 143.272 6.42612   4
   5  -5   2 138.042 7.64820   3
   5  -5   2 139.157 4.50880   1
   5  -5   2 143.306 4.41891   1
   6  -5   2 26.0694 1.94837   1
   6  -5   2 25.2842 1.87752   1
   6  -5   2 22.8728 3.63329   4
   6  -5   2 23.9933 4.36792   3
   7  -5   2 74.3291 6.24156   4
   7  -5   2 78.1578 6.79620   3
   8  -5   2 73.2043 7.02498   4
   8  -5   2 75.5255 7.38076   3
   9  -5   2 1.42088 3.56904   4
   9  -5   2 1.45166 3.45328   3
  10  -5   2 3.98686 3.75189   3
  10  -5   2 -6.1269 3.47890   4
  11  -5   2 3.70557 4.36910   4
  11  -5   2 4.48508 4.38358   3
  12   4  -2 0.45936 3.86377   1
  11   4  -2 17.1168 4.37892   1
  10   4  -2 -4.9721 2.87910   1
   9   4  -2 73.5330 6.33353   1
   8   4  -2 160.524 9.65518   4
   8   4  -2 168.990 7.83118   1
   8   4  -2 160.544 8.03152   1
  -8  -4   2 163.713 6.23404   2
   7   4  -2 121.111 8.34021   4
   7   4  -2 109.352 6.59481   1
   7   4  -2 116.332 6.33549   1
  -7  -4   2 124.114 5.15221   2
   6   4  -2 323.352 10.4228   1
   6   4  -2 326.237 12.3806   4
   6   4  -2 337.622 10.7599   1
   6   4  -2 333.704 8.63567   5
   6   4  -2 339.338 8.80838   5
  -6  -4   2 334.613 8.93947   2
   5   4  -2 195.918 7.79040   1
   5   4  -2 220.007 9.07433   4
   5   4  -2 203.447 6.98250   5
   5   4  -2 209.268 7.74536   1
  -5  -4   2 211.686 6.46771   2
   4   4  -2 582.680 14.3846   1
   4   4  -2 565.066 13.8910   5
   4   4  -2 586.330 12.0121   2
  -4  -4   2 586.145 12.8795   2
   3   4  -2 186.576 5.49963   2
   3   4  -2 182.485 6.56108   1
   3   4  -2 189.608 6.50659   5
  -3  -4   2 181.078 5.54097   2
   2   4  -2 85.1859 4.12958   1
   2   4  -2 90.4596 3.58731   2
   2   4  -2 79.3183 4.09953   5
  -2  -4   2 85.3170 3.39611   2
  -2  -4   2 87.0458 4.10855   1
   1   4  -2 3.54087 1.20711   1
   1   4  -2 5.64185 1.14456   2
  -1  -4   2 3.96238 0.99723   2
  -1  -4   2 5.60376 1.46231   1
  -1  -4   2 4.56223 1.37690   5
   0   4  -2 7.45409 1.18804   2
   0  -4   2 5.59900 0.92153   2
   0  -4   2 4.29205 1.21089   1
   0  -4   2 14.6903 1.62522   5
  -1   4  -2 1275.25 23.8667   2
   1  -4   2 1276.08 25.0154   1
   1  -4   2 1265.52 25.7898   3
   1  -4   2 1277.92 24.2770   5
   1  -4   2 1281.79 23.5023   4
   1  -4   2 1291.62 25.2098   1
  -2   4  -2 835.834 16.2469   2
   2  -4   2 862.451 17.1577   1
   2  -4   2 862.535 18.8915   3
   2  -4   2 880.196 17.0272   4
   2  -4   2 844.997 17.3411   1
   3  -4   2 1317.07 24.8384   1
   3  -4   2 1319.78 24.6721   1
   3  -4   2 1292.11 27.4883   3
   3  -4   2 1298.23 25.9407   4
   4  -4   2 72.1014 2.64878   1
   4  -4   2 66.4237 4.72858   3
   4  -4   2 71.0922 4.21478   4
   4  -4   2 71.6479 2.51667   1
   5  -4   2 340.083 11.3899   3
   5  -4   2 339.065 10.7767   4
   6  -4   2 179.960 8.61579   3
   6  -4   2 191.424 8.34587   4
   7  -4   2 10.0094 3.53886   3
   7  -4   2 10.5810 3.59479   4
   8  -4   2 187.523 9.94719   3
   8  -4   2 197.407 10.0233   4
   9  -4   2 8.86269 3.91644   3
   9  -4   2 -3.0685 3.58974   4
  10  -4   2 0.23084 4.13368   4
  10  -4   2 7.13852 4.02870   3
  11  -4   2 27.8306 5.91584   3
  11  -4   2 28.4946 6.27767   4
  12  -4   2 -4.1287 3.98489   3
  12  -4   2 -3.5276 4.81288   4
  12   3  -2 26.9172 4.93349   1
  11   3  -2 19.8558 4.09159   1
  10   3  -2 4.21784 3.06359   1
   9   3  -2 94.8649 6.11457   1
   9   3  -2 84.5898 6.28303   1
   9   3  -2 82.1730 8.19160   4
   8   3  -2 0.01011 2.02210   1
   8   3  -2 -2.3600 2.25472   1
   8   3  -2 0.98199 3.99979   4
   7   3  -2 221.599 8.29270   1
   7   3  -2 225.452 8.53552   1
   7   3  -2 237.547 10.7534   4
  -7  -3   2 229.406 6.69954   2
   6   3  -2 43.9507 3.97991   1
   6   3  -2 44.8563 5.01645   4
   6   3  -2 63.0131 4.47330   1
  -6  -3   2 48.0273 3.21395   2
   5   3  -2 303.901 10.5681   4
   5   3  -2 310.319 7.84590   5
   5   3  -2 311.818 9.18385   1
   5   3  -2 303.523 7.71807   5
   5   3  -2 307.149 9.01129   1
  -5  -3   2 291.391 7.60156   2
   4   3  -2 2466.73 46.2478   5
   4   3  -2 2311.39 46.7780   1
   4   3  -2 2566.93 47.0600   1
   4   3  -2 2492.10 48.4903   4
  -4  -3   2 2490.34 45.4090   2
   3   3  -2 5.52695 1.57758   1
   3   3  -2 5.40367 1.05146   2
   3   3  -2 4.16261 1.36541   5
   3   3  -2 3.00920 1.89450   1
  -3  -3   2 5.06032 1.22711   2
   2   3  -2 1292.07 24.2651   2
   2   3  -2 1239.73 25.0651   5
   2   3  -2 1263.35 25.0685   1
  -2  -3   2 1293.33 26.4223   1
  -2  -3   2 1249.64 23.9744   2
   1   3  -2 653.577 14.3553   1
   1   3  -2 657.947 13.9100   2
  -1  -3   2 808.173 15.6650   5
  -1  -3   2 677.372 14.6178   1
  -1  -3   2 669.593 13.5884   2
   0   3  -2 63.2542 2.46465   2
   0  -3   2 69.9917 3.05833   1
   0  -3   2 70.7675 3.13820   3
   0  -3   2 66.7638 2.22552   2
   0  -3   2 67.7643 2.78235   5
  -1   3  -2 297.683 6.15078   2
   1  -3   2 298.511 6.32029   4
   1  -3   2 293.402 7.70943   3
   1  -3   2 299.081 6.93486   1
   1  -3   2 301.420 6.49888   5
   1  -3   2 297.091 7.12813   1
   2  -3   2 348.940 9.22716   3
   2  -3   2 360.069 7.77388   1
   2  -3   2 363.516 8.30251   4
   2  -3   2 356.658 7.55963   1
   3  -3   2 52.9192 3.12349   4
   3  -3   2 47.7050 3.38188   3
   3  -3   2 48.7922 1.72564   1
   3  -3   2 47.2523 1.58706   1
   4  -3   2 22.1107 2.96279   3
   4  -3   2 20.2552 2.80729   4
   5  -3   2 8.99805 2.55609   4
   5  -3   2 6.24840 2.42414   3
   6  -3   2 26.3941 4.22108   4
   6  -3   2 26.4350 3.93204   3
   7  -3   2 316.997 11.9603   4
   7  -3   2 311.168 11.6852   3
   8  -3   2 24.3205 4.93601   4
   8  -3   2 29.4501 5.04758   3
   9  -3   2 -0.6244 3.91149   4
   9  -3   2 9.18318 4.06801   3
  10  -3   2 9.21828 4.90539   4
  10  -3   2 14.5695 4.72970   3
  11  -3   2 -2.6275 3.46843   3
  11  -3   2 -2.8731 4.35805   4
  12  -3   2 10.0788 5.49079   4
  12   2  -2 -0.3618 2.99712   1
  11   2  -2 17.7763 3.54726   1
  10   2  -2 21.8761 3.62933   1
  10   2  -2 21.3668 3.46204   1
   9   2  -2 108.834 6.06952   1
   9   2  -2 100.462 8.57094   4
   9   2  -2 110.909 6.25815   1
   8   2  -2 -1.4125 4.00723   4
   8   2  -2 5.82458 2.30156   1
   8   2  -2 5.00457 2.42479   1
   7   2  -2 50.0226 4.04317   1
   7   2  -2 48.9110 3.86563   1
   7   2  -2 64.6163 6.80313   4
  -7  -2   2 49.3363 2.63668   2
   6   2  -2 338.508 11.9562   4
   6   2  -2 323.727 9.29942   1
   6   2  -2 313.404 9.10675   1
  -6  -2   2 315.141 7.36622   2
   5   2  -2 753.375 16.2544   1
   5   2  -2 714.118 18.5812   4
   5   2  -2 742.332 16.2453   1
  -5  -2   2 739.231 14.5499   2
   4   2  -2 145.059 4.20695   5
   4   2  -2 136.788 4.15808   5
   4   2  -2 146.276 6.38982   4
   4   2  -2 141.661 4.93558   1
   4   2  -2 142.851 5.03349   1
  -4  -2   2 138.773 3.91594   2
   3   2  -2 416.864 9.59124   5
   3   2  -2 435.463 11.0613   4
   3   2  -2 429.944 9.96167   1
   3   2  -2 427.874 9.97808   1
  -3  -2   2 424.396 8.93080   2
   2   2  -2 820.990 16.5351   1
   2   2  -2 807.026 16.4875   5
   2   2  -2 823.730 15.7398   2
  -2  -2   2 817.791 15.6920   2
   1   2  -2 94.0550 2.91708   2
   1   2  -2 92.2159 3.16050   1
  -1  -2   2 91.9146 2.74753   2
   0   2  -2 1540.64 28.2445   2
   0  -2   2 1564.58 27.9517   2
   0  -2   2 1547.49 28.9151   3
   0  -2   2 1530.00 28.5369   5
  -1   2  -2 21.6427 0.82521   2
   1  -2   2 19.4085 0.98310   5
   1  -2   2 20.7846 1.35070   1
   1  -2   2 19.6895 1.19567   4
   1  -2   2 19.5673 1.23280   1
   2  -2   2 2072.61 38.3088   4
   2  -2   2 2040.62 36.6015   1
   2  -2   2 2020.22 36.5059   1
   2  -2   2 2080.10 39.0053   3
   3  -2   2 1278.34 25.6145   4
   3  -2   2 1255.04 25.9187   3
   4  -2   2 1043.56 22.8850   4
   4  -2   2 1061.39 22.9976   3
   5  -2   2 51.9777 4.59706   4
   5  -2   2 50.2431 4.44941   3
   6  -2   2 2.74659 2.33657   3
   6  -2   2 3.84995 2.73089   4
   7  -2   2 66.7229 5.70449   3
   7  -2   2 63.3815 6.33049   4
   8  -2   2 212.460 10.8408   4
   8  -2   2 207.659 9.90212   3
   9  -2   2 16.7759 4.89160   4
   9  -2   2 20.1161 4.70224   3
  10  -2   2 69.7991 8.09541   4
  10  -2   2 74.2816 7.91029   3
  11  -2   2 22.6063 6.40865   4
  12  -2   2 -8.2562 4.32179   4
  12   1  -2 2.94437 2.87060   1
  11   1  -2 3.86395 2.63702   1
  11   1  -2 12.4419 3.15228   1
  10   1  -2 0.10536 2.12566   1
  10   1  -2 1.62960 2.09656   1
   9   1  -2 10.4352 2.39585   1
   9   1  -2 -5.2134 4.32805   4
   9   1  -2 7.92528 2.40528   1
   8   1  -2 98.5308 5.11878   1
   8   1  -2 99.4384 4.98612   1
   8   1  -2 106.600 8.49629   4
   7   1  -2 14.4703 4.46267   4
   7   1  -2 8.22395 2.03966   1
   7   1  -2 11.5781 2.30361   1
   6   1  -2 367.568 12.5930   4
   6   1  -2 350.184 9.16831   1
   6   1  -2 358.405 9.18319   1
   5   1  -2 1203.95 27.2977   4
   5   1  -2 1247.71 24.2003   1
   5   1  -2 1231.55 24.1542   1
   4   1  -2 1349.00 28.6345   4
   4   1  -2 1370.69 26.1491   1
   4   1  -2 1368.10 26.1607   1
   3   1  -2 667.343 12.8523   5
   3   1  -2 655.726 13.5387   1
   3   1  -2 663.591 13.5676   1
   3   1  -2 686.754 15.2770   4
   3   1  -2 642.829 12.7841   5
  -3  -1   2 665.440 12.4291   2
   2   1  -2 2037.97 37.5868   5
   2   1  -2 2063.51 37.8318   1
   2   1  -2 2091.50 37.7040   5
   2   1  -2 2070.16 37.7551   1
   2   1  -2 2086.34 36.5087   2
   2   1  -2 2039.38 36.4684   2
  -2  -1   2 2042.27 36.9702   2
   1   1  -2 2.09424 0.69239   1
   1   1  -2 2.25394 0.58496   2
  -1  -1   2 1.73455 0.54069   2
   0   1  -2 118.848 2.84950   2
   0   1  -2 122.951 3.40079   1
   0  -1   2 118.864 2.94468   5
   0  -1   2 119.531 3.08433   3
   0  -1   2 117.234 2.65497   2
   1  -1   2 1.12722 0.54783   4
   1  -1   2 1.27612 0.40944   1
   1  -1   2 3.09786 0.45660   1
   1  -1   2 0.83240 0.61934   3
   2  -1   2 1909.79 35.9033   4
   3  -1   2 2498.69 47.8414   3
   3  -1   2 2553.70 47.9333   4
   4  -1   2 625.300 15.0183   3
   4  -1   2 616.130 15.2591   4
   5  -1   2 2294.27 46.5881   3
   5  -1   2 2412.39 47.5044   4
   6  -1   2 49.4227 4.99310   4
   6  -1   2 61.7236 5.06940   3
   7  -1   2 36.9260 4.92029   4
   7  -1   2 48.5757 5.13162   3
   8  -1   2 6.64105 3.43000   3
   8  -1   2 2.88522 3.77173   4
   9  -1   2 78.7941 8.34454   4
  10  -1   2 -2.6773 4.28035   4
  11  -1   2 93.2865 9.83881   4
  11  -1   2 111.435 4.77038   1
  11  -1   2 113.523 4.72983   1
  12  -1   2 -1.5408 5.53219   4
  12  -1   2 1.09784 1.77885   1
  12  -1   2 1.24628 1.94583   1
  12   0  -2 6.10384 2.83325   1
  12   0  -2 2.37204 2.76288   1
  11   0  -2 6.20463 2.52505   1
  11   0  -2 2.75174 2.30848   1
  10   0  -2 0.84450 2.09300   1
  10   0  -2 0.14188 1.90982   1
   9   0  -2 24.9427 5.82600   4
   9   0  -2 20.8848 2.72181   1
   9   0  -2 26.5453 2.94440   1
   8   0  -2 17.5559 4.43820   4
   8   0  -2 27.4769 2.77551   1
   8   0  -2 28.6398 2.77038   1
   7   0  -2 28.5657 4.58734   4
   7   0  -2 26.4412 2.47396   1
   7   0  -2 30.5552 2.69211   1
   6   0  -2 346.279 12.0161   4
   6   0  -2 343.697 8.33161   1
   6   0  -2 336.670 8.25420   1
   5   0  -2 7.30850 1.24518   1
   5   0  -2 7.91579 1.38916   1
   5   0  -2 5.49658 2.19122   4
   4   0  -2 874.691 19.6286   4
   4   0  -2 856.127 16.6997   1
   4   0  -2 849.311 16.6693   1
   3   0  -2 1127.43 23.4681   4
   3   0  -2 1152.77 21.3777   1
   3   0  -2 1148.62 21.4160   1
   2   0  -2 107.129 2.58571   5
   2   0  -2 115.473 3.09663   1
   2   0  -2 110.922 2.99809   1
   2   0  -2 115.867 2.64160   5
   1   0  -2 2212.47 39.6966   5
   1   0  -2 2179.33 39.5133   5
   1   0  -2 2198.73 39.0831   2
   1   0  -2 2164.15 39.6743   1
   1   0  -2 2249.25 39.1544   2
   1   0  -2 2205.20 39.5378   1
  -1   0   2 2180.54 39.1127   2
   1   0   2 3389.49 60.9948   3
   2   0   2 9058.64 161.233   3
   3   0   2 174.337 5.99825   4
   3   0   2 182.900 5.91894   3
   4   0   2 164.078 6.56391   4
   4   0   2 177.998 6.44628   3
   5   0   2 626.892 15.8969   3
   5   0   2 612.320 16.4584   4
   6   0   2 1263.33 29.6653   4
   6   0   2 1296.13 28.7407   3
   7   0   2 510.999 16.5093   4
   8   0   2 10.0834 3.90582   4
   8   0   2 17.0643 1.89156   1
   8   0   2 16.4479 1.76126   1
   9   0   2 265.479 7.10764   1
   9   0   2 266.424 7.29110   1
   9   0   2 255.609 12.7851   4
  10   0   2 14.9503 2.30260   1
  10   0   2 10.0136 2.20580   1
  10   0   2 18.8988 6.02278   4
  11   0   2 -0.2679 1.96280   1
  11   0   2 -1.5086 1.76621   1
  11   0   2 -5.7581 4.69040   4
  12   0   2 1.16650 1.92852   1
  12   0   2 0.58453 2.07526   1
  12   0   2 -12.251 4.54335   4
  12  -1  -2 0.97139 2.18731   1
  12  -1  -2 1.83172 2.39180   1
  11  -1  -2 7.76313 2.48990   1
  11  -1  -2 8.46161 2.41860   1
  10  -1  -2 -0.2493 1.83389   1
  10  -1  -2 -1.7976 1.72446   1
   9  -1  -2 3.44975 1.72295   1
   9  -1  -2 1.08669 1.71382   1
   9  -1  -2 -4.8513 4.01366   4
   8  -1  -2 253.252 11.2659   4
   8  -1  -2 247.340 6.92365   1
   8  -1  -2 236.706 6.84113   1
   7  -1  -2 126.581 7.54873   4
   7  -1  -2 127.686 4.36335   1
   7  -1  -2 134.262 4.37902   1
   6  -1  -2 6.48182 1.23910   1
   6  -1  -2 7.61849 3.05395   4
   6  -1  -2 7.64563 1.38405   1
   5  -1  -2 263.374 8.16883   3
   5  -1  -2 265.213 6.06692   1
   5  -1  -2 274.635 9.41708   4
   5  -1  -2 263.367 6.07907   1
   4  -1  -2 1266.76 23.4194   1
   4  -1  -2 1274.40 23.3523   1
   4  -1  -2 1262.66 26.6765   4
   4  -1  -2 1271.24 25.3650   3
   3  -1  -2 162.997 4.02662   1
   3  -1  -2 199.543 5.18298   3
   3  -1  -2 162.630 3.93285   1
   1  -1  -2 897.075 16.8930   1
   1  -1  -2 899.988 16.3347   3
   1  -1  -2 900.452 16.5387   5
   1  -1  -2 913.737 16.7652   1
   1  -1  -2 901.265 16.7728   5
  -1   1   2 904.785 16.1741   2
   0  -1  -2 155.200 3.96241   1
   0  -1  -2 157.332 3.75770   2
   0  -1  -2 188.354 4.61079   5
   0   1   2 155.576 3.58532   2
   0   1   2 158.383 3.60427   2
   0   1   2 156.950 4.06539   1
   1   1   2 5086.30 89.1690   1
   1   1   2 5031.77 89.0623   4
   1   1   2 4932.12 88.6580   5
   1   1   2 4923.48 88.6330   1
   2   1   2 4051.88 73.5126   4
   2   1   2 4042.59 71.9167   1
   2   1   2 4013.07 71.9209   1
   3   1   2 2761.70 53.1059   4
   3   1   2 2824.77 50.4768   1
   3   1   2 2826.27 50.4706   1
   4   1   2 571.524 14.7708   4
   4   1   2 589.718 11.7084   1
   4   1   2 581.341 11.6268   1
   5   1   2 1032.51 20.1587   1
   5   1   2 1065.39 24.6348   4
   5   1   2 1055.85 20.1158   1
   6   1   2 180.459 5.19142   1
   6   1   2 176.521 8.71765   4
   6   1   2 178.730 5.04347   1
   7   1   2 72.7219 3.59755   1
   7   1   2 75.6974 6.37009   4
   7   1   2 73.8912 3.45619   1
   8   1   2 289.218 8.09236   1
   8   1   2 286.410 7.88463   1
   8   1   2 307.444 13.2503   4
   9   1   2 1.61542 2.09328   1
   9   1   2 6.58090 2.17275   1
   9   1   2 -0.4301 3.77321   4
  10   1   2 37.1891 6.83623   4
  10   1   2 41.4656 3.62268   1
  10   1   2 38.7566 3.66476   1
  11   1   2 6.65401 2.36097   1
  11   1   2 2.64872 4.76972   4
  11   1   2 3.28707 2.35228   1
  12   1   2 2.87602 2.32032   1
  12   1   2 -1.8763 2.25369   1
  12   1   2 -1.8727 5.24023   4
  12  -2  -2 0.98337 2.24588   1
  12  -2  -2 0.43820 1.91456   1
  11  -2  -2 3.57008 1.93213   1
  11  -2  -2 -1.2785 1.95121   1
  10  -2  -2 12.8059 2.31420   1
  10  -2  -2 13.4152 2.21315   1
   9  -2  -2 15.4986 2.17800   1
   9  -2  -2 15.4389 2.27781   1
   8  -2  -2 66.1646 6.84201   4
   8  -2  -2 69.2252 3.39363   1
   8  -2  -2 66.2964 3.38718   1
   7  -2  -2 157.566 4.70456   1
   7  -2  -2 175.343 8.92077   4
   7  -2  -2 164.923 7.49975   3
   7  -2  -2 161.774 4.60432   1
   6  -2  -2 98.6690 3.26801   1
   6  -2  -2 94.7929 3.13174   1
   6  -2  -2 101.622 6.40209   4
   6  -2  -2 94.2020 5.42615   3
   5  -2  -2 2.44773 1.17761   1
   5  -2  -2 1.11711 1.08425   1
   5  -2  -2 1.88357 2.21961   3
   5  -2  -2 9.51079 2.97831   4
   4  -2  -2 578.487 11.3685   1
   4  -2  -2 582.696 11.1697   1
   4  -2  -2 580.348 14.2700   4
   4  -2  -2 582.218 13.3890   3
   3  -2  -2 115.050 3.22882   1
   3  -2  -2 113.035 4.04050   3
   3  -2  -2 119.381 3.05984   1
   1  -2  -2 3.87479 0.87551   1
   1  -2  -2 2.01595 0.68744   1
   1  -2  -2 3.40116 0.77074   3
   1  -2  -2 2.84087 0.58172   5
   1  -2  -2 1.61052 0.65908   5
  -1   2   2 2.57401 0.47691   2
   0  -2  -2 4091.61 74.1294   1
   0  -2  -2 4090.76 74.3186   5
   0  -2  -2 4174.35 73.9808   5
   0  -2  -2 4204.88 73.5974   2
   0   2   2 4151.75 73.4682   2
  -2  -2  -2 441.077 8.86228   2
   2   2   2 429.038 9.45137   1
   2   2   2 451.387 10.3819   4
   2   2   2 420.600 9.41603   5
   2   2   2 422.000 8.49409   2
   2   2   2 428.683 9.56827   1
  -3  -2  -2 29.0015 1.48244   2
   3   2   2 29.1645 1.75596   5
   3   2   2 30.1393 2.08652   1
   3   2   2 29.8622 2.14968   1
   3   2   2 30.2333 2.67826   4
   4   2   2 41.1525 3.88019   4
   4   2   2 34.5634 2.44558   1
   4   2   2 39.3235 2.59517   1
   5   2   2 518.153 14.8275   4
   5   2   2 525.160 11.7348   1
   5   2   2 519.884 11.8469   1
   6   2   2 336.672 8.58243   1
   6   2   2 320.685 11.8655   4
   6   2   2 320.919 8.71162   1
   7   2   2 184.462 9.65065   4
   7   2   2 170.621 6.04895   1
   7   2   2 168.180 6.30290   1
   8   2   2 342.169 14.5255   4
   8   2   2 327.823 9.68785   1
   8   2   2 347.361 9.63586   1
   9   2   2 -2.9558 3.89080   4
   9   2   2 4.73093 2.50274   1
   9   2   2 6.59835 2.37145   1
  10   2   2 6.58772 5.32209   4
  10   2   2 11.8892 2.95101   1
  10   2   2 15.0337 2.81084   1
  11   2   2 0.72342 5.30346   4
  11   2   2 -0.1044 2.44496   1
  11   2   2 3.51576 2.38391   1
  12   2   2 1.23153 2.69380   1
  12   2   2 -3.1821 4.89382   4
  12  -3  -2 14.1204 2.43362   1
  12  -3  -2 14.7818 2.77550   1
  11  -3  -2 17.8749 2.61802   1
  11  -3  -2 14.2293 2.37677   1
  10  -3  -2 9.39412 2.12659   1
  10  -3  -2 8.32953 1.93367   1
   9  -3  -2 57.6285 3.61639   1
   9  -3  -2 52.5406 3.28285   1
   9  -3  -2 47.6878 5.67018   3
   8  -3  -2 1.65216 1.34014   1
   8  -3  -2 1.25535 3.04932   3
   8  -3  -2 0.12533 1.40859   1
   7  -3  -2 304.846 10.5289   3
   7  -3  -2 292.299 6.83835   1
   7  -3  -2 291.722 7.15379   1
   6  -3  -2 26.2956 1.94404   1
   6  -3  -2 25.4352 3.47538   3
   6  -3  -2 27.1258 1.97697   1
   5  -3  -2 7993.10 142.202   1
   5  -3  -2 8061.57 145.374   3
   4  -3  -2 345.887 7.33971   1
   4  -3  -2 330.085 7.52819   1
   4  -3  -2 342.329 9.31284   3
   3  -3  -2 759.926 15.1491   1
   3  -3  -2 756.267 16.1803   3
   3  -3  -2 772.210 14.8818   1
   2  -3  -2 186.415 5.09963   3
   2  -3  -2 162.296 4.53523   1
   2  -3  -2 168.516 4.76917   1
   1  -3  -2 1.04177 0.82141   5
   1  -3  -2 0.37294 0.65333   5
   1  -3  -2 -1.2368 0.82945   1
   1  -3  -2 1.20673 0.95127   3
   1  -3  -2 -1.0618 0.78991   1
  -1   3   2 0.40246 0.55355   2
   0  -3  -2 32.9497 2.17214   1
   0  -3  -2 34.5207 1.93163   5
   0  -3  -2 36.6637 2.24202   5
   0  -3  -2 33.4788 1.69781   2
   0   3   2 33.0863 1.38084   4
   0   3   2 31.1410 1.60622   2
  -1  -3  -2 871.723 16.9263   2
  -1  -3  -2 869.690 17.6976   1
   1   3   2 877.932 16.8541   2
   1   3   2 866.022 17.2291   4
  -2  -3  -2 248.049 6.10858   2
   2   3   2 247.997 5.92490   2
   2   3   2 254.063 6.94477   1
   2   3   2 245.302 6.84141   5
   2   3   2 257.890 7.13846   4
  -3  -3  -2 179.147 4.86274   2
   3   3   2 178.456 5.75047   1
   3   3   2 174.926 5.39464   5
   3   3   2 177.772 6.45476   4
   3   3   2 177.006 4.29206   2
   3   3   2 176.190 5.58555   1
  -4  -3  -2 955.230 18.4660   2
   4   3   2 949.120 19.7164   1
   4   3   2 949.596 18.8913   5
   4   3   2 921.202 21.6817   4
   4   3   2 934.360 19.8774   1
  -5  -3  -2 317.992 7.57874   2
   5   3   2 322.576 9.08259   1
   5   3   2 323.616 8.94621   1
   5   3   2 333.773 11.4022   4
  -6  -3  -2 10.9909 1.68081   2
   6   3   2 8.51264 3.27469   4
   6   3   2 11.9991 2.31865   1
   6   3   2 14.5151 2.68084   1
  -7  -3  -2 9.07184 1.61979   2
   7   3   2 13.0886 2.68961   1
   7   3   2 8.76341 3.66350   4
   7   3   2 4.67598 2.11584   1
   8   3   2 129.834 6.54417   1
   8   3   2 141.483 6.37954   1
   8   3   2 133.175 9.56400   4
   9   3   2 -3.7720 4.33569   4
   9   3   2 4.44535 2.61518   1
   9   3   2 1.47973 2.20639   1
  10   3   2 54.3425 5.09154   1
  10   3   2 54.0636 4.78249   1
  10   3   2 42.7973 6.96908   4
  11   3   2 7.09640 3.08823   1
  11   3   2 5.40232 5.09886   4
  12   3   2 -2.2375 3.01877   1
  12   3   2 -2.9257 4.72897   4
  11  -4  -2 18.4395 2.67446   1
  11  -4  -2 14.0875 2.33433   1
  10  -4  -2 55.1701 3.62637   1
  10  -4  -2 61.0054 6.93331   3
  10  -4  -2 53.5819 4.02755   1
   9  -4  -2 8.14644 1.75591   1
   9  -4  -2 9.80147 4.02899   3
   9  -4  -2 8.74213 2.06719   1
   8  -4  -2 14.9668 3.87035   3
   8  -4  -2 12.3323 1.85210   1
   8  -4  -2 14.7808 2.09395   1
   7  -4  -2 4.24710 1.58181   1
   7  -4  -2 5.49118 2.84640   3
   7  -4  -2 7.86403 1.52392   1
   6  -4  -2 17.8661 1.93584   1
   6  -4  -2 14.4295 1.67935   1
   6  -4  -2 16.3250 3.16203   3
   5  -4  -2 73.1094 3.12414   1
   5  -4  -2 72.7836 3.31710   1
   5  -4  -2 66.2709 4.68379   3
   4  -4  -2 914.013 20.0642   3
   4  -4  -2 886.257 18.1624   1
   4  -4  -2 920.367 17.9543   1
   3  -4  -2 234.046 6.41878   1
   3  -4  -2 227.184 6.18457   1
   3  -4  -2 246.909 7.18318   3
   2  -4  -2 20.8926 1.38379   5
   2  -4  -2 21.5153 2.03374   1
   2  -4  -2 22.3796 2.20310   3
   2  -4  -2 19.5249 1.22857   5
   2  -4  -2 23.9181 2.02926   1
  -2   4   2 20.5404 1.20872   2
   1  -4  -2 2999.90 53.6099   5
   1  -4  -2 2892.61 52.2814   2
   1  -4  -2 2982.96 52.3061   2
   1  -4  -2 2968.11 54.4998   1
   1  -4  -2 2929.53 54.1168   5
   1  -4  -2 2884.03 54.6013   1
  -1   4   2 2991.31 53.0800   2
   0  -4  -2 155.671 4.17637   2
   0  -4  -2 154.104 5.19737   1
   0  -4  -2 158.494 4.80904   5
   0  -4  -2 151.237 5.08444   5
   0   4   2 156.420 3.79767   4
   0   4   2 154.231 4.28357   2
  -1  -4  -2 27.0310 2.04552   2
  -1  -4  -2 30.1741 2.70128   5
  -1  -4  -2 29.8336 2.49977   1
   1   4   2 30.7155 2.02670   4
   1   4   2 30.1523 2.70564   1
  -2  -4  -2 1053.22 21.7595   1
  -2  -4  -2 1058.47 20.7671   2
   2   4   2 1041.72 21.6906   4
   2   4   2 1040.98 20.6116   2
   2   4   2 1075.55 22.0524   1
  -3  -4  -2 114.704 4.14099   2
   3   4   2 110.776 5.17876   4
   3   4   2 106.525 4.87959   1
   3   4   2 109.196 4.81132   5
   3   4   2 107.411 3.72786   2
  -4  -4  -2 729.900 15.2459   2
   4   4   2 734.652 16.0483   5
   4   4   2 773.387 13.9187   2
   4   4   2 746.656 16.7538   1
   4   4   2 668.146 13.7237   2
   4   4   2 667.834 16.2399   1
   4   4   2 705.672 17.8671   4
  -5  -4  -2 190.330 5.80564   2
   5   4   2 183.891 7.03021   1
   5   4   2 191.369 8.45402   4
   5   4   2 172.760 6.72613   1
   5   4   2 173.199 5.85191   5
  -6  -4  -2 290.616 7.92675   2
   6   4   2 289.652 9.71295   1
   6   4   2 301.686 11.7115   4
   6   4   2 282.899 9.35531   1
  -7  -4  -2 -1.6014 1.49854   2
   7   4   2 0.56936 1.93557   1
   7   4   2 -1.4901 2.23146   1
   7   4   2 -5.1964 3.07536   4
  -8  -4  -2 114.024 6.63822   2
   8   4   2 120.359 9.23164   4
   8   4   2 119.146 6.33607   1
   8   4   2 118.018 6.79353   1
   9   4   2 -3.0776 2.45858   1
   9   4   2 -1.3747 2.15217   1
   9   4   2 -5.4340 3.52151   4
  10   4   2 5.09380 4.73009   4
  10   4   2 6.46684 3.29394   1
  11   4   2 -1.9316 4.96820   4
  11   4   2 -3.4991 2.75436   1
  12   4   2 -5.1607 3.01936   1
  12   4   2 -1.5983 5.83322   4
  11  -5  -2 -4.3062 1.70680   1
  11  -5  -2 2.73594 1.99917   1
  10  -5  -2 37.8216 3.49334   1
  10  -5  -2 38.4467 3.14288   1
  10  -5  -2 38.2923 5.82135   3
   9  -5  -2 7.26990 2.18866   1
   9  -5  -2 5.95313 1.87302   1
   9  -5  -2 7.82378 3.58268   3
   8  -5  -2 126.641 5.22677   1
   8  -5  -2 121.995 4.79576   1
   8  -5  -2 118.620 7.71233   3
   7  -5  -2 12.3854 2.16020   1
   7  -5  -2 9.91298 1.81283   1
   7  -5  -2 10.8773 3.45254   3
   6  -5  -2 295.012 10.4468   3
   6  -5  -2 288.380 7.97416   1
   6  -5  -2 287.552 7.64512   1
   5  -5  -2 398.827 9.89059   1
   5  -5  -2 390.565 11.7677   3
   5  -5  -2 399.157 9.56251   1
   4  -5  -2 79.1740 4.70883   3
   4  -5  -2 76.5451 3.87256   1
   4  -5  -2 76.9627 3.99952   1
   3  -5  -2 79.5467 4.32415   3
   3  -5  -2 75.6246 3.99064   1
   3  -5  -2 78.9902 3.97323   1
  -3   5   2 77.6968 2.47957   2
   2  -5  -2 1322.90 26.5442   3
   2  -5  -2 1290.37 26.2058   1
   2  -5  -2 1287.87 24.5972   5
   2  -5  -2 1305.99 26.0464   1
   2  -5  -2 1286.59 24.2770   5
  -2   5   2 1307.11 24.2554   2
  -2   5   2 1308.25 24.2434   2
   1  -5  -2 566.141 13.3607   1
   1  -5  -2 574.378 12.7839   5
   1  -5  -2 567.681 10.7546   2
   1  -5  -2 566.730 13.2110   3
   1  -5  -2 577.072 13.3293   1
   1  -5  -2 569.428 12.2266   5
   1  -5  -2 562.347 10.7072   2
  -1   5   2 558.469 11.7792   2
   0  -5  -2 0.88107 1.32047   5
   0  -5  -2 -0.5964 1.34800   1
   0  -5  -2 0.76677 1.06802   5
   0  -5  -2 -0.2504 0.91704   2
   0   5   2 2.62212 0.76918   4
   0   5   2 0.46979 1.00251   2
  -1  -5  -2 244.697 7.76491   5
  -1  -5  -2 243.743 7.75079   1
  -1  -5  -2 246.795 6.62686   2
   1   5   2 259.983 7.91487   1
   1   5   2 249.547 6.75009   2
   1   5   2 256.130 6.48072   4
  -2  -5  -2 753.767 16.1977   2
  -2  -5  -2 772.761 17.4974   1
   2   5   2 770.079 16.8880   4
   2   5   2 769.910 17.8169   5
   2   5   2 816.187 17.9569   1
   2   5   2 761.888 16.2109   2
  -3  -5  -2 628.351 13.8626   2
   3   5   2 624.919 15.2865   1
   3   5   2 623.151 13.5749   2
   3   5   2 609.681 15.1917   4
   3   5   2 623.718 15.2445   5
  -4  -5  -2 364.892 9.33459   2
   4   5   2 358.677 10.7375   1
   4   5   2 353.117 11.2744   4
   4   5   2 354.348 8.49560   2
   4   5   2 358.051 10.4592   5
  -5  -5  -2 50.4807 3.73051   2
   5   5   2 53.1131 4.85484   1
   5   5   2 53.5649 5.13715   4
   5   5   2 48.2992 4.40260   1
   5   5   2 47.9951 4.14469   5
  -6  -5  -2 54.6816 3.92963   2
   6   5   2 57.3059 5.05915   1
   6   5   2 52.7219 4.62476   1
   6   5   2 43.8543 3.62092   5
   6   5   2 48.0715 5.62471   4
  -7  -5  -2 65.3499 4.34608   2
   7   5   2 67.9445 7.13380   4
   7   5   2 71.5883 5.80295   1
   7   5   2 60.6376 5.11157   1
  -8  -5  -2 14.3631 2.70786   2
   8   5   2 8.05540 4.65770   4
   8   5   2 18.1000 3.74422   1
   9   5   2 68.0546 8.24940   4
   9   5   2 66.7264 6.08654   1
  10   5   2 54.8705 6.04745   1
  10   5   2 64.1710 8.82136   4
  11   5   2 5.49900 4.04693   1
  11   5   2 9.34110 5.84761   4
  12   5   2 8.84998 6.18607   4
  12   5   2 16.0863 4.73757   1
  11  -6  -2 44.5474 3.78754   1
  11  -6  -2 50.6550 4.24102   1
  10  -6  -2 6.34247 2.07646   1
  10  -6  -2 9.30625 2.56630   1
  10  -6  -2 5.71705 4.09382   3
   9  -6  -2 4.74372 2.15071   1
   9  -6  -2 -4.6767 2.74861   3
   9  -6  -2 4.48458 1.91909   1
   8  -6  -2 37.2208 3.15292   1
   8  -6  -2 30.0988 5.08862   3
   8  -6  -2 37.5315 3.43890   1
   7  -6  -2 50.7705 3.73638   1
   7  -6  -2 48.1556 5.41222   3
   7  -6  -2 41.9105 3.54701   1
   6  -6  -2 -1.8061 1.57755   1
   6  -6  -2 1.30231 2.66707   3
   6  -6  -2 0.61893 1.72338   1
   5  -6  -2 0.45157 2.07145   3
   5  -6  -2 2.44988 1.77248   1
   5  -6  -2 -1.3439 1.54440   1
   5  -6  -2 -0.7717 1.58507   1
   4  -6  -2 3.88602 2.09102   3
   4  -6  -2 0.76522 1.67147   1
   4  -6  -2 0.68646 1.68140   1
   3  -6  -2 1409.45 28.4909   1
   3  -6  -2 1369.68 29.2163   3
   3  -6  -2 1388.91 28.2264   1
  -3   6   2 1389.22 25.9615   2
   2  -6  -2 71.1141 3.11184   5
   2  -6  -2 92.5407 4.70142   3
   2  -6  -2 70.5108 3.41295   5
   2  -6  -2 75.0436 4.64546   1
   2  -6  -2 66.7859 4.46460   1
  -2   6   2 73.0748 3.22491   2
   1  -6  -2 297.293 7.97999   5
   1  -6  -2 297.633 6.18666   2
   1  -6  -2 301.115 6.24123   2
   1  -6  -2 314.338 9.21664   3
   1  -6  -2 301.924 8.47683   5
   1  -6  -2 299.644 9.23804   1
   1  -6  -2 294.687 9.20068   1
  -1   6   2 296.214 7.64840   2
   0  -6  -2 513.339 13.0132   5
   0  -6  -2 521.647 11.1631   2
   0  -6  -2 523.698 12.5093   5
   0  -6  -2 511.372 13.3524   1
   0   6   2 519.538 11.8376   2
  -1  -6  -2 235.173 6.76100   2
  -1  -6  -2 251.777 8.48305   1
  -1  -6  -2 242.478 8.17354   5
   1   6   2 242.188 8.18244   1
   1   6   2 249.388 6.34143   4
   1   6   2 236.631 7.07211   2
  -2  -6  -2 10.5479 2.42501   5
  -2  -6  -2 16.3701 2.32790   2
  -2  -6  -2 12.6840 2.66883   1
   2   6   2 8.89381 2.04673   2
   2   6   2 7.30555 2.13517   5
   2   6   2 14.4304 2.24551   4
   2   6   2 10.1475 2.47869   1
  -3  -6  -2 152.160 6.62665   1
  -3  -6  -2 156.503 5.83350   2
   3   6   2 156.660 5.59876   2
   3   6   2 151.876 6.87000   5
   3   6   2 170.241 6.68264   4
   3   6   2 155.957 7.04193   1
  -4  -6  -2 1.56342 2.01492   2
   4   6   2 3.69858 2.56636   1
   4   6   2 4.78601 1.72855   2
   4   6   2 8.70757 2.57370   5
   4   6   2 5.74468 2.70377   4
  -5  -6  -2 106.912 5.23623   2
   5   6   2 95.0515 5.72694   5
   5   6   2 108.078 6.60080   1
   5   6   2 104.936 6.79876   4
   5   6   2 99.7408 3.81171   2
  -6  -6  -2 2.41226 2.22476   2
   6   6   2 9.88254 2.43251   5
   6   6   2 2.81894 3.47776   4
   6   6   2 3.28485 2.62607   1
   6   6   2 5.95660 2.89650   1
  -7  -6  -2 57.9697 4.55391   2
   7   6   2 54.9355 5.54789   1
   7   6   2 46.1790 6.13451   4
   7   6   2 58.6769 4.12730   5
  -8  -6  -2 0.33774 2.42303   2
   8   6   2 -3.7040 3.92363   4
   8   6   2 2.12737 3.33299   1
  -9  -6  -2 -2.5361 2.71543   2
   9   6   2 -0.4195 4.52153   4
   9   6   2 -1.7786 3.32533   1
  10   6   2 0.42516 3.85121   1
  10   6   2 -2.3756 4.19877   4
  11   6   2 -3.6997 4.91866   4
  11   6   2 1.22491 3.96235   1
  10  -7  -2 10.2934 2.67393   1
  10  -7  -2 15.5978 7.12806   3
  10  -7  -2 6.52345 2.74141   1
   9  -7  -2 23.1461 3.38944   1
   9  -7  -2 22.8145 4.79257   3
   9  -7  -2 13.7215 2.77856   1
   8  -7  -2 51.9490 4.34652   1
   8  -7  -2 35.0977 3.55699   1
   8  -7  -2 35.3386 3.53968   1
   8  -7  -2 34.2972 5.47186   3
   7  -7  -2 51.3168 4.22329   1
   7  -7  -2 63.2696 4.56492   1
   7  -7  -2 71.3676 4.88217   1
   7  -7  -2 77.0950 7.20065   3
   6  -7  -2 121.933 5.87338   1
   6  -7  -2 123.926 6.06234   1
   6  -7  -2 128.165 7.71929   3
   5  -7  -2 672.446 16.0741   1
   5  -7  -2 675.608 16.4019   1
   5  -7  -2 665.864 18.2831   3
   4  -7  -2 45.9867 4.07586   1
   4  -7  -2 40.3359 3.92888   1
   4  -7  -2 45.5654 4.76347   3
  -4   7   2 46.1543 2.44232   2
   3  -7  -2 317.801 9.96678   1
   3  -7  -2 339.004 10.1687   1
   3  -7  -2 323.450 10.4652   3
  -3   7   2 313.005 7.82392   2
   2  -7  -2 -1.6830 1.96671   1
   2  -7  -2 -0.1381 1.48111   5
   2  -7  -2 2.22774 2.16042   3
   2  -7  -2 -3.1623 2.13876   1
   2  -7  -2 0.42740 1.31006   5
  -2   7   2 -3.6902 1.44613   2
   1  -7  -2 81.7805 5.13651   3
   1  -7  -2 74.2287 2.32761   2
   1  -7  -2 85.3113 4.63629   5
   1  -7  -2 84.2652 5.52151   1
   1  -7  -2 78.7362 4.12228   5
   1  -7  -2 78.4096 6.55601   1
   1  -7  -2 84.1321 2.41990   2
  -1   7   2 79.5498 4.14090   2
   0  -7  -2 584.339 14.2533   5
   0  -7  -2 611.434 15.5765   1
   0  -7  -2 588.079 12.6184   2
   0  -7  -2 592.104 14.8630   5
   0   7   2 595.139 13.7573   2
  -1  -7  -2 185.930 6.08105   2
  -1  -7  -2 198.023 7.69871   5
  -1  -7  -2 192.380 7.92568   1
   1   7   2 185.334 7.53336   1
   1   7   2 188.795 5.16388   4
   1   7   2 183.401 6.51865   2
  -2  -7  -2 450.944 13.0678   1
  -2  -7  -2 451.706 13.0870   5
  -2  -7  -2 447.658 11.3076   2
   2   7   2 474.995 13.2821   1
   2   7   2 442.995 11.1543   4
   2   7   2 487.351 15.4087   5
   2   7   2 451.367 11.6461   2
  -3  -7  -2 5.09856 2.32924   1
  -3  -7  -2 4.58211 3.75627   5
  -3  -7  -2 3.71799 2.11733   2
   3   7   2 4.81346 1.97140   2
   3   7   2 9.28368 2.84785   1
   3   7   2 4.22525 2.41462   5
   3   7   2 2.81691 2.14574   4
  -4  -7  -2 5.56215 2.23041   2
   4   7   2 4.75720 2.67577   1
   4   7   2 4.74136 2.60687   4
   4   7   2 6.09261 2.03066   2
   4   7   2 6.13009 2.68320   5
  -5  -7  -2 50.1133 4.23574   2
   5   7   2 42.5392 4.65106   5
   5   7   2 39.9806 4.93889   1
   5   7   2 37.5293 4.96479   4
   5   7   2 40.9854 3.23445   2
  -6  -7  -2 37.2971 4.07212   2
   6   7   2 36.8018 5.18701   1
   6   7   2 38.0556 5.55479   4
   6   7   2 39.7630 4.35303   5
  -7  -7  -2 15.2773 3.34623   2
   7   7   2 16.1104 4.88948   4
   7   7   2 19.2638 4.43678   1
   7   7   2 15.7539 3.07670   5
  -8  -7  -2 10.3465 3.37600   2
   8   7   2 13.0844 5.11157   4
   8   7   2 6.21609 4.17545   1
   8   7   2 10.8386 2.38870   5
  -9  -7  -2 0.76574 3.23806   2
   9   7   2 -0.1969 4.58354   4
   9   7   2 -6.8895 3.52000   1
  10   7   2 3.73553 4.22195   1
  10   7   2 -1.3924 4.78389   4
  11   7   2 16.9632 5.33331   1
  11   7   2 16.3413 6.42255   4
  10  -8  -2 3.70651 2.83443   1
  10  -8  -2 4.70242 2.77941   1
   9  -8  -2 1.75673 3.64709   3
   9  -8  -2 3.65971 2.60737   1
   9  -8  -2 5.50557 2.86795   1
   8  -8  -2 22.2017 4.90352   3
   8  -8  -2 13.9980 3.10440   1
   8  -8  -2 12.7713 3.06082   1
   7  -8  -2 48.1929 4.53137   1
   7  -8  -2 65.8399 6.89258   3
   7  -8  -2 58.2489 5.05220   1
   6  -8  -2 2.51625 2.31932   1
   6  -8  -2 2.16620 2.48141   1
   6  -8  -2 6.23248 3.42081   3
   5  -8  -2 31.7233 4.74610   3
   5  -8  -2 28.3768 3.90699   1
   5  -8  -2 22.8043 3.91085   1
   4  -8  -2 90.2136 5.90601   1
   4  -8  -2 86.6632 5.73112   1
   4  -8  -2 93.0613 6.45280   3
  -4   8   2 92.7852 3.96195   2
   3  -8  -2 33.8234 4.09896   1
   3  -8  -2 27.6317 3.92883   1
   3  -8  -2 29.5732 4.28609   3
  -3   8   2 33.7816 2.94974   2
   2  -8  -2 88.2409 4.14299   5
   2  -8  -2 74.2719 5.62367   1
   2  -8  -2 81.3572 5.59691   1
   2  -8  -2 84.1609 3.72192   5
   2  -8  -2 78.7922 5.70901   3
  -2   8   2 90.0243 4.42206   2
   1  -8  -2 186.403 8.06999   3
   1  -8  -2 175.057 6.41978   5
   1  -8  -2 187.877 8.14095   1
   1  -8  -2 185.477 6.88615   5
  -1   8   2 183.691 6.51284   2
   0  -8  -2 3.69302 2.15871   5
   0  -8  -2 2.71829 1.44058   2
   0  -8  -2 0.00682 1.73856   5
   0  -8  -2 0.16227 2.25300   1
   0   8   2 5.98930 2.08655   2
  -1  -8  -2 391.288 11.6573   5
  -1  -8  -2 380.384 11.8951   5
  -1  -8  -2 388.175 12.4026   1
  -1  -8  -2 387.404 9.86849   2
   1   8   2 383.094 10.7132   2
  -2  -8  -2 136.156 5.87012   2
  -2  -8  -2 126.418 7.27205   1
   2   8   2 140.647 7.45186   1
   2   8   2 138.752 5.13525   4
   2   8   2 131.655 6.24811   2
  -3  -8  -2 9.03710 2.64011   2
  -3  -8  -2 9.62427 2.97314   5
  -3  -8  -2 10.6631 3.16078   1
   3   8   2 9.87999 2.73796   4
   3   8   2 11.8060 3.40900   1
   3   8   2 12.0410 2.58442   2
   3   8   2 6.54300 2.89317   5
  -4  -8  -2 1154.34 24.8305   2
   4   8   2 1122.71 25.8682   4
   4   8   2 1160.10 27.3678   1
   4   8   2 1144.22 24.5494   2
   4   8   2 1153.07 27.3568   5
  -5  -8  -2 13.5264 3.13181   2
   5   8   2 9.06508 3.60557   1
   5   8   2 1.22248 3.24993   4
   5   8   2 12.2331 2.45024   2
   5   8   2 12.1072 3.22319   5
  -6  -8  -2 3.74878 2.81459   2
   6   8   2 1.67563 3.48754   4
   6   8   2 0.04497 1.47296   2
   6   8   2 -0.0388 2.56417   5
   6   8   2 2.74627 3.51344   1
  -7  -8  -2 4.38407 3.11789   2
   7   8   2 4.54921 2.88723   5
   7   8   2 -1.1476 3.44814   1
   7   8   2 4.79561 4.22250   4
  -8  -8  -2 16.4316 3.98300   2
   8   8   2 12.8477 5.24751   4
   8   8   2 19.1291 5.07100   1
   8   8   2 23.6347 3.59268   5
  -9  -8  -2 1.57840 3.26417   2
   9   8   2 -4.8529 3.78832   1
   9   8   2 -1.3276 4.34715   4
 -10  -8  -2 5.51453 3.73649   2
  10   8   2 3.57966 4.75133   1
  10   8   2 6.16999 5.52049   4
   9  -9  -2 9.84646 4.47959   3
   9  -9  -2 6.42570 3.06764   1
   8  -9  -2 5.34761 3.90819   3
   8  -9  -2 2.16160 2.80970   1
   7  -9  -2 4.43019 3.06255   1
   7  -9  -2 6.09198 3.72084   3
   6  -9  -2 81.2481 6.39721   1
   6  -9  -2 97.9301 7.64486   3
   5  -9  -2 6.11583 3.36395   3
   5  -9  -2 6.52278 3.12543   1
   4  -9  -2 49.6973 5.68941   3
   4  -9  -2 51.2557 5.09946   1
  -4   9   2 49.1446 4.20656   2
   3  -9  -2 7.90104 3.36612   3
   3  -9  -2 17.0033 3.54790   1
  -3   9   2 16.4946 2.63312   2
   2  -9  -2 42.4639 3.08532   5
   2  -9  -2 33.9458 4.41296   1
   2  -9  -2 33.9067 3.05944   5
   2  -9  -2 37.7133 4.99990   3
  -2   9   2 33.8240 3.43733   2
   1  -9  -2 90.9725 6.43445   3
   1  -9  -2 80.0962 4.80536   5
   1  -9  -2 85.7201 5.24706   5
   1  -9  -2 79.5079 6.46384   1
  -1   9   2 90.7313 5.12638   2
   0  -9  -2 601.988 15.7903   5
   0  -9  -2 572.866 15.0270   5
   0  -9  -2 602.311 17.0070   1
   0  -9  -2 574.017 12.6532   2
   0   9   2 589.982 14.8081   2
  -1  -9  -2 32.1855 4.58084   1
  -1  -9  -2 23.7158 3.39607   5
  -1  -9  -2 26.3807 2.87127   2
  -1  -9  -2 24.0466 3.83049   5
   1   9   2 25.8901 3.34277   2
  -2  -9  -2 7.94078 2.43367   2
  -2  -9  -2 2.85000 2.77708   1
  -2  -9  -2 7.86303 2.77616   5
   2   9   2 5.73270 2.55575   2
  -3  -9  -2 22.2110 3.29534   2
   3   9   2 23.8646 3.42927   2
  -4  -9  -2 85.4745 6.04895   2
   4   9   2 80.5174 7.00314   5
   4   9   2 95.1446 5.71467   2
   4   9   2 83.1216 8.21298   1
   4   9   2 90.1625 6.19852   4
  -5  -9  -2 -3.2581 2.66379   2
   5   9   2 8.83869 3.55370   4
   5   9   2 4.67661 2.43849   2
   5   9   2 7.68321 3.61284   5
   5   9   2 6.42241 3.73009   1
  -6  -9  -2 2.33596 3.06786   2
   6   9   2 0.48877 3.53128   1
   6   9   2 -1.1515 1.86740   2
   6   9   2 -7.1399 3.09555   4
   6   9   2 2.04636 3.01976   5
  -7  -9  -2 38.9028 4.93770   2
   7   9   2 36.7161 5.00433   5
   7   9   2 38.3407 6.01681   1
   7   9   2 32.5533 5.70518   4
  -8  -9  -2 -0.8492 3.15022   2
   8   9   2 -8.5547 3.52208   1
   8   9   2 2.53286 4.34894   4
   8   9   2 4.94519 2.93378   5
  -9  -9  -2 12.3411 4.21587   2
   9   9   2 2.46169 2.26979   5
   9   9   2 2.97050 5.14743   4
   9   9   2 10.4200 5.23227   1
 -10  -9  -2 17.8839 4.68063   2
  10   9   2 13.0890 5.75215   1
   8 -10  -2 9.84588 4.42536   3
   8 -10  -2 13.0168 3.84562   1
   7 -10  -2 0.09633 3.25852   3
   7 -10  -2 2.80640 3.27672   1
   6 -10  -2 2.90702 3.36917   1
   6 -10  -2 2.27236 3.44252   3
   5 -10  -2 37.0875 5.26525   1
   5 -10  -2 35.0319 5.48855   3
   4 -10  -2 56.5246 6.56014   3
   4 -10  -2 55.4686 5.73642   1
   3 -10  -2 35.5898 5.23253   3
   3 -10  -2 35.7494 4.99261   1
  -3  10   2 26.9499 3.71818   2
   2 -10  -2 62.5810 3.79906   5
   2 -10  -2 66.5808 6.40832   1
   2 -10  -2 60.7836 4.05076   5
   2 -10  -2 72.1315 6.96520   3
  -2  10   2 61.3385 4.85604   2
   1 -10  -2 14.6746 3.97072   1
   1 -10  -2 13.5237 2.83785   5
   1 -10  -2 13.5340 3.94768   3
   1 -10  -2 14.6273 2.66937   5
  -1  10   2 10.8807 2.92912   2
   0 -10  -2 70.6487 3.47064   2
   0 -10  -2 78.8502 6.85829   3
   0 -10  -2 69.1536 5.41437   5
   0 -10  -2 72.6745 6.81646   1
   0 -10  -2 86.0654 6.05520   5
   0  10   2 84.3757 5.62199   2
  -1 -10  -2 -1.2110 2.73315   1
  -1 -10  -2 0.13507 1.87623   2
  -1 -10  -2 0.00048 2.26767   5
  -1 -10  -2 0.64868 2.46004   5
   1  10   2 6.69150 2.80611   2
  -2 -10  -2 21.7421 3.12249   2
  -2 -10  -2 16.1726 3.49226   5
   2  10   2 25.0564 3.73359   2
  -3 -10  -2 909.900 20.4184   2
   3  10   2 859.057 21.1134   2
  -4 -10  -2 25.6026 3.94459   2
   4  10   2 27.1427 3.80288   2
  -5 -10  -2 10.7596 3.46746   2
   5  10   2 14.6367 3.18319   2
  -6 -10  -2 69.8712 6.02175   2
   6  10   2 70.8913 7.07078   5
   6  10   2 76.5219 5.11453   2
  -7 -10  -2 -3.3147 3.00754   2
   7  10   2 2.95710 3.54392   5
  -8 -10  -2 -2.0695 3.45100   2
   8  10   2 5.19048 3.53052   5
  -9 -10  -2 3.90807 3.89420   2
   9  10   2 1.62022 2.60415   5
   7 -11  -2 -0.6141 3.64567   3
   7 -11  -2 3.39265 3.61277   1
   6 -11  -2 43.6002 6.72001   3
   6 -11  -2 42.1575 5.83445   1
   5 -11  -2 -3.2520 3.34536   1
   5 -11  -2 1.29623 3.44926   3
   4 -11  -2 16.7223 4.64344   1
   4 -11  -2 19.8604 4.96027   3
   3 -11  -2 1.77260 3.55081   1
   3 -11  -2 0.17445 3.33262   3
  -3  11   2 0.70390 2.70620   2
   2 -11  -2 5.01053 1.96881   5
   2 -11  -2 0.41576 1.80316   5
   2 -11  -2 -3.0841 3.33031   3
   2 -11  -2 1.22663 3.55099   1
  -2  11   2 0.74582 2.75011   2
   1 -11  -2 61.3324 4.95550   5
   1 -11  -2 40.3310 5.81946   3
   1 -11  -2 48.5901 4.75103   5
   1 -11  -2 56.5092 6.79642   1
  -1  11   2 52.7284 5.21376   2
   0 -11  -2 87.0782 6.67254   5
   0 -11  -2 77.9552 3.43878   2
   0 -11  -2 76.0446 7.52046   1
   0 -11  -2 81.1609 6.19467   5
   0 -11  -2 68.5842 7.12567   3
   0  11   2 85.6786 6.40851   2
  -1 -11  -2 125.608 7.95175   5
  -1 -11  -2 126.247 5.52110   2
  -1 -11  -2 134.293 7.73487   5
   1  11   2 119.852 7.30208   2
  -2 -11  -2 137.454 9.53754   5
  -2 -11  -2 143.739 6.55394   2
   2  11   2 143.118 7.96708   2
  -3 -11  -2 -5.3030 2.38821   2
   3  11   2 1.55751 2.80159   2
  -4 -11  -2 18.6888 3.63198   2
   4  11   2 13.6542 3.43155   2
  -5 -11  -2 14.0369 3.71305   2
   5  11   2 19.9345 3.57150   2
  -6 -11  -2 10.9360 3.73463   2
   6  11   2 3.13933 2.60901   2
  -7 -11  -2 7.46204 3.66474   2
   7  11   2 15.7427 4.48481   5
   7  11   2 10.2554 2.59972   2
  -8 -11  -2 1.36755 3.74803   2
   8  11   2 -0.4027 3.11857   5
   6 -12  -2 1.39352 3.96014   1
   6 -12  -2 5.50912 4.51991   3
   5 -12  -2 4.38608 4.43841   1
   5 -12  -2 8.84508 4.40489   3
   4 -12  -2 19.7355 5.31008   3
   4 -12  -2 27.4619 5.64526   1
   3 -12  -2 53.8786 6.99732   1
   3 -12  -2 49.5991 6.91628   3
  -3  12   2 47.5830 5.47248   2
   2 -12  -2 121.449 9.06404   3
   2 -12  -2 103.288 5.16281   5
   2 -12  -2 110.839 5.19671   5
   2 -12  -2 129.317 9.89964   1
  -2  12   2 112.821 7.74008   2
   1 -12  -2 13.9209 4.63091   1
   1 -12  -2 16.7553 4.91236   3
   1 -12  -2 22.1334 3.57983   5
   1 -12  -2 12.8273 3.17444   5
  -1  12   2 17.1099 4.04763   2
   0 -12  -2 -2.4693 3.59970   3
   0 -12  -2 -0.6864 2.77965   5
   0 -12  -2 0.84015 2.71419   5
   0  12   2 -1.8924 3.02273   2
  -1 -12  -2 7.05253 3.60054   5
  -1 -12  -2 3.29746 2.07726   2
  -1 -12  -2 6.64964 3.18850   5
  -1 -12  -2 7.06506 4.04979   3
   1  12   2 6.45033 3.50379   2
  -2 -12  -2 14.7960 3.00307   2
   2  12   2 17.1204 4.20627   2
  -3 -12  -2 7.12566 2.87423   2
   3  12   2 8.51558 3.37422   2
  -4 -12  -2 8.05194 3.20427   2
   4  12   2 14.6952 3.80600   2
  -5 -12  -2 36.2149 4.78341   2
   5  12   2 28.7397 4.28240   2
  -6 -12  -2 12.9373 4.01197   2
   6  12   2 15.9745 3.47685   2
   4 -13  -2 -0.5896 4.20991   1
   4 -13  -2 -3.7617 3.43318   3
   3 -13  -2 10.0465 4.72358   1
   3 -13  -2 4.76905 4.35776   3
  -3  13   2 -0.6498 3.66501   2
   2 -13  -2 38.4989 6.42229   3
   2 -13  -2 44.0051 6.74800   1
   2 -13  -2 45.0725 3.62819   5
   2 -13  -2 31.8779 3.13501   5
  -2  13   2 33.0378 5.18545   2
   1 -13  -2 16.7075 5.11489   3
   1 -13  -2 22.2652 3.59114   5
   1 -13  -2 20.2719 3.57014   5
  -1  13   2 20.4569 4.47118   2
   0 -13  -2 0.85591 2.77269   5
   0 -13  -2 4.26973 2.95748   5
   0 -13  -2 1.83623 3.93597   3
   0  13   2 -4.0506 3.08091   2
  -1 -13  -2 16.9089 2.43303   2
  -1 -13  -2 20.1510 4.52191   5
  -1 -13  -2 19.1389 5.31225   3
   1  13   2 17.1749 4.19493   2
  -2 -13  -2 13.6422 2.98313   2
   2  13   2 17.0642 4.29777   2
  -3 -13  -2 6.77741 3.00277   2
   3  13   2 6.10964 3.58945   2
  -4 -13  -2 7.64752 3.09051   2
   4  13   2 11.3769 3.63209   2
  -5 -13  -2 2.56141 3.05434   2
   5  13   2 -1.6994 2.97391   2
   0 -14  -2 7.14505 3.27345   5
   0  14   2 7.32530 4.05256   2
   1  14   2 9.51308 4.38338   2
   4  13  -3 -1.5740 2.96687   2
  -4 -13   3 -0.8784 4.16844   3
  -4 -13   3 0.38172 2.77059   2
   3  13  -3 -1.4407 3.04221   2
  -3 -13   3 2.22617 4.76360   3
  -3 -13   3 3.71684 2.64753   2
   2  13  -3 -5.9922 3.03101   2
  -2 -13   3 -0.8025 2.22452   2
  -2 -13   3 -0.2247 4.23481   3
   1  13  -3 -3.7527 3.35453   2
  -1 -13   3 7.86963 4.50806   3
  -1 -13   3 -2.2337 1.51299   2
  -1 -13   3 5.64709 3.48404   5
   0  13  -3 19.0143 4.66601   2
   0 -13   3 20.5158 5.69986   3
   0 -13   3 14.7774 3.77355   5
   0 -13   3 16.3077 3.65608   5
  -1  13  -3 2.64748 3.70182   2
   1 -13   3 1.35550 2.20789   5
   1 -13   3 0.62434 2.35270   5
   1 -13   3 1.63364 4.25722   3
  -2  13  -3 6.57754 3.93395   2
   2 -13   3 17.7041 5.57414   3
   2 -13   3 7.92136 1.91014   5
   2 -13   3 11.2885 4.49920   1
   2 -13   3 7.45877 2.03803   5
  -3  13  -3 2.15357 3.62400   2
   3 -13   3 6.22734 4.49094   1
   3 -13   3 1.10248 4.18228   3
   4 -13   3 13.9143 5.41431   3
   4 -13   3 11.4695 4.85566   1
   6  12  -3 -2.2705 2.51409   2
  -6 -12   3 -0.4954 3.08955   2
   5  12  -3 6.58702 3.20926   2
  -5 -12   3 4.23132 3.05471   2
   4  12  -3 1.65435 3.05910   2
  -4 -12   3 -1.1419 2.74441   2
   3  12  -3 30.3084 4.85606   2
  -3 -12   3 23.2089 3.58424   2
  -3 -12   3 20.4591 5.27086   3
   2  12  -3 4.22157 3.36828   2
  -2 -12   3 -1.2768 4.05365   3
  -2 -12   3 -0.7592 2.13283   2
   1  12  -3 14.4355 4.10087   2
  -1 -12   3 13.6809 3.52486   5
  -1 -12   3 14.2717 4.91490   3
  -1 -12   3 16.3361 2.50387   2
   0  12  -3 5.09207 3.41382   2
   0 -12   3 1.04399 2.59013   5
   0 -12   3 -2.6772 4.02766   3
   0 -12   3 3.00144 2.86400   5
  -1  12  -3 57.3129 5.90514   2
   1 -12   3 57.7023 7.34330   3
   1 -12   3 63.9479 7.37918   1
   1 -12   3 48.9229 4.53969   5
   1 -12   3 60.0472 5.33526   5
  -2  12  -3 48.4265 5.57588   2
   2 -12   3 33.2884 3.14996   5
   2 -12   3 44.9590 7.07624   3
   2 -12   3 28.8254 5.60174   1
   2 -12   3 44.6948 3.81370   5
  -3  12  -3 15.0221 3.96174   2
   3 -12   3 16.1595 5.09427   3
   3 -12   3 13.4096 4.72267   1
   4 -12   3 7.78790 4.70748   3
   4 -12   3 17.7239 4.69932   1
   5 -12   3 3.42341 4.00248   1
   5 -12   3 -3.8239 3.76993   3
   6 -12   3 0.08603 4.62515   3
   6 -12   3 3.24711 3.93874   1
   7  11  -3 17.2418 4.15174   2
  -7 -11   3 25.5468 4.83564   2
   6  11  -3 -0.1766 2.53342   2
  -6 -11   3 0.73520 3.15098   2
   5  11  -3 -3.5387 2.53822   2
  -5 -11   3 -1.1525 2.88380   2
   4  11  -3 51.2005 5.38235   2
  -4 -11   3 58.3143 5.05652   2
   3  11  -3 5.52187 3.35013   2
  -3 -11   3 9.64865 2.96327   2
   2  11  -3 -1.4170 2.82451   2
  -2 -11   3 3.64865 3.92574   3
  -2 -11   3 3.98940 5.54428   5
  -2 -11   3 -1.2787 2.26021   2
   1  11  -3 36.2245 4.81334   2
  -1 -11   3 25.0281 5.18931   3
  -1 -11   3 25.4025 4.24225   5
  -1 -11   3 29.3665 2.96652   2
   0  11  -3 10.1295 3.57363   2
   0 -11   3 9.05004 3.89179   1
   0 -11   3 11.0943 3.15692   5
   0 -11   3 6.88520 1.49350   2
   0 -11   3 5.04125 3.04932   5
   0 -11   3 14.5381 4.85988   3
  -1  11  -3 1.07629 3.00666   2
   1 -11   3 9.88591 3.84514   1
   1 -11   3 4.97211 4.03466   3
   1 -11   3 6.00958 2.40084   5
   1 -11   3 5.68843 2.71933   5
  -2  11  -3 14.6540 3.62433   2
   2 -11   3 14.1316 2.37283   5
   2 -11   3 14.7919 4.29330   1
   2 -11   3 14.0810 2.36739   5
   2 -11   3 17.0299 5.01623   3
  -3  11  -3 5.46628 3.18910   2
   3 -11   3 3.33272 3.99305   3
   3 -11   3 6.05948 3.74344   1
   4 -11   3 126.076 9.64088   3
   4 -11   3 120.681 8.80016   1
   5 -11   3 12.3411 5.00579   3
   5 -11   3 19.0076 4.38978   1
   6 -11   3 1.09125 4.36252   3
   6 -11   3 -1.5255 3.33221   1
   7 -11   3 7.32101 3.90357   1
   7 -11   3 15.5341 5.62722   3
   8  10  -3 31.0911 5.33046   5
  -8 -10   3 26.4113 4.78785   2
   7  10  -3 10.8384 4.33597   5
  -7 -10   3 11.8792 3.80825   2
   6  10  -3 -3.5260 1.96839   2
  -6 -10   3 -0.1130 2.82636   2
   5  10  -3 12.3973 3.27535   2
  -5 -10   3 17.0577 3.72395   2
   4  10  -3 76.8612 6.12290   2
  -4 -10   3 92.9614 6.24788   2
   3  10  -3 15.3049 3.59714   2
  -3 -10   3 25.7830 3.46888   2
   2  10  -3 10.5444 3.44007   2
  -2 -10   3 9.26732 3.49151   5
  -2 -10   3 8.57322 2.58859   2
   1  10  -3 55.2923 5.26159   2
  -1 -10   3 65.6092 5.74780   5
  -1 -10   3 63.8843 6.61455   1
  -1 -10   3 53.4051 5.96780   3
  -1 -10   3 62.0898 4.03946   2
   0  10  -3 21.3300 3.71095   2
   0 -10   3 26.2840 3.61421   5
   0 -10   3 24.3816 2.15955   2
   0 -10   3 25.1872 4.78702   3
   0 -10   3 22.3324 4.43824   1
  -1  10  -3 59.8398 5.02496   2
   1 -10   3 58.8329 4.59733   5
   1 -10   3 58.5800 4.73766   5
   1 -10   3 57.5916 6.39157   3
   1 -10   3 70.8241 6.67259   1
  -2  10  -3 20.1820 3.41067   2
   2 -10   3 21.0599 4.66873   3
   2 -10   3 22.6532 2.62977   5
   2 -10   3 23.8391 4.20594   1
   2 -10   3 25.5213 2.64826   5
  -3  10  -3 20.6325 3.44464   2
   3 -10   3 27.9991 4.49986   1
   3 -10   3 33.9387 5.78464   3
   4 -10   3 67.8622 7.88250   3
   4 -10   3 50.0693 5.73775   1
   5 -10   3 -3.4508 2.87565   1
   5 -10   3 0.77528 3.58673   3
   6 -10   3 72.9745 6.33917   1
   6 -10   3 107.510 10.4205   3
   7 -10   3 98.1463 10.1839   3
   7 -10   3 95.9261 7.32117   1
   8 -10   3 0.55239 3.08252   1
   8 -10   3 -2.8604 3.61309   3
   9   9  -3 1.76585 2.59965   5
   9   9  -3 -0.5764 2.38585   5
  -9  -9   3 0.86205 3.72204   2
   8   9  -3 12.3855 3.48200   5
   8   9  -3 18.9887 4.32048   5
  -8  -9   3 21.1688 4.34812   2
   7   9  -3 4.99375 3.52044   5
  -7  -9   3 -0.0820 3.13364   2
   6   9  -3 1.64974 2.09565   2
   6   9  -3 0.80189 3.10396   5
  -6  -9   3 -4.9421 2.70092   2
   5   9  -3 52.9299 4.77779   2
   5   9  -3 58.7738 6.45752   5
  -5  -9   3 52.2018 4.83995   2
   4   9  -3 24.5759 3.76234   2
  -4  -9   3 29.3837 3.79011   2
   3   9  -3 3.27475 2.57841   2
  -3  -9   3 1.73563 2.45681   2
   2   9  -3 0.06258 2.34398   2
  -2  -9   3 -2.2157 1.90796   2
  -2  -9   3 -2.5176 2.06727   5
  -2  -9   3 -1.7935 2.36782   1
   1   9  -3 83.5079 5.66343   2
  -1  -9   3 78.0263 5.77382   5
  -1  -9   3 73.4983 6.29446   1
  -1  -9   3 80.5266 4.30888   2
  -1  -9   3 72.9274 6.28534   3
   0   9  -3 34.3948 3.92127   2
   0  -9   3 40.9235 2.74978   2
   0  -9   3 39.2636 3.94173   5
   0  -9   3 37.4135 4.67714   1
   0  -9   3 46.6426 5.46206   3
  -1   9  -3 72.3181 4.97303   2
   1  -9   3 68.3123 6.12177   3
   1  -9   3 69.9681 4.51339   5
   1  -9   3 61.0915 4.75415   5
   1  -9   3 68.9947 6.20823   1
  -2   9  -3 46.8432 4.06295   2
   2  -9   3 40.7569 5.22031   3
   2  -9   3 51.9075 3.37419   5
   2  -9   3 46.7265 5.07273   1
   2  -9   3 49.5236 3.24430   5
  -3   9  -3 13.3579 2.61328   2
   3  -9   3 14.2178 3.48963   1
   3  -9   3 14.3889 4.07971   3
   4  -9   3 -1.4096 2.51541   1
   4  -9   3 -3.3913 2.94910   3
   4  -9   3 3.46717 2.71266   1
   5  -9   3 13.7038 4.48539   3
   5  -9   3 13.0652 3.43332   1
   5  -9   3 6.81301 2.85044   1
   6  -9   3 64.2009 5.41119   1
   6  -9   3 48.7849 4.99815   1
   6  -9   3 61.2509 7.41355   3
   7  -9   3 20.7113 5.46746   3
   7  -9   3 18.2360 3.65605   1
   7  -9   3 19.6836 3.64463   1
   8  -9   3 68.2651 8.64107   3
   8  -9   3 55.3265 5.09006   1
   8  -9   3 53.6340 4.98561   1
   9  -9   3 1.45375 2.55348   1
   9  -9   3 0.77570 2.60554   1
   9  -9   3 -1.1962 3.82219   3
  10   8  -3 1.98638 4.64544   1
 -10  -8   3 7.19560 4.04603   2
   9   8  -3 57.1258 7.26559   1
  -9  -8   3 60.2499 5.94556   2
   8   8  -3 28.7635 5.45595   1
   8   8  -3 28.5476 4.00122   5
   8   8  -3 28.1336 4.02792   5
  -8  -8   3 35.2651 4.73067   2
   7   8  -3 0.22527 3.08434   5
   7   8  -3 1.33174 3.72019   1
  -7  -8   3 -0.8995 3.00672   2
   6   8  -3 40.1773 5.10284   5
   6   8  -3 47.4561 5.66228   1
   6   8  -3 47.2669 3.58495   2
  -6  -8   3 43.3537 4.51383   2
   5   8  -3 57.4650 6.07063   1
   5   8  -3 56.0956 5.80253   5
   5   8  -3 49.6840 4.22248   2
  -5  -8   3 58.3636 4.74490   2
   4   8  -3 29.4150 4.49896   1
   4   8  -3 31.7099 4.59613   5
   4   8  -3 20.7289 3.18634   2
  -4  -8   3 25.8053 3.53490   2
   3   8  -3 132.771 7.43886   1
   3   8  -3 128.047 6.33603   2
   3   8  -3 124.714 7.54808   5
  -3  -8   3 133.864 7.37223   5
  -3  -8   3 143.697 9.12152   1
  -3  -8   3 131.259 6.05685   2
   2   8  -3 438.899 12.4430   2
   2   8  -3 463.531 13.4382   1
  -2  -8   3 449.713 13.5044   5
  -2  -8   3 462.492 11.5021   2
  -2  -8   3 465.569 14.0970   1
   1   8  -3 34.4067 3.68660   2
  -1  -8   3 29.5152 3.95321   1
  -1  -8   3 36.0847 2.92859   2
  -1  -8   3 24.0032 3.18328   5
   0   8  -3 9.28652 2.41048   2
   0  -8   3 9.43797 1.58628   2
   0  -8   3 -0.0281 2.28833   1
   0  -8   3 5.41700 2.05899   5
   0  -8   3 6.34617 2.92960   3
  -1   8  -3 16.4644 2.56017   2
   1  -8   3 7.22004 2.28624   5
   1  -8   3 10.5288 2.17296   5
   1  -8   3 14.3149 2.95524   1
   1  -8   3 17.2291 3.57124   3
  -2   8  -3 54.5382 3.89395   2
   2  -8   3 59.4701 5.14014   1
   2  -8   3 56.5574 3.20377   5
   2  -8   3 51.6798 5.25882   3
   2  -8   3 55.3406 3.12837   5
   2  -8   3 54.2115 4.78942   1
  -3   8  -3 -1.3738 1.50346   2
   3  -8   3 -1.5396 1.75185   1
   3  -8   3 -0.2373 2.09066   1
   3  -8   3 3.61193 2.75251   3
  -4   8  -3 5.02944 1.87815   2
   4  -8   3 2.94018 1.56768   4
   4  -8   3 4.68857 2.51560   1
   4  -8   3 4.73890 2.20120   1
   4  -8   3 9.44456 3.43137   3
   5  -8   3 49.9435 4.44023   1
   5  -8   3 51.2347 6.53908   3
   5  -8   3 52.6743 4.47950   1
   5  -8   3 42.4459 3.79978   4
   6  -8   3 25.4006 5.24932   3
   6  -8   3 15.0692 3.06137   1
   6  -8   3 12.2480 2.97240   4
   6  -8   3 17.9995 3.01814   1
   7  -8   3 51.9649 4.50993   1
   7  -8   3 50.8798 5.56279   4
   7  -8   3 69.8803 5.02382   1
   7  -8   3 61.6663 7.50546   3
   8  -8   3 19.5819 5.52025   3
   8  -8   3 20.2323 3.10286   1
   8  -8   3 22.1321 3.32079   1
   9  -8   3 1.57119 2.27654   1
   9  -8   3 0.03434 2.28838   1
   9  -8   3 1.73571 4.11227   3
  10  -8   3 19.3405 3.07457   1
  10  -8   3 9.86090 2.70358   1
  10  -8   3 11.2442 5.35365   3
  10   7  -3 5.86162 4.76592   1
 -10  -7   3 10.2085 4.36278   2
   9   7  -3 42.8590 6.24806   1
  -9  -7   3 43.9331 5.13045   2
   8   7  -3 25.5823 5.02750   1
   8   7  -3 16.3525 2.83938   5
   8   7  -3 18.9372 3.24342   5
  -8  -7   3 22.7135 3.91152   2
   7   7  -3 33.7338 4.32534   5
   7   7  -3 43.8469 5.65992   1
  -7  -7   3 40.2121 4.34389   2
   6   7  -3 45.9763 5.23482   1
   6   7  -3 37.8445 2.56759   2
   6   7  -3 39.3504 4.84303   5
  -6  -7   3 43.6902 4.38665   2
   5   7  -3 306.281 11.3188   1
   5   7  -3 313.193 11.0391   5
   5   7  -3 286.326 8.56740   2
  -5  -7   3 306.558 9.54882   2
   4   7  -3 23.1334 2.96977   2
   4   7  -3 20.3174 3.62566   5
   4   7  -3 17.7781 3.34416   1
  -4  -7   3 19.3179 3.04788   2
   3   7  -3 42.4759 4.59579   5
   3   7  -3 53.3625 4.70170   1
   3   7  -3 55.4176 4.25685   2
  -3  -7   3 51.8836 4.60999   5
  -3  -7   3 50.9880 3.93154   2
  -3  -7   3 51.4286 4.81860   1
   2   7  -3 206.298 7.36040   2
   2   7  -3 198.265 8.09164   1
   2   7  -3 191.789 12.3104   5
  -2  -7   3 211.496 8.53742   1
  -2  -7   3 201.199 8.12096   5
  -2  -7   3 201.274 6.70296   2
   1   7  -3 22.1517 2.96346   2
   1   7  -3 25.7633 3.32098   1
  -1  -7   3 27.4224 2.64279   2
  -1  -7   3 19.0951 2.83894   5
  -1  -7   3 20.0459 3.26329   1
   0   7  -3 122.147 5.36034   2
   0  -7   3 115.042 4.01472   2
   0  -7   3 115.048 6.28408   1
   0  -7   3 119.817 6.23924   3
   0  -7   3 121.523 5.51717   5
  -1   7  -3 527.300 12.5785   2
   1  -7   3 524.435 14.1462   1
   1  -7   3 530.537 14.2371   1
   1  -7   3 533.684 12.6269   5
   1  -7   3 530.320 14.7894   3
  -2   7  -3 937.730 19.0928   2
   2  -7   3 900.291 22.1691   3
   2  -7   3 911.386 18.3880   5
   2  -7   3 883.637 20.6751   1
   2  -7   3 929.513 18.5559   5
   2  -7   3 937.745 21.1209   1
  -3   7  -3 748.915 15.3196   2
   3  -7   3 756.130 19.5836   3
   3  -7   3 723.764 14.9972   4
   3  -7   3 719.747 17.4558   1
   3  -7   3 716.507 17.2371   1
  -4   7  -3 4.92491 1.41962   2
   4  -7   3 5.50541 1.92826   4
   4  -7   3 7.77766 2.43969   1
   4  -7   3 5.34129 3.10395   3
   4  -7   3 3.59394 2.13498   1
   5  -7   3 15.9344 2.85530   4
   5  -7   3 16.9494 4.10904   3
   5  -7   3 17.9871 2.80136   1
   5  -7   3 14.6316 2.72071   1
   6  -7   3 16.0309 3.26861   4
   6  -7   3 16.6176 4.60080   3
   6  -7   3 17.1927 2.71200   1
   6  -7   3 21.9015 2.81473   1
   7  -7   3 52.0931 4.13820   1
   7  -7   3 59.3378 4.19167   1
   7  -7   3 61.2381 5.68113   4
   7  -7   3 63.9399 7.49311   3
   8  -7   3 5.68560 2.12519   1
   8  -7   3 8.30546 2.27633   1
   8  -7   3 7.60889 3.52505   4
   8  -7   3 6.85864 4.15330   3
   9  -7   3 86.3934 9.08887   3
   9  -7   3 87.6360 7.74864   4
   9  -7   3 86.9665 4.64335   1
   9  -7   3 78.9900 4.46881   1
  10  -7   3 12.9372 4.92931   3
  10  -7   3 12.8215 5.01695   4
  10  -7   3 18.8095 2.66231   1
  10  -7   3 9.22649 2.30253   1
  11  -7   3 0.39838 4.06521   3
  11  -7   3 -2.9638 4.04055   4
  11  -7   3 -1.0403 1.89102   1
  11  -7   3 0.25168 1.82263   1
  11   6  -3 5.61927 4.58523   1
  10   6  -3 5.33331 4.28482   1
   9   6  -3 70.1529 6.87778   1
  -9  -6   3 62.9807 5.59147   2
   8   6  -3 13.7244 4.09466   1
  -8  -6   3 8.69606 3.12083   2
   7   6  -3 5.43262 3.32788   1
   7   6  -3 7.26078 2.16677   5
   7   6  -3 13.3905 2.78491   5
  -7  -6   3 6.46136 2.75616   2
   6   6  -3 5.11794 2.84200   1
   6   6  -3 4.22729 2.42112   5
  -6  -6   3 1.53954 2.23141   2
   5   6  -3 6.31989 2.82641   1
   5   6  -3 7.16314 1.71189   2
   5   6  -3 7.28901 2.50768   5
  -5  -6   3 8.04831 2.33942   2
   4   6  -3 43.6956 4.32314   1
   4   6  -3 49.8917 4.53730   5
   4   6  -3 48.9652 3.57971   2
  -4  -6   3 44.7170 3.69279   2
   3   6  -3 601.027 14.3277   2
   3   6  -3 577.818 15.6916   5
   3   6  -3 605.749 15.6106   1
  -3  -6   3 587.400 13.8887   2
  -3  -6   3 723.120 18.3816   5
  -3  -6   3 582.257 15.4144   1
   2   6  -3 409.833 10.8654   2
   2   6  -3 431.865 12.3834   5
   2   6  -3 408.866 11.6154   1
  -2  -6   3 422.219 12.0405   1
  -2  -6   3 418.201 10.2667   2
  -2  -6   3 437.026 11.9155   5
   1   6  -3 81.6212 4.22084   2
   1   6  -3 76.2055 4.55334   1
  -1  -6   3 74.9147 3.56008   2
  -1  -6   3 77.4151 4.89811   1
  -1  -6   3 75.3702 4.52016   5
   0   6  -3 1.36650 1.72458   2
   0  -6   3 0.91178 1.60319   5
   0  -6   3 0.73484 1.15130   2
   0  -6   3 5.09893 2.39990   3
   0  -6   3 0.85923 1.99891   1
  -1   6  -3 175.348 5.65138   2
   1  -6   3 176.685 4.48433   4
   1  -6   3 173.681 6.89546   1
   1  -6   3 179.856 5.79804   5
   1  -6   3 177.546 7.30013   3
   1  -6   3 176.609 3.80966   2
   1  -6   3 176.265 3.89242   2
   1  -6   3 176.006 6.65352   1
  -2   6  -3 162.553 5.05728   2
   2  -6   3 166.480 4.83003   5
   2  -6   3 162.403 7.23153   3
   2  -6   3 178.829 6.53323   1
   2  -6   3 170.787 6.59882   1
   2  -6   3 167.250 4.74762   4
   2  -6   3 162.059 4.70583   5
  -3   6  -3 311.671 7.07695   2
   3  -6   3 311.131 8.09655   4
   3  -6   3 319.076 9.15146   1
   3  -6   3 315.553 10.7749   3
   3  -6   3 302.794 8.82585   1
   4  -6   3 36.6283 3.35186   4
   4  -6   3 37.3657 3.22212   1
   4  -6   3 37.5414 4.90358   3
   4  -6   3 40.8055 3.34448   1
   5  -6   3 10.4545 2.00171   1
   5  -6   3 12.7603 2.27226   1
   5  -6   3 11.8500 3.54276   3
   5  -6   3 14.3509 2.83020   4
   6  -6   3 598.661 18.2153   3
   6  -6   3 582.138 13.0256   1
   6  -6   3 582.163 15.9316   4
   6  -6   3 598.714 13.3167   1
   7  -6   3 53.5043 3.23995   1
   7  -6   3 49.1152 5.29999   4
   7  -6   3 51.0763 6.44663   3
   7  -6   3 48.2273 3.26915   1
   8  -6   3 3.19416 3.62787   3
   8  -6   3 6.28376 3.50719   4
   8  -6   3 2.50764 1.61985   1
   8  -6   3 2.25477 1.59630   1
   9  -6   3 35.2452 5.79356   4
   9  -6   3 37.5061 6.52198   3
  10  -6   3 3.33587 4.33630   3
  10  -6   3 -3.1158 4.08203   4
  11  -6   3 -2.6754 3.84455   3
  11  -6   3 -4.4290 4.07953   4
  11   5  -3 10.6447 4.58818   1
  10   5  -3 51.1401 6.15481   1
   9   5  -3 44.2062 5.49024   1
   8   5  -3 22.0079 4.23906   1
  -8  -5   3 38.9418 3.91459   2
   7   5  -3 8.89160 2.10484   5
   7   5  -3 11.6175 3.30770   1
   7   5  -3 8.63981 1.90236   5
  -7  -5   3 10.1894 2.60727   2
   6   5  -3 4.72158 2.43089   1
   6   5  -3 12.0239 2.38199   5
   6   5  -3 6.79777 2.72803   1
   6   5  -3 4.58066 2.19448   5
  -6  -5   3 8.92800 2.36484   2
   5   5  -3 11.3046 2.85503   1
   5   5  -3 20.0728 1.61403   2
   5   5  -3 10.5472 2.48326   5
   5   5  -3 13.8919 1.59086   2
  -5  -5   3 16.1374 2.60375   2
   4   5  -3 20.7273 3.04964   5
   4   5  -3 22.8190 3.22351   1
   4   5  -3 26.8644 2.58457   2
  -4  -5   3 23.7225 2.78909   2
   3   5  -3 352.322 10.2734   1
   3   5  -3 352.263 9.12365   2
   3   5  -3 338.192 10.2591   5
  -3  -5   3 330.919 8.80644   2
  -3  -5   3 336.042 10.2391   1
   2   5  -3 208.156 7.67459   5
   2   5  -3 231.049 6.91444   2
   2   5  -3 230.136 7.60060   1
  -2  -5   3 229.147 6.45805   2
  -2  -5   3 217.403 7.46746   5
  -2  -5   3 237.630 7.83828   1
   1   5  -3 150.859 5.79889   1
   1   5  -3 149.701 5.30955   2
  -1  -5   3 151.386 4.78783   2
  -1  -5   3 164.862 6.29440   1
  -1  -5   3 148.374 5.80534   5
   0   5  -3 5043.09 90.8388   2
   0  -5   3 5026.85 92.4812   3
   0  -5   3 4944.73 91.2941   5
   0  -5   3 5032.18 89.7818   2
   0  -5   3 5089.62 92.2574   1
  -1   5  -3 252.206 6.48667   2
   1  -5   3 253.042 7.67246   1
   1  -5   3 247.258 5.78034   4
   1  -5   3 245.874 5.04290   2
   1  -5   3 249.281 4.99782   2
   1  -5   3 253.626 6.69398   5
   1  -5   3 247.180 7.42600   1
   1  -5   3 243.861 8.10758   3
  -2   5  -3 2621.50 47.4546   2
   2  -5   3 2583.25 49.0042   1
   2  -5   3 2618.70 50.9250   3
   2  -5   3 2626.40 48.0462   4
   2  -5   3 2589.97 47.2099   5
   2  -5   3 2630.55 47.3260   5
   2  -5   3 2642.21 49.3447   1
   3  -5   3 3.24487 1.42228   1
   3  -5   3 -0.7827 2.10731   3
   3  -5   3 0.86402 1.43713   1
   3  -5   3 3.78370 1.60397   4
   4  -5   3 104.789 4.27965   1
   4  -5   3 101.444 3.97962   1
   4  -5   3 110.912 6.43917   3
   4  -5   3 102.447 5.11261   4
   5  -5   3 383.382 8.72746   1
   5  -5   3 392.753 9.01465   1
   5  -5   3 388.077 13.1096   3
   5  -5   3 398.272 11.6475   4
   6  -5   3 134.555 7.00317   4
   6  -5   3 127.946 3.86330   1
   6  -5   3 141.530 8.21375   3
   6  -5   3 127.180 4.00876   1
   7  -5   3 1.11336 2.84446   4
   7  -5   3 5.06633 3.38167   3
   8  -5   3 16.3174 4.42160   4
   8  -5   3 16.4016 4.39156   3
   9  -5   3 17.4843 4.80415   4
   9  -5   3 16.0348 4.65406   3
  10  -5   3 -4.7603 3.75091   4
  10  -5   3 4.43495 3.91503   3
  11  -5   3 -4.5372 4.07272   4
  11  -5   3 0.03940 4.08492   3
  12  -5   3 -6.0244 4.44931   4
  11   4  -3 0.66591 3.56615   1
  10   4  -3 2.43252 3.28442   1
   9   4  -3 193.115 9.33107   1
   8   4  -3 6.81406 3.13812   1
  -8  -4   3 6.61226 2.43649   2
   7   4  -3 17.9459 3.24354   1
   7   4  -3 18.6659 3.42084   1
  -7  -4   3 17.9865 2.65376   2
   6   4  -3 794.660 16.8538   5
   6   4  -3 757.916 16.6433   5
   6   4  -3 735.710 18.5963   1
   6   4  -3 772.127 18.6805   1
  -6  -4   3 773.979 16.7775   2
   5   4  -3 255.540 8.85286   1
   5   4  -3 258.203 8.85492   1
   5   4  -3 259.872 8.13867   5
   5   4  -3 264.710 8.06101   5
  -5  -4   3 253.773 7.43982   2
   4   4  -3 -2.6208 1.63439   5
   4   4  -3 -3.5020 1.63670   1
   4   4  -3 -1.1628 1.07900   2
  -4  -4   3 -0.1199 1.51449   2
   3   4  -3 65.3909 4.12821   5
   3   4  -3 65.6409 3.34005   2
   3   4  -3 68.3677 4.25474   1
  -3  -4   3 59.8115 3.30647   2
   2   4  -3 30.6843 2.86224   5
   2   4  -3 40.9887 3.23821   1
   2   4  -3 34.4825 2.60774   2
  -2  -4   3 38.4014 3.13844   1
  -2  -4   3 32.2540 2.43886   2
   1   4  -3 0.40022 1.03055   1
   1   4  -3 0.70395 0.99648   2
  -1  -4   3 0.06147 1.02630   1
  -1  -4   3 2.10162 0.97704   2
  -1  -4   3 1.41006 0.98952   5
   0   4  -3 129.450 4.16283   2
   0  -4   3 132.906 4.86877   1
   0  -4   3 129.003 4.42436   5
   0  -4   3 127.626 3.59859   2
   0  -4   3 127.972 4.90217   3
  -1   4  -3 10.8880 1.23901   2
   1  -4   3 11.3389 1.34086   5
   1  -4   3 11.1297 1.70313   1
   1  -4   3 11.3049 1.12462   4
   1  -4   3 13.2655 1.69357   1
   1  -4   3 9.29736 0.64631   2
   1  -4   3 10.4765 0.68773   2
   1  -4   3 12.5795 2.04875   3
  -2   4  -3 100.306 2.64632   2
   2  -4   3 96.6011 2.46532   5
   2  -4   3 100.137 3.65206   4
   2  -4   3 95.6133 4.71066   3
   2  -4   3 104.937 3.69642   1
   2  -4   3 97.9276 3.85349   1
   3  -4   3 0.26693 1.80051   3
   3  -4   3 4.07778 1.10826   1
   3  -4   3 2.22622 1.47898   4
   3  -4   3 2.44922 1.09891   1
   4  -4   3 184.404 4.58767   1
   4  -4   3 183.582 7.71144   3
   4  -4   3 184.247 4.78310   1
   4  -4   3 176.611 6.71541   4
   5  -4   3 1641.69 35.6540   3
   5  -4   3 1636.70 34.3154   4
   6  -4   3 117.686 7.17474   3
   6  -4   3 115.821 6.67686   4
   7  -4   3 4.50543 3.10976   4
   7  -4   3 8.31842 3.51310   3
   8  -4   3 115.322 8.37092   4
   8  -4   3 125.183 8.54744   3
   9  -4   3 18.5321 5.14084   4
   9  -4   3 20.8863 4.93119   3
  10  -4   3 8.02730 4.29404   3
  10  -4   3 7.19255 4.45229   4
  11  -4   3 -4.6262 4.01474   4
  11  -4   3 -3.0470 3.68264   3
  12  -4   3 -3.9518 4.49999   4
  12  -4   3 3.33643 4.50252   3
  12   3  -3 -1.6108 3.37226   1
  11   3  -3 3.73910 3.27191   1
  10   3  -3 9.76318 3.45451   1
   9   3  -3 50.6551 4.96939   1
   9   3  -3 53.2841 7.07638   1
   8   3  -3 79.4354 5.63946   1
   8   3  -3 73.1283 5.81190   1
   7   3  -3 726.947 18.0237   1
   7   3  -3 751.071 18.0128   1
  -7  -3   3 751.196 15.9547   2
   6   3  -3 13.8213 2.61345   1
   6   3  -3 19.2853 3.13305   1
  -6  -3   3 15.8127 2.20828   2
   5   3  -3 11.0729 2.24038   5
   5   3  -3 10.9008 2.72114   1
   5   3  -3 25.0980 3.24448   1
   5   3  -3 16.3060 2.23028   5
  -5  -3   3 10.5091 2.08987   2
   4   3  -3 907.683 20.8504   1
   4   3  -3 1013.45 20.5337   5
   4   3  -3 981.714 20.4447   5
   4   3  -3 994.118 20.9938   1
  -4  -3   3 1006.70 19.5796   2
   3   3  -3 109.833 4.68338   1
   3   3  -3 112.259 3.66874   2
   3   3  -3 109.672 4.57215   5
  -3  -3   3 104.974 3.79474   2
   2   3  -3 74.7195 3.09408   2
   2   3  -3 80.8660 3.66927   5
   2   3  -3 78.9381 3.60977   1
  -2  -3   3 82.4502 3.67910   1
  -2  -3   3 79.4494 3.00626   2
   1   3  -3 730.030 14.8452   2
   1   3  -3 706.157 15.1525   1
  -1  -3   3 729.726 15.4942   1
  -1  -3   3 738.307 14.4118   2
  -1  -3   3 738.298 15.3752   5
   0   3  -3 589.801 11.9915   2
   0  -3   3 575.325 12.6740   1
   0  -3   3 580.268 12.8091   3
   0  -3   3 584.398 11.4522   2
   0  -3   3 586.875 12.3141   5
  -1   3  -3 721.569 13.8002   2
   1  -3   3 711.375 15.5561   3
   1  -3   3 740.224 14.8747   1
   1  -3   3 708.042 14.0582   5
   1  -3   3 729.288 14.0491   4
   1  -3   3 696.507 14.4624   1
   2  -3   3 226.342 5.95833   4
   2  -3   3 216.585 6.86601   3
   2  -3   3 211.483 5.21443   1
   2  -3   3 221.563 5.52628   1
   3  -3   3 6.83571 1.70678   4
   3  -3   3 5.70737 1.94497   3
   3  -3   3 2.21142 0.79208   1
   3  -3   3 3.20096 0.73614   1
   4  -3   3 854.588 19.4043   4
   4  -3   3 853.686 20.1245   3
   5  -3   3 166.785 7.52730   3
   5  -3   3 166.769 7.22139   4
   6  -3   3 259.854 10.2471   4
   6  -3   3 274.360 10.5188   3
   7  -3   3 172.303 8.94761   4
   7  -3   3 182.242 9.18085   3
   8  -3   3 18.5621 4.78332   4
   8  -3   3 27.5309 4.90419   3
   9  -3   3 169.220 10.5131   4
   9  -3   3 163.999 10.0341   3
  10  -3   3 26.4936 5.94748   4
  10  -3   3 31.6439 6.10440   3
  11  -3   3 -3.8212 4.42689   4
  11  -3   3 0.82154 3.85057   3
  12  -3   3 4.75152 5.51747   4
  12   2  -3 14.4464 3.82522   1
  11   2  -3 16.2328 3.57983   1
  10   2  -3 15.3572 4.06282   1
  10   2  -3 13.8504 3.41479   1
   9   2  -3 5.03819 2.66720   1
   9   2  -3 3.36376 2.35530   1
   8   2  -3 31.8109 3.65996   1
   8   2  -3 27.4871 3.49094   1
   7   2  -3 267.791 8.74174   1
   7   2  -3 270.121 8.74461   1
  -7  -2   3 273.484 6.93651   2
   6   2  -3 889.043 19.5951   1
   6   2  -3 883.536 19.4959   1
  -6  -2   3 887.125 17.6121   2
   5   2  -3 12.4273 2.12301   1
   5   2  -3 15.0359 2.32418   1
  -5  -2   3 17.1045 1.74812   2
   4   2  -3 818.961 17.5785   1
   4   2  -3 825.763 16.7834   5
   4   2  -3 821.652 16.7728   5
   4   2  -3 841.138 17.7255   1
  -4  -2   3 828.555 16.2508   2
   3   2  -3 680.376 12.7192   2
   3   2  -3 681.352 14.3392   5
   3   2  -3 660.544 14.1965   5
   3   2  -3 658.648 14.5229   1
   3   2  -3 673.373 12.6210   2
   3   2  -3 676.307 14.4543   1
  -3  -2   3 668.420 13.4017   2
   2   2  -3 1201.30 23.6087   1
   2   2  -3 1209.21 23.7654   5
   2   2  -3 1227.45 22.9557   2
  -2  -2   3 1217.43 22.7643   2
   1   2  -3 84.0882 2.91487   2
   1   2  -3 99.7284 3.25241   1
  -1  -2   3 85.5996 2.68701   2
  -1  -2   3 80.1625 3.15021   1
   0   2  -3 107.661 3.11732   2
   0  -2   3 126.178 3.67706   1
   0  -2   3 107.058 2.82158   2
   0  -2   3 103.650 3.24441   5
   0  -2   3 97.7048 3.45595   3
  -1   2  -3 772.902 14.2197   2
   1  -2   3 744.442 14.7572   1
   1  -2   3 767.171 14.4879   5
   1  -2   3 775.816 15.9097   3
   1  -2   3 777.503 14.9004   4
   1  -2   3 771.324 15.0620   1
   2  -2   3 416.366 8.47328   1
   2  -2   3 427.188 8.31973   1
   2  -2   3 417.462 10.3460   3
   2  -2   3 422.901 9.69826   4
   3  -2   3 586.970 13.5595   4
   3  -2   3 574.853 13.9594   3
   4  -2   3 402.066 11.2248   4
   4  -2   3 404.702 11.4520   3
   5  -2   3 91.2223 5.54098   3
   5  -2   3 76.7303 5.16640   4
   6  -2   3 58.1505 5.57985   3
   6  -2   3 53.2371 5.43903   4
   7  -2   3 134.073 7.72248   3
   7  -2   3 135.378 8.31019   4
   8  -2   3 160.022 9.15575   3
   8  -2   3 165.151 9.33130   4
   9  -2   3 9.26473 4.32627   4
   9  -2   3 15.9498 4.57148   3
  10  -2   3 14.0780 4.80499   3
  10  -2   3 7.01101 4.92919   4
  11  -2   3 -4.3124 4.46229   4
  12  -2   3 -4.0670 5.22377   4
  12   1  -3 1.41186 2.84762   1
  11   1  -3 8.29343 2.80434   1
  10   1  -3 1.27549 2.21578   1
  10   1  -3 -0.6655 2.24065   1
   9   1  -3 32.5217 3.64892   1
   9   1  -3 33.2989 3.66924   1
   8   1  -3 72.7951 4.71662   1
   8   1  -3 69.3653 4.62611   1
   7   1  -3 327.645 9.22046   1
   7   1  -3 310.071 9.03977   1
   6   1  -3 15.3731 2.44867   1
   6   1  -3 14.8546 2.22379   1
   5   1  -3 462.817 10.8982   1
   5   1  -3 456.573 10.8969   1
   4   1  -3 44.8407 2.73725   1
   4   1  -3 39.6922 2.70066   1
  -4  -1   3 43.7107 1.81964   2
   3   1  -3 1743.85 32.4179   1
   3   1  -3 1694.55 31.7065   5
   3   1  -3 1710.31 31.7942   5
   3   1  -3 1705.63 32.2042   1
  -3  -1   3 1713.97 31.1469   2
   2   1  -3 45.9907 1.66088   2
   2   1  -3 45.7325 2.25506   5
   2   1  -3 48.1394 2.33272   1
   2   1  -3 46.5283 2.21593   5
   2   1  -3 45.1958 2.23605   1
  -2  -1   3 45.2254 1.80608   2
   1   1  -3 787.655 15.5526   1
   1   1  -3 812.701 15.3750   2
   1   1  -3 795.624 15.6875   5
  -1  -1   3 801.270 15.0393   2
  -1  -1   3 811.446 16.6059   1
  -1   1  -3 3055.75 54.3828   2
   1  -1   3 3020.35 56.0151   3
   1  -1   3 3049.04 55.0654   1
   1  -1   3 3117.01 55.4235   4
   1  -1   3 3145.57 54.9462   1
   2  -1   3 16.0859 0.87543   1
   2  -1   3 14.4459 1.69862   3
   2  -1   3 18.3612 1.85928   4
   2  -1   3 16.2573 0.84417   1
   3  -1   3 728.968 16.3437   3
   3  -1   3 719.454 16.1775   4
   4  -1   3 47.5940 3.78066   4
   4  -1   3 48.0326 3.67265   3
   5  -1   3 154.993 7.28738   4
   5  -1   3 154.312 6.92089   3
   6  -1   3 489.486 14.5009   3
   6  -1   3 520.191 15.4087   4
   7  -1   3 28.6086 4.34388   3
   7  -1   3 21.2483 4.18509   4
   8  -1   3 285.571 11.9121   3
   8  -1   3 259.817 12.1828   4
   9  -1   3 6.91054 3.99293   3
   9  -1   3 2.54596 4.48502   4
  10  -1   3 8.24511 4.70019   4
  11  -1   3 29.2450 6.32605   4
  11  -1   3 34.4362 2.84561   1
  12  -1   3 -8.3199 4.85859   4
  12  -1   3 1.70440 1.92093   1
  12  -1   3 3.77024 1.80516   1
  12   0  -3 3.33536 2.72816   1
  11   0  -3 1.13845 2.41579   1
  11   0  -3 0.52116 2.28271   1
  10   0  -3 3.76831 2.19409   1
  10   0  -3 3.18842 2.28436   1
   9   0  -3 15.7577 2.62854   1
   9   0  -3 8.84762 2.31651   1
   8   0  -3 2.60127 1.72112   1
   8   0  -3 1.38218 1.84443   1
   7   0  -3 306.132 8.38067   1
   7   0  -3 311.518 8.46647   1
   6   0  -3 7.20832 1.68677   1
   6   0  -3 7.13666 1.58493   1
   5   0  -3 89.4960 3.61377   1
   5   0  -3 89.3659 3.65161   1
   4   0  -3 1335.75 25.2888   1
   4   0  -3 1321.31 25.4074   1
   3   0  -3 61.2202 2.57024   1
   3   0  -3 63.5692 2.55537   1
   2   0  -3 5.71576 0.92069   1
   2   0  -3 4.89087 0.83146   5
   2   0  -3 6.76085 1.04683   1
   2   0  -3 5.61350 0.91346   5
  -2   0   3 5.99857 0.70591   2
   1   0  -3 1616.99 29.3128   2
   1   0  -3 1625.00 29.9865   5
   1   0  -3 1602.39 29.6631   5
   1   0  -3 1661.86 30.7766   1
   1   0  -3 1593.94 29.6725   1
  -1   0   3 1622.38 29.1768   2
   0   0  -3 51.4074 1.85409   1
   0   0  -3 49.4254 1.78992   2
   0   0   3 45.9503 1.72064   3
   0   0   3 46.0836 1.53592   2
  -1   0  -3 2786.54 49.1917   2
   1   0   3 2776.70 50.4611   3
   1   0   3 2794.82 49.5246   1
   1   0   3 2754.02 49.6433   1
   1   0   3 2786.81 49.4002   5
   1   0   3 2708.71 48.8944   2
   1   0   3 2782.10 50.1496   4
   2   0   3 47.1922 2.66871   3
   2   0   3 43.3533 1.53089   1
   2   0   3 47.3895 2.64497   4
   2   0   3 46.4975 1.55452   1
   3   0   3 563.924 13.2686   3
   3   0   3 549.338 13.2683   4
   4   0   3 263.336 8.43491   3
   4   0   3 260.530 8.65363   4
   5   0   3 403.033 12.2843   4
   5   0   3 389.899 11.7914   3
   6   0   3 50.4704 5.34915   4
   6   0   3 55.9298 5.07230   3
   7   0   3 383.820 13.1729   3
   7   0   3 384.222 14.0516   4
   8   0   3 83.5350 3.16452   1
   8   0   3 76.5140 3.22961   1
   8   0   3 71.8171 7.17949   4
   9   0   3 79.0208 3.81186   1
   9   0   3 86.6817 4.07340   1
   9   0   3 67.3246 7.60776   4
  10   0   3 22.4446 2.64427   1
  10   0   3 16.9087 6.25956   4
  10   0   3 28.0269 2.66592   1
  11   0   3 1.48350 1.78047   1
  11   0   3 -1.8493 1.75428   1
  11   0   3 -2.6954 4.95378   4
  12   0   3 5.33750 2.31069   1
  12   0   3 10.7709 2.40266   1
  12   0   3 -0.2974 5.40190   4
  12  -1  -3 14.5358 3.33890   1
  12  -1  -3 16.8994 3.04023   1
  11  -1  -3 1.36882 2.17170   1
  11  -1  -3 -1.3085 2.12938   1
  10  -1  -3 22.4135 3.12917   1
  10  -1  -3 20.0605 2.79482   1
   9  -1  -3 12.3570 2.41204   1
   9  -1  -3 14.1998 2.40173   1
   8  -1  -3 98.4708 4.51053   1
   8  -1  -3 84.5544 4.28114   1
   7  -1  -3 113.663 4.37067   1
   7  -1  -3 112.407 4.44509   1
   6  -1  -3 28.1471 2.28101   1
   6  -1  -3 28.0248 2.23313   1
   5  -1  -3 119.747 4.00587   1
   5  -1  -3 123.413 4.07014   1
   4  -1  -3 318.943 7.18637   1
   4  -1  -3 298.718 6.94544   1
   3  -1  -3 1491.55 27.6014   3
   3  -1  -3 1442.82 27.3054   1
   3  -1  -3 1465.31 27.1295   1
   2  -1  -3 1047.80 19.4293   5
   2  -1  -3 1054.42 19.2886   5
   2  -1  -3 1041.86 19.7827   1
   2  -1  -3 1055.57 19.4076   3
   2  -1  -3 1070.29 20.0438   1
   0  -1  -3 99.3971 2.88481   1
   0  -1  -3 93.6869 3.00133   5
   0  -1  -3 101.750 2.70738   2
   0   1   3 98.1336 2.97678   1
   0   1   3 97.2803 2.45200   2
  -1  -1  -3 8.08208 0.88690   2
   1   1   3 8.11346 1.02961   1
   1   1   3 8.16729 0.74567   2
   1   1   3 6.89298 1.05625   4
   1   1   3 10.4858 1.10574   5
  -2  -1  -3 1931.71 34.4855   2
   2   1   3 1923.21 35.1853   1
   2   1   3 1905.98 35.1977   1
   2   1   3 1935.95 34.9388   5
   2   1   3 1900.56 36.6107   4
   2   1   3 1949.49 36.6980   3
   3   1   3 200.274 4.98197   1
   3   1   3 207.345 6.85847   4
   3   1   3 212.279 6.76309   3
   3   1   3 206.812 5.00779   1
   4   1   3 41.9339 2.01938   1
   4   1   3 39.9546 3.82883   4
   4   1   3 41.7874 2.03250   1
   5   1   3 475.485 10.2576   1
   5   1   3 476.483 10.1929   1
   5   1   3 501.733 14.3197   4
   6   1   3 4.43302 1.33384   1
   6   1   3 7.29156 1.31091   1
   6   1   3 3.49103 2.67063   4
   7   1   3 52.5507 2.95652   1
   7   1   3 56.4107 6.21947   4
   7   1   3 49.0466 3.10389   1
   8   1   3 1.30257 1.51869   1
   8   1   3 -1.0146 1.63085   1
   8   1   3 -2.0472 3.66623   4
   9   1   3 44.7609 6.89488   4
   9   1   3 44.3495 3.45546   1
   9   1   3 35.0347 3.39636   1
  10   1   3 52.8733 4.30150   1
  10   1   3 52.3767 4.12581   1
  10   1   3 53.5583 8.09553   4
  11   1   3 3.70807 2.18383   1
  11   1   3 2.79026 5.04667   4
  11   1   3 5.00175 2.45955   1
  12   1   3 4.03399 5.39314   4
  12   1   3 3.00479 2.37624   1
  12   1   3 5.09342 2.44153   1
  12  -2  -3 1.57782 2.29683   1
  12  -2  -3 4.10685 2.55423   1
  11  -2  -3 17.4570 2.96725   1
  11  -2  -3 12.6359 2.47364   1
  10  -2  -3 24.6446 3.05231   1
  10  -2  -3 22.5427 2.67169   1
   9  -2  -3 -0.9457 1.53390   1
   9  -2  -3 -1.6447 1.65721   1
   8  -2  -3 57.6771 3.68319   1
   8  -2  -3 59.6871 3.54572   1
   7  -2  -3 47.4169 3.10286   1
   7  -2  -3 50.5086 2.98852   1
   6  -2  -3 98.5235 3.56359   1
   6  -2  -3 99.2829 3.75301   1
   6  -2  -3 99.7650 5.26583   3
   5  -2  -3 2395.73 46.0973   3
   5  -2  -3 2416.96 43.9355   1
   5  -2  -3 2414.84 44.2389   1
   4  -2  -3 777.724 15.3566   1
   4  -2  -3 765.892 16.3702   3
   4  -2  -3 769.711 15.0420   1
   3  -2  -3 43.1888 2.33561   3
   3  -2  -3 44.7562 2.09151   1
   3  -2  -3 42.7862 2.24524   1
   2  -2  -3 914.305 17.5828   1
   2  -2  -3 925.086 16.7647   5
   2  -2  -3 916.177 17.3992   3
   2  -2  -3 912.069 17.8388   1
   2  -2  -3 904.300 16.8855   5
   1  -2  -3 167.965 4.59748   1
   1  -2  -3 162.637 3.47865   2
   1  -2  -3 167.955 4.08760   5
   1  -2  -3 161.237 4.41572   5
   1  -2  -3 167.972 4.39953   1
   1  -2  -3 163.768 3.41685   2
  -1   2   3 167.497 3.75125   2
   0  -2  -3 3093.51 56.3926   5
   0  -2  -3 3187.03 56.1626   2
   0  -2  -3 3180.15 57.0540   5
   0  -2  -3 3131.88 56.6949   1
   0  -2  -3 2987.12 56.5931   1
   0   2   3 3147.90 56.9204   1
   0   2   3 3206.71 55.9313   2
  -1  -2  -3 785.908 15.4797   1
  -1  -2  -3 792.783 15.0294   2
   1   2   3 790.712 15.4973   4
   1   2   3 755.402 14.7034   2
   1   2   3 741.723 15.7204   5
   1   2   3 773.540 15.6154   1
  -2  -2  -3 19.2465 1.38457   2
   2   2   3 25.1103 2.32547   4
   2   2   3 17.2120 1.13962   2
   2   2   3 17.3619 1.62848   1
   2   2   3 15.5034 1.54029   1
  -3  -2  -3 17.8521 1.28298   2
   3   2   3 19.6959 1.81940   1
   3   2   3 18.5265 1.50715   5
   3   2   3 19.9584 1.78544   1
   3   2   3 14.5110 2.18228   4
  -4  -2  -3 -0.5948 0.65646   2
   4   2   3 1.18977 1.07752   1
   4   2   3 -2.4839 1.24354   4
   4   2   3 0.07133 0.95935   1
   5   2   3 540.800 15.2500   4
   5   2   3 516.577 11.8071   1
   5   2   3 520.022 11.9248   1
   6   2   3 22.4494 2.53148   1
   6   2   3 19.1077 2.26655   1
   6   2   3 15.5409 3.84667   4
   7   2   3 3.48615 2.93816   4
   7   2   3 -1.3897 1.64987   1
   7   2   3 -2.5339 1.49036   1
   8   2   3 227.047 7.68992   1
   8   2   3 247.018 8.13530   1
   8   2   3 240.909 11.9676   4
   9   2   3 240.528 8.41280   1
   9   2   3 258.669 13.3588   4
   9   2   3 248.277 8.31240   1
  10   2   3 3.76111 2.16067   1
  10   2   3 -1.1030 4.43239   4
  10   2   3 0.70679 2.25273   1
  11   2   3 33.6555 3.99800   1
  11   2   3 38.6954 4.14530   1
  11   2   3 23.3701 6.37541   4
  12   2   3 1.48542 5.58335   4
  12   2   3 2.23504 3.00900   1
  12   2   3 2.78792 2.68500   1
  12  -3  -3 11.4065 2.81565   1
  12  -3  -3 9.42558 2.48275   1
  11  -3  -3 3.21730 2.05087   1
  11  -3  -3 1.27603 2.14746   1
  10  -3  -3 2.69175 1.99498   1
  10  -3  -3 -2.3346 1.66427   1
   9  -3  -3 90.5672 4.71079   1
   9  -3  -3 92.5023 4.46146   1
   8  -3  -3 11.8945 3.63203   3
   8  -3  -3 11.9562 2.21790   1
   8  -3  -3 11.4034 1.96740   1
   7  -3  -3 164.591 7.58313   3
   7  -3  -3 167.975 5.50135   1
   7  -3  -3 165.638 5.15304   1
   6  -3  -3 5.83126 1.33589   1
   6  -3  -3 5.39340 1.48750   1
   6  -3  -3 6.31547 2.20845   3
   5  -3  -3 88.0925 5.05857   3
   5  -3  -3 92.1465 3.65337   1
   5  -3  -3 91.5050 3.98777   1
   4  -3  -3 4.46474 1.18559   1
   4  -3  -3 5.39438 1.72601   3
   4  -3  -3 6.37376 1.41207   1
   3  -3  -3 1863.60 34.8104   1
   3  -3  -3 1864.38 34.4590   1
   3  -3  -3 1848.48 35.1746   3
   2  -3  -3 10.5555 1.04714   5
   2  -3  -3 15.0214 1.04704   5
   2  -3  -3 12.2988 1.36586   1
   2  -3  -3 12.8917 1.55524   1
  -2   3   3 15.6636 0.99388   2
   1  -3  -3 5181.33 94.2973   5
   1  -3  -3 5202.82 94.6103   1
   1  -3  -3 5268.46 94.3696   1
   1  -3  -3 5302.60 93.7556   5
   1  -3  -3 5333.68 94.3989   1
  -1   3   3 5263.37 93.2769   2
   0  -3  -3 421.994 9.57232   1
   0  -3  -3 422.614 9.24570   5
   0  -3  -3 419.090 9.75427   5
   0  -3  -3 416.232 8.76234   2
   0   3   3 417.822 8.67016   2
   0   3   3 408.113 8.52382   4
  -1  -3  -3 48.0163 3.57203   5
  -1  -3  -3 46.7290 2.60579   1
  -1  -3  -3 51.2605 2.28315   2
   1   3   3 41.6485 2.24755   4
   1   3   3 41.7474 1.98690   2
   1   3   3 49.2050 2.71409   1
  -2  -3  -3 187.616 5.05557   2
   2   3   3 189.019 4.80243   2
   2   3   3 186.143 5.98033   4
   2   3   3 188.102 5.77355   1
   2   3   3 187.031 5.68295   5
  -3  -3  -3 11.3900 1.39305   2
   3   3   3 6.98138 1.86954   4
   3   3   3 10.9900 1.65106   1
   3   3   3 8.16806 1.61132   1
   3   3   3 6.15996 1.37794   5
   3   3   3 9.17824 1.03721   2
  -4  -3  -3 732.591 14.9113   2
   4   3   3 753.930 15.3575   5
   4   3   3 729.450 16.1175   1
   4   3   3 718.852 18.1381   4
   4   3   3 751.603 16.3371   1
  -5  -3  -3 13.3852 1.67025   2
   5   3   3 14.8403 2.29207   1
   5   3   3 8.36319 2.74863   4
   5   3   3 7.12434 1.98673   1
  -6  -3  -3 452.590 9.86357   2
   6   3   3 435.964 11.4434   1
   6   3   3 437.662 11.6749   1
   6   3   3 457.233 14.8325   4
  -7  -3  -3 107.298 3.82652   2
   7   3   3 112.662 5.34126   1
   7   3   3 103.524 5.59320   1
   7   3   3 119.078 8.29150   4
   8   3   3 45.0829 6.04715   4
   8   3   3 63.8244 4.71220   1
   8   3   3 62.3943 4.94864   1
   9   3   3 3.07553 2.48209   1
   9   3   3 1.70860 2.20427   1
   9   3   3 0.13512 4.19128   4
  10   3   3 30.7766 6.68628   4
  10   3   3 31.8076 3.93419   1
  10   3   3 27.1931 4.01821   1
  11   3   3 1.86960 5.25731   4
  11   3   3 2.75219 2.86559   1
  12   3   3 -12.735 4.90239   4
  12   3   3 1.78440 3.03448   1
  11  -4  -3 5.23436 2.12791   1
  11  -4  -3 -1.0883 1.75719   1
  10  -4  -3 15.6325 2.67654   1
  10  -4  -3 13.2399 2.33067   1
   9  -4  -3 211.275 6.66393   1
   9  -4  -3 220.247 10.1340   3
   9  -4  -3 208.510 7.12326   1
   8  -4  -3 20.7896 4.26038   3
   8  -4  -3 24.7889 2.54869   1
   8  -4  -3 24.3397 2.84077   1
   7  -4  -3 230.717 6.94240   1
   7  -4  -3 213.677 8.95452   3
   7  -4  -3 226.091 6.46671   1
   6  -4  -3 440.407 10.1982   1
   6  -4  -3 443.596 12.7452   3
   6  -4  -3 451.324 10.6034   1
   5  -4  -3 42.4234 2.84862   1
   5  -4  -3 48.4267 3.12684   1
   5  -4  -3 42.8549 3.88235   3
   4  -4  -3 1496.71 28.5870   1
   4  -4  -3 1498.58 28.9971   1
   4  -4  -3 1489.14 30.1197   3
   3  -4  -3 119.368 4.26244   1
   3  -4  -3 121.150 4.57611   3
   3  -4  -3 115.163 4.40960   1
   2  -4  -3 901.214 18.1434   3
   2  -4  -3 891.659 18.3440   1
   2  -4  -3 874.149 17.0389   5
   2  -4  -3 878.179 18.0130   1
   2  -4  -3 869.853 17.9824   1
   2  -4  -3 865.819 16.7419   5
  -2   4   3 879.048 16.6039   2
   1  -4  -3 258.327 6.98899   5
   1  -4  -3 252.824 7.29487   1
   1  -4  -3 264.489 6.42966   5
   1  -4  -3 262.893 5.48616   2
   1  -4  -3 265.234 7.20520   1
   1  -4  -3 274.231 5.66968   2
  -1   4   3 262.814 6.03281   2
   0  -4  -3 64.8559 3.37114   5
   0  -4  -3 60.0676 2.56257   2
   0  -4  -3 66.4436 2.98817   5
   0  -4  -3 65.7401 3.39483   1
   0   4   3 67.2467 2.63984   2
   0   4   3 68.7189 2.39276   4
  -1  -4  -3 114.897 3.98018   2
  -1  -4  -3 115.755 4.65597   1
  -1  -4  -3 141.602 5.65597   5
   1   4   3 125.599 4.15438   4
   1   4   3 119.757 3.90712   2
   1   4   3 135.140 4.94978   1
  -2  -4  -3 611.689 14.2106   1
  -2  -4  -3 614.786 13.3069   2
   2   4   3 638.618 14.5216   1
   2   4   3 664.668 13.2338   2
   2   4   3 621.786 14.5181   5
   2   4   3 606.293 14.1986   4
  -3  -4  -3 282.928 7.35215   2
   3   4   3 279.620 6.90018   2
   3   4   3 289.873 8.47524   1
   3   4   3 283.543 8.21838   5
   3   4   3 273.211 8.78215   4
  -4  -4  -3 1593.28 30.2670   2
   4   4   3 1617.52 31.9328   1
   4   4   3 1607.05 33.4437   4
   4   4   3 1450.57 31.2650   1
   4   4   3 1458.05 28.6085   2
   4   4   3 1627.54 31.1788   5
   4   4   3 1633.94 28.7593   2
  -5  -4  -3 -0.1856 1.42693   2
   5   4   3 -1.3003 1.39846   5
   5   4   3 0.09481 1.83489   1
   5   4   3 1.09840 1.66314   1
   5   4   3 -2.2803 1.88401   4
  -6  -4  -3 186.843 6.06027   2
   6   4   3 198.177 9.61036   4
   6   4   3 184.570 7.37412   1
   6   4   3 190.099 5.14931   5
   6   4   3 187.917 7.65485   1
  -7  -4  -3 93.5151 4.25906   2
   7   4   3 92.4990 5.50448   1
   7   4   3 77.6348 5.61382   1
   7   4   3 86.7624 7.69859   4
   8   4   3 0.17701 2.38487   1
   8   4   3 2.60824 2.28943   1
   8   4   3 2.41706 4.00461   4
   9   4   3 -2.7457 2.54184   1
   9   4   3 -1.2886 4.57003   4
   9   4   3 0.86161 2.33679   1
  10   4   3 4.57109 3.22197   1
  10   4   3 -3.8225 4.02894   4
  11   4   3 8.52314 5.96896   4
  11   4   3 5.05778 3.32241   1
  12   4   3 -0.1704 3.30631   1
  12   4   3 -11.066 5.15886   4
  11  -5  -3 22.9350 3.03664   1
  11  -5  -3 23.7282 3.21273   1
  10  -5  -3 4.39681 4.71882   3
  10  -5  -3 5.02564 2.12025   1
  10  -5  -3 3.03770 2.22741   1
   9  -5  -3 17.2038 4.32332   3
   9  -5  -3 15.6328 2.47208   1
   9  -5  -3 17.2678 2.81481   1
   8  -5  -3 9.08672 3.48907   3
   8  -5  -3 7.75497 2.06355   1
   8  -5  -3 5.11537 2.25716   1
   7  -5  -3 710.242 15.7324   1
   7  -5  -3 739.782 19.3112   3
   7  -5  -3 730.575 16.3238   1
   6  -5  -3 173.364 6.18773   1
   6  -5  -3 176.488 5.88467   1
   6  -5  -3 190.023 7.95345   3
   5  -5  -3 2.65648 1.55271   1
   5  -5  -3 3.81265 1.65315   1
   5  -5  -3 3.09173 2.08103   3
   4  -5  -3 332.683 9.75077   3
   4  -5  -3 321.167 8.81903   1
   4  -5  -3 322.266 8.61248   1
   3  -5  -3 282.528 8.40258   3
   3  -5  -3 288.727 8.29963   1
   3  -5  -3 291.728 8.11327   1
   3  -5  -3 310.852 8.17762   1
  -3   5   3 297.968 6.54077   2
   2  -5  -3 123.147 5.08162   1
   2  -5  -3 135.286 5.07050   3
   2  -5  -3 132.918 5.28889   1
   2  -5  -3 128.400 4.23352   5
   2  -5  -3 138.565 3.98426   5
  -2   5   3 127.462 3.81869   2
  -2   5   3 136.605 3.83897   2
   1  -5  -3 113.877 3.02097   2
   1  -5  -3 115.678 4.98558   1
   1  -5  -3 114.677 3.01348   2
   1  -5  -3 107.437 4.83045   1
   1  -5  -3 116.429 4.58053   5
   1  -5  -3 108.451 3.99109   5
  -1   5   3 115.347 3.76707   2
   0  -5  -3 33.2369 2.26069   2
   0  -5  -3 32.3101 2.74367   5
   0  -5  -3 30.7827 2.50483   5
   0  -5  -3 27.8127 2.81735   1
   0   5   3 37.2291 2.42565   2
   0   5   3 32.0126 1.90328   4
  -1  -5  -3 490.848 12.4295   1
  -1  -5  -3 510.559 12.1315   5
  -1  -5  -3 496.548 11.1269   2
   1   5   3 496.203 11.1770   2
   1   5   3 495.105 12.4515   1
   1   5   3 486.346 11.0934   4
  -2  -5  -3 223.488 6.62346   2
  -2  -5  -3 234.164 7.66703   1
   2   5   3 228.470 7.79816   1
   2   5   3 231.508 6.53263   2
   2   5   3 213.352 7.03190   4
   2   5   3 222.824 7.80601   5
  -3  -5  -3 2.50189 1.52867   2
   3   5   3 0.75197 1.85304   1
   3   5   3 2.55634 1.37398   2
   3   5   3 3.82691 1.96832   5
   3   5   3 2.46620 1.78591   4
  -4  -5  -3 52.4635 3.53747   2
   4   5   3 51.3984 2.85142   2
   4   5   3 48.1548 3.93734   5
   4   5   3 56.6924 4.72325   4
   4   5   3 49.2577 4.16912   1
  -5  -5  -3 223.579 7.20184   2
   5   5   3 240.574 9.88958   4
   5   5   3 233.665 8.41590   1
   5   5   3 231.976 8.67644   1
   5   5   3 227.408 7.74725   5
  -6  -5  -3 187.376 6.65570   2
   6   5   3 188.353 8.28095   1
   6   5   3 193.090 7.89081   1
   6   5   3 190.856 6.59057   5
   6   5   3 215.252 10.0081   4
  -7  -5  -3 12.3703 2.55969   2
   7   5   3 17.9075 3.65093   1
   7   5   3 9.04646 2.81083   1
   7   5   3 3.36203 3.29367   4
  -8  -5  -3 15.6804 2.73764   2
   8   5   3 11.7488 4.98531   4
   8   5   3 12.0713 3.36862   1
   8   5   3 20.4741 5.50486   1
   9   5   3 132.198 10.6555   4
   9   5   3 128.784 8.17012   1
  10   5   3 7.49249 3.76410   1
  10   5   3 4.38447 5.37243   4
  11   5   3 -0.5083 3.42652   1
  11   5   3 1.80818 5.46048   4
  12   5   3 -0.7412 5.50143   4
  12   5   3 -6.0852 3.43833   1
  11  -6  -3 11.4318 2.82957   1
  11  -6  -3 6.93280 2.61691   1
  10  -6  -3 0.19055 2.09221   1
  10  -6  -3 -2.2487 2.12969   1
   9  -6  -3 93.2555 5.07099   1
   9  -6  -3 88.2882 7.32375   3
   9  -6  -3 73.6803 5.28365   1
   8  -6  -3 3.12795 1.92481   1
   8  -6  -3 1.31247 2.81962   3
   8  -6  -3 4.01538 2.23247   1
   7  -6  -3 20.2502 2.71185   1
   7  -6  -3 16.2282 2.76391   1
   7  -6  -3 16.5311 3.68899   3
   6  -6  -3 11.3754 2.32349   1
   6  -6  -3 13.0316 3.41829   3
   6  -6  -3 15.4435 2.58189   1
   5  -6  -3 128.346 5.65556   1
   5  -6  -3 137.093 6.68357   3
   5  -6  -3 123.999 5.44813   1
   4  -6  -3 -0.3687 1.66153   1
   4  -6  -3 0.51482 1.62948   1
   4  -6  -3 2.55145 1.90445   3
  -4   6   3 1.74538 0.86302   2
   3  -6  -3 123.053 5.74844   1
   3  -6  -3 141.535 5.98186   3
   3  -6  -3 124.117 5.69605   1
  -3   6   3 129.106 3.99780   2
   2  -6  -3 4.45709 2.18987   1
   2  -6  -3 5.29820 2.02180   1
   2  -6  -3 4.44167 1.62089   5
   2  -6  -3 10.6405 2.27926   3
   2  -6  -3 5.02718 1.34409   5
  -2   6   3 3.64009 1.28739   2
   1  -6  -3 1355.73 28.6039   1
   1  -6  -3 1386.40 25.3531   2
   1  -6  -3 1418.48 28.9547   1
   1  -6  -3 1404.23 27.2329   5
   1  -6  -3 1401.16 28.0487   5
   1  -6  -3 1352.30 25.2777   2
  -1   6   3 1376.35 25.3110   4
  -1   6   3 1385.83 26.8057   2
   0  -6  -3 1129.20 23.8312   5
   0  -6  -3 1161.86 24.6835   5
   0  -6  -3 1159.92 24.9018   1
   0  -6  -3 1168.29 22.5440   2
   0   6   3 1174.25 21.9412   4
   0   6   3 1178.09 23.2515   2
  -1  -6  -3 15.4507 2.44857   5
  -1  -6  -3 15.9614 2.64018   5
  -1  -6  -3 15.9937 2.80404   1
  -1  -6  -3 17.3641 2.29392   2
   1   6   3 14.2120 2.18002   2
   1   6   3 18.1672 2.04011   4
   1   6   3 20.8425 2.87935   1
  -2  -6  -3 242.777 9.21828   5
  -2  -6  -3 187.731 7.37086   1
  -2  -6  -3 189.449 6.29871   2
   2   6   3 183.330 6.23709   2
   2   6   3 182.120 7.53809   5
   2   6   3 187.067 6.53610   4
   2   6   3 180.355 7.47851   1
  -3  -6  -3 210.692 7.93946   1
  -3  -6  -3 213.227 7.04408   2
   3   6   3 216.006 6.80279   2
   3   6   3 226.951 8.43306   1
   3   6   3 219.236 8.30760   5
   3   6   3 225.414 7.97623   4
  -4  -6  -3 18.9415 2.80097   2
   4   6   3 9.86836 2.77849   1
   4   6   3 14.4397 2.25436   2
   4   6   3 18.7647 3.14901   5
   4   6   3 22.2768 3.64898   4
  -5  -6  -3 128.199 5.76372   2
   5   6   3 134.579 7.21514   1
   5   6   3 135.165 7.76271   4
   5   6   3 138.383 6.55673   5
   5   6   3 136.858 4.40495   2
  -6  -6  -3 68.1427 4.69944   2
   6   6   3 74.9677 4.84551   5
   6   6   3 77.8311 6.18773   1
   6   6   3 62.0197 6.42297   4
   6   6   3 62.8167 5.82057   1
  -7  -6  -3 -1.5350 2.10545   2
   7   6   3 -0.3791 3.45563   4
   7   6   3 -1.7301 2.79810   1
   7   6   3 2.45955 1.82788   5
  -8  -6  -3 27.8054 3.66739   2
   8   6   3 31.3547 6.33734   4
   8   6   3 31.3001 4.85011   1
  -9  -6  -3 28.5745 4.51241   2
   9   6   3 26.3871 5.10410   1
   9   6   3 22.3448 6.22176   4
  10   6   3 56.5789 8.33730   4
  10   6   3 44.1279 6.01114   1
  11   6   3 -1.1721 5.15420   4
  11   6   3 -0.9593 3.79891   1
  10  -7  -3 -1.2684 2.49479   1
  10  -7  -3 2.68087 2.36054   1
   9  -7  -3 6.90661 2.63688   1
   9  -7  -3 2.43091 2.29642   1
   9  -7  -3 1.52665 3.36204   3
   8  -7  -3 1.49827 2.26601   1
   8  -7  -3 1.05781 2.97272   3
   8  -7  -3 4.59145 2.27986   1
   7  -7  -3 12.6919 2.72363   1
   7  -7  -3 16.2659 2.94632   1
   7  -7  -3 9.53730 2.70059   1
   7  -7  -3 15.1121 4.06244   3
   6  -7  -3 16.6658 2.91891   1
   6  -7  -3 15.4006 2.83120   1
   6  -7  -3 11.3867 2.87405   1
   6  -7  -3 22.5767 3.92454   3
   5  -7  -3 110.507 6.72906   3
   5  -7  -3 91.9701 5.68310   1
   5  -7  -3 92.8011 5.64257   1
   4  -7  -3 20.2496 3.46823   3
   4  -7  -3 13.5772 2.80336   1
   4  -7  -3 19.6167 2.95819   1
  -4   7   3 17.7046 1.81486   2
   3  -7  -3 223.693 8.32460   3
   3  -7  -3 219.538 8.21405   1
   3  -7  -3 222.121 8.20245   1
  -3   7   3 224.820 6.18831   2
   2  -7  -3 64.0623 3.77182   5
   2  -7  -3 85.4462 5.25323   1
   2  -7  -3 76.2909 4.93626   3
   2  -7  -3 72.0383 3.52819   5
   2  -7  -3 63.8270 5.06227   1
  -2   7   3 75.0944 3.70518   2
   1  -7  -3 9.70446 2.25327   5
   1  -7  -3 7.00091 2.65960   1
   1  -7  -3 11.3715 2.11361   5
   1  -7  -3 8.46945 1.15424   2
   1  -7  -3 12.3151 2.71177   3
   1  -7  -3 8.64828 1.08604   2
  -1   7   3 12.5065 2.17194   2
   0  -7  -3 0.16298 2.19899   1
   0  -7  -3 -2.7790 1.27782   2
   0  -7  -3 -1.8165 1.21426   5
   0  -7  -3 -1.8892 1.30023   5
   0   7   3 -2.5977 1.56091   2
  -1  -7  -3 589.903 13.4450   2
  -1  -7  -3 585.634 15.4570   5
  -1  -7  -3 608.328 15.7798   1
  -1  -7  -3 600.303 14.9848   5
   1   7   3 590.162 12.8674   4
   1   7   3 611.750 15.5652   1
   1   7   3 608.082 14.1061   2
  -2  -7  -3 594.151 15.7045   1
  -2  -7  -3 587.413 15.6727   5
  -2  -7  -3 568.234 13.7171   2
   2   7   3 606.105 13.9936   4
   2   7   3 567.609 13.9577   2
   2   7   3 613.294 15.9206   1
  -3  -7  -3 36.4354 4.07211   5
  -3  -7  -3 34.1485 3.44834   2
  -3  -7  -3 38.7487 4.02373   1
   3   7   3 44.6533 4.07620   4
   3   7   3 39.8820 3.56276   2
   3   7   3 48.0820 4.85605   1
   3   7   3 43.8441 4.88107   5
  -4  -7  -3 23.6558 3.09400   2
   4   7   3 28.6138 2.96300   2
   4   7   3 25.5361 3.87051   1
   4   7   3 29.4361 3.99350   4
   4   7   3 21.4197 3.51669   5
  -5  -7  -3 77.8463 5.26035   2
   5   7   3 86.2592 6.84860   1
   5   7   3 91.9021 6.91744   4
   5   7   3 90.2277 6.10565   5
   5   7   3 83.6164 4.24570   2
  -6  -7  -3 16.8391 3.50832   2
   6   7   3 24.2016 3.67635   5
   6   7   3 18.6749 4.32150   1
   6   7   3 19.3549 4.56595   4
  -7  -7  -3 13.0503 3.33339   2
   7   7   3 12.6632 4.69801   4
   7   7   3 9.66742 2.68066   5
   7   7   3 5.31069 3.64873   1
  -8  -7  -3 90.4226 6.46779   2
   8   7   3 87.0338 4.74636   5
   8   7   3 110.835 9.32202   4
   8   7   3 81.3222 7.38511   1
  -9  -7  -3 -5.3670 2.82356   2
   9   7   3 3.71422 4.56393   4
   9   7   3 -2.8177 3.85149   1
  10   7   3 0.97785 4.08370   1
  10   7   3 1.43642 4.90150   4
  11   7   3 3.61805 4.64959   1
  11   7   3 1.96015 5.76663   4
   9  -8  -3 -0.1866 2.55495   1
   9  -8  -3 0.92801 2.61535   1
   8  -8  -3 0.37668 3.01915   3
   8  -8  -3 7.76633 2.79824   1
   8  -8  -3 1.87958 2.52205   1
   7  -8  -3 57.0434 4.90287   1
   7  -8  -3 56.8015 6.40791   3
   7  -8  -3 56.1147 5.08786   1
   6  -8  -3 20.6421 3.49201   1
   6  -8  -3 17.4955 3.34981   1
   6  -8  -3 24.2360 4.57120   3
   5  -8  -3 67.9211 5.43272   1
   5  -8  -3 75.0699 6.28250   3
   5  -8  -3 62.1598 5.20158   1
   4  -8  -3 75.0703 5.74595   1
   4  -8  -3 74.3097 5.48714   1
   4  -8  -3 76.6994 5.78149   3
  -4   8   3 68.3640 3.59882   2
   3  -8  -3 228.826 9.05903   3
   3  -8  -3 218.239 8.83561   1
   3  -8  -3 214.692 8.72622   1
  -3   8   3 220.076 6.75617   2
   2  -8  -3 98.6842 6.28715   1
   2  -8  -3 107.002 4.27054   5
   2  -8  -3 95.1276 6.13393   3
   2  -8  -3 98.8038 4.60327   5
   2  -8  -3 95.1300 6.14892   1
  -2   8   3 101.022 4.72693   2
   1  -8  -3 7.83004 2.02192   5
   1  -8  -3 10.7369 2.38129   5
   1  -8  -3 8.20082 2.91363   1
   1  -8  -3 7.30634 2.88125   3
  -1   8   3 3.06455 1.96118   2
   0  -8  -3 0.13915 1.86597   5
   0  -8  -3 0.93983 1.48046   2
   0  -8  -3 0.72141 1.63791   5
   0  -8  -3 -0.2257 2.31594   1
   0   8   3 -3.8707 1.54221   2
  -1  -8  -3 471.533 14.1830   1
  -1  -8  -3 481.634 11.5791   2
  -1  -8  -3 485.358 13.8817   5
  -1  -8  -3 487.637 13.2942   5
   1   8   3 484.344 16.4755   1
   1   8   3 462.062 10.2008   4
   1   8   3 475.418 12.4159   2
  -2  -8  -3 15.8025 2.87518   2
  -2  -8  -3 19.1632 3.66851   1
  -2  -8  -3 19.9909 3.65332   5
   2   8   3 11.2921 2.74825   2
   2   8   3 17.0026 2.45279   4
   2   8   3 17.8975 3.67226   1
  -3  -8  -3 255.971 8.60613   2
  -3  -8  -3 269.323 10.2258   1
   3   8   3 259.377 8.83886   4
   3   8   3 266.479 8.76569   2
   3   8   3 270.022 10.7294   5
   3   8   3 268.370 10.5464   1
  -4  -8  -3 618.823 15.5007   2
   4   8   3 618.238 17.6505   5
   4   8   3 624.507 16.7629   4
   4   8   3 603.815 17.7540   1
   4   8   3 615.740 15.0904   2
  -5  -8  -3 5.73315 2.78370   2
   5   8   3 2.44330 3.34315   1
   5   8   3 7.12621 2.89479   5
   5   8   3 10.8067 2.40891   2
   5   8   3 -1.0937 3.06533   4
  -6  -8  -3 -0.4003 2.63233   2
   6   8   3 1.88677 1.66378   2
   6   8   3 3.24856 2.87159   5
   6   8   3 2.97810 3.73561   1
   6   8   3 -0.7931 3.17054   4
  -7  -8  -3 27.8703 4.17330   2
   7   8   3 30.3170 4.27653   5
   7   8   3 36.2077 5.60036   1
   7   8   3 24.8348 5.41605   4
  -8  -8  -3 92.7281 6.82068   2
   8   8   3 76.9063 8.45174   4
   8   8   3 95.4949 5.89124   5
   8   8   3 88.8501 8.26982   1
  -9  -8  -3 -0.6432 3.05421   2
   9   8   3 0.40354 4.52377   4
   9   8   3 2.25868 4.01096   1
 -10  -8  -3 2.61367 3.55554   2
  10   8   3 -2.5352 4.56237   4
  10   8   3 -0.1417 4.10257   1
   9  -9  -3 6.51807 3.13115   1
   8  -9  -3 17.7233 4.72730   3
   8  -9  -3 9.62873 3.35054   1
   7  -9  -3 23.0721 4.81505   3
   7  -9  -3 14.9585 3.52574   1
   6  -9  -3 36.3324 5.44784   3
   6  -9  -3 38.1028 4.71388   1
   5  -9  -3 53.2968 5.34490   1
   5  -9  -3 66.6454 6.64415   3
   4  -9  -3 216.742 9.24529   1
   4  -9  -3 186.813 9.13352   3
  -4   9   3 194.690 6.92919   2
   3  -9  -3 130.486 7.69995   1
   3  -9  -3 124.608 7.43693   3
  -3   9   3 129.444 5.61208   2
   2  -9  -3 29.8890 4.35284   3
   2  -9  -3 37.4959 3.02161   5
   2  -9  -3 29.6780 3.09670   5
   2  -9  -3 34.6119 4.58016   1
  -2   9   3 27.9625 3.32092   2
   1  -9  -3 344.374 11.8616   3
   1  -9  -3 344.117 12.1855   1
   1  -9  -3 322.854 10.2409   5
   1  -9  -3 335.574 9.78929   5
  -1   9   3 341.267 10.0472   2
   0  -9  -3 83.8070 5.37945   5
   0  -9  -3 87.7175 5.94594   5
   0  -9  -3 85.5925 3.90059   2
   0  -9  -3 89.4348 6.80359   1
   0   9   3 93.4970 5.44310   2
  -1  -9  -3 3.32715 2.56517   5
  -1  -9  -3 4.62288 2.31619   5
  -1  -9  -3 -3.7055 2.39158   1
  -1  -9  -3 0.25863 1.85892   2
   1   9   3 1.94567 2.21653   2
  -2  -9  -3 108.651 6.58439   5
  -2  -9  -3 115.628 7.54328   1
  -2  -9  -3 103.201 5.58183   2
   2   9   3 96.0833 5.91697   2
   2   9   3 100.334 4.53872   4
  -3  -9  -3 32.0647 3.65612   2
   3   9   3 27.6523 3.56211   2
   3   9   3 18.8774 3.32987   4
  -4  -9  -3 -1.3135 2.72619   2
   4   9   3 5.25807 2.55655   2
   4   9   3 -1.2388 3.18882   5
   4   9   3 2.41663 2.82601   4
   4   9   3 -1.0599 3.54547   1
  -5  -9  -3 34.6471 4.38214   2
   5   9   3 38.0854 5.58899   1
   5   9   3 43.9949 4.20120   2
   5   9   3 44.9036 5.24753   4
   5   9   3 52.8334 5.94055   5
  -6  -9  -3 16.2104 3.87702   2
   6   9   3 16.0044 4.62225   4
   6   9   3 21.0633 4.33296   5
   6   9   3 23.2057 5.11891   1
   6   9   3 16.0728 2.73458   2
  -7  -9  -3 85.2048 6.58639   2
   7   9   3 82.8030 7.66857   1
   7   9   3 82.5262 6.94246   5
   7   9   3 72.5914 7.57517   4
  -8  -9  -3 -1.2225 3.19859   2
   8   9   3 -4.6387 4.01362   4
   8   9   3 -1.7851 2.35950   5
   8   9   3 -1.7687 3.81509   1
  -9  -9  -3 1.74697 3.57678   2
   9   9   3 -4.7142 4.22523   1
   9   9   3 -5.6094 4.44615   4
   9   9   3 3.54445 2.29523   5
 -10  -9  -3 4.52040 3.87177   2
  10   9   3 -2.0537 4.90665   4
  10   9   3 -2.0708 4.51897   1
   8 -10  -3 26.6073 7.06515   3
   8 -10  -3 24.4704 4.43175   1
   7 -10  -3 8.77858 4.08291   3
   7 -10  -3 4.45463 3.45443   1
   6 -10  -3 31.7133 5.34191   3
   6 -10  -3 26.2181 4.45493   1
   5 -10  -3 2.65564 3.26016   1
   5 -10  -3 7.86585 3.57898   3
   4 -10  -3 5.85532 3.57871   1
   4 -10  -3 10.0309 3.67546   3
   3 -10  -3 78.1861 7.20736   3
   3 -10  -3 77.2961 6.92386   1
  -3  10   3 79.3323 5.42483   2
   2 -10  -3 9.26423 2.27760   5
   2 -10  -3 5.57596 1.80645   5
   2 -10  -3 6.05892 3.38014   1
   2 -10  -3 6.53981 3.41605   3
  -2  10   3 8.33263 2.82552   2
   1 -10  -3 63.2317 6.28969   3
   1 -10  -3 83.0184 5.24435   5
   1 -10  -3 80.9686 5.55787   5
   1 -10  -3 67.7891 6.56576   1
  -1  10   3 83.5199 5.67302   2
   0 -10  -3 17.8072 3.79346   5
   0 -10  -3 21.9341 4.31475   1
   0 -10  -3 12.7776 2.99443   5
   0 -10  -3 19.6896 2.16707   2
   0  10   3 17.3148 3.21864   2
  -1 -10  -3 45.6719 3.71291   2
  -1 -10  -3 43.2511 4.48101   5
  -1 -10  -3 49.6118 5.18701   5
  -1 -10  -3 41.4764 5.48283   1
   1  10   3 47.5381 4.67124   2
  -2 -10  -3 151.161 8.59613   5
  -2 -10  -3 164.153 6.88980   2
   2  10   3 161.182 7.76020   2
  -3 -10  -3 320.127 10.2481   2
   3  10   3 308.756 10.8198   2
  -4 -10  -3 22.5302 3.88885   2
   4  10   3 33.8118 4.30477   2
  -5 -10  -3 35.6392 4.53631   2
   5  10   3 27.4714 4.71536   4
   5  10   3 37.7198 4.16628   2
  -6 -10  -3 -0.8744 3.08670   2
   6  10   3 0.63448 3.04420   5
   6  10   3 -3.4411 3.24989   4
   6  10   3 -0.4931 2.14523   2
  -7 -10  -3 -0.3584 3.11836   2
   7  10   3 -1.5862 3.04548   5
   7  10   3 -5.2407 3.65764   4
  -8 -10  -3 -1.2060 3.44975   2
   8  10   3 -7.8509 3.62676   4
   8  10   3 -0.2245 3.07264   5
  -9 -10  -3 2.97828 3.78626   2
   9  10   3 -1.6252 4.99554   4
   9  10   3 6.94252 3.00534   5
   7 -11  -3 11.5774 4.22935   1
   7 -11  -3 13.7311 4.80463   3
   6 -11  -3 2.94663 3.60237   3
   6 -11  -3 -1.7219 3.30764   1
   5 -11  -3 3.85475 3.74202   1
   5 -11  -3 7.16459 3.69030   3
   4 -11  -3 13.7701 4.61338   1
   4 -11  -3 18.7944 4.57918   3
   3 -11  -3 5.98954 3.58742   3
   3 -11  -3 11.1272 4.38799   1
  -3  11   3 2.98994 2.99471   2
   2 -11  -3 5.56043 3.69717   3
   2 -11  -3 5.23736 3.79102   1
   2 -11  -3 9.08449 2.22028   5
   2 -11  -3 7.74847 2.31813   5
  -2  11   3 3.89600 3.18111   2
   1 -11  -3 6.55672 2.38783   5
   1 -11  -3 1.40298 3.55753   1
   1 -11  -3 6.16571 2.78472   5
   1 -11  -3 5.02264 3.61426   3
  -1  11   3 6.72532 3.06291   2
   0 -11  -3 0.07604 2.39932   5
   0 -11  -3 2.34774 1.40583   2
   0 -11  -3 1.48701 3.63274   1
   0 -11  -3 4.94150 3.85138   3
   0 -11  -3 2.66992 2.82844   5
   0  11   3 1.28895 2.83727   2
  -1 -11  -3 31.5181 4.12580   5
  -1 -11  -3 41.4749 5.34667   5
  -1 -11  -3 30.7568 3.21239   2
   1  11   3 31.2986 4.27056   2
  -2 -11  -3 5.00919 4.75850   5
  -2 -11  -3 -0.4958 2.16997   2
   2  11   3 0.72788 2.84180   2
  -3 -11  -3 4.63841 3.06258   2
   3  11   3 4.05811 3.12105   2
  -4 -11  -3 47.5379 4.85543   2
   4  11   3 50.8760 5.25328   2
  -5 -11  -3 0.72298 3.09931   2
   5  11   3 8.70891 3.10193   2
  -6 -11  -3 7.85421 3.48221   2
   6  11   3 5.84441 2.80952   2
  -7 -11  -3 14.3053 4.17264   2
   7  11   3 13.5990 2.89287   2
   7  11   3 11.1471 4.22855   5
  -8 -11  -3 6.21955 3.95747   2
   8  11   3 2.42495 3.33075   5
   6 -12  -3 10.7610 4.98729   3
   6 -12  -3 5.09334 4.28553   1
   5 -12  -3 6.55705 4.27509   1
   5 -12  -3 9.99248 4.50429   3
   4 -12  -3 9.28544 4.31659   3
   4 -12  -3 5.27281 4.33897   1
   3 -12  -3 14.3252 4.88477   1
   3 -12  -3 21.1792 5.08957   3
  -3  12   3 9.43080 3.76480   2
   2 -12  -3 3.22826 3.98528   1
   2 -12  -3 -0.8315 3.47066   3
   2 -12  -3 8.35813 2.16834   5
   2 -12  -3 4.53474 1.82027   5
  -2  12   3 10.8389 3.73946   2
   1 -12  -3 40.6633 4.68984   5
   1 -12  -3 38.0291 6.00835   3
   1 -12  -3 46.8922 4.59445   5
   1 -12  -3 47.4030 6.62403   1
  -1  12   3 43.1138 5.21125   2
   0 -12  -3 11.6749 3.30836   5
   0 -12  -3 13.0049 3.82129   5
   0 -12  -3 9.94975 4.54356   3
   0  12   3 16.0772 4.00780   2
  -1 -12  -3 69.0013 7.00174   5
  -1 -12  -3 65.6456 4.44760   2
  -1 -12  -3 72.3054 6.87019   5
   1  12   3 61.8838 6.01563   2
  -2 -12  -3 7.63145 2.82114   2
   2  12   3 6.19533 3.61756   2
  -3 -12  -3 -1.7593 2.40430   2
   3  12   3 0.40719 2.94406   2
  -4 -12  -3 7.39049 3.26526   2
   4  12   3 9.89411 3.44586   2
  -5 -12  -3 3.08037 3.19327   2
   5  12   3 2.56950 3.10234   2
  -6 -12  -3 4.43124 3.58208   2
   6  12   3 3.96020 2.95833   2
   4 -13  -3 38.8856 6.67255   3
   4 -13  -3 35.8102 6.50512   1
   3 -13  -3 19.7311 5.90427   1
   3 -13  -3 18.0306 5.14467   3
  -3  13   3 30.8453 5.22557   2
   2 -13  -3 2.56718 4.31749   1
   2 -13  -3 3.73674 4.01532   3
   2 -13  -3 2.80963 1.86776   5
   2 -13  -3 4.09570 1.93187   5
  -2  13   3 -0.0851 3.48593   2
   1 -13  -3 3.89256 2.47182   5
   1 -13  -3 7.49379 4.35557   3
   1 -13  -3 0.10278 2.19516   5
  -1  13   3 8.73298 3.90195   2
   0 -13  -3 27.2814 5.70705   3
   0 -13  -3 43.1578 4.88748   5
   0 -13  -3 34.8032 5.01217   5
   0  13   3 23.0646 4.71868   2
  -1 -13  -3 12.4972 2.29787   2
  -1 -13  -3 8.72519 4.81701   3
  -1 -13  -3 10.2713 4.25081   5
   1  13   3 14.6713 4.20543   2
  -2 -13  -3 22.4351 3.32196   2
   2  13   3 21.2911 4.65037   2
  -3 -13  -3 14.2285 3.30070   2
   3  13   3 20.1385 4.22471   2
  -4 -13  -3 14.5594 3.60153   2
   4  13   3 4.94812 3.27057   2
  -5 -13  -3 -1.2938 2.83602   2
   5  13   3 3.57609 3.22728   2
   3  13  -4 1.64067 3.36809   2
  -3 -13   4 -0.8640 2.41493   2
  -3 -13   4 1.73585 4.56868   3
   2  13  -4 -0.7924 3.62080   2
  -2 -13   4 -5.3570 1.85382   2
  -2 -13   4 -1.7350 4.06965   3
   1  13  -4 6.95078 3.93156   2
  -1 -13   4 0.57601 4.43356   3
  -1 -13   4 2.03771 1.61326   2
  -1 -13   4 7.34191 3.38150   5
   0  13  -4 6.07241 3.93437   2
   0 -13   4 -2.5316 2.43705   5
   0 -13   4 3.43744 3.21050   5
   0 -13   4 -0.2434 4.24019   3
  -1  13  -4 -0.9462 3.50917   2
   1 -13   4 -1.1319 3.87253   3
   1 -13   4 -2.1532 1.93728   5
   1 -13   4 2.04181 2.52653   5
  -2  13  -4 15.9564 4.44114   2
   2 -13   4 19.8318 2.48761   5
   2 -13   4 23.7073 2.67009   5
   2 -13   4 18.5843 5.66319   3
   2 -13   4 28.7739 5.77504   1
  -3  13  -4 5.94789 3.86481   2
   3 -13   4 0.00138 3.80913   1
   3 -13   4 4.12847 4.60369   3
   4 -13   4 1.19514 4.14390   1
   4 -13   4 3.12862 4.74509   3
   5  12  -4 9.20881 3.40294   2
  -5 -12   4 -2.5081 2.72018   2
   4  12  -4 0.88908 3.11229   2
  -4 -12   4 7.61044 3.13713   2
   3  12  -4 15.3276 3.97983   2
  -3 -12   4 21.8866 3.47249   2
  -3 -12   4 13.5575 5.17416   3
   2  12  -4 -0.3420 3.20581   2
  -2 -12   4 -0.4720 4.23038   3
  -2 -12   4 0.04471 2.12245   2
   1  12  -4 4.99630 3.58040   2
  -1 -12   4 6.25065 4.33390   3
  -1 -12   4 2.11293 1.85082   2
  -1 -12   4 5.26021 3.00643   5
   0  12  -4 2.33355 3.51839   2
   0 -12   4 6.15300 2.99674   5
   0 -12   4 12.4516 4.87400   3
   0 -12   4 8.26474 3.42985   5
  -1  12  -4 2.29020 3.45085   2
   1 -12   4 -0.7414 3.70349   1
   1 -12   4 -2.1274 2.30130   5
   1 -12   4 -0.6480 4.05779   3
   1 -12   4 0.67913 2.17389   5
  -2  12  -4 23.2927 4.43537   2
   2 -12   4 28.1906 5.50522   1
   2 -12   4 24.7046 2.83757   5
   2 -12   4 21.1958 5.53219   3
   2 -12   4 20.6860 2.67334   5
  -3  12  -4 1.92434 3.43807   2
   3 -12   4 -0.2666 3.88458   3
   3 -12   4 7.14041 4.25104   1
   4 -12   4 0.16363 3.64919   1
   4 -12   4 0.58003 4.32960   3
   5 -12   4 18.0847 5.81543   3
   5 -12   4 12.7049 4.68722   1
   6 -12   4 6.49198 5.06309   3
   6 -12   4 6.02639 3.98774   1
  -7 -11   4 9.00590 3.89578   2
   6  11  -4 -2.2593 2.38190   2
  -6 -11   4 3.13466 3.35896   2
   5  11  -4 6.64750 3.13460   2
  -5 -11   4 8.64028 3.32286   2
   4  11  -4 2.45248 2.94704   2
  -4 -11   4 0.89418 2.71645   2
   3  11  -4 -0.4485 2.83922   2
  -3 -11   4 3.79774 2.73914   2
   2  11  -4 77.0579 6.53910   2
  -2 -11   4 85.6095 5.18558   2
  -2 -11   4 74.3443 7.88968   3
   1  11  -4 4.74186 3.17420   2
  -1 -11   4 -0.8256 3.64587   3
  -1 -11   4 -0.7106 2.74411   5
  -1 -11   4 -0.8394 1.72601   2
   0  11  -4 2.56113 3.10063   2
   0 -11   4 6.13021 2.74945   5
   0 -11   4 2.89186 4.05234   3
   0 -11   4 9.39729 3.76552   1
   0 -11   4 2.29355 1.29202   2
  -1  11  -4 59.5530 5.72737   2
   1 -11   4 49.1130 6.66935   3
   1 -11   4 61.4215 5.14138   5
   1 -11   4 69.2169 5.09658   5
   1 -11   4 44.5961 5.75832   1
  -2  11  -4 24.2591 4.22750   2
   2 -11   4 17.3540 2.59744   5
   2 -11   4 19.2250 2.55183   5
   2 -11   4 16.3969 4.77721   3
   2 -11   4 21.2389 4.76084   1
  -3  11  -4 -3.7314 2.72871   2
   3 -11   4 0.53412 3.40043   1
   3 -11   4 0.16103 3.71256   3
   4 -11   4 26.8816 5.86578   3
   4 -11   4 16.8350 4.46287   1
   5 -11   4 -2.7303 3.76146   3
   5 -11   4 -3.5261 3.20720   1
   6 -11   4 31.3982 5.17152   1
   6 -11   4 35.9628 7.22196   3
   7 -11   4 -2.1851 3.27898   1
   7 -11   4 3.51970 4.44471   3
   8  10  -4 5.21721 4.05969   5
  -8 -10   4 6.50897 3.75459   2
   7  10  -4 0.23105 3.83726   5
  -7 -10   4 2.41409 3.39846   2
   6  10  -4 1.75562 2.31550   2
  -6 -10   4 1.23831 3.08653   2
   5  10  -4 12.3150 3.39201   2
  -5 -10   4 17.5176 3.71577   2
   4  10  -4 182.749 8.43337   2
  -4 -10   4 180.079 7.90426   2
   3  10  -4 -2.0254 2.55163   2
  -3 -10   4 -0.0789 2.40984   2
   2  10  -4 1.34318 2.85905   2
  -2 -10   4 0.27632 2.24402   2
  -2 -10   4 -1.5973 2.65232   5
  -2 -10   4 0.34520 3.36789   3
   1  10  -4 15.1212 3.61896   2
  -1 -10   4 17.4841 4.27041   1
  -1 -10   4 13.4510 4.40846   3
  -1 -10   4 13.3862 2.35697   2
  -1 -10   4 14.9292 3.46650   5
   0  10  -4 40.6902 4.58871   2
   0 -10   4 37.3080 5.03415   1
   0 -10   4 31.7769 3.81411   5
   0 -10   4 34.8779 2.60602   2
   0 -10   4 34.8294 5.28040   3
  -1  10  -4 5.31401 2.78832   2
   1 -10   4 3.20048 2.11341   5
   1 -10   4 3.78507 3.33560   1
   1 -10   4 3.51141 2.44949   5
   1 -10   4 3.34665 3.42209   3
  -2  10  -4 -0.8188 2.39305   2
   2 -10   4 -1.0356 1.51154   5
   2 -10   4 2.08441 1.63523   5
   2 -10   4 -1.9772 2.71329   1
   2 -10   4 2.96803 3.57894   3
  -3  10  -4 -0.8256 2.40149   2
   3 -10   4 -0.2240 3.16192   3
   3 -10   4 -3.7812 2.76618   1
   4 -10   4 8.32598 3.51664   1
   4 -10   4 5.17853 3.95822   3
   5 -10   4 65.7619 8.04391   3
   5 -10   4 51.4105 5.79856   1
   6 -10   4 27.0989 6.05463   3
   6 -10   4 16.9200 4.11394   1
   7 -10   4 9.23851 5.05938   3
   7 -10   4 3.32042 3.23691   1
   8 -10   4 13.8248 5.64507   3
   8 -10   4 6.43725 3.52876   1
   9   9  -4 1.24598 2.76620   5
   9   9  -4 3.45922 2.59856   5
  -9  -9   4 7.49953 4.14844   2
   8   9  -4 8.38422 3.32765   5
   8   9  -4 8.28509 3.69700   5
  -8  -9   4 9.41495 3.80610   2
   7   9  -4 -0.7249 3.26732   5
  -7  -9   4 -1.4628 2.94844   2
   6   9  -4 38.5311 5.65408   5
   6   9  -4 32.5299 3.53232   2
  -6  -9   4 22.0716 3.96445   2
   5   9  -4 24.7930 6.95672   5
   5   9  -4 17.4195 3.35720   2
  -5  -9   4 16.4015 3.59338   2
   4   9  -4 7.41115 2.99751   2
  -4  -9   4 5.11961 2.80245   2
   3   9  -4 125.113 6.95761   2
  -3  -9   4 131.983 6.28784   2
   2   9  -4 18.2332 3.48871   2
  -2  -9   4 29.7315 3.33370   2
  -2  -9   4 28.6641 4.44267   1
  -2  -9   4 23.8632 3.66418   5
   1   9  -4 1.48046 2.52035   2
  -1  -9   4 9.91574 3.26939   1
  -1  -9   4 5.06924 1.93619   2
  -1  -9   4 9.15619 3.61795   3
  -1  -9   4 6.90956 2.79280   5
   0   9  -4 12.7676 3.10345   2
   0  -9   4 9.99623 2.58600   5
   0  -9   4 11.0042 3.47680   1
   0  -9   4 8.20457 1.64090   2
   0  -9   4 11.6295 3.62370   3
  -1   9  -4 17.4520 3.02339   2
   1  -9   4 9.80303 3.23585   1
   1  -9   4 8.82333 2.54669   5
   1  -9   4 13.3400 2.61875   5
   1  -9   4 16.2523 4.07171   3
  -2   9  -4 0.59519 2.00267   2
   2  -9   4 7.02100 1.74329   5
   2  -9   4 2.66708 2.98919   3
   2  -9   4 5.67978 1.70921   5
   2  -9   4 4.24752 2.81397   1
  -3   9  -4 116.588 5.65533   2
   3  -9   4 113.871 7.11169   1
   3  -9   4 122.191 8.03695   3
   4  -9   4 5.95263 2.91148   1
   4  -9   4 6.28989 3.76669   3
   5  -9   4 276.472 10.6941   1
   5  -9   4 273.255 13.1558   3
   5  -9   4 302.463 10.8223   1
   6  -9   4 45.7201 7.08694   3
   6  -9   4 47.4656 4.98994   1
   6  -9   4 43.8070 4.61704   1
   7  -9   4 83.0931 6.11122   1
   7  -9   4 91.8482 6.46239   1
   7  -9   4 73.6869 8.76607   3
   8  -9   4 46.4621 7.81921   3
   8  -9   4 31.3603 4.26425   1
   8  -9   4 38.7753 4.49605   1
   9  -9   4 1.42992 2.75311   1
   9  -9   4 4.42967 4.67035   3
   9  -9   4 4.61214 2.70494   1
   9   8  -4 2.26174 4.61491   1
   9   8  -4 1.62938 1.99476   5
  -9  -8   4 0.70543 3.40452   2
   8   8  -4 2.16622 2.72156   5
   8   8  -4 3.74105 2.53249   5
   8   8  -4 2.93468 4.04436   1
  -8  -8   4 4.27528 3.48774   2
   7   8  -4 -0.0534 2.96114   5
   7   8  -4 -1.2566 3.48175   1
  -7  -8   4 -2.0167 2.87519   2
   6   8  -4 -0.4891 1.79450   2
   6   8  -4 3.80295 3.70597   1
   6   8  -4 3.98590 3.14213   5
  -6  -8   4 -0.2634 2.75516   2
   5   8  -4 2.60975 2.95562   5
   5   8  -4 -0.0065 3.10535   1
   5   8  -4 -0.6885 1.97006   2
  -5  -8   4 -0.6922 2.41341   2
   4   8  -4 65.5212 5.92601   1
   4   8  -4 62.3095 6.08451   5
   4   8  -4 54.2542 4.60484   2
  -4  -8   4 59.4870 4.73840   2
   3   8  -4 11.9550 2.71054   2
   3   8  -4 12.1383 3.47386   5
   3   8  -4 8.11269 3.20461   1
  -3  -8   4 11.3628 2.75458   2
  -3  -8   4 9.53546 3.29784   5
   2   8  -4 19.4980 3.24774   2
   2   8  -4 17.5314 4.12934   1
  -2  -8   4 16.4103 2.59541   2
  -2  -8   4 15.5296 3.39228   5
  -2  -8   4 21.6346 3.88004   1
   1   8  -4 15.9797 2.91671   2
  -1  -8   4 17.4695 2.30810   2
  -1  -8   4 18.6673 3.54486   3
  -1  -8   4 12.2795 3.15337   1
  -1  -8   4 14.9234 2.86730   5
   0   8  -4 17.1190 2.88885   2
   0  -8   4 22.2236 3.08084   5
   0  -8   4 20.5989 2.05057   2
   0  -8   4 20.3804 3.61727   1
   0  -8   4 18.7630 3.60683   3
  -1   8  -4 22.7802 3.00647   2
   1  -8   4 20.8088 4.00225   3
   1  -8   4 19.9651 2.62280   5
   1  -8   4 18.3673 1.56915   4
   1  -8   4 14.6508 3.24752   1
  -2   8  -4 7.00959 2.13093   2
   2  -8   4 6.95611 1.68008   5
   2  -8   4 5.54619 1.56341   5
   2  -8   4 8.46027 3.07330   3
   2  -8   4 4.33878 2.08605   1
   2  -8   4 6.96056 2.66107   1
  -3   8  -4 93.9672 4.54325   2
   3  -8   4 91.3119 6.76076   3
   3  -8   4 87.6316 5.54933   1
   3  -8   4 97.4361 6.10346   1
   3  -8   4 98.3116 3.45693   4
  -4   8  -4 178.881 6.47167   2
   4  -8   4 171.519 7.61574   1
   4  -8   4 174.408 7.37049   1
   4  -8   4 164.585 5.62602   4
   4  -8   4 165.300 9.18255   3
   5  -8   4 23.3041 3.58430   1
   5  -8   4 26.7415 3.11429   4
   5  -8   4 28.6399 5.41284   3
   5  -8   4 25.2521 3.40446   1
   6  -8   4 2.71498 2.33934   1
   6  -8   4 7.25021 2.78517   4
   6  -8   4 8.72576 4.15460   3
   6  -8   4 6.22703 2.70283   1
   7  -8   4 59.7732 4.86351   1
   7  -8   4 51.3859 4.45277   1
   7  -8   4 60.9695 5.67260   4
   7  -8   4 63.1223 7.84463   3
   8  -8   4 -0.1339 2.08072   1
   8  -8   4 2.39406 3.93707   3
   8  -8   4 1.99197 2.39376   1
   9  -8   4 21.4694 3.29535   1
   9  -8   4 24.7925 3.39709   1
   9  -8   4 25.7095 6.50868   3
  10  -8   4 -1.9615 3.89246   3
  10  -8   4 -0.4742 2.15899   1
  10  -8   4 1.54790 2.15993   1
  10   7  -4 -1.7195 4.07170   1
 -10  -7   4 0.33515 3.65901   2
   9   7  -4 0.88609 4.09393   1
  -9  -7   4 8.25759 3.66273   2
   8   7  -4 3.59962 2.36896   5
   8   7  -4 2.94810 2.25816   5
   8   7  -4 3.05280 3.92777   1
  -8  -7   4 2.11353 3.13969   2
   7   7  -4 21.2754 3.63030   5
   7   7  -4 28.6633 5.04285   1
   7   7  -4 20.9400 3.90974   5
  -7  -7   4 22.8402 3.80176   2
   6   7  -4 31.9492 2.46883   2
   6   7  -4 28.8855 4.65511   1
   6   7  -4 24.5453 3.90369   5
  -6  -7   4 30.4099 3.79509   2
   5   7  -4 45.9432 3.70634   2
   5   7  -4 50.8112 5.31180   1
   5   7  -4 51.9494 5.23925   5
  -5  -7   4 54.4761 4.38901   2
   4   7  -4 120.980 7.05056   5
   4   7  -4 103.143 5.39942   2
   4   7  -4 103.579 6.86324   1
  -4  -7   4 110.571 5.57957   2
   3   7  -4 403.890 11.5031   2
   3   7  -4 419.986 12.7230   1
   3   7  -4 424.827 13.3195   5
  -3  -7   4 423.382 11.0579   2
  -3  -7   4 444.313 13.0318   5
  -3  -7   4 416.053 12.9138   1
   2   7  -4 897.825 19.8901   2
   2   7  -4 886.278 20.5953   1
  -2  -7   4 852.876 18.6227   2
  -2  -7   4 864.109 20.6635   5
  -2  -7   4 874.718 21.2030   1
   1   7  -4 -2.0614 1.82973   2
   1   7  -4 -0.4024 2.10077   1
  -1  -7   4 -0.0047 1.86908   5
  -1  -7   4 -4.8326 1.78820   1
  -1  -7   4 1.15579 1.59603   2
  -1  -7   4 4.01610 2.23001   3
   0   7  -4 344.896 9.68415   2
   0  -7   4 334.790 10.8526   1
   0  -7   4 343.975 11.2517   3
   0  -7   4 330.529 7.98194   2
   0  -7   4 326.059 9.69426   5
  -1   7  -4 13.8981 2.37873   2
   1  -7   4 16.3570 3.43473   3
   1  -7   4 14.5130 2.29133   5
   1  -7   4 16.2766 3.31493   1
   1  -7   4 18.9317 1.67312   4
   1  -7   4 14.1359 2.92274   1
  -2   7  -4 10.7211 2.12869   2
   2  -7   4 12.4822 2.84080   1
   2  -7   4 15.1511 2.80108   1
   2  -7   4 15.8941 1.93069   5
   2  -7   4 16.4325 3.54818   3
   2  -7   4 19.9028 1.89249   4
   2  -7   4 16.4186 2.02596   5
  -3   7  -4 2.55085 1.56104   2
   3  -7   4 3.44868 2.25608   1
   3  -7   4 2.89367 2.72668   3
   3  -7   4 0.94799 1.97938   1
   3  -7   4 9.37390 1.78240   4
  -4   7  -4 531.242 11.1727   2
   4  -7   4 524.496 13.4014   1
   4  -7   4 519.974 12.7667   4
   4  -7   4 503.096 16.0734   3
   4  -7   4 528.203 13.6587   1
   5  -7   4 216.739 7.67815   1
   5  -7   4 209.351 10.3528   3
   5  -7   4 210.087 7.29643   1
   5  -7   4 190.103 7.49852   4
   6  -7   4 1.02922 1.78832   1
   6  -7   4 3.29721 2.47287   4
   6  -7   4 0.00960 3.03822   3
   6  -7   4 0.94008 1.94957   1
   7  -7   4 86.0619 8.50548   3
   7  -7   4 81.2002 4.75510   1
   7  -7   4 87.1354 4.67385   1
   7  -7   4 89.0483 6.58579   4
   8  -7   4 13.6683 3.95043   4
   8  -7   4 11.1489 2.44478   1
   8  -7   4 14.0752 4.86434   3
   8  -7   4 7.27408 2.29290   1
   9  -7   4 14.3442 4.64936   4
   9  -7   4 16.2419 5.18900   3
   9  -7   4 13.5227 2.47435   1
   9  -7   4 9.73806 2.32828   1
  10  -7   4 10.6196 4.99490   4
  10  -7   4 17.5540 2.62245   1
  10  -7   4 13.3080 5.38096   3
  10  -7   4 14.4171 2.42832   1
  11  -7   4 5.95135 2.06005   1
  11  -7   4 0.91513 4.62589   4
  11  -7   4 -1.3218 3.90959   3
  11  -7   4 4.26861 2.10475   1
  11   6  -4 14.7733 4.92120   1
  10   6  -4 7.17221 4.39710   1
  -9  -6   4 44.6519 4.91082   2
   8   6  -4 155.151 5.73358   5
   8   6  -4 158.370 5.93646   5
   8   6  -4 184.491 9.76210   1
  -8  -6   4 162.924 7.64527   2
   7   6  -4 11.3846 2.90522   5
   7   6  -4 15.1038 2.73786   5
   7   6  -4 13.7745 3.85439   1
  -7  -6   4 9.16074 2.89012   2
   6   6  -4 51.2214 4.81923   5
   6   6  -4 48.3163 5.13815   1
  -6  -6   4 53.9319 4.34152   2
   5   6  -4 20.2865 2.40386   2
   5   6  -4 20.6032 3.46042   1
   5   6  -4 25.4364 3.76178   5
  -5  -6   4 28.0278 3.24773   2
   4   6  -4 15.1894 2.94360   5
   4   6  -4 16.0043 2.41118   2
   4   6  -4 15.4842 3.06827   1
  -4  -6   4 20.4349 2.77274   2
   3   6  -4 1.61143 1.99241   5
   3   6  -4 -1.9392 1.52144   2
   3   6  -4 -2.9103 1.98114   1
  -3  -6   4 2.24201 2.02388   5
  -3  -6   4 -1.7720 1.66193   1
  -3  -6   4 -1.2557 1.62771   2
   2   6  -4 1.67082 1.71960   2
   2   6  -4 -0.2091 1.86724   1
   2   6  -4 0.60686 1.98294   5
  -2  -6   4 3.92044 2.13518   1
  -2  -6   4 1.20898 1.58497   2
  -2  -6   4 2.31903 1.94195   5
   1   6  -4 34.6346 3.16914   2
   1   6  -4 33.6979 3.26553   1
  -1  -6   4 35.1530 3.55395   1
  -1  -6   4 34.1451 2.64805   2
   0   6  -4 1420.41 28.3555   2
   0  -6   4 1415.30 30.1432   3
   0  -6   4 1418.17 28.6656   5
   0  -6   4 1408.84 26.8630   2
   0  -6   4 1428.27 29.7860   1
  -1   6  -4 80.7404 4.04604   2
   1  -6   4 92.0228 3.27969   4
   1  -6   4 88.1820 4.07951   5
   1  -6   4 85.3915 2.40349   2
   1  -6   4 95.8790 5.44539   3
   1  -6   4 79.0541 4.78902   1
   1  -6   4 81.5475 2.31113   2
   1  -6   4 85.4399 5.09432   1
  -2   6  -4 420.570 9.83252   2
   2  -6   4 420.930 9.55315   5
   2  -6   4 418.818 11.1459   1
   2  -6   4 421.973 12.6350   3
   2  -6   4 403.689 11.3071   1
   2  -6   4 415.602 9.34096   5
   2  -6   4 429.428 9.80294   4
  -3   6  -4 137.614 4.22687   2
   3  -6   4 134.703 5.87160   1
   3  -6   4 135.526 5.58460   1
   3  -6   4 142.510 7.32670   3
   3  -6   4 140.870 5.22601   4
   4  -6   4 191.613 6.98469   4
   4  -6   4 190.309 8.93407   3
   4  -6   4 189.371 6.70745   1
   4  -6   4 205.047 6.54448   1
   5  -6   4 19.9779 2.59196   1
   5  -6   4 19.9965 3.25073   4
   5  -6   4 19.7043 2.44417   1
   5  -6   4 25.1029 4.61584   3
   6  -6   4 118.778 6.88261   4
   6  -6   4 123.299 4.69700   1
   6  -6   4 143.786 8.62681   3
   6  -6   4 122.674 4.97314   1
   7  -6   4 51.1966 3.39438   1
   7  -6   4 53.8122 6.91239   3
   7  -6   4 53.6197 3.24677   1
   7  -6   4 56.7633 5.66864   4
   8  -6   4 8.51318 1.97206   1
   8  -6   4 8.88502 1.86902   1
   8  -6   4 6.55842 3.97946   3
   8  -6   4 16.5099 4.34980   4
   9  -6   4 3.55495 3.89627   4
   9  -6   4 4.56805 1.62024   1
   9  -6   4 2.96506 4.04346   3
  10  -6   4 13.4593 5.12295   3
  10  -6   4 14.9765 5.16086   4
  11  -6   4 12.1102 5.56132   4
  11  -6   4 15.2290 5.47895   3
  11   5  -4 0.48630 4.00416   1
  10   5  -4 38.4235 5.56127   1
   9   5  -4 179.468 9.73173   1
  -9  -5   4 190.467 12.2385   2
   8   5  -4 0.24516 2.93670   1
  -8  -5   4 0.96826 2.51092   2
   7   5  -4 34.0541 3.35946   5
   7   5  -4 30.5007 4.31678   1
   7   5  -4 34.4345 3.19153   5
  -7  -5   4 28.2549 3.47127   2
   6   5  -4 135.582 6.11161   5
   6   5  -4 139.919 6.36212   5
   6   5  -4 146.048 7.36339   1
  -6  -5   4 142.146 5.96186   2
   5   5  -4 334.515 10.6530   1
   5   5  -4 338.445 10.3455   5
   5   5  -4 309.292 7.47210   2
   5   5  -4 321.150 7.38066   2
  -5  -5   4 316.462 9.10448   2
   4   5  -4 391.877 9.91794   2
   4   5  -4 403.091 11.7004   5
   4   5  -4 416.993 11.8772   1
  -4  -5   4 396.764 10.2737   2
   3   5  -4 211.139 7.64469   1
   3   5  -4 209.754 6.66101   2
   3   5  -4 204.721 7.67581   5
  -3  -5   4 197.158 6.35687   2
  -3  -5   4 210.296 7.54638   1
   2   5  -4 753.774 17.5689   5
   2   5  -4 640.244 15.2863   1
   2   5  -4 606.329 14.4546   2
  -2  -5   4 617.237 15.5283   1
  -2  -5   4 630.502 15.4134   5
  -2  -5   4 636.806 13.9799   2
   1   5  -4 294.037 8.59672   1
   1   5  -4 299.569 8.20557   2
  -1  -5   4 297.863 9.10403   1
  -1  -5   4 300.277 8.67314   5
  -1  -5   4 302.226 7.52079   2
   0   5  -4 1799.88 34.7552   2
   0  -5   4 1803.99 35.1333   5
   0  -5   4 1826.69 36.0944   1
   0  -5   4 1798.89 33.6139   2
   0  -5   4 1847.61 36.4332   3
  -1   5  -4 54.0665 3.02058   2
   1  -5   4 50.2316 3.79218   1
   1  -5   4 56.0042 2.49664   4
   1  -5   4 51.1466 2.94449   5
   1  -5   4 44.1339 3.35657   1
   1  -5   4 53.4889 4.33658   3
   1  -5   4 54.0967 1.75876   2
   1  -5   4 49.0110 1.69157   2
  -2   5  -4 265.960 6.44179   2
   2  -5   4 270.656 7.03911   4
   2  -5   4 266.384 9.12762   3
   2  -5   4 264.081 6.17721   5
   2  -5   4 256.456 7.50924   1
   2  -5   4 261.491 6.35447   5
   2  -5   4 262.845 7.84416   1
  -3   5  -4 532.431 11.9343   2
   3  -5   4 548.289 12.6394   1
   3  -5   4 539.632 12.7771   4
   3  -5   4 526.698 14.7402   3
   3  -5   4 551.237 12.2881   1
   4  -5   4 186.239 5.56074   1
   4  -5   4 172.879 5.82982   1
   4  -5   4 185.609 6.92650   4
   4  -5   4 191.688 8.53722   3
   5  -5   4 29.5162 2.44197   1
   5  -5   4 37.4490 5.09274   3
   5  -5   4 31.8408 2.36827   1
   5  -5   4 31.5711 3.76202   4
   6  -5   4 43.5387 2.43038   1
   6  -5   4 41.4535 4.61341   4
   6  -5   4 53.8767 6.14324   3
   6  -5   4 41.9701 2.69609   1
   7  -5   4 233.208 10.2353   4
   7  -5   4 228.136 11.0121   3
   8  -5   4 3.36973 3.50766   4
   8  -5   4 -2.0914 3.06059   3
   9  -5   4 4.14748 3.96513   3
   9  -5   4 3.33847 3.74920   4
  10  -5   4 66.4592 8.22420   3
  10  -5   4 62.6351 7.60090   4
  11  -5   4 -5.1224 3.98915   4
  11  -5   4 -0.5570 3.91538   3
  12  -5   4 0.57766 4.95727   4
  11   4  -4 3.25308 3.76223   1
  10   4  -4 0.78735 3.30806   1
   9   4  -4 6.52830 3.54110   1
   8   4  -4 -1.9001 2.61437   1
  -8  -4   4 3.03393 2.22193   2
   7   4  -4 6.68656 2.95106   1
   7   4  -4 8.81642 2.72800   1
  -7  -4   4 6.22520 2.21349   2
   6   4  -4 536.425 14.8103   1
   6   4  -4 544.655 14.6316   1
   6   4  -4 528.742 12.8955   5
   6   4  -4 550.992 13.0550   5
  -6  -4   4 542.893 12.8852   2
   5   4  -4 418.191 12.1827   1
   5   4  -4 427.491 11.3456   5
   5   4  -4 420.408 11.4121   5
   5   4  -4 424.344 12.0596   1
  -5  -4   4 435.433 10.5883   2
   4   4  -4 200.669 7.53253   1
   4   4  -4 187.368 7.19950   5
   4   4  -4 205.615 5.78188   2
  -4  -4   4 212.021 6.41315   2
   3   4  -4 92.0463 4.98620   1
   3   4  -4 103.646 4.20666   2
   3   4  -4 92.1069 4.96388   5
  -3  -4   4 88.5474 4.03667   2
   2   4  -4 1395.57 28.0339   1
   2   4  -4 1383.24 27.3386   2
   2   4  -4 1389.58 28.5514   5
  -2  -4   4 1401.34 26.7793   2
  -2  -4   4 1384.46 28.2661   1
   1   4  -4 251.469 6.89734   2
   1   4  -4 248.072 7.14537   1
  -1  -4   4 245.581 7.50232   1
  -1  -4   4 248.454 7.21908   5
  -1  -4   4 251.071 6.28431   2
   0   4  -4 1157.75 22.9688   2
   0  -4   4 1186.45 23.3605   5
   0  -4   4 1218.03 24.3666   3
   0  -4   4 1147.16 22.1332   2
   0  -4   4 1164.77 24.0023   1
  -1   4  -4 332.323 7.72957   2
   1  -4   4 342.529 7.91173   5
   1  -4   4 341.156 7.63948   4
   1  -4   4 329.068 8.71010   1
   1  -4   4 338.380 6.63015   2
   1  -4   4 327.245 8.42099   1
   1  -4   4 335.098 6.59413   2
   1  -4   4 350.588 9.54389   3
  -2   4  -4 795.679 15.0599   2
   2  -4   4 780.630 16.5662   1
   2  -4   4 795.464 15.0439   5
   2  -4   4 803.419 16.4149   4
   2  -4   4 783.299 16.2001   1
   2  -4   4 773.856 14.8840   5
   2  -4   4 786.002 18.1595   3
   3  -4   4 625.537 13.0304   1
   3  -4   4 634.024 14.4867   4
   3  -4   4 643.414 13.4734   1
   3  -4   4 614.493 15.9162   3
   4  -4   4 328.022 10.9484   3
   4  -4   4 319.351 7.56473   1
   4  -4   4 326.404 7.28262   1
   4  -4   4 316.962 9.72685   4
   5  -4   4 432.398 9.06044   1
   5  -4   4 442.142 12.9324   4
   5  -4   4 440.720 13.8967   3
   5  -4   4 428.582 8.79436   1
   6  -4   4 212.977 9.12161   4
   6  -4   4 223.434 9.92543   3
   7  -4   4 131.075 8.32481   3
   7  -4   4 141.249 8.06385   4
   8  -4   4 2.80949 3.49972   3
   8  -4   4 4.11452 3.58479   4
   9  -4   4 -2.7801 3.56398   4
   9  -4   4 8.29596 4.16629   3
  10  -4   4 44.9283 6.97734   3
  10  -4   4 37.7188 6.61686   4
  11  -4   4 6.79264 4.96287   4
  11  -4   4 2.22847 4.44293   3
  12  -4   4 2.29842 4.90339   3
  12  -4   4 -0.3949 4.83902   4
  11   3  -4 6.40148 3.47453   1
  10   3  -4 7.72748 3.45375   1
   9   3  -4 7.64398 3.12019   1
   8   3  -4 4.41623 2.75898   1
   8   3  -4 4.19269 2.52564   1
   7   3  -4 3.71664 2.33153   1
   7   3  -4 -1.3755 2.32300   1
  -7  -3   4 1.95210 1.76677   2
   6   3  -4 10.1909 2.53666   1
   6   3  -4 8.38690 1.52992   5
   6   3  -4 3.97231 2.44507   1
  -6  -3   4 7.47413 1.97727   2
   5   3  -4 1143.86 24.2022   1
   5   3  -4 1120.37 23.0773   5
   5   3  -4 1135.52 24.4906   1
   5   3  -4 1139.74 23.0974   5
  -5  -3   4 1119.45 22.5279   2
   4   3  -4 8.10036 1.12981   2
   4   3  -4 8.61846 1.05516   2
   4   3  -4 9.96340 2.20077   5
   4   3  -4 6.62538 1.99900   5
   4   3  -4 10.9380 2.35856   1
   4   3  -4 7.94802 2.31442   1
  -4  -3   4 5.46940 1.73670   2
   3   3  -4 1515.03 30.3963   5
   3   3  -4 1543.01 29.1248   2
   3   3  -4 1554.05 30.4424   1
  -3  -3   4 1519.54 29.0954   2
   2   3  -4 890.032 18.8280   5
   2   3  -4 896.522 17.8781   2
   2   3  -4 887.886 18.5003   1
  -2  -3   4 870.070 17.4023   2
  -2  -3   4 855.088 18.5159   1
   1   3  -4 177.837 5.37340   1
   1   3  -4 181.153 5.17605   2
  -1  -3   4 176.421 5.40883   5
  -1  -3   4 175.747 4.69288   2
   0   3  -4 311.623 7.28065   2
   0  -3   4 307.919 6.68376   2
   0  -3   4 303.768 7.95785   3
   0  -3   4 305.981 7.47652   5
   0  -3   4 301.056 7.86795   1
  -1   3  -4 338.927 7.37108   2
   1  -3   4 344.790 8.27467   1
   1  -3   4 337.111 6.49222   2
   1  -3   4 336.661 7.94618   1
   1  -3   4 341.199 8.94153   3
   1  -3   4 335.234 7.54551   5
   1  -3   4 339.116 6.46471   2
   2  -3   4 3.54017 1.00750   1
   2  -3   4 2.57712 1.51960   3
   2  -3   4 4.25487 1.20873   4
   2  -3   4 4.96497 0.97134   1
   3  -3   4 1294.66 24.6773   1
   3  -3   4 1318.67 24.3861   1
   3  -3   4 1332.37 26.7315   4
   3  -3   4 1313.82 27.8451   3
   4  -3   4 688.492 13.0195   1
   4  -3   4 701.787 16.6927   4
   4  -3   4 696.412 17.5406   3
   5  -3   4 166.462 7.44917   4
   5  -3   4 146.251 7.37686   3
   6  -3   4 1471.09 32.8535   4
   6  -3   4 1470.81 33.4261   3
   7  -3   4 12.0389 3.71863   3
   7  -3   4 11.5820 3.60398   4
   8  -3   4 1.59846 3.72790   4
   8  -3   4 4.51924 3.51460   3
   9  -3   4 41.3121 6.19729   4
   9  -3   4 49.2761 6.61825   3
  10  -3   4 6.99070 4.43100   4
  10  -3   4 9.48210 4.55791   3
  11  -3   4 -3.9985 4.36071   4
  11  -3   4 1.23811 4.04729   3
  12  -3   4 2.52520 5.13850   4
  12  -3   4 -0.2117 4.34003   3
  12   2  -4 6.02750 3.49435   1
  11   2  -4 -0.6731 2.74932   1
  10   2  -4 13.8447 3.29393   1
   9   2  -4 28.1263 3.89915   1
   9   2  -4 25.3939 3.75294   1
   8   2  -4 212.533 8.19098   1
   8   2  -4 208.481 8.17034   1
   7   2  -4 66.4906 5.04163   1
   7   2  -4 62.7663 4.79934   1
  -7  -2   4 67.8488 3.46164   2
   6   2  -4 1248.67 26.0600   1
   6   2  -4 1237.94 25.8714   1
  -6  -2   4 1215.39 23.8943   2
   5   2  -4 154.690 6.09494   1
   5   2  -4 157.996 4.64871   5
   5   2  -4 149.440 6.11161   1
   5   2  -4 151.859 4.54300   5
  -5  -2   4 151.791 4.79796   2
   4   2  -4 5.35636 1.84238   1
   4   2  -4 9.11592 1.76144   5
   4   2  -4 11.2345 1.83059   5
   4   2  -4 11.0059 1.99043   1
  -4  -2   4 8.99430 1.60346   2
   3   2  -4 556.130 12.5560   5
   3   2  -4 570.186 12.9306   1
   3   2  -4 576.670 11.2242   2
   3   2  -4 557.915 12.6425   5
   3   2  -4 553.170 12.6502   1
  -3  -2   4 554.971 11.6246   2
   2   2  -4 879.669 17.9257   1
   2   2  -4 890.982 17.3997   2
  -2  -2   4 875.176 17.0862   2
   1   2  -4 3305.77 61.5166   1
   1   2  -4 3432.01 61.3714   2
  -1  -2   4 3409.01 61.9448   1
  -1  -2   4 3397.53 60.8056   2
  -1   2  -4 277.046 5.90799   2
   1  -2   4 268.553 6.31010   1
   1  -2   4 272.395 6.58326   1
   1  -2   4 268.049 5.24691   2
   1  -2   4 280.758 5.21323   2
   1  -2   4 272.431 6.07385   5
   1  -2   4 272.508 7.28461   3
   2  -2   4 261.500 6.18888   1
   2  -2   4 267.876 5.99262   1
   2  -2   4 274.008 7.84827   3
   2  -2   4 280.165 7.13019   4
   3  -2   4 148.815 5.81759   3
   3  -2   4 143.307 3.50112   1
   3  -2   4 147.562 3.38388   1
   3  -2   4 142.136 5.38561   4
   4  -2   4 11.9328 2.56130   4
   4  -2   4 9.46387 2.52007   3
   5  -2   4 1295.59 28.7282   3
   5  -2   4 1263.07 28.3690   4
   6  -2   4 405.855 13.1612   4
   6  -2   4 375.969 12.7805   3
   7  -2   4 168.959 8.73782   3
   7  -2   4 150.053 8.83213   4
   8  -2   4 2.54024 3.33704   3
   8  -2   4 2.88284 3.33652   4
   9  -2   4 50.7100 6.91658   4
   9  -2   4 49.5757 6.68637   3
  10  -2   4 43.0010 6.97055   4
  10  -2   4 40.0681 6.47116   3
  11  -2   4 -8.3816 4.24815   4
  11  -2   4 -2.0559 4.00579   3
  12  -2   4 8.48044 5.93937   4
  12   1  -4 8.56338 3.35484   1
  11   1  -4 2.49132 2.67308   1
  10   1  -4 -1.2227 2.16142   1
  10   1  -4 2.02454 2.41446   1
   9   1  -4 19.8264 3.18671   1
   9   1  -4 22.4867 3.26317   1
   8   1  -4 -2.1492 1.73972   1
   8   1  -4 0.44812 1.85853   1
   7   1  -4 3.00561 1.79727   1
   7   1  -4 4.56571 2.00715   1
  -7  -1   4 4.56571 1.68525   2
   6   1  -4 1168.35 24.3112   1
   6   1  -4 1169.80 24.1158   1
  -6  -1   4 1172.84 22.1426   2
   5   1  -4 51.8269 3.59127   1
   5   1  -4 52.9767 3.62016   1
  -5  -1   4 47.8953 2.39189   2
   4   1  -4 24.5028 1.82224   5
   4   1  -4 28.3421 2.41632   1
   4   1  -4 25.8968 1.84921   5
   4   1  -4 25.3049 2.38625   1
  -4  -1   4 25.1106 1.77125   2
   3   1  -4 3192.54 59.7665   5
   3   1  -4 3289.70 59.9892   5
   3   1  -4 3313.14 60.1351   1
   3   1  -4 3329.34 60.5137   1
  -3  -1   4 3339.30 59.1050   2
   2   1  -4 22.5443 1.88723   5
   2   1  -4 24.1904 1.91983   1
   2   1  -4 21.8392 1.41830   2
   2   1  -4 26.3600 2.13427   1
   2   1  -4 19.7370 1.74076   5
  -2  -1   4 19.8140 1.47268   2
   1   1  -4 9.73416 1.17212   2
   1   1  -4 4.95125 0.96977   5
   1   1  -4 8.41442 1.15038   1
  -1  -1   4 8.63015 0.98443   2
  -1  -1   4 7.44888 1.15148   1
  -1  -1   4 10.1712 1.12961   3
   0   1  -4 35.6324 1.75827   2
   0   1  -4 33.6618 1.79420   1
   0  -1   4 47.9768 2.23816   5
   0  -1   4 37.7316 1.53153   2
   0  -1   4 36.4727 1.91236   3
   0  -1   4 35.4395 1.95733   1
  -1   1  -4 730.164 13.5822   2
   1  -1   4 710.618 13.6877   5
   1  -1   4 719.706 14.1765   1
   1  -1   4 710.972 13.1449   2
   1  -1   4 716.954 14.9438   3
   1  -1   4 721.626 14.3349   4
   1  -1   4 703.867 13.9077   1
   1  -1   4 725.862 13.0198   2
   2  -1   4 17.2656 1.14548   1
   2  -1   4 14.9457 1.80836   3
   2  -1   4 17.3409 1.18355   1
   2  -1   4 12.8398 1.57544   4
   3  -1   4 55.2406 3.31864   4
   3  -1   4 55.2147 1.68971   1
   3  -1   4 58.6474 1.66045   1
   3  -1   4 58.5580 3.57938   3
   4  -1   4 64.2029 4.18079   4
   4  -1   4 72.5248 4.58634   3
   5  -1   4 73.4750 5.22536   3
   5  -1   4 72.8141 5.32457   4
   6  -1   4 0.57226 2.37274   3
   6  -1   4 -2.0633 2.07206   4
   7  -1   4 90.8080 6.93268   4
   7  -1   4 89.5433 6.71325   3
   8  -1   4 148.087 9.52620   4
   8  -1   4 151.376 8.94670   3
   9  -1   4 20.3712 5.07727   3
   9  -1   4 27.2170 6.12758   4
  10  -1   4 1.78277 4.77556   4
  11  -1   4 -6.0252 4.36874   4
  12  -1   4 1.38954 1.86113   1
  12  -1   4 -7.8636 5.00665   4
  12  -1   4 7.29711 1.86803   1
  12   0  -4 1.56361 2.50778   1
  11   0  -4 4.86481 2.61504   1
  11   0  -4 5.38642 3.25397   1
  10   0  -4 17.7402 3.09203   1
  10   0  -4 17.1597 3.18677   1
   9   0  -4 21.3106 2.94073   1
   9   0  -4 22.2543 3.12462   1
   8   0  -4 89.9931 4.93483   1
   8   0  -4 80.6982 4.67495   1
   7   0  -4 279.622 8.18904   1
   7   0  -4 280.866 8.31576   1
   6   0  -4 27.0357 2.62147   1
   6   0  -4 31.4282 2.79485   1
   5   0  -4 56.4994 3.36680   1
   5   0  -4 63.0437 3.45336   1
   4   0  -4 380.141 9.09933   1
   4   0  -4 376.328 8.85423   1
   3   0  -4 0.57541 0.69626   5
   3   0  -4 4.77266 1.13423   1
   3   0  -4 1.07745 0.68897   5
   3   0  -4 0.80044 0.85281   1
  -3   0   4 0.83803 0.66335   2
   2   0  -4 4998.67 90.0195   2
   2   0  -4 5126.17 91.7369   1
   2   0  -4 5143.18 91.5724   5
   2   0  -4 5101.70 91.3913   1
   2   0  -4 5158.92 91.3245   5
  -2   0   4 5145.52 90.6156   2
   1   0  -4 3302.85 59.4902   5
   1   0  -4 3319.42 59.9323   5
   1   0  -4 3284.19 59.4703   1
   1   0  -4 3273.05 59.1013   2
  -1   0   4 3332.49 58.8898   2
  -1   0   4 3294.10 58.5111   3
   0   0  -4 12.4292 1.20307   2
   0   0  -4 13.9098 1.27853   1
   0   0   4 9.60460 0.86018   2
   0   0   4 11.7671 1.11632   3
   0   0   4 12.5902 1.37880   5
   0   0   4 11.4177 1.28419   1
  -1   0  -4 2708.36 49.0213   2
   1   0   4 2718.92 50.1610   3
   1   0   4 2798.92 48.5752   2
   1   0   4 2701.31 49.4949   1
   1   0   4 2738.90 49.1531   5
   1   0   4 2706.57 49.2467   1
   1   0   4 2772.27 49.8389   4
   2   0   4 422.625 8.55330   1
   2   0   4 408.530 8.49803   1
   2   0   4 417.202 9.93738   4
   2   0   4 416.983 8.62597   1
   2   0   4 424.254 10.2175   3
   3   0   4 204.280 6.62595   3
   3   0   4 182.975 4.39341   1
   3   0   4 202.479 6.65692   4
   3   0   4 188.153 4.41454   1
   4   0   4 1095.24 24.5277   4
   4   0   4 1138.41 20.5019   1
   4   0   4 1114.56 20.4946   1
   4   0   4 1111.20 24.3656   3
   5   0   4 7.80798 2.48477   3
   5   0   4 11.9426 2.91599   4
   6   0   4 343.695 12.2307   4
   6   0   4 351.657 11.8724   3
   7   0   4 197.891 9.87299   4
   7   0   4 227.530 9.97114   3
   8   0   4 12.9224 1.61831   1
   8   0   4 8.79011 1.58753   1
   8   0   4 6.70616 3.67549   3
   8   0   4 11.1046 4.55660   4
   9   0   4 472.722 10.7333   1
   9   0   4 461.095 17.4696   4
   9   0   4 471.121 10.6500   1
  10   0   4 1.78709 1.85132   1
  10   0   4 2.05528 1.57654   1
  10   0   4 -2.5767 4.01254   4
  11   0   4 -1.2342 1.61989   1
  11   0   4 -7.7955 4.44070   4
  11   0   4 -4.4544 1.68072   1
  12   0   4 1.34407 5.29953   4
  12   0   4 9.98836 2.51485   1
  12   0   4 7.42100 2.32660   1
  12  -1  -4 8.77619 2.88309   1
  11  -1  -4 25.2391 3.62781   1
  11  -1  -4 20.6094 3.05082   1
  10  -1  -4 27.1661 3.16603   1
  10  -1  -4 32.0589 3.64095   1
   9  -1  -4 0.41348 1.88582   1
   9  -1  -4 1.39559 1.88570   1
   8  -1  -4 8.66387 2.09939   1
   8  -1  -4 14.5414 2.38054   1
   7  -1  -4 50.0210 3.44284   1
   7  -1  -4 46.8488 3.43853   1
   6  -1  -4 45.8558 3.14520   1
   6  -1  -4 41.7902 2.99974   1
   5  -1  -4 263.781 6.99479   1
   5  -1  -4 252.882 6.73039   1
   4  -1  -4 454.441 9.96469   1
   4  -1  -4 452.261 10.1778   1
   3  -1  -4 47.7636 2.36325   1
   3  -1  -4 51.2531 2.53592   1
   2  -1  -4 3174.66 57.7104   5
   2  -1  -4 3205.55 58.0557   1
   2  -1  -4 3166.73 57.3836   5
   2  -1  -4 3211.23 57.7654   1
  -2   1   4 3224.74 56.8835   2
   1  -1  -4 203.922 5.10625   1
   1  -1  -4 196.134 5.38132   1
   1  -1  -4 204.157 4.56112   2
   1  -1  -4 194.600 4.89457   5
   1  -1  -4 191.689 5.26528   5
  -1   1   4 193.704 4.48157   2
   0  -1  -4 2654.74 49.1627   5
   0  -1  -4 2680.62 48.7747   1
   0  -1  -4 2724.58 48.4951   2
   0   1   4 2701.97 48.1230   2
   0   1   4 2678.00 48.9754   1
  -1  -1  -4 4055.71 73.1728   2
   1   1   4 4129.17 74.0787   3
   1   1   4 4137.21 73.8386   4
   1   1   4 4133.47 73.4005   5
   1   1   4 4116.75 73.6741   1
   1   1   4 4014.46 73.6773   5
  -2  -1  -4 278.656 5.90054   2
   2   1   4 271.838 7.52181   3
   2   1   4 268.106 7.37916   4
   2   1   4 261.830 6.31447   1
   2   1   4 265.842 6.41452   1
   2   1   4 274.987 6.27404   5
   3   1   4 319.295 7.27717   1
   3   1   4 318.003 9.09397   3
   3   1   4 322.353 7.32182   1
   3   1   4 326.908 9.30798   4
   4   1   4 94.8319 3.20277   1
   4   1   4 94.4950 5.16771   3
   4   1   4 92.1740 5.03309   4
   4   1   4 93.8819 3.17806   1
   5   1   4 78.6202 5.31359   4
   5   1   4 83.6864 5.35142   3
   5   1   4 70.8178 3.05152   1
   5   1   4 76.6615 3.08953   1
   6   1   4 95.6804 3.56355   1
   6   1   4 90.0067 3.60045   1
   6   1   4 91.8896 6.64517   4
   7   1   4 60.3922 3.17450   1
   7   1   4 53.8316 3.17193   1
   7   1   4 57.1396 6.27474   4
   8   1   4 42.5080 3.23918   1
   8   1   4 35.4935 5.57777   4
   8   1   4 37.7787 3.06680   1
   9   1   4 35.5596 3.14748   1
   9   1   4 35.6183 3.34695   1
   9   1   4 37.3535 6.73452   4
  10   1   4 -5.6484 4.14181   4
  10   1   4 6.21215 2.20586   1
  10   1   4 5.83019 2.35028   1
  11   1   4 21.3057 3.03052   1
  11   1   4 26.3111 6.76971   4
  11   1   4 19.4935 3.09562   1
  12   1   4 4.83719 2.53470   1
  12   1   4 3.07680 5.34504   4
  12   1   4 6.22958 2.51184   1
  12  -2  -4 2.06940 2.32422   1
  12  -2  -4 1.78237 2.95024   1
  11  -2  -4 20.3769 3.09119   1
  11  -2  -4 21.9450 3.43674   1
  10  -2  -4 -0.7996 1.89073   1
  10  -2  -4 -1.7627 1.82080   1
   9  -2  -4 23.5283 2.80723   1
   9  -2  -4 24.8996 3.02069   1
   8  -2  -4 31.2620 2.96632   1
   8  -2  -4 44.7211 3.53906   1
   7  -2  -4 13.8737 2.13296   1
   7  -2  -4 12.3981 2.07393   1
   6  -2  -4 2.72298 1.38982   1
   6  -2  -4 0.25656 1.32327   1
   5  -2  -4 4.94872 1.95685   3
   5  -2  -4 3.88330 1.51343   1
   5  -2  -4 2.37874 1.46350   1
   4  -2  -4 87.2230 3.62785   3
   4  -2  -4 89.4868 3.61040   1
   4  -2  -4 92.5110 3.41932   1
   3  -2  -4 1489.89 28.2211   1
   3  -2  -4 1500.03 28.5208   1
   3  -2  -4 1501.04 27.9892   3
   2  -2  -4 198.370 5.46097   1
   2  -2  -4 198.692 5.26224   1
   2  -2  -4 201.159 4.70950   5
   2  -2  -4 192.199 4.44514   3
   2  -2  -4 192.878 4.93622   5
  -2   2   4 201.841 4.37391   2
   1  -2  -4 1262.77 24.4409   1
   1  -2  -4 1315.24 23.4713   2
   1  -2  -4 1277.41 24.6809   5
   1  -2  -4 1267.39 24.0691   5
   1  -2  -4 1290.98 24.7170   1
  -1   2   4 1276.42 23.6186   2
   0  -2  -4 8456.06 150.551   1
   0  -2  -4 8561.47 151.009   5
   0   2   4 8404.28 150.720   1
  -1  -2  -4 2290.53 43.2278   1
  -1  -2  -4 2396.88 42.8622   2
   1   2   4 2346.24 43.3287   4
   1   2   4 2360.01 42.4526   2
   1   2   4 2346.74 43.5122   1
  -2  -2  -4 236.116 5.58351   2
   2   2   4 227.252 6.16514   1
   2   2   4 231.140 5.12839   2
   2   2   4 222.476 6.13121   1
   2   2   4 234.393 6.06167   5
   2   2   4 225.892 6.66733   4
  -3  -2  -4 214.799 5.13416   2
   3   2   4 215.819 5.97204   1
   3   2   4 214.600 7.25111   4
   3   2   4 209.071 5.48293   5
   3   2   4 208.671 5.82462   1
  -4  -2  -4 13.2421 1.22973   2
   4   2   4 15.1917 1.73499   1
   4   2   4 9.17955 2.24911   4
   4   2   4 10.4200 1.57616   1
   5   2   4 124.259 6.72402   4
   5   2   4 122.700 4.61827   1
   5   2   4 125.525 4.72413   1
   6   2   4 652.333 18.6651   4
   6   2   4 655.602 14.6311   1
   6   2   4 648.707 14.4601   1
   7   2   4 20.6004 4.48089   4
   7   2   4 15.4422 2.35726   1
   7   2   4 16.0428 2.51410   1
   8   2   4 823.492 18.2876   1
   8   2   4 815.450 18.5104   1
   8   2   4 833.683 24.4012   4
   9   2   4 150.955 6.55334   1
   9   2   4 163.711 7.03896   1
   9   2   4 155.949 11.0366   4
  10   2   4 -0.6192 2.27749   1
  10   2   4 4.03312 2.19521   1
  10   2   4 1.54297 4.50434   4
  11   2   4 8.31778 2.82059   1
  11   2   4 6.22783 2.64200   1
  11   2   4 13.6787 6.22149   4
  12   2   4 3.04821 2.61820   1
  12   2   4 1.82826 2.67768   1
  12   2   4 -2.2259 5.03193   4
  11  -3  -4 1.76609 2.03573   1
  11  -3  -4 -1.0786 2.15308   1
  10  -3  -4 22.0803 3.13129   1
  10  -3  -4 22.5108 2.88016   1
   9  -3  -4 66.7403 4.62278   1
   9  -3  -4 64.9013 4.31304   1
   8  -3  -4 108.658 4.94856   1
   8  -3  -4 111.259 5.29172   1
   7  -3  -4 387.192 9.90944   1
   7  -3  -4 388.031 9.52970   1
   7  -3  -4 373.633 11.6116   3
   6  -3  -4 47.8364 3.05838   1
   6  -3  -4 50.2738 3.29144   1
   6  -3  -4 51.6081 4.08746   3
   5  -3  -4 69.0408 3.43873   1
   5  -3  -4 67.2936 4.03066   3
   5  -3  -4 71.4875 3.72529   1
   4  -3  -4 1434.48 28.4935   3
   4  -3  -4 1478.76 28.3719   1
   4  -3  -4 1468.33 27.9717   1
   3  -3  -4 767.498 15.7891   3
   3  -3  -4 775.289 16.1888   1
   3  -3  -4 779.237 15.8204   1
   2  -3  -4 556.066 11.4078   3
   2  -3  -4 558.047 11.1364   5
   2  -3  -4 555.358 11.4889   5
   2  -3  -4 537.977 11.9204   1
   2  -3  -4 551.769 12.2678   1
  -2   3   4 564.024 10.8713   2
   1  -3  -4 379.301 8.77739   1
   1  -3  -4 359.254 8.12028   5
   1  -3  -4 365.364 8.79844   5
   1  -3  -4 367.133 8.94756   1
   1  -3  -4 362.719 7.42957   2
  -1   3   4 363.569 7.71283   2
   0  -3  -4 1568.20 29.5459   5
   0  -3  -4 1539.84 30.3178   5
   0  -3  -4 1552.21 29.1172   2
   0  -3  -4 1544.38 29.9975   1
   0   3   4 1583.05 30.4756   1
   0   3   4 1596.70 28.9765   2
  -1  -3  -4 156.628 5.02461   1
  -1  -3  -4 159.648 4.54197   2
  -1  -3  -4 150.449 6.04043   5
   1   3   4 162.233 4.81640   4
   1   3   4 161.370 4.29865   2
   1   3   4 153.298 5.12932   1
  -2  -3  -4 1386.74 26.1045   2
   2   3   4 1373.77 27.0820   1
   2   3   4 1349.44 26.9881   5
   2   3   4 1354.39 25.6693   2
   2   3   4 1371.50 27.4550   4
  -3  -3  -4 420.127 9.48833   2
   3   3   4 421.163 10.1183   5
   3   3   4 422.901 11.5239   4
   3   3   4 426.588 10.5233   1
   3   3   4 427.821 8.76526   2
   3   3   4 436.714 10.3799   1
  -4  -3  -4 21.2168 2.03723   2
   4   3   4 21.3727 2.12679   5
   4   3   4 16.4765 2.29475   1
   4   3   4 25.3879 2.81192   1
   4   3   4 22.1338 3.37397   4
  -5  -3  -4 69.6252 3.01487   2
   5   3   4 67.1079 3.86625   1
   5   3   4 70.5723 5.52349   4
   5   3   4 72.0639 4.18168   1
  -6  -3  -4 -2.9432 1.10296   2
   6   3   4 -1.1568 1.68996   1
   6   3   4 2.14931 1.99178   1
   6   3   4 7.47360 3.25105   4
  -7  -3  -4 158.295 4.77479   2
   7   3   4 151.327 6.55177   1
   7   3   4 161.183 6.44923   1
   7   3   4 165.771 9.51731   4
   8   3   4 12.2351 2.97420   1
   8   3   4 17.3965 4.94995   4
   8   3   4 16.5579 2.88294   1
   9   3   4 25.1611 3.70633   1
   9   3   4 16.3216 5.69154   4
   9   3   4 29.2654 3.67365   1
  10   3   4 -2.7216 2.41994   1
  10   3   4 -0.7098 4.63065   4
  10   3   4 3.64255 2.58621   1
  11   3   4 10.5910 3.28104   1
  11   3   4 13.0352 5.90895   4
  12   3   4 4.95056 3.19102   1
  12   3   4 1.80030 6.02236   4
  11  -4  -4 8.45908 2.58067   1
  11  -4  -4 4.49304 2.12535   1
  10  -4  -4 -0.4071 1.89313   1
  10  -4  -4 0.54277 2.09953   1
   9  -4  -4 78.1686 4.98379   1
   9  -4  -4 80.7178 4.61521   1
   9  -4  -4 78.7353 6.57959   3
   8  -4  -4 25.9895 3.09874   1
   8  -4  -4 22.1432 2.71010   1
   8  -4  -4 27.9382 4.34853   3
   7  -4  -4 1216.64 24.9959   1
   7  -4  -4 1207.64 27.0083   3
   7  -4  -4 1230.64 24.5141   1
   6  -4  -4 21.8274 3.19396   3
   6  -4  -4 18.0773 2.30307   1
   6  -4  -4 18.6739 2.51040   1
   5  -4  -4 8.56193 1.76504   1
   5  -4  -4 8.90229 1.91836   1
   5  -4  -4 10.2527 2.29776   3
   4  -4  -4 547.201 12.7508   1
   4  -4  -4 543.005 12.3603   1
   4  -4  -4 567.796 13.1310   3
   3  -4  -4 40.7273 2.95549   1
   3  -4  -4 44.1553 2.76457   3
   3  -4  -4 37.8953 2.78690   1
  -3   4   4 38.9273 1.76284   2
   2  -4  -4 2.48280 1.22439   1
   2  -4  -4 2.97765 1.29845   1
   2  -4  -4 1.26156 0.83063   5
   2  -4  -4 1.58096 1.03695   5
   2  -4  -4 1.02912 1.00014   3
  -2   4   4 2.08387 0.82780   2
   1  -4  -4 271.218 6.79118   5
   1  -4  -4 270.722 7.42689   5
   1  -4  -4 288.202 5.94817   2
   1  -4  -4 260.494 7.65568   1
   1  -4  -4 284.731 7.62650   1
  -1   4   4 264.333 6.31366   2
  -1   4   4 279.085 6.40192   2
   0  -4  -4 432.977 10.5642   1
   0  -4  -4 431.590 9.98944   5
   0  -4  -4 432.579 9.37901   2
   0  -4  -4 417.779 10.5638   5
   0   4   4 427.286 9.21684   4
   0   4   4 429.078 9.37139   2
  -1  -4  -4 529.658 12.5414   1
  -1  -4  -4 528.446 12.7578   5
  -1  -4  -4 529.954 11.5504   2
  -1  -4  -4 564.807 14.3155   5
   1   4   4 530.231 12.6810   1
   1   4   4 528.094 11.8218   4
   1   4   4 520.626 11.3661   2
  -2  -4  -4 441.577 10.4601   2
  -2  -4  -4 440.652 11.2411   1
   2   4   4 462.137 11.5303   4
   2   4   4 545.487 12.9840   5
   2   4   4 448.391 10.1828   2
   2   4   4 441.067 11.5213   1
  -3  -4  -4 14.7101 1.99047   2
   3   4   4 17.4808 2.30215   5
   3   4   4 17.4979 1.76303   2
   3   4   4 15.7448 2.32573   1
   3   4   4 13.0841 2.58968   4
  -4  -4  -4 22.6887 2.45733   2
   4   4   4 19.9676 1.61064   2
   4   4   4 25.2314 3.06960   1
   4   4   4 25.2549 2.57139   5
   4   4   4 24.2345 2.86177   1
   4   4   4 23.7479 1.58893   2
   4   4   4 31.6320 3.81540   4
  -5  -4  -4 7.90811 1.76195   2
   5   4   4 6.12914 1.79187   5
   5   4   4 9.10994 2.16951   1
   5   4   4 7.47243 2.88526   4
   5   4   4 3.50331 2.09670   1
  -6  -4  -4 79.1724 4.03712   2
   6   4   4 89.8587 5.23706   1
   6   4   4 75.7705 5.40684   1
   6   4   4 95.9027 6.75064   4
  -7  -4  -4 367.292 9.53182   2
   7   4   4 382.794 11.3358   1
   7   4   4 390.371 14.7494   4
   7   4   4 373.788 11.5697   1
   8   4   4 34.7600 4.11567   1
   8   4   4 31.1022 6.08683   4
   8   4   4 30.3833 3.78337   1
   9   4   4 6.70004 3.05432   1
   9   4   4 10.4674 2.96795   1
   9   4   4 5.41282 4.36244   4
  10   4   4 15.0218 3.64959   1
  10   4   4 20.0562 5.88165   4
  11   4   4 2.08114 3.18897   1
  11   4   4 3.65561 5.47373   4
  12   4   4 14.2951 7.09819   4
  12   4   4 7.97652 3.80960   1
  11  -5  -4 4.53086 2.44254   1
  11  -5  -4 3.53920 2.59580   1
  10  -5  -4 1.17463 2.12535   1
  10  -5  -4 3.55154 2.36440   1
   9  -5  -4 1.90062 3.24361   3
   9  -5  -4 2.32460 2.06869   1
   9  -5  -4 2.20403 2.35213   1
   8  -5  -4 249.975 10.2227   3
   8  -5  -4 260.559 8.04274   1
   8  -5  -4 257.479 8.59988   1
   7  -5  -4 290.606 9.08749   1
   7  -5  -4 287.084 10.4889   3
   7  -5  -4 299.426 8.63968   1
   6  -5  -4 66.4390 4.01870   1
   6  -5  -4 59.0805 4.87407   3
   6  -5  -4 65.4278 4.33967   1
   5  -5  -4 493.343 12.9357   3
   5  -5  -4 463.998 11.5411   1
   5  -5  -4 476.718 12.0003   1
   4  -5  -4 488.573 11.7451   1
   4  -5  -4 470.095 11.9199   1
   4  -5  -4 481.892 12.3306   3
  -4   5   4 487.177 9.94790   2
   3  -5  -4 66.7300 3.79405   1
   3  -5  -4 64.1747 3.87894   1
   3  -5  -4 70.5654 3.72196   3
   2  -5  -4 17.3473 1.93826   5
   2  -5  -4 16.9820 2.37171   1
   2  -5  -4 27.0332 2.57148   3
   2  -5  -4 22.6645 1.88608   5
   2  -5  -4 17.1620 2.35816   1
  -2   5   4 19.8535 1.61772   2
   1  -5  -4 221.468 7.17271   1
   1  -5  -4 213.502 7.18987   1
   1  -5  -4 216.250 6.83268   5
   1  -5  -4 222.694 5.10411   2
   1  -5  -4 226.135 6.19642   5
  -1   5   4 223.893 5.82388   2
   0  -5  -4 1862.68 36.6838   1
   0  -5  -4 1860.12 34.8107   2
   0  -5  -4 1871.38 36.6905   5
   0  -5  -4 1880.23 35.8599   5
   0   5   4 1833.55 34.6431   4
   0   5   4 1881.95 35.1000   2
  -1  -5  -4 0.81371 1.14549   5
  -1  -5  -4 2.58449 1.70401   5
  -1  -5  -4 -1.7069 1.42162   1
  -1  -5  -4 0.37338 1.21430   2
   1   5   4 -1.7137 1.45624   1
   1   5   4 -0.6778 1.08149   2
   1   5   4 0.03624 1.26026   4
  -2  -5  -4 2043.72 38.3505   2
  -2  -5  -4 2046.09 39.6801   1
  -2  -5  -4 1990.91 40.0390   5
   2   5   4 2037.29 39.9334   1
   2   5   4 2054.94 39.3650   4
   2   5   4 1905.61 39.8759   5
   2   5   4 2029.64 38.1363   2
  -3  -5  -4 25.8644 2.59896   2
   3   5   4 23.6317 3.08977   4
   3   5   4 18.3238 2.55348   5
   3   5   4 21.3094 2.22745   2
   3   5   4 27.4811 3.27552   1
  -4  -5  -4 87.6056 4.35898   2
   4   5   4 89.2812 3.62141   2
   4   5   4 100.313 5.79762   4
   4   5   4 95.9687 5.45450   1
   4   5   4 91.7303 5.02911   5
  -5  -5  -4 -4.3243 1.61736   2
   5   5   4 1.26361 2.24636   1
   5   5   4 1.30228 2.41024   1
   5   5   4 -1.5663 1.67806   5
   5   5   4 2.07797 2.88871   4
  -6  -5  -4 219.355 7.24321   2
   6   5   4 214.428 10.2444   4
   6   5   4 218.286 8.75988   1
   6   5   4 230.425 8.60109   1
   6   5   4 217.525 6.98336   5
  -7  -5  -4 5.17742 2.11862   2
   7   5   4 3.32748 3.47195   4
   7   5   4 8.24230 3.07551   1
   7   5   4 6.77708 2.69434   1
  -8  -5  -4 22.1630 3.01700   2
   8   5   4 15.6104 3.56761   1
   8   5   4 16.9598 5.26442   4
   9   5   4 -1.3150 3.05432   1
   9   5   4 -0.6567 4.33557   4
  10   5   4 -2.6466 4.77346   4
  10   5   4 -2.4527 3.08093   1
  11   5   4 20.9051 4.83116   1
  11   5   4 38.2098 7.83956   4
  12   5   4 1.38939 5.99417   4
  12   5   4 -2.3814 3.62072   1
  10  -6  -4 29.3074 3.82692   1
  10  -6  -4 29.4789 3.70894   1
   9  -6  -4 48.4575 4.45983   1
   9  -6  -4 35.8537 3.68087   1
   8  -6  -4 24.4998 3.41627   1
   8  -6  -4 19.2371 4.02101   3
   8  -6  -4 21.9292 3.11344   1
   7  -6  -4 21.7930 2.90755   1
   7  -6  -4 29.2443 4.41714   3
   7  -6  -4 28.5417 3.51423   1
   6  -6  -4 6.85420 2.28312   1
   6  -6  -4 7.23606 2.41455   1
   6  -6  -4 6.53320 2.81730   3
   5  -6  -4 100.857 5.15673   1
   5  -6  -4 103.183 5.31027   1
   5  -6  -4 107.911 5.86697   3
   4  -6  -4 49.9821 3.99330   1
   4  -6  -4 46.2433 3.76341   1
   4  -6  -4 54.0081 3.99905   1
   4  -6  -4 45.7446 3.77003   3
  -4   6   4 40.9915 2.28452   2
   3  -6  -4 -2.4954 1.42084   1
   3  -6  -4 1.70949 1.60724   3
   3  -6  -4 -0.9179 1.72058   1
  -3   6   4 -1.7157 0.93784   2
   2  -6  -4 236.832 6.32244   5
   2  -6  -4 235.576 8.05677   1
   2  -6  -4 237.329 7.96112   1
   2  -6  -4 243.745 6.90232   5
   2  -6  -4 242.825 7.67848   3
  -2   6   4 240.611 6.31069   2
   1  -6  -4 365.401 9.17480   5
   1  -6  -4 359.833 7.58736   2
   1  -6  -4 347.621 10.3777   1
   1  -6  -4 341.761 12.0846   1
   1  -6  -4 368.562 9.95959   5
  -1   6   4 356.150 8.79505   2
  -1   6   4 354.808 7.77828   4
   0  -6  -4 3.46209 2.15881   1
   0  -6  -4 4.46474 1.56677   2
   0  -6  -4 2.84041 1.77200   5
   0  -6  -4 7.19920 1.80139   5
   0   6   4 9.85233 1.43021   4
   0   6   4 6.49089 1.86488   2
  -1  -6  -4 270.368 8.36771   5
  -1  -6  -4 273.300 9.04527   1
  -1  -6  -4 266.305 7.48387   2
  -1  -6  -4 275.213 9.01538   5
   1   6   4 264.908 7.47107   4
   1   6   4 283.243 9.02960   1
   1   6   4 270.328 7.65675   2
  -2  -6  -4 454.595 12.7249   1
  -2  -6  -4 480.971 11.5258   2
  -2  -6  -4 464.465 13.0469   5
   2   6   4 471.857 11.9952   4
   2   6   4 463.367 11.4026   2
   2   6   4 483.957 13.2973   5
   2   6   4 482.082 13.1460   1
  -3  -6  -4 154.237 5.95895   2
  -3  -6  -4 169.036 6.95859   1
   3   6   4 160.528 7.19770   5
   3   6   4 159.532 5.70551   2
   3   6   4 157.351 7.18894   1
   3   6   4 166.656 6.87553   4
  -4  -6  -4 125.111 5.53643   2
   4   6   4 121.173 6.18501   5
   4   6   4 128.075 6.88600   4
   4   6   4 130.260 6.84977   1
   4   6   4 132.730 4.97217   2
  -5  -6  -4 203.333 7.46051   2
   5   6   4 241.558 8.60743   5
   5   6   4 237.256 9.92274   4
   5   6   4 240.650 9.42158   1
   5   6   4 228.058 6.08185   2
  -6  -6  -4 513.191 13.2266   2
   6   6   4 509.264 16.7246   4
   6   6   4 536.212 17.4510   1
   6   6   4 528.570 15.4308   1
   6   6   4 503.773 13.3648   5
  -7  -6  -4 190.713 7.48008   2
   7   6   4 184.875 10.5182   4
   7   6   4 189.378 6.70378   5
   7   6   4 203.901 9.47235   1
  -8  -6  -4 5.62931 2.65464   2
   8   6   4 -3.9209 4.21975   4
   8   6   4 9.73534 3.74993   1
  -9  -6  -4 20.2313 4.51593   2
   9   6   4 17.6234 5.84246   4
   9   6   4 21.5917 4.78483   1
  10   6   4 -3.5446 3.60140   1
  10   6   4 -0.2112 4.90053   4
  11   6   4 -0.9204 5.22462   4
  11   6   4 -1.7264 3.71744   1
  10  -7  -4 11.2127 3.25418   1
  10  -7  -4 10.8319 2.99254   1
   9  -7  -4 50.3221 4.84949   1
   9  -7  -4 49.3399 4.53996   1
   8  -7  -4 -1.4539 2.15755   1
   8  -7  -4 1.86905 3.10207   3
   8  -7  -4 2.72851 2.33029   1
   7  -7  -4 -0.0463 2.70727   3
   7  -7  -4 5.86909 2.62558   1
   7  -7  -4 1.58713 2.36022   1
   6  -7  -4 117.918 6.19638   1
   6  -7  -4 116.517 6.95292   3
   6  -7  -4 109.898 6.20281   1
   6  -7  -4 114.694 6.35686   1
   5  -7  -4 140.584 6.61556   1
   5  -7  -4 128.905 6.60669   1
   5  -7  -4 129.888 7.02837   3
   4  -7  -4 97.3309 5.55707   1
   4  -7  -4 89.4637 5.44319   1
   4  -7  -4 78.7421 5.29605   3
  -4   7   4 84.1684 3.55582   2
   3  -7  -4 278.616 9.34245   1
   3  -7  -4 277.690 9.38961   1
   3  -7  -4 271.803 9.18295   3
  -3   7   4 271.887 7.20038   2
   2  -7  -4 13.7329 2.92322   1
   2  -7  -4 14.7764 1.93045   5
   2  -7  -4 16.8724 2.92716   3
   2  -7  -4 9.14360 1.99554   5
   2  -7  -4 10.2529 2.51254   1
  -2   7   4 13.4250 2.07333   2
   1  -7  -4 674.170 16.8681   1
   1  -7  -4 666.858 12.9841   2
   1  -7  -4 673.710 15.1566   5
   1  -7  -4 681.617 13.0705   2
   1  -7  -4 664.570 16.0124   5
  -1   7   4 684.294 14.9466   2
  -1   7   4 666.083 13.2350   4
   0  -7  -4 -0.0744 1.96055   5
   0  -7  -4 0.84596 1.44292   2
   0  -7  -4 -0.8085 2.16027   1
   0  -7  -4 -1.7008 1.38967   5
   0   7   4 1.03911 1.59981   2
   0   7   4 2.26440 1.23126   4
  -1  -7  -4 4.66914 2.06709   5
  -1  -7  -4 3.90318 1.84617   2
  -1  -7  -4 4.77897 2.61594   5
  -1  -7  -4 3.84093 2.44448   1
   1   7   4 3.96647 1.97140   2
   1   7   4 3.05515 2.39386   1
   1   7   4 6.66122 1.70116   4
  -2  -7  -4 211.037 7.94361   5
  -2  -7  -4 203.042 6.97415   2
  -2  -7  -4 194.441 8.24257   5
  -2  -7  -4 199.745 8.30335   1
   2   7   4 206.735 8.76906   5
   2   7   4 203.776 7.07059   2
   2   7   4 207.834 8.55982   1
   2   7   4 204.742 7.08448   4
  -3  -7  -4 12.8265 2.57000   2
  -3  -7  -4 13.5797 3.24525   5
  -3  -7  -4 11.8245 2.88632   1
   3   7   4 14.9263 3.26732   5
   3   7   4 11.3949 2.33194   2
   3   7   4 12.4895 2.80610   4
   3   7   4 8.80567 2.83013   1
  -4  -7  -4 1.11744 2.17250   2
   4   7   4 1.50349 1.64163   2
   4   7   4 3.83301 2.79356   4
   4   7   4 2.72144 2.59048   1
   4   7   4 4.14043 2.32091   5
  -5  -7  -4 113.653 5.97241   2
   5   7   4 102.584 4.62233   2
   5   7   4 97.7388 7.19355   4
   5   7   4 101.756 6.47075   5
   5   7   4 95.0862 7.11174   1
  -6  -7  -4 -3.8981 2.48413   2
   6   7   4 0.93642 3.57244   4
   6   7   4 -0.2416 2.36874   5
   6   7   4 -2.4925 3.12385   1
  -7  -7  -4 59.8615 5.00981   2
   7   7   4 53.4499 6.96247   4
   7   7   4 64.7110 6.69512   1
   7   7   4 64.2653 5.02999   5
  -8  -7  -4 11.5267 3.41694   2
   8   7   4 2.86939 1.96351   5
   8   7   4 -2.5847 3.76674   1
   8   7   4 5.87494 4.71845   4
  -9  -7  -4 2.63973 3.18445   2
   9   7   4 -1.5720 3.81703   1
   9   7   4 6.56175 5.13861   4
  10   7   4 3.66703 5.39328   4
  10   7   4 1.08170 3.89182   1
  11   7   4 2.84641 4.49856   1
  11   7   4 -3.1514 5.22225   4
   9  -8  -4 12.1082 3.32636   1
   9  -8  -4 5.23167 2.85343   1
   8  -8  -4 29.0094 5.34364   3
   8  -8  -4 16.0629 3.46342   1
   8  -8  -4 19.8646 4.30626   1
   7  -8  -4 6.92024 3.00450   1
   7  -8  -4 6.94398 3.27071   3
   7  -8  -4 6.65703 2.84452   1
   6  -8  -4 8.70517 3.29979   3
   6  -8  -4 8.02000 2.81685   1
   6  -8  -4 4.20810 2.62489   1
   5  -8  -4 26.0892 3.84146   1
   5  -8  -4 24.1661 3.82761   1
   5  -8  -4 32.7923 4.53999   3
   4  -8  -4 41.5875 4.53223   1
   4  -8  -4 40.2225 4.41323   1
   4  -8  -4 39.5548 4.66152   3
  -4   8   4 40.5872 3.16432   2
   3  -8  -4 47.7541 4.95829   3
   3  -8  -4 58.1602 5.21597   1
   3  -8  -4 46.6498 4.80878   1
  -3   8   4 48.9850 3.63047   2
   2  -8  -4 1111.92 22.6165   5
   2  -8  -4 1110.08 25.8218   1
   2  -8  -4 1138.55 23.4724   5
   2  -8  -4 1123.88 25.5244   3
   2  -8  -4 1142.52 25.8288   1
  -2   8   4 1144.51 23.3435   2
   1  -8  -4 139.302 6.75451   3
   1  -8  -4 138.236 3.49535   2
   1  -8  -4 134.612 6.21651   5
   1  -8  -4 140.935 3.59317   2
   1  -8  -4 135.126 7.29446   1
   1  -8  -4 148.340 5.78893   5
  -1   8   4 145.062 5.85476   2
   0  -8  -4 10.9601 1.93156   2
   0  -8  -4 13.1218 2.95698   5
   0  -8  -4 14.6152 3.18778   1
   0  -8  -4 9.84959 2.11755   5
   0   8   4 11.5436 2.41759   2
  -1  -8  -4 63.9379 5.26796   5
  -1  -8  -4 67.9836 5.60498   1
  -1  -8  -4 63.0634 4.76863   5
  -1  -8  -4 63.7668 4.04205   2
   1   8   4 86.7464 6.82255   1
   1   8   4 60.8462 4.51217   2
   1   8   4 64.0276 3.42504   4
  -2  -8  -4 2.38345 2.14380   5
  -2  -8  -4 -6.0167 2.17437   1
  -2  -8  -4 -4.8545 2.00268   2
  -2  -8  -4 -3.5948 1.93176   5
   2   8   4 -3.4576 1.94586   2
   2   8   4 1.01091 2.82478   1
   2   8   4 3.24570 2.00289   4
   2   8   4 4.25284 4.14784   5
  -3  -8  -4 34.0375 4.27086   1
  -3  -8  -4 29.0910 3.63123   2
  -3  -8  -4 18.6117 3.02611   5
   3   8   4 28.0640 3.74143   4
   3   8   4 24.1365 4.02648   5
   3   8   4 34.0063 3.66225   2
   3   8   4 29.9307 4.44350   1
  -4  -8  -4 30.7803 4.00091   2
   4   8   4 27.4290 4.18134   4
   4   8   4 34.5447 3.68059   2
   4   8   4 30.4488 5.15244   1
   4   8   4 39.3958 5.00291   5
  -5  -8  -4 211.388 8.39969   2
   5   8   4 213.488 10.4830   1
   5   8   4 220.454 9.92443   4
   5   8   4 210.210 7.32354   2
   5   8   4 215.108 9.43432   5
  -6  -8  -4 92.7493 6.26370   2
   6   8   4 95.4391 4.16081   2
   6   8   4 96.5184 6.87279   5
   6   8   4 113.143 8.52804   1
   6   8   4 90.6447 7.79661   4
  -7  -8  -4 0.12775 2.92561   2
   7   8   4 -0.9942 3.82974   4
   7   8   4 2.39606 3.73998   1
   7   8   4 -0.0455 2.42342   5
  -8  -8  -4 0.67769 3.17989   2
   8   8   4 3.97976 2.50140   5
   8   8   4 2.91755 4.35756   4
   8   8   4 0.40109 4.09956   1
  -9  -8  -4 28.6651 4.56074   2
   9   8   4 18.3506 5.12797   1
   9   8   4 20.1226 6.16226   4
 -10  -8  -4 0.55262 3.34610   2
  10   8   4 4.06843 4.46365   1
  10   8   4 -0.2221 5.07892   4
   9  -9  -4 16.0250 3.94613   1
   8  -9  -4 1.75901 2.92833   1
   7  -9  -4 17.9764 3.79385   1
   7  -9  -4 18.2607 4.54161   3
   6  -9  -4 4.60111 3.21205   1
   6  -9  -4 12.6326 3.76842   3
   5  -9  -4 11.4189 3.38800   1
   5  -9  -4 12.6642 3.77942   3
   4  -9  -4 14.7452 3.71789   1
   4  -9  -4 13.0506 3.54871   3
  -4   9   4 8.63337 2.41842   2
   3  -9  -4 7.96467 3.41070   1
   3  -9  -4 4.45969 2.92871   3
  -3   9   4 1.55842 2.01288   2
   2  -9  -4 226.581 9.84647   1
   2  -9  -4 213.356 7.39122   5
   2  -9  -4 223.427 9.35012   3
   2  -9  -4 213.044 6.73445   5
  -2   9   4 209.014 7.57379   2
   1  -9  -4 150.691 7.70147   3
   1  -9  -4 137.465 8.21143   1
   1  -9  -4 139.053 6.72708   5
   1  -9  -4 157.586 6.34924   5
  -1   9   4 144.806 6.40852   2
   0  -9  -4 4.64145 1.67257   2
   0  -9  -4 2.56316 2.41822   5
   0  -9  -4 4.31520 2.21460   5
   0  -9  -4 3.92058 3.11363   1
   0   9   4 1.94268 2.39613   2
  -1  -9  -4 56.5897 4.18409   2
  -1  -9  -4 71.9068 5.19996   5
  -1  -9  -4 79.2781 6.82375   1
  -1  -9  -4 73.7412 5.88378   5
   1   9   4 63.0402 4.98020   2
  -2  -9  -4 213.533 9.48272   5
  -2  -9  -4 199.572 9.49514   1
  -2  -9  -4 199.251 7.38890   2
  -2  -9  -4 201.491 8.69442   5
   2   9   4 201.031 6.74794   4
   2   9   4 195.498 7.98335   2
  -3  -9  -4 146.878 6.85242   2
   3   9   4 133.819 6.70451   4
   3   9   4 144.960 6.95648   2
  -4  -9  -4 12.1974 3.52641   2
   4   9   4 20.3609 3.86736   4
   4   9   4 6.09740 4.93811   1
   4   9   4 19.4417 3.31773   2
   4   9   4 18.6813 4.54139   5
  -5  -9  -4 25.5280 4.11299   2
   5   9   4 35.0833 3.83349   2
   5   9   4 26.6643 4.62825   5
   5   9   4 28.9227 4.64329   4
   5   9   4 18.9215 4.77227   1
  -6  -9  -4 32.9170 4.46177   2
   6   9   4 29.3708 5.39563   1
   6   9   4 38.3566 3.48956   2
   6   9   4 33.3081 5.10837   5
   6   9   4 40.7404 5.78563   4
  -7  -9  -4 31.2459 4.59933   2
   7   9   4 39.4506 6.20905   1
   7   9   4 27.8961 5.73771   4
   7   9   4 34.7728 4.77308   5
  -8  -9  -4 6.45092 3.70458   2
   8   9   4 6.36000 3.07639   5
   8   9   4 4.26518 4.29206   1
   8   9   4 7.63331 4.83034   4
  -9  -9  -4 9.61793 3.93508   2
   9   9   4 0.89942 4.46785   1
   9   9   4 7.30663 2.52870   5
   9   9   4 1.14551 4.97540   4
 -10  -9  -4 21.3831 4.69397   2
  10   9   4 10.0163 6.05374   4
  10   9   4 10.3371 5.13883   1
   8 -10  -4 -1.9295 2.98472   1
   7 -10  -4 4.63594 3.50904   1
   7 -10  -4 4.37937 3.47221   3
   6 -10  -4 21.0891 4.33967   1
   6 -10  -4 20.6907 4.63820   3
   5 -10  -4 -0.5371 3.14528   1
   5 -10  -4 1.46568 2.83026   3
   4 -10  -4 23.5073 4.61868   1
   4 -10  -4 20.7572 4.35865   3
  -4  10   4 26.3737 4.28822   2
   3 -10  -4 142.544 8.30828   3
   3 -10  -4 181.584 9.53362   1
  -3  10   4 158.474 7.03160   2
   2 -10  -4 4.19952 1.83270   5
   2 -10  -4 4.86774 2.13464   5
   2 -10  -4 6.12319 3.63839   1
   2 -10  -4 3.78062 3.14798   3
  -2  10   4 1.86674 2.48110   2
   1 -10  -4 15.7787 4.11202   1
   1 -10  -4 18.1288 3.32933   5
   1 -10  -4 16.7589 4.13007   3
   1 -10  -4 16.7983 2.83716   5
  -1  10   4 15.9670 3.31397   2
   0 -10  -4 29.8163 4.02349   5
   0 -10  -4 26.3898 2.44992   2
   0 -10  -4 21.5249 4.28594   1
   0 -10  -4 24.8909 4.05981   5
   0  10   4 25.8941 3.81724   2
  -1 -10  -4 0.43679 2.46420   5
  -1 -10  -4 3.00877 2.05443   2
  -1 -10  -4 -0.3710 3.04518   1
  -1 -10  -4 -1.3176 2.57045   5
   1  10   4 2.82793 2.62309   2
  -2 -10  -4 10.5957 2.86120   2
  -2 -10  -4 11.2247 3.39714   5
   2  10   4 12.9824 3.36581   2
  -3 -10  -4 137.766 6.87881   2
   3  10   4 123.721 7.29158   2
  -4 -10  -4 -1.1875 2.87474   2
   4  10   4 -2.4028 2.42711   2
  -5 -10  -4 233.026 9.42511   2
   5  10   4 216.709 9.92582   4
   5  10   4 211.256 8.44150   2
  -6 -10  -4 5.73718 3.52636   2
   6  10   4 6.47443 2.58344   2
   6  10   4 5.68003 3.80146   4
   6  10   4 7.94690 3.78665   5
  -7 -10  -4 3.47562 3.45474   2
   7  10   4 -1.2610 3.68080   4
   7  10   4 2.19443 3.24002   5
  -8 -10  -4 4.54031 3.84316   2
   8  10   4 -3.1105 4.26114   4
   8  10   4 -0.3334 3.02764   5
  -9 -10  -4 -0.1483 3.71543   2
   9  10   4 0.41191 2.50305   5
   9  10   4 -6.7303 4.57706   4
   7 -11  -4 0.62704 3.59804   1
   6 -11  -4 1.08660 3.69560   1
   6 -11  -4 2.09837 3.55088   3
   5 -11  -4 5.32424 4.06720   1
   5 -11  -4 2.81984 3.18953   3
   4 -11  -4 21.4982 4.54845   3
   4 -11  -4 30.3308 5.37969   1
   3 -11  -4 36.9031 5.41267   3
   3 -11  -4 37.3860 5.81231   1
  -3  11   4 43.3660 4.86112   2
   2 -11  -4 28.9663 5.48786   1
   2 -11  -4 31.9519 5.23489   3
   2 -11  -4 30.0460 3.08554   5
   2 -11  -4 29.1554 3.36240   5
  -2  11   4 24.0447 4.12521   2
   1 -11  -4 51.7105 6.21983   1
   1 -11  -4 56.6511 5.41720   5
   1 -11  -4 54.2493 6.52243   3
   1 -11  -4 46.8673 4.36512   5
  -1  11   4 59.9306 5.42875   2
   0 -11  -4 14.1901 4.13960   3
   0 -11  -4 18.4600 4.71168   1
   0 -11  -4 12.7436 1.91672   2
   0 -11  -4 11.5376 3.20951   5
   0 -11  -4 12.0470 3.42328   5
   0  11   4 15.3106 3.65117   2
  -1 -11  -4 257.767 8.06653   2
  -1 -11  -4 250.999 11.0784   5
  -1 -11  -4 264.477 10.4463   5
   1  11   4 259.342 10.1685   2
  -2 -11  -4 28.8967 3.72918   2
   2  11   4 37.9881 4.80129   2
  -3 -11  -4 -5.0565 2.61281   2
   3  11   4 -3.4618 2.68503   2
  -4 -11  -4 14.7262 3.60579   2
   4  11   4 23.2164 3.96447   2
  -5 -11  -4 5.68200 3.39759   2
   5  11   4 10.5414 3.22482   2
  -6 -11  -4 21.0911 4.37211   2
   6  11   4 16.8027 3.40693   2
  -7 -11  -4 3.12131 3.63382   2
   7  11   4 1.31489 3.47875   5
  -8 -11  -4 7.83945 4.15500   2
   8  11   4 18.7491 4.49619   5
   5 -12  -4 8.02660 4.00286   3
   5 -12  -4 -1.9041 3.82405   1
   4 -12  -4 1.24435 4.12281   1
   4 -12  -4 -2.5198 2.96569   3
   3 -12  -4 15.1325 5.22684   1
   3 -12  -4 18.5619 4.68401   3
  -3  12   4 13.3433 4.01779   2
   2 -12  -4 15.9777 4.60611   3
   2 -12  -4 24.3030 5.77901   1
   2 -12  -4 21.5137 3.00990   5
   2 -12  -4 16.6955 2.58586   5
  -2  12   4 14.1051 4.05365   2
   1 -12  -4 21.8919 5.03454   3
   1 -12  -4 6.28200 4.37909   1
   1 -12  -4 8.85788 2.80263   5
   1 -12  -4 14.2524 3.63893   5
  -1  12   4 20.1090 4.38565   2
   0 -12  -4 38.1381 4.59236   5
   0 -12  -4 33.1941 5.83526   3
   0 -12  -4 20.3061 4.21027   5
   0  12   4 31.5870 4.78803   2
  -1 -12  -4 27.0464 6.33770   5
  -1 -12  -4 23.8642 4.91199   5
  -1 -12  -4 17.3720 2.74508   2
   1  12   4 12.4273 4.03000   2
  -2 -12  -4 -0.6888 2.34195   2
   2  12   4 -2.8158 2.82140   2
  -3 -12  -4 5.27054 2.91539   2
   3  12   4 4.01513 3.36830   2
  -4 -12  -4 112.017 7.03452   2
   4  12   4 109.444 7.39107   2
  -5 -12  -4 13.0878 3.83395   2
   5  12   4 9.56306 3.30365   2
  -6 -12  -4 -0.4545 3.28865   2
   6  12   4 -4.1909 2.45095   2
   3 -13  -4 3.53437 3.93332   3
   3 -13  -4 5.77357 4.65096   1
  -3  13   4 5.21276 4.10959   2
   2 -13  -4 -3.7619 3.27825   3
   2 -13  -4 2.05920 1.78982   5
   2 -13  -4 -4.2174 4.07428   1
   2 -13  -4 2.41150 1.82353   5
  -2  13   4 -2.6874 3.56793   2
   1 -13  -4 24.0538 3.99250   5
   1 -13  -4 22.3130 5.18936   3
   1 -13  -4 28.8626 3.88866   5
  -1  13   4 25.2344 4.83037   2
   0 -13  -4 4.04801 3.46230   5
   0 -13  -4 8.55531 3.32533   5
   0 -13  -4 7.56716 4.50344   3
   0  13   4 5.36277 3.65034   2
  -1 -13  -4 0.74115 3.23896   5
  -1 -13  -4 1.83473 4.04702   3
  -1 -13  -4 -1.4095 1.80893   2
   1  13   4 2.34371 3.46925   2
  -2 -13  -4 -0.5676 2.28340   2
   2  13   4 0.68812 3.40425   2
  -3 -13  -4 13.2171 3.28003   2
   3  13   4 8.27703 3.65127   2
  -4 -13  -4 4.27604 2.97247   2
   4  13   4 1.17483 2.94124   2
  -5 -13  -4 1.04716 3.12781   2
   5  13   4 -2.0043 3.01824   2
   3  13  -5 5.82357 3.56503   2
  -3 -13   5 6.33752 2.87057   2
  -3 -13   5 0.93424 4.67002   3
   2  13  -5 2.25171 3.67257   2
  -2 -13   5 3.39634 2.26332   2
  -2 -13   5 9.25691 4.80175   3
   1  13  -5 2.45956 3.71555   2
  -1 -13   5 2.45302 2.97451   5
  -1 -13   5 -0.5024 1.55416   2
  -1 -13   5 8.46644 4.88758   3
   0  13  -5 0.62124 3.72601   2
   0 -13   5 2.03903 2.74553   5
   0 -13   5 0.91792 2.99215   5
   0 -13   5 0.24351 4.49663   3
  -1  13  -5 -0.5899 3.51790   2
   1 -13   5 0.07595 2.33733   5
   1 -13   5 -2.2655 2.36491   5
   1 -13   5 2.27876 4.27830   3
  -2  13  -5 23.7147 5.02009   2
   2 -13   5 9.69726 5.19081   3
   2 -13   5 22.4961 5.32005   1
  -3  13  -5 5.35355 3.95922   2
   3 -13   5 4.81053 4.64191   3
   3 -13   5 4.45043 4.32983   1
   5  12  -5 2.55057 3.20615   2
  -5 -12   5 4.22870 3.23482   2
   4  12  -5 4.68137 3.34440   2
  -4 -12   5 3.03748 4.42755   3
  -4 -12   5 7.54273 3.16324   2
   3  12  -5 1.10416 3.15611   2
  -3 -12   5 1.42394 2.40286   2
  -3 -12   5 -4.8162 4.05678   3
   2  12  -5 7.96400 3.62843   2
  -2 -12   5 3.45874 2.29270   2
  -2 -12   5 0.81874 4.09443   3
   1  12  -5 28.5439 4.85709   2
  -1 -12   5 27.1194 4.45991   5
  -1 -12   5 22.6371 5.54885   3
  -1 -12   5 25.5307 2.80752   2
   0  12  -5 -1.8049 3.20991   2
   0 -12   5 -1.7688 3.99956   3
   0 -12   5 -5.3689 2.69327   5
   0 -12   5 2.31945 2.52192   5
  -1  12  -5 4.65067 3.53503   2
   1 -12   5 -0.4250 2.39533   5
   1 -12   5 5.12776 2.49809   5
   1 -12   5 2.81713 3.99684   3
   1 -12   5 2.57618 3.95123   1
  -2  12  -5 7.28838 3.60605   2
   2 -12   5 9.56050 2.17704   5
   2 -12   5 8.10670 2.19971   5
   2 -12   5 11.7718 4.37178   1
   2 -12   5 7.18616 4.64199   3
  -3  12  -5 3.93996 3.71908   2
   3 -12   5 11.7917 4.32610   1
   3 -12   5 2.74390 4.17095   3
   4 -12   5 20.0724 4.97653   1
   4 -12   5 17.0023 5.66505   3
   5 -12   5 5.92976 4.64043   3
   5 -12   5 7.12658 4.29956   1
   6 -12   5 -4.3557 4.26970   3
   6 -12   5 -2.5056 3.42146   1
   6  11  -5 0.46381 2.55240   2
  -6 -11   5 -1.3787 2.98141   2
   5  11  -5 1.23580 2.81856   2
  -5 -11   5 3.37335 3.10805   2
   4  11  -5 12.3758 3.56400   2
  -4 -11   5 23.3233 3.89981   2
   3  11  -5 0.73421 3.00251   2
  -3 -11   5 3.20588 2.67141   2
  -3 -11   5 13.8455 4.77655   3
   2  11  -5 21.2721 4.18826   2
  -2 -11   5 8.08891 2.61901   2
  -2 -11   5 12.4576 4.79731   3
   1  11  -5 6.63011 3.36941   2
  -1 -11   5 13.0326 4.93545   3
  -1 -11   5 7.17648 2.88590   5
  -1 -11   5 6.52619 2.13763   2
   0  11  -5 19.4147 4.03127   2
   0 -11   5 24.7378 4.90525   1
   0 -11   5 23.8131 5.34987   3
   0 -11   5 20.1483 1.87315   2
   0 -11   5 23.3507 3.80173   5
  -1  11  -5 40.1035 5.02185   2
   1 -11   5 36.8613 4.02551   5
   1 -11   5 39.8562 6.40439   3
   1 -11   5 44.9645 5.91445   1
   1 -11   5 42.7189 4.56465   5
  -2  11  -5 0.54428 3.02981   2
   2 -11   5 0.88338 1.89451   5
   2 -11   5 1.50906 1.67937   5
   2 -11   5 -0.6698 3.36782   1
   2 -11   5 2.00384 3.99374   3
  -3  11  -5 20.7930 4.09360   2
   3 -11   5 24.4753 4.90464   1
   3 -11   5 20.3373 5.14163   3
   4 -11   5 2.07061 4.10605   3
   4 -11   5 2.07695 3.59876   1
   5 -11   5 -5.6132 3.65404   3
   5 -11   5 -0.7008 3.32391   1
   6 -11   5 10.1297 4.09104   1
   6 -11   5 13.5625 5.53411   3
   7 -11   5 2.80404 4.80969   3
   7 -11   5 -5.1273 3.16209   1
   8  10  -5 2.58184 3.85671   5
   8  10  -5 0.85872 3.27224   5
  -8 -10   5 -0.1070 3.45430   2
   7  10  -5 4.69100 3.93057   5
  -7 -10   5 5.45811 3.56016   2
   6  10  -5 4.10315 2.65965   2
  -6 -10   5 4.73664 3.32920   2
   5  10  -5 2.95122 2.72794   2
  -5 -10   5 5.17467 3.16525   2
   4  10  -5 27.5616 4.10690   2
  -4 -10   5 30.7240 4.10464   2
   3  10  -5 48.7832 5.14557   2
  -3 -10   5 56.1091 4.58443   2
   2  10  -5 64.6283 5.81593   2
  -2 -10   5 62.5559 4.64283   2
  -2 -10   5 61.0146 6.62175   3
  -2 -10   5 56.7212 5.31480   5
   1  10  -5 31.6343 4.40692   2
  -1 -10   5 18.8106 4.46436   1
  -1 -10   5 18.3681 2.56752   2
  -1 -10   5 17.7749 4.75208   3
  -1 -10   5 24.6220 4.04592   5
   0  10  -5 14.5877 3.49677   2
   0 -10   5 16.9799 3.95278   1
   0 -10   5 20.1220 2.04209   2
   0 -10   5 22.8252 4.82191   3
   0 -10   5 15.8574 3.17148   5
  -1  10  -5 8.27942 3.10477   2
   1 -10   5 3.75684 2.26093   5
   1 -10   5 11.1131 2.80307   5
   1 -10   5 5.82894 3.75516   3
   1 -10   5 7.80800 3.47903   1
  -2  10  -5 21.0173 3.63948   2
   2 -10   5 21.3635 4.18217   1
   2 -10   5 24.3665 4.97458   3
   2 -10   5 24.1906 2.85047   5
   2 -10   5 26.6603 2.86608   5
  -3  10  -5 68.5720 5.38589   2
   3 -10   5 64.0122 7.18833   3
   3 -10   5 53.3300 6.13639   1
   4 -10   5 8.92441 4.01298   3
   4 -10   5 1.19545 3.19375   1
   5 -10   5 -0.0316 3.70380   3
   5 -10   5 -5.2875 2.87874   1
   6 -10   5 0.24203 4.29992   3
   6 -10   5 -4.4778 2.97782   1
   7 -10   5 19.7626 4.20127   1
   7 -10   5 26.0762 6.55734   3
   8 -10   5 4.33382 4.74388   3
   8 -10   5 3.50706 3.28075   1
   8   9  -5 5.64714 3.51143   5
   8   9  -5 3.95706 3.15192   5
  -8  -9   5 -0.3583 3.31540   2
   7   9  -5 8.83195 3.77427   5
  -7  -9   5 7.85868 3.57812   2
   6   9  -5 26.6103 5.31024   5
   6   9  -5 28.4736 3.50779   2
  -6  -9   5 29.2164 4.29044   2
   5   9  -5 14.2447 3.17554   2
  -5  -9   5 8.10324 3.26236   2
   4   9  -5 34.6082 4.30355   2
  -4  -9   5 32.0571 4.02219   2
   3   9  -5 30.3494 4.07005   2
  -3  -9   5 30.6347 3.66615   2
   2   9  -5 68.3993 5.61143   2
  -2  -9   5 57.8894 6.09861   3
  -2  -9   5 59.1427 5.54512   5
  -2  -9   5 56.1908 4.20022   2
   1   9  -5 65.3545 5.40493   2
  -1  -9   5 81.6532 6.77755   1
  -1  -9   5 76.3565 4.23751   2
  -1  -9   5 70.2420 5.64232   5
  -1  -9   5 75.4972 6.68043   3
   0   9  -5 61.9515 5.17462   2
   0  -9   5 69.8819 6.32602   3
   0  -9   5 56.8254 4.76007   5
   0  -9   5 56.6484 3.14723   2
   0  -9   5 60.1046 3.52103   4
   0  -9   5 74.1936 6.63760   1
  -1   9  -5 54.7866 4.68970   2
   1  -9   5 64.2712 4.43095   5
   1  -9   5 66.0189 6.00487   1
   1  -9   5 66.0936 6.65766   3
  -2   9  -5 154.681 6.91067   2
   2  -9   5 164.404 8.49316   1
   2  -9   5 173.317 5.98952   5
   2  -9   5 164.128 5.72508   5
   2  -9   5 165.487 9.06269   3
  -3   9  -5 34.7369 3.65127   2
   3  -9   5 32.5149 4.57802   1
   3  -9   5 38.0390 5.78727   3
   4  -9   5 40.9728 4.84483   1
   4  -9   5 34.7480 5.69442   3
   5  -9   5 144.572 7.89541   1
   5  -9   5 143.947 9.93277   3
   6  -9   5 2.13355 2.66902   1
   6  -9   5 1.78452 4.10153   3
   6  -9   5 1.03647 2.78772   1
   7  -9   5 5.82250 2.83843   1
   7  -9   5 0.28547 4.00835   3
   7  -9   5 5.29781 2.96153   1
   8  -9   5 18.9949 5.84880   3
   8  -9   5 26.6458 3.94727   1
   8  -9   5 24.2341 3.76072   1
   9  -9   5 -0.5203 4.28224   3
   9  -9   5 3.65681 2.62820   1
   9  -9   5 -2.4364 2.54338   1
   9   8  -5 1.18104 1.95250   5
   9   8  -5 -6.1062 3.89690   1
   9   8  -5 -1.3391 2.00944   5
  -9  -8   5 0.81786 3.64988   2
   8   8  -5 10.0402 4.72399   1
   8   8  -5 10.8324 3.43972   5
   8   8  -5 11.0199 3.20960   5
  -8  -8   5 4.46072 3.59728   2
   7   8  -5 33.9641 5.11135   5
   7   8  -5 33.9924 4.79236   5
   7   8  -5 45.6793 5.99730   1
  -7  -8   5 31.1096 4.36326   2
   6   8  -5 60.9694 6.47352   1
   6   8  -5 48.8221 5.87241   5
   6   8  -5 54.3302 4.02816   2
  -6  -8   5 38.1233 4.40540   2
   5   8  -5 0.51131 3.04988   1
   5   8  -5 -1.5310 2.13010   2
   5   8  -5 2.46566 2.79863   5
  -5  -8   5 5.41595 2.86381   2
   4   8  -5 -1.6405 2.54381   5
   4   8  -5 1.81372 2.26439   2
   4   8  -5 1.87788 2.88548   1
  -4  -8   5 -1.2282 2.43260   2
   3   8  -5 156.597 10.8739   1
   3   8  -5 151.509 7.11565   2
  -3  -8   5 156.242 6.51643   2
   2   8  -5 214.133 8.29791   2
  -2  -8   5 221.528 8.84189   5
  -2  -8   5 211.160 7.22199   2
  -2  -8   5 212.964 9.33786   1
   1   8  -5 1.92262 2.29227   2
  -1  -8   5 4.31128 3.09115   3
  -1  -8   5 2.45061 1.76174   2
  -1  -8   5 3.94521 2.16410   5
  -1  -8   5 9.61144 3.01867   1
   0   8  -5 64.8510 4.86911   2
   0  -8   5 73.6574 5.96174   3
   0  -8   5 60.8824 3.18419   2
   0  -8   5 56.6824 4.50492   5
   0  -8   5 68.9260 5.89044   1
  -1   8  -5 13.4465 2.69716   2
   1  -8   5 17.0841 3.55513   3
   1  -8   5 17.7523 2.70699   5
   1  -8   5 21.0358 1.93051   4
   1  -8   5 19.7037 3.41590   1
  -2   8  -5 -1.1980 1.72907   2
   2  -8   5 -2.1379 1.74566   1
   2  -8   5 1.68751 1.20438   4
   2  -8   5 2.69804 2.66027   3
   2  -8   5 -1.3807 2.05586   1
   2  -8   5 -0.7394 1.17967   5
   2  -8   5 -0.3853 1.33253   5
  -3   8  -5 43.9455 3.54801   2
   3  -8   5 36.0015 2.86538   4
   3  -8   5 45.0913 5.54470   3
   3  -8   5 40.9347 4.20097   1
   3  -8   5 35.7196 4.10738   1
  -4   8  -5 4.29619 2.05662   2
   4  -8   5 8.32829 3.58000   3
   4  -8   5 4.58132 1.94333   4
   4  -8   5 1.13217 2.38026   1
   4  -8   5 1.82094 2.24619   1
   5  -8   5 104.685 6.30458   1
   5  -8   5 104.113 5.51539   4
   5  -8   5 104.009 6.03042   1
   5  -8   5 103.587 8.26308   3
   6  -8   5 203.001 8.42690   4
   6  -8   5 218.289 8.29356   1
   6  -8   5 243.235 12.7376   3
   6  -8   5 225.229 8.58143   1
   7  -8   5 19.8213 5.42533   3
   7  -8   5 16.8955 3.12375   1
   7  -8   5 16.4118 3.88667   4
   7  -8   5 18.8707 3.26978   1
   8  -8   5 -2.1035 4.72678   4
   8  -8   5 4.38976 2.43026   1
   8  -8   5 3.63466 4.38045   3
   8  -8   5 4.38884 2.48522   1
   9  -8   5 23.4209 6.32123   3
   9  -8   5 25.3848 3.47781   1
   9  -8   5 30.3268 3.58717   1
  10  -8   5 11.5973 5.50407   3
  10  -8   5 9.93841 2.69438   1
  10  -8   5 5.90383 2.46074   1
  10   7  -5 -1.9453 4.09446   1
 -10  -7   5 1.14536 3.60429   2
   9   7  -5 -3.0280 3.88258   1
  -9  -7   5 -1.7704 3.31794   2
   8   7  -5 21.7668 3.29657   5
   8   7  -5 30.9739 4.03854   5
   8   7  -5 40.5262 5.81541   1
  -8  -7   5 33.1548 4.45847   2
   7   7  -5 155.515 8.02131   5
   7   7  -5 137.988 7.47607   5
   7   7  -5 166.993 9.41847   1
  -7  -7   5 173.161 7.85424   2
   6   7  -5 23.8809 2.27779   2
   6   7  -5 26.0577 4.12353   5
   6   7  -5 19.8545 4.13522   1
  -6  -7   5 22.9832 3.55363   2
   5   7  -5 8.68182 3.11741   1
   5   7  -5 3.35631 2.65298   5
   5   7  -5 3.70591 1.92180   2
  -5  -7   5 0.31255 2.27076   2
   4   7  -5 358.622 12.4588   5
   4   7  -5 390.622 12.4325   1
   4   7  -5 360.351 10.6108   2
  -4  -7   5 369.613 10.5628   2
   3   7  -5 3.09088 2.07978   2
   3   7  -5 1.32347 2.47302   1
   3   7  -5 -0.4303 2.29425   5
  -3  -7   5 1.10704 1.94244   2
  -3  -7   5 0.57283 2.26234   1
  -3  -7   5 0.35436 2.41559   5
   2   7  -5 0.01783 2.29148   1
   2   7  -5 0.51818 2.62697   5
   2   7  -5 -1.8186 1.83676   2
  -2  -7   5 -2.0167 1.73465   2
  -2  -7   5 -3.1424 2.24147   1
  -2  -7   5 0.23199 2.17225   5
   1   7  -5 7.45453 2.53950   1
   1   7  -5 9.57316 2.48573   2
  -1  -7   5 7.87337 3.02840   3
  -1  -7   5 9.47846 2.86050   1
  -1  -7   5 9.73664 1.99932   2
  -1  -7   5 7.11142 2.52571   5
   0   7  -5 100.565 5.19586   2
   0  -7   5 111.501 5.36574   5
   0  -7   5 104.355 6.27145   3
   0  -7   5 106.182 6.22946   1
   0  -7   5 105.377 3.93357   2
  -1   7  -5 57.7567 4.07645   2
   1  -7   5 62.6760 2.96208   4
   1  -7   5 57.4417 1.96375   2
   1  -7   5 56.7920 3.76755   5
   1  -7   5 64.0974 5.39695   3
   1  -7   5 71.1437 5.45601   1
  -2   7  -5 5.27069 1.77664   2
   2  -7   5 3.54313 2.22743   1
   2  -7   5 12.6214 3.39120   3
   2  -7   5 3.75478 1.36426   5
   2  -7   5 9.49275 2.54651   1
   2  -7   5 2.97335 1.54788   5
   2  -7   5 4.59227 1.50859   4
  -3   7  -5 179.286 5.70499   2
   3  -7   5 170.616 5.96217   4
   3  -7   5 160.741 6.74507   1
   3  -7   5 167.468 8.54667   3
   3  -7   5 175.128 7.27641   1
  -4   7  -5 182.078 5.36214   2
   4  -7   5 180.037 6.77520   4
   4  -7   5 172.594 9.10728   3
   4  -7   5 193.226 7.15231   1
   4  -7   5 186.408 7.43259   1
   5  -7   5 61.1929 6.67617   3
   5  -7   5 58.2592 4.78247   4
   5  -7   5 59.7569 4.65423   1
   5  -7   5 74.6793 4.57172   1
   6  -7   5 55.8847 7.05609   3
   6  -7   5 60.0877 4.49452   1
   6  -7   5 63.7610 4.20350   1
   6  -7   5 61.2327 5.34210   4
   7  -7   5 6.41357 2.05422   1
   7  -7   5 5.26071 3.14024   4
   7  -7   5 3.11678 2.13984   1
   7  -7   5 -2.9187 3.50575   3
   8  -7   5 28.1859 4.90860   4
   8  -7   5 33.8940 3.32919   1
   8  -7   5 34.3886 3.20663   1
   8  -7   5 32.8694 6.41632   3
   9  -7   5 16.8569 5.76936   3
   9  -7   5 16.6571 2.54074   1
   9  -7   5 16.2686 2.63479   1
   9  -7   5 18.8254 4.79561   4
  10  -7   5 1.48998 1.93414   1
  10  -7   5 -0.6130 1.89460   1
  10  -7   5 -3.1659 4.24344   3
  10  -7   5 -2.2435 3.88689   4
  11  -7   5 2.22596 4.78228   4
  11  -7   5 11.4764 5.63165   3
  10   6  -5 28.1877 5.53834   1
   9   6  -5 20.2980 4.86745   1
  -9  -6   5 22.4206 4.13941   2
   8   6  -5 15.9632 4.39521   1
   8   6  -5 16.6860 2.50480   5
   8   6  -5 16.5421 2.55607   5
  -8  -6   5 16.3708 3.65623   2
   7   6  -5 21.8689 4.27192   1
   7   6  -5 21.7928 3.23951   5
   7   6  -5 15.1706 3.15047   5
  -7  -6   5 17.9058 3.42601   2
   6   6  -5 193.041 9.04090   1
   6   6  -5 200.025 8.16879   5
   6   6  -5 195.052 8.28101   5
  -6  -6   5 193.505 7.53037   2
   5   6  -5 87.2665 5.94569   5
   5   6  -5 88.0799 6.27998   1
   5   6  -5 96.1449 4.36139   2
  -5  -6   5 88.4294 5.20735   2
   4   6  -5 0.95895 2.13147   5
   4   6  -5 0.89723 2.25294   1
   4   6  -5 0.94881 1.58315   2
  -4  -6   5 1.09096 1.89838   2
   3   6  -5 4.76368 2.44093   1
   3   6  -5 8.81250 2.19280   2
   3   6  -5 7.45445 2.43890   5
  -3  -6   5 9.46781 2.24820   2
  -3  -6   5 5.60271 2.46493   1
  -3  -6   5 7.38744 1.96319   5
   2   6  -5 183.959 6.81799   2
   2   6  -5 183.090 7.28840   1
   2   6  -5 162.501 7.46946   5
  -2  -6   5 230.588 8.88875   5
  -2  -6   5 182.234 6.12193   2
  -2  -6   5 185.111 7.66539   1
   1   6  -5 3.81990 2.00294   1
   1   6  -5 3.14117 1.88697   2
  -1  -6   5 6.11384 2.62549   3
  -1  -6   5 4.30007 1.99449   5
  -1  -6   5 6.27502 2.45830   1
  -1  -6   5 2.99459 1.54926   2
   0   6  -5 291.649 8.58935   2
   0  -6   5 307.774 9.83337   3
   0  -6   5 294.692 9.72164   1
   0  -6   5 297.029 7.25786   2
   0  -6   5 287.665 8.67628   5
  -1   6  -5 2.83806 1.78556   2
   1  -6   5 5.62399 0.89623   2
   1  -6   5 2.48494 1.90037   1
   1  -6   5 2.76546 1.67906   5
   1  -6   5 4.47039 0.90863   2
   1  -6   5 5.73714 1.39397   4
   1  -6   5 3.83614 2.61009   3
   1  -6   5 5.77306 2.29380   1
  -2   6  -5 444.825 10.6218   2
   2  -6   5 456.349 10.8153   4
   2  -6   5 446.383 10.1142   5
   2  -6   5 469.150 12.0256   1
   2  -6   5 463.086 13.6687   3
   2  -6   5 446.902 12.2420   1
  -3   6  -5 371.356 8.58519   2
   3  -6   5 362.576 9.84194   4
   3  -6   5 366.257 10.4192   1
   3  -6   5 354.553 12.2841   3
   3  -6   5 381.811 10.1536   1
   4  -6   5 36.7348 4.96238   3
   4  -6   5 45.8858 3.47408   1
   4  -6   5 42.7145 3.83846   4
   4  -6   5 39.9371 3.48250   1
   5  -6   5 788.875 19.2584   4
   5  -6   5 807.750 22.1436   3
   5  -6   5 780.291 17.5167   1
   5  -6   5 802.509 17.1897   1
   6  -6   5 1.69277 3.21346   3
   6  -6   5 2.92014 1.73047   1
   6  -6   5 -3.1536 2.28216   4
   6  -6   5 0.40499 1.40174   1
   7  -6   5 88.0157 6.56814   4
   7  -6   5 67.6839 3.59554   1
   7  -6   5 67.4948 3.88313   1
   7  -6   5 78.7347 8.08766   3
   8  -6   5 60.6611 6.43424   4
   8  -6   5 48.2900 3.30363   1
   8  -6   5 48.5723 3.50492   1
   8  -6   5 58.7388 7.38886   3
   9  -6   5 0.49931 3.97516   3
   9  -6   5 -1.2615 1.29936   1
   9  -6   5 -3.2645 1.46766   1
   9  -6   5 -7.0558 3.09732   4
  10  -6   5 14.5403 5.46123   3
  10  -6   5 8.96093 4.79932   4
  11  -6   5 2.47492 4.79864   4
  11  -6   5 2.74200 4.71291   3
  11   5  -5 3.59225 4.09317   1
  10   5  -5 18.9077 4.80804   1
   9   5  -5 2.77528 3.69570   1
  -9  -5   5 0.07761 3.08496   2
   8   5  -5 4.61177 3.35542   1
  -8  -5   5 4.29616 2.73869   2
   7   5  -5 0.54371 1.78028   5
   7   5  -5 2.39478 2.12598   5
   7   5  -5 0.20703 2.83248   1
  -7  -5   5 3.20432 2.42593   2
   6   5  -5 1.60292 2.57931   1
   6   5  -5 2.95020 2.08388   5
   6   5  -5 0.85053 1.76061   5
  -6  -5   5 2.22495 2.13283   2
   5   5  -5 9.03520 2.61438   5
   5   5  -5 5.72469 2.69944   1
   5   5  -5 8.23000 1.47349   2
   5   5  -5 9.55644 2.28508   2
  -5  -5   5 4.19870 2.19760   2
   4   5  -5 329.179 10.5078   5
   4   5  -5 324.605 8.80497   2
   4   5  -5 329.076 10.4519   1
  -4  -5   5 337.495 9.13563   2
   3   5  -5 81.2821 5.10203   1
   3   5  -5 78.3581 4.19488   2
   3   5  -5 83.8937 5.25100   5
  -3  -5   5 84.1888 4.19662   2
  -3  -5   5 71.5917 4.75776   1
   2   5  -5 194.625 7.00122   1
   2   5  -5 179.257 6.36982   2
   2   5  -5 188.533 7.43285   5
  -2  -5   5 182.230 6.82397   5
  -2  -5   5 193.695 7.25501   1
  -2  -5   5 185.911 5.85234   2
   1   5  -5 32.4907 3.04991   2
   1   5  -5 35.6921 3.06070   1
  -1  -5   5 30.4146 2.38004   2
  -1  -5   5 24.9657 3.10744   1
  -1  -5   5 32.7051 3.38333   3
  -1  -5   5 25.8913 2.82657   5
   0   5  -5 1174.06 23.4458   2
   0  -5   5 1152.27 22.1881   2
   0  -5   5 1151.43 24.6183   1
   0  -5   5 1157.04 23.6882   5
   0  -5   5 1149.41 24.8159   3
  -1   5  -5 1756.71 33.0834   2
   1  -5   5 1740.50 31.2853   2
   1  -5   5 1753.74 35.4493   3
   1  -5   5 1635.87 31.2436   2
   1  -5   5 1783.96 32.6409   4
   1  -5   5 1760.15 34.5841   1
   1  -5   5 1766.01 33.1100   5
   1  -5   5 1642.48 33.9593   1
  -2   5  -5 17.5098 1.87175   2
   2  -5   5 21.4161 1.85869   5
   2  -5   5 20.4314 2.32643   4
   2  -5   5 27.1524 3.75156   3
   2  -5   5 25.7777 2.70193   1
   2  -5   5 21.6959 2.67608   1
  -3   5  -5 586.372 11.6191   2
   3  -5   5 585.077 15.9541   3
   3  -5   5 566.985 13.5390   1
   3  -5   5 597.693 13.9744   4
   3  -5   5 574.011 13.0903   1
   4  -5   5 690.731 14.4996   1
   4  -5   5 673.814 14.9022   1
   4  -5   5 658.071 16.3459   4
   4  -5   5 679.549 18.4259   3
   5  -5   5 58.0535 2.99195   1
   5  -5   5 52.7683 4.67158   4
   5  -5   5 66.4259 6.51258   3
   5  -5   5 49.7582 3.25436   1
   6  -5   5 11.2455 3.13704   4
   6  -5   5 8.93970 3.70814   3
   6  -5   5 10.7177 1.60441   1
   6  -5   5 9.20237 1.76833   1
   7  -5   5 13.4117 1.71512   1
   7  -5   5 10.8418 3.89483   3
   7  -5   5 10.8174 1.49211   1
   7  -5   5 12.2284 3.81534   4
   8  -5   5 336.836 14.4596   3
   8  -5   5 330.620 13.4896   4
   9  -5   5 13.5715 4.53469   4
   9  -5   5 18.0516 5.03740   3
  10  -5   5 13.0558 5.13936   3
  10  -5   5 11.4177 5.17916   4
  11  -5   5 -4.8974 3.73859   3
  11  -5   5 -3.4397 4.00515   4
  11   4  -5 71.8678 7.04618   1
  10   4  -5 22.3479 4.49072   1
   9   4  -5 9.56393 3.66136   1
   8   4  -5 -1.1020 2.76577   1
  -8  -4   5 -2.6041 2.09961   2
   7   4  -5 91.3158 6.43029   1
  -7  -4   5 90.5167 4.98726   2
   6   4  -5 22.0578 2.90732   5
   6   4  -5 25.6750 3.62487   1
   6   4  -5 24.1833 2.86036   5
   6   4  -5 24.4088 3.75826   1
  -6  -4   5 25.9347 3.06033   2
   5   4  -5 197.535 7.19031   5
   5   4  -5 199.374 7.36480   5
   5   4  -5 197.831 7.91367   1
   5   4  -5 202.108 8.23559   1
  -5  -4   5 196.869 6.57970   2
   4   4  -5 1619.45 33.4977   5
   4   4  -5 1648.58 31.5037   2
   4   4  -5 1650.67 33.6242   1
  -4  -4   5 1681.03 32.0600   2
   3   4  -5 161.566 6.45720   1
   3   4  -5 153.280 5.43426   2
   3   4  -5 154.620 6.42284   5
  -3  -4   5 164.439 5.43180   2
   2   4  -5 2656.04 49.8033   1
   2   4  -5 2666.26 49.2423   2
   2   4  -5 2440.56 50.1930   5
  -2  -4   5 2652.98 48.4939   2
  -2  -4   5 2615.05 50.1497   1
  -2  -4   5 2710.81 52.0120   5
   1   4  -5 114.072 4.69901   1
   1   4  -5 120.200 4.56891   2
  -1  -4   5 119.115 5.02766   3
  -1  -4   5 124.074 4.85540   5
  -1  -4   5 118.507 4.00039   2
  -1  -4   5 118.545 5.11939   1
   0   4  -5 1.85623 1.16281   2
   0  -4   5 3.25489 1.23201   5
   0  -4   5 2.41002 1.39126   1
   0  -4   5 2.66965 0.92023   2
   0  -4   5 4.68371 1.82234   3
  -1   4  -5 18.1509 1.79047   2
   1  -4   5 16.9959 1.96537   1
   1  -4   5 16.2706 1.26989   2
   1  -4   5 18.2220 2.17389   1
   1  -4   5 18.4892 2.48324   3
   1  -4   5 13.2518 1.05344   2
   1  -4   5 20.2973 1.84250   5
  -2   4  -5 -0.5089 0.82610   2
   2  -4   5 0.27599 1.24081   1
   2  -4   5 -1.8793 1.60730   3
   2  -4   5 1.87618 1.18501   1
   2  -4   5 0.65383 1.17784   4
   2  -4   5 -0.9857 0.69647   5
   3  -4   5 73.8183 3.54558   1
   3  -4   5 71.6924 4.07551   4
   3  -4   5 80.0282 3.32017   1
   3  -4   5 70.9323 5.10616   3
   4  -4   5 1247.81 23.6969   1
   4  -4   5 1254.44 26.6923   4
   4  -4   5 1230.20 24.0798   1
   4  -4   5 1233.63 28.2927   3
   5  -4   5 515.891 10.6337   1
   5  -4   5 511.389 15.7255   3
   5  -4   5 527.645 14.6457   4
   5  -4   5 522.324 10.9882   1
   6  -4   5 39.8714 4.75029   4
   6  -4   5 46.7416 5.70529   3
   7  -4   5 280.320 11.5984   4
   7  -4   5 274.419 12.0355   3
   8  -4   5 39.1362 5.77502   4
   8  -4   5 58.4318 7.31421   3
   9  -4   5 1.91570 3.77846   4
   9  -4   5 5.06275 3.99111   3
  10  -4   5 -0.8930 4.14921   4
  10  -4   5 17.8629 5.34131   3
  11  -4   5 -4.7438 3.83545   3
  11  -4   5 3.01938 4.67464   4
  12  -4   5 2.65187 4.60405   3
  12  -4   5 10.3668 5.63750   4
  11   3  -5 20.8559 4.33575   1
  10   3  -5 0.58277 3.12656   1
   9   3  -5 46.4385 4.93214   1
   8   3  -5 355.259 11.5815   1
  -8  -3   5 359.337 11.6713   2
   7   3  -5 0.53503 2.36168   1
   7   3  -5 1.27899 2.13177   1
  -7  -3   5 0.93674 1.89620   2
   6   3  -5 7.21755 1.68956   5
   6   3  -5 7.80580 1.79745   5
   6   3  -5 3.55253 2.46813   1
   6   3  -5 5.09915 2.40067   1
  -6  -3   5 4.38180 1.99567   2
   5   3  -5 291.682 8.63457   5
   5   3  -5 295.632 8.61411   5
   5   3  -5 311.981 9.83801   1
   5   3  -5 314.339 9.64743   1
  -5  -3   5 319.221 8.24837   2
   4   3  -5 2.76634 2.03639   1
   4   3  -5 6.02806 1.86378   5
   4   3  -5 4.15255 1.12200   2
   4   3  -5 3.47391 1.79705   5
   4   3  -5 5.78765 2.07298   1
   4   3  -5 4.97245 1.04440   2
  -4  -3   5 5.19747 1.73279   2
   3   3  -5 1478.44 27.9920   2
   3   3  -5 1426.75 29.2475   5
   3   3  -5 1435.95 29.0639   1
  -3  -3   5 1456.24 27.8236   2
   2   3  -5 26.6207 2.32648   2
   2   3  -5 23.7230 2.35220   5
   2   3  -5 21.4745 2.28549   1
  -2  -3   5 25.6366 2.08332   2
  -2  -3   5 26.8192 2.59359   1
   1   3  -5 845.894 17.6124   1
   1   3  -5 835.051 17.3673   2
  -1  -3   5 857.719 17.7290   5
  -1  -3   5 851.122 18.0782   1
  -1  -3   5 847.666 16.6570   2
  -1  -3   5 831.620 17.7046   3
   0   3  -5 2.46645 1.04806   2
   0  -3   5 1.92265 0.91190   5
   0  -3   5 7.06315 1.06716   2
   0  -3   5 2.77505 1.15706   1
   0  -3   5 2.70370 1.29759   3
  -1   3  -5 129.231 3.90387   2
   1  -3   5 133.773 3.07953   2
   1  -3   5 134.609 4.35481   1
   1  -3   5 138.097 4.65866   1
   1  -3   5 125.511 5.03588   3
   1  -3   5 134.325 4.00940   5
  -2   3  -5 660.713 12.5460   2
   2  -3   5 664.789 13.8957   1
   2  -3   5 651.804 13.4712   1
   2  -3   5 640.198 12.4443   5
   2  -3   5 637.026 15.4500   3
   2  -3   5 661.111 14.2192   4
   3  -3   5 961.897 20.3102   4
   3  -3   5 932.819 18.4828   1
   3  -3   5 932.339 21.4021   3
   3  -3   5 919.127 18.0977   1
   4  -3   5 24.1337 3.08227   4
   4  -3   5 26.3780 1.71668   1
   4  -3   5 29.3769 3.79967   3
   4  -3   5 26.9891 1.90753   1
   5  -3   5 88.0319 6.14159   3
   5  -3   5 74.9505 5.43519   4
   6  -3   5 28.8916 4.49332   4
   6  -3   5 25.5992 4.36689   3
   7  -3   5 -0.9363 2.84747   3
   7  -3   5 -1.2338 2.74319   4
   8  -3   5 455.859 16.2740   4
   8  -3   5 465.665 16.4525   3
   9  -3   5 10.8142 4.54885   4
   9  -3   5 18.0186 4.95078   3
  10  -3   5 23.9560 5.88138   4
  10  -3   5 19.2560 5.17437   3
  11  -3   5 27.9549 6.66638   4
  11  -3   5 41.3265 7.07387   3
  12  -3   5 -1.3509 4.66970   3
  12  -3   5 10.0794 5.93616   4
  11   2  -5 13.4668 3.65917   1
  10   2  -5 24.6490 4.00212   1
   9   2  -5 4.17588 2.71904   1
   8   2  -5 26.3446 3.65101   1
   8   2  -5 29.0333 3.88416   1
   7   2  -5 -0.2237 2.20250   1
   7   2  -5 4.47387 2.28766   1
  -7  -2   5 2.38786 1.76230   2
   6   2  -5 104.336 5.58890   1
   6   2  -5 101.909 5.54527   1
  -6  -2   5 100.145 4.24744   2
   5   2  -5 2110.76 39.1695   5
   5   2  -5 2120.56 40.7489   1
   5   2  -5 2086.54 41.0457   1
   5   2  -5 2067.47 39.1637   5
  -5  -2   5 2056.45 38.9309   2
   4   2  -5 2610.26 49.0214   5
   4   2  -5 2615.36 49.1932   5
   4   2  -5 2623.34 49.5360   1
   4   2  -5 2629.04 49.9822   1
  -4  -2   5 2621.17 48.1116   2
   3   2  -5 139.584 5.26535   5
   3   2  -5 153.707 5.38602   1
   3   2  -5 154.141 6.59821   1
   3   2  -5 151.615 5.34586   5
   3   2  -5 151.891 4.24000   2
  -3  -2   5 153.759 4.53475   2
   2   2  -5 182.355 5.76456   5
   2   2  -5 190.653 5.30963   2
   2   2  -5 194.785 6.05085   5
   2   2  -5 187.825 5.70069   1
  -2  -2   5 179.018 4.92653   2
   1   2  -5 127.243 4.24721   1
   1   2  -5 129.843 4.11655   2
  -1  -2   5 126.022 4.12732   3
  -1  -2   5 120.102 3.61291   2
  -1  -2   5 124.323 4.44050   1
   0   2  -5 171.749 4.87359   1
   0   2  -5 170.482 4.76520   2
   0  -2   5 168.697 4.81677   5
   0  -2   5 167.448 5.13434   3
   0  -2   5 163.195 4.20945   2
   0  -2   5 162.605 5.15580   1
  -1   2  -5 14.5673 1.36738   2
   1  -2   5 14.4434 1.36156   5
   1  -2   5 16.2797 1.80927   1
   1  -2   5 11.5388 1.93961   3
   1  -2   5 13.7534 1.53653   1
   1  -2   5 13.3548 0.89789   2
  -2   2  -5 175.162 3.99469   2
   2  -2   5 170.804 3.77390   5
   2  -2   5 167.639 4.72940   1
   2  -2   5 164.429 5.26219   4
   2  -2   5 170.129 4.50346   1
   2  -2   5 167.315 6.01411   3
   3  -2   5 382.119 10.1197   4
   3  -2   5 368.382 7.82957   1
   3  -2   5 359.207 10.5506   3
   3  -2   5 382.975 8.14337   1
   4  -2   5 2007.59 35.8186   1
   4  -2   5 1947.69 40.5829   3
   4  -2   5 2004.49 35.9558   1
   4  -2   5 1999.87 40.1481   4
   5  -2   5 1459.55 31.6900   4
   5  -2   5 1436.47 32.0038   3
   6  -2   5 108.934 6.95958   3
   6  -2   5 96.0704 6.70209   4
   7  -2   5 549.976 17.3204   4
   7  -2   5 557.544 17.2342   3
   8  -2   5 4.78360 3.48408   3
   8  -2   5 7.26516 3.96748   4
   9  -2   5 2.33131 3.74137   3
   9  -2   5 -0.0201 3.80389   4
  10  -2   5 97.5579 9.74231   4
  10  -2   5 98.5781 9.49123   3
  11  -2   5 30.6920 6.32432   3
  11  -2   5 33.5635 7.28395   4
  12  -2   5 -4.9009 5.02920   4
  12   1  -5 13.3945 3.54832   1
  11   1  -5 10.8644 3.20559   1
  10   1  -5 -0.0524 2.37388   1
   9   1  -5 -1.8534 2.02335   1
   9   1  -5 -1.5661 2.08287   1
   8   1  -5 16.8665 2.97797   1
   8   1  -5 19.5648 3.00664   1
   7   1  -5 53.3446 4.25469   1
   7   1  -5 52.4377 4.28902   1
  -7  -1   5 44.7165 2.92343   2
   6   1  -5 184.340 6.72393   1
   6   1  -5 192.215 6.92761   1
  -6  -1   5 188.714 5.30029   2
   5   1  -5 6.55275 2.00615   1
   5   1  -5 10.2434 2.16666   1
  -5  -1   5 11.0404 1.66518   2
   4   1  -5 835.251 17.6562   1
   4   1  -5 845.357 18.0723   1
   4   1  -5 832.704 16.9255   5
   4   1  -5 841.969 16.8492   5
  -4  -1   5 817.313 16.3627   2
   3   1  -5 9.14185 1.67637   1
   3   1  -5 9.53261 1.56685   1
   3   1  -5 7.20848 1.48633   5
   3   1  -5 8.97316 1.42878   5
  -3  -1   5 10.1947 1.29083   2
   2   1  -5 28.3641 2.22364   5
   2   1  -5 25.8104 1.69776   2
   2   1  -5 27.1992 2.15400   1
   2   1  -5 28.7641 2.11234   5
  -2  -1   5 26.3343 1.71074   2
   1   1  -5 376.624 8.70148   1
   1   1  -5 368.077 9.09501   5
   1   1  -5 375.202 8.79088   5
   1   1  -5 392.666 8.60103   2
  -1  -1   5 379.066 8.18110   3
  -1  -1   5 385.141 8.08434   2
  -1  -1   5 383.937 9.00306   1
   0   1  -5 1438.79 26.9728   2
   0   1  -5 1417.22 27.0822   1
   0  -1   5 1429.25 27.4286   1
   0  -1   5 1436.67 27.1861   3
   0  -1   5 1435.00 27.0572   5
   0  -1   5 1425.29 26.4213   2
  -1   1  -5 905.842 17.1940   2
   1  -1   5 889.779 17.7608   1
   1  -1   5 915.078 17.5295   1
   1  -1   5 905.517 16.4993   2
   1  -1   5 891.524 18.4711   3
   1  -1   5 883.922 17.2280   5
   2  -1   5 1.44580 0.46784   5
   2  -1   5 1.96544 0.76614   1
   2  -1   5 -0.2844 0.60906   1
   2  -1   5 2.37105 0.98933   4
   2  -1   5 8.38552 1.66841   3
   3  -1   5 2.18608 1.23229   4
   3  -1   5 0.25610 0.59297   1
   3  -1   5 2.95427 0.74398   1
   3  -1   5 2.73875 1.37078   3
   4  -1   5 704.678 13.4914   1
   4  -1   5 732.501 17.7881   3
   4  -1   5 702.246 13.4672   1
   4  -1   5 717.259 17.4774   4
   5  -1   5 326.977 11.0551   4
   5  -1   5 327.176 11.0216   3
   6  -1   5 141.482 7.92047   4
   6  -1   5 143.414 7.71252   3
   7  -1   5 400.971 14.6442   4
   7  -1   5 432.656 14.4896   3
   8  -1   5 3.27319 3.52571   3
   8  -1   5 8.05510 3.84586   4
   9  -1   5 47.8918 7.22507   4
   9  -1   5 53.3740 6.88918   3
  10  -1   5 33.7881 6.42773   3
  10  -1   5 38.0099 7.02422   4
  11  -1   5 -3.3890 4.84883   4
  12  -1   5 4.31660 1.96334   1
  12  -1   5 8.07518 1.96655   1
  12  -1   5 -0.3895 5.59929   4
  12   0  -5 -0.0013 2.65246   1
  11   0  -5 -0.7866 2.30503   1
  10   0  -5 26.1278 3.43790   1
  10   0  -5 26.9706 3.77623   1
   9   0  -5 8.25072 2.41000   1
   9   0  -5 6.47403 2.35593   1
   8   0  -5 26.5115 3.10777   1
   8   0  -5 22.5968 3.08681   1
   7   0  -5 28.5291 3.04787   1
   7   0  -5 38.4069 3.43948   1
   6   0  -5 12.2138 2.18203   1
   6   0  -5 9.25317 2.01012   1
  -6   0   5 11.0603 1.53068   2
   5   0  -5 2945.91 54.2093   1
   5   0  -5 2853.85 53.6473   1
  -5   0   5 2865.97 51.9932   2
   4   0  -5 353.486 8.65242   1
   4   0  -5 340.976 8.88576   1
  -4   0   5 347.034 7.44235   2
   3   0  -5 201.215 5.69740   1
   3   0  -5 205.353 5.36620   5
   3   0  -5 200.736 5.95047   1
   3   0  -5 203.344 5.50912   5
  -3   0   5 201.357 4.85170   2
   2   0  -5 760.375 15.4076   5
   2   0  -5 766.111 15.5366   1
   2   0  -5 758.418 15.8440   1
   2   0  -5 744.382 15.6983   5
   2   0  -5 765.944 14.4695   2
  -2   0   5 765.857 14.6725   2
   1   0  -5 104.210 3.77640   5
   1   0  -5 106.235 3.42986   5
   1   0  -5 98.2992 3.42274   1
   1   0  -5 98.1908 3.16288   2
  -1   0   5 97.3029 2.94349   2
  -1   0   5 96.1170 2.64964   3
   0   0  -5 53.2295 2.40347   1
   0   0  -5 56.4361 2.33939   2
   0   0   5 59.6400 2.11666   2
   0   0   5 52.9300 2.26138   5
   0   0   5 58.2577 2.32391   3
  -1   0  -5 77.5477 2.63003   2
   1   0   5 78.2980 2.65807   5
   1   0   5 82.2613 3.31322   3
   1   0   5 78.0507 2.18576   2
   1   0   5 76.0194 2.93252   1
   1   0   5 75.8077 2.98361   4
  -2   0  -5 3762.59 66.4380   2
   2   0   5 3738.57 67.0981   1
   2   0   5 3741.29 67.3210   1
   2   0   5 3694.65 69.0222   3
   3   0   5 620.195 12.2762   1
   3   0   5 616.986 14.6729   4
   3   0   5 592.109 14.6600   3
   3   0   5 621.686 12.3913   1
   4   0   5 4484.99 83.8321   4
   4   0   5 4467.48 83.7110   3
   4   0   5 4453.40 79.6159   1
   4   0   5 4430.25 79.5765   1
   5   0   5 64.3568 4.82614   3
   5   0   5 66.1964 5.24610   4
   5   0   5 66.2209 2.47779   1
   5   0   5 69.8786 2.52966   1
   6   0   5 542.556 15.9659   3
   6   0   5 532.726 10.9447   1
   6   0   5 563.500 16.6268   4
   6   0   5 534.034 10.9352   1
   7   0   5 44.0766 5.56037   3
   7   0   5 42.2870 5.83542   4
   7   0   5 42.9579 2.39200   1
   7   0   5 39.4908 2.32676   1
   8   0   5 -1.0882 3.33425   3
   8   0   5 -0.4791 3.21300   4
   8   0   5 3.80554 1.34804   1
   8   0   5 2.68368 1.34928   1
   9   0   5 12.7999 5.24754   4
   9   0   5 9.69146 2.06401   1
   9   0   5 6.14779 2.16596   1
  10   0   5 35.7908 6.73457   4
  10   0   5 50.2972 3.63027   1
  10   0   5 55.2233 3.57854   1
  11   0   5 0.52968 4.45986   4
  11   0   5 7.03797 2.02432   1
  11   0   5 6.95729 2.24441   1
  12   0   5 6.71274 6.11288   4
  12   0   5 7.24883 2.36772   1
  12   0   5 8.26846 2.42493   1
  12  -1  -5 11.8229 3.35480   1
  11  -1  -5 4.16163 2.52234   1
  10  -1  -5 0.88623 2.22502   1
  10  -1  -5 0.98245 2.06952   1
   9  -1  -5 12.7593 2.69767   1
   9  -1  -5 10.5386 2.39597   1
   8  -1  -5 47.3299 3.87898   1
   8  -1  -5 57.6193 4.30409   1
   7  -1  -5 8.72965 2.15776   1
   7  -1  -5 10.3750 2.06743   1
   6  -1  -5 168.386 5.73845   1
   6  -1  -5 166.134 5.96894   1
   5  -1  -5 287.705 8.00016   1
   5  -1  -5 293.183 7.76519   1
   4  -1  -5 14.7339 1.86851   1
   4  -1  -5 13.7843 1.71607   1
  -4   1   5 17.1385 1.24576   2
   3  -1  -5 987.586 18.6672   5
   3  -1  -5 973.806 19.5640   1
   3  -1  -5 959.884 18.4098   5
   3  -1  -5 958.704 19.2151   1
  -3   1   5 957.264 18.0798   2
   2  -1  -5 55.3403 1.45160   2
   2  -1  -5 52.1896 2.33034   5
   2  -1  -5 54.0169 2.72693   1
   2  -1  -5 50.6484 2.58635   1
   2  -1  -5 50.6791 2.59016   5
  -2   1   5 56.5925 2.06227   2
   1  -1  -5 1438.08 27.1887   5
   1  -1  -5 1422.25 27.3914   1
   1  -1  -5 1420.15 27.7194   5
   1  -1  -5 1473.42 26.7646   2
  -1   1   5 1454.26 26.6221   2
   0  -1  -5 2730.44 49.4124   1
   0  -1  -5 2593.71 49.7506   5
   0  -1  -5 2737.13 49.0594   2
   0   1   5 2719.86 48.5755   2
   0   1   5 2700.26 48.8485   3
   0   1   5 2708.72 49.6356   1
  -1  -1  -5 2037.16 37.1192   2
   1   1   5 2019.75 37.2682   5
   1   1   5 2028.88 36.5203   2
   1   1   5 2014.91 37.7168   5
   1   1   5 1993.61 37.8752   3
   1   1   5 1983.91 37.5624   1
   1   1   5 2051.12 37.7325   4
  -2  -1  -5 137.335 3.71489   2
   2   1   5 133.366 4.04758   1
   2   1   5 131.047 4.82421   4
   2   1   5 133.644 4.97380   3
   2   1   5 134.469 3.10336   2
   2   1   5 128.848 3.99406   1
   2   1   5 136.861 4.07097   5
   2   1   5 134.757 4.17487   1
   2   1   5 134.402 3.00859   2
  -3  -1  -5 884.425 16.3491   2
   3   1   5 870.645 17.3423   1
   3   1   5 868.962 17.4077   1
   3   1   5 874.010 19.5246   4
   3   1   5 870.455 19.5443   3
   4   1   5 33.6923 3.78993   3
   4   1   5 31.9004 2.10251   1
   4   1   5 32.5883 2.12603   1
   4   1   5 36.7957 3.87553   4
   5   1   5 212.997 8.98291   4
   5   1   5 225.736 5.93069   1
   5   1   5 208.196 8.68356   3
   5   1   5 224.237 5.93241   1
   6   1   5 1.80690 1.16031   1
   6   1   5 -1.5980 2.25913   4
   6   1   5 1.04603 2.68889   3
   6   1   5 0.55189 1.16654   1
   7   1   5 51.9376 6.34055   4
   7   1   5 51.1034 3.12571   1
   7   1   5 51.9017 3.23579   1
   8   1   5 98.5286 8.74103   4
   8   1   5 101.351 4.62586   1
   8   1   5 102.397 4.54826   1
   9   1   5 1.31411 2.09908   1
   9   1   5 5.46812 4.69885   4
   9   1   5 -0.5650 1.80279   1
  10   1   5 12.7078 2.67588   1
  10   1   5 15.4088 5.30550   4
  10   1   5 18.3171 2.77522   1
  11   1   5 6.24604 2.28642   1
  11   1   5 8.58385 2.55500   1
  11   1   5 2.16732 4.66665   4
  12   1   5 12.1950 2.81522   1
  12   1   5 8.99614 2.73255   1
  12   1   5 4.04129 5.63349   4
  11  -2  -5 1.89248 2.18034   1
  11  -2  -5 -1.2271 2.33444   1
  10  -2  -5 9.37511 2.69360   1
  10  -2  -5 4.81658 2.34820   1
   9  -2  -5 79.2191 4.79046   1
   9  -2  -5 74.5208 4.98345   1
   8  -2  -5 49.1403 3.73409   1
   8  -2  -5 57.3899 4.34324   1
   7  -2  -5 58.2044 3.86325   1
   7  -2  -5 65.2580 4.17520   1
   6  -2  -5 292.455 7.88066   1
   6  -2  -5 287.476 8.14003   1
   5  -2  -5 1855.47 35.3225   1
   5  -2  -5 1864.95 35.7178   1
   4  -2  -5 103.065 3.62721   3
   4  -2  -5 106.585 4.00636   1
   4  -2  -5 97.9730 4.15167   1
   3  -2  -5 377.306 9.15160   1
   3  -2  -5 380.095 7.79968   3
   3  -2  -5 378.147 8.89891   1
   3  -2  -5 368.696 7.76335   5
  -3   2   5 378.904 7.67711   2
   2  -2  -5 101.406 3.61287   5
   2  -2  -5 96.7445 3.79107   1
   2  -2  -5 99.8896 3.22647   5
   2  -2  -5 92.9093 3.60808   1
  -2   2   5 102.148 2.94579   2
   1  -2  -5 591.170 12.4957   5
   1  -2  -5 607.491 12.0079   2
   1  -2  -5 612.403 12.9594   1
   1  -2  -5 616.897 13.2843   5
  -1   2   5 614.450 12.0701   2
   0  -2  -5 40.6532 2.12060   2
   0  -2  -5 37.5438 2.08800   5
   0  -2  -5 42.1786 2.61573   5
   0  -2  -5 36.3587 2.32104   1
   0   2   5 42.8285 1.85377   2
   0   2   5 40.5231 1.81151   2
   0   2   5 37.9815 2.43058   1
  -1  -2  -5 940.862 18.5104   2
  -1  -2  -5 945.314 18.9636   1
   1   2   5 950.047 18.0387   2
   1   2   5 953.813 19.0349   4
   1   2   5 948.240 19.2220   1
   1   2   5 940.457 18.8619   5
  -2  -2  -5 2028.33 37.8008   2
   2   2   5 2058.69 38.5196   5
   2   2   5 2070.30 39.3935   4
   2   2   5 2016.18 38.5822   1
   2   2   5 2058.91 37.1831   2
  -3  -2  -5 128.467 3.82312   2
   3   2   5 127.748 4.50802   1
   3   2   5 127.423 4.36316   1
   3   2   5 128.321 4.10523   5
   3   2   5 126.148 5.51775   4
  -4  -2  -5 30.6348 1.81260   2
   4   2   5 23.8654 3.29050   4
   4   2   5 30.8152 2.51507   1
   4   2   5 33.8251 2.64511   1
   4   2   5 30.7647 1.65514   5
   5   2   5 44.2365 3.14855   1
   5   2   5 50.1620 5.08107   4
   5   2   5 52.1074 3.17275   1
   6   2   5 5.38944 1.82667   1
   6   2   5 5.88990 3.43311   4
   6   2   5 4.02298 1.72674   1
   7   2   5 24.1587 2.82610   1
   7   2   5 31.8933 5.27517   4
   7   2   5 26.7800 2.86751   1
   8   2   5 41.7442 4.04507   1
   8   2   5 54.4336 4.14324   1
   8   2   5 47.1319 6.50547   4
   9   2   5 56.8197 7.52443   4
   9   2   5 60.7046 4.82679   1
   9   2   5 57.6597 4.63036   1
  10   2   5 43.4055 4.26465   1
  10   2   5 37.6461 3.78656   1
  10   2   5 37.1167 6.83829   4
  11   2   5 10.1611 2.88360   1
  11   2   5 5.34537 2.57230   1
  11   2   5 5.75353 5.03291   4
  12   2   5 7.57506 6.15761   4
  12   2   5 7.19277 3.01812   1
  12   2   5 2.40894 2.59535   1
  11  -3  -5 -1.4076 2.11929   1
  11  -3  -5 -0.3117 2.31324   1
  10  -3  -5 34.4772 3.92366   1
  10  -3  -5 34.7394 3.50807   1
   9  -3  -5 10.0050 2.59240   1
   9  -3  -5 9.47390 2.38532   1
   8  -3  -5 -0.7653 1.99824   1
   8  -3  -5 0.28965 1.88060   1
   7  -3  -5 252.513 7.63329   1
   7  -3  -5 248.579 7.92091   1
   6  -3  -5 42.6686 3.31737   1
   6  -3  -5 46.5107 3.82896   3
   6  -3  -5 47.6850 3.60917   1
   5  -3  -5 24.2523 2.42859   1
   5  -3  -5 23.1447 2.61279   3
   5  -3  -5 24.6153 2.59679   1
   4  -3  -5 466.699 11.1379   1
   4  -3  -5 459.225 10.7458   1
   4  -3  -5 458.737 10.5206   3
   3  -3  -5 369.148 9.25672   1
   3  -3  -5 350.953 8.11526   3
   3  -3  -5 362.200 8.88459   1
  -3   3   5 367.772 7.56807   2
   2  -3  -5 145.435 4.55878   5
   2  -3  -5 143.125 4.13665   5
   2  -3  -5 141.114 3.82751   3
   2  -3  -5 148.108 5.04788   1
   2  -3  -5 136.284 4.71685   1
  -2   3   5 144.131 3.87655   2
   1  -3  -5 176.557 5.57632   5
   1  -3  -5 176.251 4.41478   2
   1  -3  -5 175.251 6.50613   1
   1  -3  -5 181.247 5.00438   5
   1  -3  -5 178.777 5.51729   1
  -1   3   5 179.785 4.57709   2
   0  -3  -5 561.966 12.6255   1
   0  -3  -5 567.518 12.6894   1
   0  -3  -5 571.415 12.2296   5
   0  -3  -5 584.730 11.9201   2
   0  -3  -5 557.854 13.0156   5
   0   3   5 567.365 12.8607   1
   0   3   5 565.944 11.5905   2
  -1  -3  -5 272.798 7.42395   1
  -1  -3  -5 279.799 6.88535   2
  -1  -3  -5 277.119 7.94356   5
   1   3   5 266.409 6.46640   2
   1   3   5 274.828 7.15429   4
   1   3   5 273.467 7.61695   1
  -2  -3  -5 314.107 7.63732   2
   2   3   5 308.368 8.63552   4
   2   3   5 317.642 8.47008   1
   2   3   5 294.764 8.19122   5
   2   3   5 316.798 7.19481   2
  -3  -3  -5 0.07833 1.02504   2
   3   3   5 0.00763 1.22317   1
   3   3   5 0.81304 0.75532   2
   3   3   5 1.22995 1.30584   1
   3   3   5 1.49040 1.67209   4
   3   3   5 1.08519 1.11584   5
  -4  -3  -5 961.949 19.3921   2
   4   3   5 966.378 20.4926   1
   4   3   5 967.146 20.7789   1
   4   3   5 982.946 22.9122   4
   4   3   5 999.073 19.8650   5
  -5  -3  -5 -0.9889 0.95164   2
   5   3   5 -1.7827 1.39900   1
   5   3   5 0.00203 2.04183   4
   5   3   5 -1.2358 0.86347   5
   5   3   5 0.47801 1.39851   1
  -6  -3  -5 695.965 14.4481   2
   6   3   5 683.418 19.5509   4
   6   3   5 691.455 16.2802   1
   6   3   5 699.151 16.0570   1
  -7  -3  -5 -0.7701 1.15078   2
   7   3   5 -0.7548 1.76706   1
   7   3   5 -0.1662 1.99353   1
   7   3   5 0.66690 3.28720   4
   8   3   5 -2.4227 3.57581   4
   8   3   5 -4.1318 1.97551   1
   8   3   5 0.37773 1.97001   1
   9   3   5 154.940 7.49884   1
   9   3   5 175.382 7.46754   1
   9   3   5 149.286 10.6458   4
  10   3   5 31.8823 4.20183   1
  10   3   5 28.7371 3.81044   1
  10   3   5 26.8980 6.43357   4
  11   3   5 -3.6570 4.71212   4
  11   3   5 2.41042 2.64093   1
  12   3   5 19.1290 7.14063   4
  12   3   5 22.0771 4.18540   1
  11  -4  -5 1.06425 2.20265   1
  11  -4  -5 4.91531 2.69346   1
  10  -4  -5 5.53585 2.32807   1
  10  -4  -5 9.48788 2.77028   1
   9  -4  -5 1.69081 2.23903   1
   9  -4  -5 2.63075 2.13276   1
   8  -4  -5 2.17371 2.20458   1
   8  -4  -5 1.74213 2.01693   1
   8  -4  -5 -0.5080 2.70895   3
   7  -4  -5 2.99291 2.28960   1
   7  -4  -5 5.64007 2.33432   1
   7  -4  -5 4.72248 2.80925   3
   6  -4  -5 90.5487 5.03108   3
   6  -4  -5 97.3708 4.94866   1
   6  -4  -5 97.6023 4.66152   1
   5  -4  -5 385.693 10.1882   1
   5  -4  -5 387.503 9.84623   1
   5  -4  -5 380.977 10.2131   3
   4  -4  -5 45.4161 3.55866   1
   4  -4  -5 55.8030 3.46513   1
   4  -4  -5 57.6381 3.29959   3
  -4   4   5 55.9459 2.22206   2
   3  -4  -5 1.20948 1.06132   3
   3  -4  -5 0.01814 1.23294   1
   3  -4  -5 0.46458 1.18066   1
  -3   4   5 0.89385 0.83534   2
   2  -4  -5 1.37799 1.13306   5
   2  -4  -5 0.57108 1.21413   1
   2  -4  -5 1.99485 1.26811   1
   2  -4  -5 0.10145 0.78530   5
   2  -4  -5 0.99730 0.93736   3
  -2   4   5 0.18508 0.77042   2
   1  -4  -5 79.1313 3.88884   1
   1  -4  -5 73.8117 3.74946   5
   1  -4  -5 73.3725 3.80635   1
   1  -4  -5 77.7954 4.75447   1
   1  -4  -5 83.8527 3.30213   5
   1  -4  -5 81.8681 2.73040   2
  -1   4   5 82.1378 2.95918   2
  -1   4   5 85.1538 2.98247   2
   0  -4  -5 147.031 5.52030   5
   0  -4  -5 151.194 4.54325   2
   0  -4  -5 160.186 5.54954   1
   0  -4  -5 142.287 4.85483   5
   0   4   5 150.842 4.46652   4
   0   4   5 151.439 4.47091   2
  -1  -4  -5 201.170 6.51679   1
  -1  -4  -5 230.040 7.98357   5
  -1  -4  -5 206.912 5.80301   2
  -1  -4  -5 194.015 6.69321   5
   1   4   5 189.265 6.53819   1
   1   4   5 192.644 5.92171   4
   1   4   5 194.274 5.49529   2
  -2  -4  -5 244.799 6.75203   2
  -2  -4  -5 238.478 7.39945   1
   2   4   5 240.239 6.36563   2
   2   4   5 243.334 7.68432   5
   2   4   5 236.393 7.65719   1
   2   4   5 248.715 7.66728   4
  -3  -4  -5 760.472 15.8583   2
   3   4   5 732.448 15.0507   2
   3   4   5 750.143 16.7582   5
   3   4   5 733.064 17.0229   1
   3   4   5 716.448 17.6067   4
  -4  -4  -5 21.0026 2.27529   2
   4   4   5 18.7739 1.49118   2
   4   4   5 18.0596 2.67661   1
   4   4   5 18.3449 3.11639   4
   4   4   5 19.2339 1.50478   2
   4   4   5 17.7310 2.45354   5
   4   4   5 22.7908 2.74983   1
  -5  -4  -5 231.433 6.74753   2
   5   4   5 226.974 9.57072   4
   5   4   5 229.820 8.07029   1
   5   4   5 223.576 6.79299   5
   5   4   5 226.445 7.71904   1
  -6  -4  -5 88.2163 4.24126   2
   6   4   5 89.3738 5.58061   1
   6   4   5 89.7335 7.02277   4
   6   4   5 91.7400 5.38780   1
  -7  -4  -5 21.0714 2.52532   2
   7   4   5 17.9781 4.74083   4
   7   4   5 17.5406 3.09965   1
   7   4   5 16.5215 3.42484   1
   8   4   5 13.8515 5.23277   4
   8   4   5 8.25711 2.60854   1
   8   4   5 21.0907 3.66313   1
   9   4   5 178.953 8.56785   1
   9   4   5 183.598 12.0594   4
   9   4   5 183.397 8.22917   1
  10   4   5 105.837 7.14526   1
  10   4   5 88.3215 9.43332   4
  11   4   5 21.4798 4.37127   1
  11   4   5 21.8872 7.04506   4
  12   4   5 10.6179 4.04655   1
  12   4   5 10.4412 6.85381   4
  11  -5  -5 16.1400 3.41022   1
  11  -5  -5 16.1045 3.21467   1
  10  -5  -5 19.8457 3.25811   1
  10  -5  -5 25.1761 3.72081   1
   9  -5  -5 78.0933 5.26121   1
   9  -5  -5 86.3751 5.68016   1
   8  -5  -5 37.0080 3.68668   1
   8  -5  -5 48.1065 4.32082   1
   8  -5  -5 47.6093 5.11338   3
   7  -5  -5 2.89309 2.19555   1
   7  -5  -5 2.28735 2.19997   1
   7  -5  -5 -0.6236 2.45311   3
   6  -5  -5 67.1312 4.71165   1
   6  -5  -5 54.4625 4.58693   3
   6  -5  -5 63.4187 4.29259   1
   5  -5  -5 132.631 5.83088   1
   5  -5  -5 125.653 5.46436   1
   5  -5  -5 130.963 5.75525   3
   4  -5  -5 117.753 5.16809   1
   4  -5  -5 114.133 4.96868   3
   4  -5  -5 117.744 5.36040   1
  -4   5   5 115.359 3.63519   2
   3  -5  -5 44.3210 3.53084   1
   3  -5  -5 43.8769 2.97522   3
   3  -5  -5 42.6964 3.34992   1
  -3   5   5 46.8081 2.32300   2
   2  -5  -5 76.8090 3.20019   5
   2  -5  -5 71.4507 3.51893   3
   2  -5  -5 73.3857 4.21555   1
   2  -5  -5 65.6389 3.98335   1
   2  -5  -5 73.4365 4.13819   1
   2  -5  -5 74.5325 3.59008   5
  -2   5   5 78.1166 2.99633   2
   1  -5  -5 455.027 11.6286   1
   1  -5  -5 447.147 10.4999   5
   1  -5  -5 452.170 9.34623   2
   1  -5  -5 442.996 11.3475   5
  -1   5   5 455.669 10.0800   2
   0  -5  -5 906.367 19.4438   5
   0  -5  -5 938.525 20.5457   1
   0  -5  -5 937.362 20.5869   5
   0  -5  -5 946.775 18.7344   2
   0   5   5 922.505 18.6980   4
   0   5   5 962.265 18.9466   2
  -1  -5  -5 44.7545 3.71997   5
  -1  -5  -5 41.8084 3.00682   2
  -1  -5  -5 38.7671 3.05904   5
  -1  -5  -5 45.6015 3.76668   1
   1   5   5 44.5962 2.87771   2
   1   5   5 39.3326 3.44764   1
   1   5   5 42.3323 2.98682   4
  -2  -5  -5 3.12946 1.65007   2
  -2  -5  -5 5.71530 2.05371   1
  -2  -5  -5 3.80357 2.10509   5
   2   5   5 6.42111 2.32945   1
   2   5   5 5.45317 1.56801   2
   2   5   5 5.40875 2.09742   4
   2   5   5 3.55181 1.90576   5
  -3  -5  -5 140.166 5.26394   2
   3   5   5 141.665 6.14729   5
   3   5   5 136.103 4.82212   2
   3   5   5 124.321 6.04722   1
   3   5   5 138.876 6.36151   4
  -4  -5  -5 43.2993 3.42210   2
   4   5   5 32.2267 3.30628   5
   4   5   5 36.5177 3.68917   1
   4   5   5 32.7880 2.43945   2
   4   5   5 38.0745 4.28124   4
  -5  -5  -5 649.397 15.1010   2
   5   5   5 642.493 16.3748   1
   5   5   5 665.198 16.8984   1
   5   5   5 656.076 18.4180   4
   5   5   5 668.673 15.7541   5
  -6  -5  -5 29.2800 3.17259   2
   6   5   5 29.6071 3.69874   1
   6   5   5 21.5207 3.56604   1
   6   5   5 27.4806 4.93612   4
   6   5   5 27.2783 2.93397   5
  -7  -5  -5 25.7473 3.00014   2
   7   5   5 19.6471 5.02509   4
   7   5   5 21.7873 3.56711   1
   7   5   5 17.1483 3.46767   1
  -8  -5  -5 153.823 6.32759   2
   8   5   5 143.369 10.4064   4
   8   5   5 159.282 8.25265   1
   9   5   5 15.1842 3.95920   1
   9   5   5 7.19782 4.91602   4
  10   5   5 1.42663 3.40836   1
  10   5   5 -2.5858 4.27938   4
  11   5   5 -2.6899 4.19179   4
  11   5   5 -4.7628 3.45021   1
  12   5   5 2.54671 5.96182   4
  12   5   5 1.65438 4.14177   1
  10  -6  -5 9.47937 2.99050   1
  10  -6  -5 12.1283 3.26204   1
   9  -6  -5 6.39662 2.57423   1
   9  -6  -5 6.25657 2.82463   1
   8  -6  -5 88.4697 5.51525   1
   8  -6  -5 103.066 6.17500   1
   8  -6  -5 90.9485 8.59800   3
   7  -6  -5 125.024 6.13280   1
   7  -6  -5 132.683 6.63792   1
   7  -6  -5 118.986 7.06308   3
   6  -6  -5 564.957 15.4192   3
   6  -6  -5 578.697 14.9297   1
   6  -6  -5 592.096 14.6134   1
   5  -6  -5 2.79229 2.03472   3
   5  -6  -5 4.91958 2.12144   1
   5  -6  -5 5.88871 2.21719   1
   4  -6  -5 262.389 8.45926   1
   4  -6  -5 253.430 8.36886   1
   4  -6  -5 265.301 8.43598   3
   4  -6  -5 246.780 8.51883   1
  -4   6   5 254.791 6.49633   2
   3  -6  -5 200.735 7.38808   1
   3  -6  -5 201.268 6.99472   3
   3  -6  -5 214.824 7.65387   1
  -3   6   5 199.601 5.60973   2
   2  -6  -5 63.2069 3.23513   5
   2  -6  -5 70.5532 3.98255   3
   2  -6  -5 65.0603 4.50980   1
   2  -6  -5 72.4113 4.68899   1
   2  -6  -5 61.3805 3.67022   5
  -2   6   5 63.4039 3.20105   2
   1  -6  -5 2.04913 1.71448   5
   1  -6  -5 1.32314 1.97693   1
   1  -6  -5 4.80164 1.53014   5
   1  -6  -5 2.07433 1.10090   2
  -1   6   5 5.45150 1.20823   4
  -1   6   5 4.43485 1.47212   2
   0  -6  -5 62.2573 3.32953   2
   0  -6  -5 66.5404 3.81078   5
   0  -6  -5 57.9171 4.37913   5
   0  -6  -5 70.8681 4.77824   1
   0   6   5 57.6975 3.45543   2
   0   6   5 66.4331 3.15104   4
  -1  -6  -5 96.0150 4.32907   2
  -1  -6  -5 94.4948 4.76833   5
  -1  -6  -5 103.658 5.50852   5
  -1  -6  -5 96.4799 5.44252   1
   1   6   5 99.1903 5.41318   1
   1   6   5 98.5978 4.41066   2
   1   6   5 102.224 4.42789   4
  -2  -6  -5 32.4900 3.60086   5
  -2  -6  -5 40.1180 3.89307   1
  -2  -6  -5 36.1621 3.30434   2
   2   6   5 38.4860 4.17470   1
   2   6   5 36.8482 3.46135   4
   2   6   5 38.5530 4.02560   5
   2   6   5 35.5113 3.03119   2
  -3  -6  -5 38.7640 3.44656   2
  -3  -6  -5 37.3217 3.98837   1
   3   6   5 35.0384 3.97771   5
   3   6   5 35.3321 3.79689   4
   3   6   5 37.8686 3.10786   2
   3   6   5 38.5224 4.24269   1
  -4  -6  -5 405.449 10.9584   2
   4   6   5 405.513 12.4905   1
   4   6   5 415.539 12.9092   4
   4   6   5 408.607 10.1442   2
   4   6   5 420.105 12.2491   5
  -5  -6  -5 50.2455 4.07616   2
   5   6   5 52.9950 5.70864   4
   5   6   5 51.7767 4.43580   5
   5   6   5 43.4290 2.69795   2
   5   6   5 54.8328 5.18366   1
  -6  -6  -5 2.28502 2.34620   2
   6   6   5 5.47121 2.13383   5
   6   6   5 -2.2589 2.58095   1
   6   6   5 1.29421 3.52299   4
  -7  -6  -5 48.2642 4.40081   2
   7   6   5 42.1950 3.57042   5
   7   6   5 48.5084 6.76395   4
   7   6   5 43.4383 5.00216   1
  -8  -6  -5 163.070 7.23651   2
   8   6   5 157.033 9.05505   1
   8   6   5 165.585 11.1664   4
  -9  -6  -5 7.94424 4.07477   2
   9   6   5 4.11296 3.83230   1
   9   6   5 2.97151 4.67146   4
  10   6   5 2.01319 5.27283   4
  10   6   5 -5.8748 3.43996   1
  11   6   5 24.2753 6.96810   4
  11   6   5 24.4106 5.37919   1
  10  -7  -5 5.29755 2.68884   1
   9  -7  -5 21.2764 3.54778   1
   9  -7  -5 26.6322 4.23508   1
   8  -7  -5 0.81488 2.48523   1
   8  -7  -5 2.78230 2.50317   1
   7  -7  -5 109.483 6.61164   1
   7  -7  -5 101.810 6.78467   3
   7  -7  -5 103.961 6.14386   1
   6  -7  -5 1.30269 2.40374   1
   6  -7  -5 -3.5136 2.15325   1
   6  -7  -5 2.75518 2.34746   1
   6  -7  -5 6.08086 2.84178   3
   5  -7  -5 1.59503 2.13921   1
   5  -7  -5 1.47628 2.15620   3
   5  -7  -5 -0.7396 2.05235   1
   5  -7  -5 0.86728 2.32278   1
   4  -7  -5 270.867 9.63970   1
   4  -7  -5 283.463 9.62230   1
   4  -7  -5 281.647 9.50729   3
  -4   7   5 294.547 7.46217   2
   3  -7  -5 32.4988 3.66336   3
   3  -7  -5 25.9319 3.42704   1
   3  -7  -5 26.4471 1.98746   5
   3  -7  -5 25.2973 3.44507   1
   3  -7  -5 27.6998 2.19178   5
  -3   7   5 28.0250 2.51636   2
   2  -7  -5 72.4709 5.36466   1
   2  -7  -5 77.3318 4.23241   5
   2  -7  -5 77.1382 3.70108   5
   2  -7  -5 82.6914 4.83613   3
   2  -7  -5 83.8993 5.30445   1
  -2   7   5 82.3392 3.98021   2
   1  -7  -5 590.848 12.1062   2
   1  -7  -5 610.133 12.0359   2
   1  -7  -5 617.290 15.8856   1
   1  -7  -5 618.290 15.0648   5
   1  -7  -5 586.533 13.8363   5
  -1   7   5 575.615 12.5234   4
  -1   7   5 623.708 13.8382   2
   0  -7  -5 108.621 5.06436   5
   0  -7  -5 111.590 5.90849   5
   0  -7  -5 106.853 6.07743   1
   0  -7  -5 105.988 4.23018   2
   0   7   5 91.3242 4.63741   2
   0   7   5 101.040 4.06922   4
  -1  -7  -5 64.2686 4.38701   5
  -1  -7  -5 68.3294 4.08406   2
  -1  -7  -5 74.2399 5.37366   5
  -1  -7  -5 67.1128 5.49180   1
   1   7   5 72.1595 5.40334   1
   1   7   5 73.4440 4.03194   4
   1   7   5 65.4112 4.25141   2
  -2  -7  -5 -1.0264 2.07143   1
  -2  -7  -5 -3.2340 2.11463   5
  -2  -7  -5 -2.5024 1.75488   2
  -2  -7  -5 1.56706 1.98997   5
   2   7   5 -1.1349 2.22039   5
   2   7   5 -0.9098 1.67347   2
   2   7   5 0.84041 1.89652   4
   2   7   5 -0.9175 2.33621   1
  -3  -7  -5 196.880 7.27868   2
  -3  -7  -5 212.456 8.80798   5
  -3  -7  -5 211.304 8.45111   1
   3   7   5 205.660 7.08589   2
   3   7   5 218.198 8.92817   5
   3   7   5 208.735 8.19524   4
   3   7   5 196.439 8.72010   1
  -4  -7  -5 466.551 12.4325   2
   4   7   5 443.035 13.6765   5
   4   7   5 486.862 14.5534   1
   4   7   5 469.068 11.6647   2
   4   7   5 442.523 13.9249   4
  -5  -7  -5 112.743 6.09043   2
   5   7   5 110.846 7.55963   4
   5   7   5 118.928 6.75907   5
   5   7   5 126.337 7.77160   1
   5   7   5 112.676 4.86895   2
  -6  -7  -5 37.2184 4.24301   2
   6   7   5 43.5686 5.63531   1
   6   7   5 34.4081 4.26670   5
   6   7   5 39.4642 5.78764   4
  -7  -7  -5 93.3757 6.14857   2
   7   7   5 99.5588 8.03969   1
   7   7   5 110.639 6.05530   5
   7   7   5 95.3187 8.90633   4
  -8  -7  -5 71.2182 5.70130   2
   8   7   5 61.3853 7.73353   4
   8   7   5 56.9568 6.83950   1
   8   7   5 62.3744 4.21577   5
  -9  -7  -5 17.3847 3.86023   2
   9   7   5 -0.4686 4.05750   1
   9   7   5 15.9504 5.83170   4
  10   7   5 5.78832 5.30811   4
  10   7   5 11.8460 4.67256   1
  11   7   5 0.32813 4.27243   1
  11   7   5 0.25382 5.25044   4
   9  -8  -5 5.10665 3.05150   1
   9  -8  -5 10.9523 3.24534   1
   8  -8  -5 28.0154 4.08721   1
   8  -8  -5 32.4255 4.21022   1
   7  -8  -5 16.4643 4.01184   3
   7  -8  -5 8.48138 3.10266   1
   6  -8  -5 61.5205 5.85148   3
   6  -8  -5 47.5069 4.87198   1
   6  -8  -5 52.8145 6.20730   1
   5  -8  -5 15.7705 3.52791   3
   5  -8  -5 11.1852 3.08323   1
   5  -8  -5 11.2597 3.15151   1
   4  -8  -5 32.7884 4.18067   1
   4  -8  -5 36.9264 4.40869   3
   4  -8  -5 39.4281 4.41820   1
  -4   8   5 41.7068 3.15791   2
   3  -8  -5 17.2079 3.26351   1
   3  -8  -5 22.3933 1.87829   5
   3  -8  -5 11.5306 3.36418   1
   3  -8  -5 21.5516 3.55656   3
   3  -8  -5 19.7484 1.86391   5
  -3   8   5 16.2215 2.43548   2
   2  -8  -5 4.77133 2.52496   3
   2  -8  -5 -3.1035 2.17200   1
   2  -8  -5 3.06532 1.77521   5
   2  -8  -5 1.32328 1.95043   5
   2  -8  -5 0.52597 2.88752   1
  -2   8   5 -1.8196 1.96297   2
  -2   8   5 3.93457 1.24702   4
   1  -8  -5 84.5332 5.20797   5
   1  -8  -5 82.5415 2.79011   2
   1  -8  -5 89.1733 6.30175   1
   1  -8  -5 83.7505 2.62700   2
   1  -8  -5 89.3799 4.65677   5
  -1   8   5 82.3105 3.20982   4
  -1   8   5 81.8591 4.66522   2
   0  -8  -5 513.722 15.0317   1
   0  -8  -5 527.608 11.7901   2
   0  -8  -5 523.115 14.4823   5
   0  -8  -5 521.600 13.4448   5
   0   8   5 523.735 13.1062   2
   0   8   5 505.265 11.3225   4
  -1  -8  -5 7.26037 2.77774   5
  -1  -8  -5 7.24545 2.11063   5
  -1  -8  -5 6.08479 2.97314   1
  -1  -8  -5 5.34214 2.13445   2
   1   8   5 8.03594 2.45205   2
   1   8   5 11.7750 2.11971   4
   1   8   5 4.33199 3.16747   1
  -2  -8  -5 25.4769 3.97011   1
  -2  -8  -5 26.9877 3.35190   2
  -2  -8  -5 23.9812 3.57057   5
  -2  -8  -5 26.0777 3.49733   5
   2   8   5 36.9169 3.54986   4
   2   8   5 23.4861 3.91570   1
   2   8   5 30.2974 3.62044   2
   2   8   5 57.6699 7.65896   5
  -3  -8  -5 113.228 7.16428   5
  -3  -8  -5 116.319 6.12040   2
  -3  -8  -5 121.980 9.02945   5
  -3  -8  -5 120.195 7.60940   1
   3   8   5 133.008 6.59758   4
   3   8   5 120.590 7.71155   1
   3   8   5 123.208 7.73130   5
   3   8   5 123.587 6.07027   2
  -4  -8  -5 -5.8011 2.29913   2
   4   8   5 2.44332 3.07197   4
   4   8   5 -3.7182 2.41438   5
   4   8   5 -4.8766 1.97087   2
   4   8   5 -1.3303 3.60521   1
  -5  -8  -5 -1.9838 2.55910   2
   5   8   5 0.07068 2.02668   2
   5   8   5 -0.2505 3.54825   1
   5   8   5 -1.7233 3.08628   4
   5   8   5 -0.7957 2.56258   5
  -6  -8  -5 13.5639 3.58730   2
   6   8   5 25.1416 4.01179   5
   6   8   5 26.9588 2.56122   2
   6   8   5 29.5590 5.36140   1
   6   8   5 24.7385 5.05066   4
  -7  -8  -5 39.5498 4.71615   2
   7   8   5 32.5728 6.07848   4
   7   8   5 32.9441 4.31412   5
   7   8   5 37.1560 5.85613   1
  -8  -8  -5 -7.0419 2.88736   2
   8   8   5 -1.3084 4.06424   1
   8   8   5 -2.6217 4.20250   4
   8   8   5 -1.6333 2.19559   5
  -9  -8  -5 -2.6957 3.04497   2
   9   8   5 -3.8928 4.48498   4
   9   8   5 -4.7229 3.59305   1
 -10  -8  -5 24.6741 4.80189   2
  10   8   5 11.8705 5.74459   4
  10   8   5 13.3226 5.05462   1
   8  -9  -5 9.83252 3.54215   1
   7  -9  -5 2.45603 3.02408   1
   6  -9  -5 5.47515 3.23800   1
   6  -9  -5 6.58757 3.31103   3
   5  -9  -5 49.5817 5.59802   3
   5  -9  -5 43.4756 4.97356   1
   4  -9  -5 51.7677 5.49092   3
   4  -9  -5 39.5058 4.95939   1
  -4   9   5 47.5509 3.84665   2
   3  -9  -5 1.45006 2.49811   3
   3  -9  -5 1.61456 2.83439   1
  -3   9   5 0.38746 2.06701   2
   2  -9  -5 110.478 6.71768   3
   2  -9  -5 112.081 7.63692   1
   2  -9  -5 111.470 4.91038   5
   2  -9  -5 115.417 5.61008   5
  -2   9   5 106.951 5.67484   2
   1  -9  -5 77.2764 5.47826   5
   1  -9  -5 71.8501 5.71583   3
   1  -9  -5 79.1957 6.75424   1
   1  -9  -5 77.5852 4.86227   5
  -1   9   5 74.9591 5.07687   2
   0  -9  -5 53.7957 5.70152   1
   0  -9  -5 56.3959 3.52463   2
   0  -9  -5 54.3806 4.59091   5
   0  -9  -5 48.4362 5.06615   5
   0   9   5 57.6400 4.72561   2
  -1  -9  -5 1.98127 2.12418   5
  -1  -9  -5 -0.3096 2.69411   1
  -1  -9  -5 -1.4790 1.88257   2
  -1  -9  -5 -0.9350 2.35649   5
   1   9   5 0.27982 2.13068   2
  -2  -9  -5 32.5360 4.95581   1
  -2  -9  -5 32.3858 3.75714   2
  -2  -9  -5 21.8379 3.85881   5
  -2  -9  -5 25.0255 3.76973   5
   2   9   5 28.0686 3.68037   2
   2   9   5 36.3285 3.49769   4
  -3  -9  -5 289.317 9.58042   2
   3   9   5 271.029 9.47925   2
   3   9   5 260.774 9.46927   4
  -4  -9  -5 13.3057 3.66708   2
   4   9   5 16.1478 4.36168   5
   4   9   5 18.5535 3.40261   2
   4   9   5 22.1730 3.94497   4
  -5  -9  -5 -5.0391 2.65254   2
   5   9   5 -1.2588 2.79617   5
   5   9   5 -1.4906 2.20483   2
   5   9   5 -0.1049 3.51225   1
   5   9   5 2.14359 3.11505   4
  -6  -9  -5 142.372 7.62016   2
   6   9   5 131.264 5.67147   2
   6   9   5 151.031 8.52193   5
   6   9   5 171.096 10.2293   1
   6   9   5 131.423 9.07820   4
  -7  -9  -5 63.2347 5.78939   2
   7   9   5 53.5845 7.06158   1
   7   9   5 59.2243 5.78322   5
   7   9   5 53.4818 7.13044   4
  -8  -9  -5 3.69793 3.48024   2
   8   9   5 1.99235 4.25193   1
   8   9   5 8.21324 3.17804   5
   8   9   5 0.54125 4.30756   4
  -9  -9  -5 0.93957 3.41203   2
   9   9   5 2.00757 4.55782   1
   9   9   5 4.38938 2.22303   5
   9   9   5 0.79273 4.83087   4
 -10  -9  -5 6.43658 3.82991   2
  10   9   5 -0.2042 5.47993   4
  10   9   5 2.88007 4.77668   1
   8 -10  -5 2.13304 3.45886   1
   7 -10  -5 4.99819 3.44443   1
   6 -10  -5 6.67268 3.40901   3
   6 -10  -5 0.79976 3.41565   1
   5 -10  -5 6.60900 3.56920   1
   5 -10  -5 5.77327 3.16572   3
   4 -10  -5 37.6906 5.11355   3
   4 -10  -5 29.6595 4.89886   1
  -4  10   5 44.7148 4.34309   2
   3 -10  -5 24.3437 4.65585   1
   3 -10  -5 20.6219 4.28880   3
  -3  10   5 20.3499 3.46646   2
   2 -10  -5 12.9595 2.63428   5
   2 -10  -5 11.1866 3.47183   3
   2 -10  -5 12.1143 3.86591   1
   2 -10  -5 10.5157 2.24222   5
  -2  10   5 9.47443 2.91317   2
   1 -10  -5 220.407 8.05045   5
   1 -10  -5 221.278 8.97863   5
   1 -10  -5 218.001 9.81579   3
   1 -10  -5 233.119 11.0714   1
  -1  10   5 245.698 8.94526   2
   0 -10  -5 33.0077 5.25147   1
   0 -10  -5 30.6187 3.81770   5
   0 -10  -5 34.3029 2.86890   2
   0 -10  -5 31.1693 4.82654   5
   0  10   5 37.0194 4.28534   2
  -1 -10  -5 -1.0758 2.24633   5
  -1 -10  -5 -2.2132 1.95423   2
  -1 -10  -5 1.00988 2.50975   5
  -1 -10  -5 -1.9355 2.83152   1
   1  10   5 0.45369 2.42794   2
  -2 -10  -5 0.39133 2.47781   2
  -2 -10  -5 -4.5084 3.03980   5
   2  10   5 0.97019 2.78014   2
  -3 -10  -5 19.8061 3.66161   2
   3  10   5 9.60848 3.40718   2
  -4 -10  -5 -0.8420 2.96163   2
   4  10   5 2.37498 2.73024   2
  -5 -10  -5 0.02322 2.91274   2
   5  10   5 0.69828 2.38599   2
   5  10   5 0.32839 3.32685   4
  -6 -10  -5 1.46203 3.27898   2
   6  10   5 2.47751 3.70610   4
   6  10   5 -0.5858 3.15527   5
   6  10   5 -4.7399 1.96793   2
  -7 -10  -5 5.83495 3.69446   2
   7  10   5 9.33548 3.81602   5
   7  10   5 8.57344 4.64397   4
  -8 -10  -5 4.46686 3.85853   2
   8  10   5 -0.1595 3.08594   5
   8  10   5 -6.6810 3.88760   4
  -9 -10  -5 1.87835 3.96847   2
   9  10   5 -0.5716 2.46518   5
   9  10   5 -9.1641 4.62201   4
   6 -11  -5 4.77997 3.83154   3
   6 -11  -5 -3.0418 3.40173   1
   5 -11  -5 18.5916 4.51184   3
   5 -11  -5 10.8711 4.30480   1
   4 -11  -5 3.24273 3.75633   1
   4 -11  -5 2.92038 3.07380   3
  -4  11   5 -9.3984 3.52161   2
   3 -11  -5 -0.3875 3.68878   1
   3 -11  -5 2.14612 2.94429   3
  -3  11   5 0.39771 3.00259   2
   2 -11  -5 69.8377 7.37185   1
   2 -11  -5 81.8805 7.05830   3
   2 -11  -5 69.5553 5.11364   5
   2 -11  -5 68.7076 4.55934   5
  -2  11   5 72.4788 5.82150   2
   1 -11  -5 60.4977 7.07528   1
   1 -11  -5 67.2749 6.82092   3
   1 -11  -5 65.4632 5.67336   5
   1 -11  -5 66.4767 5.24034   5
  -1  11   5 62.9656 5.83074   2
   0 -11  -5 14.2220 4.74402   1
   0 -11  -5 16.9114 3.47845   5
   0 -11  -5 17.5487 4.37739   3
   0 -11  -5 17.5459 2.20752   2
   0 -11  -5 15.4970 3.72062   5
   0  11   5 19.6870 4.09822   2
  -1 -11  -5 0.15306 2.02471   2
  -1 -11  -5 3.46596 2.82811   5
  -1 -11  -5 -3.9243 2.60360   5
   1  11   5 -0.7126 2.85018   2
  -2 -11  -5 17.3453 3.45995   2
   2  11   5 23.8379 4.21363   2
  -3 -11  -5 4.28092 3.13603   2
   3  11   5 9.12669 3.56204   2
  -4 -11  -5 6.26419 3.19345   2
   4  11   5 9.16361 3.25537   2
  -5 -11  -5 7.29159 3.48325   2
   5  11   5 6.13288 3.09781   2
  -6 -11  -5 2.59226 3.48274   2
   6  11   5 3.01966 2.74039   2
  -7 -11  -5 -4.1008 3.12959   2
   7  11   5 1.99971 3.61726   5
  -8 -11  -5 7.79667 4.05414   2
   8  11   5 1.48336 3.40454   5
   5 -12  -5 10.6882 4.46148   3
   5 -12  -5 14.5974 4.85598   1
   4 -12  -5 -0.1954 3.28846   3
   4 -12  -5 2.67694 4.34397   1
   3 -12  -5 -0.4740 4.06791   1
   3 -12  -5 4.02475 3.53607   3
  -3  12   5 -7.7208 3.01102   2
   2 -12  -5 56.9652 4.66153   5
   2 -12  -5 51.1364 7.01925   1
   2 -12  -5 51.4938 4.25992   5
   2 -12  -5 41.7390 6.01669   3
  -2  12   5 51.3535 5.79140   2
   1 -12  -5 43.6068 6.52505   1
   1 -12  -5 50.4497 6.51063   3
   1 -12  -5 46.6103 4.58188   5
   1 -12  -5 37.6455 4.89482   5
  -1  12   5 51.9454 5.63742   2
   0 -12  -5 5.31368 4.06723   3
   0 -12  -5 1.85056 2.80191   5
   0 -12  -5 2.20935 3.11026   5
   0  12   5 6.57511 3.59474   2
  -1 -12  -5 -3.6265 2.81622   5
  -1 -12  -5 -4.3006 1.88705   2
   1  12   5 -0.8932 3.13966   2
  -2 -12  -5 20.6377 3.45733   2
   2  12   5 28.5226 4.58437   2
  -3 -12  -5 40.4500 4.42158   2
   3  12   5 40.3077 5.29529   2
  -4 -12  -5 5.06313 3.21165   2
   4  12   5 10.2463 3.47699   2
  -5 -12  -5 -3.3798 2.93103   2
   5  12   5 -0.7852 2.82205   2
  -6 -12  -5 8.97875 3.76676   2
   6  12   5 3.20025 2.96188   2
   3 -13  -5 30.9955 5.80648   3
   3 -13  -5 37.9339 6.77198   1
  -3  13   5 37.4425 5.60902   2
   2 -13  -5 8.14944 3.92778   3
   2 -13  -5 3.90458 2.12741   5
   2 -13  -5 10.0496 6.37390   1
   2 -13  -5 2.87129 1.91203   5
  -2  13   5 2.03994 3.75784   2
   1 -13  -5 13.5211 4.67236   3
   1 -13  -5 7.87215 3.19387   5
   1 -13  -5 11.3766 3.23021   5
  -1  13   5 13.2570 4.23467   2
   0 -13  -5 -1.6366 2.68958   5
   0 -13  -5 -2.8556 3.45135   3
   0 -13  -5 -2.0065 3.03984   5
   0  13   5 -0.9143 3.22759   2
  -1 -13  -5 2.96297 1.94110   2
  -1 -13  -5 -2.1386 3.25584   5
  -1 -13  -5 -5.6962 3.49069   3
   1  13   5 0.45942 3.19487   2
  -2 -13  -5 53.2789 4.50208   2
   2  13   5 40.6763 5.43435   2
  -3 -13  -5 1.16657 2.86184   2
   3  13   5 3.50471 3.37432   2
  -4 -13  -5 -0.1652 2.72568   2
   4  13   5 4.43955 3.22936   2
   2  13  -6 3.75510 3.73508   2
  -2 -13   6 3.99579 2.29966   2
  -2 -13   6 3.71021 4.94402   3
   1  13  -6 0.69688 3.61148   2
  -1 -13   6 1.90387 4.47313   3
  -1 -13   6 2.23609 3.06834   5
   0  13  -6 9.58954 4.26089   2
   0 -13   6 11.5679 3.94134   5
   0 -13   6 13.3096 3.50947   5
   0 -13   6 10.2636 5.14321   3
  -1  13  -6 4.95629 3.90044   2
   1 -13   6 12.4955 3.33004   5
   1 -13   6 6.33799 2.66718   5
   1 -13   6 8.43507 4.76493   3
  -2  13  -6 4.56440 4.06120   2
   2 -13   6 -1.1416 3.80346   3
   2 -13   6 0.84982 1.61622   5
   2 -13   6 2.66687 4.80225   1
   2 -13   6 -0.5532 1.41160   5
  -3  13  -6 7.81610 4.06918   2
   3 -13   6 3.22265 4.06887   1
   3 -13   6 -1.5381 4.25267   3
   5  12  -6 10.7157 3.62700   2
  -5 -12   6 15.5030 3.68923   2
  -5 -12   6 16.1141 5.55160   3
   4  12  -6 3.07239 3.13804   2
  -4 -12   6 0.29916 4.62478   3
  -4 -12   6 3.20087 2.73480   2
   3  12  -6 -1.7158 3.04193   2
  -3 -12   6 0.49252 2.44929   2
  -3 -12   6 -3.9249 4.08930   3
   2  12  -6 5.11336 3.42682   2
  -2 -12   6 2.11977 2.20224   2
  -2 -12   6 -3.9227 3.80788   3
   1  12  -6 25.8136 4.95724   2
  -1 -12   6 20.9762 4.18672   5
  -1 -12   6 15.9166 2.36248   2
  -1 -12   6 17.6704 5.14269   3
   0  12  -6 2.40984 3.40418   2
   0 -12   6 5.88818 2.92581   5
   0 -12   6 3.85498 4.52209   3
  -1  12  -6 21.7245 4.59884   2
   1 -12   6 16.3475 3.16369   5
   1 -12   6 21.0093 5.66455   3
   1 -12   6 21.7738 3.69656   5
   1 -12   6 20.8118 5.26947   1
  -2  12  -6 3.20962 3.57843   2
   2 -12   6 0.58815 1.73472   5
   2 -12   6 2.27845 1.67764   5
   2 -12   6 4.63637 4.00505   1
   2 -12   6 -2.6736 3.74813   3
  -3  12  -6 8.75364 3.71628   2
   3 -12   6 6.02239 4.03715   1
   3 -12   6 8.37189 4.71959   3
   4 -12   6 46.4050 6.50298   1
   4 -12   6 48.4948 7.95908   3
   5 -12   6 2.57578 3.76464   1
   5 -12   6 8.96331 5.27192   3
   6  11  -6 2.09672 2.80999   2
  -6 -11   6 2.57511 3.14651   2
   5  11  -6 4.88948 3.04848   2
  -5 -11   6 9.45670 3.47808   2
   4  11  -6 18.9092 4.05800   2
  -4 -11   6 29.3623 5.87236   3
  -4 -11   6 14.3890 3.52454   2
   3  11  -6 -0.8845 2.80025   2
  -3 -11   6 -2.0403 3.81955   3
  -3 -11   6 2.57269 2.54825   2
   2  11  -6 -3.5639 2.81491   2
  -2 -11   6 1.85118 2.36245   2
  -2 -11   6 4.90917 4.42666   3
   1  11  -6 22.1051 4.41831   2
  -1 -11   6 25.1390 4.58573   5
  -1 -11   6 26.3027 5.54384   3
  -1 -11   6 26.1000 2.93215   2
   0  11  -6 58.9139 5.88582   2
   0 -11   6 39.8668 6.19912   3
   0 -11   6 41.7678 4.57646   5
   0 -11   6 54.1149 7.10067   1
  -1  11  -6 16.4934 4.09685   2
   1 -11   6 12.5639 4.60591   3
   1 -11   6 16.3725 3.03038   5
   1 -11   6 15.9468 3.57247   5
   1 -11   6 18.6676 4.57933   1
  -2  11  -6 16.4769 3.98905   2
   2 -11   6 19.8014 2.68680   5
   2 -11   6 15.6396 2.68627   5
   2 -11   6 15.0251 5.04451   3
   2 -11   6 18.0160 4.87652   1
  -3  11  -6 68.2150 6.07720   2
   3 -11   6 88.4820 9.17743   3
   3 -11   6 79.8018 7.65528   1
   4 -11   6 -4.8990 3.57326   3
   4 -11   6 -4.2841 3.19692   1
   5 -11   6 12.5335 5.45969   3
   5 -11   6 14.2694 4.33948   1
   6 -11   6 11.8819 4.17240   1
   6 -11   6 9.95177 5.43947   3
   7 -11   6 40.3405 5.72594   1
   7 -11   6 35.5240 7.71072   3
   7  10  -6 11.5567 4.62065   5
  -7 -10   6 19.6019 4.28203   2
   6  10  -6 -0.3717 2.22486   2
  -6 -10   6 -2.3851 2.97114   2
   5  10  -6 24.3218 4.02848   2
  -5 -10   6 25.7822 4.17492   2
   4  10  -6 19.8749 3.91815   2
  -4 -10   6 26.4386 4.00267   2
   3  10  -6 21.4596 4.05046   2
  -3 -10   6 17.9746 3.33287   2
  -3 -10   6 18.9616 4.78968   3
   2  10  -6 10.6663 3.54743   2
  -2 -10   6 9.55167 4.12787   5
  -2 -10   6 8.76026 2.59029   2
  -2 -10   6 8.88800 4.21463   3
   1  10  -6 14.0335 3.65963   2
  -1 -10   6 21.3756 3.74091   5
  -1 -10   6 21.2571 4.84339   3
  -1 -10   6 14.9147 2.42751   2
   0  10  -6 3.31253 3.03732   2
   0 -10   6 10.4766 4.02141   1
   0 -10   6 7.18972 1.68881   2
   0 -10   6 5.64267 2.60761   5
   0 -10   6 3.16082 3.71600   3
  -1  10  -6 4.28467 2.94436   2
   1 -10   6 0.94454 3.01412   1
   1 -10   6 0.86663 2.10695   5
   1 -10   6 -1.0348 3.02739   3
  -2  10  -6 36.6610 4.46022   2
   2 -10   6 30.6659 5.42475   3
   2 -10   6 33.7805 3.30586   5
   2 -10   6 37.9459 5.33285   1
   2 -10   6 35.9563 3.14562   5
  -3  10  -6 51.6524 4.96776   2
   3 -10   6 44.8272 5.45251   1
   3 -10   6 38.0876 6.06844   3
   4 -10   6 4.34970 3.68223   1
   4 -10   6 4.62082 3.98155   3
   5 -10   6 2.83929 4.40332   3
   5 -10   6 -3.5675 3.02815   1
   6 -10   6 9.87334 3.75434   1
   6 -10   6 17.6112 5.64815   3
   7 -10   6 18.4730 5.99674   3
   7 -10   6 13.5661 3.82921   1
   8 -10   6 30.2292 7.06683   3
   8 -10   6 15.6161 3.98531   1
   8   9  -6 2.11491 3.49770   5
   8   9  -6 -0.0556 2.95949   5
  -8  -9   6 -7.5290 3.19801   2
   7   9  -6 11.3099 4.00251   5
  -7  -9   6 11.6787 3.75830   2
   6   9  -6 15.7233 2.88444   2
   6   9  -6 19.9332 4.75273   5
  -6  -9   6 17.6363 3.89020   2
   5   9  -6 5.58769 2.62630   2
  -5  -9   6 6.66474 3.07973   2
   4   9  -6 -2.1940 2.53910   2
  -4  -9   6 5.22795 2.92754   2
   3   9  -6 22.8507 3.93043   2
  -3  -9   6 22.6049 3.31549   2
   2   9  -6 69.0334 5.63564   2
  -2  -9   6 67.8721 4.65712   2
  -2  -9   6 79.9014 6.18359   5
  -2  -9   6 55.6090 6.27785   3
   1   9  -6 44.7625 4.76584   2
  -1  -9   6 47.1957 5.70749   1
  -1  -9   6 52.1588 6.10645   3
  -1  -9   6 46.8994 5.00014   5
  -1  -9   6 49.4175 3.81475   2
   0   9  -6 1.76876 2.59100   2
   0  -9   6 9.81875 3.55458   1
   0  -9   6 3.58868 1.48533   2
   0  -9   6 5.61019 3.18636   3
   0  -9   6 2.36086 2.24980   5
  -1   9  -6 8.73042 2.79627   2
   1  -9   6 9.40121 3.22615   1
   1  -9   6 6.69967 3.38030   3
   1  -9   6 13.5675 2.70480   5
  -2   9  -6 37.3622 4.06840   2
   2  -9   6 34.1231 5.33552   3
   2  -9   6 43.0264 3.47031   5
   2  -9   6 30.7432 4.52593   1
   2  -9   6 39.5188 3.22190   5
  -3   9  -6 -3.3496 1.93677   2
   3  -9   6 1.13538 3.01624   3
   3  -9   6 -4.5099 2.26803   1
   4  -9   6 1.08029 2.80028   1
   4  -9   6 11.1042 4.12335   3
   5  -9   6 3.97275 3.04175   1
   5  -9   6 2.79788 3.94896   3
   6  -9   6 -0.2288 3.91545   3
   6  -9   6 -4.5514 2.56496   1
   7  -9   6 15.2792 5.57550   1
   7  -9   6 13.7083 5.39226   3
   7  -9   6 14.6527 3.44609   1
   8  -9   6 3.13851 3.01141   1
   8  -9   6 3.69594 2.87255   1
   8  -9   6 11.4839 5.36128   3
   9  -9   6 -0.7386 2.63754   1
   9  -9   6 0.49849 2.53802   1
   9  -9   6 0.60145 4.69115   3
   9   8  -6 3.52169 5.18923   1
   9   8  -6 -0.0004 2.16290   5
   9   8  -6 1.85918 2.08362   5
  -9  -8   6 3.89573 3.62872   2
   8   8  -6 7.06828 3.44618   5
   8   8  -6 9.48467 5.11358   1
   8   8  -6 7.02054 3.06081   5
  -8  -8   6 7.59899 3.60184   2
   7   8  -6 23.0578 4.59219   5
   7   8  -6 22.9543 5.18992   1
   7   8  -6 22.2428 4.11738   5
  -7  -8   6 26.7162 4.40133   2
   6   8  -6 -3.1529 2.76002   5
   6   8  -6 -2.0442 1.82390   2
   6   8  -6 -0.3943 3.57163   1
  -6  -8   6 -0.4753 2.78226   2
   5   8  -6 77.5819 6.95066   5
   5   8  -6 85.9762 5.40197   2
   5   8  -6 89.5694 10.0711   1
  -5  -8   6 81.8291 5.91963   2
   4   8  -6 14.7113 3.15515   2
   4   8  -6 19.3299 4.42602   5
  -4  -8   6 13.4489 3.06676   2
   3   8  -6 74.5800 5.57256   2
  -3  -8   6 87.1318 5.35365   2
   2   8  -6 9.50161 2.94982   2
  -2  -8   6 14.4161 3.88964   3
  -2  -8   6 16.1239 3.61464   1
  -2  -8   6 8.46649 2.39449   2
  -2  -8   6 13.4525 3.05996   5
   1   8  -6 5.68110 2.66545   2
  -1  -8   6 6.42940 1.98688   2
  -1  -8   6 7.60283 3.38515   3
  -1  -8   6 3.68870 2.18934   5
  -1  -8   6 4.77389 2.83145   1
   0   8  -6 385.122 11.3140   2
   0  -8   6 385.401 11.1478   5
   0  -8   6 382.880 12.6891   1
   0  -8   6 382.358 12.9584   3
   0  -8   6 347.019 8.75063   2
  -1   8  -6 291.863 9.40754   2
   1  -8   6 296.760 11.4131   3
   1  -8   6 294.668 8.79204   5
   1  -8   6 299.098 10.8141   1
   1  -8   6 281.437 7.68663   4
  -2   8  -6 0.18108 2.01378   2
   2  -8   6 2.81292 2.79766   1
   2  -8   6 3.11226 2.54679   1
   2  -8   6 1.89035 2.86249   3
   2  -8   6 0.92337 1.48966   5
   2  -8   6 0.98247 1.47309   4
   2  -8   6 2.82808 1.58868   5
  -3   8  -6 148.820 6.00753   2
   3  -8   6 153.852 8.75735   3
   3  -8   6 145.517 5.60880   4
   3  -8   6 152.625 7.56009   1
   3  -8   6 153.876 7.27970   1
  -4   8  -6 21.6745 2.98153   2
   4  -8   6 21.2394 3.39216   1
   4  -8   6 22.3199 2.95051   4
   4  -8   6 20.0340 3.58685   1
   4  -8   6 17.5967 4.54676   3
   5  -8   6 8.19762 4.19980   3
   5  -8   6 5.11237 2.78442   1
   5  -8   6 8.32248 2.67965   1
   5  -8   6 11.7913 2.91135   4
   6  -8   6 68.3809 8.18055   3
   6  -8   6 86.6551 5.82355   1
   6  -8   6 89.0230 5.56267   1
   6  -8   6 70.4089 5.68922   4
   7  -8   6 26.8491 3.50124   1
   7  -8   6 29.3347 4.63321   4
   7  -8   6 31.7972 3.91370   1
   7  -8   6 28.6216 6.47006   3
   8  -8   6 32.9634 3.81916   1
   8  -8   6 32.9517 3.66618   1
   8  -8   6 39.4175 8.20840   4
   8  -8   6 34.0509 6.80539   3
   9  -8   6 35.1039 7.14893   3
   9  -8   6 36.9022 4.01963   1
   9  -8   6 32.6337 3.85935   1
  10  -8   6 22.0150 6.56381   3
  10  -8   6 21.8347 3.25179   1
  10  -8   6 17.2060 3.08320   1
  10   7  -6 -1.1093 4.00785   1
 -10  -7   6 4.83201 3.78888   2
   9   7  -6 -3.6108 3.77217   1
  -9  -7   6 -3.5794 3.22216   2
   8   7  -6 0.45361 3.83155   1
   8   7  -6 3.29406 2.38888   5
   8   7  -6 0.73726 2.56038   5
  -8  -7   6 -3.2868 2.97386   2
   7   7  -6 1.03922 2.53328   5
   7   7  -6 3.08389 3.73928   1
   7   7  -6 1.98619 2.75646   5
  -7  -7   6 0.76033 2.73404   2
   6   7  -6 42.9304 5.35676   1
   6   7  -6 46.6086 3.04647   2
   6   7  -6 39.3539 4.99392   5
  -6  -7   6 45.6682 4.33016   2
   5   7  -6 45.9845 5.03094   5
   5   7  -6 44.7458 3.84017   2
   5   7  -6 35.7321 4.67853   1
  -5  -7   6 39.1511 4.06626   2
   4   7  -6 152.930 8.15796   5
   4   7  -6 152.832 7.94849   1
   4   7  -6 151.560 6.61031   2
  -4  -7   6 146.881 6.51413   2
   3   7  -6 26.6405 4.16550   5
   3   7  -6 17.2397 2.89647   2
   3   7  -6 13.7230 3.13743   1
  -3  -7   6 13.8669 2.62285   2
  -3  -7   6 14.6022 3.62099   1
   2   7  -6 46.2164 4.36974   2
   2   7  -6 42.0801 4.34825   1
   2   7  -6 32.7008 4.42850   5
  -2  -7   6 29.8549 4.15751   3
  -2  -7   6 33.0950 4.12613   1
  -2  -7   6 44.6821 4.47963   5
  -2  -7   6 35.0383 3.22283   2
   1   7  -6 51.5221 4.35127   1
   1   7  -6 59.8881 4.68062   2
  -1  -7   6 55.6693 3.55703   2
  -1  -7   6 60.8093 5.60403   3
  -1  -7   6 53.2146 4.85069   1
  -1  -7   6 48.1254 4.41328   5
   0   7  -6 -1.0582 1.87080   2
   0  -7   6 1.68196 1.85588   5
   0  -7   6 -3.3101 1.90805   1
   0  -7   6 -2.6115 1.11052   2
   0  -7   6 -0.9097 2.20318   3
  -1   7  -6 64.5993 4.43097   2
   1  -7   6 63.3188 5.48867   3
   1  -7   6 53.5886 2.06010   2
   1  -7   6 64.2038 2.07705   2
   1  -7   6 65.5359 5.28211   1
   1  -7   6 56.5863 3.89145   5
   1  -7   6 67.2707 3.32217   4
  -2   7  -6 42.9844 3.49088   2
   2  -7   6 38.6969 4.75429   3
   2  -7   6 45.6590 3.17639   4
   2  -7   6 38.3693 4.11161   1
   2  -7   6 36.4041 2.79035   5
   2  -7   6 46.7632 4.20805   1
  -3   7  -6 89.7198 4.30526   2
   3  -7   6 89.1352 5.66206   1
   3  -7   6 92.4840 5.25204   1
   3  -7   6 93.0688 4.68716   4
   3  -7   6 86.3655 6.51485   3
  -4   7  -6 161.961 5.23945   2
   4  -7   6 160.884 8.92678   3
   4  -7   6 155.354 6.52866   4
   4  -7   6 163.077 7.02251   1
   4  -7   6 150.335 6.43191   1
   5  -7   6 75.2036 5.05228   1
   5  -7   6 85.4494 8.01185   3
   5  -7   6 79.3700 5.38944   4
   5  -7   6 73.1618 4.62304   1
   6  -7   6 133.688 6.17759   1
   6  -7   6 131.332 9.31965   3
   6  -7   6 128.542 7.29940   4
   6  -7   6 123.595 5.65787   1
   7  -7   6 3.78005 3.01663   4
   7  -7   6 4.60193 2.06070   1
   7  -7   6 9.08519 4.59673   3
   7  -7   6 7.66779 2.34499   1
   8  -7   6 60.6844 8.24400   3
   8  -7   6 48.1928 4.02716   1
   8  -7   6 59.2025 4.34797   1
   8  -7   6 58.1631 6.56727   4
   9  -7   6 18.8986 2.68295   1
   9  -7   6 13.4222 4.67648   4
   9  -7   6 19.6635 5.66486   3
   9  -7   6 13.9708 2.65812   1
  10  -7   6 2.68461 2.10882   1
  10  -7   6 8.02342 4.87007   4
  10  -7   6 15.6983 6.01579   3
  10  -7   6 6.01747 2.13938   1
  10   6  -6 10.8929 4.61738   1
   9   6  -6 34.5778 5.47796   1
  -9  -6   6 45.4187 5.07945   2
   8   6  -6 -1.8155 1.87272   5
   8   6  -6 0.90757 1.82562   5
   8   6  -6 0.20425 3.33766   1
  -8  -6   6 -1.0569 2.85761   2
   7   6  -6 9.87675 2.98883   5
   7   6  -6 9.70463 3.64043   1
   7   6  -6 10.3425 2.70023   5
  -7  -6   6 6.81351 2.88772   2
   6   6  -6 74.8941 6.30637   1
   6   6  -6 68.1490 5.39796   5
   6   6  -6 74.5711 5.89163   5
  -6  -6   6 58.8382 4.73794   2
   5   6  -6 13.6844 2.25267   2
   5   6  -6 15.0139 3.16415   5
   5   6  -6 18.0167 3.62360   1
  -5  -6   6 13.7355 2.75166   2
   4   6  -6 30.8123 3.96559   1
   4   6  -6 25.0795 3.84955   5
   4   6  -6 26.1067 3.09411   2
  -4  -6   6 31.1817 3.39149   2
   3   6  -6 204.038 8.49499   5
   3   6  -6 189.754 7.19643   2
   3   6  -6 201.878 8.04350   1
  -3  -6   6 189.157 8.08215   1
  -3  -6   6 196.952 6.74860   2
  -3  -6   6 179.931 7.68262   5
   2   6  -6 290.250 9.45241   1
   2   6  -6 273.374 8.86130   2
   2   6  -6 271.639 10.0012   5
  -2  -6   6 287.601 8.08871   2
  -2  -6   6 284.199 9.34089   5
  -2  -6   6 296.523 9.97581   1
   1   6  -6 287.936 9.05024   1
   1   6  -6 284.597 8.84858   2
  -1  -6   6 273.851 9.75973   1
  -1  -6   6 288.778 9.09274   5
  -1  -6   6 304.285 7.79798   2
  -1  -6   6 276.056 9.74764   3
   0   6  -6 642.407 15.1456   2
   0  -6   6 643.414 16.6090   3
   0  -6   6 657.182 13.5751   2
   0  -6   6 633.590 16.4030   1
   0  -6   6 646.625 15.1987   5
  -1   6  -6 365.549 9.92408   2
   1  -6   6 368.179 7.78592   2
   1  -6   6 381.905 9.78460   5
   1  -6   6 373.440 9.24886   4
   1  -6   6 378.552 7.73540   2
   1  -6   6 390.930 11.3913   1
  -2   6  -6 1427.73 27.6792   2
   2  -6   6 1374.53 27.8441   4
   2  -6   6 1422.43 29.0749   1
   2  -6   6 1388.72 26.9517   5
   2  -6   6 1396.17 31.1049   3
   2  -6   6 1399.71 29.4110   1
  -3   6  -6 18.0468 2.10242   2
   3  -6   6 20.0294 2.69281   1
   3  -6   6 14.7224 3.72682   3
   3  -6   6 16.2505 2.77073   1
   3  -6   6 16.2318 2.60760   4
  -4   6  -6 -1.3444 0.98847   2
   4  -6   6 -0.9026 2.55234   3
   4  -6   6 -0.4864 1.71306   1
   4  -6   6 0.96542 1.78120   4
[truncated: 735,910 more chars]
