# Supplementary material for: Rapid and reversible photoinduced switching of a rotaxane crystal
Source: Nat Commun. 2016 Nov 3;7:13321. doi: 10.1038/ncomms13321 (PMC5097158; doi:10.1038/ncomms13321)
Supplement: Supplementary Data 2 — CIFs for a rotaxane at various temperatures. [file ncomms13321-s3.zip › rotaxane temp/rotaxane60C.cif]

 
data_mo_160522VT2_90_0m
 
_audit_creation_method            SHELXL-2014/6
_chemical_name_systematic         ?
_chemical_name_common             ?
_chemical_melting_point           ?
_chemical_formula_moiety          ?
_chemical_formula_sum
 'C43 H54 F6 Fe N O8 P' 
_chemical_formula_weight          913.69

loop_
 _atom_type_symbol
 _atom_type_description
 _atom_type_scat_dispersion_real
 _atom_type_scat_dispersion_imag
 _atom_type_scat_source
 'C'  'C'   0.0033   0.0016
 'International Tables Vol C Tables 4.2.6.8 and 6.1.1.4'
 'H'  'H'   0.0000   0.0000
 'International Tables Vol C Tables 4.2.6.8 and 6.1.1.4'
 'N'  'N'   0.0061   0.0033
 'International Tables Vol C Tables 4.2.6.8 and 6.1.1.4'
 'O'  'O'   0.0106   0.0060
 'International Tables Vol C Tables 4.2.6.8 and 6.1.1.4'
 'F'  'F'   0.0171   0.0103
 'International Tables Vol C Tables 4.2.6.8 and 6.1.1.4'
 'P'  'P'   0.1023   0.0942
 'International Tables Vol C Tables 4.2.6.8 and 6.1.1.4'
 'Fe'  'Fe'   0.3463   0.8444
 'International Tables Vol C Tables 4.2.6.8 and 6.1.1.4'
 
_space_group_crystal_system       triclinic
_space_group_IT_number            2
_space_group_name_H-M_alt         'P -1'
_space_group_name_Hall            '-P 1'
 
_shelx_space_group_comment
;
The symmetry employed for this shelxl refinement is uniquely defined
by the following loop, which should always be used as a source of
symmetry information in preference to the above space-group names.
They are only intended as comments.
;
 
loop_
 _space_group_symop_operation_xyz
 'x, y, z'
 '-x, -y, -z'
 
_cell_length_a                    10.3528(5)
_cell_length_b                    11.1950(5)
_cell_length_c                    19.3916(8)
_cell_angle_alpha                 87.3094(10)
_cell_angle_beta                  80.1334(9)
_cell_angle_gamma                 88.7511(10)
_cell_volume                      2211.58(17)
_cell_formula_units_Z             2
_cell_measurement_temperature     333(2)
_cell_measurement_reflns_used     8011
_cell_measurement_theta_min       2.6615
_cell_measurement_theta_max       22.7473
 
_exptl_crystal_description        Tabullar
_exptl_crystal_colour             Yellow
_exptl_crystal_density_meas       ?
_exptl_crystal_density_method     'not measured'
_exptl_crystal_density_diffrn     1.372          
_exptl_crystal_F_000              956
_exptl_transmission_factor_min    ?
_exptl_transmission_factor_max    ?
_exptl_crystal_size_max           0.30
_exptl_crystal_size_mid           0.22
_exptl_crystal_size_min           0.10
_exptl_absorpt_coefficient_mu     0.454
_shelx_estimated_absorpt_T_min    ?
_shelx_estimated_absorpt_T_max    ?
_exptl_absorpt_correction_type    multi-scan
_exptl_absorpt_correction_T_min   0.8489
_exptl_absorpt_correction_T_max   0.9485
_exptl_absorpt_process_details    'SADABS V2014/4 (Bruker AXS Inc.)'

_exptl_special_details    
;
?
;

_diffrn_ambient_temperature       333(2)
_diffrn_radiation_wavelength      0.71073
_diffrn_radiation_type            MoK\a
_diffrn_source                    ?
_diffrn_measurement_device_type   'Bruker APEX-II CCD'
_diffrn_measurement_method        '\f and \w scans'
_diffrn_detector_area_resol_mean  8.3333
_diffrn_reflns_number             33225
_diffrn_reflns_av_unetI/netI      0.0281
_diffrn_reflns_av_R_equivalents   0.0274
_diffrn_reflns_limit_h_min        -10
_diffrn_reflns_limit_h_max        12
_diffrn_reflns_limit_k_min        -14
_diffrn_reflns_limit_k_max        14
_diffrn_reflns_limit_l_min        -24
_diffrn_reflns_limit_l_max        24
_diffrn_reflns_theta_min          1.067
_diffrn_reflns_theta_max          26.469
_diffrn_reflns_theta_full         25.242
_diffrn_measured_fraction_theta_max   0.996
_diffrn_measured_fraction_theta_full  0.998
_diffrn_reflns_Laue_measured_fraction_max    0.996
_diffrn_reflns_Laue_measured_fraction_full   0.998
_diffrn_reflns_point_group_measured_fraction_max   0.996
_diffrn_reflns_point_group_measured_fraction_full  0.998
_reflns_number_total              9094
_reflns_number_gt                 6586
_reflns_threshold_expression      'I > 2\s(I)'
_reflns_Friedel_coverage          0.000
_reflns_Friedel_fraction_max      .
_reflns_Friedel_fraction_full     .
 
_reflns_special_details
;
 Reflections were merged by SHELXL according to the crystal
 class for the calculation of statistics and refinement.
 
 _reflns_Friedel_fraction is defined as the number of unique
 Friedel pairs measured divided by the number that would be
 possible theoretically, ignoring centric projections and
 systematic absences.
;
 
_computing_data_collection        'APEX2 (Bruker AXS, 2010)'
_computing_cell_refinement        'SAINT V8.34A (Bruker AXS Inc., 2013)'
_computing_data_reduction         'SAINT V8.34A (Bruker AXS Inc., 2013)'
_computing_structure_solution     ?
_computing_structure_refinement   'SHELXL-2014/6 (Sheldrick, 2014)'
_computing_molecular_graphics     'SHELXTL (Sheldrick, 2008)'
_computing_publication_material   'SHELXTL'
_refine_special_details           ?
_refine_ls_structure_factor_coef  Fsqd
_refine_ls_matrix_type            full
_refine_ls_weighting_scheme       calc
_refine_ls_weighting_details
'w=1/[\s^2^(Fo^2^)+(0.0711P)^2^+1.2124P] where P=(Fo^2^+2Fc^2^)/3'
_atom_sites_solution_primary      ?
_atom_sites_solution_secondary    ?
_atom_sites_solution_hydrogens    geom
_refine_ls_hydrogen_treatment     constr
_refine_ls_extinction_method      none
_refine_ls_extinction_coef        .
_refine_ls_number_reflns          9094
_refine_ls_number_parameters      542
_refine_ls_number_restraints      0
_refine_ls_R_factor_all           0.0777
_refine_ls_R_factor_gt            0.0540
_refine_ls_wR_factor_ref          0.1583
_refine_ls_wR_factor_gt           0.1407
_refine_ls_goodness_of_fit_ref    1.041
_refine_ls_restrained_S_all       1.041
_refine_ls_shift/su_max           0.001
_refine_ls_shift/su_mean          0.000
 
loop_
 _atom_site_label
 _atom_site_type_symbol
 _atom_site_fract_x
 _atom_site_fract_y
 _atom_site_fract_z
 _atom_site_U_iso_or_equiv
 _atom_site_adp_type
 _atom_site_occupancy
 _atom_site_site_symmetry_order  
 _atom_site_calc_flag
 _atom_site_refinement_flags_posn
 _atom_site_refinement_flags_adp
 _atom_site_refinement_flags_occupancy
 _atom_site_disorder_assembly
 _atom_site_disorder_group
Fe1 Fe 0.31899(4) 0.36543(4) 0.93067(2) 0.05712(15) Uani 1 1 d . . . . .
P1 P 0.94647(9) 0.72659(7) 0.74618(5) 0.0690(2) Uani 1 1 d . . . . .
C1 C 0.2147(3) 0.4947(3) 0.6074(2) 0.0821(10) Uani 1 1 d . . . . .
H1A H 0.1327 0.5354 0.6030 0.099 Uiso 1 1 calc R U . . .
H1B H 0.2678 0.4917 0.5612 0.099 Uiso 1 1 calc R U . . .
C2 C 0.2843(3) 0.5600(3) 0.6540(2) 0.0790(10) Uani 1 1 d . . . . .
H2A H 0.2829 0.6451 0.6418 0.095 Uiso 1 1 calc R U . . .
H2B H 0.2416 0.5476 0.7023 0.095 Uiso 1 1 calc R U . . .
C3 C 0.4939(3) 0.5812(3) 0.68345(16) 0.0682(8) Uani 1 1 d . . . . .
H3A H 0.4670 0.5646 0.7333 0.082 Uiso 1 1 calc R U . . .
H3B H 0.4833 0.6663 0.6739 0.082 Uiso 1 1 calc R U . . .
C4 C 0.6326(3) 0.5449(3) 0.66188(19) 0.0750(9) Uani 1 1 d . . . . .
H4A H 0.6608 0.5657 0.6125 0.090 Uiso 1 1 calc R U . . .
H4B H 0.6874 0.5866 0.6884 0.090 Uiso 1 1 calc R U . . .
C5 C 0.7786(3) 0.3812(3) 0.66901(17) 0.0699(8) Uani 1 1 d . . . . .
H5A H 0.8331 0.4330 0.6349 0.084 Uiso 1 1 calc R U . . .
H5B H 0.7879 0.3006 0.6525 0.084 Uiso 1 1 calc R U . . .
C6 C 0.8251(3) 0.3836(3) 0.73738(16) 0.0620(7) Uani 1 1 d . . . . .
H6A H 0.9197 0.3741 0.7307 0.074 Uiso 1 1 calc R U . . .
H6B H 0.8012 0.4592 0.7590 0.074 Uiso 1 1 calc R U . . .
C7 C 0.7934(3) 0.2721(3) 0.84612(15) 0.0596(7) Uani 1 1 d . . . . .
C8 C 0.8592(3) 0.3528(3) 0.87816(18) 0.0737(9) Uani 1 1 d . . . . .
H8 H 0.8864 0.4247 0.8547 0.088 Uiso 1 1 calc R U . . .
C9 C 0.8848(4) 0.3281(4) 0.9444(2) 0.0962(12) Uani 1 1 d . . . . .
H9 H 0.9289 0.3834 0.9657 0.115 Uiso 1 1 calc R U . . .
C10 C 0.8465(5) 0.2241(5) 0.9788(2) 0.1031(14) Uani 1 1 d . . . . .
H10 H 0.8654 0.2078 1.0235 0.124 Uiso 1 1 calc R U . . .
C11 C 0.7791(4) 0.1410(4) 0.9481(2) 0.0902(12) Uani 1 1 d . . . . .
H11 H 0.7522 0.0699 0.9725 0.108 Uiso 1 1 calc R U . . .
C12 C 0.7518(3) 0.1640(3) 0.88125(17) 0.0672(8) Uani 1 1 d . . . . .
C13 C 0.6623(4) -0.0293(3) 0.8724(2) 0.0893(12) Uani 1 1 d . . . . .
H13A H 0.6064 -0.0286 0.9180 0.107 Uiso 1 1 calc R U . . .
H13B H 0.7443 -0.0691 0.8778 0.107 Uiso 1 1 calc R U . . .
C14 C 0.5984(4) -0.0930(3) 0.8239(3) 0.1066(15) Uani 1 1 d . . . . .
H14A H 0.6470 -0.0816 0.7767 0.128 Uiso 1 1 calc R U . . .
H14B H 0.5978 -0.1779 0.8364 0.128 Uiso 1 1 calc R U . . .
C15 C 0.3790(5) -0.1165(3) 0.8222(3) 0.1126(16) Uani 1 1 d . . . . .
H15A H 0.3778 -0.1770 0.8598 0.135 Uiso 1 1 calc R U . . .
H15B H 0.4038 -0.1575 0.7789 0.135 Uiso 1 1 calc R U . . .
C16 C 0.2480(4) -0.0787(3) 0.8242(3) 0.0963(13) Uani 1 1 d . . . . .
H16A H 0.2101 -0.1267 0.7926 0.116 Uiso 1 1 calc R U . . .
H16B H 0.2006 -0.0963 0.8711 0.116 Uiso 1 1 calc R U . . .
C17 C 0.0932(3) 0.0756(3) 0.8128(2) 0.0798(9) Uani 1 1 d . . . . .
H17A H 0.0825 0.1541 0.8323 0.096 Uiso 1 1 calc R U . . .
H17B H 0.0389 0.0205 0.8448 0.096 Uiso 1 1 calc R U . . .
C18 C 0.0482(3) 0.0804(3) 0.74469(19) 0.0737(9) Uani 1 1 d . . . . .
H18A H 0.0722 0.0066 0.7210 0.088 Uiso 1 1 calc R U . . .
H18B H -0.0464 0.0894 0.7517 0.088 Uiso 1 1 calc R U . . .
C19 C 0.0731(3) 0.1995(3) 0.63827(18) 0.0688(8) Uani 1 1 d . . . . .
C20 C -0.0011(4) 0.1223(4) 0.6079(2) 0.0922(12) Uani 1 1 d . . . . .
H20 H -0.0313 0.0516 0.6318 0.111 Uiso 1 1 calc R U . . .
C21 C -0.0299(5) 0.1496(5) 0.5429(3) 0.1154(16) Uani 1 1 d . . . . .
H21 H -0.0796 0.0969 0.5229 0.138 Uiso 1 1 calc R U . . .
C22 C 0.0124(5) 0.2520(6) 0.5070(2) 0.1123(16) Uani 1 1 d . . . . .
H22 H -0.0084 0.2690 0.4627 0.135 Uiso 1 1 calc R U . . .
C23 C 0.0871(4) 0.3321(4) 0.5362(2) 0.0943(12) Uani 1 1 d . . . . .
H23 H 0.1164 0.4026 0.5117 0.113 Uiso 1 1 calc R U . . .
C24 C 0.1169(3) 0.3049(3) 0.60246(17) 0.0705(8) Uani 1 1 d . . . . .
C25 C 0.3716(3) 0.3661(2) 0.82534(12) 0.0482(6) Uani 1 1 d . . . . .
C26 C 0.2368(3) 0.3982(3) 0.84339(14) 0.0595(7) Uani 1 1 d . . . . .
H26 H 0.1667 0.3581 0.8314 0.071 Uiso 1 1 calc R U . . .
C27 C 0.2284(4) 0.5019(3) 0.88283(16) 0.0735(9) Uani 1 1 d . . . . .
H27 H 0.1516 0.5419 0.9014 0.088 Uiso 1 1 calc R U . . .
C28 C 0.3547(4) 0.5339(3) 0.88913(16) 0.0769(10) Uani 1 1 d . . . . .
H28 H 0.3762 0.5990 0.9128 0.092 Uiso 1 1 calc R U . . .
C29 C 0.4449(3) 0.4517(3) 0.85380(14) 0.0617(7) Uani 1 1 d . . . . .
H29 H 0.5357 0.4532 0.8498 0.074 Uiso 1 1 calc R U . . .
C30 C 0.2308(5) 0.2215(4) 0.98496(19) 0.0927(12) Uani 1 1 d . . . . .
H30 H 0.1638 0.1779 0.9722 0.111 Uiso 1 1 calc R U . . .
C31 C 0.2144(5) 0.3209(4) 1.02715(17) 0.0951(13) Uani 1 1 d . . . . .
H31 H 0.1350 0.3549 1.0474 0.114 Uiso 1 1 calc R U . . .
C32 C 0.3386(5) 0.3595(4) 1.03325(16) 0.0925(12) Uani 1 1 d . . . . .
H32 H 0.3568 0.4242 1.0582 0.111 Uiso 1 1 calc R U . . .
C33 C 0.4318(4) 0.2834(4) 0.99511(18) 0.0932(12) Uani 1 1 d . . . . .
H33 H 0.5224 0.2888 0.9907 0.112 Uiso 1 1 calc R U . . .
C34 C 0.3652(5) 0.1993(3) 0.96536(17) 0.0899(12) Uani 1 1 d . . . . .
H34 H 0.4031 0.1385 0.9372 0.108 Uiso 1 1 calc R U . . .
C35 C 0.4268(3) 0.2593(2) 0.78780(12) 0.0503(6) Uani 1 1 d . . . . .
H35A H 0.3849 0.1883 0.8114 0.060 Uiso 1 1 calc R U . . .
H35B H 0.5197 0.2527 0.7896 0.060 Uiso 1 1 calc R U . . .
C36 C 0.4796(3) 0.1632(2) 0.67436(13) 0.0585(7) Uani 1 1 d . . . . .
H36A H 0.4607 0.0893 0.7021 0.070 Uiso 1 1 calc R U . . .
H36B H 0.5732 0.1764 0.6684 0.070 Uiso 1 1 calc R U . . .
C37 C 0.4412(3) 0.1513(2) 0.60385(13) 0.0529(6) Uani 1 1 d . . . . .
C38 C 0.4800(4) 0.2338(3) 0.54947(15) 0.0717(9) Uani 1 1 d . . . . .
H38 H 0.5313 0.2978 0.5565 0.086 Uiso 1 1 calc R U . . .
C39 C 0.4440(4) 0.2226(3) 0.48535(16) 0.0792(10) Uani 1 1 d . . . . .
H39 H 0.4713 0.2793 0.4495 0.095 Uiso 1 1 calc R U . . .
C40 C 0.3684(3) 0.1293(3) 0.47314(15) 0.0710(9) Uani 1 1 d . . . . .
C41 C 0.3298(3) 0.0478(3) 0.52712(18) 0.0726(8) Uani 1 1 d . . . . .
H41 H 0.2788 -0.0162 0.5199 0.087 Uiso 1 1 calc R U . . .
C42 C 0.3652(3) 0.0585(3) 0.59241(15) 0.0636(7) Uani 1 1 d . . . . .
H42 H 0.3371 0.0024 0.6284 0.076 Uiso 1 1 calc R U . . .
C43 C 0.3279(5) 0.1163(4) 0.40261(19) 0.1013(13) Uani 1 1 d . . . . .
H43A H 0.2638 0.1769 0.3956 0.152 Uiso 1 1 calc R U . . .
H43B H 0.2909 0.0388 0.4011 0.152 Uiso 1 1 calc R U . . .
H43C H 0.4032 0.1251 0.3663 0.152 Uiso 1 1 calc R U . . .
F1 F 0.9420(3) 0.6464(3) 0.68248(14) 0.1426(12) Uani 1 1 d . . . . .
F2 F 0.8817(3) 0.8345(3) 0.71015(19) 0.1525(12) Uani 1 1 d . . . . .
F3 F 1.0851(2) 0.7725(2) 0.71077(16) 0.1239(9) Uani 1 1 d . . . . .
F4 F 0.9466(3) 0.8099(3) 0.80850(16) 0.1397(11) Uani 1 1 d . . . . .
F5 F 1.0086(3) 0.6186(3) 0.7813(2) 0.1595(13) Uani 1 1 d . . . . .
F6 F 0.8075(2) 0.6799(2) 0.78203(14) 0.1139(8) Uani 1 1 d . . . . .
N1 N 0.4080(2) 0.26449(18) 0.71273(10) 0.0493(5) Uani 1 1 d . . . . .
H1C H 0.3229 0.2607 0.7108 0.059 Uiso 1 1 calc R U . . .
H1D H 0.4376 0.3337 0.6922 0.059 Uiso 1 1 calc R U . . .
O1 O 0.1897(2) 0.37669(19) 0.63637(11) 0.0689(5) Uani 1 1 d . . . . .
O2 O 0.4160(2) 0.51683(18) 0.64586(11) 0.0652(5) Uani 1 1 d . . . . .
O3 O 0.6453(2) 0.41931(18) 0.67416(12) 0.0681(6) Uani 1 1 d . . . . .
O4 O 0.7638(2) 0.28729(17) 0.78045(11) 0.0652(5) Uani 1 1 d . . . . .
O5 O 0.6864(2) 0.0901(2) 0.84513(13) 0.0808(7) Uani 1 1 d . . . . .
O6 O 0.4695(3) -0.0506(2) 0.8262(3) 0.172(2) Uani 1 1 d . . . . .
O7 O 0.2260(2) 0.0386(2) 0.80725(16) 0.0955(8) Uani 1 1 d . . . . .
O8 O 0.1086(2) 0.18047(17) 0.70257(12) 0.0667(5) Uani 1 1 d . . . . .
 
loop_
 _atom_site_aniso_label
 _atom_site_aniso_U_11
 _atom_site_aniso_U_22
 _atom_site_aniso_U_33
 _atom_site_aniso_U_23
 _atom_site_aniso_U_13
 _atom_site_aniso_U_12
Fe1 0.0708(3) 0.0632(3) 0.0383(2) -0.00618(16) -0.01183(17) 0.0080(2)
P1 0.0654(5) 0.0566(4) 0.0855(6) -0.0120(4) -0.0112(4) -0.0040(4)
C1 0.061(2) 0.080(2) 0.105(3) 0.026(2) -0.0207(19) 0.0076(17)
C2 0.065(2) 0.0556(17) 0.111(3) 0.0068(17) -0.0021(19) 0.0119(15)
C3 0.092(2) 0.0494(15) 0.0640(17) 0.0059(13) -0.0162(16) -0.0058(15)
C4 0.074(2) 0.0608(18) 0.095(2) 0.0249(16) -0.0326(18) -0.0164(16)
C5 0.0616(19) 0.075(2) 0.0711(19) 0.0119(15) -0.0089(15) -0.0026(15)
C6 0.0532(17) 0.0597(16) 0.0722(18) 0.0118(14) -0.0120(14) -0.0048(13)
C7 0.0500(16) 0.0635(17) 0.0630(16) 0.0052(13) -0.0061(13) 0.0092(13)
C8 0.073(2) 0.076(2) 0.072(2) -0.0034(16) -0.0116(16) 0.0006(17)
C9 0.104(3) 0.116(3) 0.070(2) -0.011(2) -0.018(2) -0.006(3)
C10 0.107(3) 0.144(4) 0.059(2) 0.009(2) -0.018(2) 0.003(3)
C11 0.082(3) 0.109(3) 0.072(2) 0.032(2) -0.0026(19) 0.004(2)
C12 0.0502(17) 0.076(2) 0.0721(19) 0.0144(16) -0.0060(14) 0.0077(15)
C13 0.067(2) 0.068(2) 0.125(3) 0.037(2) -0.006(2) 0.0077(17)
C14 0.079(3) 0.054(2) 0.187(5) 0.023(2) -0.034(3) 0.0056(18)
C15 0.103(3) 0.052(2) 0.188(5) 0.020(2) -0.049(3) -0.006(2)
C16 0.088(3) 0.068(2) 0.140(4) 0.030(2) -0.046(3) -0.0240(19)
C17 0.067(2) 0.072(2) 0.097(3) 0.0060(18) -0.0046(19) -0.0082(17)
C18 0.0561(18) 0.0588(18) 0.105(3) -0.0067(17) -0.0077(17) -0.0071(14)
C19 0.0545(18) 0.074(2) 0.081(2) -0.0172(17) -0.0172(15) 0.0101(15)
C20 0.077(2) 0.092(3) 0.118(3) -0.037(2) -0.037(2) 0.007(2)
C21 0.096(3) 0.134(4) 0.131(4) -0.056(3) -0.049(3) 0.008(3)
C22 0.092(3) 0.167(5) 0.089(3) -0.035(3) -0.042(3) 0.022(3)
C23 0.073(2) 0.132(3) 0.079(2) -0.001(2) -0.0183(19) 0.014(2)
C24 0.0507(17) 0.090(2) 0.073(2) -0.0157(17) -0.0160(15) 0.0129(16)
C25 0.0615(16) 0.0477(13) 0.0362(11) -0.0007(10) -0.0103(11) -0.0025(11)
C26 0.0683(19) 0.0645(17) 0.0485(14) -0.0018(12) -0.0185(13) 0.0026(14)
C27 0.096(3) 0.0688(19) 0.0571(17) -0.0100(14) -0.0171(17) 0.0279(18)
C28 0.121(3) 0.0538(17) 0.0623(18) -0.0131(14) -0.0313(19) -0.0021(18)
C29 0.076(2) 0.0582(16) 0.0539(15) -0.0057(12) -0.0175(14) -0.0133(14)
C30 0.117(4) 0.095(3) 0.064(2) 0.0237(19) -0.017(2) -0.011(2)
C31 0.100(3) 0.128(3) 0.0485(17) 0.007(2) 0.0066(18) 0.024(3)
C32 0.123(4) 0.117(3) 0.0428(16) -0.0127(17) -0.0300(19) 0.015(3)
C33 0.097(3) 0.129(3) 0.0558(19) 0.006(2) -0.0266(19) 0.030(3)
C34 0.132(4) 0.081(2) 0.0526(18) 0.0127(16) -0.012(2) 0.029(2)
C35 0.0637(17) 0.0519(14) 0.0365(11) -0.0009(10) -0.0121(11) -0.0015(12)
C36 0.0745(19) 0.0542(15) 0.0482(14) -0.0099(11) -0.0138(13) 0.0132(14)
C37 0.0652(17) 0.0486(14) 0.0450(13) -0.0094(11) -0.0090(12) 0.0101(12)
C38 0.102(3) 0.0612(17) 0.0530(16) -0.0041(13) -0.0154(16) -0.0066(17)
C39 0.113(3) 0.075(2) 0.0503(16) 0.0029(15) -0.0161(17) 0.000(2)
C40 0.083(2) 0.082(2) 0.0514(16) -0.0159(15) -0.0196(15) 0.0264(18)
C41 0.069(2) 0.075(2) 0.077(2) -0.0220(17) -0.0187(16) 0.0008(16)
C42 0.071(2) 0.0624(17) 0.0560(16) -0.0049(13) -0.0065(14) 0.0023(15)
C43 0.124(4) 0.121(3) 0.069(2) -0.026(2) -0.043(2) 0.022(3)
F1 0.159(3) 0.148(2) 0.1150(19) -0.0580(18) 0.0148(18) -0.065(2)
F2 0.140(3) 0.123(2) 0.194(3) 0.040(2) -0.043(2) 0.0187(19)
F3 0.0846(16) 0.0972(16) 0.178(3) -0.0378(16) 0.0234(16) -0.0245(13)
F4 0.130(2) 0.146(2) 0.142(2) -0.0752(19) 0.0057(18) -0.0471(18)
F5 0.132(2) 0.129(2) 0.215(4) 0.058(2) -0.044(2) 0.0231(19)
F6 0.0851(16) 0.0991(16) 0.149(2) -0.0357(15) 0.0156(14) -0.0277(13)
N1 0.0634(14) 0.0456(11) 0.0401(10) -0.0041(8) -0.0121(9) 0.0030(10)
O1 0.0627(13) 0.0688(13) 0.0762(13) 0.0084(10) -0.0172(10) -0.0017(10)
O2 0.0557(12) 0.0583(11) 0.0814(14) -0.0072(10) -0.0105(10) 0.0063(9)
O3 0.0601(13) 0.0590(12) 0.0863(14) 0.0181(10) -0.0209(11) -0.0064(9)
O4 0.0663(13) 0.0568(11) 0.0750(13) 0.0162(9) -0.0234(10) -0.0077(9)
O5 0.0774(15) 0.0656(13) 0.1000(17) 0.0329(12) -0.0256(13) -0.0090(11)
O6 0.079(2) 0.0559(16) 0.395(7) 0.034(2) -0.088(3) -0.0052(14)
O7 0.0671(16) 0.0695(15) 0.146(2) 0.0335(15) -0.0172(15) -0.0114(12)
O8 0.0617(13) 0.0562(11) 0.0846(14) -0.0067(10) -0.0182(11) -0.0041(9)
 
_geom_special_details
;
 All esds (except the esd in the dihedral angle between two l.s. planes)
 are estimated using the full covariance matrix.  The cell esds are taken
 into account individually in the estimation of esds in distances, angles
 and torsion angles; correlations between esds in cell parameters are only
 used when they are defined by crystal symmetry.  An approximate (isotropic)
 treatment of cell esds is used for estimating esds involving l.s. planes.
;
 
loop_
 _geom_bond_atom_site_label_1
 _geom_bond_atom_site_label_2
 _geom_bond_distance
 _geom_bond_site_symmetry_2
 _geom_bond_publ_flag
Fe1 C25 2.021(2) . ?
Fe1 C34 2.024(3) . ?
Fe1 C29 2.027(3) . ?
Fe1 C30 2.028(4) . ?
Fe1 C33 2.029(3) . ?
Fe1 C32 2.032(3) . ?
Fe1 C28 2.032(3) . ?
Fe1 C26 2.036(3) . ?
Fe1 C31 2.040(3) . ?
Fe1 C27 2.044(3) . ?
P1 F5 1.542(3) . ?
P1 F4 1.561(2) . ?
P1 F2 1.564(3) . ?
P1 F3 1.567(2) . ?
P1 F1 1.569(2) . ?
P1 F6 1.576(2) . ?
C1 O1 1.422(4) . ?
C1 C2 1.476(5) . ?
C1 H1A 0.9700 . ?
C1 H1B 0.9700 . ?
C2 O2 1.422(4) . ?
C2 H2A 0.9700 . ?
C2 H2B 0.9700 . ?
C3 O2 1.406(4) . ?
C3 C4 1.479(5) . ?
C3 H3A 0.9700 . ?
C3 H3B 0.9700 . ?
C4 O3 1.422(4) . ?
C4 H4A 0.9700 . ?
C4 H4B 0.9700 . ?
C5 O3 1.423(4) . ?
C5 C6 1.487(4) . ?
C5 H5A 0.9700 . ?
C5 H5B 0.9700 . ?
C6 O4 1.424(3) . ?
C6 H6A 0.9700 . ?
C6 H6B 0.9700 . ?
C7 O4 1.362(3) . ?
C7 C8 1.375(5) . ?
C7 C12 1.399(4) . ?
C8 C9 1.370(5) . ?
C8 H8 0.9300 . ?
C9 C10 1.347(6) . ?
C9 H9 0.9300 . ?
C10 C11 1.389(6) . ?
C10 H10 0.9300 . ?
C11 C12 1.385(5) . ?
C11 H11 0.9300 . ?
C12 O5 1.370(4) . ?
C13 O5 1.426(4) . ?
C13 C14 1.458(6) . ?
C13 H13A 0.9700 . ?
C13 H13B 0.9700 . ?
C14 O6 1.400(5) . ?
C14 H14A 0.9700 . ?
C14 H14B 0.9700 . ?
C15 O6 1.221(5) . ?
C15 C16 1.406(6) . ?
C15 H15A 0.9700 . ?
C15 H15B 0.9700 . ?
C16 O7 1.363(4) . ?
C16 H16A 0.9700 . ?
C16 H16B 0.9700 . ?
C17 O7 1.415(4) . ?
C17 C18 1.472(5) . ?
C17 H17A 0.9700 . ?
C17 H17B 0.9700 . ?
C18 O8 1.443(4) . ?
C18 H18A 0.9700 . ?
C18 H18B 0.9700 . ?
C19 O8 1.365(4) . ?
C19 C24 1.384(5) . ?
C19 C20 1.385(5) . ?
C20 C21 1.363(6) . ?
C20 H20 0.9300 . ?
C21 C22 1.354(7) . ?
C21 H21 0.9300 . ?
C22 C23 1.397(6) . ?
C22 H22 0.9300 . ?
C23 C24 1.391(5) . ?
C23 H23 0.9300 . ?
C24 O1 1.376(4) . ?
C25 C26 1.422(4) . ?
C25 C29 1.423(4) . ?
C25 C35 1.481(3) . ?
C26 C27 1.413(4) . ?
C26 H26 0.9300 . ?
C27 C28 1.389(5) . ?
C27 H27 0.9300 . ?
C28 C29 1.411(5) . ?
C28 H28 0.9300 . ?
C29 H29 0.9300 . ?
C30 C34 1.398(6) . ?
C30 C31 1.403(6) . ?
C30 H30 0.9300 . ?
C31 C32 1.390(6) . ?
C31 H31 0.9300 . ?
C32 C33 1.408(6) . ?
C32 H32 0.9300 . ?
C33 C34 1.383(6) . ?
C33 H33 0.9300 . ?
C34 H34 0.9300 . ?
C35 N1 1.500(3) . ?
C35 H35A 0.9700 . ?
C35 H35B 0.9700 . ?
C36 N1 1.497(3) . ?
C36 C37 1.500(4) . ?
C36 H36A 0.9700 . ?
C36 H36B 0.9700 . ?
C37 C42 1.365(4) . ?
C37 C38 1.380(4) . ?
C38 C39 1.370(4) . ?
C38 H38 0.9300 . ?
C39 C40 1.372(5) . ?
C39 H39 0.9300 . ?
C40 C41 1.368(5) . ?
C40 C43 1.512(4) . ?
C41 C42 1.388(4) . ?
C41 H41 0.9300 . ?
C42 H42 0.9300 . ?
C43 H43A 0.9600 . ?
C43 H43B 0.9600 . ?
C43 H43C 0.9600 . ?
N1 H1C 0.8900 . ?
N1 H1D 0.8900 . ?
 
loop_
 _geom_angle_atom_site_label_1
 _geom_angle_atom_site_label_2
 _geom_angle_atom_site_label_3
 _geom_angle
 _geom_angle_site_symmetry_1
 _geom_angle_site_symmetry_3
 _geom_angle_publ_flag
C25 Fe1 C34 105.23(13) . . ?
C25 Fe1 C29 41.15(10) . . ?
C34 Fe1 C29 119.66(16) . . ?
C25 Fe1 C30 120.90(14) . . ?
C34 Fe1 C30 40.37(17) . . ?
C29 Fe1 C30 155.87(16) . . ?
C25 Fe1 C33 121.41(14) . . ?
C34 Fe1 C33 39.91(17) . . ?
C29 Fe1 C33 105.89(16) . . ?
C30 Fe1 C33 67.41(19) . . ?
C25 Fe1 C32 158.92(16) . . ?
C34 Fe1 C32 67.70(16) . . ?
C29 Fe1 C32 123.54(17) . . ?
C30 Fe1 C32 67.43(18) . . ?
C33 Fe1 C32 40.59(16) . . ?
C25 Fe1 C28 68.62(11) . . ?
C34 Fe1 C28 156.22(19) . . ?
C29 Fe1 C28 40.70(13) . . ?
C30 Fe1 C28 162.39(18) . . ?
C33 Fe1 C28 122.31(18) . . ?
C32 Fe1 C28 109.36(16) . . ?
C25 Fe1 C26 41.03(11) . . ?
C34 Fe1 C26 123.38(15) . . ?
C29 Fe1 C26 68.72(12) . . ?
C30 Fe1 C26 108.57(15) . . ?
C33 Fe1 C26 158.63(15) . . ?
C32 Fe1 C26 159.33(16) . . ?
C28 Fe1 C26 67.91(13) . . ?
C25 Fe1 C31 157.82(17) . . ?
C34 Fe1 C31 67.87(16) . . ?
C29 Fe1 C31 160.76(17) . . ?
C30 Fe1 C31 40.33(17) . . ?
C33 Fe1 C31 67.67(17) . . ?
C32 Fe1 C31 39.93(17) . . ?
C28 Fe1 C31 126.10(16) . . ?
C26 Fe1 C31 123.87(16) . . ?
C25 Fe1 C27 68.59(11) . . ?
C34 Fe1 C27 161.20(18) . . ?
C29 Fe1 C27 68.13(14) . . ?
C30 Fe1 C27 126.37(18) . . ?
C33 Fe1 C27 158.47(18) . . ?
C32 Fe1 C27 124.22(15) . . ?
C28 Fe1 C27 39.86(14) . . ?
C26 Fe1 C27 40.53(12) . . ?
C31 Fe1 C27 110.80(15) . . ?
F5 P1 F4 94.7(2) . . ?
F5 P1 F2 179.0(2) . . ?
F4 P1 F2 86.1(2) . . ?
F5 P1 F3 91.17(18) . . ?
F4 P1 F3 90.54(15) . . ?
F2 P1 F3 89.54(18) . . ?
F5 P1 F1 87.5(2) . . ?
F4 P1 F1 177.6(2) . . ?
F2 P1 F1 91.7(2) . . ?
F3 P1 F1 90.19(15) . . ?
F5 P1 F6 88.52(17) . . ?
F4 P1 F6 89.43(14) . . ?
F2 P1 F6 90.78(17) . . ?
F3 P1 F6 179.68(19) . . ?
F1 P1 F6 89.85(14) . . ?
O1 C1 C2 108.9(3) . . ?
O1 C1 H1A 109.9 . . ?
C2 C1 H1A 109.9 . . ?
O1 C1 H1B 109.9 . . ?
C2 C1 H1B 109.9 . . ?
H1A C1 H1B 108.3 . . ?
O2 C2 C1 108.5(3) . . ?
O2 C2 H2A 110.0 . . ?
C1 C2 H2A 110.0 . . ?
O2 C2 H2B 110.0 . . ?
C1 C2 H2B 110.0 . . ?
H2A C2 H2B 108.4 . . ?
O2 C3 C4 108.8(3) . . ?
O2 C3 H3A 109.9 . . ?
C4 C3 H3A 109.9 . . ?
O2 C3 H3B 109.9 . . ?
C4 C3 H3B 109.9 . . ?
H3A C3 H3B 108.3 . . ?
O3 C4 C3 109.1(2) . . ?
O3 C4 H4A 109.9 . . ?
C3 C4 H4A 109.9 . . ?
O3 C4 H4B 109.9 . . ?
C3 C4 H4B 109.9 . . ?
H4A C4 H4B 108.3 . . ?
O3 C5 C6 112.0(3) . . ?
O3 C5 H5A 109.2 . . ?
C6 C5 H5A 109.2 . . ?
O3 C5 H5B 109.2 . . ?
C6 C5 H5B 109.2 . . ?
H5A C5 H5B 107.9 . . ?
O4 C6 C5 107.0(2) . . ?
O4 C6 H6A 110.3 . . ?
C5 C6 H6A 110.3 . . ?
O4 C6 H6B 110.3 . . ?
C5 C6 H6B 110.3 . . ?
H6A C6 H6B 108.6 . . ?
O4 C7 C8 125.2(3) . . ?
O4 C7 C12 114.8(3) . . ?
C8 C7 C12 120.0(3) . . ?
C9 C8 C7 120.4(3) . . ?
C9 C8 H8 119.8 . . ?
C7 C8 H8 119.8 . . ?
C10 C9 C8 120.4(4) . . ?
C10 C9 H9 119.8 . . ?
C8 C9 H9 119.8 . . ?
C9 C10 C11 120.6(4) . . ?
C9 C10 H10 119.7 . . ?
C11 C10 H10 119.7 . . ?
C12 C11 C10 120.1(4) . . ?
C12 C11 H11 120.0 . . ?
C10 C11 H11 120.0 . . ?
O5 C12 C11 126.0(3) . . ?
O5 C12 C7 115.6(3) . . ?
C11 C12 C7 118.5(3) . . ?
O5 C13 C14 108.7(3) . . ?
O5 C13 H13A 109.9 . . ?
C14 C13 H13A 109.9 . . ?
O5 C13 H13B 109.9 . . ?
C14 C13 H13B 109.9 . . ?
H13A C13 H13B 108.3 . . ?
O6 C14 C13 110.1(4) . . ?
O6 C14 H14A 109.6 . . ?
C13 C14 H14A 109.6 . . ?
O6 C14 H14B 109.6 . . ?
C13 C14 H14B 109.6 . . ?
H14A C14 H14B 108.1 . . ?
O6 C15 C16 124.8(4) . . ?
O6 C15 H15A 106.1 . . ?
C16 C15 H15A 106.1 . . ?
O6 C15 H15B 106.1 . . ?
C16 C15 H15B 106.1 . . ?
H15A C15 H15B 106.3 . . ?
O7 C16 C15 117.4(3) . . ?
O7 C16 H16A 108.0 . . ?
C15 C16 H16A 108.0 . . ?
O7 C16 H16B 108.0 . . ?
C15 C16 H16B 108.0 . . ?
H16A C16 H16B 107.2 . . ?
O7 C17 C18 112.3(3) . . ?
O7 C17 H17A 109.1 . . ?
C18 C17 H17A 109.1 . . ?
O7 C17 H17B 109.1 . . ?
C18 C17 H17B 109.1 . . ?
H17A C17 H17B 107.9 . . ?
O8 C18 C17 109.0(3) . . ?
O8 C18 H18A 109.9 . . ?
C17 C18 H18A 109.9 . . ?
O8 C18 H18B 109.9 . . ?
C17 C18 H18B 109.9 . . ?
H18A C18 H18B 108.3 . . ?
O8 C19 C24 115.6(3) . . ?
O8 C19 C20 124.9(3) . . ?
C24 C19 C20 119.5(3) . . ?
C21 C20 C19 120.1(4) . . ?
C21 C20 H20 120.0 . . ?
C19 C20 H20 120.0 . . ?
C22 C21 C20 121.2(4) . . ?
C22 C21 H21 119.4 . . ?
C20 C21 H21 119.4 . . ?
C21 C22 C23 120.2(4) . . ?
C21 C22 H22 119.9 . . ?
C23 C22 H22 119.9 . . ?
C24 C23 C22 118.9(4) . . ?
C24 C23 H23 120.5 . . ?
C22 C23 H23 120.5 . . ?
O1 C24 C19 115.9(3) . . ?
O1 C24 C23 124.1(4) . . ?
C19 C24 C23 120.0(3) . . ?
C26 C25 C29 107.4(2) . . ?
C26 C25 C35 126.9(2) . . ?
C29 C25 C35 125.6(3) . . ?
C26 C25 Fe1 70.03(14) . . ?
C29 C25 Fe1 69.63(15) . . ?
C35 C25 Fe1 122.79(17) . . ?
C27 C26 C25 107.8(3) . . ?
C27 C26 Fe1 70.03(17) . . ?
C25 C26 Fe1 68.93(15) . . ?
C27 C26 H26 126.1 . . ?
C25 C26 H26 126.1 . . ?
Fe1 C26 H26 126.5 . . ?
C28 C27 C26 108.3(3) . . ?
C28 C27 Fe1 69.60(19) . . ?
C26 C27 Fe1 69.44(17) . . ?
C28 C27 H27 125.8 . . ?
C26 C27 H27 125.8 . . ?
Fe1 C27 H27 126.7 . . ?
C27 C28 C29 109.0(3) . . ?
C27 C28 Fe1 70.54(19) . . ?
C29 C28 Fe1 69.46(17) . . ?
C27 C28 H28 125.5 . . ?
C29 C28 H28 125.5 . . ?
Fe1 C28 H28 126.1 . . ?
C28 C29 C25 107.4(3) . . ?
C28 C29 Fe1 69.83(19) . . ?
C25 C29 Fe1 69.22(15) . . ?
C28 C29 H29 126.3 . . ?
C25 C29 H29 126.3 . . ?
Fe1 C29 H29 126.2 . . ?
C34 C30 C31 108.2(4) . . ?
C34 C30 Fe1 69.6(2) . . ?
C31 C30 Fe1 70.3(2) . . ?
C34 C30 H30 125.9 . . ?
C31 C30 H30 125.9 . . ?
Fe1 C30 H30 125.7 . . ?
C32 C31 C30 107.6(4) . . ?
C32 C31 Fe1 69.7(2) . . ?
C30 C31 Fe1 69.4(2) . . ?
C32 C31 H31 126.2 . . ?
C30 C31 H31 126.2 . . ?
Fe1 C31 H31 126.3 . . ?
C31 C32 C33 108.1(4) . . ?
C31 C32 Fe1 70.36(19) . . ?
C33 C32 Fe1 69.59(18) . . ?
C31 C32 H32 126.0 . . ?
C33 C32 H32 126.0 . . ?
Fe1 C32 H32 125.7 . . ?
C34 C33 C32 108.0(4) . . ?
C34 C33 Fe1 69.8(2) . . ?
C32 C33 Fe1 69.8(2) . . ?
C34 C33 H33 126.0 . . ?
C32 C33 H33 126.0 . . ?
Fe1 C33 H33 125.9 . . ?
C33 C34 C30 108.1(4) . . ?
C33 C34 Fe1 70.2(2) . . ?
C30 C34 Fe1 70.0(2) . . ?
C33 C34 H34 126.0 . . ?
C30 C34 H34 126.0 . . ?
Fe1 C34 H34 125.4 . . ?
C25 C35 N1 112.4(2) . . ?
C25 C35 H35A 109.1 . . ?
N1 C35 H35A 109.1 . . ?
C25 C35 H35B 109.1 . . ?
N1 C35 H35B 109.1 . . ?
H35A C35 H35B 107.9 . . ?
N1 C36 C37 111.9(2) . . ?
N1 C36 H36A 109.2 . . ?
C37 C36 H36A 109.2 . . ?
N1 C36 H36B 109.2 . . ?
C37 C36 H36B 109.2 . . ?
H36A C36 H36B 107.9 . . ?
C42 C37 C38 118.5(3) . . ?
C42 C37 C36 120.3(3) . . ?
C38 C37 C36 121.2(3) . . ?
C39 C38 C37 120.9(3) . . ?
C39 C38 H38 119.5 . . ?
C37 C38 H38 119.5 . . ?
C38 C39 C40 121.1(3) . . ?
C38 C39 H39 119.4 . . ?
C40 C39 H39 119.4 . . ?
C41 C40 C39 117.9(3) . . ?
C41 C40 C43 120.6(4) . . ?
C39 C40 C43 121.5(3) . . ?
C40 C41 C42 121.5(3) . . ?
C40 C41 H41 119.2 . . ?
C42 C41 H41 119.2 . . ?
C37 C42 C41 120.1(3) . . ?
C37 C42 H42 119.9 . . ?
C41 C42 H42 119.9 . . ?
C40 C43 H43A 109.5 . . ?
C40 C43 H43B 109.5 . . ?
H43A C43 H43B 109.5 . . ?
C40 C43 H43C 109.5 . . ?
H43A C43 H43C 109.5 . . ?
H43B C43 H43C 109.5 . . ?
C36 N1 C35 110.72(19) . . ?
C36 N1 H1C 109.5 . . ?
C35 N1 H1C 109.5 . . ?
C36 N1 H1D 109.5 . . ?
C35 N1 H1D 109.5 . . ?
H1C N1 H1D 108.1 . . ?
C24 O1 C1 117.1(3) . . ?
C3 O2 C2 112.8(2) . . ?
C4 O3 C5 112.4(2) . . ?
C7 O4 C6 117.0(2) . . ?
C12 O5 C13 118.2(3) . . ?
C15 O6 C14 122.4(3) . . ?
C16 O7 C17 116.3(3) . . ?
C19 O8 C18 116.1(2) . . ?
 
_refine_diff_density_max    0.740
_refine_diff_density_min   -0.672
_refine_diff_density_rms    0.046

_shelxl_version_number 2014/6

_shelx_res_file
;
TITL mo_160522VT2_90_0m in P-1
CELL 0.71073  10.35280  11.19500  19.39160  87.3094  80.1334  88.7511
ZERR    2.00   0.00050   0.00050   0.00080   0.0010   0.0009   0.0010
LATT 1
SFAC C  H  N  O  F  P  Fe
UNIT 86  108  2  16  12  2  2
L.S. 4
ACTA
BOND $H
FMAP 2
PLAN 5
TEMP 60.130
WGHT    0.071100    1.212400
FVAR       0.71867
FE1   7    0.318994    0.365429    0.930675    11.00000    0.07081    0.06316 =
         0.03825   -0.00618   -0.01183    0.00796
P1    6    0.946467    0.726585    0.746177    11.00000    0.06539    0.05661 =
         0.08547   -0.01200   -0.01118   -0.00404
C1    1    0.214691    0.494673    0.607406    11.00000    0.06099    0.07990 =
         0.10460    0.02570   -0.02067    0.00765
AFIX  23
H1A   2    0.132685    0.535435    0.602969    11.00000   -1.20000
H1B   2    0.267810    0.491667    0.561157    11.00000   -1.20000
AFIX   0
C2    1    0.284305    0.560032    0.653958    11.00000    0.06458    0.05557 =
         0.11059    0.00683   -0.00208    0.01189
AFIX  23
H2A   2    0.282862    0.645052    0.641846    11.00000   -1.20000
H2B   2    0.241596    0.547584    0.702265    11.00000   -1.20000
AFIX   0
C3    1    0.493865    0.581187    0.683449    11.00000    0.09153    0.04943 =
         0.06397    0.00592   -0.01624   -0.00584
AFIX  23
H3A   2    0.466998    0.564614    0.733338    11.00000   -1.20000
H3B   2    0.483280    0.666332    0.673868    11.00000   -1.20000
AFIX   0
C4    1    0.632557    0.544913    0.661875    11.00000    0.07369    0.06081 =
         0.09492    0.02488   -0.03261   -0.01643
AFIX  23
H4A   2    0.660773    0.565690    0.612542    11.00000   -1.20000
H4B   2    0.687437    0.586627    0.688448    11.00000   -1.20000
AFIX   0
C5    1    0.778609    0.381249    0.669013    11.00000    0.06158    0.07478 =
         0.07109    0.01192   -0.00890   -0.00255
AFIX  23
H5A   2    0.833082    0.432978    0.634924    11.00000   -1.20000
H5B   2    0.787863    0.300575    0.652451    11.00000   -1.20000
AFIX   0
C6    1    0.825062    0.383628    0.737377    11.00000    0.05324    0.05972 =
         0.07218    0.01181   -0.01203   -0.00480
AFIX  23
H6A   2    0.919676    0.374082    0.730689    11.00000   -1.20000
H6B   2    0.801199    0.459151    0.759033    11.00000   -1.20000
AFIX   0
C7    1    0.793418    0.272105    0.846115    11.00000    0.04996    0.06348 =
         0.06299    0.00517   -0.00613    0.00917
C8    1    0.859157    0.352848    0.878162    11.00000    0.07339    0.07583 =
         0.07163   -0.00341   -0.01165    0.00058
AFIX  43
H8    2    0.886384    0.424712    0.854726    11.00000   -1.20000
AFIX   0
C9    1    0.884806    0.328098    0.944405    11.00000    0.10436    0.11574 =
         0.07031   -0.01058   -0.01776   -0.00562
AFIX  43
H9    2    0.928919    0.383448    0.965742    11.00000   -1.20000
AFIX   0
C10   1    0.846532    0.224131    0.978797    11.00000    0.10677    0.14364 =
         0.05855    0.00887   -0.01754    0.00334
AFIX  43
H10   2    0.865434    0.207814    1.023502    11.00000   -1.20000
AFIX   0
C11   1    0.779096    0.141040    0.948136    11.00000    0.08152    0.10940 =
         0.07237    0.03209   -0.00255    0.00360
AFIX  43
H11   2    0.752205    0.069889    0.972530    11.00000   -1.20000
AFIX   0
C12   1    0.751844    0.164037    0.881250    11.00000    0.05017    0.07580 =
         0.07207    0.01437   -0.00601    0.00773
C13   1    0.662268   -0.029346    0.872371    11.00000    0.06699    0.06753 =
         0.12531    0.03742   -0.00551    0.00772
AFIX  23
H13A  2    0.606429   -0.028627    0.917953    11.00000   -1.20000
H13B  2    0.744316   -0.069147    0.877802    11.00000   -1.20000
AFIX   0
C14   1    0.598412   -0.092999    0.823907    11.00000    0.07921    0.05432 =
         0.18724    0.02311   -0.03421    0.00556
AFIX  23
H14A  2    0.646963   -0.081584    0.776706    11.00000   -1.20000
H14B  2    0.597786   -0.177924    0.836419    11.00000   -1.20000
AFIX   0
C15   1    0.378954   -0.116512    0.822249    11.00000    0.10339    0.05236 =
         0.18839    0.01985   -0.04889   -0.00606
AFIX  23
H15A  2    0.377795   -0.176982    0.859843    11.00000   -1.20000
H15B  2    0.403836   -0.157459    0.778870    11.00000   -1.20000
AFIX   0
C16   1    0.247997   -0.078731    0.824176    11.00000    0.08797    0.06810 =
         0.14006    0.03046   -0.04647   -0.02398
AFIX  23
H16A  2    0.210122   -0.126740    0.792564    11.00000   -1.20000
H16B  2    0.200606   -0.096329    0.871069    11.00000   -1.20000
AFIX   0
C17   1    0.093178    0.075564    0.812784    11.00000    0.06682    0.07184 =
         0.09681    0.00599   -0.00465   -0.00821
AFIX  23
H17A  2    0.082508    0.154119    0.832262    11.00000   -1.20000
H17B  2    0.038892    0.020477    0.844784    11.00000   -1.20000
AFIX   0
C18   1    0.048245    0.080354    0.744695    11.00000    0.05607    0.05881 =
         0.10459   -0.00671   -0.00770   -0.00715
AFIX  23
H18A  2    0.072206    0.006644    0.721017    11.00000   -1.20000
H18B  2   -0.046434    0.089432    0.751669    11.00000   -1.20000
AFIX   0
C19   1    0.073145    0.199546    0.638275    11.00000    0.05454    0.07370 =
         0.08093   -0.01719   -0.01720    0.01008
C20   1   -0.001084    0.122259    0.607867    11.00000    0.07720    0.09169 =
         0.11786   -0.03650   -0.03737    0.00723
AFIX  43
H20   2   -0.031268    0.051630    0.631802    11.00000   -1.20000
AFIX   0
C21   1   -0.029941    0.149577    0.542926    11.00000    0.09615    0.13393 =
         0.13099   -0.05589   -0.04949    0.00774
AFIX  43
H21   2   -0.079586    0.096938    0.522922    11.00000   -1.20000
AFIX   0
C22   1    0.012366    0.251980    0.507002    11.00000    0.09175    0.16714 =
         0.08916   -0.03485   -0.04201    0.02193
AFIX  43
H22   2   -0.008371    0.269009    0.462747    11.00000   -1.20000
AFIX   0
C23   1    0.087052    0.332122    0.536197    11.00000    0.07321    0.13180 =
         0.07870   -0.00118   -0.01827    0.01380
AFIX  43
H23   2    0.116370    0.402551    0.511726    11.00000   -1.20000
AFIX   0
C24   1    0.116851    0.304866    0.602462    11.00000    0.05072    0.08985 =
         0.07349   -0.01574   -0.01600    0.01286
C25   1    0.371610    0.366075    0.825344    11.00000    0.06150    0.04769 =
         0.03620   -0.00066   -0.01026   -0.00254
C26   1    0.236796    0.398199    0.843389    11.00000    0.06828    0.06445 =
         0.04851   -0.00182   -0.01853    0.00265
AFIX  43
H26   2    0.166660    0.358107    0.831378    11.00000   -1.20000
AFIX   0
C27   1    0.228432    0.501918    0.882831    11.00000    0.09555    0.06876 =
         0.05712   -0.01004   -0.01710    0.02793
AFIX  43
H27   2    0.151569    0.541933    0.901393    11.00000   -1.20000
AFIX   0
C28   1    0.354659    0.533888    0.889135    11.00000    0.12133    0.05380 =
         0.06225   -0.01305   -0.03128   -0.00209
AFIX  43
H28   2    0.376205    0.598959    0.912816    11.00000   -1.20000
AFIX   0
C29   1    0.444924    0.451678    0.853800    11.00000    0.07611    0.05825 =
         0.05389   -0.00566   -0.01753   -0.01332
AFIX  43
H29   2    0.535682    0.453192    0.849845    11.00000   -1.20000
AFIX   0
C30   1    0.230777    0.221510    0.984956    11.00000    0.11674    0.09539 =
         0.06431    0.02367   -0.01688   -0.01112
AFIX  43
H30   2    0.163797    0.177911    0.972217    11.00000   -1.20000
AFIX   0
C31   1    0.214447    0.320948    1.027150    11.00000    0.09985    0.12791 =
         0.04852    0.00703    0.00661    0.02385
AFIX  43
H31   2    0.134999    0.354929    1.047378    11.00000   -1.20000
AFIX   0
C32   1    0.338582    0.359496    1.033248    11.00000    0.12330    0.11722 =
         0.04278   -0.01271   -0.03000    0.01486
AFIX  43
H32   2    0.356847    0.424245    1.058169    11.00000   -1.20000
AFIX   0
C33   1    0.431845    0.283415    0.995113    11.00000    0.09719    0.12915 =
         0.05580    0.00577   -0.02656    0.03023
AFIX  43
H33   2    0.522427    0.288811    0.990707    11.00000   -1.20000
AFIX   0
C34   1    0.365163    0.199270    0.965359    11.00000    0.13194    0.08099 =
         0.05263    0.01271   -0.01183    0.02917
AFIX  43
H34   2    0.403106    0.138483    0.937220    11.00000   -1.20000
AFIX   0
C35   1    0.426766    0.259292    0.787800    11.00000    0.06370    0.05191 =
         0.03653   -0.00085   -0.01207   -0.00152
AFIX  23
H35A  2    0.384901    0.188343    0.811388    11.00000   -1.20000
H35B  2    0.519723    0.252681    0.789586    11.00000   -1.20000
AFIX   0
C36   1    0.479560    0.163240    0.674361    11.00000    0.07445    0.05425 =
         0.04823   -0.00991   -0.01382    0.01322
AFIX  23
H36A  2    0.460702    0.089313    0.702058    11.00000   -1.20000
H36B  2    0.573192    0.176371    0.668428    11.00000   -1.20000
AFIX   0
C37   1    0.441169    0.151315    0.603846    11.00000    0.06521    0.04859 =
         0.04496   -0.00942   -0.00895    0.01010
C38   1    0.480020    0.233796    0.549473    11.00000    0.10208    0.06118 =
         0.05297   -0.00412   -0.01540   -0.00658
AFIX  43
H38   2    0.531343    0.297817    0.556475    11.00000   -1.20000
AFIX   0
C39   1    0.444019    0.222637    0.485355    11.00000    0.11275    0.07472 =
         0.05025    0.00287   -0.01607    0.00022
AFIX  43
H39   2    0.471293    0.279282    0.449479    11.00000   -1.20000
AFIX   0
C40   1    0.368394    0.129311    0.473140    11.00000    0.08262    0.08205 =
         0.05136   -0.01585   -0.01964    0.02639
C41   1    0.329845    0.047833    0.527121    11.00000    0.06903    0.07548 =
         0.07729   -0.02202   -0.01873    0.00075
AFIX  43
H41   2    0.278751   -0.016224    0.519912    11.00000   -1.20000
AFIX   0
C42   1    0.365191    0.058507    0.592406    11.00000    0.07098    0.06244 =
         0.05600   -0.00492   -0.00648    0.00225
AFIX  43
H42   2    0.337081    0.002353    0.628428    11.00000   -1.20000
AFIX   0
C43   1    0.327895    0.116341    0.402615    11.00000    0.12416    0.12125 =
         0.06903   -0.02638   -0.04299    0.02187
AFIX 137
H43A  2    0.263785    0.176933    0.395625    11.00000   -1.50000
H43B  2    0.290941    0.038797    0.401091    11.00000   -1.50000
H43C  2    0.403239    0.125055    0.366340    11.00000   -1.50000
AFIX   0
F1    5    0.941987    0.646356    0.682478    11.00000    0.15931    0.14784 =
         0.11499   -0.05803    0.01476   -0.06489
F2    5    0.881652    0.834548    0.710154    11.00000    0.13985    0.12315 =
         0.19406    0.03997   -0.04266    0.01874
F3    5    1.085092    0.772520    0.710772    11.00000    0.08457    0.09715 =
         0.17785   -0.03782    0.02338   -0.02449
F4    5    0.946565    0.809899    0.808498    11.00000    0.12958    0.14601 =
         0.14202   -0.07516    0.00571   -0.04712
F5    5    1.008596    0.618619    0.781268    11.00000    0.13162    0.12927 =
         0.21525    0.05794   -0.04407    0.02309
F6    5    0.807453    0.679872    0.782032    11.00000    0.08512    0.09911 =
         0.14884   -0.03574    0.01557   -0.02766
N1    3    0.407972    0.264487    0.712732    11.00000    0.06343    0.04560 =
         0.04011   -0.00405   -0.01214    0.00300
AFIX  23
H1C   2    0.322885    0.260672    0.710826    11.00000   -1.20000
H1D   2    0.437568    0.333669    0.692179    11.00000   -1.20000
AFIX   0
O1    4    0.189681    0.376694    0.636370    11.00000    0.06266    0.06875 =
         0.07623    0.00841   -0.01718   -0.00174
O2    4    0.415974    0.516835    0.645859    11.00000    0.05567    0.05826 =
         0.08142   -0.00718   -0.01049    0.00628
O3    4    0.645338    0.419309    0.674163    11.00000    0.06008    0.05900 =
         0.08632    0.01813   -0.02088   -0.00643
O4    4    0.763781    0.287286    0.780450    11.00000    0.06635    0.05682 =
         0.07495    0.01624   -0.02337   -0.00769
O5    4    0.686374    0.090091    0.845132    11.00000    0.07742    0.06563 =
         0.09996    0.03290   -0.02556   -0.00898
O6    4    0.469538   -0.050598    0.826208    11.00000    0.07863    0.05593 =
         0.39525    0.03448   -0.08775   -0.00517
O7    4    0.225993    0.038584    0.807246    11.00000    0.06713    0.06948 =
         0.14645    0.03354   -0.01718   -0.01138
O8    4    0.108571    0.180471    0.702567    11.00000    0.06167    0.05618 =
         0.08459   -0.00671   -0.01815   -0.00414
HKLF 4

REM  mo_160522VT2_90_0m in P-1
REM R1 =  0.0540 for    6586 Fo > 4sig(Fo)  and  0.0777 for all    9094 data
REM    542 parameters refined using      0 restraints

END

WGHT      0.0711      1.2123

REM Highest difference peak  0.740,  deepest hole -0.672,  1-sigma level  0.046
Q1    1   0.4595 -0.0568  0.8508  11.00000  0.05    0.74
Q2    1   0.4759 -0.0813  0.7831  11.00000  0.05    0.64
Q3    1   0.8525  0.7401  0.6977  11.00000  0.05    0.44
Q4    1   1.0746  0.6919  0.7695  11.00000  0.05    0.44
Q5    1   0.9026  0.6413  0.8015  11.00000  0.05    0.40
;
_shelx_res_checksum   12484

_shelx_hkl_file
;
   1   0   0 2.19226 0.48659   3
   1   0   0 -0.2062 0.39405   4
   2   0   0 124.777 4.51881   4
   2   0   0 136.905 4.03821   3
   3   0   0 1166.96 23.5310   3
   3   0   0 1164.48 24.5260   4
   4   0   0 61.2012 4.34815   4
   4   0   0 65.3334 3.74371   3
   5   0   0 56.3738 5.06707   4
   6   0   0 13.7593 1.55031   1
   6   0   0 12.2886 1.36964   1
   6   0   0 10.3640 4.06208   4
   7   0   0 652.011 13.7463   1
   7   0   0 630.962 19.3965   4
   7   0   0 677.512 13.6986   1
   8   0   0 95.4110 4.06532   1
   8   0   0 87.0591 4.16063   1
   8   0   0 90.0909 7.86410   4
   9   0   0 151.511 5.71817   1
   9   0   0 148.790 5.84697   1
   9   0   0 155.213 11.3056   4
  10   0   0 -5.2663 4.90403   4
  10   0   0 -3.3121 1.69597   1
  10   0   0 -1.8509 1.90698   1
  11   0   0 25.1911 3.40259   1
  11   0   0 21.8162 3.29115   1
  11   0   0 16.5455 6.08273   4
  12   0   0 -0.4353 6.17565   4
  12   0   0 1.90273 2.47017   1
  12   0   0 0.08775 2.33024   1
  12  -1   0 -1.2860 2.15497   1
  12  -1   0 -3.6874 5.62481   4
  12  -1   0 1.08087 2.16170   1
  11  -1   0 -1.6385 2.02485   1
  11  -1   0 -2.1119 4.91986   4
  11  -1   0 0.16210 1.98446   1
  10  -1   0 1.83265 1.81594   1
  10  -1   0 -3.6371 1.76665   1
  10  -1   0 -2.2983 4.94775   4
   9  -1   0 72.5042 8.54761   4
   9  -1   0 75.3626 3.67962   1
   9  -1   0 76.4726 3.85216   1
   8  -1   0 13.1504 4.49706   4
   7  -1   0 138.946 7.41854   3
   7  -1   0 158.356 9.03963   4
   6  -1   0 69.0895 5.91213   4
   6  -1   0 56.2354 4.53707   3
   5  -1   0 28.8831 4.13157   4
   5  -1   0 28.1087 3.26275   3
   4  -1   0 825.747 18.2294   3
   4  -1   0 813.165 19.2513   4
   3  -1   0 8214.63 149.775   3
   3  -1   0 8311.91 150.665   4
   2  -1   0 5.31198 1.15960   3
   2  -1   0 4.75387 1.33891   4
   1  -1   0 5744.92 103.233   4
   0  -1   0 939.856 17.2558   1
   0  -1   0 907.735 17.3157   5
   0  -1   0 924.635 16.9341   2
   0   1   0 924.577 16.9566   2
   1   1   0 4495.08 81.0567   5
   1   1   0 4451.93 81.0004   1
   1   1   0 4438.14 81.0352   1
   1   1   0 4591.90 81.5431   4
   2   1   0 4156.58 75.9392   1
   2   1   0 4220.28 75.6683   5
   2   1   0 4266.11 77.6547   4
   2   1   0 4183.24 76.0045   1
   3   1   0 4095.93 73.9171   1
   3   1   0 4030.05 73.7878   1
   3   1   0 4095.67 76.6095   4
   4   1   0 390.221 8.72913   1
   4   1   0 393.136 11.5302   4
   4   1   0 396.817 8.63299   1
   5   1   0 348.659 8.30748   1
   5   1   0 349.084 8.17485   1
   5   1   0 352.259 11.7039   4
   6   1   0 230.209 9.92862   4
   6   1   0 227.186 6.30185   1
   6   1   0 210.871 6.34031   1
   7   1   0 298.505 12.2748   4
   7   1   0 282.133 7.83870   1
   7   1   0 285.058 8.04169   1
   8   1   0 60.4321 7.16205   4
   8   1   0 84.6444 4.34093   1
   8   1   0 73.8612 4.44806   1
   9   1   0 31.0514 6.54961   4
   9   1   0 37.8533 3.67683   1
   9   1   0 33.6536 3.62034   1
  10   1   0 27.1858 3.34682   1
  10   1   0 20.3815 6.66814   4
  10   1   0 21.1082 3.27559   1
  11   1   0 0.34046 2.30854   1
  11   1   0 1.29885 2.43062   1
  11   1   0 -3.6913 5.11802   4
  12   1   0 -0.5840 2.47862   1
  12   1   0 5.30311 5.80146   4
  12   1   0 -2.5399 2.63061   1
  12  -2   0 -2.7451 5.44525   4
  12  -2   0 10.4633 2.55143   1
  12  -2   0 5.36815 2.07509   1
  11  -2   0 -0.4225 5.16601   4
  11  -2   0 -0.4359 1.76408   1
  11  -2   0 2.23594 1.76679   1
  10  -2   0 21.0206 6.00871   4
   9  -2   0 65.1234 6.65351   3
   9  -2   0 70.3202 7.74826   4
   8  -2   0 42.4483 5.47148   3
   8  -2   0 45.4774 6.34917   4
   7  -2   0 210.056 9.11187   3
   7  -2   0 226.488 10.5447   4
   6  -2   0 171.547 8.45528   4
   6  -2   0 183.494 7.80252   3
   5  -2   0 19.5514 3.05196   3
   5  -2   0 10.8546 3.15692   4
   4  -2   0 119.263 5.72927   4
   4  -2   0 114.298 5.13110   3
   3  -2   0 4448.39 82.7618   3
   3  -2   0 4507.26 83.1591   4
   2  -2   0 1129.61 22.4457   4
   2  -2   0 1150.53 22.5858   3
   0  -2   0 3287.23 59.0673   1
   0  -2   0 3253.99 58.3718   2
   0  -2   0 3203.56 59.0536   5
   0   2   0 3198.99 58.4640   2
  -1  -2   0 2547.27 46.2968   2
  -1  -2   0 2506.85 46.7930   1
   1   2   0 2549.39 46.8786   1
   1   2   0 2533.60 46.3233   2
   1   2   0 2525.30 46.7315   4
  -2  -2   0 4692.51 83.9077   2
   2   2   0 4650.92 84.6453   1
   2   2   0 4594.09 84.5770   1
   2   2   0 4616.79 85.5266   4
   2   2   0 4658.66 84.6445   5
  -3  -2   0 43.2704 1.93866   2
   3   2   0 41.6580 2.57108   1
   3   2   0 41.5099 2.41287   1
   3   2   0 34.6958 3.25554   4
   3   2   0 40.8509 2.22287   5
  -4  -2   0 249.243 5.67371   2
   4   2   0 248.568 8.92116   4
   4   2   0 252.939 6.94839   1
   4   2   0 251.770 6.78397   1
   5   2   0 31.4124 2.92972   1
   5   2   0 34.6256 2.84225   1
   5   2   0 33.3475 4.46036   4
   6   2   0 295.697 11.7097   4
   6   2   0 285.377 8.39661   1
   6   2   0 275.332 8.15513   1
   7   2   0 218.878 10.7499   4
   7   2   0 232.399 7.80983   1
   7   2   0 234.372 7.62164   1
   8   2   0 33.7193 3.41339   1
   8   2   0 33.0623 3.54862   1
   8   2   0 25.3691 5.75714   4
   9   2   0 4.81149 4.58210   4
   9   2   0 10.0949 2.98268   1
   9   2   0 9.78284 2.61720   1
  10   2   0 5.30955 2.54959   1
  10   2   0 1.66406 4.84341   4
  10   2   0 7.78765 2.91221   1
  11   2   0 7.41802 2.82216   1
  11   2   0 3.42076 2.95047   1
  11   2   0 0.14897 4.74231   4
  12   2   0 2.67553 3.13755   1
  12   2   0 -1.1631 5.89866   4
  12  -3   0 -0.8538 1.53277   1
  12  -3   0 -0.4260 1.75911   1
  11  -3   0 1.74629 4.81270   4
  10  -3   0 12.5350 4.57714   3
  10  -3   0 15.4164 5.68582   4
   9  -3   0 -0.7862 4.10090   4
   9  -3   0 1.98618 3.47580   3
   8  -3   0 443.119 14.6791   3
   8  -3   0 430.572 15.9038   4
   7  -3   0 47.1032 5.26190   3
   7  -3   0 28.2889 4.84086   4
   6  -3   0 469.737 13.8581   3
   6  -3   0 465.590 14.4307   4
   5  -3   0 810.062 19.9473   4
   5  -3   0 831.724 19.7131   3
   4  -3   0 265.119 8.46197   3
   4  -3   0 277.695 8.62638   4
   3  -3   0 97.0971 2.68102   1
   3  -3   0 101.727 4.44612   3
   3  -3   0 99.6265 2.66539   1
   3  -3   0 92.7178 4.13685   4
   2  -3   0 1657.32 31.0044   1
   2  -3   0 1663.93 31.0847   1
   2  -3   0 1696.03 31.5311   4
   2  -3   0 1641.64 32.3501   3
   1  -3   0 679.379 13.7818   1
   1  -3   0 659.912 13.1313   5
   1  -3   0 654.714 13.6631   1
   1  -3   0 667.497 14.1222   3
   1  -3   0 648.423 13.2204   5
  -1   3   0 680.889 12.6833   2
   0  -3   0 275.707 6.97369   5
   0  -3   0 287.356 7.09608   1
   0  -3   0 284.126 6.19150   2
   0   3   0 279.976 6.36393   2
  -1  -3   0 194.246 5.75577   1
  -1  -3   0 205.241 5.20008   2
  -1  -3   0 201.610 6.76193   5
   1   3   0 200.619 5.81817   1
   1   3   0 202.061 5.22556   4
   1   3   0 204.572 5.29409   2
  -2  -3   0 1315.95 24.9890   2
   2   3   0 1279.26 26.0467   4
   2   3   0 1264.19 25.8932   5
   2   3   0 1308.46 24.9268   2
   2   3   0 1287.82 25.8416   1
  -3  -3   0 732.403 15.2762   2
   3   3   0 753.381 17.4218   4
   3   3   0 744.872 16.2485   1
   3   3   0 738.479 16.3606   1
   3   3   0 746.555 16.1386   5
   3   3   0 748.729 14.7614   2
  -4  -3   0 51.7714 2.76855   2
   4   3   0 49.5208 4.23069   4
   4   3   0 51.8742 3.12326   5
   4   3   0 49.9969 3.36829   1
   4   3   0 50.0336 3.56298   1
  -5  -3   0 198.762 5.67625   2
   5   3   0 194.735 5.34834   5
   5   3   0 184.909 5.20467   5
   5   3   0 192.472 6.75922   1
   5   3   0 199.723 8.93287   4
   5   3   0 193.069 7.01678   1
  -6  -3   0 313.809 8.24277   2
   6   3   0 327.920 10.0372   1
   6   3   0 347.847 12.9812   4
   6   3   0 355.875 10.0151   1
  -7  -3   0 8.26040 1.92180   2
   7   3   0 5.52695 2.29710   1
   7   3   0 7.14833 3.74490   4
   7   3   0 4.39799 2.55005   1
   8   3   0 -0.8159 4.53380   4
   8   3   0 6.13137 2.40782   1
   8   3   0 1.21266 2.52691   1
   9   3   0 28.6544 3.96492   1
   9   3   0 36.7390 4.11827   1
   9   3   0 26.2420 6.68658   4
  10   3   0 0.27490 2.84997   1
  10   3   0 1.72331 2.42596   1
  10   3   0 -2.3753 5.12848   4
  11   3   0 12.2017 3.77293   1
  11   3   0 7.80632 6.40036   4
  12   3   0 3.31907 3.53724   1
  12   3   0 3.56198 6.50923   4
  11  -4   0 3.73874 4.22750   3
  10  -4   0 1.19466 3.64582   3
  10  -4   0 1.76042 4.27242   4
   9  -4   0 47.6156 6.59747   4
   9  -4   0 37.6822 5.70548   3
   8  -4   0 9.25063 4.18904   4
   8  -4   0 11.2098 3.83713   3
   7  -4   0 6.61560 3.27410   3
   7  -4   0 0.67360 3.29703   4
   6  -4   0 172.142 7.95463   3
   6  -4   0 171.084 8.07352   4
   5  -4   0 32.1828 2.03322   1
   5  -4   0 31.4710 4.09287   4
   5  -4   0 36.5102 4.23895   3
   5  -4   0 30.8728 1.92288   1
   4  -4   0 560.781 11.3865   1
   4  -4   0 547.620 14.3331   3
   4  -4   0 547.135 11.4608   1
   4  -4   0 550.017 13.7120   4
   3  -4   0 822.876 17.3690   4
   3  -4   0 803.788 18.3662   3
   3  -4   0 816.948 16.5531   1
   3  -4   0 818.138 16.4349   1
   2  -4   0 239.701 6.49233   1
   2  -4   0 240.155 5.75219   4
   2  -4   0 240.697 6.48072   1
   2  -4   0 247.682 7.29064   3
   1  -4   0 272.303 7.54433   3
   1  -4   0 266.672 7.26318   1
   1  -4   0 266.553 7.19730   1
   1  -4   0 269.919 6.61237   5
   1  -4   0 277.634 6.79288   5
  -1   4   0 275.001 6.21680   2
   0  -4   0 1626.23 30.2924   2
   0  -4   0 1600.32 31.5579   5
   0  -4   0 1598.95 31.7498   1
   0   4   0 1637.13 30.7259   2
  -1  -4   0 1057.73 20.8005   2
  -1  -4   0 1019.66 21.9774   5
  -1  -4   0 1077.34 22.0357   1
   1   4   0 1062.58 20.6038   4
   1   4   0 1037.76 21.0200   2
   1   4   0 1063.00 21.8855   1
  -2  -4   0 1064.33 21.2884   2
  -2  -4   0 1055.98 22.2371   1
   2   4   0 1088.46 22.4563   1
   2   4   0 1063.59 21.9956   4
   2   4   0 1035.03 21.2935   2
   2   4   0 1037.60 22.4712   5
  -3  -4   0 901.358 18.5110   2
   3   4   0 894.724 19.6601   1
   3   4   0 889.457 20.1316   4
   3   4   0 882.742 18.1820   2
   3   4   0 855.944 19.5324   5
  -4  -4   0 13.2994 2.22131   2
   4   4   0 12.1623 2.37972   5
   4   4   0 8.61453 1.34330   2
   4   4   0 8.64594 2.11249   1
   4   4   0 10.5337 1.46963   2
   4   4   0 10.3749 2.57467   1
   4   4   0 11.7255 3.03038   4
  -5  -4   0 397.579 10.0225   2
   5   4   0 391.789 13.0411   4
   5   4   0 389.021 11.2324   1
   5   4   0 385.742 11.3979   1
   5   4   0 390.413 10.3584   5
  -6  -4   0 1693.02 33.2904   2
   6   4   0 1671.97 35.1786   1
   6   4   0 1679.92 38.1960   4
   6   4   0 1643.33 32.2798   5
   6   4   0 1697.30 32.4251   5
   6   4   0 1702.40 35.0984   1
  -7  -4   0 42.2761 3.61334   2
   7   4   0 40.7426 4.52726   1
   7   4   0 40.0531 4.26704   1
   7   4   0 40.2351 6.19842   4
  -8  -4   0 11.9922 2.59823   2
   8   4   0 5.40886 3.06059   1
   8   4   0 3.32881 4.22764   4
   8   4   0 14.6967 3.13916   1
   9   4   0 0.41557 2.96879   1
   9   4   0 3.06820 3.51664   1
   9   4   0 -0.7574 4.86585   4
  10   4   0 4.16850 3.41448   1
  10   4   0 2.60468 4.91446   4
  11   4   0 -1.4986 3.60111   1
  11   4   0 -5.0070 4.59957   4
  12   4   0 -7.9653 5.09474   4
  12   4   0 -4.8479 3.62376   1
  11  -5   0 3.89403 4.19800   3
  10  -5   0 -2.1389 3.45630   3
   9  -5   0 37.1107 2.70646   1
   9  -5   0 36.6469 5.72620   3
   9  -5   0 29.0841 5.65172   4
   8  -5   0 60.7987 6.55088   3
   8  -5   0 60.7065 6.54705   4
   7  -5   0 64.5626 3.29199   1
   7  -5   0 61.7688 2.98904   1
   7  -5   0 59.9393 6.16789   3
   7  -5   0 55.9163 5.85693   4
   6  -5   0 869.519 17.3984   1
   6  -5   0 832.000 21.0855   4
   6  -5   0 845.469 17.5643   1
   6  -5   0 897.450 22.3724   3
   5  -5   0 -0.7445 2.07610   4
   5  -5   0 1.32511 2.25667   3
   5  -5   0 -2.0157 1.24825   1
   5  -5   0 -1.0005 1.30737   1
   4  -5   0 218.885 6.46592   1
   4  -5   0 230.501 8.54326   3
   4  -5   0 228.390 7.40833   4
   4  -5   0 234.669 6.70159   1
   3  -5   0 42.2009 3.20771   1
   3  -5   0 43.5051 3.25639   1
   3  -5   0 48.5359 3.83161   3
   2  -5   0 26.3064 1.70794   5
   2  -5   0 26.9803 2.72130   1
   2  -5   0 26.3560 2.65036   1
   2  -5   0 36.2314 3.54858   3
   2  -5   0 26.5158 1.78672   5
  -2   5   0 21.7418 1.82629   2
   1  -5   0 436.686 8.44250   2
   1  -5   0 440.186 11.1902   1
   1  -5   0 449.009 11.4235   3
   1  -5   0 437.243 8.42177   2
   1  -5   0 436.771 11.1488   1
   1  -5   0 432.267 10.3653   5
   1  -5   0 441.644 10.2395   5
  -1   5   0 440.664 9.80001   2
   0  -5   0 8.26734 1.41189   2
   0  -5   0 7.00862 1.89103   1
   0  -5   0 7.93577 1.90031   5
   0   5   0 3.92688 1.41433   2
  -1  -5   0 819.448 18.3912   1
  -1  -5   0 819.949 18.4356   5
  -1  -5   0 803.754 16.8304   2
   1   5   0 794.136 17.1921   2
   1   5   0 807.945 18.1237   1
  -2  -5   0 -3.3335 1.41508   2
  -2  -5   0 -1.7868 1.66689   5
  -2  -5   0 1.50495 1.84699   1
   2   5   0 0.14819 1.56152   4
   2   5   0 0.58122 1.80943   1
   2   5   0 -2.4080 1.35596   2
   2   5   0 -2.0314 1.59146   5
  -3  -5   0 -2.8880 1.48524   2
   3   5   0 3.15927 1.60591   2
   3   5   0 -1.1709 1.86265   1
   3   5   0 2.93409 2.04198   4
   3   5   0 1.60779 1.80846   5
  -4  -5   0 127.124 5.36675   2
   4   5   0 135.858 4.78664   2
   4   5   0 127.135 6.50042   1
   4   5   0 123.421 6.55622   4
   4   5   0 115.301 5.95103   5
  -5  -5   0 778.124 17.8786   2
   5   5   0 795.752 19.3865   1
   5   5   0 804.647 21.0114   4
   5   5   0 805.635 18.8274   5
   5   5   0 775.833 19.5457   1
  -6  -5   0 -3.9165 1.90637   2
   6   5   0 -4.3700 2.85552   4
   6   5   0 -2.7138 1.96121   5
   6   5   0 -2.0580 2.51683   1
   6   5   0 -1.7772 2.06803   1
  -7  -5   0 20.6628 3.20813   2
   7   5   0 21.1670 3.85736   1
   7   5   0 15.3108 3.27666   1
   7   5   0 22.4799 2.27789   5
   7   5   0 19.7632 2.26057   5
   7   5   0 16.3037 5.24338   4
  -8  -5   0 28.5146 3.58196   2
   8   5   0 19.2876 4.06470   1
   8   5   0 11.5264 5.15575   4
   9   5   0 0.97527 5.19967   4
   9   5   0 8.28939 3.88183   1
  10   5   0 -4.5410 3.57281   1
  10   5   0 1.09952 5.52350   4
  11   5   0 11.8447 6.81630   4
  11   5   0 10.2950 4.89427   1
  12   5   0 5.42897 4.90652   1
  11  -6   0 2.30863 1.87319   1
  11  -6   0 -0.0763 4.21558   3
  11  -6   0 0.99998 2.05313   1
  10  -6   0 17.4942 2.30252   1
  10  -6   0 19.1705 2.69731   1
  10  -6   0 20.5322 5.16935   3
   9  -6   0 7.56500 2.13460   1
   9  -6   0 7.16121 3.97893   3
   9  -6   0 5.26835 1.78488   1
   8  -6   0 28.9327 2.65448   1
   8  -6   0 23.6782 2.67316   1
   8  -6   0 35.9411 5.63911   3
   7  -6   0 10.8069 2.16894   1
   7  -6   0 16.8430 4.13911   3
   7  -6   0 13.1164 2.32956   1
   6  -6   0 4.16331 3.09306   3
   6  -6   0 5.18790 2.07966   1
   6  -6   0 0.74570 1.76698   1
   5  -6   0 228.833 7.23204   1
   5  -6   0 236.109 9.62721   3
   5  -6   0 234.257 7.42378   1
   4  -6   0 102.517 5.24283   1
   4  -6   0 114.773 6.55000   3
   4  -6   0 93.0037 5.10835   1
   3  -6   0 909.580 21.5579   3
   3  -6   0 915.609 20.1138   1
   3  -6   0 927.080 20.2924   1
  -3   6   0 919.343 17.9010   2
   2  -6   0 1028.33 20.5678   5
   2  -6   0 1028.63 22.7050   1
   2  -6   0 1046.55 20.4068   5
   2  -6   0 1020.73 23.2790   3
   2  -6   0 1054.43 22.7092   1
  -2   6   0 1068.91 20.7954   2
   1  -6   0 2499.15 47.0760   5
   1  -6   0 2428.49 48.3545   1
   1  -6   0 2482.46 48.6437   3
   1  -6   0 2500.87 47.2845   5
   1  -6   0 2432.16 44.5982   2
   1  -6   0 2458.01 48.3740   1
   1  -6   0 2445.99 44.6370   2
  -1   6   0 2483.47 46.6525   2
   0  -6   0 13.1784 1.81954   2
   0  -6   0 10.8558 2.64196   1
   0  -6   0 10.3846 2.42442   5
   0   6   0 11.8626 2.14254   2
  -1  -6   0 540.364 12.2493   2
  -1  -6   0 523.515 13.9402   1
   1   6   0 537.394 13.7335   1
   1   6   0 509.995 12.6770   2
  -2  -6   0 58.2212 4.76726   1
  -2  -6   0 55.4314 4.59245   5
  -2  -6   0 59.6674 3.86141   2
   2   6   0 60.4317 4.19150   2
   2   6   0 60.3496 4.84843   1
   2   6   0 57.9776 4.81222   5
  -3  -6   0 68.9604 4.92839   1
  -3  -6   0 61.3236 4.15837   2
   3   6   0 55.5586 4.99004   5
   3   6   0 53.5818 3.94529   2
   3   6   0 53.3614 4.22832   4
   3   6   0 54.6126 4.66625   1
  -4  -6   0 574.311 14.1687   2
   4   6   0 566.450 15.6050   4
   4   6   0 588.546 15.7897   1
   4   6   0 571.421 13.6621   2
   4   6   0 545.254 15.3432   5
  -5  -6   0 29.3663 3.54053   2
   5   6   0 22.3773 4.39247   4
   5   6   0 24.6048 3.57099   5
   5   6   0 26.7572 4.10081   1
   5   6   0 26.5330 2.54526   2
  -6  -6   0 4.74291 2.60686   2
   6   6   0 9.43249 3.38005   1
   6   6   0 0.83764 3.62452   4
   6   6   0 7.50066 2.49501   5
  -7  -6   0 -0.4788 2.55699   2
   7   6   0 -2.5053 1.96560   5
   7   6   0 -2.6215 3.66519   4
   7   6   0 0.88336 3.13989   1
  -8  -6   0 36.1485 4.34316   2
   8   6   0 25.1246 5.61191   4
   8   6   0 31.1728 5.03559   1
  -9  -6   0 43.0541 5.00946   2
   9   6   0 36.7632 7.22975   4
   9   6   0 35.6933 5.80915   1
  10   6   0 -3.0858 5.13829   4
  10   6   0 -4.8461 4.06595   1
  11   6   0 -3.1165 4.40511   1
  10  -7   0 8.97501 2.40750   1
  10  -7   0 12.2647 2.75773   1
  10  -7   0 18.6245 5.29525   3
   9  -7   0 0.91787 1.95717   1
   9  -7   0 3.96180 2.31349   1
   9  -7   0 3.34185 3.77661   3
   8  -7   0 3.49615 2.22064   1
   8  -7   0 5.40430 3.85851   3
   8  -7   0 4.00336 2.14424   1
   7  -7   0 2.26498 2.09218   1
   7  -7   0 -1.2618 3.29827   3
   7  -7   0 1.38158 1.99486   1
   6  -7   0 42.3874 5.52661   3
   6  -7   0 33.3349 3.49715   1
   6  -7   0 35.0242 3.57983   1
   5  -7   0 0.44674 2.70443   3
   5  -7   0 1.15242 2.14393   1
   5  -7   0 0.10698 2.06408   1
   4  -7   0 52.4173 4.28399   1
   4  -7   0 59.6455 4.63524   1
   4  -7   0 59.2665 5.67469   3
  -4   7   0 52.4791 2.74777   2
   3  -7   0 75.4826 5.25487   1
   3  -7   0 81.1082 5.45934   1
   3  -7   0 82.6260 5.73279   3
  -3   7   0 82.6213 3.77752   2
   2  -7   0 743.426 15.7635   5
   2  -7   0 759.726 18.9735   3
   2  -7   0 756.779 18.4653   1
   2  -7   0 761.053 16.0879   5
   2  -7   0 768.798 18.4600   1
  -2   7   0 752.885 16.3697   2
   1  -7   0 50.7073 3.63156   5
   1  -7   0 58.1630 1.92000   2
   1  -7   0 67.1421 5.23227   3
   1  -7   0 53.3506 4.13956   5
   1  -7   0 49.4088 4.34326   1
   1  -7   0 48.3229 4.41862   1
  -1   7   0 55.4816 3.94853   2
   0  -7   0 359.833 11.4101   1
   0  -7   0 356.294 10.6792   5
   0  -7   0 358.356 8.73126   2
   0   7   0 366.292 10.0308   2
  -1  -7   0 81.2830 5.67884   1
  -1  -7   0 85.1530 5.36181   5
  -1  -7   0 77.8819 4.18629   2
   1   7   0 83.7398 5.44303   1
   1   7   0 76.8129 4.64429   2
  -2  -7   0 10.1984 2.74174   1
  -2  -7   0 5.69444 2.22040   2
  -2  -7   0 6.19126 2.20261   5
   2   7   0 6.71233 2.28669   2
   2   7   0 9.63782 2.97564   1
  -3  -7   0 44.7011 3.93399   2
  -3  -7   0 51.3408 5.03423   5
  -3  -7   0 59.9786 5.23967   1
   3   7   0 56.2388 5.21890   1
   3   7   0 49.7111 4.86459   5
   3   7   0 55.9131 4.32944   2
  -4  -7   0 33.1443 3.78744   2
   4   7   0 28.5140 3.28215   2
   4   7   0 25.9957 3.94614   5
   4   7   0 39.7267 4.46040   1
   4   7   0 37.1740 4.32709   4
  -5  -7   0 201.657 8.14157   2
   5   7   0 223.479 9.51550   5
   5   7   0 208.966 7.06217   2
   5   7   0 192.121 9.24230   4
   5   7   0 202.176 9.55649   1
  -6  -7   0 80.8051 6.05173   2
   6   7   0 79.3033 6.25428   5
   6   7   0 75.6710 6.68432   1
   6   7   0 57.0743 6.67647   4
  -7  -7   0 4.23018 3.05057   2
   7   7   0 -1.8260 4.13358   4
   7   7   0 4.55691 2.91938   5
   7   7   0 7.71116 3.85212   1
  -8  -7   0 128.867 7.94009   2
   8   7   0 131.743 9.97405   1
   8   7   0 111.076 10.0353   4
   8   7   0 117.763 5.82694   5
   8   7   0 132.584 6.22535   5
  -9  -7   0 -6.9667 3.22744   2
   9   7   0 -0.6446 4.36246   1
   9   7   0 1.00232 4.92932   4
  10   7   0 -1.0760 4.47115   1
  11   7   0 -0.2647 4.82794   1
  10  -8   0 4.66178 2.69287   1
  10  -8   0 4.35410 4.38028   3
  10  -8   0 7.67593 2.91292   1
   9  -8   0 6.69122 4.25348   3
   9  -8   0 9.63450 2.96024   1
   9  -8   0 5.26152 2.64526   1
   8  -8   0 11.0913 2.90483   1
   8  -8   0 0.58036 2.36919   1
   8  -8   0 6.19169 4.13142   3
   7  -8   0 -6.0245 1.86315   1
   7  -8   0 1.55162 3.43616   3
   7  -8   0 -3.7792 2.08985   1
   6  -8   0 12.9954 4.14106   3
   6  -8   0 14.4110 3.16429   1
   6  -8   0 9.48200 3.05609   1
   5  -8   0 142.155 7.37534   1
   5  -8   0 126.981 6.95069   1
   5  -8   0 118.029 8.13168   3
   4  -8   0 4.58663 2.67419   1
   4  -8   0 5.21301 3.10918   3
   4  -8   0 5.19256 2.44325   1
  -4   8   0 4.06133 1.67031   2
   3  -8   0 458.548 13.4748   1
   3  -8   0 468.515 13.7132   1
   3  -8   0 451.726 14.3541   3
  -3   8   0 463.452 11.4094   2
   2  -8   0 6.18644 1.65795   5
   2  -8   0 4.53302 2.24371   1
   2  -8   0 3.03417 1.42439   5
   2  -8   0 -1.2105 2.13331   1
   2  -8   0 2.69771 2.73376   3
  -2   8   0 1.80905 1.78103   2
   1  -8   0 7.53718 3.22977   3
   1  -8   0 7.27034 2.08464   5
   1  -8   0 9.69638 2.32857   5
   1  -8   0 13.4843 3.26077   1
  -1   8   0 9.12249 2.40796   2
   0  -8   0 103.273 5.78432   5
   0  -8   0 111.723 6.87021   1
   0  -8   0 114.324 6.09331   5
   0  -8   0 114.749 4.38725   2
   0   8   0 121.347 5.77886   2
  -1  -8   0 7.02021 2.08998   2
  -1  -8   0 9.09770 2.70414   5
  -1  -8   0 1.55914 2.40593   1
   1   8   0 9.19373 2.46273   2
  -2  -8   0 115.379 6.85485   5
  -2  -8   0 121.057 5.84799   2
  -2  -8   0 112.471 7.19411   1
   2   8   0 123.287 7.18382   1
   2   8   0 118.527 6.30427   2
  -3  -8   0 -1.2201 1.92471   5
  -3  -8   0 1.07357 2.30779   2
  -3  -8   0 4.38976 2.79065   1
   3   8   0 -1.8585 2.38235   5
   3   8   0 -1.5374 2.20364   2
   3   8   0 1.12827 2.87901   1
  -4  -8   0 15.6099 3.36852   2
   4   8   0 10.9437 3.47794   5
   4   8   0 9.44236 3.68020   1
   4   8   0 13.2906 2.84902   2
  -5  -8   0 40.4484 4.58790   2
   5   8   0 35.0810 3.69886   2
   5   8   0 32.9168 4.79875   5
   5   8   0 32.2196 4.89465   1
  -6  -8   0 45.6953 5.02326   2
   6   8   0 49.8053 5.59532   5
   6   8   0 48.5162 3.66074   2
   6   8   0 52.1961 6.03610   1
  -7  -8   0 24.5914 4.35475   2
   7   8   0 17.6697 4.86420   1
   7   8   0 24.7705 4.28444   5
  -8  -8   0 51.7141 5.93377   2
   8   8   0 54.2977 7.13751   1
   8   8   0 59.4427 5.46114   5
  -9  -8   0 -3.6205 3.53304   2
   9   8   0 -8.5049 4.26668   1
 -10  -8   0 -1.8024 3.66446   2
  10   8   0 -1.2063 4.82630   1
   9  -9   0 9.64392 3.82009   1
   9  -9   0 6.17056 3.20459   1
   9  -9   0 17.1870 5.41811   3
   8  -9   0 -0.8452 2.80164   1
   8  -9   0 2.84302 3.76999   3
   8  -9   0 -0.7814 2.70339   1
   7  -9   0 117.948 7.26928   1
   7  -9   0 119.001 9.36125   3
   7  -9   0 123.541 7.42224   1
   6  -9   0 -2.0443 2.45599   1
   6  -9   0 -1.4547 2.59973   1
   6  -9   0 -0.5578 3.24112   3
   5  -9   0 63.1423 7.05837   3
   5  -9   0 66.1398 5.90747   1
   5  -9   0 77.2353 6.13570   1
   4  -9   0 3.62827 2.97487   1
   4  -9   0 -0.2574 2.27258   1
   4  -9   0 0.49612 2.92932   3
   3  -9   0 3.78078 3.01245   1
   3  -9   0 2.88090 3.26170   3
  -3   9   0 6.79388 2.42075   2
   2  -9   0 255.436 7.52643   5
   2  -9   0 278.240 10.8113   1
   2  -9   0 288.935 11.1914   3
   2  -9   0 260.736 7.89123   5
  -2   9   0 257.152 8.80550   2
   1  -9   0 35.8855 4.71700   3
   1  -9   0 31.8466 3.52515   5
   1  -9   0 31.5492 4.39142   1
   1  -9   0 45.1024 4.08639   5
  -1   9   0 42.3495 4.24550   2
   0  -9   0 306.585 11.3950   3
   0  -9   0 304.583 11.5968   1
   0  -9   0 304.646 10.5112   5
   0  -9   0 294.388 10.1706   5
   0  -9   0 287.889 7.71148   2
   0   9   0 294.431 9.97327   2
  -1  -9   0 291.697 10.7977   5
  -1  -9   0 300.159 11.5162   1
  -1  -9   0 300.904 8.66875   2
   1   9   0 275.241 10.0379   2
  -2  -9   0 315.491 11.9491   5
  -2  -9   0 323.788 12.4192   1
  -2  -9   0 332.621 9.99877   2
   2   9   0 336.637 11.0875   2
  -3  -9   0 45.1504 4.46406   2
   3   9   0 54.8639 5.11490   2
  -4  -9   0 164.221 7.88553   2
   4   9   0 150.351 9.91943   5
   4   9   0 152.450 7.56164   2
  -5  -9   0 4.22484 2.99893   2
   5   9   0 3.82757 2.43788   2
   5   9   0 -0.3889 3.62776   1
   5   9   0 2.89850 3.23125   5
  -6  -9   0 26.0315 4.30919   2
   6   9   0 19.5169 3.04677   2
   6   9   0 15.7833 4.82167   1
   6   9   0 14.4617 4.23703   5
  -7  -9   0 3.57831 3.49033   2
   7   9   0 0.77322 3.27734   5
   7   9   0 -1.7218 4.02658   1
  -8  -9   0 10.2026 4.26686   2
   8   9   0 5.58924 4.95877   1
   8   9   0 12.4701 3.93166   5
  -9  -9   0 3.71842 4.15738   2
   9   9   0 -4.7615 4.85238   1
   9   9   0 -2.4762 2.12335   5
   9   9   0 0.07042 2.40736   5
   8 -10   0 1.27883 3.24990   1
   8 -10   0 1.89900 4.06419   3
   7 -10   0 42.7354 6.94626   3
   7 -10   0 25.4314 4.57886   1
   6 -10   0 4.84946 4.11265   3
   6 -10   0 -2.3086 3.20761   1
   5 -10   0 38.3496 6.16949   3
   5 -10   0 27.0824 4.93998   1
   4 -10   0 84.2916 7.38878   3
   4 -10   0 85.9862 7.17173   1
   3 -10   0 217.145 10.5158   1
   3 -10   0 193.448 10.4730   3
  -3  10   0 201.495 8.18655   2
   2 -10   0 0.19014 2.96716   1
   2 -10   0 4.43935 1.78067   5
   2 -10   0 3.19924 1.81568   5
   2 -10   0 5.73862 3.60187   3
  -2  10   0 5.89610 2.88243   2
   1 -10   0 9.01377 2.58958   5
   1 -10   0 13.5592 2.95635   5
   1 -10   0 15.3400 4.05448   1
   1 -10   0 6.65758 3.62985   3
  -1  10   0 8.26025 2.82874   2
   0 -10   0 66.0035 3.39280   2
   0 -10   0 53.5693 6.14333   1
   0 -10   0 51.3359 5.11169   5
   0 -10   0 54.0954 6.25672   3
   0 -10   0 46.0097 4.90571   5
   0  10   0 55.2684 5.07986   2
  -1 -10   0 157.052 8.59329   5
  -1 -10   0 157.961 8.23866   5
  -1 -10   0 174.368 9.62980   1
  -1 -10   0 159.823 6.34069   2
   1  10   0 164.374 8.09674   2
  -2 -10   0 16.8166 3.09631   2
  -2 -10   0 12.9646 3.75280   5
   2  10   0 17.7062 3.67335   2
  -3 -10   0 144.050 7.26110   2
   3  10   0 141.712 7.90907   2
  -4 -10   0 201.928 9.02549   2
   4  10   0 218.563 9.41910   2
  -5 -10   0 11.2366 3.72549   2
   5  10   0 7.64957 3.11238   2
  -6 -10   0 -1.2074 3.13684   2
   6  10   0 0.48716 3.58240   5
   6  10   0 1.69079 2.55453   2
  -7 -10   0 5.29893 3.62191   2
   7  10   0 9.56706 4.37377   5
  -8 -10   0 3.70859 3.90341   2
   8  10   0 1.29615 3.52800   5
  -9 -10   0 4.77093 4.32111   2
   9  10   0 -0.7686 2.87945   5
   7 -11   0 -4.5917 3.53582   1
   7 -11   0 1.69278 4.28132   3
   6 -11   0 0.63028 3.85766   1
   6 -11   0 4.43446 4.30117   3
   5 -11   0 21.8605 4.91209   1
   5 -11   0 29.3723 5.93278   3
   4 -11   0 -0.3655 3.46249   3
   4 -11   0 -2.3258 3.46144   1
   3 -11   0 16.7740 4.59513   1
   3 -11   0 16.6291 4.97088   3
  -3  11   0 10.0146 3.49899   2
   2 -11   0 1.92264 1.89390   5
   2 -11   0 1.44049 1.81529   5
   2 -11   0 -0.0608 3.64793   3
   2 -11   0 0.51588 3.51622   1
  -2  11   0 -0.6766 2.91003   2
   1 -11   0 5.94509 2.83648   5
   1 -11   0 8.83191 2.75674   5
   1 -11   0 9.77711 4.07438   1
   1 -11   0 10.7261 4.39731   3
  -1  11   0 12.7053 3.73511   2
   0 -11   0 118.960 7.67809   5
   0 -11   0 111.840 8.85297   1
   0 -11   0 112.810 4.17338   2
   0 -11   0 106.593 8.49871   3
   0 -11   0 105.261 7.12967   5
   0  11   0 124.255 7.70330   2
  -1 -11   0 4.34234 3.24939   5
  -1 -11   0 6.60884 4.00877   3
  -1 -11   0 2.79044 3.01556   5
  -1 -11   0 5.48811 2.28636   2
   1  11   0 5.09077 3.26289   2
  -2 -11   0 4.04591 3.42694   5
  -2 -11   0 6.54571 2.71301   2
   2  11   0 1.31065 3.19358   2
  -3 -11   0 210.021 8.81967   2
   3  11   0 205.207 9.81190   2
  -4 -11   0 41.4851 4.83421   2
   4  11   0 41.9546 5.18586   2
  -5 -11   0 4.04718 3.32316   2
   5  11   0 2.92986 2.96844   2
  -6 -11   0 2.51973 3.49088   2
   6  11   0 -2.7344 2.50504   2
  -7 -11   0 -0.0358 3.59374   2
   7  11   0 -1.6959 2.11790   2
   7  11   0 3.07948 5.94729   5
  -8 -11   0 6.43154 4.37589   2
   8  11   0 7.75341 4.63887   5
   6 -12   0 2.81148 4.50655   3
   6 -12   0 5.82306 4.67076   1
   5 -12   0 -1.0266 4.10526   1
   5 -12   0 1.74033 3.90935   3
   4 -12   0 25.4087 5.77929   1
   4 -12   0 29.8193 6.14599   3
   3 -12   0 6.87749 4.40508   1
   3 -12   0 1.51931 4.04280   3
  -3  12   0 3.42540 3.61315   2
   2 -12   0 8.89054 2.28670   5
   2 -12   0 4.86632 1.97453   5
   2 -12   0 1.95950 4.07847   1
   2 -12   0 3.14255 4.21041   3
  -2  12   0 9.64875 3.73795   2
   1 -12   0 19.1426 3.57680   5
   1 -12   0 16.5835 5.12817   3
   1 -12   0 18.8351 3.46388   5
   1 -12   0 16.3448 5.02968   1
  -1  12   0 18.4740 4.44274   2
   0 -12   0 19.6721 5.28056   3
   0 -12   0 12.5455 3.73082   5
   0 -12   0 14.1548 3.72048   5
   0  12   0 16.7049 4.45906   2
  -1 -12   0 1.91446 3.40850   5
  -1 -12   0 6.52123 3.45170   5
  -1 -12   0 3.46427 4.63409   3
  -1 -12   0 5.72543 2.24413   2
   1  12   0 0.63055 3.44975   2
  -2 -12   0 26.1954 3.71591   2
   2  12   0 27.6844 4.79163   2
  -3 -12   0 87.3865 6.23554   2
   3  12   0 74.1873 6.93629   2
  -4 -12   0 9.57151 3.55782   2
   4  12   0 9.54847 3.80555   2
  -5 -12   0 16.8890 4.14679   2
   5  12   0 14.6777 3.91729   2
  -6 -12   0 16.9319 4.37840   2
   6  12   0 15.6805 3.73805   2
   4 -13   0 3.75783 4.70018   1
   4 -13   0 9.50569 5.06656   3
   3 -13   0 8.25000 4.89113   3
   3 -13   0 4.14304 4.71127   1
  -3  13   0 10.0134 4.40405   2
   2 -13   0 8.30481 2.09719   5
   2 -13   0 10.1981 2.33019   5
   2 -13   0 4.24071 4.58808   1
   2 -13   0 12.3538 5.00251   3
  -2  13   0 11.8039 4.42648   2
   1 -13   0 6.54580 2.97852   5
   1 -13   0 11.7217 3.21836   5
   1 -13   0 9.62823 5.16541   3
  -1  13   0 1.17444 3.67615   2
   0 -13   0 6.47423 3.52303   5
   0 -13   0 3.94831 4.58406   3
   0 -13   0 2.54866 3.16066   5
   0  13   0 6.14693 3.96603   2
  -1 -13   0 2.84826 2.00221   2
  -1 -13   0 8.10234 4.08762   5
  -1 -13   0 4.10921 4.69866   3
   1  13   0 12.5479 4.34987   2
  -2 -13   0 37.4931 4.06844   2
  -2 -13   0 34.9446 6.54016   3
   2  13   0 34.7932 5.63898   2
  -3 -13   0 4.44775 2.98979   2
   3  13   0 4.53470 3.56246   2
  -4 -13   0 27.3414 4.35077   2
   4  13   0 20.6415 4.44929   2
   0 -14   0 6.17591 5.00598   3
   0 -14   0 7.39872 3.69253   5
   0 -14   0 2.79983 3.46752   5
   0  14   0 -1.6980 3.62384   2
   4  13  -1 10.4692 3.89368   2
  -4 -13   1 7.84536 3.43626   2
   3  13  -1 -0.8298 3.27793   2
  -3 -13   1 5.53807 3.03086   2
   2  13  -1 24.1857 5.13912   2
  -2 -13   1 33.9090 3.80901   2
  -2 -13   1 26.9361 6.34259   3
   1  13  -1 2.23188 3.75614   2
  -1 -13   1 -2.3903 4.23242   3
  -1 -13   1 3.54718 3.39705   5
  -1 -13   1 1.74143 1.95501   2
   0  13  -1 2.05720 3.57952   2
   0 -13   1 -0.8310 3.00297   5
   0 -13   1 6.77987 4.96326   3
   0 -13   1 0.00942 3.05782   5
  -1  13  -1 4.73087 3.92394   2
   1 -13   1 10.2744 3.18915   5
   1 -13   1 4.50378 4.80303   3
   1 -13   1 5.51696 2.85295   5
  -2  13  -1 1.07037 3.92600   2
   2 -13   1 1.14878 4.34900   3
   2 -13   1 1.61148 1.81293   5
   2 -13   1 -0.5569 1.69679   5
   2 -13   1 2.26492 4.30935   1
  -3  13  -1 32.3634 5.63505   2
   3 -13   1 31.0888 6.43333   3
   3 -13   1 27.1693 6.09599   1
   4 -13   1 1.71498 4.73387   1
   4 -13   1 2.16576 4.25261   3
   6  12  -1 0.61329 2.91391   2
  -6 -12   1 5.54283 3.87702   2
   5  12  -1 8.84350 3.51997   2
  -5 -12   1 4.36421 3.45100   2
   4  12  -1 2.04665 3.36484   2
  -4 -12   1 5.44069 3.38795   2
   3  12  -1 8.08929 3.82962   2
  -3 -12   1 0.89069 2.77139   2
   2  12  -1 11.0723 3.91150   2
  -2 -12   1 -1.0489 4.13584   3
  -2 -12   1 4.93484 2.59444   2
   1  12  -1 26.6381 4.90136   2
  -1 -12   1 28.7671 4.68575   5
  -1 -12   1 16.5646 5.41472   3
  -1 -12   1 20.5663 2.83390   2
  -1 -12   1 23.8036 4.69230   5
   0  12  -1 19.0442 4.45339   2
   0 -12   1 13.5845 4.94891   3
   0 -12   1 16.7893 4.07688   5
   0 -12   1 13.9503 3.74908   5
  -1  12  -1 68.6000 6.57295   2
   1 -12   1 73.3725 6.08264   5
   1 -12   1 79.1582 8.15504   1
   1 -12   1 60.8981 7.54386   3
   1 -12   1 69.3078 5.92711   5
  -2  12  -1 1.32686 3.38267   2
   2 -12   1 -0.4127 1.73033   5
   2 -12   1 0.28555 1.88323   5
   2 -12   1 6.77717 4.36706   1
   2 -12   1 4.67396 4.16582   3
  -3  12  -1 -8.1013 2.97768   2
   3 -12   1 -3.5634 3.87444   3
   3 -12   1 3.93274 4.16727   1
   4 -12   1 7.55428 4.44761   3
   4 -12   1 -2.5014 4.00069   1
   5 -12   1 12.6526 4.81836   1
   5 -12   1 12.0233 5.29602   3
   6 -12   1 13.0569 5.35946   3
   6 -12   1 7.00110 4.57520   1
   7  11  -1 5.10878 2.39555   2
  -7 -11   1 5.47677 4.08042   2
   6  11  -1 27.9285 4.17864   2
  -6 -11   1 31.7693 4.89703   2
   5  11  -1 1.48302 2.79923   2
  -5 -11   1 0.24946 3.19644   2
   4  11  -1 19.8898 4.16782   2
  -4 -11   1 18.2672 3.95292   2
   3  11  -1 105.219 7.62765   2
  -3 -11   1 102.656 6.72902   2
   2  11  -1 114.924 7.83407   2
  -2 -11   1 99.5244 8.40568   5
  -2 -11   1 106.691 6.06869   2
   1  11  -1 136.662 8.18542   2
  -1 -11   1 127.136 5.66353   2
  -1 -11   1 122.171 8.01884   5
  -1 -11   1 130.330 9.11680   3
  -1 -11   1 122.852 8.42314   5
   0  11  -1 115.135 7.81501   2
   0 -11   1 130.170 9.40345   1
   0 -11   1 92.6597 7.74529   3
   0 -11   1 107.360 7.24133   5
   0 -11   1 101.792 3.94878   2
   0 -11   1 108.964 7.32486   5
  -1  11  -1 74.5137 6.33164   2
   1 -11   1 68.9580 6.92042   1
   1 -11   1 62.7225 7.20314   3
   1 -11   1 67.9905 5.72644   5
   1 -11   1 79.4740 5.77972   5
  -2  11  -1 2.26408 3.09650   2
   2 -11   1 3.53002 1.95174   5
   2 -11   1 4.78964 3.92274   3
   2 -11   1 3.88812 3.74183   1
   2 -11   1 3.96683 1.96690   5
  -3  11  -1 117.624 7.29933   2
   3 -11   1 116.247 8.98463   3
   3 -11   1 124.367 9.39134   1
   4 -11   1 46.6026 6.14173   1
   4 -11   1 36.1257 6.33389   3
   5 -11   1 30.0047 5.91033   3
   5 -11   1 30.1867 5.41284   1
   6 -11   1 -7.3456 3.26808   1
   6 -11   1 -3.3707 3.95008   3
   7 -11   1 1.65855 4.19411   3
   7 -11   1 -5.5233 3.43325   1
   8  10  -1 1.19270 3.67289   5
  -8 -10   1 -0.5845 3.70757   2
   7  10  -1 18.8611 4.88228   5
  -7 -10   1 7.68548 4.02343   2
   6  10  -1 11.9040 5.15638   5
   6  10  -1 10.3563 3.01407   2
  -6 -10   1 17.2306 4.01666   2
   5  10  -1 2.40224 2.77591   2
  -5 -10   1 0.32820 3.07417   2
   4  10  -1 6.96495 3.18615   2
  -4 -10   1 1.72771 2.98621   2
   3  10  -1 4.58277 2.99333   2
  -3 -10   1 5.60320 2.97587   2
   2  10  -1 291.913 11.0593   2
  -2 -10   1 313.917 9.73260   2
  -2 -10   1 291.094 12.0021   5
   1  10  -1 0.65081 2.73399   2
  -1 -10   1 3.88281 2.84169   5
  -1 -10   1 1.87083 3.04224   1
  -1 -10   1 1.69597 1.98027   2
  -1 -10   1 6.82219 3.54212   3
   0  10  -1 30.1788 4.08773   2
   0 -10   1 44.2248 4.78572   5
   0 -10   1 35.5657 4.42664   5
   0 -10   1 42.4604 2.96052   2
   0 -10   1 45.7875 6.02713   3
   0 -10   1 59.7765 6.37650   1
  -1  10  -1 121.813 6.99006   2
   1 -10   1 128.903 8.58005   3
   1 -10   1 134.618 6.72874   5
   1 -10   1 143.776 8.72794   1
   1 -10   1 131.317 6.33573   5
  -2  10  -1 86.2589 6.00433   2
   2 -10   1 83.4204 7.89448   3
   2 -10   1 81.3318 4.54862   5
   2 -10   1 86.5905 4.50784   5
   2 -10   1 99.9320 7.91929   1
  -3  10  -1 59.9608 5.05784   2
   3 -10   1 50.0017 6.51232   3
   3 -10   1 48.7400 5.73250   1
   4 -10   1 1.01134 3.59090   3
   4 -10   1 7.56726 3.69946   1
   5 -10   1 16.4481 4.91549   3
   5 -10   1 4.53136 3.54164   1
   6 -10   1 28.9625 5.85946   3
   6 -10   1 27.0742 4.66153   1
   7 -10   1 29.8497 4.79509   1
   7 -10   1 43.2163 7.08151   3
   8 -10   1 2.42834 4.19639   3
   8 -10   1 -1.5894 3.18220   1
   9   9  -1 1.87904 2.80054   5
   9   9  -1 4.95438 4.97470   1
   9   9  -1 -2.3113 2.18686   5
  -9  -9   1 -1.1018 3.70303   2
   8   9  -1 -2.6028 4.32788   1
   8   9  -1 1.04500 3.19087   5
  -8  -9   1 1.23720 3.72641   2
   7   9  -1 14.2895 5.20934   1
   7   9  -1 23.0845 4.80826   5
  -7  -9   1 17.8123 4.20857   2
   6   9  -1 1.25950 3.86633   1
   6   9  -1 4.21105 3.60422   5
   6   9  -1 0.38597 2.15944   2
  -6  -9   1 0.23528 3.00366   2
   5   9  -1 34.5915 7.19775   1
   5   9  -1 28.4073 4.97683   5
   5   9  -1 28.2583 3.74290   2
  -5  -9   1 32.9172 4.57617   2
   4   9  -1 548.736 15.3105   2
   4   9  -1 527.607 24.3070   5
  -4  -9   1 559.450 15.1703   2
   3   9  -1 39.8912 4.47601   2
  -3  -9   1 28.0063 3.70095   2
   2   9  -1 -2.0281 2.34311   2
  -2  -9   1 2.07762 2.84388   1
  -2  -9   1 -0.1016 2.28006   5
  -2  -9   1 -4.2772 2.06835   2
   1   9  -1 21.9592 3.52955   2
  -1  -9   1 27.2672 4.46165   1
  -1  -9   1 25.2825 3.71470   5
  -1  -9   1 27.6957 3.10011   2
   0   9  -1 4.84227 2.49624   2
   0  -9   1 0.81213 2.54958   1
   0  -9   1 5.52460 2.53232   5
   0  -9   1 4.54588 2.58551   5
   0  -9   1 5.94898 1.64596   2
   0  -9   1 10.2642 3.60393   3
  -1   9  -1 129.088 6.40248   2
   1  -9   1 123.759 7.66579   3
   1  -9   1 130.688 6.18368   5
   1  -9   1 138.516 8.03115   1
   1  -9   1 125.355 6.04460   5
  -2   9  -1 68.4881 5.06407   2
   2  -9   1 80.2806 4.27514   5
   2  -9   1 104.666 7.37566   3
   2  -9   1 91.0941 6.83380   1
   2  -9   1 80.7696 4.01133   5
  -3   9  -1 -0.2243 1.99033   2
   3  -9   1 -1.5008 2.47679   1
   3  -9   1 -0.8036 2.98478   3
   4  -9   1 75.1767 7.52589   3
   4  -9   1 71.0331 5.81620   1
   4  -9   1 63.3220 5.79733   1
   5  -9   1 -3.7958 2.90451   3
   5  -9   1 -6.9179 2.44350   1
   5  -9   1 0.87591 2.46352   1
   6  -9   1 18.3770 4.93351   3
   6  -9   1 8.96105 3.39068   1
   6  -9   1 10.1976 3.18764   1
   7  -9   1 8.23556 4.54696   3
   7  -9   1 3.64388 2.97350   1
   7  -9   1 7.22156 2.83943   1
   8  -9   1 4.97570 3.02463   1
   8  -9   1 8.13441 3.31789   1
   8  -9   1 12.6663 5.11307   3
   9  -9   1 6.86074 4.64393   3
   9  -9   1 7.06131 3.21222   1
   9  -9   1 8.28665 3.23835   1
  10   8  -1 7.83892 5.20097   1
 -10  -8   1 -5.4245 3.57110   2
   9   8  -1 1.85362 4.76858   1
  -9  -8   1 -2.7409 3.50011   2
   8   8  -1 30.2383 4.43645   5
   8   8  -1 42.2971 6.44089   1
  -8  -8   1 38.4097 5.30170   2
   7   8  -1 1.67204 3.08623   5
   7   8  -1 0.67057 3.75506   1
  -7  -8   1 2.59131 3.39819   2
   6   8  -1 33.4705 4.89213   5
   6   8  -1 39.4729 5.74228   1
   6   8  -1 46.1910 3.72113   2
  -6  -8   1 41.1655 4.75263   2
   5   8  -1 108.922 7.62842   5
   5   8  -1 113.557 8.35973   1
   5   8  -1 113.617 5.90722   2
  -5  -8   1 112.253 6.56317   2
   4   8  -1 5.61033 3.20861   1
   4   8  -1 7.97970 2.55107   2
   4   8  -1 0.48065 2.86372   5
  -4  -8   1 5.76264 2.86136   2
   3   8  -1 301.878 11.3537   1
   3   8  -1 312.175 11.9283   5
   3   8  -1 279.690 9.83656   2
  -3  -8   1 309.902 11.4090   5
  -3  -8   1 304.555 11.2487   1
  -3  -8   1 298.161 9.61170   2
   2   8  -1 182.715 8.30772   1
   2   8  -1 172.080 7.53790   2
  -2  -8   1 176.076 6.87721   2
  -2  -8   1 191.663 8.55894   5
  -2  -8   1 179.043 8.57928   1
   1   8  -1 14.8664 2.79162   2
  -1  -8   1 10.3999 3.09173   1
  -1  -8   1 11.3095 2.26314   2
  -1  -8   1 8.11765 2.67174   5
   0   8  -1 0.88345 1.94983   2
   0  -8   1 2.77386 2.72616   3
   0  -8   1 -0.0473 1.24585   2
   0  -8   1 2.48733 2.26060   5
   0  -8   1 4.09740 2.64996   1
  -1   8  -1 86.2367 4.91075   2
   1  -8   1 81.8317 5.97761   3
   1  -8   1 78.1623 4.71262   5
   1  -8   1 91.9241 6.26386   1
   1  -8   1 84.6799 4.90743   5
  -2   8  -1 25.1730 2.89030   2
   2  -8   1 24.9526 2.54940   5
   2  -8   1 32.2266 4.61907   3
   2  -8   1 26.0920 2.47671   5
   2  -8   1 26.7575 3.72560   1
   2  -8   1 27.4640 3.75005   1
  -3   8  -1 255.216 7.83689   2
   3  -8   1 288.331 10.0298   1
   3  -8   1 292.753 10.1794   1
   3  -8   1 270.889 10.7550   3
  -4   8  -1 93.1158 4.29116   2
   4  -8   1 81.6088 5.67096   1
   4  -8   1 84.9525 6.04427   1
   4  -8   1 82.6904 6.78839   3
   5  -8   1 649.802 16.6657   1
   5  -8   1 595.133 18.9793   3
   5  -8   1 641.126 16.6109   1
   6  -8   1 228.597 11.2475   3
   6  -8   1 204.672 8.49002   1
   6  -8   1 230.968 8.77902   1
   7  -8   1 3.85305 2.45956   1
   7  -8   1 -0.8784 2.32703   1
   7  -8   1 3.94531 3.74238   3
   8  -8   1 24.0688 5.49465   3
   8  -8   1 24.4083 3.46678   1
   8  -8   1 21.0511 3.40201   1
   9  -8   1 3.27925 4.39532   3
   9  -8   1 -1.3046 2.27275   1
   9  -8   1 -0.1334 2.33955   1
  10  -8   1 0.65489 2.38868   1
  10  -8   1 -3.2270 3.71390   3
  10  -8   1 4.84766 2.72182   1
  11   7  -1 -0.0943 4.73932   1
  10   7  -1 -6.4155 3.94318   1
   9   7  -1 -4.4294 4.18806   1
  -9  -7   1 -4.0425 3.21631   2
   8   7  -1 141.589 6.63055   5
   8   7  -1 150.736 10.3850   1
   8   7  -1 129.209 6.15461   5
  -8  -7   1 131.297 7.83993   2
   7   7  -1 9.68553 3.20143   5
   7   7  -1 16.8051 4.37564   1
  -7  -7   1 18.9425 3.62770   2
   6   7  -1 34.0392 2.35722   2
   6   7  -1 27.9792 4.28513   5
   6   7  -1 32.6082 4.95451   1
  -6  -7   1 39.4491 4.45347   2
   5   7  -1 259.074 10.3043   5
   5   7  -1 257.227 10.7624   1
   5   7  -1 256.792 8.08018   2
  -5  -7   1 255.262 9.16555   2
   4   7  -1 348.724 10.3578   2
   4   7  -1 363.910 12.2013   1
   4   7  -1 350.194 12.1530   5
  -4  -7   1 352.966 10.5648   2
   3   7  -1 96.2463 6.53941   5
   3   7  -1 104.146 5.50487   2
   3   7  -1 98.0458 6.40638   1
  -3  -7   1 96.8219 6.04558   1
  -3  -7   1 89.0051 5.92851   5
  -3  -7   1 95.4803 5.26334   2
   2   7  -1 4.30081 2.19182   2
   2   7  -1 1.70624 2.20519   1
  -2  -7   1 0.46743 1.92705   2
  -2  -7   1 6.04694 2.46384   1
  -2  -7   1 0.55308 2.02080   5
   1   7  -1 370.464 11.0559   1
   1   7  -1 355.341 10.3240   2
  -1  -7   1 358.979 11.5804   1
  -1  -7   1 377.868 11.3510   5
  -1  -7   1 354.118 9.44988   2
   0   7  -1 82.7708 4.59405   2
   0  -7   1 77.0740 5.04847   3
   0  -7   1 71.2921 4.75881   5
   0  -7   1 84.0280 3.60150   2
   0  -7   1 80.3189 5.56887   1
  -1   7  -1 900.252 19.1648   2
   1  -7   1 890.259 21.2012   3
   1  -7   1 879.209 19.3241   5
   1  -7   1 864.910 20.8359   1
   1  -7   1 871.377 19.3456   5
   1  -7   1 858.493 20.8148   1
  -2   7  -1 51.9679 3.60848   2
   2  -7   1 50.9498 3.16687   5
   2  -7   1 51.9153 3.00536   5
   2  -7   1 50.8339 4.66889   1
   2  -7   1 36.4785 3.91815   1
   2  -7   1 54.8244 5.25320   3
  -3   7  -1 455.738 10.3250   2
   3  -7   1 432.668 13.5228   3
   3  -7   1 434.759 12.4118   1
   3  -7   1 426.744 12.2544   1
  -4   7  -1 234.213 6.13094   2
   4  -7   1 255.289 8.57646   1
   4  -7   1 264.414 8.64138   1
   4  -7   1 243.474 10.0664   3
   5  -7   1 172.633 6.78955   1
   5  -7   1 152.537 8.54452   3
   5  -7   1 159.350 6.69244   1
   6  -7   1 148.598 9.15580   3
   6  -7   1 146.462 6.29932   1
   6  -7   1 144.550 6.32429   1
   7  -7   1 -0.8719 3.32146   3
   7  -7   1 -0.3131 1.95141   1
   7  -7   1 4.16449 2.14267   1
   8  -7   1 14.8295 2.79787   1
   8  -7   1 14.1506 2.61113   1
   8  -7   1 16.7749 4.78793   3
   9  -7   1 1.09037 3.84188   3
   9  -7   1 1.05974 2.05529   1
   9  -7   1 0.68897 2.09464   1
  10  -7   1 1.37728 2.07834   1
  10  -7   1 -1.7455 1.77537   1
  10  -7   1 1.60046 3.80869   3
  11  -7   1 4.97050 4.93906   3
  11  -7   1 6.28979 2.34498   1
  11  -7   1 16.3173 2.81365   1
  11   6  -1 -0.4758 4.31478   1
  10   6  -1 12.7454 5.08403   1
   9   6  -1 17.7006 4.84006   1
  -9  -6   1 29.1623 4.58372   2
   8   6  -1 91.7515 9.03392   4
   8   6  -1 88.1113 7.42963   1
  -8  -6   1 77.3112 6.22406   2
   7   6  -1 7.75285 4.35528   4
   7   6  -1 4.91845 3.39509   1
   7   6  -1 1.87124 2.25501   5
   7   6  -1 1.32004 1.84567   5
  -7  -6   1 1.63611 2.68498   2
   6   6  -1 2.04597 2.38267   5
   6   6  -1 3.81668 2.91082   1
   6   6  -1 -2.0044 3.23551   4
  -6  -6   1 1.80392 2.33453   2
   5   6  -1 100.459 6.78457   4
   5   6  -1 114.856 6.83293   1
   5   6  -1 97.9517 4.28025   2
   5   6  -1 102.089 6.22950   5
  -5  -6   1 112.530 5.70433   2
   4   6  -1 65.7844 5.25706   5
   4   6  -1 61.0084 5.10671   1
   4   6  -1 80.7084 4.34266   2
  -4  -6   1 61.4575 4.55926   2
   3   6  -1 186.329 6.75874   2
   3   6  -1 185.571 7.93128   5
   3   6  -1 187.866 7.84263   1
  -3  -6   1 192.483 7.61370   1
  -3  -6   1 180.598 6.59500   2
   2   6  -1 1375.96 28.8452   2
   2   6  -1 1379.92 30.6154   5
   2   6  -1 1414.82 29.9334   1
  -2  -6   1 1405.38 30.1624   5
  -2  -6   1 1437.68 28.4006   2
  -2  -6   1 1414.90 30.0602   1
   1   6  -1 865.417 19.1181   2
   1   6  -1 902.059 19.9762   1
  -1  -6   1 869.365 18.3411   2
  -1  -6   1 878.779 20.3711   1
  -1  -6   1 860.001 20.0778   5
   0   6  -1 185.777 6.40366   2
   0  -6   1 203.030 7.70879   1
   0  -6   1 203.218 5.62104   2
   0  -6   1 198.099 7.07234   5
  -1   6  -1 514.095 11.8296   2
   1  -6   1 506.439 9.79674   2
   1  -6   1 499.151 9.81575   2
   1  -6   1 508.794 13.2460   1
   1  -6   1 499.497 12.1630   5
   1  -6   1 516.817 12.2288   5
   1  -6   1 527.055 13.7463   3
   1  -6   1 504.035 13.3345   1
  -2   6  -1 324.890 8.03136   2
   2  -6   1 326.490 9.66521   1
   2  -6   1 320.337 7.60909   5
   2  -6   1 340.133 7.84678   5
   2  -6   1 340.651 9.85616   1
   2  -6   1 324.073 10.4537   3
  -3   6  -1 54.8373 2.55749   2
   3  -6   1 53.8015 3.97694   1
   3  -6   1 58.1042 4.88466   3
   3  -6   1 53.0821 4.07165   1
   3  -6   1 59.7826 2.92603   4
   4  -6   1 1123.72 23.1846   4
   4  -6   1 1091.93 23.1992   1
   4  -6   1 1116.26 23.2383   1
   4  -6   1 1085.51 25.8441   3
   5  -6   1 286.528 9.31923   4
   5  -6   1 291.893 8.23415   1
   5  -6   1 286.474 8.19723   1
   5  -6   1 270.846 10.8417   3
   6  -6   1 161.162 8.77210   3
   6  -6   1 157.276 5.84239   1
   6  -6   1 163.877 7.86009   4
   6  -6   1 162.209 5.83050   1
   7  -6   1 108.707 7.73286   3
   7  -6   1 104.515 4.62773   1
   7  -6   1 102.080 4.45685   1
   7  -6   1 110.517 7.11335   4
   8  -6   1 5.89881 1.77853   1
   8  -6   1 7.38434 1.90820   1
   8  -6   1 13.1612 4.26300   3
   8  -6   1 5.63874 3.61273   4
   9  -6   1 7.20120 2.04194   1
   9  -6   1 9.61980 1.85275   1
   9  -6   1 6.07933 4.12852   4
   9  -6   1 7.96642 4.18239   3
  10  -6   1 14.3299 2.01941   1
  10  -6   1 10.5078 4.71890   3
  11  -6   1 -6.6432 3.51697   3
  11   5  -1 1.96673 4.35662   1
  10   5  -1 -5.3530 3.60320   1
   9   5  -1 -6.2144 4.53034   4
   9   5  -1 -8.3523 2.97352   1
   8   5  -1 5.15074 3.24370   1
   8   5  -1 1.48399 4.49334   4
  -8  -5   1 0.71176 2.39434   2
   7   5  -1 58.7545 3.57006   5
   7   5  -1 50.8556 4.89969   1
   7   5  -1 65.9333 3.78062   5
   7   5  -1 53.7102 5.16260   1
   7   5  -1 61.0958 7.20033   4
  -7  -5   1 67.8324 4.75226   2
   6   5  -1 41.0836 4.39135   1
   6   5  -1 29.9403 4.09240   1
   6   5  -1 48.0531 5.86716   4
   6   5  -1 40.4962 3.84412   5
  -6  -5   1 37.2330 3.76716   2
   5   5  -1 826.531 19.9273   1
   5   5  -1 779.232 15.4164   2
   5   5  -1 791.671 18.9735   5
   5   5  -1 832.198 21.4823   1
   5   5  -1 774.445 15.4929   2
   5   5  -1 815.074 21.0820   4
  -5  -5   1 811.206 18.1459   2
   4   5  -1 6.64906 2.51282   1
   4   5  -1 10.4752 2.00531   2
   4   5  -1 10.6045 2.92186   4
   4   5  -1 8.66650 2.73502   5
  -4  -5   1 5.49754 2.08253   2
   3   5  -1 368.571 10.7217   1
   3   5  -1 349.777 10.3229   4
   3   5  -1 354.818 9.44029   2
   3   5  -1 353.590 10.7337   5
  -3  -5   1 351.534 9.42611   2
   2   5  -1 1190.88 24.8995   2
   2   5  -1 1414.96 28.1502   5
   2   5  -1 1193.71 25.8170   1
  -2  -5   1 1175.73 24.4827   2
  -2  -5   1 1187.44 25.8856   1
  -2  -5   1 1151.76 25.9428   5
   1   5  -1 53.2423 3.84599   1
   1   5  -1 55.8166 3.38676   2
  -1  -5   1 54.8689 4.03427   1
  -1  -5   1 53.2833 3.06943   2
   0   5  -1 392.554 9.51455   2
   0  -5   1 391.720 10.6286   1
   0  -5   1 393.615 10.1892   5
   0  -5   1 397.656 8.83625   2
  -1   5  -1 18.5161 1.83131   2
   1  -5   1 16.9088 2.56386   3
   1  -5   1 15.8873 1.87095   5
   1  -5   1 15.4813 1.81361   5
   1  -5   1 15.5553 2.13427   1
   1  -5   1 15.0535 0.89074   2
   1  -5   1 11.6333 2.07614   1
  -2   5  -1 817.406 15.9264   2
   2  -5   1 820.522 15.7731   5
   2  -5   1 805.184 15.6564   5
   2  -5   1 832.531 18.8155   3
   2  -5   1 788.449 17.5727   1
   2  -5   1 810.004 17.6810   1
   2  -5   1 802.523 15.6993   4
   3  -5   1 437.747 10.5375   1
   3  -5   1 441.427 10.5784   1
   3  -5   1 435.671 12.2122   3
   3  -5   1 430.021 10.3056   4
   4  -5   1 131.415 4.83354   1
   4  -5   1 134.455 4.82387   1
   4  -5   1 142.472 5.78149   4
   4  -5   1 135.460 6.90228   3
   5  -5   1 1.53502 1.35643   1
   5  -5   1 -0.7195 2.14012   4
   5  -5   1 2.59842 2.50667   3
   5  -5   1 -2.2057 1.16780   1
   6  -5   1 149.233 4.49418   1
   6  -5   1 154.717 7.66895   4
   6  -5   1 123.090 4.37486   1
   6  -5   1 137.878 8.02112   3
   7  -5   1 46.4273 2.51823   1
   7  -5   1 43.8686 5.67204   3
   7  -5   1 44.8225 5.38153   4
   8  -5   1 -3.9283 3.13534   4
   8  -5   1 0.35399 3.23552   3
   9  -5   1 1.27356 3.33901   3
   9  -5   1 -5.8774 3.29688   4
  10  -5   1 20.8313 5.56644   4
  10  -5   1 29.9390 5.76642   3
  11  -5   1 -0.6244 4.62260   4
  11  -5   1 3.75870 4.13403   3
  12   4  -1 0.78784 4.03773   1
  11   4  -1 28.2745 5.21002   1
  10   4  -1 34.2196 7.33640   4
  10   4  -1 32.3800 4.99186   1
   9   4  -1 -0.6076 3.01614   1
   9   4  -1 -1.3559 4.36239   4
   8   4  -1 -7.3901 3.90968   4
   8   4  -1 -2.0696 2.55892   1
   8   4  -1 3.03238 2.55020   1
  -8  -4   1 -0.2497 1.96447   2
   7   4  -1 1.05569 2.19168   1
   7   4  -1 0.79216 2.65753   1
   7   4  -1 3.00471 3.52411   4
  -7  -4   1 -3.1659 1.93263   2
   6   4  -1 -2.6563 2.65770   1
   6   4  -1 7.42007 4.26631   4
   6   4  -1 1.25544 2.25518   1
   6   4  -1 5.60405 1.67411   5
   6   4  -1 6.84378 1.85410   5
  -6  -4   1 3.01097 2.21672   2
   5   4  -1 308.662 9.90382   1
   5   4  -1 296.344 8.89071   5
   5   4  -1 295.576 9.59084   1
   5   4  -1 305.368 11.3065   4
  -5  -4   1 312.296 8.56391   2
   4   4  -1 928.488 18.5149   2
   4   4  -1 944.556 21.0615   1
   4   4  -1 967.437 22.3390   4
   4   4  -1 935.926 20.6465   5
   4   4  -1 923.081 20.9981   1
  -4  -4   1 929.549 19.6898   2
   3   4  -1 1666.77 34.2679   5
   3   4  -1 1708.14 32.9203   2
   3   4  -1 1720.21 34.7282   4
   3   4  -1 1706.41 34.3240   1
  -3  -4   1 1700.02 33.0275   2
   2   4  -1 293.121 7.66328   2
   2   4  -1 281.712 8.45683   5
   2   4  -1 288.338 8.33968   1
  -2  -4   1 288.110 8.30299   1
  -2  -4   1 307.198 7.58425   2
   1   4  -1 10.2512 1.66230   1
  -1  -4   1 6.28528 1.43165   1
  -1  -4   1 16.9191 2.27647   5
  -1  -4   1 8.15325 1.33144   2
   0   4  -1 810.893 16.3131   2
   0  -4   1 801.485 15.7595   2
   0  -4   1 811.249 17.3271   1
   0  -4   1 780.986 16.9223   5
  -1   4  -1 131.646 3.68117   2
   1  -4   1 133.061 4.63552   1
   1  -4   1 131.218 4.05061   5
   1  -4   1 120.840 4.45527   1
   1  -4   1 131.613 4.05088   5
   1  -4   1 124.790 4.84516   3
   2  -4   1 438.750 10.1202   1
   2  -4   1 442.679 9.60908   4
   2  -4   1 439.125 11.2040   3
   2  -4   1 449.882 10.1118   1
   3  -4   1 756.615 17.5871   3
   3  -4   1 749.763 16.4131   4
   3  -4   1 751.181 15.3219   1
   3  -4   1 764.637 15.3737   1
   4  -4   1 178.167 7.21385   3
   4  -4   1 181.515 4.56961   1
   4  -4   1 179.333 6.71354   4
   4  -4   1 175.745 4.60601   1
   5  -4   1 420.612 12.5553   4
   5  -4   1 425.630 12.8588   3
   6  -4   1 67.9933 5.70679   3
   6  -4   1 71.7773 5.85251   4
   7  -4   1 249.846 10.7189   3
   7  -4   1 254.343 10.8429   4
   8  -4   1 3.29471 3.68160   4
   8  -4   1 7.87442 3.64056   3
   9  -4   1 71.5774 7.43168   3
   9  -4   1 61.5874 7.47727   4
  10  -4   1 5.58449 4.76243   4
  10  -4   1 11.1045 4.44405   3
  11  -4   1 12.1869 4.69937   3
  11  -4   1 6.15670 5.05286   4
  12  -4   1 -9.7068 4.66705   4
  12   3  -1 2.79005 3.74105   1
  11   3  -1 -0.6115 5.02743   4
  11   3  -1 -0.8577 3.12666   1
  10   3  -1 1.01428 3.03810   1
  10   3  -1 -0.9054 5.44186   4
   9   3  -1 11.9010 3.02971   1
   9   3  -1 17.3281 5.58301   4
   9   3  -1 20.5070 3.71934   1
   8   3  -1 34.8755 4.10817   1
   8   3  -1 41.5803 6.30773   4
   8   3  -1 34.5852 3.80577   1
   7   3  -1 147.425 9.42051   4
   7   3  -1 125.896 6.66506   1
   7   3  -1 139.285 6.51403   1
  -7  -3   1 123.268 4.94647   2
   6   3  -1 257.000 11.1930   4
   6   3  -1 258.365 8.73509   1
   6   3  -1 262.941 8.53866   1
  -6  -3   1 245.402 7.05350   2
   5   3  -1 29.6374 4.20578   4
   5   3  -1 41.7511 2.85911   5
   5   3  -1 46.4119 2.81003   5
   5   3  -1 52.9300 4.00674   1
   5   3  -1 54.5300 3.89356   1
  -5  -3   1 45.2821 2.99154   2
   4   3  -1 194.371 6.18531   5
   4   3  -1 195.847 6.57943   1
   4   3  -1 192.129 6.68662   1
   4   3  -1 193.327 7.88917   4
  -4  -3   1 189.262 5.63518   2
   3   3  -1 124.856 4.92989   1
   3   3  -1 118.186 4.70308   5
   3   3  -1 128.496 5.57544   4
   3   3  -1 133.208 3.89630   2
   3   3  -1 151.712 5.07724   1
  -3  -3   1 128.125 4.20751   2
   2   3  -1 768.109 16.3455   1
   2   3  -1 757.853 16.4170   4
   2   3  -1 738.133 16.3538   5
   2   3  -1 760.271 15.5311   2
  -2  -3   1 762.489 15.4467   2
   1   3  -1 4306.33 81.2595   1
   1   3  -1 4281.63 80.7070   2
  -1  -3   1 4298.25 80.4252   2
  -1  -3   1 4987.11 82.8453   5
  -1  -3   1 4301.32 81.4039   1
   0   3  -1 1329.97 25.4186   2
   0  -3   1 1337.51 25.0814   2
   0  -3   1 1387.36 26.3140   1
   0  -3   1 1319.43 25.9951   5
   1  -3   1 6927.80 126.051   1
   1  -3   1 7006.21 126.143   1
   1  -3   1 7027.54 125.077   4
   2  -3   1 3.86231 0.85938   1
   2  -3   1 1.43849 0.95017   4
   2  -3   1 1.41906 0.80435   1
   2  -3   1 0.14926 1.14084   3
   3  -3   1 1.97056 1.38136   3
   3  -3   1 0.11706 0.47735   1
   3  -3   1 -0.8426 1.06292   4
   3  -3   1 -0.5590 0.48527   1
   4  -3   1 485.284 12.9057   3
   4  -3   1 480.435 12.7626   4
   5  -3   1 97.0647 5.74025   3
   5  -3   1 94.1420 5.73612   4
   6  -3   1 33.2223 4.28898   3
   6  -3   1 21.1716 3.96381   4
   7  -3   1 384.456 13.8265   4
   7  -3   1 380.900 13.0067   3
   8  -3   1 26.9266 4.65277   3
   8  -3   1 21.5284 5.18140   4
   9  -3   1 37.3116 6.33123   4
   9  -3   1 42.6517 5.99765   3
  10  -3   1 94.9387 8.33697   3
  10  -3   1 79.1781 8.63801   4
  11  -3   1 1.41046 3.83139   3
  11  -3   1 -5.4995 4.36512   4
  12  -3   1 -7.0765 4.95338   4
  12   2  -1 0.41440 3.15917   1
  11   2  -1 -1.0459 4.77772   4
  11   2  -1 2.33518 3.13626   1
  11   2  -1 -3.7499 2.61772   1
  10   2  -1 2.23708 2.43128   1
  10   2  -1 1.01649 2.59560   1
  10   2  -1 -0.2283 5.26944   4
   9   2  -1 0.68519 2.37253   1
   9   2  -1 5.89959 2.46747   1
   9   2  -1 -5.7963 3.91850   4
   8   2  -1 27.5594 6.22524   4
   8   2  -1 28.8626 3.48846   1
   8   2  -1 33.8467 3.54627   1
   7   2  -1 16.9560 2.63738   1
   7   2  -1 13.1397 2.71816   1
   7   2  -1 12.0864 4.53766   4
   6   2  -1 581.014 14.0070   1
   6   2  -1 580.461 13.8525   1
   6   2  -1 584.752 17.6249   4
   5   2  -1 1878.79 36.8973   1
   5   2  -1 1886.18 36.8001   1
   5   2  -1 1938.15 40.5327   4
  -5  -2   1 1857.84 35.0482   2
   4   2  -1 15.6377 1.43192   5
   4   2  -1 13.9286 1.79500   1
   4   2  -1 13.6621 2.84055   4
   4   2  -1 12.5020 1.89075   1
   4   2  -1 13.9755 1.43293   5
  -4  -2   1 14.1020 1.34717   2
   3   2  -1 201.099 5.52560   5
   3   2  -1 203.578 6.95280   4
   3   2  -1 198.728 5.85648   1
   3   2  -1 204.891 5.81735   1
  -3  -2   1 208.896 5.06466   2
   1   2  -1 0.90693 0.71926   1
   1   2  -1 5.13616 0.82500   2
  -1  -2   1 0.14843 0.61192   1
  -1  -2   1 0.70197 0.61246   2
   0   2  -1 21.1163 1.16466   2
   0  -2   1 18.9266 1.29699   5
   0  -2   1 18.8114 1.41629   1
   0  -2   1 17.7175 1.04230   2
   1  -2   1 2496.27 46.8334   3
   1  -2   1 2510.97 46.0410   1
   1  -2   1 2580.72 46.0122   4
   1  -2   1 2519.15 45.9541   1
   2  -2   1 9999.99 180.015   4
   3  -2   1 393.328 10.0213   3
   3  -2   1 373.323 9.96765   4
   4  -2   1 1871.30 37.8302   4
   4  -2   1 1837.57 37.3322   3
   5  -2   1 1162.92 26.5229   4
   5  -2   1 1145.10 25.6448   3
   6  -2   1 567.448 16.5680   4
   6  -2   1 552.686 15.4244   3
   7  -2   1 65.1710 6.67243   4
   7  -2   1 67.9274 5.68216   3
   8  -2   1 85.0021 7.05766   3
   8  -2   1 90.7747 8.13790   4
   9  -2   1 66.4233 6.95319   3
   9  -2   1 71.1392 8.29476   4
  10  -2   1 15.4433 5.88939   4
  11  -2   1 2.28299 5.48051   4
  12  -2   1 1.25976 1.86329   1
  12  -2   1 1.04822 1.89285   1
  12  -2   1 -10.262 5.02151   4
  12   1  -1 -0.0965 2.72942   1
  11   1  -1 8.00175 2.81411   1
  11   1  -1 7.00586 2.79194   1
  11   1  -1 4.47046 5.88606   4
  10   1  -1 1.76520 2.19231   1
  10   1  -1 -3.0821 4.32763   4
  10   1  -1 1.08911 2.34006   1
   9   1  -1 199.044 12.3495   4
   9   1  -1 197.274 7.54402   1
   9   1  -1 203.137 7.45462   1
   8   1  -1 27.9703 3.07484   1
   8   1  -1 24.8075 5.37945   4
   8   1  -1 27.3757 2.95198   1
   7   1  -1 214.954 6.96426   1
   7   1  -1 207.884 6.75083   1
   7   1  -1 219.460 10.5313   4
   6   1  -1 873.563 22.8585   4
   6   1  -1 877.724 18.3858   1
   6   1  -1 884.870 18.4928   1
   5   1  -1 42.1160 2.62890   1
   5   1  -1 32.5677 2.67005   1
   5   1  -1 33.2685 4.27152   4
   4   1  -1 5.45979 1.25347   1
   4   1  -1 -0.9102 1.61307   4
   4   1  -1 -1.3071 0.78587   1
   3   1  -1 5.70896 1.86862   4
   3   1  -1 9.93422 1.19753   1
   3   1  -1 7.56308 1.18516   1
   2   1  -1 1733.29 32.3580   5
   2   1  -1 1749.55 32.3872   5
   2   1  -1 1734.49 32.5362   1
   2   1  -1 1781.72 33.9822   4
   2   1  -1 1761.51 32.6008   1
  -2  -1   1 1749.79 31.8086   2
   1   1  -1 3663.49 68.1791   5
   1   1  -1 3766.83 68.1474   1
  -1  -1   1 3875.59 67.7626   2
   0  -1   1 2924.76 53.8358   5
   0  -1   1 3041.31 53.9397   1
   1  -1   1 1855.08 34.9425   3
   1  -1   1 1912.89 34.7651   4
   2  -1   1 1031.81 20.6799   3
   2  -1   1 1036.19 20.8681   4
   3  -1   1 397.802 10.1148   3
   3  -1   1 417.634 10.7129   4
   4  -1   1 622.514 14.6122   3
   4  -1   1 579.193 15.0987   4
   5  -1   1 53.2169 4.39215   3
   5  -1   1 48.3752 5.17509   4
   6  -1   1 0.90016 2.61383   4
   6  -1   1 4.24861 2.35592   3
   7  -1   1 3.84160 2.60675   3
   7  -1   1 -2.9396 3.12667   4
   8  -1   1 23.0743 5.38408   4
   8  -1   1 25.2955 4.58256   3
   9  -1   1 187.971 11.2695   4
  10  -1   1 3.50400 4.63318   4
  10  -1   1 5.85586 1.96057   1
  10  -1   1 6.58679 1.86756   1
  11  -1   1 0.63074 1.80756   1
  11  -1   1 -2.2046 5.10617   4
  11  -1   1 -0.7449 1.71024   1
  12  -1   1 1.15061 6.01711   4
  12  -1   1 4.60378 2.32674   1
  12  -1   1 11.3422 2.59370   1
  12   0  -1 -0.9680 2.35960   1
  12   0  -1 -0.9134 2.46384   1
  11   0  -1 58.1341 4.62156   1
  11   0  -1 48.9481 4.38140   1
  11   0  -1 55.3119 8.25457   4
  10   0  -1 5.01173 2.26241   1
  10   0  -1 7.51057 2.48800   1
  10   0  -1 9.53862 5.16994   4
   9   0  -1 114.073 10.0104   4
   9   0  -1 104.091 5.03854   1
   9   0  -1 105.582 5.19724   1
   8   0  -1 -0.3430 1.68596   1
   8   0  -1 1.59773 3.58272   4
   8   0  -1 -0.2604 1.46748   1
   7   0  -1 81.9072 3.65366   1
   7   0  -1 68.7449 6.79814   4
   7   0  -1 87.5606 3.89432   1
   6   0  -1 731.069 14.9612   1
   6   0  -1 734.408 15.0699   1
   6   0  -1 731.178 19.9579   4
   5   0  -1 277.394 9.99805   4
   5   0  -1 283.143 6.46065   1
   5   0  -1 283.843 6.58720   1
   4   0  -1 271.775 5.96317   1
   4   0  -1 270.079 8.89781   4
   4   0  -1 262.376 5.86144   1
   3   0  -1 684.332 13.0685   1
   3   0  -1 682.592 13.0203   1
   3   0  -1 682.535 15.8052   4
   2   0  -1 2056.02 37.8460   1
   2   0  -1 2076.20 37.8795   1
   2   0  -1 2141.72 39.8708   4
   1   0  -1 1352.45 24.4652   1
   1   0  -1 1352.77 24.3802   5
   1   0  -1 1355.51 24.5146   1
   1   0  -1 1322.73 24.3362   5
   0   0  -1 639.057 11.7554   2
   1   0   1 134.031 3.68195   4
   1   0   1 149.673 3.67404   3
   3   0   1 950.003 19.8533   3
   3   0   1 935.883 20.5713   4
   4   0   1 382.433 10.4437   3
   4   0   1 393.739 11.4216   4
   5   0   1 147.834 7.25856   4
   5   0   1 153.795 6.59738   3
   6   0   1 343.921 10.9548   3
   6   0   1 326.999 12.2167   4
   7   0   1 133.236 8.93936   4
   7   0   1 114.774 3.70217   1
   7   0   1 113.022 3.84904   1
   8   0   1 116.281 8.57733   4
   8   0   1 127.997 4.34056   1
   8   0   1 115.427 4.42746   1
   9   0   1 -1.5050 1.67984   1
   9   0   1 1.26040 1.66746   1
   9   0   1 -3.1993 4.31480   4
  10   0   1 -9.3696 3.66755   4
  10   0   1 0.50343 1.88351   1
  10   0   1 0.95591 1.95334   1
  11   0   1 14.3240 2.78788   1
  11   0   1 7.55202 5.46174   4
  11   0   1 9.29611 2.67591   1
  12   0   1 -1.2939 2.33145   1
  12   0   1 -2.6574 5.32706   4
  12   0   1 1.39203 2.33642   1
  12  -1  -1 -0.8539 2.36499   1
  12  -1  -1 0.58367 2.20796   1
  11  -1  -1 0.80279 2.14929   1
  11  -1  -1 -6.7839 4.48835   4
  11  -1  -1 -0.0781 2.06829   1
  10  -1  -1 119.243 9.90769   4
  10  -1  -1 119.817 5.40968   1
  10  -1  -1 120.527 5.41197   1
   9  -1  -1 20.4063 2.50716   1
   9  -1  -1 16.7065 2.21208   1
   9  -1  -1 6.82439 5.24648   4
   8  -1  -1 190.567 10.4557   4
   8  -1  -1 199.126 5.85519   1
   8  -1  -1 186.514 5.60904   1
   7  -1  -1 87.1677 3.17151   1
   7  -1  -1 87.5087 3.34129   1
   7  -1  -1 100.239 7.18667   4
   6  -1  -1 375.967 11.3933   3
   6  -1  -1 391.024 13.1463   4
   5  -1  -1 33.0930 4.19881   4
   5  -1  -1 36.1618 3.53107   3
   4  -1  -1 681.734 16.6416   4
   4  -1  -1 671.904 15.2682   3
   3  -1  -1 8500.52 153.505   4
   3  -1  -1 8349.43 152.257   3
   1  -1  -1 1285.27 23.8378   3
   1  -1  -1 1303.53 23.5801   1
   1  -1  -1 1300.38 23.6885   1
   0  -1  -1 388.561 7.48688   2
   0  -1  -1 377.812 7.90091   5
   0  -1  -1 368.791 7.66136   1
   0   1   1 391.853 7.39604   2
  -1  -1  -1 1191.83 21.9156   2
   1   1   1 1190.06 21.8059   2
   1   1   1 1196.10 22.2641   1
   1   1   1 1220.59 22.3091   1
   1   1   1 1178.02 22.7519   4
   1   1   1 1185.88 22.3016   5
   2   1   1 893.898 16.5579   5
   2   1   1 879.668 16.8925   1
   2   1   1 903.107 17.0128   1
   2   1   1 877.569 18.5438   4
   3   1   1 279.841 8.68944   4
   3   1   1 299.488 6.60168   1
   3   1   1 299.651 6.52102   1
   4   1   1 210.116 5.24868   1
   4   1   1 208.002 5.10510   1
   4   1   1 202.876 7.72654   4
   5   1   1 648.450 17.6996   4
   5   1   1 628.306 13.2203   1
   5   1   1 660.686 13.4675   1
   6   1   1 110.734 7.33073   4
   6   1   1 100.135 3.79424   1
   6   1   1 91.4804 3.87536   1
   7   1   1 71.8136 3.70345   1
   7   1   1 65.9098 6.61782   4
   7   1   1 67.6711 3.82394   1
   8   1   1 -3.6210 3.54438   4
   8   1   1 4.71794 1.80422   1
   8   1   1 2.54318 1.91089   1
   9   1   1 263.186 8.29642   1
   9   1   1 268.988 8.54616   1
   9   1   1 241.152 13.0348   4
  10   1   1 13.8235 5.76753   4
  10   1   1 14.4642 2.91694   1
  10   1   1 15.1323 2.79904   1
  11   1   1 1.67230 2.23532   1
  11   1   1 -0.2949 4.90678   4
  11   1   1 0.51474 2.40472   1
  12   1   1 6.29591 2.95825   1
  12   1   1 -0.5001 5.96750   4
  12   1   1 7.41031 2.79412   1
  12  -2  -1 14.6311 2.93459   1
  12  -2  -1 19.1115 2.71469   1
  11  -2  -1 11.4878 2.24606   1
  11  -2  -1 14.6800 2.61442   1
  10  -2  -1 19.9741 2.45246   1
  10  -2  -1 18.4106 2.27242   1
  10  -2  -1 20.2696 5.92768   4
   9  -2  -1 14.4904 5.34629   4
   9  -2  -1 14.8401 2.00486   1
   9  -2  -1 14.7593 2.03457   1
   8  -2  -1 56.3077 6.58437   4
   8  -2  -1 67.3627 6.30020   3
   7  -2  -1 232.205 9.30502   3
   7  -2  -1 241.436 10.8322   4
   6  -2  -1 166.499 7.19261   3
   6  -2  -1 161.703 8.28377   4
   5  -2  -1 1416.68 29.8752   3
   5  -2  -1 1436.64 31.2128   4
   4  -2  -1 1328.93 27.3626   3
   4  -2  -1 1342.54 28.3886   4
   3  -2  -1 3204.14 60.4691   4
   3  -2  -1 3208.72 59.8692   3
   1  -2  -1 3763.35 67.4908   1
   1  -2  -1 3700.39 67.2126   5
   1  -2  -1 3730.18 67.5963   1
   0  -2  -1 489.663 9.59249   2
   0  -2  -1 477.836 10.0676   1
   0  -2  -1 488.581 10.2625   5
   0  -2  -1 484.487 10.0096   5
   0   2   1 488.359 9.22361   4
   0   2   1 488.536 9.55933   2
  -2  -2  -1 3468.62 62.5086   2
   2   2   1 3413.03 63.1548   1
   2   2   1 3416.38 63.1761   5
   2   2   1 3448.14 63.2654   1
   2   2   1 3359.60 64.1157   4
   2   2   1 3520.44 62.2207   2
  -3  -2  -1 1733.61 31.9337   2
   3   2   1 1720.53 32.4098   5
   3   2   1 1742.82 34.9938   4
   3   2   1 1706.71 32.9800   1
   3   2   1 1712.20 32.8784   1
  -4  -2  -1 1434.95 26.6681   2
   4   2   1 1353.18 27.3551   1
   4   2   1 1425.19 30.5377   4
   4   2   1 1399.00 27.5897   1
   5   2   1 37.8190 2.82259   1
   5   2   1 34.1389 4.57011   4
   5   2   1 34.0793 2.81418   1
   6   2   1 10.4711 2.17905   1
   6   2   1 4.59291 3.07219   4
   6   2   1 7.67818 1.86991   1
   7   2   1 369.268 10.2969   1
   7   2   1 380.248 10.1767   1
   7   2   1 383.869 14.3513   4
   8   2   1 29.4526 6.11692   4
   8   2   1 46.8527 3.79327   1
   8   2   1 44.0119 3.92325   1
   9   2   1 -0.1483 2.25008   1
   9   2   1 -3.6170 3.87543   4
   9   2   1 -1.7090 1.86033   1
  10   2   1 36.9797 7.76644   4
  10   2   1 40.5841 4.37482   1
  10   2   1 39.3255 4.15101   1
  11   2   1 -10.636 5.06299   4
  11   2   1 4.26553 2.47327   1
  11   2   1 -1.9558 2.50283   1
  12   2   1 17.4276 6.59671   4
  12   2   1 23.2728 4.08069   1
  12  -3  -1 -0.6796 2.02605   1
  12  -3  -1 2.30031 1.96098   1
  11  -3  -1 10.9231 2.23121   1
  11  -3  -1 8.30934 1.89703   1
  10  -3  -1 1.71760 1.65911   1
  10  -3  -1 1.26485 1.45743   1
   9  -3  -1 1.27934 3.97879   4
   9  -3  -1 -1.8560 3.04959   3
   8  -3  -1 305.762 11.7868   3
   8  -3  -1 321.324 13.3364   4
   7  -3  -1 12.5391 4.16308   4
   7  -3  -1 17.7079 3.68316   3
   6  -3  -1 155.847 7.88690   4
   6  -3  -1 142.340 6.93631   3
   5  -3  -1 3.66806 2.99030   4
   5  -3  -1 7.31046 2.56597   3
   4  -3  -1 199.555 4.30329   1
   4  -3  -1 186.817 6.87653   4
   4  -3  -1 178.877 4.38853   1
   4  -3  -1 182.105 6.59512   3
   3  -3  -1 1152.06 23.8145   3
   3  -3  -1 1144.32 22.0000   1
   3  -3  -1 1185.56 23.7577   4
   3  -3  -1 1157.09 21.8247   1
   2  -3  -1 506.938 10.5022   1
   2  -3  -1 494.778 11.3180   3
   2  -3  -1 510.446 10.7002   1
   1  -3  -1 2616.57 47.5392   5
   1  -3  -1 2568.22 48.0981   1
   1  -3  -1 2612.58 48.3426   3
   1  -3  -1 2586.44 48.2506   1
   1  -3  -1 2557.33 47.7903   5
  -1   3   1 2647.60 47.1121   2
  -1   3   1 2602.85 47.0693   2
   0  -3  -1 3638.87 67.5117   5
   0  -3  -1 3625.48 67.3487   1
   0  -3  -1 3696.73 66.4524   2
   0   3   1 3679.92 66.5675   2
   0   3   1 3684.63 65.8674   4
  -1  -3  -1 382.993 9.13133   1
  -1  -3  -1 387.483 8.50698   2
   1   3   1 379.225 8.59142   4
   1   3   1 376.205 9.13818   1
   1   3   1 382.727 8.46463   2
  -2  -3  -1 811.006 16.4733   2
   2   3   1 814.405 17.2911   1
   2   3   1 819.377 17.6329   4
   2   3   1 809.833 17.3467   5
   2   3   1 827.582 16.3796   2
  -3  -3  -1 154.218 4.58595   2
   3   3   1 146.313 5.16679   1
   3   3   1 160.799 6.18381   4
   3   3   1 149.996 5.11611   5
   3   3   1 148.639 5.25333   1
   3   3   1 149.162 3.98623   2
  -4  -3  -1 -0.6772 1.00473   2
   4   3   1 1.24356 1.20414   5
   4   3   1 1.04300 1.23334   1
   4   3   1 0.03927 1.38103   1
   4   3   1 0.00618 1.94303   4
  -5  -3  -1 724.569 14.7570   2
   5   3   1 688.005 16.0130   1
   5   3   1 708.412 14.0768   5
   5   3   1 680.142 18.7196   4
   5   3   1 693.278 16.1742   1
  -6  -3  -1 294.045 7.46672   2
   6   3   1 286.144 11.8502   4
   6   3   1 300.547 9.21962   1
   6   3   1 284.178 8.87142   1
  -7  -3  -1 99.2117 3.96835   2
   7   3   1 95.1220 5.23227   1
   7   3   1 98.8955 8.12361   4
   7   3   1 94.9063 5.63878   1
   8   3   1 272.088 9.62360   1
   8   3   1 259.525 12.7322   4
   8   3   1 282.057 9.33987   1
   9   3   1 72.2210 5.91299   1
   9   3   1 59.7221 8.58411   4
   9   3   1 70.7670 5.49099   1
  10   3   1 13.2452 3.30011   1
  10   3   1 13.5523 3.58870   1
  10   3   1 10.0277 5.33657   4
  11   3   1 2.35370 6.28460   4
  11   3   1 1.79792 3.04567   1
  12   3   1 -1.1748 5.35228   4
  12   3   1 -5.9833 3.05286   1
  12  -4  -1 4.64891 2.09024   1
  12  -4  -1 9.39834 2.34969   1
  11  -4  -1 3.92069 1.76188   1
  11  -4  -1 6.47132 4.21524   3
  11  -4  -1 2.76116 1.92497   1
  10  -4  -1 0.00753 1.42099   1
  10  -4  -1 0.08985 3.41690   3
   9  -4  -1 2.33011 1.57398   1
   9  -4  -1 -4.0688 2.99297   3
   8  -4  -1 16.5118 4.50501   4
   8  -4  -1 19.5299 1.77217   1
   8  -4  -1 23.1634 4.42056   3
   7  -4  -1 177.981 9.19357   4
   7  -4  -1 163.553 4.85930   1
   7  -4  -1 172.868 8.40150   3
   6  -4  -1 12.3118 1.53175   1
   6  -4  -1 10.4360 1.39317   1
   6  -4  -1 9.07257 2.92247   3
   6  -4  -1 8.52184 3.18520   4
   5  -4  -1 150.696 6.98495   4
   5  -4  -1 151.028 4.48510   1
   5  -4  -1 151.018 4.25307   1
   5  -4  -1 148.384 6.88499   3
   4  -4  -1 45.6632 3.80681   3
   4  -4  -1 40.4869 3.58977   4
   4  -4  -1 54.1640 2.64239   1
   4  -4  -1 47.1866 2.70841   1
   3  -4  -1 577.674 12.6235   1
   3  -4  -1 584.166 12.4407   1
   3  -4  -1 588.155 13.9702   3
   2  -4  -1 4.67288 1.28978   1
   2  -4  -1 7.71793 1.64378   3
   2  -4  -1 6.90390 1.38957   1
  -2   4   1 3.70866 0.69508   2
   1  -4  -1 117.938 4.32356   3
   1  -4  -1 109.072 3.84738   5
   1  -4  -1 108.983 2.45464   2
   1  -4  -1 110.021 4.22809   1
   1  -4  -1 118.516 4.27306   1
   1  -4  -1 113.363 3.64358   5
  -1   4   1 115.092 3.33202   2
   0  -4  -1 192.872 4.91001   2
   0  -4  -1 179.543 5.46619   5
   0  -4  -1 180.971 5.89130   1
   0  -4  -1 187.677 5.84065   5
   0   4   1 184.721 5.08505   2
   0   4   1 193.498 4.03176   4
  -1  -4  -1 1665.43 32.8321   5
  -1  -4  -1 1642.78 31.4361   2
  -1  -4  -1 1622.42 32.4739   1
   1   4   1 1671.16 32.6066   1
   1   4   1 1618.72 31.5172   2
   1   4   1 1651.39 31.3220   4
  -2  -4  -1 99.3728 3.89347   2
  -2  -4  -1 90.6262 4.29232   1
   2   4   1 102.516 3.85877   2
   2   4   1 95.0868 4.52266   1
   2   4   1 95.8161 4.30525   4
   2   4   1 95.7396 4.59230   5
  -3  -4  -1 148.048 5.11389   2
   3   4   1 150.132 5.85861   5
   3   4   1 156.736 6.09783   1
   3   4   1 154.865 4.84563   2
   3   4   1 149.614 6.22204   4
  -4  -4  -1 23.5528 2.51790   2
   4   4   1 22.0415 1.79607   2
   4   4   1 29.4164 3.32116   1
   4   4   1 23.5777 2.77626   5
   4   4   1 26.4092 3.88639   4
   4   4   1 24.3007 2.77161   1
   4   4   1 23.3998 1.67880   2
  -5  -4  -1 138.247 5.23022   2
   5   4   1 145.881 7.75081   4
   5   4   1 126.328 6.30248   1
   5   4   1 130.859 6.03751   1
   5   4   1 134.908 5.44871   5
  -6  -4  -1 105.546 5.19712   2
   6   4   1 130.058 6.91863   1
   6   4   1 137.361 4.53763   5
   6   4   1 136.745 4.46246   5
   6   4   1 124.417 6.43784   1
   6   4   1 133.464 8.77298   4
  -7  -4  -1 85.8479 4.51891   2
   7   4   1 94.8009 8.58938   4
   7   4   1 95.4480 6.28718   1
   7   4   1 98.2865 5.80559   1
  -8  -4  -1 57.3216 4.78015   2
   8   4   1 41.1883 6.92195   4
   8   4   1 46.2285 4.91121   1
   8   4   1 48.7223 4.57259   1
   9   4   1 -5.0480 4.75170   4
   9   4   1 5.12461 2.74142   1
   9   4   1 7.13234 3.33179   1
  10   4   1 5.52176 3.48300   1
  10   4   1 1.40105 4.87654   4
  11   4   1 0.89749 3.61609   1
  11   4   1 1.76686 5.80683   4
  12   4   1 -5.4050 6.04709   4
  12   4   1 -4.5873 3.46046   1
  11  -5  -1 7.88554 2.29729   1
  11  -5  -1 7.32665 2.09358   1
  11  -5  -1 8.48985 4.55617   3
  10  -5  -1 2.29770 1.65181   1
  10  -5  -1 -2.3567 3.48141   3
  10  -5  -1 3.41756 1.97864   1
   9  -5  -1 47.2119 6.13396   3
   9  -5  -1 54.0340 3.39079   1
   9  -5  -1 48.5008 3.68180   1
   8  -5  -1 46.6377 3.16948   1
   8  -5  -1 48.4721 3.47108   1
   8  -5  -1 46.0510 5.76304   3
   7  -5  -1 181.738 8.94740   3
   7  -5  -1 183.785 5.58151   1
   7  -5  -1 191.392 5.95648   1
   6  -5  -1 1.42618 1.67904   1
   6  -5  -1 13.8631 3.46940   3
   6  -5  -1 1.14882 1.81119   1
   5  -5  -1 323.086 8.45464   1
   5  -5  -1 330.429 10.8553   3
   5  -5  -1 320.202 8.13513   1
   4  -5  -1 1084.14 21.6921   1
   4  -5  -1 1069.75 21.8936   1
   4  -5  -1 1035.77 23.8540   3
   4  -5  -1 1065.63 21.6636   1
   3  -5  -1 967.323 20.4098   1
   3  -5  -1 979.818 21.6169   3
   3  -5  -1 967.608 20.2468   1
   2  -5  -1 94.9103 4.47561   1
   2  -5  -1 92.5602 4.69322   3
   2  -5  -1 98.0870 3.28077   5
   2  -5  -1 100.656 3.09817   5
   2  -5  -1 93.4651 4.48001   1
  -2   5   1 95.1260 3.14283   2
   1  -5  -1 233.782 7.24299   3
   1  -5  -1 227.286 4.73575   2
   1  -5  -1 223.589 7.12615   1
   1  -5  -1 224.462 4.74682   2
   1  -5  -1 229.755 6.29274   5
   1  -5  -1 213.061 6.47948   5
   1  -5  -1 216.425 7.02610   1
  -1   5   1 223.322 5.92442   2
   0  -5  -1 180.652 6.30947   5
   0  -5  -1 177.567 5.91081   5
   0  -5  -1 187.468 5.11627   2
   0  -5  -1 181.319 6.48103   1
   0   5   1 182.076 5.48997   2
  -1  -5  -1 894.690 19.8495   1
  -1  -5  -1 886.854 18.3625   2
   1   5   1 904.440 17.9116   4
   1   5   1 877.124 18.6407   2
   1   5   1 889.676 19.7280   1
  -2  -5  -1 351.670 10.0015   1
  -2  -5  -1 356.505 9.05786   2
  -2  -5  -1 334.859 10.1501   5
   2   5   1 345.714 10.0839   1
   2   5   1 349.573 10.3195   5
   2   5   1 342.942 9.29625   4
   2   5   1 331.343 8.96525   2
  -3  -5  -1 2.56366 1.72989   2
   3   5   1 2.32302 1.90233   5
   3   5   1 3.20471 2.09917   1
   3   5   1 0.19772 1.93641   4
   3   5   1 3.00302 1.53127   2
  -4  -5  -1 270.564 8.16918   2
   4   5   1 290.903 10.1725   4
   4   5   1 280.523 7.50732   2
   4   5   1 267.766 9.10320   5
   4   5   1 278.899 9.48675   1
  -5  -5  -1 35.5534 3.60895   2
   5   5   1 36.9770 4.98882   4
   5   5   1 30.3300 3.84668   1
   5   5   1 25.8796 3.79944   1
   5   5   1 35.0983 3.76145   5
  -6  -5  -1 -2.6149 1.98392   2
   6   5   1 -2.8171 2.03906   1
   6   5   1 -1.5270 1.84777   5
   6   5   1 0.29263 3.20369   4
   6   5   1 -2.2468 2.43986   1
  -7  -5  -1 345.053 9.97629   2
   7   5   1 334.629 11.7069   1
   7   5   1 324.528 11.2581   1
   7   5   1 307.249 13.6764   4
  -8  -5  -1 18.6342 3.10940   2
   8   5   1 24.5931 4.25857   1
   8   5   1 7.01607 4.92790   4
   9   5   1 -0.7511 5.15477   4
   9   5   1 5.23762 3.56242   1
  10   5   1 -3.6418 3.50888   1
  10   5   1 4.96165 5.92831   4
  11   5   1 -10.678 5.14387   4
  11   5   1 -4.2160 3.63476   1
  12   5   1 -5.0550 4.09370   1
  12   5   1 6.85202 6.78368   4
  11  -6  -1 2.12048 4.50408   3
  11  -6  -1 1.43385 2.01863   1
  11  -6  -1 0.29749 2.28355   1
  10  -6  -1 0.59220 1.75922   1
  10  -6  -1 1.67765 2.17785   1
  10  -6  -1 1.43320 3.82854   3
   9  -6  -1 12.3592 4.15597   3
   9  -6  -1 9.38412 2.42396   1
   9  -6  -1 12.3595 2.26884   1
   8  -6  -1 46.1961 3.57505   1
   8  -6  -1 39.1946 5.74757   3
   8  -6  -1 39.3778 3.41081   1
   7  -6  -1 75.1788 6.65998   3
   7  -6  -1 88.5203 4.77442   1
   7  -6  -1 85.3947 4.39476   1
   6  -6  -1 89.4323 4.57898   1
   6  -6  -1 89.6670 4.73414   1
   6  -6  -1 95.7552 4.66780   1
   6  -6  -1 95.1808 6.85140   3
   5  -6  -1 100.527 6.35834   3
   5  -6  -1 97.8762 4.90017   1
   5  -6  -1 95.5711 4.71997   1
   4  -6  -1 0.74769 1.98766   1
   4  -6  -1 -1.8534 1.87582   1
   4  -6  -1 3.76099 2.36339   3
   3  -6  -1 40.3104 4.18918   3
   3  -6  -1 30.3717 3.25995   1
   3  -6  -1 31.0842 3.33749   1
  -3   6   1 27.8602 2.22472   2
  -3   6   1 42.5166 2.27800   2
   2  -6  -1 1107.50 21.8147   5
   2  -6  -1 1098.14 21.4665   5
   2  -6  -1 1124.58 24.3627   3
   2  -6  -1 1080.00 23.7202   1
   2  -6  -1 1080.37 23.6179   1
  -2   6   1 1106.42 21.8184   2
   1  -6  -1 235.863 5.18648   2
   1  -6  -1 242.445 7.50073   5
   1  -6  -1 240.605 8.27896   1
   1  -6  -1 230.883 7.07490   5
   1  -6  -1 246.671 8.17183   3
   1  -6  -1 243.942 5.22036   2
   1  -6  -1 246.350 8.41994   1
  -1   6   1 228.719 6.80585   2
   0  -6  -1 735.382 15.1701   2
   0  -6  -1 715.488 16.9682   5
   0  -6  -1 720.937 16.6633   5
   0  -6  -1 729.013 17.4788   1
   0   6   1 734.628 16.0548   2
  -1  -6  -1 665.371 16.2574   5
  -1  -6  -1 634.461 16.0976   1
  -1  -6  -1 653.268 14.3759   2
   1   6   1 632.851 15.8581   1
   1   6   1 644.677 14.8633   2
   1   6   1 642.162 13.3897   4
  -2  -6  -1 518.114 12.6076   2
  -2  -6  -1 522.193 13.9765   1
   2   6   1 542.877 12.6952   4
   2   6   1 508.622 12.8094   2
   2   6   1 537.013 14.5041   5
   2   6   1 509.100 13.9541   1
  -3  -6  -1 423.660 12.2990   1
  -3  -6  -1 421.645 11.2268   2
   3   6   1 432.096 12.7173   5
   3   6   1 439.681 12.7512   1
   3   6   1 427.052 11.1809   2
   3   6   1 431.757 12.0047   4
  -4  -6  -1 698.953 16.5496   2
   4   6   1 702.990 17.9752   5
   4   6   1 694.893 15.9054   2
   4   6   1 697.298 18.2466   4
   4   6   1 716.755 18.2731   1
  -5  -6  -1 2.13739 2.25033   2
   5   6   1 5.10933 2.51909   5
   5   6   1 6.22060 1.63273   2
   5   6   1 -1.9349 2.83426   4
   5   6   1 7.90363 3.01842   1
  -6  -6  -1 114.350 6.07816   2
   6   6   1 123.429 7.50464   1
   6   6   1 111.813 6.23641   5
   6   6   1 117.469 8.24397   1
   6   6   1 114.083 8.11135   4
  -7  -6  -1 35.9288 4.15731   2
   7   6   1 17.7039 5.22923   4
   7   6   1 32.2882 3.55858   5
   7   6   1 36.2283 4.98334   1
  -8  -6  -1 2.34206 2.87777   2
   8   6   1 2.70008 3.51266   1
   8   6   1 4.00221 4.71807   4
  -9  -6  -1 8.38409 3.43865   2
   9   6   1 7.53312 5.55727   4
   9   6   1 -0.5850 4.03741   1
  10   6   1 2.90943 4.49461   1
  10   6   1 12.9894 6.40926   4
  11   6   1 -7.3551 4.01573   1
  11   6   1 -6.6225 5.33549   4
  10  -7  -1 2.54058 2.14609   1
  10  -7  -1 6.27063 4.16230   3
  10  -7  -1 1.44384 2.08814   1
  10  -7  -1 5.12026 2.58110   1
   9  -7  -1 7.83494 4.07750   3
   9  -7  -1 8.25515 2.61418   1
   9  -7  -1 6.84630 2.42137   1
   9  -7  -1 6.25159 2.48059   1
   8  -7  -1 -0.7205 3.31207   3
   8  -7  -1 7.06856 2.29060   1
   8  -7  -1 7.44700 2.40431   1
   7  -7  -1 -1.3528 1.95803   1
   7  -7  -1 -6.5871 2.49516   3
   7  -7  -1 1.02055 2.11178   1
   6  -7  -1 -0.7049 2.15738   1
   6  -7  -1 1.22882 2.72402   3
   6  -7  -1 -0.0917 2.17609   1
   5  -7  -1 90.5559 5.47634   1
   5  -7  -1 92.1618 5.48516   1
   5  -7  -1 94.7128 6.60310   3
   4  -7  -1 119.794 6.81206   3
   4  -7  -1 121.609 6.15470   1
   4  -7  -1 121.596 6.05088   1
  -4   7   1 114.576 3.98047   2
  -4   7   1 126.542 4.04818   2
   3  -7  -1 295.643 9.51793   1
   3  -7  -1 261.495 9.21407   1
   3  -7  -1 283.517 9.94548   3
  -3   7   1 275.130 7.32346   2
   2  -7  -1 485.672 13.4849   1
   2  -7  -1 495.088 11.0575   5
   2  -7  -1 492.480 11.4323   5
   2  -7  -1 465.329 13.3105   1
   2  -7  -1 494.929 13.9015   3
  -2   7   1 481.548 11.5707   2
   1  -7  -1 1015.97 21.6009   5
   1  -7  -1 1037.26 22.1343   5
   1  -7  -1 1010.07 23.2785   1
   1  -7  -1 1018.21 23.3217   3
   1  -7  -1 1033.45 23.5510   1
   1  -7  -1 1008.05 18.9427   2
   1  -7  -1 986.269 18.8956   2
  -1   7   1 997.908 21.3866   2
   0  -7  -1 856.815 19.6779   5
   0  -7  -1 844.950 19.2151   5
   0  -7  -1 814.789 20.1376   1
   0  -7  -1 837.309 17.2752   2
   0   7   1 814.567 18.5528   2
  -1  -7  -1 8.68540 2.72986   5
  -1  -7  -1 3.38810 1.80463   2
  -1  -7  -1 1.93843 2.32456   1
   1   7   1 3.65255 2.26472   1
   1   7   1 3.62254 2.00684   2
  -2  -7  -1 225.475 7.56148   2
  -2  -7  -1 295.453 11.0388   5
  -2  -7  -1 230.355 8.99181   1
   2   7   1 236.677 12.1737   5
   2   7   1 224.993 7.89524   2
   2   7   1 227.109 9.00101   1
   2   7   1 218.548 7.07600   4
  -3  -7  -1 198.892 7.37759   2
  -3  -7  -1 208.896 8.50781   1
  -3  -7  -1 199.657 8.60481   5
   3   7   1 201.902 8.68477   1
   3   7   1 187.930 7.45410   4
   3   7   1 196.184 7.29537   2
   3   7   1 188.395 8.54587   5
  -4  -7  -1 14.7343 3.00189   2
   4   7   1 13.8042 3.38006   1
   4   7   1 10.9871 3.27200   5
   4   7   1 15.9649 2.67728   2
   4   7   1 18.4266 3.65220   4
  -5  -7  -1 11.6794 3.11717   2
   5   7   1 16.7278 3.64480   5
   5   7   1 13.8579 3.90312   4
   5   7   1 17.3556 2.49613   2
   5   7   1 22.9645 4.23115   1
  -6  -7  -1 721.084 18.2817   2
   6   7   1 713.030 21.0842   4
   6   7   1 766.832 20.7089   1
   6   7   1 722.462 19.1931   5
  -7  -7  -1 37.7322 4.58820   2
   7   7   1 33.9522 5.27770   1
   7   7   1 31.1923 5.91390   4
   7   7   1 32.9401 4.22438   5
  -8  -7  -1 32.5292 4.81447   2
   8   7   1 41.1171 6.18675   1
   8   7   1 35.5529 3.58359   5
   8   7   1 25.5168 6.56287   4
   8   7   1 37.2798 3.48319   5
  -9  -7  -1 -5.9285 3.22971   2
   9   7   1 2.20229 5.21107   4
   9   7   1 -2.5696 4.27401   1
  10   7   1 -4.2784 4.06666   1
  10   7   1 0.18073 5.61284   4
  11   7   1 9.00312 6.25085   4
  11   7   1 -3.1009 4.78224   1
  10  -8  -1 2.00422 2.59538   1
  10  -8  -1 3.13611 2.73483   1
  10  -8  -1 4.26223 4.31346   3
   9  -8  -1 52.6455 4.86974   1
   9  -8  -1 43.0222 4.35086   1
   9  -8  -1 48.3385 6.98926   3
   8  -8  -1 1.33425 3.57764   3
   8  -8  -1 1.74318 2.40556   1
   8  -8  -1 4.33280 2.72200   1
   7  -8  -1 3.92038 2.39923   1
   7  -8  -1 1.86752 3.41247   3
   7  -8  -1 -0.2094 2.33151   1
   6  -8  -1 9.95942 3.06166   1
   6  -8  -1 7.84392 2.94019   1
   6  -8  -1 9.99228 3.86546   3
   5  -8  -1 7.55690 3.17802   1
   5  -8  -1 8.61319 3.06910   1
   5  -8  -1 20.1209 4.30526   3
   4  -8  -1 -0.4946 2.51918   3
   4  -8  -1 2.73440 2.40496   1
   4  -8  -1 1.65432 2.44162   1
  -4   8   1 0.20739 1.53514   2
   3  -8  -1 79.3402 5.72529   1
   3  -8  -1 84.3076 6.06956   1
   3  -8  -1 71.9581 6.07433   3
  -3   8   1 72.2050 4.18507   2
   2  -8  -1 11.4373 3.26831   3
   2  -8  -1 8.14827 2.82960   1
   2  -8  -1 7.06995 1.59864   5
   2  -8  -1 8.72356 1.80901   5
   2  -8  -1 8.18135 2.50579   1
  -2   8   1 5.27139 1.98028   2
   1  -8  -1 557.048 13.7951   5
   1  -8  -1 543.648 14.1186   5
   1  -8  -1 563.048 15.7479   1
   1  -8  -1 555.095 15.6177   3
  -1   8   1 555.929 13.8314   2
   0  -8  -1 150.978 5.16973   2
   0  -8  -1 160.742 6.88137   5
   0  -8  -1 158.226 7.12680   5
   0  -8  -1 152.530 7.74118   1
   0   8   1 157.869 6.55248   2
  -1  -8  -1 4.03652 1.99821   2
  -1  -8  -1 8.82792 2.98695   1
  -1  -8  -1 4.66353 2.29081   5
   1   8   1 11.7977 2.60880   2
  -2  -8  -1 1285.43 27.3039   2
  -2  -8  -1 1315.38 30.0137   5
  -2  -8  -1 1308.71 29.8393   1
   2   8   1 1299.61 28.2331   2
   2   8   1 1310.55 29.6120   1
  -3  -8  -1 0.37542 2.33870   5
  -3  -8  -1 -0.0084 2.29557   2
  -3  -8  -1 1.81517 2.56583   1
   3   8   1 -2.6484 2.53196   1
   3   8   1 0.34904 2.56339   5
   3   8   1 -0.6754 2.13687   2
  -4  -8  -1 126.639 6.87391   2
   4   8   1 141.005 8.64624   1
   4   8   1 146.320 8.44314   5
   4   8   1 155.928 6.93012   2
   4   8   1 109.973 7.53772   4
  -5  -8  -1 17.5218 3.58951   2
   5   8   1 7.83875 3.68053   1
   5   8   1 16.6330 2.94720   2
   5   8   1 10.9992 3.95220   4
   5   8   1 15.6815 3.94309   5
  -6  -8  -1 -0.7250 2.93895   2
   6   8   1 1.27235 2.85880   5
   6   8   1 4.63059 3.73463   1
   6   8   1 2.44307 1.80391   2
   6   8   1 -0.5090 3.45823   4
  -7  -8  -1 5.83876 3.54353   2
   7   8   1 2.33324 4.11052   4
   7   8   1 5.60426 4.07532   1
   7   8   1 6.55317 3.30985   5
  -8  -8  -1 12.9502 4.12138   2
   8   8   1 19.4542 5.70903   4
   8   8   1 19.1745 3.73193   5
   8   8   1 23.0016 5.65188   1
  -9  -8  -1 -4.8666 3.33660   2
   9   8   1 -8.3812 4.04220   1
   9   8   1 4.69977 5.04878   4
 -10  -8  -1 4.13448 4.07657   2
  10   8   1 4.18253 5.10617   1
   9  -9  -1 5.80359 4.50815   3
   9  -9  -1 13.5421 3.56956   1
   8  -9  -1 9.48178 3.28611   1
   8  -9  -1 9.21510 5.16275   1
   8  -9  -1 17.8258 5.13857   3
   7  -9  -1 19.6470 4.24535   1
   7  -9  -1 26.5376 4.27471   1
   7  -9  -1 38.3379 6.00260   3
   6  -9  -1 10.8489 3.40165   1
   6  -9  -1 11.2292 3.36374   1
   6  -9  -1 10.4506 4.29139   3
   5  -9  -1 0.25734 2.90702   1
   5  -9  -1 -3.1405 2.36358   1
   5  -9  -1 4.79060 3.42735   3
   4  -9  -1 2.53128 2.86892   1
   4  -9  -1 7.09483 3.42516   1
   4  -9  -1 9.77219 3.69252   3
  -4   9   1 3.06410 2.95541   2
   3  -9  -1 73.3406 6.75222   3
   3  -9  -1 78.5327 6.35476   1
  -3   9   1 63.7152 4.57319   2
   2  -9  -1 241.227 10.3139   3
   2  -9  -1 261.952 7.84163   5
   2  -9  -1 240.790 10.2122   1
   2  -9  -1 244.851 7.31567   5
  -2   9   1 242.490 8.48242   2
   1  -9  -1 -2.0660 2.86790   3
   1  -9  -1 1.79127 2.78756   1
   1  -9  -1 -3.1852 1.71635   5
   1  -9  -1 2.35654 2.06327   5
  -1   9   1 0.94580 2.27833   2
   0  -9  -1 -0.5242 2.16193   5
   0  -9  -1 3.13640 1.60052   2
   0  -9  -1 1.10505 2.76785   3
   0  -9  -1 4.54357 2.90854   1
   0  -9  -1 3.64175 2.19061   5
   0   9   1 3.74015 2.35263   2
  -1  -9  -1 172.774 7.86249   5
  -1  -9  -1 166.849 6.37094   2
  -1  -9  -1 164.562 8.18783   5
  -1  -9  -1 160.603 8.72041   1
   1   9   1 156.580 7.29764   2
  -2  -9  -1 61.6091 6.41699   5
  -2  -9  -1 74.6003 6.48095   1
  -2  -9  -1 56.7155 4.58740   2
   2   9   1 61.9676 5.26564   2
  -3  -9  -1 19.9075 3.56995   2
   3   9   1 24.7380 3.73665   2
  -4  -9  -1 4.28255 3.07043   2
   4   9   1 5.24065 4.46123   1
   4   9   1 4.12909 3.49130   5
  -5  -9  -1 213.491 9.07154   2
   5   9   1 205.446 11.0277   1
   5   9   1 195.599 8.16864   2
   5   9   1 208.378 10.7298   5
  -6  -9  -1 89.9425 6.87145   2
   6   9   1 82.9021 8.12201   1
   6   9   1 79.4773 4.99325   2
   6   9   1 72.9639 7.08337   5
  -7  -9  -1 1.81613 3.38232   2
   7   9   1 6.57423 3.83609   5
   7   9   1 9.93879 4.65128   1
  -8  -9  -1 -0.8939 3.69996   2
   8   9   1 -2.7504 4.30209   1
   8   9   1 -1.2517 2.93683   5
  -9  -9  -1 -1.8898 3.72259   2
   9   9   1 12.1763 5.75035   1
   9   9   1 4.20378 2.64445   5
   9   9   1 4.90279 2.54460   5
  10   9   1 5.76343 5.67485   1
   8 -10  -1 8.32377 3.69697   1
   8 -10  -1 13.4786 5.16383   3
   7 -10  -1 2.25563 3.19290   1
   7 -10  -1 3.02216 3.77844   3
   6 -10  -1 10.7496 4.44006   3
   6 -10  -1 0.84372 3.44295   1
   5 -10  -1 49.3062 5.77981   1
   5 -10  -1 50.6232 6.81807   3
   4 -10  -1 12.1108 3.93707   1
   4 -10  -1 10.0936 4.12470   3
   3 -10  -1 -0.3598 3.09240   1
   3 -10  -1 -4.2325 2.96195   3
  -3  10   1 -3.2382 2.34521   2
   2 -10  -1 47.1834 3.63909   5
   2 -10  -1 40.3275 5.50492   1
   2 -10  -1 34.3550 3.34525   5
   2 -10  -1 38.8147 5.50221   3
  -2  10   1 43.5489 4.50087   2
   1 -10  -1 39.6769 5.64271   3
   1 -10  -1 37.9671 4.22539   5
   1 -10  -1 36.2704 5.24037   1
   1 -10  -1 33.8281 3.74373   5
  -1  10   1 41.8373 4.55153   2
   0 -10  -1 85.5775 7.39482   1
   0 -10  -1 88.5167 6.05911   5
   0 -10  -1 94.3715 4.01383   2
   0 -10  -1 92.1347 7.24432   3
   0 -10  -1 93.0612 6.58077   5
   0  10   1 97.5940 6.36532   2
  -1 -10  -1 9.78299 2.46090   2
  -1 -10  -1 6.80899 3.06659   5
  -1 -10  -1 6.60741 3.51191   1
  -1 -10  -1 10.5817 3.27339   5
   1  10   1 6.21643 2.98548   2
  -2 -10  -1 124.668 6.42979   2
  -2 -10  -1 148.364 8.83174   5
   2  10   1 128.321 7.55990   2
  -3 -10  -1 116.931 6.85288   2
   3  10   1 127.242 7.48750   2
  -4 -10  -1 88.3113 6.57958   2
   4  10   1 59.1452 5.59015   2
  -5 -10  -1 5.12299 3.24022   2
   5  10   1 -0.1959 2.60366   2
  -6 -10  -1 17.8260 4.19181   2
   6  10   1 16.0798 3.18317   2
   6  10   1 11.9315 4.45576   5
  -7 -10  -1 1.78745 3.45757   2
   7  10   1 1.06706 3.54004   5
  -8 -10  -1 12.1438 4.42714   2
   8  10   1 1.67161 3.38466   5
  -9 -10  -1 10.4952 4.70552   2
   9  10   1 7.84047 3.43763   5
   7 -11  -1 0.51599 3.89245   3
   7 -11  -1 -7.0500 3.32885   1
   6 -11  -1 33.9601 5.65584   1
   6 -11  -1 35.0363 6.17123   3
   5 -11  -1 -2.2238 3.78603   1
   5 -11  -1 2.02937 3.63512   3
   4 -11  -1 1.74124 3.74510   1
   4 -11  -1 6.67621 3.88588   3
   3 -11  -1 14.5132 4.64244   3
   3 -11  -1 18.0209 4.82362   1
  -3  11   1 18.0999 4.02121   2
   2 -11  -1 4.15417 3.83680   3
   2 -11  -1 10.2625 2.33352   5
   2 -11  -1 12.0349 4.44133   1
   2 -11  -1 6.70202 2.21821   5
  -2  11   1 7.24636 3.45609   2
   1 -11  -1 -4.1439 3.31947   3
   1 -11  -1 1.32867 3.57332   1
   1 -11  -1 -1.5013 2.29512   5
   1 -11  -1 3.45458 2.29450   5
  -1  11   1 4.37756 3.01188   2
   0 -11  -1 74.8250 7.48498   1
   0 -11  -1 58.0119 5.71682   5
   0 -11  -1 66.6157 5.71453   5
   0 -11  -1 61.7881 6.91104   3
   0 -11  -1 71.9532 3.50339   2
   0  11   1 68.1156 6.14202   2
  -1 -11  -1 19.8910 4.12240   5
  -1 -11  -1 11.9667 3.80573   5
  -1 -11  -1 14.3826 2.79337   2
   1  11   1 13.7213 3.81419   2
  -2 -11  -1 93.5590 5.91602   2
  -2 -11  -1 67.6952 7.10273   5
   2  11   1 75.6397 6.67462   2
  -3 -11  -1 -2.3689 2.71764   2
   3  11   1 -2.6555 2.88269   2
  -4 -11  -1 4.35031 3.22477   2
   4  11   1 0.89240 2.98534   2
  -5 -11  -1 92.2437 7.19496   2
   5  11   1 97.5705 6.94470   2
  -6 -11  -1 7.36388 3.83568   2
   6  11   1 0.36497 2.56713   2
  -7 -11  -1 -1.1724 3.66117   2
   7  11   1 0.60219 4.03221   5
   7  11   1 4.78815 2.30061   2
  -8 -11  -1 1.18019 4.04048   2
   8  11   1 -0.4049 3.85239   5
   6 -12  -1 23.0729 5.78816   1
   6 -12  -1 20.3423 5.92162   3
   5 -12  -1 4.89920 4.17350   3
   5 -12  -1 -1.2636 4.02978   1
   4 -12  -1 -0.2704 4.21375   1
   4 -12  -1 -1.8348 3.54872   3
   3 -12  -1 2.20413 4.06384   3
   3 -12  -1 0.34382 4.18675   1
  -3  12   1 6.91017 3.87759   2
   2 -12  -1 82.0607 8.26313   1
   2 -12  -1 84.2452 8.51658   3
   2 -12  -1 94.0474 5.04238   5
   2 -12  -1 93.1708 5.19386   5
  -2  12   1 96.1945 7.62584   2
   1 -12  -1 23.9998 4.07141   5
   1 -12  -1 31.8559 5.93126   1
   1 -12  -1 23.5608 3.75916   5
   1 -12  -1 16.7706 4.98585   3
  -1  12   1 31.8924 5.01155   2
   0 -12  -1 7.37382 4.46985   3
   0 -12  -1 9.36005 3.61129   5
   0 -12  -1 7.48704 3.37297   5
   0  12   1 6.68686 3.73353   2
  -1 -12  -1 10.0491 4.00687   5
  -1 -12  -1 12.5170 3.78198   5
  -1 -12  -1 16.2139 2.71714   2
  -1 -12  -1 12.8649 4.83946   3
   1  12   1 19.6836 4.45160   2
  -2 -12  -1 25.6059 3.78668   2
   2  12   1 26.3037 4.81877   2
  -3 -12  -1 10.3685 3.37846   2
   3  12   1 8.72434 3.96981   2
  -4 -12  -1 21.4966 4.20899   2
   4  12   1 22.3575 4.50460   2
  -5 -12  -1 34.4271 4.98999   2
   5  12   1 32.1996 4.85183   2
  -6 -12  -1 -1.7690 3.39690   2
   6  12   1 3.04244 2.97369   2
   4 -13  -1 15.3317 5.60910   1
   4 -13  -1 27.4792 6.12051   3
   3 -13  -1 7.64537 5.07846   1
   3 -13  -1 -0.0376 3.83836   3
  -3  13   1 -5.3303 3.78638   2
   2 -13  -1 2.58691 1.94764   5
   2 -13  -1 3.54114 1.96347   5
   2 -13  -1 4.28852 4.21374   3
   2 -13  -1 5.69578 4.76382   1
  -2  13   1 -2.3133 3.60315   2
   1 -13  -1 2.37683 2.65345   5
   1 -13  -1 1.01831 2.65454   5
   1 -13  -1 -2.6418 3.70580   3
  -1  13   1 4.85971 3.97149   2
   0 -13  -1 8.42843 5.05957   3
   0 -13  -1 1.56693 3.22976   5
   0 -13  -1 3.88320 3.19807   5
   0  13   1 4.24605 3.72093   2
  -1 -13  -1 8.60034 2.26314   2
  -1 -13  -1 6.45631 3.88211   5
  -1 -13  -1 8.77616 5.23513   3
   1  13   1 5.90184 4.05604   2
  -2 -13  -1 4.85171 2.57518   2
  -2 -13  -1 1.92089 4.53607   3
   2  13   1 3.85205 3.85509   2
  -3 -13  -1 2.24535 2.93334   2
   3  13   1 0.75922 3.45496   2
  -4 -13  -1 47.2390 5.16685   2
   4  13   1 35.8635 5.46586   2
  -5 -13  -1 1.44533 3.46755   2
   5  13   1 7.35428 3.71666   2
   0 -14  -1 10.3261 3.75873   5
   0 -14  -1 10.1276 5.27862   3
   0 -14  -1 7.97137 3.73715   5
   0  14   1 16.8935 4.87746   2
  -1 -14  -1 -3.2119 4.60818   3
   1  14   1 2.12448 4.08436   2
   4  13  -2 1.20141 3.31894   2
  -4 -13   2 5.19060 3.47620   2
   3  13  -2 4.82468 3.88276   2
  -3 -13   2 4.02073 2.94815   2
  -3 -13   2 5.28116 4.94645   3
   2  13  -2 2.87577 3.84920   2
  -2 -13   2 2.96582 4.53033   3
  -2 -13   2 3.60164 2.46744   2
   1  13  -2 2.24565 3.74706   2
  -1 -13   2 -0.4435 1.75063   2
  -1 -13   2 1.02300 3.34966   5
  -1 -13   2 0.11974 4.22676   3
   0  13  -2 31.8752 5.50969   2
   0 -13   2 44.9437 5.73904   5
   0 -13   2 20.3439 5.98012   3
   0 -13   2 28.0415 4.61524   5
  -1  13  -2 35.7598 5.61663   2
   1 -13   2 35.7763 4.43474   5
   1 -13   2 27.8668 6.55681   3
   1 -13   2 30.8956 4.20108   5
  -2  13  -2 13.6823 4.56011   2
   2 -13   2 15.1551 5.45268   1
   2 -13   2 7.60406 5.11208   3
   2 -13   2 10.8880 2.24243   5
   2 -13   2 12.8918 2.41049   5
  -3  13  -2 11.6713 4.59896   2
   3 -13   2 0.12711 4.14846   3
   3 -13   2 9.24132 4.96507   1
   4 -13   2 -2.7167 4.04235   1
   4 -13   2 -5.8005 3.84293   3
   6  12  -2 7.89453 3.50255   2
  -6 -12   2 4.06854 3.69974   2
   5  12  -2 36.0758 5.02767   2
  -5 -12   2 32.0910 4.89675   2
   4  12  -2 2.46893 3.35706   2
  -4 -12   2 -2.0466 2.89294   2
   3  12  -2 12.8442 4.18348   2
  -3 -12   2 17.9732 3.71733   2
   2  12  -2 3.75080 3.66328   2
  -2 -12   2 5.32217 2.62348   2
  -2 -12   2 4.96669 4.71271   3
   1  12  -2 80.6319 7.19116   2
  -1 -12   2 69.2694 6.81990   5
  -1 -12   2 78.5427 4.63293   2
  -1 -12   2 69.7093 7.77977   3
  -1 -12   2 95.7518 7.66971   5
   0  12  -2 64.5159 6.58642   2
   0 -12   2 59.4152 6.11339   5
   0 -12   2 54.0386 7.59752   3
   0 -12   2 56.1387 5.78339   5
  -1  12  -2 5.64633 3.57507   2
   1 -12   2 -0.7667 4.06388   3
   1 -12   2 7.33657 2.87707   5
   1 -12   2 12.2180 4.65449   1
   1 -12   2 5.91087 2.80063   5
  -2  12  -2 31.9094 5.20886   2
   2 -12   2 31.7063 5.81215   1
   2 -12   2 29.0618 6.31762   3
   2 -12   2 32.3858 3.25138   5
  -3  12  -2 104.070 7.91159   2
   3 -12   2 100.917 8.98880   1
   3 -12   2 104.239 9.25549   3
   4 -12   2 6.13169 4.42373   3
   4 -12   2 2.28559 4.13328   1
   5 -12   2 1.60652 4.13164   1
   5 -12   2 1.71611 4.26160   3
   6 -12   2 12.4352 5.06463   1
   6 -12   2 13.9735 5.77107   3
   7  11  -2 -0.2481 2.20807   2
  -7 -11   2 -0.2679 3.69348   2
   6  11  -2 15.6277 3.69031   2
  -6 -11   2 18.3755 4.35450   2
   5  11  -2 3.05812 2.93729   2
  -5 -11   2 5.57007 3.58692   2
   4  11  -2 1.65285 3.09590   2
  -4 -11   2 1.55672 3.09555   2
   3  11  -2 19.1459 4.29791   2
  -3 -11   2 22.3657 3.85041   2
   2  11  -2 4.71445 3.44573   2
  -2 -11   2 5.86861 2.69918   2
  -2 -11   2 10.1587 4.13089   5
   1  11  -2 12.3070 3.87807   2
  -1 -11   2 15.8632 4.96127   3
  -1 -11   2 18.5699 4.29960   5
  -1 -11   2 15.2346 2.71608   2
   0  11  -2 34.5923 4.83914   2
   0 -11   2 30.1214 5.34086   1
   0 -11   2 28.8826 4.37176   5
   0 -11   2 26.1555 5.40050   3
   0 -11   2 28.5597 4.29811   5
   0 -11   2 33.4467 2.66985   2
  -1  11  -2 26.6438 4.38595   2
   1 -11   2 32.3496 3.94570   5
   1 -11   2 27.4122 5.06152   1
   1 -11   2 27.4510 5.82203   3
   1 -11   2 32.5209 3.97233   5
  -2  11  -2 109.812 7.35281   2
   2 -11   2 101.281 8.67230   3
   2 -11   2 110.841 5.17036   5
   2 -11   2 124.062 9.13281   1
   2 -11   2 107.910 5.28633   5
  -3  11  -2 27.6682 4.44983   2
   3 -11   2 17.9585 4.67754   1
   3 -11   2 13.7883 5.04744   3
   4 -11   2 9.90519 4.15132   1
   4 -11   2 6.85904 4.40593   3
   5 -11   2 49.3072 7.47242   3
   5 -11   2 40.0184 5.74812   1
   6 -11   2 10.4258 4.32932   1
   6 -11   2 11.0520 5.08548   3
   7 -11   2 5.77734 4.60783   3
   7 -11   2 9.56314 4.34576   1
   8  10  -2 5.02921 3.83359   5
  -8 -10   2 8.23295 4.16854   2
   7  10  -2 16.4182 5.12835   5
  -7 -10   2 7.94155 3.90273   2
   6  10  -2 9.92991 3.01484   2
  -6 -10   2 5.97972 3.67689   2
   5  10  -2 17.2080 3.55094   2
  -5 -10   2 21.2142 4.08319   2
   4  10  -2 36.8633 4.76331   2
  -4 -10   2 38.0194 4.80456   2
   3  10  -2 34.4883 4.81118   2
   2  10  -2 11.4548 3.63401   2
  -2 -10   2 12.7911 2.99055   2
  -2 -10   2 7.12937 3.81461   5
   1  10  -2 -2.7426 2.56501   2
  -1 -10   2 7.43444 3.76477   3
  -1 -10   2 -0.2705 1.91847   2
  -1 -10   2 1.57243 2.95473   5
  -1 -10   2 0.51826 3.06176   1
   0  10  -2 3.82801 2.78184   2
   0 -10   2 2.18879 3.56577   3
   0 -10   2 2.81115 3.07525   1
   0 -10   2 -2.3992 2.30458   5
   0 -10   2 1.99655 1.44893   2
   0 -10   2 7.24727 2.73146   5
  -1  10  -2 42.0867 4.69779   2
   1 -10   2 45.1961 4.34855   5
   1 -10   2 37.5578 3.86636   5
   1 -10   2 42.0125 5.29433   1
   1 -10   2 35.3750 5.56149   3
  -2  10  -2 30.2619 4.12685   2
   2 -10   2 22.6715 5.11005   3
   2 -10   2 18.3900 4.38168   1
   2 -10   2 31.4832 3.03379   5
   2 -10   2 30.6321 3.13364   5
  -3  10  -2 148.813 7.20865   2
   3 -10   2 144.207 8.94521   1
   3 -10   2 135.294 9.12456   3
   4 -10   2 19.0323 5.13944   3
   4 -10   2 19.5091 4.30153   1
   5 -10   2 22.1221 5.31012   3
   5 -10   2 26.2813 4.71435   1
   6 -10   2 7.10999 4.56909   3
   6 -10   2 11.6670 3.92518   1
   7 -10   2 9.80385 3.83695   1
   7 -10   2 4.44971 4.37381   3
   8 -10   2 -4.5415 2.94007   1
   8 -10   2 -0.8718 3.97972   3
   9   9  -2 -2.6398 2.45731   5
   9   9  -2 2.89447 2.52315   5
   9   9  -2 4.53159 5.72029   1
  -9  -9   2 0.41184 3.94313   2
   8   9  -2 2.39883 3.22848   5
   8   9  -2 -1.5935 4.87886   1
  -8  -9   2 -1.7152 3.59164   2
   7   9  -2 11.2914 5.40412   1
   7   9  -2 11.6691 4.05111   5
  -7  -9   2 9.83873 3.92179   2
   6   9  -2 7.29844 5.96957   1
   6   9  -2 2.36074 2.27586   2
   6   9  -2 -3.2815 3.07759   5
  -6  -9   2 -0.2382 3.26909   2
   5   9  -2 34.2411 4.14424   2
   5   9  -2 24.6979 4.78201   5
  -5  -9   2 35.5543 4.58238   2
   4   9  -2 93.5728 6.25755   2
  -4  -9   2 98.6000 6.34691   2
   3   9  -2 171.013 8.13601   2
  -3  -9   2 181.203 7.73853   2
   2   9  -2 159.004 7.78452   2
  -2  -9   2 163.751 8.42454   5
  -2  -9   2 167.549 6.89114   2
  -2  -9   2 150.696 8.65809   1
   1   9  -2 29.7059 4.03337   2
  -1  -9   2 28.9946 4.31320   5
  -1  -9   2 27.5381 3.01671   2
  -1  -9   2 24.1843 4.29353   1
   0   9  -2 23.0007 3.67728   2
   0  -9   2 18.9732 4.15031   3
   0  -9   2 21.2689 3.61526   5
   0  -9   2 18.1665 3.91173   1
   0  -9   2 20.5873 2.28381   2
  -1   9  -2 80.6363 5.47365   2
   1  -9   2 85.9734 6.43336   3
   1  -9   2 80.6785 6.55740   1
   1  -9   2 89.1886 5.25852   5
   1  -9   2 74.0727 5.10872   5
  -2   9  -2 13.3721 2.93440   2
   2  -9   2 11.6272 2.09237   5
   2  -9   2 10.9220 3.25410   1
   2  -9   2 16.1209 2.23542   5
   2  -9   2 14.7978 4.23101   3
  -3   9  -2 38.9331 3.88427   2
   3  -9   2 34.5910 4.70363   1
   3  -9   2 45.7944 6.07358   3
   4  -9   2 102.513 8.21385   3
   4  -9   2 114.954 7.33207   1
   4  -9   2 97.6332 6.80173   1
   5  -9   2 -1.1071 2.58429   1
   5  -9   2 1.11079 3.64829   3
   5  -9   2 0.26711 2.98977   1
   6  -9   2 1.23280 2.89364   1
   6  -9   2 1.07846 2.70213   1
   6  -9   2 4.67601 4.09735   3
   7  -9   2 5.48491 3.84450   3
   7  -9   2 1.23596 2.59068   1
   7  -9   2 -2.7255 2.61986   1
   8  -9   2 1.42671 4.13694   3
   8  -9   2 0.04807 2.59885   1
   8  -9   2 -4.4214 2.56179   1
   9  -9   2 9.63947 3.14099   1
   9  -9   2 5.96118 4.81153   3
   9  -9   2 9.96998 3.36943   1
  10   8  -2 -1.3673 4.70085   1
 -10  -8   2 -3.5545 3.81660   2
   9   8  -2 8.85315 5.12339   1
  -9  -8   2 -2.2183 3.59129   2
   8   8  -2 11.0300 3.03802   5
   8   8  -2 16.0803 5.06645   1
   8   8  -2 8.96804 3.45045   5
  -8  -8   2 7.88929 3.82514   2
   7   8  -2 5.87522 4.11975   1
   7   8  -2 1.49178 3.18835   5
  -7  -8   2 -2.6452 3.00350   2
   6   8  -2 73.3968 4.37413   2
   6   8  -2 70.8410 6.76589   5
   6   8  -2 76.3720 6.96311   1
  -6  -8   2 81.8587 6.36176   2
   5   8  -2 20.9511 4.25053   5
   5   8  -2 16.7301 2.94950   2
   5   8  -2 14.7991 4.10791   1
  -5  -8   2 14.2187 3.41050   2
   4   8  -2 110.800 6.30203   2
   4   8  -2 117.026 7.93558   5
   4   8  -2 132.646 7.97592   1
  -4  -8   2 126.886 6.67175   2
   3   8  -2 175.161 8.84661   5
   3   8  -2 174.768 8.61387   1
   3   8  -2 166.747 7.55626   2
  -3  -8   2 174.246 8.55700   5
  -3  -8   2 185.119 8.85436   1
  -3  -8   2 167.326 7.11140   2
   2   8  -2 25.6226 3.60545   2
   2   8  -2 21.5331 3.72280   1
  -2  -8   2 22.1854 3.14876   2
  -2  -8   2 24.6561 3.54132   5
  -2  -8   2 26.0673 3.95646   1
   1   8  -2 166.556 7.10919   2
  -1  -8   2 163.426 8.08856   1
  -1  -8   2 150.560 5.78350   2
  -1  -8   2 150.977 7.28431   5
   0   8  -2 321.659 10.0793   2
   0  -8   2 353.300 11.7813   1
   0  -8   2 334.889 8.35688   2
   0  -8   2 330.782 11.5257   3
   0  -8   2 337.771 10.5852   5
  -1   8  -2 89.5967 5.01262   2
   1  -8   2 95.4710 6.23218   1
   1  -8   2 78.7406 4.89292   5
   1  -8   2 101.310 6.54754   3
   1  -8   2 92.4049 4.99719   5
  -2   8  -2 35.3977 3.35776   2
   2  -8   2 29.1701 4.34404   3
   2  -8   2 32.9620 4.01728   1
   2  -8   2 36.0366 4.24423   1
   2  -8   2 31.8980 2.80061   5
   2  -8   2 33.8869 2.83363   5
  -3   8  -2 9.52746 2.23260   2
   3  -8   2 7.04997 3.30295   3
   3  -8   2 14.9159 2.96606   1
   3  -8   2 8.68549 2.87327   1
  -4   8  -2 0.48835 1.71652   2
   4  -8   2 1.87350 2.95433   3
   4  -8   2 2.51816 2.43850   1
   4  -8   2 -1.5623 1.84875   1
   5  -8   2 556.524 18.0610   3
   5  -8   2 552.233 15.0174   1
   5  -8   2 560.394 15.2124   1
   6  -8   2 82.9285 8.45734   3
   6  -8   2 77.6937 5.60868   1
   6  -8   2 78.4829 5.84808   1
   7  -8   2 5.83836 4.01966   3
   7  -8   2 -1.4334 2.26980   1
   7  -8   2 -1.8572 2.11413   1
   8  -8   2 18.6648 3.24381   1
   8  -8   2 19.1404 3.25736   1
   8  -8   2 21.7629 5.58193   3
   9  -8   2 19.8279 3.33571   1
   9  -8   2 22.7753 3.46967   1
   9  -8   2 22.3225 5.87965   3
  10  -8   2 -1.9307 3.87900   3
  10  -8   2 -2.2758 2.23148   1
  10  -8   2 -0.2761 2.37116   1
  10   7  -2 6.62041 4.88669   1
 -10  -7   2 9.83844 6.53561   2
   9   7  -2 -3.1909 4.05445   1
  -9  -7   2 -3.1204 3.38777   2
   8   7  -2 65.7418 6.91188   1
   8   7  -2 66.5747 5.24528   5
   8   7  -2 65.7710 4.96171   5
  -8  -7   2 57.0453 5.61963   2
   7   7  -2 2.80254 2.72443   5
   7   7  -2 3.45579 3.55010   1
  -7  -7   2 7.14801 3.22110   2
   6   7  -2 25.9008 4.73804   1
   6   7  -2 26.0453 4.21296   5
   6   7  -2 27.4015 2.27435   2
  -6  -7   2 20.6873 3.72134   2
   5   7  -2 68.2550 4.42799   2
   5   7  -2 70.4895 6.10846   5
   5   7  -2 62.6907 6.11028   1
  -5  -7   2 69.3915 5.52712   2
   4   7  -2 -0.8877 2.22470   5
   4   7  -2 -0.9166 2.48559   1
   4   7  -2 0.76214 1.85771   2
  -4  -7   2 0.32412 2.35444   2
   3   7  -2 259.124 9.66966   1
   3   7  -2 248.817 8.65080   2
  -3  -7   2 251.690 9.64615   1
  -3  -7   2 256.264 9.78955   5
  -3  -7   2 255.983 8.43639   2
   2   7  -2 112.991 6.42296   1
   2   7  -2 113.972 5.87638   2
  -2  -7   2 119.986 6.56457   5
  -2  -7   2 128.370 5.48984   2
  -2  -7   2 123.521 6.82090   1
   1   7  -2 609.479 15.6156   1
   1   7  -2 606.413 15.0634   2
  -1  -7   2 609.105 15.8062   5
  -1  -7   2 597.893 13.8001   2
  -1  -7   2 613.537 16.4120   1
   0   7  -2 122.631 5.58646   2
   0  -7   2 136.039 4.55079   2
   0  -7   2 146.168 7.04267   3
   0  -7   2 139.988 6.89627   1
   0  -7   2 128.704 6.09399   5
  -1   7  -2 105.501 4.96494   2
   1  -7   2 106.610 6.33191   3
   1  -7   2 105.891 5.05376   5
   1  -7   2 110.516 6.28531   1
   1  -7   2 109.028 6.04045   1
   1  -7   2 96.2948 4.90799   5
  -2   7  -2 32.9492 3.10266   2
   2  -7   2 29.8290 3.75324   1
   2  -7   2 41.1721 2.91116   5
   2  -7   2 41.8674 2.84089   5
   2  -7   2 36.3704 4.55764   3
   2  -7   2 37.5906 4.01673   1
  -3   7  -2 185.077 5.70044   2
   3  -7   2 182.981 7.36683   1
   3  -7   2 183.887 7.63933   1
   3  -7   2 179.908 8.46879   3
   3  -7   2 173.721 4.78137   4
  -4   7  -2 51.9199 2.72775   2
   4  -7   2 59.0788 4.60360   1
   4  -7   2 51.1784 3.47107   4
   4  -7   2 53.7685 4.24783   1
   4  -7   2 56.6101 6.00161   3
   5  -7   2 12.3793 2.64871   4
   5  -7   2 14.3145 3.98022   3
   5  -7   2 10.1134 2.49347   1
   5  -7   2 12.9197 2.70405   1
   6  -7   2 83.7024 4.98411   1
   6  -7   2 77.9566 7.71739   3
   6  -7   2 78.2743 4.80082   1
   6  -7   2 79.5240 5.73508   4
   7  -7   2 44.3285 6.39692   3
   7  -7   2 28.9182 3.15717   1
   7  -7   2 32.2111 4.59180   4
   7  -7   2 33.2319 3.38439   1
   8  -7   2 52.4998 6.96457   3
   8  -7   2 40.9405 3.55145   1
   8  -7   2 47.1250 3.87540   1
   8  -7   2 42.9250 5.65671   4
   9  -7   2 5.93595 4.15114   4
   9  -7   2 -1.3589 1.90085   1
   9  -7   2 3.53505 4.05614   3
   9  -7   2 4.25317 2.28849   1
  10  -7   2 2.00358 2.15346   1
  10  -7   2 4.92249 2.18226   1
  10  -7   2 2.32749 4.18784   3
  11  -7   2 3.62899 4.37141   3
  11  -7   2 3.55785 2.11533   1
  11  -7   2 -1.6200 1.90804   1
  11   6  -2 -1.6596 4.63940   1
  10   6  -2 0.00289 4.29839   1
   9   6  -2 4.49976 4.32836   1
  -9  -6   2 2.21753 3.40254   2
   8   6  -2 37.6894 5.65804   1
  -8  -6   2 41.7112 4.67643   2
   7   6  -2 363.770 13.0604   1
   7   6  -2 361.740 10.7959   5
   7   6  -2 356.533 11.0134   5
  -7  -6   2 365.475 11.2954   2
   6   6  -2 28.7889 3.86526   5
   6   6  -2 28.4109 4.24298   1
  -6  -6   2 29.7481 3.74526   2
   5   6  -2 105.501 6.85256   1
   5   6  -2 104.281 4.48571   2
   5   6  -2 106.508 6.36559   5
  -5  -6   2 109.032 5.67470   2
   4   6  -2 135.228 5.59133   2
   4   6  -2 137.116 7.00290   5
   4   6  -2 127.316 6.84363   1
  -4  -6   2 124.157 5.86404   2
   3   6  -2 4.50910 2.54186   5
   3   6  -2 1.76210 1.80878   2
   3   6  -2 4.77638 2.34151   1
  -3  -6   2 -0.8886 1.73950   2
  -3  -6   2 0.74130 2.45385   5
  -3  -6   2 -2.2517 1.71654   1
   2   6  -2 370.299 11.6718   5
   2   6  -2 356.243 10.1409   2
   2   6  -2 356.219 10.8365   1
  -2  -6   2 360.206 11.0425   5
  -2  -6   2 359.500 11.1215   1
  -2  -6   2 374.028 9.70415   2
   1   6  -2 81.4266 4.50156   2
   1   6  -2 91.2390 5.04816   1
  -1  -6   2 75.0407 4.76070   5
  -1  -6   2 83.8468 5.31532   1
  -1  -6   2 81.1991 3.94152   2
   0   6  -2 804.755 17.7657   2
   0  -6   2 821.488 18.3563   5
   0  -6   2 812.878 16.4940   2
   0  -6   2 805.078 19.0175   1
   0  -6   2 792.760 18.9524   3
  -1   6  -2 13.7898 2.09372   2
   1  -6   2 13.8885 2.74909   1
   1  -6   2 16.4881 3.03861   3
   1  -6   2 12.1783 0.97865   2
   1  -6   2 11.9535 0.96926   2
   1  -6   2 8.80938 1.96309   5
   1  -6   2 12.4534 2.39829   1
  -2   6  -2 122.138 4.37636   2
   2  -6   2 119.088 5.52952   1
   2  -6   2 118.147 6.28428   3
   2  -6   2 131.700 5.90411   1
   2  -6   2 121.288 3.39818   4
   2  -6   2 122.543 4.02771   5
   2  -6   2 122.376 3.98001   5
  -3   6  -2 3.90403 1.24742   2
   3  -6   2 8.06527 2.01771   1
   3  -6   2 6.65694 2.10535   1
   3  -6   2 5.96878 2.72546   3
   3  -6   2 3.87984 1.53296   4
   4  -6   2 762.710 17.3100   4
   4  -6   2 789.123 17.1994   1
   4  -6   2 751.199 19.9880   3
   4  -6   2 760.804 17.1774   1
   5  -6   2 2.54821 2.21204   4
   5  -6   2 1.95263 2.79878   3
   5  -6   2 1.39174 1.65006   1
   5  -6   2 1.27504 1.59169   1
   6  -6   2 53.8096 3.90901   1
   6  -6   2 57.3983 6.38317   3
   6  -6   2 62.3771 5.54788   4
   6  -6   2 58.9202 3.86989   1
   7  -6   2 66.5922 3.75969   1
   7  -6   2 66.6028 6.25963   4
   7  -6   2 59.4535 6.92716   3
   7  -6   2 64.4275 3.71041   1
   8  -6   2 5.42180 3.78258   3
   8  -6   2 -2.1780 1.52741   1
   8  -6   2 1.89759 1.65212   1
   8  -6   2 0.64338 3.32276   4
   9  -6   2 55.4460 3.66225   1
   9  -6   2 65.8663 3.54082   1
   9  -6   2 52.0946 6.82155   4
   9  -6   2 85.5391 8.78947   3
  10  -6   2 -2.9701 3.93728   4
  10  -6   2 -0.5452 3.83391   3
  11  -6   2 -4.4671 4.04690   4
  11  -6   2 -0.5156 4.25489   3
  11   5  -2 57.8858 6.81738   1
  10   5  -2 45.1776 5.99808   1
   9   5  -2 6.69128 4.13256   1
   8   5  -2 4.14976 3.24754   1
  -8  -5   2 1.28097 2.59601   2
   7   5  -2 0.93434 2.82852   1
   7   5  -2 9.19077 1.98130   5
   7   5  -2 7.42678 2.01900   5
  -7  -5   2 9.93477 2.78894   2
   6   5  -2 107.464 5.80846   5
   6   5  -2 102.286 6.82683   1
   6   5  -2 108.106 6.48022   1
  -6  -5   2 99.6130 5.45911   2
   5   5  -2 33.7804 2.16257   2
   5   5  -2 38.4654 3.94409   5
   5   5  -2 38.2645 2.10252   2
   5   5  -2 35.0745 4.31324   1
  -5  -5   2 32.0680 3.36093   2
   4   5  -2 34.5206 3.85737   5
   4   5  -2 44.7673 3.37647   2
   4   5  -2 38.4181 3.91617   1
  -4  -5   2 38.4262 3.39273   2
   3   5  -2 1472.45 29.6223   2
   3   5  -2 1414.72 30.8217   5
   3   5  -2 1471.12 30.8297   1
  -3  -5   2 1470.43 29.3971   2
  -3  -5   2 1502.97 33.1350   1
   2   5  -2 391.548 10.8395   1
   2   5  -2 378.451 10.1183   2
   2   5  -2 365.920 11.0662   5
  -2  -5   2 394.236 10.9899   1
  -2  -5   2 392.274 11.0171   5
  -2  -5   2 391.642 9.70045   2
   1   5  -2 1344.80 28.1712   1
   1   5  -2 1361.72 27.6450   2
  -1  -5   2 1371.89 28.4978   5
  -1  -5   2 1397.13 27.0079   2
  -1  -5   2 1402.12 28.7668   1
   0   5  -2 123.706 4.75750   2
   0  -5   2 122.614 5.13195   5
   0  -5   2 120.815 4.00277   2
   0  -5   2 123.596 5.56016   1
   0  -5   2 133.984 5.53357   3
  -1   5  -2 150.372 4.71233   2
   1  -5   2 144.702 5.53228   1
   1  -5   2 149.554 4.93789   5
   1  -5   2 146.442 3.28612   2
   1  -5   2 156.740 6.22513   3
   1  -5   2 144.599 5.75157   1
   1  -5   2 146.420 3.69602   4
   1  -5   2 148.259 3.24870   2
  -2   5  -2 555.180 11.6111   2
   2  -5   2 560.828 11.8652   4
   2  -5   2 570.578 11.3614   5
   2  -5   2 572.067 11.3919   5
   2  -5   2 549.970 13.0973   1
   2  -5   2 548.979 14.3277   3
   2  -5   2 578.267 13.4030   1
   3  -5   2 574.506 13.0944   4
   3  -5   2 582.779 13.1477   1
   3  -5   2 577.151 15.1420   3
   3  -5   2 551.122 12.8238   1
   4  -5   2 672.528 16.1723   4
   4  -5   2 687.063 17.9420   3
   4  -5   2 685.450 14.5958   1
   4  -5   2 694.649 14.7685   1
   5  -5   2 142.099 6.65036   4
   5  -5   2 126.834 4.35425   1
   5  -5   2 132.590 4.48942   1
   5  -5   2 125.688 7.43340   3
   6  -5   2 22.2741 1.95660   1
   6  -5   2 26.0324 4.57736   3
   6  -5   2 19.1133 3.71629   4
   6  -5   2 22.7831 1.81573   1
   7  -5   2 75.0995 7.13339   3
   7  -5   2 56.6843 5.94792   4
   8  -5   2 67.9880 7.09691   3
   8  -5   2 74.4820 7.33126   4
   9  -5   2 -3.1984 3.44303   4
   9  -5   2 7.85756 4.10817   3
  10  -5   2 -3.3285 3.36676   3
  10  -5   2 0.60264 4.40198   4
  11  -5   2 3.55176 4.22388   3
  11  -5   2 0.69457 4.67282   4
  12   4  -2 -5.1569 4.00193   1
  11   4  -2 15.6137 4.66814   1
  10   4  -2 2.01550 3.59314   1
   9   4  -2 58.2177 5.80783   1
   8   4  -2 154.157 7.86516   1
   8   4  -2 164.896 10.6047   4
   8   4  -2 166.054 8.42824   1
  -8  -4   2 149.203 6.43436   2
   7   4  -2 99.3691 6.68936   1
   7   4  -2 121.531 8.71419   4
   7   4  -2 92.6226 6.12251   1
  -7  -4   2 113.002 5.33603   2
   6   4  -2 336.058 9.03298   5
   6   4  -2 339.543 11.1151   1
   6   4  -2 336.491 10.9217   1
   6   4  -2 346.272 9.17717   5
   6   4  -2 335.334 13.0204   4
  -6  -4   2 337.214 9.54847   2
   5   4  -2 188.191 7.56490   1
   5   4  -2 188.467 7.81878   1
   5   4  -2 202.890 9.06191   4
   5   4  -2 182.759 6.88346   5
  -5  -4   2 185.564 6.44910   2
   4   4  -2 614.046 15.1356   1
   4   4  -2 599.866 14.8563   5
   4   4  -2 616.298 19.5682   1
   4   4  -2 601.162 12.8157   2
  -4  -4   2 603.443 13.8004   2
   3   4  -2 175.235 6.65138   1
   3   4  -2 174.265 6.56823   5
   3   4  -2 190.776 5.79691   2
  -3  -4   2 186.746 5.83857   2
   2   4  -2 93.9100 3.89889   2
   2   4  -2 90.3654 4.39366   1
   2   4  -2 88.8443 4.52065   5
  -2  -4   2 87.7781 3.70918   2
  -2  -4   2 103.011 4.52600   1
   1   4  -2 5.05526 1.32787   1
  -1  -4   2 4.19506 1.39953   5
  -1  -4   2 5.85352 1.18684   2
  -1  -4   2 4.75238 1.49017   1
   0   4  -2 2.85770 1.00705   2
   0  -4   2 6.63471 1.29828   5
   0  -4   2 1.94656 0.81972   2
   0  -4   2 6.51068 1.41951   1
  -1   4  -2 1316.63 24.8198   2
   1  -4   2 1306.34 25.8963   1
   1  -4   2 1290.27 26.5738   3
   1  -4   2 1320.55 26.1033   1
   1  -4   2 1279.00 25.1296   5
   1  -4   2 1299.60 24.3244   4
  -2   4  -2 886.933 17.7370   2
   2  -4   2 908.061 18.0586   4
   2  -4   2 886.289 18.1521   1
   2  -4   2 888.353 19.7265   3
   2  -4   2 906.839 18.4129   1
   3  -4   2 1341.66 27.0336   4
   3  -4   2 1308.39 25.6955   1
   3  -4   2 1350.84 25.6168   1
   3  -4   2 1341.36 28.3882   3
   4  -4   2 62.9932 4.29039   4
   4  -4   2 69.7681 2.53444   1
   4  -4   2 66.2197 2.62771   1
   4  -4   2 67.1353 4.76476   3
   5  -4   2 320.083 10.7901   4
   5  -4   2 323.708 11.1358   3
   6  -4   2 196.077 8.95447   4
   6  -4   2 197.189 9.11846   3
   7  -4   2 12.1131 3.58310   3
   7  -4   2 8.59729 3.76466   4
   8  -4   2 174.761 9.88390   3
   8  -4   2 182.532 10.0522   4
   9  -4   2 5.69118 4.25753   4
   9  -4   2 7.82074 3.99908   3
  10  -4   2 -0.6050 4.21953   4
  10  -4   2 4.99886 4.15320   3
  11  -4   2 34.2742 7.08620   4
  11  -4   2 21.2257 5.72712   3
  12  -4   2 1.03568 4.60040   3
  12  -4   2 -1.8584 4.96161   4
  12   3  -2 14.5325 4.50552   1
  11   3  -2 14.6142 4.12860   1
  10   3  -2 1.82305 2.99495   1
   9   3  -2 67.6004 5.63973   1
   9   3  -2 69.3796 8.03243   4
   9   3  -2 82.4133 6.13843   1
   8   3  -2 -1.4232 2.40911   1
   8   3  -2 -0.1088 2.14672   1
   8   3  -2 -4.1339 4.02417   4
   7   3  -2 221.892 8.70977   1
   7   3  -2 217.548 8.36661   1
   7   3  -2 212.496 10.7802   4
  -7  -3   2 213.469 6.81107   2
   6   3  -2 52.3964 5.72585   4
   6   3  -2 56.8725 4.45191   1
   6   3  -2 47.5741 4.31596   1
  -6  -3   2 52.2193 3.51242   2
   5   3  -2 266.438 8.72178   1
   5   3  -2 270.043 7.39007   5
   5   3  -2 287.990 10.5104   4
   5   3  -2 267.666 8.55090   1
   5   3  -2 269.044 7.44413   5
  -5  -3   2 272.829 7.41509   2
   4   3  -2 2409.50 48.7634   4
   4   3  -2 2469.62 46.5784   5
   4   3  -2 2501.59 47.1694   1
   4   3  -2 2292.87 46.9178   1
  -4  -3   2 2479.46 45.7839   2
   3   3  -2 3.42552 1.62447   1
   3   3  -2 4.99247 1.08815   2
   3   3  -2 -0.8157 1.23004   1
   3   3  -2 5.81407 1.50200   5
  -3  -3   2 2.75677 1.20233   2
   2   3  -2 1358.27 26.0596   2
   2   3  -2 1323.01 26.6840   1
   2   3  -2 1301.32 26.8481   5
  -2  -3   2 1319.32 25.7240   2
  -2  -3   2 1372.79 28.1142   1
   1   3  -2 758.950 15.4218   2
   1   3  -2 758.645 15.7923   1
  -1  -3   2 719.639 15.8638   5
  -1  -3   2 755.319 15.9972   1
  -1  -3   2 749.323 15.0055   2
   0   3  -2 76.6223 2.79039   2
   0  -3   2 77.0633 3.32880   1
   0  -3   2 74.3690 2.49041   2
   0  -3   2 74.3662 3.25891   3
   0  -3   2 70.1602 3.00969   5
  -1   3  -2 291.178 6.23154   2
   1  -3   2 296.040 6.41268   4
   1  -3   2 292.729 6.99312   1
   1  -3   2 290.557 7.18729   1
   1  -3   2 288.586 6.55580   5
   1  -3   2 296.021 7.72104   3
   2  -3   2 404.838 9.26563   4
   2  -3   2 393.070 10.1074   3
   2  -3   2 389.940 8.60026   1
   2  -3   2 398.365 8.44450   1
   3  -3   2 52.2329 1.83194   1
   3  -3   2 55.3884 3.61812   3
   3  -3   2 50.9193 1.74798   1
   3  -3   2 52.8320 3.33031   4
   4  -3   2 25.6229 3.23067   3
   4  -3   2 15.3558 2.62526   4
   5  -3   2 4.84095 2.47895   4
   5  -3   2 4.10097 2.42493   3
   6  -3   2 25.9742 3.97306   3
   6  -3   2 17.8938 3.97718   4
   7  -3   2 331.042 12.7221   4
   7  -3   2 311.214 11.9362   3
   8  -3   2 25.5991 5.25626   4
   8  -3   2 35.2709 5.39015   3
   9  -3   2 7.87007 4.12454   3
   9  -3   2 0.47643 4.27741   4
  10  -3   2 10.5938 5.28148   4
  10  -3   2 12.2875 4.40050   3
  11  -3   2 -0.6871 3.74142   3
  11  -3   2 -4.0990 4.60245   4
  12  -3   2 7.40356 5.73087   4
  12   2  -2 -3.3944 3.00848   1
  11   2  -2 10.4886 3.25773   1
  10   2  -2 19.7749 3.47323   1
  10   2  -2 9.33009 3.15601   1
   9   2  -2 109.624 9.99929   4
   9   2  -2 95.4417 6.18077   1
   9   2  -2 101.344 6.11582   1
   8   2  -2 7.73476 4.82158   4
   8   2  -2 11.0583 2.68624   1
   8   2  -2 9.61764 2.73548   1
   7   2  -2 50.2740 4.12060   1
   7   2  -2 54.0161 6.63378   4
   7   2  -2 49.1630 4.16958   1
  -7  -2   2 48.2925 2.82011   2
   6   2  -2 305.218 11.8082   4
   6   2  -2 290.691 8.93596   1
   6   2  -2 295.563 9.03864   1
  -6  -2   2 292.644 7.19282   2
   5   2  -2 754.192 19.5527   4
   5   2  -2 756.359 16.7738   1
   5   2  -2 745.482 16.7381   1
  -5  -2   2 749.819 15.1638   2
   4   2  -2 127.587 4.07014   5
   4   2  -2 136.219 4.16898   5
   4   2  -2 121.101 4.82452   1
   4   2  -2 130.124 4.84478   1
   4   2  -2 126.402 6.27223   4
  -4  -2   2 123.645 3.86259   2
   3   2  -2 419.129 9.94033   5
   3   2  -2 453.184 11.5725   4
   3   2  -2 423.822 10.2052   1
   3   2  -2 432.497 10.2484   1
  -3  -2   2 434.073 9.34871   2
   2   2  -2 804.841 16.7286   1
   2   2  -2 826.276 16.1117   2
   2   2  -2 808.799 16.8501   5
  -2  -2   2 816.558 16.0177   2
   1   2  -2 107.581 3.35947   2
   1   2  -2 113.056 3.61912   1
  -1  -2   2 105.299 3.15875   2
  -1  -2   2 109.349 3.64917   1
   0   2  -2 1595.57 29.7701   2
   0  -2   2 1575.09 30.2726   1
   0  -2   2 1602.89 30.0581   5
   0  -2   2 1602.83 30.2745   3
   0  -2   2 1629.73 29.4433   2
  -1   2  -2 26.3294 1.04254   2
   1  -2   2 26.5161 1.45437   4
   1  -2   2 36.3031 2.13070   3
   1  -2   2 28.2960 1.17698   5
   1  -2   2 26.5529 1.55214   1
   1  -2   2 24.3576 1.38541   1
   2  -2   2 2184.45 41.5739   3
   2  -2   2 2159.59 39.2222   1
   2  -2   2 2208.23 41.1050   4
   2  -2   2 2127.73 39.1243   1
   3  -2   2 1312.08 26.6503   4
   3  -2   2 1268.89 26.6891   3
   4  -2   2 1087.55 24.1064   3
   4  -2   2 1117.60 24.4171   4
   5  -2   2 48.1728 4.50658   3
   5  -2   2 33.9069 4.06886   4
   6  -2   2 7.54749 2.82547   3
   6  -2   2 2.85292 2.96934   4
   7  -2   2 68.8651 6.30141   3
   7  -2   2 62.1683 6.60558   4
   8  -2   2 180.014 9.37317   3
   8  -2   2 189.302 10.7241   4
   9  -2   2 14.0245 5.17768   4
   9  -2   2 16.9671 4.66532   3
  10  -2   2 74.2540 7.94579   3
  10  -2   2 59.9157 8.30020   4
  11  -2   2 -1.3929 5.54439   4
  12  -2   2 -1.2492 5.71374   4
  12   1  -2 -0.0104 2.77743   1
  11   1  -2 5.80553 2.97983   1
  11   1  -2 10.9364 3.13016   1
  10   1  -2 1.27918 2.21493   1
  10   1  -2 1.40597 2.28837   1
   9   1  -2 8.12749 2.55069   1
   9   1  -2 6.16429 5.37540   4
   9   1  -2 6.11295 2.34878   1
   8   1  -2 92.8951 8.66572   4
   8   1  -2 85.4766 5.06702   1
   8   1  -2 93.9691 5.03387   1
   7   1  -2 17.5148 2.56925   1
   7   1  -2 19.3781 2.72405   1
   7   1  -2 18.3985 4.95621   4
   6   1  -2 342.991 9.02575   1
   6   1  -2 339.529 9.10522   1
   6   1  -2 338.292 12.3635   4
   5   1  -2 1195.71 23.9906   1
   5   1  -2 1197.75 23.9974   1
   5   1  -2 1195.57 27.5121   4
   4   1  -2 1328.87 26.3009   1
   4   1  -2 1352.29 29.1110   4
   4   1  -2 1367.28 26.3728   1
   3   1  -2 702.192 13.7673   5
   3   1  -2 701.112 14.4953   1
   3   1  -2 705.999 16.2873   4
   3   1  -2 698.300 14.4468   1
   3   1  -2 697.422 13.7612   5
  -3  -1   2 699.148 13.3607   2
   2   1  -2 2175.12 40.3620   5
   2   1  -2 2148.03 39.1312   2
   2   1  -2 2148.10 40.3823   5
   2   1  -2 2223.43 40.5387   1
   2   1  -2 2184.64 39.1737   2
   2   1  -2 2184.18 40.4351   1
  -2  -1   2 2191.95 39.7226   2
   1   1  -2 0.07608 0.60730   1
   1   1  -2 -0.0423 0.50943   2
   1   1  -2 0.26314 0.60409   5
  -1  -1   2 0.24274 0.52022   2
   0   1  -2 123.163 3.42389   1
   0   1  -2 112.395 2.85403   2
   0  -1   2 111.076 2.64681   2
   0  -1   2 114.533 3.02984   3
   0  -1   2 109.907 2.91934   5
   1  -1   2 2.61276 0.66393   4
   1  -1   2 2.05551 0.47891   1
   1  -1   2 0.33033 0.59780   3
   1  -1   2 4.24704 0.52757   1
   2  -1   2 1983.62 38.4496   3
   2  -1   2 2046.78 38.4986   4
   3  -1   2 2654.47 50.9518   4
   3  -1   2 2637.39 50.5864   3
   4  -1   2 605.750 15.5581   4
   4  -1   2 625.563 15.1314   3
   5  -1   2 2443.52 49.3016   4
   5  -1   2 2348.22 47.9728   3
   6  -1   2 57.7552 5.05727   3
   6  -1   2 52.6408 5.38189   4
   7  -1   2 35.8883 5.18389   4
   7  -1   2 51.6970 5.42257   3
   8  -1   2 11.1806 3.80236   3
   8  -1   2 8.94833 4.58720   4
   9  -1   2 79.9154 8.91852   4
  10  -1   2 -1.0378 5.01407   4
  11  -1   2 81.6289 10.0590   4
  11  -1   2 91.1020 4.57979   1
  11  -1   2 93.4115 4.50492   1
  12  -1   2 -0.5762 6.05072   4
  12  -1   2 -1.6114 1.96255   1
  12  -1   2 -2.0638 1.76657   1
  12   0  -2 9.20129 2.99270   1
  12   0  -2 0.23181 2.85776   1
  11   0  -2 4.27198 2.43201   1
  11   0  -2 2.27458 2.44074   1
  10   0  -2 -1.1212 2.11102   1
  10   0  -2 -1.7284 2.04212   1
   9   0  -2 19.4213 2.87751   1
   9   0  -2 22.1510 2.90763   1
   9   0  -2 21.6298 6.27308   4
   8   0  -2 27.7692 2.80929   1
   8   0  -2 20.7499 2.66189   1
   8   0  -2 18.3557 4.85982   4
   7   0  -2 22.5451 4.66220   4
   7   0  -2 28.6688 2.63629   1
   7   0  -2 31.1403 2.65922   1
   6   0  -2 334.549 12.2486   4
   6   0  -2 328.247 8.21023   1
   6   0  -2 330.217 8.27455   1
   5   0  -2 7.31021 1.32242   1
   5   0  -2 3.39615 1.27225   1
   5   0  -2 0.71215 2.13945   4
   4   0  -2 882.368 20.5242   4
   4   0  -2 882.748 17.3740   1
   4   0  -2 882.322 17.3709   1
   3   0  -2 1180.67 22.5172   1
   3   0  -2 1198.94 22.5871   1
   2   0  -2 138.977 3.19977   5
   2   0  -2 141.175 3.22100   5
   2   0  -2 140.090 3.67238   1
   2   0  -2 141.193 3.58389   1
   1   0  -2 2377.37 41.7631   2
   1   0  -2 2291.17 42.1078   5
   1   0  -2 2256.01 42.2405   1
   1   0  -2 2324.75 42.3198   5
   1   0  -2 2319.46 42.1110   1
   1   0  -2 2311.26 41.6697   2
  -1   0   2 2282.89 41.7065   2
   1   0   2 3558.72 64.7518   4
   3   0   2 203.495 6.80885   4
   3   0   2 189.970 6.19613   3
   4   0   2 171.186 6.35558   3
   4   0   2 179.208 7.03682   4
   5   0   2 604.327 16.8381   4
   5   0   2 630.050 15.9674   3
   6   0   2 1226.88 29.7190   4
   6   0   2 1254.26 28.2680   3
   7   0   2 482.095 16.6193   4
   8   0   2 13.2561 4.47551   4
   8   0   2 19.8365 2.04245   1
   8   0   2 18.5575 1.89777   1
   9   0   2 264.769 7.10365   1
   9   0   2 248.937 7.22354   1
   9   0   2 228.857 12.8351   4
  10   0   2 7.23059 5.67781   4
  10   0   2 7.11036 2.16587   1
  10   0   2 9.14606 2.18049   1
  11   0   2 2.07394 2.14532   1
  11   0   2 3.77457 2.20919   1
  11   0   2 -7.4410 4.35699   4
  12   0   2 -5.1081 5.60681   4
  12   0   2 -2.2053 2.12607   1
  12   0   2 -0.7435 2.05868   1
  12  -1  -2 -3.0834 2.37205   1
  12  -1  -2 1.76779 2.23443   1
  11  -1  -2 10.9195 2.58639   1
  11  -1  -2 10.0380 2.72062   1
  10  -1  -2 -0.3180 1.85575   1
  10  -1  -2 0.20372 1.96771   1
   9  -1  -2 -0.8546 1.78992   1
   9  -1  -2 0.24495 4.63810   4
   9  -1  -2 -0.8292 1.65427   1
   8  -1  -2 240.797 7.04088   1
   8  -1  -2 250.603 11.7573   4
   8  -1  -2 243.411 7.08167   1
   7  -1  -2 129.291 4.40668   1
   7  -1  -2 111.943 7.59362   4
   7  -1  -2 127.237 4.44403   1
   6  -1  -2 6.08719 1.37773   1
   6  -1  -2 10.6759 3.50833   4
   6  -1  -2 8.14720 1.38240   1
   5  -1  -2 252.628 5.92208   1
   5  -1  -2 244.929 5.95087   1
   5  -1  -2 262.871 9.53967   4
   5  -1  -2 246.676 7.91704   3
   4  -1  -2 1276.40 25.9985   3
   4  -1  -2 1317.46 27.8260   4
   4  -1  -2 1287.32 24.1966   1
   4  -1  -2 1288.06 24.1113   1
   3  -1  -2 178.028 4.36252   1
   3  -1  -2 228.810 5.65006   3
   3  -1  -2 181.977 4.49088   1
   1  -1  -2 974.154 18.3422   5
   1  -1  -2 986.944 18.5430   1
   1  -1  -2 991.775 18.5967   5
   1  -1  -2 1018.67 18.7426   1
   1  -1  -2 972.775 18.0607   3
  -1   1   2 986.668 17.9622   2
   0  -1  -2 157.304 4.09115   1
   0  -1  -2 162.931 4.40461   5
   0  -1  -2 168.827 3.97772   2
   0   1   2 166.132 3.78602   2
   0   1   2 163.426 3.76681   2
   1   1   2 5311.95 95.1698   4
   1   1   2 5167.85 94.6881   1
   1   1   2 5297.78 95.1984   1
   2   1   2 4180.93 76.2395   1
   2   1   2 4218.92 77.9446   4
   2   1   2 4254.53 76.2319   1
   3   1   2 2932.81 53.4635   1
   3   1   2 2935.44 53.4361   1
   3   1   2 2919.37 56.3838   4
   4   1   2 612.674 12.2460   1
   4   1   2 600.744 12.3119   1
   4   1   2 600.359 15.6491   4
   5   1   2 1111.17 21.5147   1
   5   1   2 1104.73 26.2828   4
   5   1   2 1102.32 21.4107   1
   6   1   2 179.167 8.82117   4
   6   1   2 176.186 5.09924   1
   6   1   2 172.596 5.26312   1
   7   1   2 85.8477 7.08687   4
   7   1   2 76.0654 3.82347   1
   7   1   2 81.2976 3.75111   1
   8   1   2 287.160 8.02752   1
   8   1   2 284.064 8.20747   1
   8   1   2 296.525 13.6612   4
   9   1   2 4.90314 4.47231   4
   9   1   2 0.41872 2.19483   1
   9   1   2 3.21565 2.06202   1
  10   1   2 35.7536 3.69781   1
  10   1   2 43.7846 7.97222   4
  10   1   2 39.5056 3.66632   1
  11   1   2 7.88788 2.46761   1
  11   1   2 -0.8369 4.95557   4
  11   1   2 8.35039 2.81906   1
  12   1   2 -8.6051 5.43397   4
  12   1   2 2.20907 2.62031   1
  12   1   2 3.65643 2.46126   1
  12  -2  -2 -2.4202 2.18543   1
  12  -2  -2 0.47199 1.96657   1
  11  -2  -2 0.79637 2.18197   1
  11  -2  -2 -0.2305 1.79828   1
  10  -2  -2 8.00655 2.29024   1
  10  -2  -2 9.93008 2.17039   1
   9  -2  -2 16.8402 2.37291   1
   9  -2  -2 13.0043 2.11439   1
   8  -2  -2 61.1397 7.02153   4
   8  -2  -2 64.4624 3.41479   1
   8  -2  -2 73.1493 3.69174   1
   7  -2  -2 142.496 7.09643   3
   7  -2  -2 138.462 4.32072   1
   7  -2  -2 151.278 8.77260   4
   7  -2  -2 143.903 4.51017   1
   6  -2  -2 97.2931 5.44563   3
   6  -2  -2 94.2165 3.20864   1
   6  -2  -2 94.9549 3.35179   1
   6  -2  -2 106.458 6.78562   4
   5  -2  -2 -0.9187 1.11047   1
   5  -2  -2 1.25681 2.90894   4
   5  -2  -2 0.92233 2.26288   3
   5  -2  -2 -0.2724 1.08537   1
   4  -2  -2 590.717 13.5401   3
   4  -2  -2 588.480 11.5643   1
   4  -2  -2 578.477 11.3411   1
   4  -2  -2 559.072 14.4817   4
   3  -2  -2 143.466 3.55180   1
   3  -2  -2 134.217 4.51754   3
   3  -2  -2 139.227 3.72779   1
   1  -2  -2 5.61321 0.79614   5
   1  -2  -2 5.94145 0.97051   1
   1  -2  -2 4.39266 0.87292   1
   1  -2  -2 3.84600 0.86135   5
   1  -2  -2 8.01659 1.01850   3
  -1   2   2 4.71689 0.59565   2
   0  -2  -2 4355.19 80.0067   5
   0  -2  -2 4431.47 79.5996   5
   0  -2  -2 4378.21 79.7165   1
   0   2   2 4411.18 80.9930   1
  -2  -2  -2 451.385 9.38853   2
   2   2   2 441.311 8.97748   2
   2   2   2 443.500 9.91136   1
   2   2   2 451.792 10.0466   1
   2   2   2 433.032 9.90436   5
   2   2   2 456.463 10.8713   4
  -3  -2  -2 28.7621 1.60750   2
   3   2   2 31.9216 2.20286   1
   3   2   2 28.4804 2.24506   1
   3   2   2 30.3844 1.86954   5
   3   2   2 35.5848 3.10591   4
   4   2   2 39.2022 2.69903   1
   4   2   2 36.7975 2.53366   1
   4   2   2 33.3990 3.57898   4
   5   2   2 536.020 15.6565   4
   5   2   2 527.930 12.3470   1
   5   2   2 548.311 12.2777   1
   6   2   2 295.876 11.8093   4
   6   2   2 321.783 8.39763   1
   6   2   2 300.382 8.51048   1
   7   2   2 166.967 6.50308   1
   7   2   2 167.410 6.20661   1
   7   2   2 184.884 10.1542   4
   8   2   2 344.913 10.2686   1
   8   2   2 364.788 10.2152   1
   8   2   2 357.448 15.5241   4
   9   2   2 8.09106 2.72358   1
   9   2   2 4.14286 4.69090   4
   9   2   2 2.95442 2.20496   1
  10   2   2 3.04682 5.59384   4
  10   2   2 9.18449 2.77935   1
  10   2   2 4.43099 2.74527   1
  11   2   2 -6.1370 5.32389   4
  11   2   2 2.37194 2.70317   1
  11   2   2 2.46961 2.49541   1
  12   2   2 -1.0241 5.90115   4
  12   2   2 2.17744 3.05429   1
  12  -3  -2 9.09947 2.65852   1
  12  -3  -2 9.88645 2.41729   1
  11  -3  -2 13.2249 2.60601   1
  11  -3  -2 12.5647 2.28636   1
  10  -3  -2 5.15209 2.05944   1
  10  -3  -2 6.29322 1.94801   1
   9  -3  -2 48.9635 3.37451   1
   9  -3  -2 47.0747 5.88877   3
   9  -3  -2 50.5814 3.73962   1
   8  -3  -2 2.36121 1.37426   1
   8  -3  -2 4.09613 3.13403   3
   8  -3  -2 1.44951 1.51687   1
   7  -3  -2 281.068 7.05969   1
   7  -3  -2 278.094 6.69578   1
   7  -3  -2 274.104 10.1931   3
   6  -3  -2 26.6343 3.59210   3
   6  -3  -2 24.7826 1.94900   1
   6  -3  -2 24.8320 2.03034   1
   5  -3  -2 7843.19 143.720   3
   5  -3  -2 7801.81 140.666   1
   4  -3  -2 328.312 7.23370   1
   4  -3  -2 317.574 7.44880   1
   4  -3  -2 333.211 9.19687   3
   3  -3  -2 818.784 16.0718   1
   3  -3  -2 798.102 16.3142   1
   3  -3  -2 829.271 17.4196   3
   2  -3  -2 177.914 5.02491   1
   2  -3  -2 168.741 4.77039   1
   2  -3  -2 190.405 5.22322   3
   1  -3  -2 -0.2106 0.34275   2
   1  -3  -2 0.95279 0.75812   5
   1  -3  -2 -0.5646 0.88800   1
   1  -3  -2 -0.8526 0.77842   5
   1  -3  -2 0.98337 0.42563   2
   1  -3  -2 1.20546 0.95923   1
   1  -3  -2 2.94157 1.10876   3
  -1   3   2 0.17453 0.59020   2
   0  -3  -2 25.0073 1.78158   5
   0  -3  -2 21.0556 1.60701   2
   0  -3  -2 24.9741 2.03906   1
   0   3   2 22.0630 1.53816   2
   0   3   2 24.1483 1.25807   4
  -1  -3  -2 913.485 18.7504   1
  -1  -3  -2 970.295 21.5394   5
  -1  -3  -2 903.440 18.0820   2
   1   3   2 918.033 17.9915   2
   1   3   2 901.423 18.3345   4
   1   3   2 878.039 18.7874   1
  -2  -3  -2 265.023 6.53655   2
   2   3   2 254.679 7.39996   4
   2   3   2 252.612 7.18842   1
   2   3   2 253.922 6.24778   2
  -3  -3  -2 188.718 5.22416   2
   3   3   2 181.111 5.96415   1
   3   3   2 181.510 4.55586   2
   3   3   2 178.891 5.79853   1
   3   3   2 175.851 5.69452   5
   3   3   2 186.501 6.80324   4
  -4  -3  -2 936.619 18.9677   2
   4   3   2 931.984 22.4212   4
   4   3   2 943.294 19.3713   5
   4   3   2 970.620 20.3839   1
   4   3   2 940.114 20.1023   1
  -5  -3  -2 308.341 7.69536   2
   5   3   2 325.902 9.25665   1
   5   3   2 312.898 11.4560   4
   5   3   2 304.478 8.85210   1
  -6  -3  -2 10.9024 1.84348   2
   6   3   2 13.5827 2.43682   1
   6   3   2 12.2516 2.64104   1
   6   3   2 13.7616 3.71798   4
  -7  -3  -2 7.97005 1.71682   2
   7   3   2 5.68396 2.11309   1
   7   3   2 8.73809 3.84838   4
   7   3   2 3.13310 2.32911   1
   8   3   2 137.379 10.1899   4
   8   3   2 145.613 6.72245   1
   8   3   2 136.505 6.83420   1
   9   3   2 -1.2374 5.02432   4
   9   3   2 8.05266 2.96065   1
   9   3   2 3.67876 2.40596   1
  10   3   2 52.0320 4.93802   1
  10   3   2 41.0029 4.63778   1
  10   3   2 39.0249 7.56480   4
  11   3   2 4.34775 3.24648   1
  11   3   2 5.89817 6.48103   4
  12   3   2 -0.5981 3.26966   1
  12   3   2 -6.4473 5.68247   4
  11  -4  -2 13.6025 2.37640   1
  11  -4  -2 12.9906 2.54409   1
  10  -4  -2 54.9594 6.58015   3
  10  -4  -2 54.8067 4.22809   1
  10  -4  -2 48.3116 3.71014   1
   9  -4  -2 11.3728 2.18969   1
   9  -4  -2 11.6715 2.03498   1
   9  -4  -2 6.29718 3.75831   3
   8  -4  -2 15.6361 2.02140   1
   8  -4  -2 20.8077 2.39737   1
   8  -4  -2 10.4893 3.70289   3
   7  -4  -2 6.56821 1.59878   1
   7  -4  -2 6.96542 3.08914   3
   7  -4  -2 8.88316 1.85967   1
   6  -4  -2 8.01207 2.77366   3
   6  -4  -2 14.9982 1.76278   1
   6  -4  -2 12.4646 1.82054   1
   5  -4  -2 85.2300 3.45989   1
   5  -4  -2 86.6770 5.15076   3
   5  -4  -2 82.8635 3.69744   1
   4  -4  -2 852.586 19.4774   3
   4  -4  -2 868.232 17.8864   1
   4  -4  -2 884.568 17.6210   1
   3  -4  -2 244.305 6.82088   1
   3  -4  -2 250.519 6.60280   1
   3  -4  -2 250.905 7.51436   3
   2  -4  -2 29.5659 1.66367   5
   2  -4  -2 31.4565 2.53483   3
   2  -4  -2 33.5878 2.45032   1
   2  -4  -2 31.0564 2.48380   1
   2  -4  -2 30.4472 1.50711   5
  -2   4   2 30.9344 1.50702   2
   1  -4  -2 3003.65 57.1410   1
   1  -4  -2 3063.54 54.7909   2
   1  -4  -2 3020.34 54.7789   2
   1  -4  -2 3068.62 56.1563   5
   1  -4  -2 3032.63 56.6964   5
   1  -4  -2 3021.97 56.9209   1
  -1   4   2 3086.63 55.6665   2
   0  -4  -2 173.980 5.37938   5
   0  -4  -2 175.879 4.78267   2
   0  -4  -2 181.953 5.88397   5
   0  -4  -2 176.845 5.73870   1
   0   4   2 180.462 4.32009   4
   0   4   2 176.514 4.89680   2
  -1  -4  -2 28.4204 2.30483   2
  -1  -4  -2 31.9567 2.69584   1
  -1  -4  -2 34.4370 3.41990   5
   1   4   2 35.5869 2.22884   4
   1   4   2 29.8107 2.75645   1
  -2  -4  -2 1084.51 21.8463   2
  -2  -4  -2 1082.39 22.6887   1
   2   4   2 1084.22 22.6917   4
   2   4   2 1085.42 23.0409   5
   2   4   2 1073.69 21.6197   2
   2   4   2 1079.48 22.8390   1
  -3  -4  -2 110.161 4.35547   2
   3   4   2 95.9263 4.90288   1
   3   4   2 115.616 5.49774   4
   3   4   2 118.497 5.12815   5
   3   4   2 107.803 3.94160   2
  -4  -4  -2 777.349 16.4587   2
   4   4   2 782.342 17.8046   1
   4   4   2 693.540 17.1944   1
   4   4   2 691.288 14.6846   2
   4   4   2 801.086 19.4353   4
   4   4   2 771.621 17.2541   5
   4   4   2 787.369 14.8791   2
  -5  -4  -2 165.116 5.67372   2
   5   4   2 166.326 8.03122   4
   5   4   2 164.175 6.68922   1
   5   4   2 158.937 5.80506   5
   5   4   2 156.135 6.79897   1
  -6  -4  -2 289.659 8.36326   2
   6   4   2 269.052 9.67710   1
   6   4   2 311.108 12.3842   4
   6   4   2 297.784 9.71178   1
  -7  -4  -2 -4.1772 1.48133   2
   7   4   2 4.06966 3.64062   4
   7   4   2 -1.9499 1.97876   1
   7   4   2 0.12430 2.35457   1
  -8  -4  -2 111.318 6.86014   2
   8   4   2 111.446 8.98389   4
   8   4   2 124.060 7.07245   1
   8   4   2 122.956 6.65375   1
   9   4   2 1.62990 4.62043   4
   9   4   2 0.62367 2.84493   1
   9   4   2 0.18960 2.43480   1
  10   4   2 11.7053 6.11587   4
  10   4   2 16.0309 4.02210   1
  11   4   2 0.87736 3.47002   1
  11   4   2 13.2899 6.71322   4
  12   4   2 1.73814 6.61762   4
  12   4   2 -2.4346 3.61565   1
  11  -5  -2 -1.9698 1.85149   1
  11  -5  -2 1.62057 2.17054   1
  10  -5  -2 39.3942 3.57477   1
  10  -5  -2 32.3877 5.55231   3
  10  -5  -2 34.2581 3.13980   1
   9  -5  -2 3.97006 2.16497   1
   9  -5  -2 2.60526 1.81400   1
   9  -5  -2 6.55686 3.82456   3
   8  -5  -2 125.197 8.02431   3
   8  -5  -2 115.567 4.77576   1
   8  -5  -2 116.017 5.21641   1
   7  -5  -2 7.97640 2.07749   1
   7  -5  -2 10.1185 3.46485   3
   7  -5  -2 8.41935 1.88221   1
   6  -5  -2 304.465 10.6671   3
   6  -5  -2 299.947 8.34784   1
   6  -5  -2 296.758 8.05228   1
   5  -5  -2 382.823 9.59724   1
   5  -5  -2 404.557 12.0810   3
   5  -5  -2 384.973 9.96185   1
   4  -5  -2 65.0175 3.98639   1
   4  -5  -2 65.1428 3.81104   1
   4  -5  -2 70.5088 4.57487   3
   3  -5  -2 98.0783 4.76747   3
   3  -5  -2 93.1218 4.50457   1
   3  -5  -2 89.0985 4.34303   1
  -3   5   2 91.1849 2.85578   2
   2  -5  -2 1372.84 28.0369   3
   2  -5  -2 1348.33 25.9119   5
   2  -5  -2 1351.84 27.8751   1
   2  -5  -2 1375.46 27.7167   1
   2  -5  -2 1367.11 26.2675   5
  -2   5   2 1386.77 26.0012   2
  -2   5   2 1372.57 25.9416   2
   1  -5  -2 559.411 12.4532   5
   1  -5  -2 580.952 13.7362   1
   1  -5  -2 560.960 10.9658   2
   1  -5  -2 569.161 11.0244   2
   1  -5  -2 569.491 13.1199   5
   1  -5  -2 562.832 13.5071   1
  -1   5   2 573.283 12.1749   2
  -1   5   2 565.414 10.7727   4
   0  -5  -2 3.86487 1.65823   1
   0  -5  -2 -0.7264 1.25314   5
   0  -5  -2 2.56548 1.17725   2
   0  -5  -2 1.74625 1.34356   5
   0   5   2 1.48667 1.18830   2
   0   5   2 4.06970 0.85288   4
  -1  -5  -2 255.408 7.17217   2
  -1  -5  -2 269.874 8.39362   1
   1   5   2 272.347 6.96293   4
   1   5   2 265.928 7.37840   2
   1   5   2 269.486 8.39291   1
  -2  -5  -2 819.020 18.9611   5
  -2  -5  -2 774.367 18.1060   1
  -2  -5  -2 793.842 17.1080   2
   2   5   2 786.152 17.5824   4
   2   5   2 789.431 18.3486   1
   2   5   2 763.803 16.9709   2
  -3  -5  -2 624.189 14.1612   2
   3   5   2 614.991 13.8271   2
   3   5   2 592.351 15.2464   5
   3   5   2 583.480 15.2084   4
   3   5   2 626.748 15.4456   1
  -4  -5  -2 338.352 9.32286   2
   4   5   2 314.391 10.3863   1
   4   5   2 334.018 8.42928   2
   4   5   2 329.683 10.1756   5
   4   5   2 345.870 11.2659   4
  -5  -5  -2 40.6474 3.72739   2
   5   5   2 37.8508 4.07667   1
   5   5   2 51.8390 5.55387   4
   5   5   2 52.2902 4.56310   5
   5   5   2 44.5996 4.51917   1
  -6  -5  -2 52.4009 4.29869   2
   6   5   2 56.0720 4.88972   1
   6   5   2 53.1544 4.05878   5
   6   5   2 57.9961 6.50264   4
   6   5   2 55.1979 5.17663   1
  -7  -5  -2 56.1771 4.52795   2
   7   5   2 50.3539 6.43683   4
   7   5   2 63.3990 5.33791   1
   7   5   2 68.1047 5.81241   1
  -8  -5  -2 12.0288 2.85949   2
   8   5   2 10.7312 3.37240   1
   8   5   2 4.47691 4.86107   4
   9   5   2 57.4209 7.87786   4
   9   5   2 70.1133 6.47103   1
  10   5   2 51.4564 6.28807   1
  10   5   2 59.1828 9.29441   4
  11   5   2 8.13028 4.26357   1
  11   5   2 1.75679 5.26810   4
  12   5   2 22.7525 8.00386   4
  12   5   2 7.39435 4.73577   1
  11  -6  -2 34.8763 3.58758   1
  11  -6  -2 43.2432 4.09974   1
  10  -6  -2 -1.3250 3.76271   3
  10  -6  -2 -0.6831 1.95173   1
  10  -6  -2 4.29014 2.42951   1
   9  -6  -2 1.21222 3.49060   3
   9  -6  -2 3.62867 2.20623   1
   9  -6  -2 1.22551 1.92590   1
   8  -6  -2 36.9257 3.63881   1
   8  -6  -2 30.4122 3.05249   1
   8  -6  -2 32.2585 5.17502   3
   7  -6  -2 52.4093 4.03896   1
   7  -6  -2 47.5783 5.70476   3
   7  -6  -2 48.3573 3.88786   1
   6  -6  -2 0.24917 1.82709   1
   6  -6  -2 -1.2905 2.49857   3
   6  -6  -2 -1.4582 1.59562   1
   5  -6  -2 0.63581 1.74402   1
   5  -6  -2 1.05940 1.77040   1
   5  -6  -2 -0.1295 1.69759   1
   5  -6  -2 0.51216 2.14447   3
   4  -6  -2 0.33349 1.92040   3
   4  -6  -2 -1.5278 1.66710   1
   4  -6  -2 0.83738 1.76286   1
   3  -6  -2 1431.44 29.3029   1
   3  -6  -2 1386.93 29.9829   3
   3  -6  -2 1408.46 29.4670   1
  -3   6   2 1439.73 27.0763   2
   2  -6  -2 61.6390 3.41872   5
   2  -6  -2 58.7737 4.53087   1
   2  -6  -2 63.8636 3.08911   5
   2  -6  -2 60.1057 4.51603   1
   2  -6  -2 63.1047 4.47491   3
  -2   6   2 57.3463 3.15793   2
   1  -6  -2 265.145 8.90938   1
   1  -6  -2 267.461 5.95369   2
   1  -6  -2 267.244 5.87828   2
   1  -6  -2 290.700 8.80958   3
   1  -6  -2 271.585 7.73186   5
   1  -6  -2 268.008 8.20392   5
   1  -6  -2 273.496 8.94134   1
  -1   6   2 273.626 7.52918   2
   0  -6  -2 529.472 11.6537   2
   0  -6  -2 516.771 12.9244   5
   0  -6  -2 512.572 13.5014   5
   0  -6  -2 539.515 13.8943   1
   0   6   2 521.303 12.4015   2
  -1  -6  -2 224.608 8.24271   1
  -1  -6  -2 238.576 8.39797   5
  -1  -6  -2 227.434 6.82591   2
   1   6   2 225.819 7.13457   2
   1   6   2 226.755 8.15057   1
   1   6   2 217.909 6.17019   4
  -2  -6  -2 7.50460 2.30558   5
  -2  -6  -2 9.74344 2.30302   2
  -2  -6  -2 7.12841 2.47637   1
   2   6   2 7.89506 2.13966   2
   2   6   2 8.84351 2.50401   5
   2   6   2 12.2542 2.31767   4
   2   6   2 11.9582 2.86076   1
  -3  -6  -2 156.095 6.28112   2
  -3  -6  -2 166.813 7.08866   1
   3   6   2 160.084 6.09471   2
   3   6   2 178.552 7.61957   1
   3   6   2 155.928 6.77695   4
   3   6   2 174.984 7.57199   5
  -4  -6  -2 -0.5598 2.11900   2
   4   6   2 1.72498 2.29223   5
   4   6   2 3.16556 2.64417   4
   4   6   2 1.81109 1.74268   2
   4   6   2 5.66514 2.63584   1
  -5  -6  -2 91.8583 5.34463   2
   5   6   2 79.4826 6.46032   4
   5   6   2 91.6297 5.88300   5
   5   6   2 87.3240 3.80617   2
   5   6   2 101.786 6.62534   1
  -6  -6  -2 9.41620 2.73947   2
   6   6   2 9.58401 2.44372   5
   6   6   2 6.74405 2.89833   1
   6   6   2 2.24939 3.63835   4
   6   6   2 11.5278 3.38085   1
  -7  -6  -2 60.5559 5.09565   2
   7   6   2 49.3584 4.25730   5
   7   6   2 50.3581 6.86280   4
   7   6   2 50.8928 5.61856   1
  -8  -6  -2 -2.3896 2.50699   2
   8   6   2 0.73538 3.35398   1
   8   6   2 -6.0015 4.33065   4
  -9  -6  -2 -4.2500 2.91053   2
   9   6   2 -4.7831 3.58568   1
   9   6   2 8.14967 5.71807   4
  10   6   2 -4.9340 3.95880   1
  10   6   2 -2.4835 5.31421   4
  11   6   2 -1.7325 5.03438   4
  11   6   2 -8.1715 3.87728   1
  10  -7  -2 11.3161 6.89515   3
  10  -7  -2 9.68277 3.18057   1
  10  -7  -2 4.81967 2.45574   1
   9  -7  -2 30.2629 5.51795   3
   9  -7  -2 16.5965 3.19204   1
   9  -7  -2 23.3214 3.26188   1
   8  -7  -2 32.7003 5.18360   3
   8  -7  -2 35.8135 3.83232   1
   8  -7  -2 35.2400 3.58599   1
   8  -7  -2 37.5493 3.78812   1
   7  -7  -2 66.1699 5.01753   1
   7  -7  -2 63.8901 4.74501   1
   7  -7  -2 75.9247 7.13920   3
   7  -7  -2 54.4530 4.46248   1
   6  -7  -2 102.053 5.69797   1
   6  -7  -2 117.097 7.47801   3
   6  -7  -2 109.357 5.96427   1
   5  -7  -2 602.081 17.2569   3
   5  -7  -2 608.988 15.2897   1
   5  -7  -2 606.549 15.5535   1
   4  -7  -2 34.8379 4.41940   3
   4  -7  -2 29.6600 3.64336   1
   4  -7  -2 33.6477 3.65987   1
  -4   7   2 36.7151 2.52246   2
   3  -7  -2 318.600 10.2975   1
   3  -7  -2 321.681 10.6960   3
   3  -7  -2 332.188 10.4619   1
  -3   7   2 325.012 8.25592   2
   2  -7  -2 0.32740 2.16088   1
   2  -7  -2 5.70780 2.54073   3
   2  -7  -2 -1.0651 1.61482   5
   2  -7  -2 2.88713 2.55297   1
   2  -7  -2 6.02874 1.63380   5
  -2   7   2 4.00805 1.94447   2
   1  -7  -2 71.5979 2.42672   2
   1  -7  -2 82.0986 6.97050   1
   1  -7  -2 72.2491 4.22053   5
   1  -7  -2 72.5045 2.38695   2
   1  -7  -2 70.1310 5.53742   1
   1  -7  -2 72.5220 4.70201   5
   1  -7  -2 79.6308 5.20903   3
  -1   7   2 69.1845 4.23007   2
   0  -7  -2 611.012 15.9810   1
   0  -7  -2 583.046 14.6686   5
   0  -7  -2 575.480 15.2194   5
   0  -7  -2 602.028 13.0801   2
   0   7   2 593.800 14.2432   2
  -1  -7  -2 173.571 6.08314   2
  -1  -7  -2 180.215 7.87940   1
  -1  -7  -2 174.781 7.63744   5
   1   7   2 163.522 4.97833   4
   1   7   2 164.899 6.44399   2
   1   7   2 163.917 7.44707   1
  -2  -7  -2 438.327 11.5948   2
  -2  -7  -2 436.954 13.1817   1
   2   7   2 435.290 11.9508   2
   2   7   2 443.019 11.3373   4
   2   7   2 483.841 15.9732   5
   2   7   2 436.833 13.2648   1
  -3  -7  -2 2.06344 2.24486   2
  -3  -7  -2 8.07305 2.58161   1
  -3  -7  -2 -0.1628 2.28653   5
   3   7   2 3.67786 2.22645   4
   3   7   2 5.50718 2.19353   2
   3   7   2 6.13912 2.75921   1
   3   7   2 2.05234 2.35925   5
  -4  -7  -2 3.57971 2.51425   2
   4   7   2 4.98777 2.84558   5
   4   7   2 9.65708 2.37923   2
   4   7   2 1.86653 2.63526   4
   4   7   2 9.96030 3.30826   1
  -5  -7  -2 36.1008 4.20698   2
   5   7   2 46.2649 5.06725   5
   5   7   2 45.9268 5.41566   4
   5   7   2 39.5042 5.10759   1
   5   7   2 38.4966 3.37549   2
  -6  -7  -2 34.7215 4.34766   2
   6   7   2 31.5378 4.46723   5
   6   7   2 29.5977 4.88654   1
   6   7   2 31.2825 5.67127   4
  -7  -7  -2 13.0380 3.54755   2
   7   7   2 7.93508 3.91166   1
   7   7   2 12.9440 3.17307   5
   7   7   2 14.3618 5.13659   4
  -8  -7  -2 8.60744 3.81918   2
   8   7   2 10.6791 4.72426   1
   8   7   2 13.4238 2.70929   5
   8   7   2 6.20599 5.31006   4
  -9  -7  -2 3.67235 3.74954   2
   9   7   2 3.49773 4.64335   1
   9   7   2 2.18547 4.99713   4
  10   7   2 -6.9071 4.04103   1
  10   7   2 -4.9315 4.96596   4
  11   7   2 11.1527 5.39404   1
  11   7   2 28.2538 7.71167   4
  10  -8  -2 -0.4479 2.80690   1
  10  -8  -2 -0.8921 2.53599   1
   9  -8  -2 6.72240 4.19954   3
   9  -8  -2 5.12318 2.95811   1
   9  -8  -2 -0.5019 2.49457   1
   8  -8  -2 18.0350 3.49310   1
   8  -8  -2 14.2536 3.19118   1
   8  -8  -2 12.7981 4.48462   3
   7  -8  -2 53.1067 6.52088   3
   7  -8  -2 51.3517 4.69277   1
   7  -8  -2 49.7415 4.70066   1
   6  -8  -2 -0.8633 2.37006   1
   6  -8  -2 0.16983 2.31514   1
   6  -8  -2 2.88237 3.16755   3
   5  -8  -2 25.2476 4.49140   3
   5  -8  -2 19.2536 3.71155   1
   5  -8  -2 20.6711 3.88998   1
   4  -8  -2 92.2703 6.04603   1
   4  -8  -2 86.6545 6.08601   1
   4  -8  -2 91.0738 6.50234   3
  -4   8   2 91.0890 4.19305   2
   3  -8  -2 35.8164 4.71647   3
   3  -8  -2 32.4108 4.09361   1
   3  -8  -2 29.5287 4.03846   1
  -3   8   2 29.5604 3.07186   2
   2  -8  -2 58.1015 5.06699   1
   2  -8  -2 69.2078 5.46421   1
   2  -8  -2 66.1045 3.50922   5
   2  -8  -2 69.0701 4.01034   5
   2  -8  -2 55.0991 5.33228   3
  -2   8   2 65.5511 4.19571   2
   1  -8  -2 180.261 7.95360   3
   1  -8  -2 166.758 6.91983   5
   1  -8  -2 166.682 8.13896   1
   1  -8  -2 166.871 6.43764   5
  -1   8   2 171.867 6.65393   2
   0  -8  -2 7.34718 2.33523   5
   0  -8  -2 4.44515 2.80148   1
   0  -8  -2 2.10354 1.99168   5
   0  -8  -2 3.26816 1.68590   2
   0   8   2 3.49006 2.14177   2
  -1  -8  -2 399.365 12.6500   5
  -1  -8  -2 389.390 12.0621   5
  -1  -8  -2 386.537 10.4433   2
  -1  -8  -2 410.805 13.1138   1
   1   8   2 401.857 11.4314   2
  -2  -8  -2 127.431 7.33235   5
  -2  -8  -2 131.509 7.55191   1
  -2  -8  -2 115.224 5.88465   2
   2   8   2 116.358 7.41335   1
   2   8   2 126.616 6.43110   2
   2   8   2 129.307 5.19149   4
  -3  -8  -2 7.87112 3.07496   1
  -3  -8  -2 9.91578 3.29354   5
  -3  -8  -2 9.87649 2.81700   2
   3   8   2 6.92193 2.63340   2
   3   8   2 8.38816 3.15487   5
   3   8   2 13.8658 3.06181   4
   3   8   2 10.2725 3.40651   1
  -4  -8  -2 1070.51 24.7104   2
   4   8   2 1126.53 27.2774   5
   4   8   2 1083.11 25.8421   4
   4   8   2 1130.35 27.2619   1
   4   8   2 1102.38 24.5362   2
  -5  -8  -2 12.9158 3.35554   2
   5   8   2 7.12744 3.94899   1
   5   8   2 11.4018 4.02152   4
   5   8   2 7.59974 3.47851   5
   5   8   2 11.4035 2.58188   2
  -6  -8  -2 -3.1771 2.86494   2
   6   8   2 -3.0205 2.71553   5
   6   8   2 -0.6137 3.75709   4
   6   8   2 2.73864 1.78792   2
   6   8   2 2.16087 3.70660   1
  -7  -8  -2 1.71236 3.42792   2
   7   8   2 0.09637 3.98718   4
   7   8   2 1.39252 2.95834   5
   7   8   2 -0.6912 3.79774   1
  -8  -8  -2 16.0390 4.37634   2
   8   8   2 21.4489 5.53653   1
   8   8   2 15.4535 5.66633   4
   8   8   2 13.3550 3.42270   5
  -9  -8  -2 2.46082 3.72347   2
   9   8   2 -5.7325 4.41988   1
   9   8   2 -3.6110 4.44110   4
 -10  -8  -2 6.59451 4.15128   2
  10   8   2 10.2422 6.17093   4
  10   8   2 5.78928 5.14947   1
   9  -9  -2 3.41787 3.99161   3
   9  -9  -2 9.21230 3.41549   1
   8  -9  -2 5.47914 3.88142   3
   8  -9  -2 1.71366 2.99840   1
   7  -9  -2 6.32990 3.88875   3
   7  -9  -2 0.37373 2.90663   1
   6  -9  -2 80.1015 7.67987   3
   6  -9  -2 66.4542 5.86489   1
   5  -9  -2 2.23955 2.99933   1
   5  -9  -2 5.67152 3.59605   3
   4  -9  -2 50.0078 5.28735   1
   4  -9  -2 49.8089 5.62194   3
  -4   9   2 50.9306 4.25405   2
   3  -9  -2 8.38504 3.25608   1
   3  -9  -2 8.22105 3.52845   3
  -3   9   2 10.5652 2.51689   2
   2  -9  -2 41.4274 3.25704   5
   2  -9  -2 44.5931 5.41492   3
   2  -9  -2 36.7737 3.36601   5
   2  -9  -2 41.1626 5.06382   1
  -2   9   2 29.7399 3.63490   2
   1  -9  -2 83.7694 5.07909   5
   1  -9  -2 83.4034 5.48242   5
   1  -9  -2 85.0575 6.86883   1
   1  -9  -2 83.5658 6.44742   3
  -1   9   2 79.2948 5.34113   2
   0  -9  -2 588.419 12.9977   2
   0  -9  -2 595.041 17.1855   1
   0  -9  -2 573.201 16.0226   5
   0  -9  -2 562.419 15.2774   5
   0   9   2 558.083 15.1219   2
  -1  -9  -2 21.2720 3.61055   5
  -1  -9  -2 25.4451 3.56869   5
  -1  -9  -2 29.0483 4.57948   1
  -1  -9  -2 24.0379 3.00006   2
   1   9   2 21.0288 3.51503   2
  -2  -9  -2 6.50498 2.54999   5
  -2  -9  -2 3.45471 3.02349   1
  -2  -9  -2 2.98572 2.58435   2
   2   9   2 7.19456 2.84897   2
  -3  -9  -2 26.2850 3.74894   2
   3   9   2 30.5102 3.97443   2
  -4  -9  -2 83.3828 6.38908   2
   4   9   2 102.212 6.34260   2
   4   9   2 75.6512 7.27046   5
   4   9   2 94.5854 8.98179   1
   4   9   2 92.7617 6.49606   4
  -5  -9  -2 3.72770 3.23146   2
   5   9   2 3.13593 3.37851   5
   5   9   2 4.66081 4.02383   1
   5   9   2 3.65427 3.37878   4
   5   9   2 12.3763 3.02586   2
  -6  -9  -2 5.18965 3.57087   2
   6   9   2 0.19413 3.41855   5
   6   9   2 0.85205 3.85368   4
   6   9   2 0.89899 3.87307   1
   6   9   2 2.63136 2.22314   2
  -7  -9  -2 38.9197 5.28733   2
   7   9   2 39.6384 5.40578   5
   7   9   2 39.6825 6.41514   1
   7   9   2 33.1148 6.24222   4
  -8  -9  -2 -9.0036 3.17327   2
   8   9   2 -2.1580 4.40402   1
   8   9   2 -2.1072 4.29643   4
   8   9   2 -1.2004 2.90292   5
  -9  -9  -2 -0.6101 4.04034   2
   9   9   2 4.18828 2.57372   5
   9   9   2 -1.4735 4.92788   1
   9   9   2 2.18335 5.19908   4
 -10  -9  -2 7.43868 4.59792   2
  10   9   2 1.84892 5.36977   1
  10   9   2 10.1018 6.46069   4
   8 -10  -2 6.24171 3.54447   1
   8 -10  -2 12.8856 4.77394   3
   7 -10  -2 -3.6635 2.90364   1
   7 -10  -2 5.29937 4.10351   3
   6 -10  -2 7.04884 3.80366   1
   6 -10  -2 5.56872 3.84205   3
   5 -10  -2 19.8507 4.82887   3
   5 -10  -2 25.0701 4.72493   1
   4 -10  -2 44.6531 5.95686   3
   4 -10  -2 57.3304 6.17763   1
   3 -10  -2 20.8096 4.52243   1
   3 -10  -2 21.1167 4.60894   3
  -3  10   2 29.7943 4.08071   2
   2 -10  -2 57.1203 3.91741   5
   2 -10  -2 58.3564 4.38059   5
   2 -10  -2 62.1695 6.56473   1
   2 -10  -2 56.6672 6.41932   3
  -2  10   2 59.5515 5.28015   2
   1 -10  -2 9.02416 3.92175   3
   1 -10  -2 6.90534 3.61575   1
   1 -10  -2 13.9860 3.09264   5
   1 -10  -2 12.1937 2.64624   5
  -1  10   2 15.2924 3.37011   2
   0 -10  -2 63.3939 5.50901   5
   0 -10  -2 70.4904 6.35371   5
   0 -10  -2 77.6111 6.64793   3
   0 -10  -2 72.5472 3.72299   2
   0 -10  -2 71.1684 6.87202   1
   0  10   2 75.4573 5.77424   2
  -1 -10  -2 0.19771 2.11159   2
  -1 -10  -2 3.12084 2.64627   5
  -1 -10  -2 5.18619 3.39663   1
  -1 -10  -2 4.23030 2.98798   5
   1  10   2 4.08398 2.86659   2
  -2 -10  -2 20.9672 4.24687   5
  -2 -10  -2 27.1260 3.49097   2
   2  10   2 23.2174 3.87997   2
  -3 -10  -2 855.197 20.4543   2
   3  10   2 838.733 21.3742   2
  -4 -10  -2 26.6600 4.20977   2
   4  10   2 23.9388 4.04996   2
  -5 -10  -2 11.8946 3.71358   2
   5  10   2 18.0072 3.48549   2
  -6 -10  -2 60.0859 6.03112   2
   6  10   2 71.1574 5.32218   2
   6  10   2 58.9732 6.82754   5
  -7 -10  -2 -1.3207 3.35820   2
   7  10   2 1.04190 3.60189   5
  -8 -10  -2 5.14949 4.11848   2
   8  10   2 6.40356 3.92652   5
  -9 -10  -2 1.14947 4.24514   2
   9  10   2 5.12993 3.24252   5
   7 -11  -2 -2.0970 3.56267   3
   7 -11  -2 -1.3228 3.69127   1
   6 -11  -2 34.0723 6.24167   3
   6 -11  -2 32.3909 5.41061   1
   5 -11  -2 -1.8149 3.41813   3
   5 -11  -2 -0.2108 3.87149   1
   4 -11  -2 23.6208 5.30911   1
   4 -11  -2 20.5871 4.98268   3
   3 -11  -2 0.44720 3.71926   3
   3 -11  -2 0.63684 3.81485   1
  -3  11   2 -1.0140 2.84710   2
   2 -11  -2 -0.2647 3.41266   3
   2 -11  -2 -2.7122 3.47988   1
   2 -11  -2 1.99501 2.00936   5
   2 -11  -2 3.09442 2.07786   5
  -2  11   2 0.59620 3.07744   2
   1 -11  -2 48.6025 4.92676   5
   1 -11  -2 52.6070 6.58826   3
   1 -11  -2 50.0533 4.58632   5
   1 -11  -2 40.0624 6.08958   1
  -1  11   2 47.6618 5.38639   2
   0 -11  -2 72.3007 7.55011   1
   0 -11  -2 75.4672 7.70265   3
   0 -11  -2 68.9112 6.11240   5
   0 -11  -2 73.1146 3.59883   2
   0 -11  -2 76.0645 6.47562   5
   0  11   2 70.5854 6.33563   2
  -1 -11  -2 106.835 7.53479   5
  -1 -11  -2 115.786 8.37233   5
  -1 -11  -2 108.215 5.54886   2
   1  11   2 123.425 7.74179   2
  -2 -11  -2 124.855 6.68787   2
  -2 -11  -2 128.653 9.75293   5
   2  11   2 130.202 8.11884   2
  -3 -11  -2 2.30725 2.98203   2
   3  11   2 -2.5334 2.93885   2
  -4 -11  -2 18.4780 4.04796   2
   4  11   2 22.9217 4.20665   2
  -5 -11  -2 15.7642 3.95744   2
   5  11   2 12.5416 3.54453   2
  -6 -11  -2 12.8439 3.95171   2
   6  11   2 9.93290 3.13680   2
  -7 -11  -2 7.21908 4.00473   2
   7  11   2 16.6866 5.25064   5
   7  11   2 12.1743 2.81490   2
  -8 -11  -2 2.75412 4.03040   2
   8  11   2 5.12722 4.12447   5
   6 -12  -2 -2.5353 3.98573   1
   6 -12  -2 3.70663 4.09734   3
   5 -12  -2 3.32922 4.49502   1
   5 -12  -2 15.6264 5.10417   3
   4 -12  -2 21.9359 5.34120   3
   4 -12  -2 16.1788 5.33637   1
   3 -12  -2 37.8670 6.37049   3
   3 -12  -2 38.2055 6.60906   1
  -3  12   2 35.2318 5.26872   2
   2 -12  -2 88.2251 5.22071   5
   2 -12  -2 96.3349 8.52645   3
   2 -12  -2 99.1881 9.09984   1
   2 -12  -2 100.560 5.26200   5
  -2  12   2 112.403 8.06780   2
   1 -12  -2 12.2115 4.86439   3
   1 -12  -2 22.9175 5.50994   1
   1 -12  -2 11.7145 3.27553   5
   1 -12  -2 16.3963 3.33824   5
  -1  12   2 11.5749 3.89225   2
   0 -12  -2 -0.2959 3.83649   3
   0 -12  -2 1.98268 3.19234   5
   0 -12  -2 4.15917 3.09209   5
   0  12   2 4.86316 3.69578   2
  -1 -12  -2 4.87977 2.37489   2
  -1 -12  -2 8.13552 3.40304   5
  -1 -12  -2 7.56306 4.40376   3
  -1 -12  -2 7.52096 3.87802   5
   1  12   2 11.7111 3.97454   2
  -2 -12  -2 20.0484 3.53597   2
   2  12   2 15.8861 4.36637   2
  -3 -12  -2 3.99006 3.04023   2
   3  12   2 3.06064 3.42077   2
  -4 -12  -2 11.9145 3.71814   2
   4  12   2 9.52673 3.72161   2
  -5 -12  -2 29.1200 4.75708   2
   5  12   2 27.8356 4.66900   2
  -6 -12  -2 14.2189 4.32224   2
   6  12   2 14.8304 3.67557   2
   4 -13  -2 -3.5880 4.26824   1
   4 -13  -2 5.01085 4.31652   3
   3 -13  -2 4.10312 4.67465   1
   3 -13  -2 0.87208 4.00341   3
  -3  13   2 5.09793 4.29952   2
   2 -13  -2 28.5790 3.14157   5
   2 -13  -2 32.7164 3.30458   5
   2 -13  -2 33.2172 6.43850   3
   2 -13  -2 36.9656 6.66252   1
  -2  13   2 39.7301 5.83771   2
   1 -13  -2 19.0246 3.72784   5
   1 -13  -2 13.9667 3.43257   5
   1 -13  -2 13.3155 5.01106   3
  -1  13   2 22.0338 4.94690   2
   0 -13  -2 -2.9403 3.75167   3
   0 -13  -2 6.24610 3.53184   5
   0 -13  -2 -1.2009 2.94892   5
   0  13   2 1.32191 3.55322   2
  -1 -13  -2 18.1313 4.51156   5
  -1 -13  -2 12.7671 5.25707   3
  -1 -13  -2 18.9572 2.71738   2
   1  13   2 26.0762 5.22307   2
  -2 -13  -2 12.0615 3.09214   2
   2  13   2 10.2919 4.36436   2
  -3 -13  -2 3.63108 2.97673   2
   3  13   2 5.26361 3.64352   2
  -4 -13  -2 9.03345 3.46326   2
   4  13   2 13.7838 4.22133   2
  -5 -13  -2 -0.8938 3.22128   2
   5  13   2 -2.9912 2.85930   2
   0 -14  -2 6.91749 3.67784   5
   0 -14  -2 8.78069 3.59708   5
   0 -14  -2 4.24703 4.67523   3
   0  14   2 5.98740 4.27872   2
  -1 -14  -2 0.54023 4.64820   3
   4  13  -3 -1.7679 3.09216   2
  -4 -13   3 -1.4126 4.28423   3
  -4 -13   3 -1.3999 2.91069   2
   3  13  -3 4.89639 3.86323   2
  -3 -13   3 -0.4849 5.09560   3
  -3 -13   3 2.17769 2.80413   2
   2  13  -3 -7.4126 3.14226   2
  -2 -13   3 1.38470 2.32086   2
  -2 -13   3 -5.3127 3.94486   3
   1  13  -3 0.52877 3.63103   2
  -1 -13   3 3.43533 3.58214   5
  -1 -13   3 -1.5134 1.73096   2
  -1 -13   3 1.56821 4.22696   3
   0  13  -3 15.8618 4.84698   2
   0 -13   3 20.5185 5.85986   3
   0 -13   3 15.8441 4.07941   5
   0 -13   3 13.0331 3.86132   5
  -1  13  -3 1.85497 3.80246   2
   1 -13   3 -3.1817 4.12647   3
   1 -13   3 2.96090 2.76896   5
   1 -13   3 -0.6554 2.45935   5
  -2  13  -3 3.72919 4.23193   2
   2 -13   3 9.10608 2.17510   5
   2 -13   3 9.16052 5.00383   1
   2 -13   3 6.85328 5.25473   3
   2 -13   3 8.27587 2.19017   5
  -3  13  -3 0.12769 3.75738   2
   3 -13   3 0.70388 4.61453   1
   3 -13   3 6.61495 4.77280   3
   4 -13   3 14.2654 5.38369   1
   4 -13   3 9.33844 5.34925   3
   6  12  -3 0.40514 3.09745   2
  -6 -12   3 4.21102 3.65719   2
   5  12  -3 -2.0422 3.12836   2
  -5 -12   3 4.09431 3.36786   2
   4  12  -3 -0.2832 3.17713   2
  -4 -12   3 1.95395 2.97521   2
   3  12  -3 17.2245 4.51917   2
  -3 -12   3 21.4349 3.72851   2
  -3 -12   3 20.7236 5.70489   3
   2  12  -3 0.10025 3.36567   2
  -2 -12   3 5.66192 4.61772   3
  -2 -12   3 -0.4147 2.26845   2
   1  12  -3 11.2186 4.10801   2
  -1 -12   3 13.3237 2.55841   2
  -1 -12   3 8.04389 4.90169   3
  -1 -12   3 19.1916 4.38361   5
   0  12  -3 1.65511 3.55490   2
   0 -12   3 -0.8122 3.79859   3
   0 -12   3 2.17493 3.20669   5
   0 -12   3 1.38517 2.96826   5
  -1  12  -3 51.5818 5.94570   2
   1 -12   3 51.2377 5.05240   5
   1 -12   3 53.1942 7.22813   3
   1 -12   3 51.8581 7.03537   1
   1 -12   3 48.5491 4.81427   5
  -2  12  -3 40.5937 5.46702   2
   2 -12   3 34.1082 6.65519   3
   2 -12   3 50.7597 7.06744   1
   2 -12   3 34.1001 3.33766   5
   2 -12   3 29.0341 3.10681   5
  -3  12  -3 24.2906 4.73635   2
   3 -12   3 16.2177 5.57775   3
   3 -12   3 12.6440 4.80805   1
   4 -12   3 8.77142 4.60222   1
   4 -12   3 7.17393 4.82042   3
   5 -12   3 4.08927 4.18123   1
   5 -12   3 2.64091 4.27222   3
   6 -12   3 -5.9675 3.53825   1
   6 -12   3 0.41945 4.42650   3
   7  11  -3 23.5608 3.75159   2
  -7 -11   3 18.9706 4.71686   2
   6  11  -3 0.85570 2.71881   2
  -6 -11   3 -0.6246 3.42138   2
   5  11  -3 3.91044 3.19928   2
  -5 -11   3 -2.7061 2.95481   2
   4  11  -3 42.1120 5.32763   2
  -4 -11   3 44.9278 4.90928   2
   3  11  -3 6.19759 3.56899   2
  -3 -11   3 8.78516 3.12952   2
   2  11  -3 3.23962 3.45296   2
  -2 -11   3 0.26629 3.86039   3
  -2 -11   3 4.75925 4.48783   5
  -2 -11   3 -1.0372 2.37509   2
   1  11  -3 27.5728 4.68974   2
  -1 -11   3 19.9663 5.25673   3
  -1 -11   3 21.2742 2.89092   2
  -1 -11   3 25.7647 4.48023   5
   0  11  -3 3.84402 3.50484   2
   0 -11   3 6.09601 3.64721   1
   0 -11   3 5.24604 1.57339   2
   0 -11   3 5.82161 3.29624   5
   0 -11   3 9.21761 4.50856   3
   0 -11   3 4.64863 2.95939   5
  -1  11  -3 7.96831 3.66828   2
   1 -11   3 10.1053 4.55580   3
   1 -11   3 6.48700 2.78276   5
   1 -11   3 9.48299 4.19803   1
   1 -11   3 9.00060 2.85402   5
  -2  11  -3 12.0093 3.70125   2
   2 -11   3 11.6178 4.35801   1
   2 -11   3 16.7867 2.57173   5
   2 -11   3 17.6503 5.37471   3
   2 -11   3 16.1490 2.68555   5
  -3  11  -3 5.75876 3.42128   2
   3 -11   3 0.83026 3.57597   1
   3 -11   3 -1.0480 3.68181   3
   4 -11   3 111.305 9.46918   3
   4 -11   3 117.921 9.14846   1
   5 -11   3 25.0334 6.11513   3
   5 -11   3 16.6288 4.47999   1
   6 -11   3 1.95182 3.79869   1
   6 -11   3 -2.0196 3.91725   3
   7 -11   3 10.9173 5.32255   3
   7 -11   3 4.79838 4.08597   1
   8  10  -3 19.3605 4.85035   5
  -8 -10   3 42.0488 5.87493   2
   7  10  -3 8.38653 4.45326   5
  -7 -10   3 7.37267 3.87932   2
   6  10  -3 2.66128 2.47907   2
  -6 -10   3 -1.2330 3.21769   2
   5  10  -3 15.2053 3.63445   2
  -5 -10   3 10.2103 3.66610   2
   4  10  -3 57.3381 5.69816   2
  -4 -10   3 54.1588 5.27940   2
   3  10  -3 14.4733 3.75966   2
  -3 -10   3 12.1079 3.27439   2
   2  10  -3 6.91966 3.47178   2
  -2 -10   3 12.7642 3.04165   2
  -2 -10   3 9.15812 3.93995   5
   1  10  -3 66.9808 6.13138   2
  -1 -10   3 54.9436 6.42092   1
  -1 -10   3 62.5329 6.02860   5
  -1 -10   3 48.3856 5.78834   3
  -1 -10   3 54.6787 4.21659   2
   0  10  -3 22.6533 3.99353   2
   0 -10   3 38.0830 5.73289   3
   0 -10   3 28.8113 4.04782   5
   0 -10   3 24.7327 4.66360   1
   0 -10   3 24.3410 2.34485   2
  -1  10  -3 47.2443 5.01287   2
   1 -10   3 40.4587 5.58287   3
   1 -10   3 60.4785 4.95408   5
   1 -10   3 57.5936 4.87941   5
   1 -10   3 49.3210 5.84718   1
  -2  10  -3 30.7234 4.17446   2
   2 -10   3 22.1665 4.79993   3
   2 -10   3 29.2205 3.00043   5
   2 -10   3 21.3492 2.74365   5
   2 -10   3 24.0298 4.47279   1
  -3  10  -3 23.2409 3.78704   2
   3 -10   3 26.8819 5.49165   3
   3 -10   3 29.9298 4.81619   1
   4 -10   3 58.4987 6.17093   1
   4 -10   3 65.9635 7.95403   3
   5 -10   3 -4.3515 3.62741   3
   5 -10   3 -3.1521 3.07846   1
   6 -10   3 62.8116 8.59478   3
   6 -10   3 70.0060 6.45902   1
   7 -10   3 76.0398 6.56157   1
   7 -10   3 68.2517 8.82249   3
   8 -10   3 -0.1694 3.28443   1
   8 -10   3 5.04873 4.43800   3
   9   9  -3 1.39160 2.71287   5
   9   9  -3 0.17204 2.77486   5
  -9  -9   3 -2.7361 3.86587   2
   8   9  -3 22.1310 4.70504   5
   8   9  -3 11.1116 3.72674   5
  -8  -9   3 27.0351 5.12989   2
   7   9  -3 1.78167 3.64099   5
  -7  -9   3 -0.4786 3.39229   2
   6   9  -3 -0.4328 3.20615   5
   6   9  -3 -0.6230 2.26073   2
  -6  -9   3 -2.6901 2.97082   2
   5   9  -3 46.2881 5.92848   5
   5   9  -3 57.7414 5.27838   2
  -5  -9   3 59.0449 5.47448   2
   4   9  -3 24.9333 3.90496   2
  -4  -9   3 29.8936 4.03817   2
   3   9  -3 2.19353 2.71187   2
  -3  -9   3 0.41798 2.63248   2
   2   9  -3 -2.9662 2.36233   2
  -2  -9   3 -1.0337 2.22541   5
  -2  -9   3 -0.0952 2.63455   1
  -2  -9   3 0.02071 2.27257   2
   1   9  -3 73.9454 5.87612   2
  -1  -9   3 81.2198 6.63108   3
  -1  -9   3 80.6891 4.52113   2
  -1  -9   3 79.4371 6.74489   1
  -1  -9   3 81.3790 6.26910   5
   0   9  -3 36.1878 4.30212   2
   0  -9   3 37.6397 2.91252   2
   0  -9   3 43.6285 4.46321   5
   0  -9   3 42.4177 5.40143   3
   0  -9   3 36.6505 4.89363   1
  -1   9  -3 60.8736 5.00270   2
   1  -9   3 57.2101 5.95570   3
   1  -9   3 58.8021 4.63908   5
   1  -9   3 60.2482 4.80201   5
   1  -9   3 59.8393 5.88546   1
  -2   9  -3 52.8560 4.58361   2
   2  -9   3 44.2550 3.37111   5
   2  -9   3 53.5510 6.01695   3
   2  -9   3 47.2120 5.15748   1
   2  -9   3 45.9009 3.44022   5
  -3   9  -3 5.78784 2.52999   2
   3  -9   3 5.32298 3.14324   1
   3  -9   3 12.3201 3.99940   3
   4  -9   3 0.47312 2.75405   1
   4  -9   3 0.23648 3.49942   3
   4  -9   3 3.27841 2.91277   1
   5  -9   3 8.59460 3.15460   1
   5  -9   3 11.0499 4.48042   3
   5  -9   3 6.41162 3.23738   1
   6  -9   3 57.7157 5.32622   1
   6  -9   3 52.0514 5.20697   1
   6  -9   3 48.1356 7.02285   3
   7  -9   3 19.9066 3.54042   1
   7  -9   3 21.4381 5.88397   3
   7  -9   3 17.1794 3.73620   1
   8  -9   3 55.1336 8.17994   3
   8  -9   3 45.1827 4.89892   1
   8  -9   3 51.2353 5.22500   1
   9  -9   3 6.50865 4.57425   3
   9  -9   3 1.20249 2.78796   1
   9  -9   3 5.56194 2.83622   1
  10   8  -3 3.90240 5.16883   1
 -10  -8   3 6.75110 4.24569   2
   9   8  -3 49.5411 7.09347   1
  -9  -8   3 44.3729 5.88986   2
   8   8  -3 29.6727 6.12004   1
   8   8  -3 28.4614 4.27906   5
   8   8  -3 25.7813 4.44300   5
  -8  -8   3 30.4403 4.97574   2
   7   8  -3 7.15669 4.10982   1
   7   8  -3 4.80170 3.53095   5
  -7  -8   3 3.70449 3.46582   2
   6   8  -3 47.1420 5.98005   1
   6   8  -3 43.9992 5.44387   5
   6   8  -3 44.4709 3.67955   2
  -6  -8   3 46.0160 5.05295   2
   5   8  -3 45.5264 5.57455   1
   5   8  -3 47.5361 5.40980   5
   5   8  -3 53.9642 4.71547   2
  -5  -8   3 45.9785 4.73778   2
   4   8  -3 27.3104 4.60265   5
   4   8  -3 15.4392 3.77130   1
   4   8  -3 18.9041 3.31776   2
  -4  -8   3 21.4159 3.53159   2
   3   8  -3 113.305 7.39180   1
   3   8  -3 130.633 7.70770   5
   3   8  -3 115.850 6.45766   2
  -3  -8   3 116.507 6.16129   2
  -3  -8   3 115.458 7.25625   5
  -3  -8   3 122.703 8.39946   1
   2   8  -3 428.393 12.7619   2
   2   8  -3 446.983 13.5654   1
  -2  -8   3 431.561 13.9357   1
  -2  -8   3 460.541 13.8722   5
  -2  -8   3 438.620 11.6924   2
   1   8  -3 44.9362 4.31734   2
  -1  -8   3 38.3414 3.24106   2
  -1  -8   3 37.6295 4.06937   5
  -1  -8   3 41.1104 4.95050   1
   0   8  -3 9.07915 2.53009   2
   0  -8   3 7.22864 1.61356   2
   0  -8   3 10.2832 2.54946   5
   0  -8   3 6.48418 3.08913   3
   0  -8   3 7.08042 1.05040   4
   0  -8   3 9.09836 3.10137   1
  -1   8  -3 16.3408 2.87780   2
   1  -8   3 15.0301 3.21680   1
   1  -8   3 15.2197 3.61003   3
   1  -8   3 16.0737 2.55102   5
   1  -8   3 11.5271 2.60753   5
  -2   8  -3 61.8490 4.21604   2
   2  -8   3 53.7302 5.52429   3
   2  -8   3 70.6294 5.64419   1
   2  -8   3 55.7490 3.31971   5
   2  -8   3 57.7813 3.40181   5
   2  -8   3 65.8723 5.24812   1
  -3   8  -3 -2.7846 1.53766   2
   3  -8   3 -2.1148 2.48603   3
   3  -8   3 1.79230 2.02624   1
   3  -8   3 -4.0323 1.95996   1
  -4   8  -3 4.26929 2.02846   2
   4  -8   3 11.8166 3.05210   1
   4  -8   3 5.53000 2.38812   1
   4  -8   3 10.1519 3.70158   3
   4  -8   3 6.48178 1.82816   4
   5  -8   3 58.6084 6.93506   3
   5  -8   3 43.5165 3.79179   4
   5  -8   3 45.8293 4.60721   1
   5  -8   3 50.9032 4.51612   1
   6  -8   3 12.6388 3.11622   4
   6  -8   3 12.8815 4.57090   3
   6  -8   3 11.1625 3.10924   1
   6  -8   3 15.0566 3.10598   1
   7  -8   3 51.9758 4.61049   1
   7  -8   3 50.3532 4.60005   1
   7  -8   3 62.1071 7.57197   3
   7  -8   3 50.1482 5.66904   4
   8  -8   3 28.2167 6.16959   3
   8  -8   3 21.2516 3.38882   1
   8  -8   3 20.8917 3.28567   1
   9  -8   3 -1.4409 4.04757   3
   9  -8   3 1.06294 2.46694   1
   9  -8   3 2.74946 2.44569   1
  10  -8   3 18.7828 3.21688   1
  10  -8   3 14.3617 3.02043   1
  10  -8   3 17.4322 5.70699   3
  10   7  -3 7.90718 5.08422   1
 -10  -7   3 9.15184 4.20455   2
   9   7  -3 41.7880 6.35834   1
  -9  -7   3 38.2459 5.26589   2
   8   7  -3 16.0325 3.06323   5
   8   7  -3 9.61462 4.39396   1
   8   7  -3 17.8385 3.36021   5
  -8  -7   3 24.0060 4.45655   2
   7   7  -3 45.8194 5.97403   1
   7   7  -3 29.4591 4.37637   5
  -7  -7   3 32.3710 4.35291   2
   6   7  -3 30.4110 4.89629   1
   6   7  -3 35.2823 2.75277   2
   6   7  -3 35.2855 4.75915   5
  -6  -7   3 33.3173 4.15575   2
   5   7  -3 298.992 9.25906   2
   5   7  -3 317.757 11.8421   1
   5   7  -3 316.378 11.6612   5
  -5  -7   3 307.628 10.1745   2
   4   7  -3 10.7021 2.48470   2
   4   7  -3 12.4347 3.14117   1
   4   7  -3 16.9544 3.19210   5
  -4  -7   3 6.92068 2.77478   2
   3   7  -3 50.0008 4.85910   1
   3   7  -3 54.9505 5.53929   5
   3   7  -3 58.1294 4.65186   2
  -3  -7   3 62.5411 5.28064   1
  -3  -7   3 54.5104 4.35646   2
  -3  -7   3 51.2106 4.77887   5
   2   7  -3 195.629 7.57850   2
   2   7  -3 194.577 8.28269   1
  -2  -7   3 194.323 8.49814   1
  -2  -7   3 199.166 6.96549   2
  -2  -7   3 189.725 8.16124   5
   1   7  -3 33.9509 3.76994   2
   1   7  -3 30.2383 3.57170   1
  -1  -7   3 22.1125 3.73710   1
  -1  -7   3 31.9013 3.07186   2
  -1  -7   3 27.0856 3.40843   5
   0   7  -3 103.480 5.32140   2
   0  -7   3 112.625 6.23179   3
   0  -7   3 107.072 6.34756   1
   0  -7   3 110.088 4.12125   2
   0  -7   3 111.441 5.63969   5
  -1   7  -3 524.649 13.1087   2
   1  -7   3 539.479 13.1392   5
   1  -7   3 535.306 14.6144   1
   1  -7   3 546.428 15.2255   3
   1  -7   3 530.181 14.6944   1
  -2   7  -3 914.309 19.6451   2
   2  -7   3 918.054 18.9089   5
   2  -7   3 948.924 22.8576   3
   2  -7   3 919.227 21.5885   1
   2  -7   3 909.279 21.3956   1
   2  -7   3 918.766 18.9559   5
  -3   7  -3 730.182 15.6012   2
   3  -7   3 711.850 15.1534   4
   3  -7   3 730.607 17.5320   1
   3  -7   3 725.588 19.4703   3
   3  -7   3 721.117 17.7730   1
  -4   7  -3 5.56165 1.56115   2
   4  -7   3 5.29871 2.20007   1
   4  -7   3 7.80505 2.56444   1
   4  -7   3 3.35246 1.89129   4
   4  -7   3 7.08295 3.33741   3
   5  -7   3 14.8388 2.77294   1
   5  -7   3 8.30717 3.69051   3
   5  -7   3 12.2659 2.74268   4
   5  -7   3 14.2625 2.84320   1
   6  -7   3 25.4834 3.20476   1
   6  -7   3 22.1081 3.65509   4
   6  -7   3 26.1865 5.24994   3
   6  -7   3 21.7137 2.89565   1
   7  -7   3 55.7691 7.01097   3
   7  -7   3 59.5342 5.85632   4
   7  -7   3 52.1741 4.22512   1
   7  -7   3 58.1139 4.33204   1
   8  -7   3 9.19958 4.47978   3
   8  -7   3 8.19367 2.32590   1
   8  -7   3 3.88062 3.57395   4
   8  -7   3 4.55630 2.16029   1
   9  -7   3 73.9094 4.62884   1
   9  -7   3 74.1500 7.57686   4
   9  -7   3 76.2765 8.78654   3
   9  -7   3 78.3613 4.65066   1
  10  -7   3 8.02066 4.60640   4
  10  -7   3 13.2375 5.32014   3
  10  -7   3 14.4458 2.53298   1
  10  -7   3 7.32244 2.33357   1
  11  -7   3 4.62125 4.69295   3
  11  -7   3 -7.7878 3.88614   4
  11  -7   3 -2.5574 1.87395   1
  11   6  -3 -6.1525 4.07795   1
  10   6  -3 -2.2664 4.05542   1
   9   6  -3 61.7186 6.80682   1
  -9  -6   3 62.9459 5.97212   2
   8   6  -3 12.2549 2.26389   5
   8   6  -3 17.2913 4.51665   1
  -8  -6   3 17.4145 3.80612   2
   7   6  -3 11.9737 2.72024   5
   7   6  -3 11.8711 2.95316   5
   7   6  -3 11.5695 3.76760   1
  -7  -6   3 12.4280 3.27644   2
   6   6  -3 4.62307 2.89749   1
   6   6  -3 4.99391 2.57377   5
  -6  -6   3 8.58386 2.72015   2
   5   6  -3 8.83716 2.88756   5
   5   6  -3 10.9306 3.27492   1
   5   6  -3 8.85302 1.95555   2
  -5  -6   3 4.66994 2.38226   2
   4   6  -3 48.0022 3.89854   2
   4   6  -3 36.5208 3.81583   5
   4   6  -3 35.1556 3.90755   1
  -4  -6   3 44.6273 3.96888   2
   3   6  -3 563.862 15.8761   5
   3   6  -3 579.444 15.4420   1
   3   6  -3 587.669 14.4885   2
  -3  -6   3 585.728 15.4858   1
  -3  -6   3 576.225 16.0287   5
  -3  -6   3 596.158 14.0979   2
   2   6  -3 391.818 10.9959   2
   2   6  -3 407.066 11.7160   1
   2   6  -3 405.075 12.4253   5
  -2  -6   3 404.943 10.4164   2
  -2  -6   3 392.738 11.7747   5
  -2  -6   3 423.751 12.1789   1
   1   6  -3 87.4665 4.96499   1
   1   6  -3 86.9986 4.69821   2
  -1  -6   3 87.6707 4.02446   2
  -1  -6   3 87.8573 5.10679   5
  -1  -6   3 81.0482 5.26533   1
   0   6  -3 -2.1839 1.72608   2
   0  -6   3 -0.1534 1.26631   2
   0  -6   3 -1.4999 1.62675   5
   0  -6   3 -1.4332 2.01694   1
   0  -6   3 3.92091 2.57614   3
  -1   6  -3 196.272 6.23657   2
   1  -6   3 189.143 7.37390   1
   1  -6   3 187.402 4.25905   2
   1  -6   3 190.011 6.27710   5
   1  -6   3 186.244 7.09187   1
   1  -6   3 203.607 7.90831   3
   1  -6   3 187.334 4.15750   2
   1  -6   3 186.571 4.84130   4
  -2   6  -3 173.970 5.45954   2
   2  -6   3 171.743 6.64485   1
   2  -6   3 178.311 5.05059   4
   2  -6   3 169.113 4.98023   5
   2  -6   3 170.098 6.89451   1
   2  -6   3 173.855 5.09520   5
   2  -6   3 166.354 7.55667   3
  -3   6  -3 303.739 7.14235   2
   3  -6   3 305.720 10.5884   3
   3  -6   3 290.070 8.78876   1
   3  -6   3 301.969 9.12336   1
   3  -6   3 289.490 8.03805   4
   4  -6   3 40.1435 3.31902   1
   4  -6   3 38.6212 3.57122   4
   4  -6   3 40.8421 3.47388   1
   4  -6   3 41.8104 5.26327   3
   5  -6   3 18.1238 3.98097   3
   5  -6   3 14.4351 2.38330   1
   5  -6   3 12.5370 2.86031   4
   5  -6   3 12.5249 2.14301   1
   6  -6   3 575.690 13.0974   1
   6  -6   3 577.026 16.1349   4
   6  -6   3 538.486 12.7448   1
   6  -6   3 570.260 18.0251   3
   7  -6   3 56.2104 5.88177   4
   7  -6   3 55.0153 3.43477   1
   7  -6   3 55.5178 6.92035   3
   7  -6   3 58.1419 3.61738   1
   8  -6   3 1.22840 1.61853   1
   8  -6   3 -0.0006 1.59025   1
   8  -6   3 5.59918 4.02430   3
   8  -6   3 1.90977 3.49096   4
   9  -6   3 38.3146 2.97590   1
   9  -6   3 26.5717 5.83068   3
   9  -6   3 40.5097 6.26428   4
  10  -6   3 -4.8161 4.10948   4
  10  -6   3 5.12945 4.55112   3
  11  -6   3 -9.6353 3.68480   4
  11  -6   3 4.44059 4.60804   3
  11   5  -3 7.81113 4.71442   1
  10   5  -3 40.5325 5.83294   1
   9   5  -3 36.1124 5.38326   1
   8   5  -3 20.3714 4.22420   1
  -8  -5   3 34.4945 4.03150   2
   7   5  -3 8.86407 2.21844   5
   7   5  -3 8.83478 2.19998   5
   7   5  -3 9.78066 3.26948   1
  -7  -5   3 9.71320 2.82979   2
   6   5  -3 13.3055 2.79906   5
   6   5  -3 8.09004 2.28765   5
   6   5  -3 8.73563 2.80686   1
   6   5  -3 7.63987 2.99149   1
  -6  -5   3 6.60274 2.52123   2
   5   5  -3 11.3763 2.76745   5
   5   5  -3 14.9991 1.58668   2
   5   5  -3 14.9977 3.08805   1
   5   5  -3 13.7875 1.69937   2
  -5  -5   3 13.3488 2.77200   2
   4   5  -3 25.4808 2.82601   2
   4   5  -3 20.3290 3.13920   1
   4   5  -3 16.5786 3.08878   5
  -4  -5   3 24.4330 3.01592   2
   3   5  -3 367.609 11.3078   5
   3   5  -3 388.360 11.2011   1
   3   5  -3 367.043 10.0907   2
  -3  -5   3 371.219 9.88105   2
  -3  -5   3 386.004 11.2880   1
   2   5  -3 215.000 8.17941   5
   2   5  -3 233.495 7.49965   2
   2   5  -3 250.537 8.22955   1
  -2  -5   3 289.954 9.78813   5
  -2  -5   3 238.895 7.07400   2
  -2  -5   3 228.746 8.14571   1
   1   5  -3 140.296 5.43930   2
   1   5  -3 146.364 5.81732   1
  -1  -5   3 146.260 5.98802   5
  -1  -5   3 149.574 6.26527   1
  -1  -5   3 138.519 4.83410   2
   0   5  -3 4967.58 91.5706   2
   0  -5   3 5016.97 90.4515   2
   0  -5   3 4933.02 92.8071   3
   0  -5   3 5023.58 92.0642   5
   0  -5   3 4951.41 92.8303   1
  -1   5  -3 252.785 6.82871   2
   1  -5   3 260.382 7.01860   5
   1  -5   3 256.109 5.23518   2
   1  -5   3 257.593 5.31834   2
   1  -5   3 253.942 6.04241   4
   1  -5   3 257.945 7.96382   1
   1  -5   3 253.285 7.77118   1
   1  -5   3 244.740 8.35382   3
  -2   5  -3 2657.89 48.7203   2
   2  -5   3 2614.02 50.5296   1
   2  -5   3 2636.80 48.4646   5
   2  -5   3 2641.46 51.9528   3
   2  -5   3 2660.53 49.2925   4
   2  -5   3 2611.86 48.3517   5
   2  -5   3 2645.38 50.2782   1
   3  -5   3 7.97664 1.72081   1
   3  -5   3 7.74369 2.79988   3
   3  -5   3 3.52756 1.85233   4
   3  -5   3 5.46554 1.79508   1
   4  -5   3 116.910 4.40289   1
   4  -5   3 122.572 5.71540   4
   4  -5   3 123.425 4.76101   1
   4  -5   3 114.770 6.73410   3
   5  -5   3 407.166 13.4270   3
   5  -5   3 386.996 8.99960   1
   5  -5   3 393.062 9.25556   1
   5  -5   3 389.020 12.0295   4
   6  -5   3 133.311 4.00657   1
   6  -5   3 129.180 4.18526   1
   6  -5   3 125.389 7.06712   4
   6  -5   3 124.472 8.05782   3
   7  -5   3 5.49303 3.37913   4
   7  -5   3 4.06476 3.39294   3
   8  -5   3 8.96946 4.22252   3
   8  -5   3 10.6553 4.27927   4
   9  -5   3 10.4530 4.51140   3
   9  -5   3 10.6978 4.53291   4
  10  -5   3 -3.0622 4.15824   4
  10  -5   3 0.26000 3.75291   3
  11  -5   3 -0.6616 4.14098   3
  11  -5   3 -2.5898 4.49935   4
  12  -5   3 -13.052 4.30955   4
  12  -5   3 0.13004 4.22502   3
  11   4  -3 3.03359 3.97906   1
  10   4  -3 2.28127 3.50764   1
   9   4  -3 163.835 9.08609   1
   8   4  -3 9.37417 3.37749   1
  -8  -4   3 5.10151 2.55532   2
   7   4  -3 19.5289 3.37460   1
   7   4  -3 18.7058 3.58661   1
  -7  -4   3 21.7791 3.08345   2
   6   4  -3 753.021 18.6389   1
   6   4  -3 742.957 16.6123   5
   6   4  -3 755.292 16.7942   5
   6   4  -3 726.862 18.5338   1
  -6  -4   3 725.812 16.8496   2
   5   4  -3 237.183 8.71267   1
   5   4  -3 230.410 7.78640   5
   5   4  -3 238.749 8.64792   1
   5   4  -3 242.979 8.13789   5
  -5  -4   3 229.692 7.37021   2
   4   4  -3 0.13074 1.26776   2
   4   4  -3 -4.1387 1.70982   1
   4   4  -3 -0.3237 1.70280   5
  -4  -4   3 -0.7705 1.65265   2
   3   4  -3 67.1899 4.46764   1
   3   4  -3 76.7165 4.63965   5
   3   4  -3 77.7706 3.81782   2
  -3  -4   3 75.9913 3.83850   2
   2   4  -3 31.9699 3.02456   1
   2   4  -3 26.4695 2.78324   5
   2   4  -3 26.7912 2.48164   2
  -2  -4   3 32.5252 2.53449   2
  -2  -4   3 36.5124 3.05584   1
   1   4  -3 1.59135 1.19461   1
   1   4  -3 0.76202 1.09492   2
  -1  -4   3 0.19860 1.07139   1
  -1  -4   3 -0.0776 0.94798   2
  -1  -4   3 2.59357 1.67780   5
   0   4  -3 138.468 4.58792   2
   0  -4   3 142.687 5.23128   1
   0  -4   3 147.826 5.38190   3
   0  -4   3 135.778 3.99271   2
   0  -4   3 143.198 4.87896   5
  -1   4  -3 7.07663 1.18361   2
   1  -4   3 7.24504 1.23972   5
   1  -4   3 7.31962 1.52881   1
   1  -4   3 5.07458 1.28489   1
   1  -4   3 7.01949 1.85483   3
   1  -4   3 6.35401 0.56434   2
   1  -4   3 5.03252 0.95628   4
   1  -4   3 6.02069 0.59161   2
  -2   4  -3 105.192 2.85698   2
   2  -4   3 105.545 4.13317   1
   2  -4   3 103.292 3.88644   4
   2  -4   3 104.238 3.88582   1
   2  -4   3 102.671 4.80883   3
   3  -4   3 2.50662 1.05887   1
   3  -4   3 1.47653 1.45972   4
   3  -4   3 1.31528 1.95072   3
   3  -4   3 0.42930 1.10578   1
   4  -4   3 183.223 7.15838   4
   4  -4   3 176.431 7.70384   3
   4  -4   3 181.785 4.66933   1
   4  -4   3 180.347 4.87594   1
   5  -4   3 1624.51 35.8197   3
   5  -4   3 1630.18 34.8969   4
   6  -4   3 122.786 7.45145   3
   6  -4   3 118.269 7.10694   4
   7  -4   3 3.75975 3.34789   4
   7  -4   3 10.6091 3.69111   3
   8  -4   3 134.762 9.25260   4
   8  -4   3 110.644 8.21961   3
   9  -4   3 18.3079 5.18482   4
   9  -4   3 26.0281 5.39998   3
  10  -4   3 16.2095 5.42722   4
  10  -4   3 4.88633 4.30196   3
  11  -4   3 0.95415 4.02117   3
  11  -4   3 -4.0159 4.42551   4
  12  -4   3 3.06527 4.55999   3
  12  -4   3 -7.5022 4.86988   4
  12   3  -3 1.21100 3.53974   1
  11   3  -3 2.04048 3.39326   1
  10   3  -3 10.7554 3.66281   1
   9   3  -3 31.3663 4.98541   1
   9   3  -3 31.9836 4.50280   1
   8   3  -3 81.5757 6.03608   1
   8   3  -3 75.4826 5.87975   1
   7   3  -3 699.751 17.9113   1
   7   3  -3 741.066 18.0074   1
  -7  -3   3 710.961 16.0259   2
   6   3  -3 7.25522 2.70037   1
   6   3  -3 8.41804 2.46478   1
  -6  -3   3 12.9499 2.30951   2
   5   3  -3 17.9655 2.45817   5
   5   3  -3 15.0035 2.95683   1
   5   3  -3 14.8131 2.40129   5
   5   3  -3 20.3459 3.04203   1
  -5  -3   3 13.0268 2.36942   2
   4   3  -3 923.432 21.2966   1
   4   3  -3 1016.51 21.4566   1
   4   3  -3 993.198 20.9788   5
   4   3  -3 980.907 20.8834   5
  -4  -3   3 992.926 20.0991   2
   3   3  -3 91.0670 3.52527   2
   3   3  -3 101.607 4.57755   5
   3   3  -3 84.9752 4.38769   1
  -3  -3   3 98.7374 3.81191   2
   2   3  -3 86.1531 3.87216   1
   2   3  -3 81.3633 3.83886   5
   2   3  -3 85.2015 3.44341   2
  -2  -3   3 79.6990 3.25202   2
  -2  -3   3 82.8434 3.81486   1
   1   3  -3 812.483 16.7927   1
   1   3  -3 776.651 16.4466   2
  -1  -3   3 791.215 17.0052   1
  -1  -3   3 806.084 15.9741   2
   0   3  -3 642.818 13.3139   2
   0  -3   3 639.701 12.7376   2
   0  -3   3 627.213 13.5547   5
   0  -3   3 645.888 14.0245   3
   0  -3   3 640.425 13.9796   1
  -1   3  -3 753.986 14.8828   2
   1  -3   3 759.912 16.5319   3
   1  -3   3 762.911 15.5928   1
   1  -3   3 779.862 15.9424   1
   1  -3   3 738.406 15.0950   5
   1  -3   3 776.508 15.1183   4
   2  -3   3 215.624 5.31233   1
   2  -3   3 210.616 6.79986   3
   2  -3   3 220.014 6.07634   4
   2  -3   3 214.029 5.57762   1
   3  -3   3 3.59880 0.85932   1
   3  -3   3 2.84858 0.77145   1
   3  -3   3 4.01205 1.64314   4
   3  -3   3 2.05439 1.72270   3
   4  -3   3 853.277 19.9005   4
   4  -3   3 845.490 20.3239   3
   5  -3   3 164.257 7.49769   3
   5  -3   3 160.706 7.37639   4
   6  -3   3 259.473 10.6587   4
   6  -3   3 267.519 10.5226   3
   7  -3   3 168.547 9.23536   4
   7  -3   3 170.234 8.91240   3
   8  -3   3 20.8691 5.19589   4
   8  -3   3 21.0276 4.60976   3
   9  -3   3 149.780 9.72031   3
   9  -3   3 144.520 10.2691   4
  10  -3   3 24.1522 5.57525   3
  10  -3   3 29.9425 6.73922   4
  11  -3   3 0.57742 3.98453   3
  11  -3   3 -7.1558 4.66815   4
  12  -3   3 5.73237 5.95326   4
  12   2  -3 10.1542 3.71881   1
  11   2  -3 16.2443 3.59844   1
  10   2  -3 16.2457 3.80572   1
  10   2  -3 11.9735 3.43300   1
   9   2  -3 6.22926 2.86060   1
   9   2  -3 9.45912 2.85475   1
   8   2  -3 40.9861 4.16786   1
   8   2  -3 31.1469 3.81365   1
   7   2  -3 249.802 8.56307   1
   7   2  -3 255.628 8.68822   1
  -7  -2   3 254.916 6.92560   2
   6   2  -3 852.972 19.1642   1
   6   2  -3 833.766 19.0164   1
  -6  -2   3 834.477 17.2248   2
   5   2  -3 10.5164 2.24248   1
   5   2  -3 10.4330 2.12020   1
  -5  -2   3 17.6913 1.94328   2
   4   2  -3 763.682 16.7807   1
   4   2  -3 777.145 16.0232   5
   4   2  -3 748.792 16.6425   1
   4   2  -3 758.434 15.9397   5
  -4  -2   3 748.083 15.4604   2
   3   2  -3 674.711 13.1277   2
   3   2  -3 662.252 14.8845   1
   3   2  -3 716.581 14.9839   1
   3   2  -3 669.921 14.7223   5
   3   2  -3 679.985 14.7735   5
   3   2  -3 680.703 13.0311   2
  -3  -2   3 671.106 13.9047   2
   2   2  -3 1278.16 25.6877   5
   2   2  -3 1309.52 25.5199   1
   2   2  -3 1299.34 24.9680   2
  -2  -2   3 1298.83 24.7358   2
   1   2  -3 98.6408 3.30578   1
   1   2  -3 76.7338 2.94674   2
  -1  -2   3 74.6730 2.67094   2
  -1  -2   3 76.7067 3.13859   1
   0   2  -3 94.8672 3.03752   2
   0  -2   3 95.5928 2.73498   2
   0  -2   3 91.5086 3.11881   5
   0  -2   3 111.562 3.53132   1
   0  -2   3 92.2682 3.35967   3
  -1   2  -3 808.998 15.3278   2
   1  -2   3 826.673 16.2086   1
   1  -2   3 836.966 16.9816   3
   1  -2   3 804.132 15.5732   5
   1  -2   3 793.954 15.8545   1
   1  -2   3 824.625 16.0416   4
   2  -2   3 407.267 8.25133   1
   2  -2   3 410.029 8.45802   1
   2  -2   3 408.543 10.2400   3
   2  -2   3 414.496 9.72614   4
   3  -2   3 622.497 15.0596   3
   3  -2   3 635.540 14.8166   4
   4  -2   3 441.417 12.3522   4
   4  -2   3 438.991 12.2516   3
   5  -2   3 66.9523 5.14708   4
   5  -2   3 79.7449 5.32983   3
   6  -2   3 57.9194 5.93852   4
   6  -2   3 62.4244 5.87775   3
   7  -2   3 142.495 8.78433   4
   7  -2   3 137.352 7.92619   3
   8  -2   3 157.936 9.66487   4
   8  -2   3 158.640 9.24062   3
   9  -2   3 15.4773 4.49549   3
   9  -2   3 5.01339 4.47504   4
  10  -2   3 7.29472 4.37900   3
  10  -2   3 8.71165 5.53170   4
  11  -2   3 6.74936 5.79829   4
  12  -2   3 -1.0528 5.53527   4
  12   1  -3 0.89549 2.78557   1
  11   1  -3 4.92234 4.70645   1
  11   1  -3 5.21717 2.80621   1
  10   1  -3 -0.1103 2.30639   1
  10   1  -3 1.26422 2.37022   1
   9   1  -3 34.7073 3.80702   1
   9   1  -3 33.1246 3.73800   1
   8   1  -3 67.1915 4.71394   1
   8   1  -3 66.1459 4.80509   1
   7   1  -3 319.422 9.38515   1
   7   1  -3 322.504 9.39050   1
   6   1  -3 13.0556 2.29928   1
   6   1  -3 12.6617 2.41845   1
   5   1  -3 429.687 10.6274   1
   5   1  -3 434.346 10.6303   1
   4   1  -3 49.2877 2.98564   1
   4   1  -3 49.3398 2.92741   1
  -4  -1   3 48.9379 2.02485   2
   3   1  -3 1763.67 33.3275   5
   3   1  -3 1802.49 33.7488   1
   3   1  -3 1761.98 33.8316   1
   3   1  -3 1740.95 33.2506   5
  -3  -1   3 1766.35 32.6845   2
   2   1  -3 53.7836 2.56541   1
   2   1  -3 56.3574 1.93264   2
   2   1  -3 56.5899 2.58640   5
   2   1  -3 51.2935 2.45902   1
   2   1  -3 52.2632 2.46889   5
  -2  -1   3 54.3261 2.09429   2
   1   1  -3 837.087 16.5117   1
   1   1  -3 814.366 16.5986   5
   1   1  -3 858.768 16.4422   2
  -1  -1   3 842.086 16.0419   2
  -1  -1   3 844.439 17.4184   1
  -1   1  -3 3170.07 57.1555   2
   1  -1   3 3185.60 57.6660   1
   1  -1   3 3223.26 58.2659   4
   1  -1   3 3184.07 57.8401   1
   1  -1   3 3184.84 58.7656   3
   1  -1   3 3171.11 57.4043   5
   2  -1   3 12.9409 1.72061   3
   2  -1   3 14.7204 0.87486   1
   2  -1   3 13.2616 0.81508   1
   2  -1   3 17.1153 1.89443   4
   3  -1   3 785.973 17.6717   4
   3  -1   3 775.148 17.5114   3
   4  -1   3 55.5840 3.92577   3
   4  -1   3 53.6949 4.19488   4
   5  -1   3 173.392 8.08015   4
   5  -1   3 175.843 7.53094   3
   6  -1   3 513.158 15.9780   4
   6  -1   3 504.027 14.7745   3
   7  -1   3 23.5679 4.44872   4
   7  -1   3 25.7939 4.41508   3
   8  -1   3 246.827 11.0475   3
   8  -1   3 245.564 12.3346   4
   9  -1   3 0.29316 3.40806   3
   9  -1   3 0.44750 4.52736   4
  10  -1   3 1.93817 4.88728   4
  11  -1   3 26.1514 2.66355   1
  11  -1   3 29.7098 6.90240   4
  12  -1   3 -9.4192 5.42953   4
  12  -1   3 -1.4442 1.86772   1
  12  -1   3 2.42862 1.85225   1
  12   0  -3 3.72539 2.72472   1
  11   0  -3 0.07419 2.41682   1
  11   0  -3 0.04482 2.22538   1
  10   0  -3 4.52931 2.38015   1
  10   0  -3 1.67901 2.25167   1
   9   0  -3 17.7981 2.78038   1
   9   0  -3 10.9471 2.47184   1
   8   0  -3 0.99238 1.75218   1
   8   0  -3 -0.0934 1.86033   1
   7   0  -3 333.766 8.98067   1
   7   0  -3 310.182 8.74958   1
   6   0  -3 7.92888 1.78441   1
   6   0  -3 7.93553 1.69724   1
   5   0  -3 69.4403 3.37794   1
   5   0  -3 63.5148 3.24891   1
   4   0  -3 1338.41 26.0445   1
   4   0  -3 1362.52 26.2272   1
   3   0  -3 69.0637 2.74115   1
   3   0  -3 67.0118 2.76883   1
   2   0  -3 10.2633 1.19593   5
   2   0  -3 13.7614 1.35046   1
   2   0  -3 9.79425 1.16901   1
   2   0  -3 9.52145 1.06314   5
  -2   0   3 11.5257 0.93871   2
   1   0  -3 1695.32 31.5395   1
   1   0  -3 1659.97 31.8408   5
   1   0  -3 1697.03 31.2212   2
   1   0  -3 1683.11 31.5430   5
   1   0  -3 1754.13 32.6531   1
  -1   0   3 1698.87 31.0605   2
   0   0   3 46.0041 1.73398   3
   0   0   3 47.2359 1.60844   2
  -1   0  -3 2875.03 51.9410   2
   1   0   3 2930.72 52.1526   5
   1   0   3 2860.54 52.2161   1
   1   0   3 2948.48 52.9661   4
   1   0   3 2855.69 53.0915   3
   1   0   3 2824.57 51.6058   2
   1   0   3 2870.31 52.3670   1
   2   0   3 44.3062 2.71505   4
   2   0   3 45.3074 1.58859   1
   2   0   3 52.1742 2.81211   3
   2   0   3 42.5263 1.56645   1
   3   0   3 569.025 13.5284   3
   3   0   3 558.693 13.7842   4
   4   0   3 267.009 9.12868   4
   4   0   3 271.161 8.66311   3
   5   0   3 392.746 12.4343   4
   5   0   3 364.808 11.3539   3
   6   0   3 62.3176 5.28077   3
   6   0   3 43.8626 5.31809   4
   7   0   3 387.871 14.5470   4
   7   0   3 365.236 12.9991   3
   8   0   3 74.5172 7.71014   4
   8   0   3 76.4264 3.18709   1
   9   0   3 72.4637 3.81331   1
   9   0   3 53.8050 7.56630   4
   9   0   3 80.6276 4.15497   1
  10   0   3 11.3379 6.01090   4
  10   0   3 20.9909 2.51291   1
  10   0   3 23.2576 2.72669   1
  11   0   3 -1.7274 5.35688   4
  11   0   3 -1.1601 1.76314   1
  11   0   3 -1.1769 1.97733   1
  12   0   3 5.10938 2.22723   1
  12   0   3 -4.1842 5.13762   4
  12   0   3 5.87795 2.51919   1
  12  -1  -3 6.17281 2.56145   1
  12  -1  -3 12.9984 3.32343   1
  11  -1  -3 -0.5674 2.37174   1
  11  -1  -3 3.89829 2.24520   1
  10  -1  -3 12.7578 2.76920   1
  10  -1  -3 13.3929 2.61484   1
   9  -1  -3 14.6745 2.53853   1
   9  -1  -3 13.6232 2.43527   1
   8  -1  -3 100.268 4.75242   1
   8  -1  -3 92.6061 4.55424   1
   7  -1  -3 112.334 4.48908   1
   7  -1  -3 102.715 4.34405   1
   6  -1  -3 31.9044 2.42698   1
   6  -1  -3 34.9928 2.73966   1
   5  -1  -3 112.204 3.93683   1
   5  -1  -3 111.095 4.00997   1
   4  -1  -3 288.548 7.01669   1
   4  -1  -3 295.087 6.87784   1
   3  -1  -3 1474.90 27.8856   1
   3  -1  -3 1502.65 28.2606   3
   3  -1  -3 1478.13 28.1288   1
   2  -1  -3 1165.82 21.3633   5
   2  -1  -3 1139.03 22.0835   1
   2  -1  -3 1135.62 21.4872   5
   2  -1  -3 1162.86 21.3911   3
   2  -1  -3 1149.29 21.8399   1
   0  -1  -3 109.241 3.18293   1
   0  -1  -3 108.008 3.41756   5
   0  -1  -3 116.363 3.09054   2
   0   1   3 110.110 3.29991   1
   0   1   3 108.663 2.78271   2
  -1  -1  -3 5.51927 0.84091   2
   1   1   3 9.11370 1.16321   5
   1   1   3 5.22228 0.67134   2
   1   1   3 6.61090 1.12745   4
   1   1   3 4.01277 0.85163   1
  -2  -1  -3 1991.19 36.1276   2
   2   1   3 1980.54 36.8403   1
   2   1   3 1955.85 38.0930   3
   2   1   3 1974.85 36.7592   1
   2   1   3 1996.53 36.5577   5
   2   1   3 2008.43 38.4095   4
   3   1   3 214.396 5.26204   1
   3   1   3 214.685 6.81182   3
   3   1   3 219.376 7.30318   4
   3   1   3 208.866 5.24438   1
   4   1   3 44.8195 2.15467   1
   4   1   3 48.7134 3.97163   4
   4   1   3 44.5028 2.18500   1
   5   1   3 503.158 14.9305   4
   5   1   3 490.660 10.6712   1
   5   1   3 492.626 10.5822   1
   6   1   3 9.59555 1.53246   1
   6   1   3 8.97193 1.62396   1
   6   1   3 8.28792 3.21629   4
   7   1   3 53.6618 3.11867   1
   7   1   3 57.5154 6.49543   4
   7   1   3 49.1428 3.26788   1
   8   1   3 -3.0797 1.59970   1
   8   1   3 0.61070 1.63372   1
   8   1   3 -3.2319 4.00701   4
   9   1   3 43.3422 6.80741   4
   9   1   3 38.3768 3.38868   1
   9   1   3 42.4172 3.65902   1
  10   1   3 55.7240 8.58080   4
  10   1   3 50.7087 4.14915   1
  10   1   3 59.8909 4.40630   1
  11   1   3 6.89995 2.43717   1
  11   1   3 3.56620 2.49174   1
  11   1   3 -4.1010 5.18372   4
  12   1   3 4.44511 2.65056   1
  12   1   3 -4.0065 5.00113   4
  12   1   3 3.79663 2.48562   1
  12  -2  -3 1.70408 2.55108   1
  12  -2  -3 1.74085 2.35060   1
  11  -2  -3 18.7629 3.15184   1
  11  -2  -3 14.1818 2.71210   1
  10  -2  -3 23.0864 2.75690   1
  10  -2  -3 23.1751 3.10175   1
   9  -2  -3 -1.3497 1.62536   1
   9  -2  -3 -1.9217 1.68796   1
   8  -2  -3 51.7101 3.75597   1
   8  -2  -3 57.1080 3.54480   1
   7  -2  -3 44.0774 3.20945   1
   7  -2  -3 48.0591 3.04587   1
   6  -2  -3 97.7005 3.63090   1
   6  -2  -3 87.8951 5.11818   3
   6  -2  -3 99.1850 3.87268   1
   5  -2  -3 2490.05 46.1392   1
   5  -2  -3 2458.11 47.8684   3
   5  -2  -3 2482.05 45.8225   1
   4  -2  -3 846.466 17.0709   1
   4  -2  -3 867.934 16.8078   1
   4  -2  -3 841.662 17.9929   3
   3  -2  -3 47.0305 2.50495   3
   3  -2  -3 54.8278 2.33622   1
   3  -2  -3 47.4422 2.48047   1
   2  -2  -3 970.049 17.8999   5
   2  -2  -3 959.560 18.4461   3
   2  -2  -3 978.981 19.0110   1
   2  -2  -3 945.678 18.0551   5
   2  -2  -3 952.174 18.6955   1
   1  -2  -3 173.696 4.57634   1
   1  -2  -3 164.425 4.63265   5
   1  -2  -3 163.182 4.68186   1
   1  -2  -3 165.518 4.18112   5
   1  -2  -3 163.154 3.55140   2
   1  -2  -3 165.898 3.61913   2
  -1   2   3 165.459 3.89594   2
   0  -2  -3 3313.57 64.0973   1
   0  -2  -3 3898.20 65.3603   5
   0  -2  -3 3366.09 63.6762   2
   0  -2  -3 4031.19 64.7315   5
   0  -2  -3 3289.41 64.1065   1
   0   2   3 3330.77 64.3081   1
   0   2   3 3328.34 63.4328   2
  -1  -2  -3 855.729 16.7803   2
  -1  -2  -3 852.387 17.0923   1
   1   2   3 859.814 16.4692   2
   1   2   3 846.349 17.4333   5
   1   2   3 852.496 17.3104   1
   1   2   3 842.733 17.1693   4
  -2  -2  -3 20.5395 1.50226   2
   2   2   3 17.4151 1.61605   1
   2   2   3 21.0380 1.27414   2
   2   2   3 21.8551 2.30968   4
   2   2   3 18.3923 1.77120   1
  -3  -2  -3 17.1615 1.37336   2
   3   2   3 14.9816 1.65759   1
   3   2   3 16.2620 1.66042   1
   3   2   3 17.5842 1.55445   5
   3   2   3 16.8409 2.33026   4
  -4  -2  -3 -1.0863 0.65145   2
   4   2   3 0.45493 1.62173   4
   4   2   3 -2.5008 0.84085   1
   4   2   3 -0.4349 1.07554   1
   5   2   3 511.474 11.8079   1
   5   2   3 516.822 15.2463   4
   5   2   3 505.803 11.9532   1
   6   2   3 23.8127 2.50920   1
   6   2   3 22.5353 2.62335   1
   6   2   3 20.7722 4.05636   4
   7   2   3 6.68539 3.44978   4
   7   2   3 -1.3458 1.57614   1
   7   2   3 -2.7678 1.82398   1
   8   2   3 213.381 7.57081   1
   8   2   3 214.050 12.4913   4
   9   2   3 250.176 8.43941   1
   9   2   3 230.637 12.9699   4
   9   2   3 227.781 8.51867   1
  10   2   3 2.05122 4.71525   4
  10   2   3 3.17118 2.41849   1
  10   2   3 -1.8507 2.16296   1
  11   2   3 21.9713 6.65827   4
  11   2   3 36.1497 4.10626   1
  11   2   3 27.8610 3.98176   1
  12   2   3 -0.2680 2.53106   1
  12   2   3 -0.2215 6.20131   4
  12   2   3 0.87251 2.90122   1
  12  -3  -3 7.94350 2.51756   1
  12  -3  -3 8.83518 2.86495   1
  11  -3  -3 0.55298 1.96925   1
  11  -3  -3 5.25688 2.42854   1
  10  -3  -3 -0.7780 1.93940   1
  10  -3  -3 -1.8444 1.87253   1
   9  -3  -3 80.7898 4.39068   1
   9  -3  -3 71.9574 4.69454   1
   8  -3  -3 13.6877 2.38386   1
   8  -3  -3 17.6115 2.30176   1
   8  -3  -3 15.1078 3.90250   3
   7  -3  -3 141.052 7.23831   3
   7  -3  -3 146.006 5.01502   1
   7  -3  -3 143.852 5.29349   1
   6  -3  -3 4.48826 2.22187   3
   6  -3  -3 5.87090 1.44843   1
   6  -3  -3 5.01929 1.52572   1
   5  -3  -3 101.476 4.37165   1
   5  -3  -3 101.406 5.43336   3
   5  -3  -3 105.647 4.01510   1
   4  -3  -3 7.35700 1.48812   1
   4  -3  -3 7.59571 1.83299   3
   4  -3  -3 6.81310 1.37200   1
   3  -3  -3 1879.24 35.9615   3
   3  -3  -3 1865.99 35.6545   1
   3  -3  -3 1877.43 35.3096   1
   2  -3  -3 14.6018 1.10024   5
   2  -3  -3 14.3946 1.27078   5
   2  -3  -3 14.1440 1.55338   1
   2  -3  -3 15.9771 1.74780   1
  -2   3   3 14.4952 1.06975   2
   1  -3  -3 5532.35 100.975   5
   1  -3  -3 5440.07 101.188   1
   1  -3  -3 5503.46 100.944   1
   1  -3  -3 5580.57 100.351   5
   1  -3  -3 5634.58 100.988   1
  -1   3   3 5597.63 99.9189   2
   0  -3  -3 428.497 10.0397   1
   0  -3  -3 434.563 10.3801   5
   0  -3  -3 430.538 9.77558   5
   0  -3  -3 439.371 9.37282   2
   0   3   3 434.802 9.07022   4
   0   3   3 444.641 9.28414   2
  -1  -3  -3 51.8475 2.51216   2
  -1  -3  -3 51.3583 2.79655   1
   1   3   3 49.9770 2.52792   4
   1   3   3 49.2714 2.27493   2
   1   3   3 55.1682 2.96317   1
  -2  -3  -3 205.461 5.65352   2
   2   3   3 201.271 6.25844   1
   2   3   3 206.170 6.32907   5
   2   3   3 209.048 5.36954   2
   2   3   3 209.164 6.62983   4
  -3  -3  -3 10.5827 1.51889   2
   3   3   3 8.23358 1.57658   1
   3   3   3 7.61211 1.64579   1
   3   3   3 9.51032 2.01134   4
   3   3   3 8.36407 1.07379   2
   3   3   3 8.15958 1.46938   5
  -4  -3  -3 734.336 15.1847   2
   4   3   3 748.148 16.3089   1
   4   3   3 740.801 16.4578   1
   4   3   3 690.712 18.2638   4
   4   3   3 710.718 15.3985   5
  -5  -3  -3 17.0404 1.90586   2
   5   3   3 14.2574 2.33927   1
   5   3   3 12.9547 2.48564   1
   5   3   3 10.0958 3.04549   4
  -6  -3  -3 442.081 10.0396   2
   6   3   3 438.481 11.5963   1
   6   3   3 439.529 11.8355   1
   6   3   3 427.950 14.8002   4
  -7  -3  -3 106.414 4.02086   2
   7   3   3 112.791 8.55221   4
   7   3   3 109.980 5.92035   1
   7   3   3 108.601 5.46572   1
   8   3   3 69.8784 7.66633   4
   8   3   3 58.9328 4.86682   1
   8   3   3 63.5300 4.97682   1
   9   3   3 3.83310 2.68127   1
   9   3   3 -2.1401 4.26108   4
   9   3   3 7.16914 2.62825   1
  10   3   3 30.9029 4.11321   1
  10   3   3 34.7136 4.41815   1
  10   3   3 30.9574 7.25202   4
  11   3   3 1.40664 2.93423   1
  11   3   3 3.22320 5.70131   4
  12   3   3 -6.5593 5.81663   4
  12   3   3 -1.7142 3.12163   1
  11  -4  -3 2.33656 2.23026   1
  11  -4  -3 -1.4789 1.86269   1
  10  -4  -3 18.9350 2.64594   1
  10  -4  -3 20.4498 3.02290   1
   9  -4  -3 198.823 7.11571   1
   9  -4  -3 186.845 9.56031   3
   9  -4  -3 191.919 6.52007   1
   8  -4  -3 17.5044 2.73368   1
   8  -4  -3 15.8178 2.42266   1
   8  -4  -3 15.9112 3.97427   3
   7  -4  -3 223.687 7.20252   1
   7  -4  -3 229.754 9.38328   3
   7  -4  -3 236.804 6.79545   1
   6  -4  -3 420.275 10.0441   1
   6  -4  -3 425.692 10.4481   1
   6  -4  -3 426.923 12.4039   3
   5  -4  -3 56.5075 3.50959   1
   5  -4  -3 58.0972 4.31275   3
   5  -4  -3 61.5835 3.25930   1
   4  -4  -3 1465.27 28.6475   1
   4  -4  -3 1482.63 29.0545   1
   4  -4  -3 1461.90 30.0330   3
   3  -4  -3 116.691 4.57340   1
   3  -4  -3 122.137 4.43039   1
   3  -4  -3 130.284 4.83855   3
   2  -4  -3 889.215 17.5704   5
   2  -4  -3 910.048 17.9408   5
   2  -4  -3 911.675 18.8845   1
   2  -4  -3 919.139 18.9165   1
   2  -4  -3 900.113 19.1314   1
   2  -4  -3 910.702 18.7958   3
  -2   4   3 921.985 17.5292   2
   1  -4  -3 253.256 7.16830   5
   1  -4  -3 273.854 6.11808   2
   1  -4  -3 256.962 7.27452   1
   1  -4  -3 266.563 6.61939   5
   1  -4  -3 250.355 7.38106   1
   1  -4  -3 261.540 5.60990   2
  -1   4   3 249.306 6.14097   2
   0  -4  -3 58.6441 3.36846   1
   0  -4  -3 62.8749 2.97534   5
   0  -4  -3 64.0422 3.52798   5
   0  -4  -3 57.8445 2.66779   2
   0   4   3 61.2513 2.69987   2
   0   4   3 59.8549 2.38552   4
  -1  -4  -3 136.164 4.53676   2
  -1  -4  -3 133.973 5.13869   1
  -1  -4  -3 133.620 5.30116   5
   1   4   3 160.921 5.54108   1
   1   4   3 130.982 4.36835   2
   1   4   3 137.541 4.58122   4
  -2  -4  -3 615.831 14.6764   1
  -2  -4  -3 633.693 14.0569   2
   2   4   3 616.555 15.0570   5
   2   4   3 619.630 14.8151   4
   2   4   3 626.721 14.9752   1
   2   4   3 722.921 13.9760   2
  -3  -4  -3 305.301 8.06889   2
   3   4   3 307.909 8.94717   5
   3   4   3 297.481 9.04241   1
   3   4   3 291.336 7.49222   2
   3   4   3 304.829 9.57217   4
  -4  -4  -3 1657.04 31.9873   2
   4   4   3 1680.84 30.2215   2
   4   4   3 1686.89 32.8192   5
   4   4   3 1471.68 30.0459   2
   4   4   3 1507.89 32.7967   1
   4   4   3 1705.01 33.5649   1
   4   4   3 1654.20 35.1239   4
  -5  -4  -3 -3.3767 1.31952   2
   5   4   3 -4.4303 1.35217   5
   5   4   3 -2.6480 1.51114   1
   5   4   3 -2.1778 1.79894   1
   5   4   3 4.84627 2.62131   4
  -6  -4  -3 170.534 6.19481   2
   6   4   3 180.766 7.41194   1
   6   4   3 186.649 9.70194   4
   6   4   3 177.321 7.66367   1
  -7  -4  -3 86.4737 4.49054   2
   7   4   3 90.2153 6.10174   1
   7   4   3 93.3801 5.83005   1
   7   4   3 99.4908 8.51349   4
   8   4   3 6.34138 2.78801   1
   8   4   3 2.12256 4.60205   4
   8   4   3 0.16633 2.53042   1
   9   4   3 5.66501 3.09735   1
   9   4   3 -8.2696 4.48810   4
   9   4   3 0.34088 2.43952   1
  10   4   3 -2.7996 5.04503   4
  10   4   3 -0.4939 3.03979   1
  11   4   3 3.60527 3.58979   1
  11   4   3 2.28065 5.26004   4
  12   4   3 2.67389 3.95764   1
  12   4   3 -4.8564 6.32490   4
  11  -5  -3 22.1413 3.10857   1
  11  -5  -3 21.6280 3.40535   1
  10  -5  -3 4.96754 2.28649   1
  10  -5  -3 4.82124 3.95025   3
  10  -5  -3 5.84198 2.48507   1
   9  -5  -3 18.6792 4.53062   3
   9  -5  -3 13.0702 2.53120   1
   9  -5  -3 15.6852 2.85887   1
   8  -5  -3 11.2890 2.29688   1
   8  -5  -3 17.1108 4.08968   3
   8  -5  -3 6.86450 2.51933   1
   7  -5  -3 624.190 17.6509   3
   7  -5  -3 652.461 14.6526   1
   7  -5  -3 641.159 15.0854   1
   6  -5  -3 177.539 6.10560   1
   6  -5  -3 178.301 6.54707   1
   6  -5  -3 193.653 8.17352   3
   5  -5  -3 3.37468 1.76700   1
   5  -5  -3 1.11446 1.60339   1
   5  -5  -3 6.61757 2.45414   3
   4  -5  -3 308.706 8.50612   1
   4  -5  -3 308.672 9.46005   3
   4  -5  -3 302.986 8.70886   1
   3  -5  -3 289.536 8.15464   1
   3  -5  -3 275.990 8.35008   3
   3  -5  -3 279.766 8.14844   1
   3  -5  -3 290.254 8.41455   1
  -3   5   3 295.051 6.59004   2
   2  -5  -3 136.430 5.56889   1
   2  -5  -3 142.847 5.33299   3
   2  -5  -3 130.912 4.50775   5
   2  -5  -3 131.970 4.14686   5
   2  -5  -3 128.550 5.37309   1
  -2   5   3 146.696 4.20227   2
  -2   5   3 146.172 4.23591   2
   1  -5  -3 103.505 3.19789   2
   1  -5  -3 92.2768 3.75577   5
   1  -5  -3 90.7649 2.80135   2
   1  -5  -3 90.1578 4.70073   1
   1  -5  -3 87.5910 4.22101   5
   1  -5  -3 89.4057 4.59152   1
  -1   5   3 87.6772 3.51015   2
   0  -5  -3 35.3258 2.72059   5
   0  -5  -3 30.7142 3.03261   5
   0  -5  -3 34.5064 3.11208   1
   0  -5  -3 38.4226 2.51744   2
   0   5   3 38.8647 2.15140   4
   0   5   3 44.0453 2.72539   2
  -1  -5  -3 500.021 12.6863   1
  -1  -5  -3 489.537 11.4317   2
  -1  -5  -3 501.352 12.2976   5
  -1  -5  -3 481.034 12.8724   5
   1   5   3 484.900 11.2996   4
   1   5   3 490.540 11.4844   2
   1   5   3 488.866 12.6241   1
  -2  -5  -3 210.821 6.68107   2
  -2  -5  -3 209.846 7.83883   5
  -2  -5  -3 207.175 7.45367   1
   2   5   3 204.359 6.45936   2
   2   5   3 206.549 7.12237   4
   2   5   3 207.271 7.72549   5
   2   5   3 214.248 7.66608   1
  -3  -5  -3 5.61689 1.82235   2
   3   5   3 1.33078 1.44752   2
   3   5   3 2.50246 2.03857   1
   3   5   3 1.51826 1.99562   4
   3   5   3 2.11401 2.09551   5
  -4  -5  -3 48.0231 3.72960   2
   4   5   3 48.9488 4.27965   5
   4   5   3 53.2439 4.73775   4
   4   5   3 53.9458 3.11007   2
   4   5   3 50.8833 4.56483   1
  -5  -5  -3 219.639 7.43370   2
   5   5   3 216.593 8.70886   1
   5   5   3 213.249 8.34475   1
   5   5   3 217.251 9.72252   4
   5   5   3 216.668 7.88655   5
  -6  -5  -3 180.706 6.89898   2
   6   5   3 193.962 8.50292   1
   6   5   3 186.010 6.70310   5
   6   5   3 186.812 8.03269   1
   6   5   3 191.473 10.0213   4
  -7  -5  -3 11.5546 2.76159   2
   7   5   3 9.20523 4.51338   4
   7   5   3 9.84986 3.22865   1
   7   5   3 5.88093 2.77607   1
  -8  -5  -3 16.1729 3.02184   2
   8   5   3 14.9230 3.58314   1
   8   5   3 2.61755 4.77989   4
   8   5   3 10.7615 3.97178   1
   9   5   3 124.705 11.0547   4
   9   5   3 127.977 8.50741   1
  10   5   3 8.29210 4.02565   1
  10   5   3 0.95642 5.79121   4
  11   5   3 -3.5188 3.57124   1
  11   5   3 8.53887 6.44218   4
  12   5   3 -8.6646 3.79039   1
  12   5   3 3.26703 6.74751   4
  11  -6  -3 8.48278 2.74540   1
  11  -6  -3 6.87359 2.94650   1
  10  -6  -3 0.37248 2.42975   1
  10  -6  -3 2.13980 2.21278   1
   9  -6  -3 77.3847 5.68291   1
   9  -6  -3 75.1603 7.34025   3
   9  -6  -3 74.3967 4.92053   1
   8  -6  -3 3.27241 2.09297   1
   8  -6  -3 1.80812 3.17467   3
   8  -6  -3 -1.6161 2.06963   1
   7  -6  -3 15.3245 2.86322   1
   7  -6  -3 17.1466 2.69643   1
   7  -6  -3 17.6634 4.10544   3
   6  -6  -3 13.7566 2.66480   1
   6  -6  -3 11.4234 3.30601   3
   6  -6  -3 10.9012 2.40155   1
   5  -6  -3 112.565 6.19264   3
   5  -6  -3 116.102 5.45040   1
   5  -6  -3 119.055 5.63192   1
   4  -6  -3 -0.4418 1.72026   1
   4  -6  -3 -1.5007 1.58772   1
   4  -6  -3 -0.3618 1.73055   3
  -4   6   3 -1.1230 0.96796   2
   3  -6  -3 104.764 5.60837   1
   3  -6  -3 128.170 5.91403   1
   3  -6  -3 116.312 5.53453   3
  -3   6   3 123.732 4.08874   2
   2  -6  -3 5.46650 2.17981   1
   2  -6  -3 8.59744 2.46115   1
   2  -6  -3 8.75416 2.30877   3
   2  -6  -3 4.73698 1.77272   5
   2  -6  -3 6.83860 1.64886   5
  -2   6   3 8.51608 1.65785   2
   1  -6  -3 1434.03 27.0822   2
   1  -6  -3 1460.88 27.1322   2
   1  -6  -3 1461.74 30.4831   1
   1  -6  -3 1464.97 29.9546   5
   1  -6  -3 1427.80 30.5492   1
   1  -6  -3 1470.29 29.0475   5
  -1   6   3 1461.14 27.0326   4
  -1   6   3 1466.05 28.7634   2
   0  -6  -3 1140.60 24.9855   1
   0  -6  -3 1148.76 22.7163   2
   0  -6  -3 1120.16 24.8377   5
   0   6   3 1146.69 23.4615   2
   0   6   3 1136.64 21.9262   4
  -1  -6  -3 14.4737 2.48039   5
  -1  -6  -3 15.8804 2.34886   2
  -1  -6  -3 18.2752 3.12419   5
  -1  -6  -3 15.4293 2.90933   1
   1   6   3 19.6799 2.13874   4
   1   6   3 20.3279 2.96430   1
   1   6   3 20.7053 2.60729   2
  -2  -6  -3 190.359 7.63684   1
  -2  -6  -3 192.315 6.69407   2
  -2  -6  -3 200.025 8.06847   5
   2   6   3 189.448 7.94300   5
   2   6   3 185.607 7.72397   1
   2   6   3 198.396 6.86308   4
   2   6   3 196.783 6.68597   2
  -3  -6  -3 218.757 8.25713   1
  -3  -6  -3 221.844 7.55694   2
   3   6   3 222.726 8.69090   5
   3   6   3 232.311 8.78743   1
   3   6   3 235.823 8.45663   4
   3   6   3 215.314 7.21951   2
  -4  -6  -3 13.6664 2.83594   2
   4   6   3 14.4127 3.29909   1
   4   6   3 16.2377 3.44274   4
   4   6   3 12.3131 2.99369   5
   4   6   3 12.8921 2.32668   2
  -5  -6  -3 126.358 6.11801   2
   5   6   3 122.744 4.42996   2
   5   6   3 126.993 7.19213   1
   5   6   3 129.284 7.81066   4
   5   6   3 130.157 6.73715   5
  -6  -6  -3 71.8764 5.18441   2
   6   6   3 62.6105 6.67683   4
   6   6   3 63.2419 5.73698   1
   6   6   3 72.3205 5.09623   5
   6   6   3 70.4550 6.03914   1
  -7  -6  -3 8.14007 2.96862   2
   7   6   3 0.21661 4.15410   4
   7   6   3 0.56044 1.87367   5
   7   6   3 -2.4484 2.77019   1
  -8  -6  -3 28.1378 3.99236   2
   8   6   3 18.0692 5.90724   4
   8   6   3 24.9614 4.79187   1
  -9  -6  -3 28.8544 5.15247   2
   9   6   3 23.8233 6.88482   4
   9   6   3 20.3057 5.02243   1
  10   6   3 46.9783 6.55460   1
  10   6   3 32.7351 7.23333   4
  11   6   3 2.03948 6.17249   4
  11   6   3 1.71497 4.50140   1
  10  -7  -3 -1.1656 2.69012   1
  10  -7  -3 2.24140 2.40939   1
   9  -7  -3 3.28658 2.38439   1
   9  -7  -3 3.63605 2.79453   1
   9  -7  -3 0.66048 3.43806   3
   8  -7  -3 4.59283 3.40842   3
   8  -7  -3 2.03244 2.41100   1
   8  -7  -3 7.94172 2.81731   1
   7  -7  -3 12.1898 3.02865   1
   7  -7  -3 9.42645 2.71999   1
   7  -7  -3 8.18487 2.64612   1
   7  -7  -3 14.5504 4.03293   3
   6  -7  -3 21.2442 4.17081   3
   6  -7  -3 18.1974 3.15505   1
   6  -7  -3 18.1371 3.20094   1
   5  -7  -3 96.8099 6.03242   1
   5  -7  -3 91.3128 5.82135   1
   5  -7  -3 111.316 6.76670   3
   4  -7  -3 21.5739 3.56103   3
   4  -7  -3 15.4381 2.88084   1
   4  -7  -3 17.4283 2.98107   1
  -4   7   3 19.0738 2.04049   2
   3  -7  -3 226.661 8.52241   3
   3  -7  -3 225.427 8.40956   1
   3  -7  -3 212.089 8.35552   1
  -3   7   3 214.786 6.44090   2
   2  -7  -3 73.7499 3.68220   5
   2  -7  -3 67.7252 5.11781   1
   2  -7  -3 70.2835 4.11761   5
   2  -7  -3 71.3324 5.44048   1
   2  -7  -3 70.2927 5.04730   3
  -2   7   3 74.1754 3.91392   2
   1  -7  -3 1.45752 1.92525   5
   1  -7  -3 6.03232 1.05006   2
   1  -7  -3 2.69560 2.46905   1
   1  -7  -3 6.52818 1.90481   5
   1  -7  -3 10.2097 2.59997   3
   1  -7  -3 5.82744 1.18717   2
  -1   7   3 5.59244 2.04692   2
   0  -7  -3 -2.7921 1.45169   2
   0  -7  -3 -4.0039 2.14508   1
   0  -7  -3 -2.9468 1.85221   5
   0  -7  -3 0.07086 1.35665   5
   0   7   3 -4.4385 1.66243   2
  -1  -7  -3 600.617 16.1311   1
  -1  -7  -3 581.304 13.8887   2
  -1  -7  -3 618.901 16.2563   5
  -1  -7  -3 592.973 15.3516   5
   1   7   3 589.982 14.5585   2
   1   7   3 601.383 13.2003   4
   1   7   3 604.084 15.8826   1
  -2  -7  -3 582.305 16.3171   5
  -2  -7  -3 602.942 16.1758   1
  -2  -7  -3 591.317 14.4131   2
   2   7   3 593.033 14.3601   4
   2   7   3 621.916 16.3866   1
   2   7   3 572.366 14.4713   2
   2   7   3 578.044 16.8958   5
  -3  -7  -3 55.4316 4.79605   1
  -3  -7  -3 43.9861 4.73089   5
  -3  -7  -3 43.8628 4.09513   2
   3   7   3 47.6862 4.37404   4
   3   7   3 45.8565 3.98883   2
   3   7   3 52.8122 5.24633   5
   3   7   3 52.3070 5.21832   1
  -4  -7  -3 22.0425 3.30826   2
   4   7   3 17.1724 3.49737   1
   4   7   3 19.9445 3.71262   4
   4   7   3 22.7959 2.95652   2
   4   7   3 19.0364 3.35114   5
  -5  -7  -3 74.1998 5.70132   2
   5   7   3 89.3342 4.59296   2
   5   7   3 76.2645 6.32904   1
   5   7   3 87.0639 6.48083   5
   5   7   3 86.6367 6.82216   4
  -6  -7  -3 17.6775 3.68015   2
   6   7   3 22.8346 5.12494   4
   6   7   3 22.3137 3.85398   5
   6   7   3 18.5649 4.50575   1
  -7  -7  -3 13.2824 3.60048   2
   7   7   3 5.30640 4.56212   4
   7   7   3 5.45164 3.91565   1
   7   7   3 10.3038 2.98475   5
  -8  -7  -3 94.4908 7.00120   2
   8   7   3 96.1098 8.35550   1
   8   7   3 90.1220 9.43620   4
   8   7   3 83.9553 4.92467   5
  -9  -7  -3 0.67091 3.44746   2
   9   7   3 1.98184 4.46879   1
   9   7   3 0.39390 5.18284   4
  10   7   3 3.27506 5.02450   4
  10   7   3 -0.4412 4.53303   1
  11   7   3 -7.1415 4.34332   1
  11   7   3 1.29564 6.32419   4
  10  -8  -3 14.5352 3.68213   1
   9  -8  -3 -1.8310 2.70900   1
   9  -8  -3 -2.0789 2.46344   1
   8  -8  -3 -0.1052 3.30734   3
   8  -8  -3 7.76734 2.91258   1
   8  -8  -3 4.80583 2.82421   1
   7  -8  -3 67.1862 6.95708   3
   7  -8  -3 46.8831 4.71085   1
   7  -8  -3 55.3083 5.22803   1
   6  -8  -3 9.82461 3.04813   1
   6  -8  -3 19.6748 3.51112   1
   6  -8  -3 28.3828 4.82333   3
   5  -8  -3 69.1564 5.61239   1
   5  -8  -3 82.4598 6.49084   3
   5  -8  -3 74.6214 6.03104   1
   4  -8  -3 65.7993 5.62971   3
   4  -8  -3 80.2815 5.99552   1
   4  -8  -3 77.2439 5.79112   1
  -4   8   3 67.0966 3.84594   2
   3  -8  -3 197.484 8.86907   3
   3  -8  -3 214.218 8.97435   1
   3  -8  -3 217.065 8.87562   1
  -3   8   3 219.917 7.04520   2
   2  -8  -3 103.194 6.60151   1
   2  -8  -3 119.675 6.91302   1
   2  -8  -3 112.658 4.63457   5
   2  -8  -3 110.814 6.72123   3
   2  -8  -3 114.765 5.14479   5
  -2   8   3 109.522 5.28463   2
   1  -8  -3 6.36270 0.99709   2
   1  -8  -3 4.10033 2.67907   3
   1  -8  -3 7.23002 2.04796   5
   1  -8  -3 5.94355 2.40360   5
   1  -8  -3 7.78969 1.01984   2
   1  -8  -3 2.77500 2.75985   1
  -1   8   3 3.92827 2.19627   2
   0  -8  -3 -0.2165 1.82113   5
   0  -8  -3 -1.5676 1.49711   2
   0  -8  -3 -0.2628 1.76529   5
   0  -8  -3 2.49580 2.61960   1
   0   8   3 -3.2343 1.75856   2
  -1  -8  -3 480.782 14.3855   5
  -1  -8  -3 483.711 14.6398   1
  -1  -8  -3 493.119 13.7766   5
  -1  -8  -3 456.048 11.9293   2
   1   8   3 492.716 12.9956   2
   1   8   3 465.327 10.4856   4
   1   8   3 472.208 16.8617   1
  -2  -8  -3 17.1165 3.79945   1
  -2  -8  -3 15.7929 3.04309   2
  -2  -8  -3 26.7677 4.30634   5
   2   8   3 16.7435 3.23902   2
   2   8   3 24.2797 2.75952   4
   2   8   3 13.4458 3.72803   1
  -3  -8  -3 247.661 10.3658   5
  -3  -8  -3 215.128 9.50376   1
  -3  -8  -3 231.415 8.48762   2
   3   8   3 234.342 8.73098   4
   3   8   3 231.866 8.54398   2
   3   8   3 227.671 10.0557   1
   3   8   3 239.325 10.4059   5
  -4  -8  -3 534.237 14.9480   2
   4   8   3 553.813 14.4754   2
   4   8   3 550.579 16.8965   5
   4   8   3 556.833 17.1330   1
   4   8   3 556.525 16.1689   4
  -5  -8  -3 4.89019 3.06957   2
   5   8   3 7.51579 3.55641   1
   5   8   3 3.34382 2.16864   2
   5   8   3 1.31983 2.89352   5
   5   8   3 2.19146 3.37119   4
  -6  -8  -3 5.92303 3.46841   2
   6   8   3 3.62367 3.18377   5
   6   8   3 -0.2418 3.62265   4
   6   8   3 4.01017 3.80141   1
   6   8   3 0.79551 1.74142   2
  -7  -8  -3 35.0534 4.96132   2
   7   8   3 29.6031 4.47937   5
   7   8   3 34.5676 5.91812   1
   7   8   3 27.5469 5.78255   4
  -8  -8  -3 83.2320 7.02688   2
   8   8   3 69.1045 8.48940   4
   8   8   3 78.5902 5.99597   5
   8   8   3 78.0369 8.13335   1
  -9  -8  -3 5.08085 3.79911   2
   9   8   3 -7.4321 4.22059   1
   9   8   3 -6.1617 4.45633   4
 -10  -8  -3 -1.5496 3.53725   2
  10   8   3 -4.8950 5.15668   4
  10   8   3 -0.7746 4.88636   1
   9  -9  -3 3.08685 3.15229   1
   8  -9  -3 10.8052 4.49937   3
   8  -9  -3 4.73244 3.19475   1
   7  -9  -3 22.0850 4.92670   3
   7  -9  -3 14.1895 3.76564   1
   6  -9  -3 31.3135 4.58298   1
   6  -9  -3 39.3723 5.81912   3
   5  -9  -3 45.4343 5.14472   1
   5  -9  -3 46.4381 5.80956   3
   4  -9  -3 192.911 9.11421   1
   4  -9  -3 186.489 9.00572   3
  -4   9   3 180.394 6.96154   2
   3  -9  -3 110.140 7.37637   3
   3  -9  -3 119.165 7.61332   1
  -3   9   3 116.799 5.77620   2
   2  -9  -3 44.9058 3.80027   5
   2  -9  -3 37.6492 3.20721   5
   2  -9  -3 39.2421 5.19237   3
   2  -9  -3 40.3013 4.98437   1
  -2   9   3 36.7085 3.91931   2
   1  -9  -3 295.775 11.1243   3
   1  -9  -3 299.523 9.41922   5
   1  -9  -3 296.068 10.1794   5
   1  -9  -3 321.824 12.0240   1
  -1   9   3 315.811 10.0740   2
   0  -9  -3 69.8764 5.73755   5
   0  -9  -3 65.8243 6.21945   1
   0  -9  -3 72.0194 3.93133   2
   0  -9  -3 81.0444 5.45415   5
   0   9   3 66.3774 5.33227   2
  -1  -9  -3 -2.2099 1.85642   2
  -1  -9  -3 -2.4725 2.62203   1
  -1  -9  -3 -2.4162 2.52474   5
  -1  -9  -3 1.49773 2.16455   5
   1   9   3 -1.5839 2.17493   2
  -2  -9  -3 109.587 6.04703   2
  -2  -9  -3 110.094 7.58853   5
  -2  -9  -3 117.898 6.99182   5
  -2  -9  -3 121.161 8.01569   1
   2   9   3 117.708 6.65360   2
   2   9   3 99.3039 4.79060   4
  -3  -9  -3 22.9454 3.57388   2
   3   9   3 19.6174 3.40490   2
   3   9   3 14.8818 3.46950   4
  -4  -9  -3 -2.5942 2.96207   2
   4   9   3 0.74587 3.08782   4
   4   9   3 -4.4896 3.64707   1
   4   9   3 -2.1033 3.45289   5
   4   9   3 2.56785 2.69838   2
  -5  -9  -3 31.8820 4.72830   2
   5   9   3 50.5035 5.89770   4
   5   9   3 55.1234 4.88058   2
   5   9   3 40.8532 5.86000   5
   5   9   3 41.2826 5.88506   1
  -6  -9  -3 11.7880 3.94339   2
   6   9   3 13.7693 4.71916   1
   6   9   3 15.4191 2.89531   2
   6   9   3 13.1917 4.50283   4
   6   9   3 14.3646 4.31350   5
  -7  -9  -3 76.0545 6.77312   2
   7   9   3 73.1266 8.02016   4
   7   9   3 75.8697 8.10038   1
   7   9   3 77.2165 7.16743   5
  -8  -9  -3 -3.4648 3.57026   2
   8   9   3 -1.3651 2.77518   5
   8   9   3 -4.2262 4.59060   4
   8   9   3 -2.2327 4.51804   1
  -9  -9  -3 1.94381 4.18612   2
   9   9   3 -6.5031 4.33157   4
   9   9   3 -2.5957 4.73654   1
   9   9   3 3.81016 2.39951   5
 -10  -9  -3 -3.8886 3.86447   2
  10   9   3 -2.8576 5.61420   4
  10   9   3 -9.2124 4.46829   1
   8 -10  -3 25.6578 7.02374   3
   8 -10  -3 13.4417 4.13477   1
   7 -10  -3 4.96417 3.58371   1
   7 -10  -3 7.31852 3.97477   3
   6 -10  -3 21.4155 4.89201   3
   6 -10  -3 15.2813 4.09302   1
   5 -10  -3 7.13927 3.64357   3
   5 -10  -3 1.85799 3.58519   1
   4 -10  -3 -2.1748 2.63517   3
   4 -10  -3 -1.7620 3.26601   1
  -4  10   3 -1.0714 3.97105   2
   3 -10  -3 63.0075 6.70070   1
   3 -10  -3 69.2878 6.91259   3
  -3  10   3 73.5683 5.73559   2
   2 -10  -3 2.05017 3.23566   3
   2 -10  -3 8.58877 2.19350   5
   2 -10  -3 1.45906 3.45985   1
   2 -10  -3 4.24744 2.22361   5
  -2  10   3 9.16534 3.04951   2
   1 -10  -3 76.6524 5.85172   5
   1 -10  -3 73.1760 6.99329   1
   1 -10  -3 69.4752 6.69598   3
   1 -10  -3 76.7244 5.42009   5
  -1  10   3 77.0022 5.87527   2
   0 -10  -3 22.5268 3.76627   5
   0 -10  -3 19.8724 3.73515   5
   0 -10  -3 22.9382 4.48494   1
   0 -10  -3 17.8899 2.32977   2
   0  10   3 16.8922 3.45510   2
  -1 -10  -3 35.7925 4.83313   5
  -1 -10  -3 40.0170 5.47032   1
  -1 -10  -3 34.2467 4.35068   5
  -1 -10  -3 42.3047 3.84563   2
   1  10   3 38.2440 4.66602   2
  -2 -10  -3 147.002 6.94826   2
  -2 -10  -3 137.955 8.71558   5
   2  10   3 146.318 7.92893   2
  -3 -10  -3 261.508 9.84456   2
   3  10   3 273.095 10.5742   2
  -4 -10  -3 27.1793 4.28613   2
   4  10   3 28.6299 6.50804   4
   4  10   3 23.2121 4.10089   2
  -5 -10  -3 18.5247 4.05372   2
   5  10   3 29.1514 4.18412   2
   5  10   3 30.9588 5.21627   4
  -6 -10  -3 1.71858 3.40862   2
   6  10   3 -0.2774 3.37885   5
   6  10   3 -1.8909 3.57131   4
   6  10   3 0.37381 2.28234   2
  -7 -10  -3 -5.5266 3.24636   2
   7  10   3 -2.5669 3.36044   5
   7  10   3 -4.0222 3.89722   4
  -8 -10  -3 -1.7828 3.66666   2
   8  10   3 2.94749 3.53769   5
   8  10   3 -10.840 4.04761   4
  -9 -10  -3 4.12442 4.27450   2
   9  10   3 6.32505 3.22714   5
   9  10   3 -0.6691 5.47984   4
   7 -11  -3 14.7930 5.18610   3
   7 -11  -3 12.5266 4.59071   1
   6 -11  -3 1.99926 3.66298   3
   6 -11  -3 -2.6240 3.53507   1
   5 -11  -3 1.56662 3.56302   3
   5 -11  -3 -4.1038 3.66119   1
   4 -11  -3 21.5619 5.00982   3
   4 -11  -3 12.8585 4.79053   1
   3 -11  -3 9.06654 4.52324   1
   3 -11  -3 4.12090 3.82965   3
  -3  11   3 13.0903 3.79233   2
   2 -11  -3 9.81287 2.54371   5
   2 -11  -3 7.94188 4.07873   3
   2 -11  -3 6.92843 2.23935   5
   2 -11  -3 2.59918 3.95511   1
  -2  11   3 5.84126 3.35446   2
   1 -11  -3 1.33536 3.83463   1
   1 -11  -3 2.09678 3.59221   3
   1 -11  -3 3.94820 2.45448   5
   1 -11  -3 4.72518 2.82742   5
  -1  11   3 -1.8978 3.01705   2
   0 -11  -3 0.20782 1.50309   2
   0 -11  -3 -0.2927 2.62655   5
   0 -11  -3 -0.7063 3.58017   1
   0 -11  -3 -1.1580 3.33718   3
   0 -11  -3 7.56725 3.29485   5
   0  11   3 2.13722 3.17388   2
  -1 -11  -3 33.5326 4.40804   5
  -1 -11  -3 40.4608 3.74618   2
  -1 -11  -3 36.2951 5.08936   5
   1  11   3 47.2949 5.20325   2
  -2 -11  -3 3.23975 2.64262   2
  -2 -11  -3 6.15480 4.32168   5
   2  11   3 6.41914 3.34517   2
  -3 -11  -3 0.16678 3.08391   2
   3  11   3 6.18397 3.38938   2
  -4 -11  -3 47.2983 5.35195   2
   4  11   3 45.3770 5.40954   2
  -5 -11  -3 7.43172 3.64403   2
   5  11   3 3.29881 3.12115   2
  -6 -11  -3 3.68732 3.52958   2
   6  11   3 5.88862 2.96402   2
  -7 -11  -3 11.2311 4.28541   2
   7  11   3 13.5381 3.09168   2
   7  11   3 9.41910 4.53252   5
  -8 -11  -3 4.21903 4.12839   2
   8  11   3 -2.2386 3.64001   5
   6 -12  -3 2.96091 4.62790   1
   6 -12  -3 3.11818 4.39939   3
   5 -12  -3 4.88751 4.48523   1
   5 -12  -3 7.47492 4.43059   3
   4 -12  -3 8.40129 4.75700   1
   4 -12  -3 2.87189 3.77671   3
   3 -12  -3 17.1774 5.44446   1
   3 -12  -3 18.4739 5.25054   3
  -3  12   3 14.2634 4.44979   2
   2 -12  -3 4.29628 2.19178   5
   2 -12  -3 2.20431 4.29211   1
   2 -12  -3 8.82711 2.52399   5
   2 -12  -3 3.01038 3.98112   3
  -2  12   3 8.89658 4.08466   2
   1 -12  -3 42.5128 4.70946   5
   1 -12  -3 33.1970 6.07878   1
   1 -12  -3 37.1026 4.73173   5
   1 -12  -3 33.4492 5.90078   3
  -1  12   3 40.0181 5.51684   2
   0 -12  -3 10.6349 3.92921   5
   0 -12  -3 11.1592 4.45901   3
   0 -12  -3 15.5826 3.73377   5
   0  12   3 18.8389 4.35152   2
  -1 -12  -3 59.4020 6.60146   5
  -1 -12  -3 61.7791 4.68774   2
  -1 -12  -3 67.2951 7.00328   5
   1  12   3 53.4515 5.89276   2
  -2 -12  -3 9.42847 3.21126   2
   2  12   3 9.81348 4.15618   2
  -3 -12  -3 -2.4523 2.69467   2
   3  12   3 4.88610 3.64933   2
  -4 -12  -3 19.3138 4.19850   2
   4  12   3 18.2980 4.19547   2
  -5 -12  -3 8.79670 3.80093   2
   5  12   3 -1.7067 3.03189   2
  -6 -12  -3 2.50195 3.79942   2
   6  12   3 0.25625 2.88416   2
   4 -13  -3 36.4794 6.56901   3
   4 -13  -3 37.0044 6.87115   1
   3 -13  -3 40.7029 7.26156   1
   3 -13  -3 26.7291 5.75589   3
  -3  13   3 20.8871 5.25828   2
   2 -13  -3 0.96349 1.96046   5
   2 -13  -3 3.05007 4.10010   3
   2 -13  -3 2.01732 2.03858   5
   2 -13  -3 -0.8092 4.31403   1
  -2  13   3 4.64137 4.10867   2
   1 -13  -3 -0.1903 2.55416   5
   1 -13  -3 4.12492 4.16381   3
   1 -13  -3 6.27497 2.85657   5
  -1  13   3 5.49846 3.87168   2
   0 -13  -3 31.3665 5.12312   5
   0 -13  -3 31.9118 6.42512   3
   0 -13  -3 30.1263 4.72734   5
   0  13   3 31.9436 5.31727   2
  -1 -13  -3 11.1961 4.34222   5
  -1 -13  -3 11.1925 5.03806   3
  -1 -13  -3 11.5694 2.40661   2
   1  13   3 10.2045 4.25824   2
  -2 -13  -3 20.8989 3.43847   2
   2  13   3 19.5439 4.75832   2
  -3 -13  -3 14.5266 3.71421   2
   3  13   3 20.7675 4.64790   2
  -4 -13  -3 16.7658 4.06555   2
   4  13   3 15.5285 4.31231   2
  -5 -13  -3 1.53450 3.40275   2
   5  13   3 -1.8899 3.14377   2
   3  13  -4 1.81569 3.62035   2
  -3 -13   4 -1.1604 2.52124   2
  -3 -13   4 -1.2062 4.88822   3
   2  13  -4 -8.3722 3.20444   2
  -2 -13   4 -0.8492 4.53121   3
  -2 -13   4 0.30222 2.37210   2
   1  13  -4 4.50465 3.93165   2
  -1 -13   4 -2.3498 3.21842   5
  -1 -13   4 5.77723 5.08468   3
  -1 -13   4 -0.8040 1.74241   2
   0  13  -4 -1.7389 3.79270   2
   0 -13   4 4.79699 4.60058   3
   0 -13   4 0.43954 2.98445   5
   0 -13   4 3.50565 3.39342   5
  -1  13  -4 4.32552 4.03826   2
   1 -13   4 1.36415 2.44848   5
   1 -13   4 2.77707 2.83189   5
   1 -13   4 -5.8550 4.06593   3
  -2  13  -4 24.6521 5.34764   2
   2 -13   4 21.8730 6.18788   3
   2 -13   4 22.5793 5.61765   1
  -3  13  -4 4.37677 4.19760   2
   3 -13   4 1.20776 4.27206   3
   3 -13   4 7.66178 5.06136   1
   4 -13   4 2.86115 4.77808   1
   4 -13   4 1.68189 4.74072   3
   5  12  -4 -0.8212 3.14818   2
  -5 -12   4 1.66140 3.17690   2
   4  12  -4 5.95320 3.58750   2
  -4 -12   4 4.35804 3.14774   2
   3  12  -4 14.0944 4.10905   2
  -3 -12   4 16.0164 5.43830   3
  -3 -12   4 26.0197 3.96775   2
   2  12  -4 3.92251 3.78052   2
  -2 -12   4 -2.5329 4.43960   3
  -2 -12   4 1.54795 2.41833   2
   1  12  -4 -0.0786 3.51052   2
  -1 -12   4 7.19394 3.80378   5
  -1 -12   4 3.88581 2.06878   2
  -1 -12   4 9.83069 4.80998   3
   0  12  -4 1.92957 3.95833   2
   0 -12   4 7.20215 4.79200   3
   0 -12   4 4.96934 3.08376   5
   0 -12   4 9.91799 3.66172   5
  -1  12  -4 1.74542 3.68929   2
   1 -12   4 0.26180 2.44021   5
   1 -12   4 -1.3452 3.85737   1
   1 -12   4 -0.9945 2.62110   5
   1 -12   4 4.96652 4.65979   3
  -2  12  -4 24.9850 4.98656   2
   2 -12   4 21.3343 2.78570   5
   2 -12   4 18.3220 4.98789   1
   2 -12   4 10.9288 5.37227   3
   2 -12   4 16.9245 2.68477   5
  -3  12  -4 3.21664 3.77869   2
   3 -12   4 1.85945 4.07698   1
   3 -12   4 -1.1099 3.91868   3
   4 -12   4 -1.6066 4.10487   3
   4 -12   4 1.14181 4.05759   1
   5 -12   4 7.25080 5.05510   3
   5 -12   4 15.0699 4.93148   1
   6 -12   4 10.8956 5.42803   3
   6 -12   4 5.78849 4.39747   1
  -7 -11   4 11.3860 4.30709   2
   6  11  -4 6.07177 3.08925   2
  -6 -11   4 3.13174 3.53262   2
   5  11  -4 7.46248 3.43613   2
  -5 -11   4 12.7729 3.83541   2
   4  11  -4 -2.2032 2.90057   2
  -4 -11   4 -0.6008 2.94588   2
   3  11  -4 0.59685 3.14607   2
  -3 -11   4 1.95086 2.71707   2
   2  11  -4 66.7653 6.59301   2
  -2 -11   4 68.7097 5.23421   2
  -2 -11   4 61.9121 7.53401   3
   1  11  -4 0.79841 3.33371   2
  -1 -11   4 -0.8893 1.85401   2
  -1 -11   4 4.57927 4.11985   3
  -1 -11   4 -1.1698 2.89998   5
   0  11  -4 3.97881 3.56397   2
   0 -11   4 1.16851 2.84680   5
   0 -11   4 4.09467 4.07409   1
   0 -11   4 -0.4019 3.92702   3
   0 -11   4 2.18926 1.43879   2
  -1  11  -4 58.0680 6.09149   2
   1 -11   4 53.2558 6.93810   3
   1 -11   4 64.9960 5.44969   5
   1 -11   4 60.8100 6.84684   1
   1 -11   4 66.5810 5.69798   5
  -2  11  -4 12.9383 3.83202   2
   2 -11   4 21.5034 2.84582   5
   2 -11   4 13.4072 4.90971   3
   2 -11   4 16.2371 2.58755   5
   2 -11   4 18.0780 4.78713   1
  -3  11  -4 -2.4059 3.00442   2
   3 -11   4 -5.6482 3.20240   1
   3 -11   4 -3.7700 3.35932   3
   4 -11   4 21.2440 4.95911   1
   4 -11   4 21.4884 5.69075   3
   5 -11   4 -2.9674 3.36949   1
   5 -11   4 -0.4123 4.01137   3
   6 -11   4 29.8061 5.37314   1
   6 -11   4 28.6200 6.86924   3
   7 -11   4 -4.8105 3.51261   1
   7 -11   4 2.90067 4.50882   3
   8  10  -4 3.83276 4.07948   5
  -8 -10   4 1.71093 4.03092   2
   7  10  -4 7.75136 4.57988   5
  -7 -10   4 8.46053 3.90297   2
   6  10  -4 3.23057 2.77033   2
  -6 -10   4 3.32709 3.63845   2
   5  10  -4 11.2348 3.41948   2
  -5 -10   4 14.9235 3.85803   2
   4  10  -4 173.889 8.70653   2
  -4 -10   4 170.929 8.24392   2
   3  10  -4 1.52441 2.95679   2
  -3 -10   4 0.89816 2.68544   2
   2  10  -4 0.96685 3.19695   2
  -2 -10   4 2.56411 2.42911   2
  -2 -10   4 0.94615 3.59752   3
  -2 -10   4 2.76689 3.44053   5
   1  10  -4 10.3865 3.49861   2
  -1 -10   4 9.50124 3.29210   5
  -1 -10   4 8.06954 3.72969   1
  -1 -10   4 6.97125 2.23543   2
  -1 -10   4 9.08678 4.20942   3
   0  10  -4 33.0987 4.57978   2
   0 -10   4 34.6459 2.81940   2
   0 -10   4 34.6392 4.32095   5
   0 -10   4 34.4150 5.33874   1
   0 -10   4 38.1483 5.69024   3
  -1  10  -4 4.59271 2.96683   2
   1 -10   4 4.72893 2.43462   5
   1 -10   4 5.54270 3.66208   3
   1 -10   4 5.69070 2.60582   5
   1 -10   4 8.02096 3.70951   1
  -2  10  -4 0.20490 2.68187   2
   2 -10   4 2.53560 3.87482   3
   2 -10   4 6.76314 3.42771   1
   2 -10   4 -0.7428 1.61711   5
   2 -10   4 1.51465 1.78744   5
  -3  10  -4 -0.4111 2.65554   2
   3 -10   4 1.58308 3.22061   1
   3 -10   4 1.67275 3.58400   3
   4 -10   4 12.3542 4.62960   3
   4 -10   4 20.6026 4.38965   1
   5 -10   4 53.3171 6.03059   1
   5 -10   4 64.7739 8.29163   3
   6 -10   4 28.3002 4.80097   1
   6 -10   4 27.9202 6.41071   3
   7 -10   4 -1.5962 3.16249   1
   7 -10   4 -1.1954 4.06274   3
   8 -10   4 8.79099 5.52479   3
   8 -10   4 9.58613 3.81369   1
   9   9  -4 0.62327 2.65666   5
   9   9  -4 6.32893 3.21776   5
  -9  -9   4 -2.6242 4.01227   2
   8   9  -4 10.1803 3.73072   5
   8   9  -4 10.0338 4.05487   5
  -8  -9   4 8.80882 4.06219   2
   7   9  -4 2.31723 3.75426   5
  -7  -9   4 -4.1015 3.12317   2
   6   9  -4 24.2823 5.05098   5
   6   9  -4 25.4321 3.58409   2
  -6  -9   4 25.6175 4.38717   2
   5   9  -4 15.1140 6.32066   5
   5   9  -4 14.1795 3.44955   2
  -5  -9   4 16.5285 3.90572   2
   4   9  -4 4.42104 2.79062   2
  -4  -9   4 -0.2177 2.76791   2
   3   9  -4 100.546 6.80885   2
  -3  -9   4 102.090 6.15679   2
   2   9  -4 30.4015 4.45887   2
  -2  -9   4 23.4298 3.33200   2
  -2  -9   4 30.0269 4.59673   1
  -2  -9   4 17.3537 3.72089   5
   1   9  -4 1.27350 2.85873   2
  -1  -9   4 7.08599 2.27077   2
  -1  -9   4 5.47264 2.77022   5
  -1  -9   4 0.04014 2.80619   1
  -1  -9   4 3.07878 3.36513   3
   0   9  -4 12.3506 3.34053   2
   0  -9   4 10.9047 1.91906   2
   0  -9   4 9.22181 3.70897   3
   0  -9   4 9.49987 3.49434   1
   0  -9   4 8.14176 2.89258   5
  -1   9  -4 15.1996 3.29200   2
   1  -9   4 14.1706 2.78105   5
   1  -9   4 14.4144 3.72870   1
   1  -9   4 18.3889 3.26632   5
   1  -9   4 25.3374 4.84499   3
  -2   9  -4 1.35623 2.31136   2
   2  -9   4 2.85426 1.65551   5
   2  -9   4 5.17202 1.80581   5
   2  -9   4 3.02501 3.03949   3
   2  -9   4 0.64831 2.69821   1
  -3   9  -4 106.406 5.73292   2
   3  -9   4 92.7161 7.16610   3
   3  -9   4 111.843 7.27007   1
   4  -9   4 3.09578 2.99736   1
   4  -9   4 5.83417 3.89453   3
   5  -9   4 261.337 12.8135   3
   5  -9   4 252.273 10.4888   1
   5  -9   4 251.850 10.4215   1
   6  -9   4 39.2758 4.62211   1
   6  -9   4 45.2291 7.10602   3
   6  -9   4 43.6347 4.92702   1
   7  -9   4 84.6262 6.62510   1
   7  -9   4 66.2790 8.60877   3
   7  -9   4 67.8461 5.73675   1
   8  -9   4 38.2680 4.59511   1
   8  -9   4 34.4382 4.49633   1
   8  -9   4 38.0469 7.30694   3
   9  -9   4 6.46709 2.88813   1
   9  -9   4 4.17240 3.09749   1
   9  -9   4 8.28848 5.30513   3
   9   8  -4 0.75335 4.54283   1
   9   8  -4 -0.5093 2.20499   5
  -9  -8   4 4.08822 3.95368   2
   8   8  -4 4.81906 2.82892   5
   8   8  -4 1.95519 4.30422   1
   8   8  -4 2.84559 3.01840   5
  -8  -8   4 6.44414 3.87241   2
   7   8  -4 -0.9612 3.92497   1
   7   8  -4 4.23238 3.46746   5
  -7  -8   4 -2.5369 3.07097   2
   6   8  -4 6.95860 2.24578   2
   6   8  -4 -0.0751 2.94328   5
   6   8  -4 -0.8486 3.54058   1
  -6  -8   4 3.06174 3.17752   2
   5   8  -4 -0.8522 2.13997   2
   5   8  -4 -2.5415 2.76139   5
   5   8  -4 16.8216 4.44234   1
  -5  -8   4 -3.2531 2.51574   2
   4   8  -4 63.5783 6.93721   5
   4   8  -4 54.9959 5.69075   1
   4   8  -4 47.3273 4.59679   2
  -4  -8   4 49.2138 4.67651   2
   3   8  -4 11.7923 2.96615   2
   3   8  -4 12.5664 3.42591   5
   3   8  -4 13.0682 3.40987   1
  -3  -8   4 15.8093 3.11341   2
  -3  -8   4 15.8514 3.77266   5
   2   8  -4 8.00268 3.40040   1
   2   8  -4 12.5544 3.14580   2
  -2  -8   4 14.2908 3.57990   5
  -2  -8   4 19.2913 3.75573   1
  -2  -8   4 13.2051 2.62877   2
   1   8  -4 16.5445 3.13818   2
  -1  -8   4 14.7798 2.34731   2
  -1  -8   4 9.61480 3.03851   1
  -1  -8   4 11.1344 3.18008   3
  -1  -8   4 17.3136 3.35432   5
   0   8  -4 20.5937 3.28262   2
   0  -8   4 12.3335 3.36720   3
   0  -8   4 16.7640 2.97816   5
   0  -8   4 17.1709 2.10624   2
   0  -8   4 14.5044 3.46166   1
  -1   8  -4 20.5725 3.05594   2
   1  -8   4 20.5955 3.79567   1
   1  -8   4 17.1624 2.81128   5
   1  -8   4 24.5310 4.39062   3
   1  -8   4 22.1820 1.71999   4
  -2   8  -4 4.57471 2.14086   2
   2  -8   4 6.56258 2.72153   1
   2  -8   4 5.98549 1.67930   5
   2  -8   4 7.06991 1.75704   5
   2  -8   4 6.25219 3.17609   3
   2  -8   4 8.08271 2.60193   1
  -3   8  -4 88.2911 4.70841   2
   3  -8   4 90.7026 3.48032   4
   3  -8   4 93.2869 6.86678   3
   3  -8   4 91.8766 5.81935   1
   3  -8   4 92.9117 6.19867   1
  -4   8  -4 162.978 6.51891   2
   4  -8   4 153.605 7.51052   1
   4  -8   4 146.454 8.86611   3
   4  -8   4 165.300 7.34344   1
   4  -8   4 145.942 5.48935   4
   5  -8   4 21.2690 3.53842   1
   5  -8   4 19.3795 2.94594   4
   5  -8   4 36.4543 5.91186   3
   5  -8   4 25.3670 3.53414   1
   6  -8   4 6.59261 2.65329   1
   6  -8   4 3.41155 4.07125   3
   6  -8   4 7.55330 2.90033   1
   6  -8   4 3.86367 2.75558   4
   7  -8   4 44.0392 4.25513   1
   7  -8   4 47.5653 4.48959   1
   7  -8   4 55.4268 7.58689   3
   7  -8   4 50.3002 5.47336   4
   8  -8   4 1.40307 2.52741   1
   8  -8   4 7.70017 2.66519   1
   8  -8   4 2.19408 4.42499   3
   9  -8   4 20.7053 3.44409   1
   9  -8   4 22.3377 3.39148   1
   9  -8   4 15.5910 5.94051   3
  10  -8   4 -0.1805 4.05561   3
  10  -8   4 -3.9922 2.23916   1
  10  -8   4 -1.0900 2.15140   1
  10   7  -4 3.41545 4.68441   1
 -10  -7   4 11.3273 4.46313   2
   9   7  -4 14.1043 5.27475   1
   8   7  -4 1.57093 2.34833   5
   8   7  -4 5.10754 4.41041   1
   8   7  -4 4.18287 2.71025   5
  -8  -7   4 0.24289 3.30482   2
   7   7  -4 15.9389 3.39798   5
   7   7  -4 12.9067 3.70864   5
   7   7  -4 16.4303 4.50063   1
  -7  -7   4 15.0606 3.77040   2
   6   7  -4 26.7694 2.48815   2
   6   7  -4 25.7364 4.56754   1
   6   7  -4 22.3898 4.25435   5
  -6  -7   4 21.4442 3.73956   2
   5   7  -4 46.3476 4.05428   2
   5   7  -4 49.5598 5.62904   5
   5   7  -4 52.6208 5.72371   1
  -5  -7   4 45.6919 4.58563   2
   4   7  -4 104.915 5.77032   2
   4   7  -4 100.001 7.14446   1
  -4  -7   4 101.978 5.83387   2
   3   7  -4 432.501 13.9313   5
   3   7  -4 429.640 13.1928   1
   3   7  -4 425.089 12.2777   2
  -3  -7   4 413.831 13.2945   1
  -3  -7   4 432.948 11.7715   2
  -3  -7   4 428.620 13.3291   5
   2   7  -4 851.825 20.7620   1
   2   7  -4 869.814 26.3684   5
   2   7  -4 869.389 20.3774   2
  -2  -7   4 868.924 21.5638   1
  -2  -7   4 868.656 21.1016   5
  -2  -7   4 869.974 19.1563   2
   1   7  -4 1.71948 2.24934   2
   1   7  -4 4.38425 2.51684   1
  -1  -7   4 4.46562 2.52210   1
  -1  -7   4 0.21183 1.70177   2
  -1  -7   4 2.35751 2.36759   3
  -1  -7   4 1.11228 2.25754   5
   0   7  -4 355.667 10.5024   2
   0  -7   4 360.749 10.6852   5
   0  -7   4 366.216 11.8303   3
   0  -7   4 357.418 8.78038   2
   0  -7   4 370.889 11.8497   1
  -1   7  -4 16.5009 2.69153   2
   1  -7   4 18.6003 1.78167   4
   1  -7   4 15.7521 1.11883   2
   1  -7   4 22.8451 3.65244   1
   1  -7   4 23.7700 3.93999   1
   1  -7   4 14.2322 3.49106   3
   1  -7   4 16.1565 2.41719   5
  -2   7  -4 15.9456 2.50997   2
   2  -7   4 22.2763 2.09580   4
   2  -7   4 17.9811 3.04335   1
   2  -7   4 20.5899 2.32934   5
   2  -7   4 19.9976 3.99096   3
   2  -7   4 18.5030 3.29204   1
   2  -7   4 16.5763 2.08917   5
  -3   7  -4 3.83648 1.75975   2
   3  -7   4 8.18408 3.28802   3
   3  -7   4 9.60269 2.53107   1
   3  -7   4 8.93302 1.94640   4
   3  -7   4 6.76741 2.56593   1
  -4   7  -4 482.901 10.7833   2
   4  -7   4 476.181 12.3984   4
   4  -7   4 479.349 15.6145   3
   4  -7   4 487.977 13.2835   1
   4  -7   4 493.223 13.0517   1
   5  -7   4 201.996 7.34912   1
   5  -7   4 211.188 10.4702   3
   5  -7   4 203.076 7.87296   4
   5  -7   4 192.101 7.63373   1
   6  -7   4 2.00454 1.89945   1
   6  -7   4 0.42829 2.09191   1
   6  -7   4 -2.4076 3.10410   3
   6  -7   4 4.37680 2.73745   4
   7  -7   4 74.1262 8.02038   3
   7  -7   4 79.8891 4.93823   1
   7  -7   4 80.8535 4.74076   1
   7  -7   4 88.1552 6.80357   4
   8  -7   4 8.93845 3.94752   4
   8  -7   4 7.38307 2.37738   1
   8  -7   4 6.27315 2.30107   1
   8  -7   4 7.74509 4.69737   3
   9  -7   4 10.5627 4.61569   4
   9  -7   4 10.3019 2.45802   1
   9  -7   4 21.2480 5.79672   3
   9  -7   4 9.56798 2.32964   1
  10  -7   4 15.6577 5.17474   4
  10  -7   4 21.1566 6.19683   3
  10  -7   4 18.3486 2.68493   1
  10  -7   4 12.8463 2.58920   1
  11  -7   4 4.89227 5.03453   4
  11  -7   4 6.95718 5.16931   3
  11   6  -4 11.8239 5.13511   1
  10   6  -4 -2.1813 4.10073   1
   9   6  -4 38.1997 5.96454   1
  -9  -6   4 49.4608 5.41059   2
   8   6  -4 154.783 9.47486   1
   8   6  -4 141.156 5.74661   5
   8   6  -4 150.812 6.08023   5
  -8  -6   4 155.621 7.93937   2
   7   6  -4 9.83480 3.03975   5
   7   6  -4 7.15564 2.57779   5
   7   6  -4 7.04430 3.53401   1
  -7  -6   4 11.4415 3.29158   2
   6   6  -4 45.6025 5.12569   1
   6   6  -4 47.6832 4.77781   5
  -6  -6   4 47.8620 4.59083   2
   5   6  -4 26.6417 4.06385   1
   5   6  -4 27.9297 3.92341   5
  -5  -6   4 21.1966 3.30515   2
   4   6  -4 12.8481 2.63790   5
   4   6  -4 10.0528 2.45172   2
   4   6  -4 16.2644 3.28510   1
  -4  -6   4 11.6715 2.58608   2
   3   6  -4 -0.1363 1.63130   2
   3   6  -4 3.11624 2.41176   5
   3   6  -4 5.23842 2.57770   1
  -3  -6   4 2.68920 2.14571   5
  -3  -6   4 0.75031 1.98393   1
  -3  -6   4 -1.6374 1.84822   2
   2   6  -4 4.14418 2.03032   2
   2   6  -4 2.28984 2.08439   5
   2   6  -4 8.10297 2.38238   1
  -2  -6   4 8.69831 2.46848   1
  -2  -6   4 6.93290 2.30870   5
  -2  -6   4 2.42933 1.84311   2
   1   6  -4 41.4470 3.68796   2
   1   6  -4 34.8233 3.43195   1
  -1  -6   4 34.6215 2.85689   2
  -1  -6   4 33.7289 3.68013   1
  -1  -6   4 34.5920 3.35380   5
   0   6  -4 1475.84 29.9957   2
   0  -6   4 1470.90 31.4315   3
   0  -6   4 1467.84 30.2581   5
   0  -6   4 1444.95 28.3369   2
   0  -6   4 1482.07 31.3595   1
  -1   6  -4 70.7640 4.04702   2
   1  -6   4 73.4494 5.09109   1
   1  -6   4 73.5280 4.00894   5
   1  -6   4 72.8359 2.29263   2
   1  -6   4 71.0758 5.25806   3
   1  -6   4 78.2618 4.86993   1
   1  -6   4 77.2267 3.12186   4
   1  -6   4 74.2168 2.26012   2
  -2   6  -4 396.863 9.80683   2
   2  -6   4 400.542 9.67762   4
   2  -6   4 394.538 11.2925   1
   2  -6   4 403.036 9.42260   5
   2  -6   4 387.965 10.9588   1
   2  -6   4 394.767 12.2312   3
   2  -6   4 411.413 9.30271   5
  -3   6  -4 129.694 4.29498   2
   3  -6   4 122.119 5.88394   1
   3  -6   4 122.542 5.54777   1
   3  -6   4 136.052 7.26785   3
   3  -6   4 129.828 5.22117   4
   4  -6   4 179.298 6.42366   1
   4  -6   4 186.766 7.12589   4
   4  -6   4 192.229 6.88065   1
   4  -6   4 189.147 8.96954   3
   5  -6   4 12.9082 3.08545   4
   5  -6   4 12.8875 2.48578   1
   5  -6   4 19.4896 4.23561   3
   5  -6   4 15.8949 2.37763   1
   6  -6   4 122.407 5.18165   1
   6  -6   4 122.352 4.84419   1
   6  -6   4 138.260 7.50206   4
   6  -6   4 123.326 8.46466   3
   7  -6   4 46.6966 3.23923   1
   7  -6   4 45.1771 5.33637   4
   7  -6   4 64.0985 7.66561   3
   7  -6   4 46.9588 3.49522   1
   8  -6   4 6.14244 4.27361   3
   8  -6   4 10.1826 4.11761   4
   8  -6   4 9.01484 2.02227   1
   8  -6   4 6.35025 1.81736   1
   9  -6   4 3.46026 1.60450   1
   9  -6   4 1.58292 4.02056   3
   9  -6   4 2.35149 3.87830   4
  10  -6   4 12.5681 5.31584   4
  10  -6   4 13.0027 5.29765   3
  11  -6   4 24.3047 6.42865   3
  11  -6   4 8.23434 5.37120   4
  11   5  -4 4.50002 4.51591   1
  10   5  -4 46.1601 6.17006   1
   9   5  -4 149.495 9.65276   1
  -9  -5   4 153.992 11.5928   2
   8   5  -4 4.52257 3.43648   1
  -8  -5   4 9.17800 3.08872   2
   7   5  -4 33.0452 3.45205   5
   7   5  -4 38.4590 3.47019   5
   7   5  -4 34.6147 4.63414   1
  -7  -5   4 36.6578 4.00041   2
   6   5  -4 139.831 7.51676   1
   6   5  -4 132.961 6.51631   5
   6   5  -4 136.875 6.36219   5
  -6  -5   4 124.159 6.11677   2
   5   5  -4 282.247 7.11097   2
   5   5  -4 276.154 10.0894   1
   5   5  -4 285.069 9.85030   5
   5   5  -4 276.710 6.90429   2
  -5  -5   4 278.487 8.74602   2
   4   5  -4 407.791 12.1094   1
   4   5  -4 383.175 11.9388   5
   4   5  -4 420.045 10.5319   2
  -4  -5   4 388.161 10.6658   2
   3   5  -4 199.300 7.76304   1
   3   5  -4 199.946 6.88823   2
   3   5  -4 207.206 8.01178   5
  -3  -5   4 202.460 6.70070   2
  -3  -5   4 205.866 7.65955   1
   2   5  -4 641.306 15.1270   2
   2   5  -4 626.967 16.1328   5
   2   5  -4 638.435 15.5505   1
  -2  -5   4 651.446 16.0153   1
  -2  -5   4 644.774 14.4232   2
  -2  -5   4 645.632 15.8527   5
   1   5  -4 303.906 8.69488   2
   1   5  -4 307.174 8.94923   1
  -1  -5   4 294.265 8.99494   5
  -1  -5   4 301.655 7.89354   2
  -1  -5   4 304.047 9.43881   1
   0   5  -4 1901.84 37.1026   2
   0  -5   4 1879.41 38.2259   1
   0  -5   4 1923.24 35.8761   2
   0  -5   4 1902.53 37.3778   5
   0  -5   4 1898.55 38.3590   3
  -1   5  -4 61.6950 3.39269   2
   1  -5   4 57.0463 4.56720   3
   1  -5   4 70.7655 2.85324   4
   1  -5   4 61.0675 2.01955   2
   1  -5   4 63.0721 3.32964   5
   1  -5   4 64.5565 3.99277   1
   1  -5   4 64.4356 4.33862   1
   1  -5   4 58.7837 1.95551   2
  -2   5  -4 285.062 7.09830   2
   2  -5   4 281.334 8.45908   1
   2  -5   4 297.416 9.69937   3
   2  -5   4 286.126 6.93243   5
   2  -5   4 282.612 6.67773   5
   2  -5   4 280.772 8.18711   1
   2  -5   4 296.728 7.71869   4
   3  -5   4 522.870 12.7332   4
   3  -5   4 515.440 12.0588   1
   3  -5   4 517.405 14.4816   3
   3  -5   4 496.472 12.3509   1
   4  -5   4 156.818 6.62261   4
   4  -5   4 147.328 5.46171   1
   4  -5   4 146.423 5.10295   1
   4  -5   4 160.811 7.92412   3
   5  -5   4 27.9560 2.48693   1
   5  -5   4 24.8617 3.65930   4
   5  -5   4 28.0054 2.23382   1
   5  -5   4 28.2642 4.59135   3
   6  -5   4 36.7065 2.71750   1
   6  -5   4 36.5832 2.45633   1
   6  -5   4 38.8010 4.70610   4
   6  -5   4 39.1284 5.45721   3
   7  -5   4 238.239 11.4331   3
   7  -5   4 239.455 10.8129   4
   8  -5   4 2.53939 3.75369   3
   8  -5   4 2.74234 3.60920   4
   9  -5   4 7.95505 4.28378   3
   9  -5   4 3.58249 4.16862   4
  10  -5   4 65.9072 8.03628   3
  10  -5   4 56.3024 7.48755   4
  11  -5   4 3.60890 4.41254   3
  11  -5   4 -9.9974 3.85757   4
  12  -5   4 -4.0412 4.66661   3
  12  -5   4 -7.0665 4.71800   4
  11   4  -4 1.37091 3.93887   1
  10   4  -4 -0.6154 3.44478   1
   9   4  -4 3.67785 3.44604   1
   8   4  -4 1.64844 2.97877   1
  -8  -4   4 1.16431 2.35104   2
   7   4  -4 6.58935 3.01381   1
   7   4  -4 5.52335 2.62854   1
  -7  -4   4 5.23033 2.34758   2
   6   4  -4 578.311 15.5276   1
   6   4  -4 558.085 13.8259   5
   6   4  -4 557.651 15.5949   1
   6   4  -4 551.324 13.7078   5
  -6  -4   4 577.236 13.9116   2
   5   4  -4 437.012 11.9748   5
   5   4  -4 447.835 12.7577   1
   5   4  -4 433.182 12.0943   5
   5   4  -4 431.760 12.7428   1
  -5  -4   4 458.547 11.4067   2
   4   4  -4 195.014 5.85356   2
   4   4  -4 178.911 7.29658   5
   4   4  -4 189.827 7.55600   1
  -4  -4   4 188.957 6.48467   2
   3   4  -4 90.7600 4.30916   2
   3   4  -4 95.9351 5.26417   1
   3   4  -4 98.2610 5.28769   5
  -3  -4   4 97.0178 4.42215   2
   2   4  -4 1384.16 29.0904   5
   2   4  -4 1419.39 28.1141   2
   2   4  -4 1383.02 28.4701   1
  -2  -4   4 1378.97 27.3840   2
  -2  -4   4 1373.69 28.7452   1
   1   4  -4 240.700 7.16297   2
   1   4  -4 249.461 7.37801   1
  -1  -4   4 259.919 7.87907   1
  -1  -4   4 257.007 6.66144   2
   0   4  -4 1155.47 23.2870   2
   0  -4   4 1163.57 23.5562   5
   0  -4   4 1151.42 24.1972   3
   0  -4   4 1149.85 24.1620   1
   0  -4   4 1166.87 22.3599   2
  -1   4  -4 331.039 7.94247   2
   1  -4   4 322.081 6.66927   2
   1  -4   4 329.165 8.57256   1
   1  -4   4 339.637 7.75922   4
   1  -4   4 336.941 8.05934   5
   1  -4   4 328.015 6.65621   2
   1  -4   4 331.720 8.86051   1
   1  -4   4 349.633 9.58062   3
  -2   4  -4 753.727 14.6416   2
   2  -4   4 750.444 14.5263   5
   2  -4   4 769.956 16.0158   4
   2  -4   4 725.080 16.0620   1
   2  -4   4 733.790 17.4711   3
   2  -4   4 739.227 14.3765   5
   2  -4   4 741.663 15.7593   1
   3  -4   4 632.659 13.6162   1
   3  -4   4 592.775 15.8459   3
   3  -4   4 613.937 13.1341   1
   3  -4   4 645.107 14.8632   4
   4  -4   4 320.741 10.1735   4
   4  -4   4 324.084 7.84734   1
   4  -4   4 324.144 7.53361   1
   4  -4   4 348.563 11.3319   3
   5  -4   4 442.538 9.33274   1
   5  -4   4 457.921 9.62486   1
   5  -4   4 465.849 14.4799   3
   5  -4   4 468.532 13.8327   4
   6  -4   4 202.093 9.61634   3
   6  -4   4 210.600 9.36371   4
   7  -4   4 123.242 8.21256   3
   7  -4   4 113.679 7.85129   4
   8  -4   4 2.80934 3.78326   4
   8  -4   4 -1.4087 3.26438   3
   9  -4   4 1.39104 3.80941   4
   9  -4   4 5.16901 4.19781   3
  10  -4   4 37.1186 6.77173   4
  10  -4   4 50.5941 7.33056   3
  11  -4   4 -0.7659 4.55739   3
  11  -4   4 0.51617 4.95709   4
  12  -4   4 -4.6339 5.23268   4
  12  -4   4 -3.6347 4.25686   3
  11   3  -4 3.13444 3.44382   1
  10   3  -4 12.7521 3.78733   1
   9   3  -4 10.4046 3.30984   1
   8   3  -4 -1.4293 2.80591   1
   8   3  -4 -0.3771 2.29332   1
   7   3  -4 4.88353 2.82636   1
   7   3  -4 4.83696 2.49253   1
  -7  -3   4 3.89705 2.12730   2
   6   3  -4 5.42745 1.67213   5
   6   3  -4 4.75614 2.39641   1
   6   3  -4 3.79211 2.52120   1
   6   3  -4 6.27019 1.60083   5
  -6  -3   4 3.35906 1.98082   2
   5   3  -4 1106.89 23.2952   5
   5   3  -4 1125.66 23.3811   5
   5   3  -4 1108.13 24.3141   1
   5   3  -4 1123.43 24.6317   1
  -5  -3   4 1103.84 22.8055   2
   4   3  -4 5.23155 2.07421   1
   4   3  -4 2.91744 1.04893   2
   4   3  -4 4.81431 1.85146   5
   4   3  -4 -1.7280 1.93852   1
   4   3  -4 2.71208 0.93253   2
   4   3  -4 4.07705 1.99930   5
  -4  -3   4 2.21225 1.72877   2
   3   3  -4 1453.45 29.6417   1
   3   3  -4 1472.51 28.5932   2
   3   3  -4 1461.83 29.9288   5
  -3  -3   4 1472.77 28.5860   2
   2   3  -4 895.887 18.5371   2
   2   3  -4 877.458 19.3574   5
   2   3  -4 905.264 19.0481   1
  -2  -3   4 889.175 18.0733   2
  -2  -3   4 880.098 19.1065   1
   1   3  -4 195.038 5.94350   1
   1   3  -4 207.781 5.91065   2
  -1  -3   4 196.747 5.32662   2
   0   3  -4 312.837 7.62158   2
   0  -3   4 312.634 8.20525   3
   0  -3   4 307.497 6.96931   2
   0  -3   4 315.910 7.81480   5
   0  -3   4 301.751 8.11605   1
  -1   3  -4 342.332 7.67969   2
   1  -3   4 344.612 9.10967   3
   1  -3   4 337.454 6.68413   2
   1  -3   4 349.171 6.72119   2
   1  -3   4 338.222 8.20957   1
   1  -3   4 350.881 7.87020   5
   1  -3   4 340.611 8.50696   1
   2  -3   4 1.23151 0.79780   1
   2  -3   4 0.89426 0.90723   1
   2  -3   4 1.42676 1.04995   4
   2  -3   4 3.01692 1.50629   3
   3  -3   4 1271.37 24.1628   1
   3  -3   4 1291.49 24.5348   1
   3  -3   4 1304.84 26.7384   4
   3  -3   4 1251.11 27.5219   3
   4  -3   4 793.602 19.4169   3
   4  -3   4 776.017 18.7161   4
   4  -3   4 764.361 14.8596   1
   5  -3   4 147.230 7.48288   3
   5  -3   4 157.624 7.48974   4
   6  -3   4 1460.47 33.1880   4
   6  -3   4 1420.12 33.0365   3
   7  -3   4 12.6419 3.94088   3
   7  -3   4 14.9077 4.15322   4
   8  -3   4 5.49783 3.73738   3
   8  -3   4 5.75371 4.02721   4
   9  -3   4 41.8716 6.36845   3
   9  -3   4 55.5665 7.26964   4
  10  -3   4 3.78741 4.30539   3
  10  -3   4 -4.0854 4.05075   4
  11  -3   4 -2.2056 3.90922   3
  11  -3   4 -2.5934 4.84848   4
  12  -3   4 1.97579 4.68638   3
  12  -3   4 -5.3799 4.76081   4
  12   2  -4 0.03208 3.35642   1
  11   2  -4 3.49066 3.15280   1
  10   2  -4 5.82629 3.00890   1
   9   2  -4 31.4638 4.18703   1
   9   2  -4 31.6210 3.97352   1
   8   2  -4 188.360 8.09268   1
   8   2  -4 220.238 8.51915   1
   7   2  -4 59.5002 4.80788   1
   7   2  -4 63.2072 4.83839   1
  -7  -2   4 60.4909 3.60984   2
   6   2  -4 1240.93 26.3819   1
   6   2  -4 1238.03 26.5489   1
  -6  -2   4 1225.95 24.5957   2
   5   2  -4 152.247 6.29226   1
   5   2  -4 146.354 4.65574   5
   5   2  -4 141.487 4.59864   5
   5   2  -4 136.570 6.01117   1
  -5  -2   4 146.407 4.94911   2
   4   2  -4 13.5336 2.09060   5
   4   2  -4 12.8398 1.96450   5
   4   2  -4 9.57377 2.04810   1
   4   2  -4 7.14430 1.92540   1
  -4  -2   4 10.6401 1.77570   2
   3   2  -4 581.663 13.3113   5
   3   2  -4 579.647 13.5571   1
   3   2  -4 585.749 11.8966   2
   3   2  -4 598.070 13.4037   1
   3   2  -4 561.416 13.2664   5
  -3  -2   4 593.543 12.4216   2
   2   2  -4 855.849 18.2565   1
   2   2  -4 884.425 18.5963   5
   2   2  -4 896.857 17.9214   2
  -2  -2   4 899.690 17.5993   2
   1   2  -4 3415.22 62.7844   2
   1   2  -4 3347.19 62.8102   1
  -1  -2   4 3434.54 62.1736   2
  -1  -2   4 3419.88 63.1859   1
  -1   2  -4 318.752 6.83429   2
   1  -2   4 316.579 6.02674   2
   1  -2   4 306.215 6.90118   5
   1  -2   4 322.810 7.35629   4
   1  -2   4 304.497 7.42680   1
   1  -2   4 314.428 6.08748   2
   1  -2   4 315.372 6.04189   2
   1  -2   4 305.259 8.03748   3
   1  -2   4 316.394 7.23694   1
   2  -2   4 277.807 6.46203   1
   2  -2   4 284.306 7.43870   4
   2  -2   4 262.277 7.89607   3
   2  -2   4 275.292 6.21510   1
   3  -2   4 146.990 6.03282   3
   3  -2   4 158.984 3.80886   1
   3  -2   4 164.478 5.95125   4
   3  -2   4 153.922 3.63991   1
   4  -2   4 17.6345 2.96738   4
   4  -2   4 11.7431 2.69420   3
   5  -2   4 1252.16 28.8214   4
   5  -2   4 1263.69 28.5948   3
   6  -2   4 436.508 13.8771   3
   6  -2   4 408.079 13.8112   4
   7  -2   4 136.706 8.90743   4
   7  -2   4 138.893 8.24571   3
   8  -2   4 0.96466 3.39463   4
   8  -2   4 8.65005 3.93201   3
   9  -2   4 54.2113 7.52358   4
   9  -2   4 49.2497 6.57898   3
  10  -2   4 28.7008 6.77910   4
  10  -2   4 26.5292 5.70524   3
  11  -2   4 -4.1045 3.81990   3
  11  -2   4 -8.4772 4.72221   4
  12  -2   4 4.61800 5.85299   4
  12   1  -4 10.3074 3.50550   1
  11   1  -4 -1.5646 2.39125   1
  10   1  -4 1.37891 2.48475   1
  10   1  -4 2.57385 2.54001   1
   9   1  -4 23.5217 3.50119   1
   9   1  -4 27.4722 3.52142   1
   8   1  -4 1.58208 2.04161   1
   8   1  -4 0.39991 1.99654   1
   7   1  -4 2.23358 1.94069   1
   7   1  -4 8.66518 2.20082   1
  -7  -1   4 0.88565 1.52644   2
   6   1  -4 1136.93 24.2714   1
   6   1  -4 1193.62 24.7287   1
  -6  -1   4 1156.20 22.4899   2
   5   1  -4 48.4547 3.68340   1
   5   1  -4 52.2448 3.70810   1
  -5  -1   4 46.2906 2.53373   2
   4   1  -4 19.9779 1.74279   5
   4   1  -4 20.5225 2.21778   1
   4   1  -4 21.8830 2.21594   1
   4   1  -4 22.6180 1.92042   5
  -4  -1   4 20.8851 1.72038   2
   3   1  -4 3301.66 61.6907   1
   3   1  -4 3353.85 62.0797   1
   3   1  -4 3237.36 61.4098   5
   3   1  -4 3385.15 61.6791   5
  -3  -1   4 3362.13 60.7378   2
   2   1  -4 27.5339 2.19333   1
   2   1  -4 27.3029 1.63071   2
   2   1  -4 24.8446 2.04926   5
   2   1  -4 25.8788 2.05906   1
   2   1  -4 25.8012 2.09257   5
  -2  -1   4 27.2864 1.73469   2
   1   1  -4 8.97825 1.27699   1
   1   1  -4 11.1758 1.29706   5
   1   1  -4 6.85164 1.24342   5
   1   1  -4 8.67890 1.20225   2
  -1  -1   4 8.79059 1.09095   2
  -1  -1   4 10.5361 1.14200   3
  -1  -1   4 6.88395 1.17418   1
   0   1  -4 31.6123 1.77695   2
   0   1  -4 34.4900 1.82098   1
   0  -1   4 33.3558 1.54536   2
   0  -1   4 30.9121 1.75862   3
   0  -1   4 32.1498 1.71556   5
  -1   1  -4 723.657 13.7661   2
   1  -1   4 715.683 15.0523   3
   1  -1   4 704.539 14.2702   1
   1  -1   4 726.389 13.1422   2
   1  -1   4 696.414 13.8360   5
   1  -1   4 730.305 14.5517   4
   1  -1   4 696.532 14.0534   1
   1  -1   4 698.169 13.2345   2
   2  -1   4 11.7956 1.03060   1
   2  -1   4 12.2140 1.77535   3
   2  -1   4 11.1424 1.02259   1
   2  -1   4 7.56561 1.48261   4
   3  -1   4 55.1164 3.55914   4
   3  -1   4 56.2829 1.72983   1
   3  -1   4 55.3103 1.68340   1
   3  -1   4 55.6365 3.56519   3
   4  -1   4 65.3918 4.47964   3
   4  -1   4 72.3427 4.55553   4
   5  -1   4 93.5492 5.82961   3
   5  -1   4 84.5904 6.01116   4
   6  -1   4 -3.4564 2.13075   4
   6  -1   4 -1.1357 2.20490   3
   7  -1   4 81.3230 7.09884   4
   7  -1   4 99.6432 7.09699   3
   8  -1   4 131.819 9.54216   4
   8  -1   4 137.930 8.64239   3
   9  -1   4 17.8695 6.03848   4
   9  -1   4 15.8515 4.86952   3
  10  -1   4 6.56230 5.49238   4
  11  -1   4 -1.1021 4.56710   4
  11  -1   4 1.06816 1.61464   1
  11  -1   4 -0.4057 1.68325   1
  12  -1   4 -8.2548 5.39158   4
  12  -1   4 4.27242 1.82776   1
  12  -1   4 5.87911 2.10013   1
  12   0  -4 1.84896 2.68347   1
  11   0  -4 4.67465 2.56512   1
  11   0  -4 2.96208 2.88844   1
  10   0  -4 21.9551 3.30612   1
  10   0  -4 24.0569 3.61207   1
   9   0  -4 14.2743 2.82905   1
   9   0  -4 15.5401 2.78621   1
   8   0  -4 73.9556 4.81241   1
   8   0  -4 73.2350 4.59391   1
   7   0  -4 288.985 8.49380   1
   7   0  -4 286.410 8.66253   1
   6   0  -4 26.1610 2.70266   1
   6   0  -4 24.9376 2.60480   1
   5   0  -4 63.7965 3.62411   1
   5   0  -4 55.7010 3.50412   1
   4   0  -4 398.950 9.40662   1
   4   0  -4 391.532 9.58192   1
   3   0  -4 2.79080 1.06486   1
   3   0  -4 -0.3301 0.67271   5
   3   0  -4 1.54787 0.84791   5
   3   0  -4 1.99478 0.98381   1
  -3   0   4 0.37194 0.67831   2
   2   0  -4 5314.33 95.5364   2
   2   0  -4 5389.15 97.2606   1
   2   0  -4 5337.13 96.9140   1
   2   0  -4 5393.42 96.8593   5
   2   0  -4 5328.09 97.1424   5
  -2   0   4 5305.15 96.1362   2
   1   0  -4 3367.70 61.9393   5
   1   0  -4 3374.44 62.3903   5
   1   0  -4 3344.83 61.8597   1
   1   0  -4 3383.73 61.5994   2
  -1   0   4 3383.63 60.8252   3
  -1   0   4 3450.37 61.3478   2
   0   0  -4 11.5342 1.22881   1
   0   0  -4 8.43416 1.09771   2
   0   0   4 4.70837 0.93431   5
   0   0   4 7.33935 0.96979   3
   0   0   4 9.93114 1.26744   1
   0   0   4 9.05252 0.92436   2
  -1   0  -4 2864.66 52.5277   2
   1   0   4 2917.54 51.9769   2
   1   0   4 2855.58 53.4768   3
   1   0   4 2879.88 52.6804   1
   1   0   4 2830.79 52.9089   1
   1   0   4 2898.43 52.5727   5
   1   0   4 2941.09 53.3220   4
   2   0   4 446.436 9.25977   1
   2   0   4 443.066 9.24918   1
   2   0   4 453.697 10.9214   3
   2   0   4 456.135 10.8624   4
   2   0   4 454.751 9.40660   1
   3   0   4 190.450 6.81286   4
   3   0   4 188.775 4.53918   1
   3   0   4 205.330 6.73619   3
   3   0   4 194.566 4.52898   1
   4   0   4 1158.03 25.4502   3
   4   0   4 1180.62 21.6518   1
   4   0   4 1170.24 21.6553   1
   4   0   4 1136.21 25.9733   4
   5   0   4 11.7054 3.21213   4
   5   0   4 12.5960 2.78205   3
   6   0   4 364.127 12.1495   3
   6   0   4 342.055 12.7451   4
   7   0   4 251.731 10.4945   3
   7   0   4 223.030 5.53454   1
   7   0   4 235.449 11.0905   4
   7   0   4 218.979 5.44463   1
   8   0   4 7.44381 3.82570   3
   8   0   4 8.55194 1.59550   1
   8   0   4 9.29664 1.55877   1
   8   0   4 8.13580 4.39516   4
   9   0   4 409.102 17.1967   4
   9   0   4 438.173 10.3006   1
   9   0   4 434.916 10.1724   1
  10   0   4 1.52283 1.88232   1
  10   0   4 1.18301 4.73166   4
  10   0   4 4.66236 1.85747   1
  11   0   4 -1.3307 1.63942   1
  11   0   4 -9.4446 4.86115   4
  11   0   4 -0.9317 2.00850   1
  12   0   4 8.94097 2.43152   1
  12   0   4 -0.8964 6.01702   4
  12   0   4 4.36056 2.30121   1
  12  -1  -4 8.19419 2.91608   1
  11  -1  -4 18.7669 3.52622   1
  11  -1  -4 12.4550 2.79199   1
  10  -1  -4 34.7924 3.84621   1
  10  -1  -4 24.0164 3.09537   1
   9  -1  -4 1.43540 1.95779   1
   9  -1  -4 -1.2003 1.84014   1
   8  -1  -4 10.4792 2.22225   1
   8  -1  -4 3.62150 1.94328   1
   7  -1  -4 46.9084 3.51771   1
   7  -1  -4 42.3425 3.37104   1
   6  -1  -4 48.6708 3.33799   1
   6  -1  -4 47.0227 3.25337   1
   5  -1  -4 255.311 6.92283   1
   5  -1  -4 263.892 7.21841   1
   4  -1  -4 503.855 10.9604   1
   4  -1  -4 488.385 11.1575   1
   3  -1  -4 51.6273 2.57811   1
   3  -1  -4 52.6573 2.72498   1
   2  -1  -4 3242.35 60.2054   1
   2  -1  -4 3302.96 60.2770   5
   2  -1  -4 3257.85 59.8938   5
   2  -1  -4 3308.27 60.5705   1
  -2   1   4 3317.49 59.3982   2
   1  -1  -4 193.893 4.62139   2
   1  -1  -4 198.940 5.61820   1
   1  -1  -4 190.591 4.94342   5
   1  -1  -4 190.903 5.11937   1
   1  -1  -4 187.162 5.35865   5
  -1   1   4 186.614 4.53106   2
   0  -1  -4 2836.29 53.9538   5
   0  -1  -4 2891.16 53.5236   1
   0  -1  -4 2975.96 53.3697   2
   0   1   4 2945.15 52.9278   2
  -1  -1  -4 4238.11 77.9297   2
   1   1   4 4327.57 78.6377   3
   1   1   4 4288.79 78.1069   5
   1   1   4 4319.27 78.3832   1
   1   1   4 4154.79 78.3784   5
   1   1   4 4383.59 78.5905   4
   1   1   4 4366.51 77.4421   2
  -2  -1  -4 269.731 6.01017   2
   2   1   4 272.983 7.56713   3
   2   1   4 262.208 6.39238   1
   2   1   4 271.067 7.62729   4
   2   1   4 264.123 6.33516   5
   2   1   4 267.612 6.54588   1
   3   1   4 329.771 7.55360   1
   3   1   4 310.996 9.11642   3
   3   1   4 325.635 9.63075   4
   3   1   4 327.550 7.46860   1
   4   1   4 108.252 5.77162   4
   4   1   4 126.996 3.89548   1
   4   1   4 125.810 3.88666   1
   4   1   4 124.718 5.86463   3
   5   1   4 85.7717 3.36217   1
   5   1   4 78.8334 3.29765   1
   5   1   4 89.3528 5.31289   3
   5   1   4 88.3626 5.90303   4
   6   1   4 91.0395 7.03160   4
   6   1   4 99.3608 3.76371   1
   6   1   4 95.9794 3.79971   1
   7   1   4 61.1790 3.46766   1
   7   1   4 65.5626 6.98646   4
   7   1   4 61.5182 3.36163   1
   8   1   4 40.9079 3.21119   1
   8   1   4 45.5242 3.46109   1
   8   1   4 28.1387 5.52774   4
   9   1   4 38.1197 7.14939   4
   9   1   4 34.2505 3.22462   1
   9   1   4 26.1883 3.13591   1
  10   1   4 5.18702 4.96844   4
  10   1   4 8.61286 2.40308   1
  10   1   4 9.23335 2.62951   1
  11   1   4 16.8607 3.03527   1
  11   1   4 20.3992 6.91665   4
  11   1   4 16.3165 3.07450   1
  12   1   4 4.38492 2.43153   1
  12   1   4 4.68417 6.28890   4
  12   1   4 9.32714 3.00238   1
  12  -2  -4 5.73170 2.63209   1
  12  -2  -4 3.16106 2.92780   1
  11  -2  -4 17.4409 3.04562   1
  11  -2  -4 20.7164 3.39545   1
  10  -2  -4 -0.7442 1.97747   1
  10  -2  -4 -3.5144 1.92814   1
   9  -2  -4 21.2551 2.91192   1
   9  -2  -4 28.9799 3.32208   1
   8  -2  -4 34.1991 3.14302   1
   8  -2  -4 46.3964 3.72560   1
   7  -2  -4 15.4285 2.30048   1
   7  -2  -4 12.3469 2.09148   1
   6  -2  -4 2.14025 1.42996   1
   6  -2  -4 6.12208 1.69460   1
   5  -2  -4 5.49726 2.04146   3
   5  -2  -4 6.53040 1.72011   1
   5  -2  -4 5.74252 1.70567   1
   4  -2  -4 90.7032 3.55497   1
   4  -2  -4 93.4925 3.81824   1
   4  -2  -4 98.4254 3.83894   3
   3  -2  -4 1577.81 30.6685   1
   3  -2  -4 1579.89 30.3650   1
   3  -2  -4 1611.50 30.0153   3
   2  -2  -4 205.936 4.97571   5
   2  -2  -4 200.743 5.47673   1
   2  -2  -4 200.662 4.63004   3
   2  -2  -4 205.209 5.29363   5
   2  -2  -4 207.684 5.74552   1
  -2   2   4 204.308 4.62658   2
   1  -2  -4 1366.94 25.4011   2
   1  -2  -4 1374.97 26.6307   1
   1  -2  -4 1358.73 25.9841   5
   1  -2  -4 1355.28 26.6455   5
   1  -2  -4 1363.71 26.3883   1
  -1   2   4 1375.67 25.5728   2
   0  -2  -4 8721.43 155.350   1
   0  -2  -4 8391.24 154.946   5
   0  -2  -4 8740.57 155.834   5
   0   2   4 8607.45 155.503   1
  -1  -2  -4 2342.18 44.8796   1
  -1  -2  -4 2423.38 44.6161   2
   1   2   4 2401.51 44.1426   2
   1   2   4 2366.00 45.3384   5
   1   2   4 2475.97 45.1468   4
   1   2   4 2404.03 45.2128   1
  -2  -2  -4 246.664 6.09373   2
   2   2   4 247.821 5.56542   2
   2   2   4 248.557 6.66223   1
   2   2   4 242.098 6.53182   1
   2   2   4 241.696 6.54314   5
   2   2   4 244.076 7.21255   4
  -3  -2  -4 246.015 5.79019   2
   3   2   4 230.946 6.33731   1
   3   2   4 222.151 7.82518   4
   3   2   4 231.758 6.04170   5
   3   2   4 233.904 6.50891   1
  -4  -2  -4 18.2645 1.41025   2
   4   2   4 13.8027 1.85779   1
   4   2   4 14.5641 1.80057   1
   4   2   4 10.3126 2.47076   4
   5   2   4 111.201 6.70100   4
   5   2   4 121.494 4.62553   1
   5   2   4 108.668 4.58890   1
   6   2   4 658.246 14.9573   1
   6   2   4 658.652 19.2936   4
   6   2   4 645.129 14.7698   1
   7   2   4 17.7437 4.60612   4
   7   2   4 11.5289 2.45029   1
   7   2   4 11.0951 2.19352   1
   8   2   4 785.248 18.2077   1
   8   2   4 784.383 24.3159   4
   8   2   4 784.518 17.9385   1
   9   2   4 146.971 6.91241   1
   9   2   4 133.230 6.44713   1
   9   2   4 144.553 11.3063   4
  10   2   4 1.92479 2.41609   1
  10   2   4 -2.8881 4.37473   4
  10   2   4 2.54169 2.29237   1
  11   2   4 8.56912 2.72669   1
  11   2   4 0.23507 5.84838   4
  11   2   4 6.17140 2.83583   1
  12   2   4 0.22080 5.99586   4
  12   2   4 1.15028 2.94429   1
  12   2   4 1.12742 2.72994   1
  11  -3  -4 0.97396 2.18522   1
  11  -3  -4 -1.1365 2.23376   1
  10  -3  -4 16.7270 2.75514   1
  10  -3  -4 23.8840 3.33230   1
   9  -3  -4 44.8039 3.58467   1
   9  -3  -4 59.0586 4.36914   1
   8  -3  -4 107.045 4.98884   1
   8  -3  -4 95.6984 5.31413   1
   7  -3  -4 405.818 10.6289   1
   7  -3  -4 404.093 12.1027   3
   7  -3  -4 408.329 10.1515   1
   6  -3  -4 49.1043 4.13843   3
   6  -3  -4 50.8857 3.48888   1
   6  -3  -4 50.9421 3.26917   1
   5  -3  -4 74.6354 4.27372   3
   5  -3  -4 82.8114 3.84184   1
   5  -3  -4 70.3985 3.89629   1
   4  -3  -4 1437.14 27.8874   1
   4  -3  -4 1415.57 28.3520   3
   4  -3  -4 1433.95 28.2679   1
   3  -3  -4 756.659 15.6826   3
   3  -3  -4 755.635 16.2152   1
   3  -3  -4 761.703 15.8643   1
   2  -3  -4 581.990 12.0078   5
   2  -3  -4 607.373 12.2225   3
   2  -3  -4 587.508 13.1338   1
   2  -3  -4 583.575 12.4392   5
   2  -3  -4 586.445 12.8703   1
  -2   3   4 588.645 11.7472   2
   1  -3  -4 370.973 9.00364   1
   1  -3  -4 384.982 8.53135   5
   1  -3  -4 363.750 9.19078   1
   1  -3  -4 362.021 9.15135   5
   1  -3  -4 366.964 7.78408   2
  -1   3   4 380.325 8.10572   2
   0  -3  -4 1644.84 32.9031   5
   0  -3  -4 1668.63 32.5034   1
   0  -3  -4 1711.21 31.7880   2
   0  -3  -4 1648.35 32.0341   5
   0   3   4 1684.95 31.5241   2
   0   3   4 1703.47 33.0139   1
  -1  -3  -4 175.932 5.48637   1
  -1  -3  -4 172.271 5.03001   2
  -1  -3  -4 166.567 6.65228   5
   1   3   4 175.827 4.78541   2
   1   3   4 174.924 5.26789   4
   1   3   4 171.513 5.63412   1
  -2  -3  -4 1426.15 27.8398   2
   2   3   4 1419.36 28.7554   5
   2   3   4 1420.59 27.3423   2
   2   3   4 1445.88 29.1684   4
   2   3   4 1443.90 28.7480   1
  -3  -3  -4 431.519 9.93597   2
   3   3   4 424.813 10.5309   5
   3   3   4 436.070 9.07418   2
   3   3   4 425.578 10.5786   1
   3   3   4 424.431 11.9216   4
   3   3   4 430.193 10.8508   1
  -4  -3  -4 31.2896 2.46073   2
   4   3   4 25.5890 2.80755   1
   4   3   4 17.5143 2.60259   1
   4   3   4 25.7373 3.59069   4
   4   3   4 28.5990 2.60914   5
  -5  -3  -4 67.6690 3.18402   2
   5   3   4 69.1270 4.10484   1
   5   3   4 74.3114 5.63897   4
   5   3   4 67.4281 4.31831   1
  -6  -3  -4 0.11533 1.31389   2
   6   3   4 -0.8888 2.05645   1
   6   3   4 3.44965 3.45211   4
   6   3   4 -2.8517 1.69895   1
  -7  -3  -4 153.487 4.95653   2
   7   3   4 163.097 6.63981   1
   7   3   4 152.522 9.32103   4
   7   3   4 158.361 6.87108   1
   8   3   4 20.5118 3.22477   1
   8   3   4 13.9260 5.15874   4
   8   3   4 19.2971 3.35561   1
   9   3   4 26.7578 6.81939   4
   9   3   4 25.1870 3.86318   1
   9   3   4 27.0307 3.81278   1
  10   3   4 3.74036 2.89380   1
  10   3   4 4.06520 5.48887   4
  10   3   4 2.22293 2.60099   1
  11   3   4 5.88485 3.20495   1
  11   3   4 9.86881 6.25029   4
  11   3   4 8.60957 4.86089   1
  12   3   4 5.37804 6.80203   4
  12   3   4 -0.7076 3.09218   1
  11  -4  -4 8.40044 2.77698   1
  11  -4  -4 3.85112 2.31551   1
  10  -4  -4 -0.3194 2.09793   1
  10  -4  -4 1.32299 2.15547   1
   9  -4  -4 72.0061 5.13884   1
   9  -4  -4 62.4279 6.20222   3
   9  -4  -4 64.9784 4.62543   1
   8  -4  -4 33.1764 4.66195   3
   8  -4  -4 29.8207 3.38535   1
   8  -4  -4 31.6704 3.14098   1
   7  -4  -4 1148.61 23.4629   1
   7  -4  -4 1115.62 25.7387   3
   7  -4  -4 1136.62 23.9698   1
   6  -4  -4 16.3060 2.99489   3
   6  -4  -4 9.08597 2.03078   1
   6  -4  -4 12.0854 2.30372   1
   5  -4  -4 9.03814 1.98275   1
   5  -4  -4 13.5265 1.96888   1
   5  -4  -4 10.3367 2.41256   3
   4  -4  -4 596.922 13.9502   3
   4  -4  -4 580.240 13.3475   1
   4  -4  -4 590.964 13.7317   1
   3  -4  -4 34.8045 2.77050   1
   3  -4  -4 34.9193 2.83361   1
   3  -4  -4 29.7638 2.43653   3
  -3   4   4 29.7646 1.72854   2
   2  -4  -4 -0.0377 0.82829   5
   2  -4  -4 2.06108 1.13552   3
   2  -4  -4 0.65359 1.14212   1
   2  -4  -4 0.00372 1.02855   5
   2  -4  -4 -0.2891 1.16895   1
  -2   4   4 1.85323 0.86210   2
   1  -4  -4 294.955 6.36266   2
   1  -4  -4 277.736 8.07542   1
   1  -4  -4 288.738 7.93402   1
   1  -4  -4 288.730 7.97616   5
   1  -4  -4 288.390 7.23873   5
  -1   4   4 277.986 6.79261   2
  -1   4   4 283.754 6.84530   2
   0  -4  -4 429.589 11.1390   5
   0  -4  -4 428.144 10.8533   1
   0  -4  -4 441.962 9.91939   2
   0  -4  -4 439.882 10.4464   5
   0   4   4 456.107 9.71804   4
   0   4   4 440.564 9.88966   2
  -1  -4  -4 537.919 13.4139   5
  -1  -4  -4 544.419 12.2189   2
  -1  -4  -4 542.538 12.9715   1
   1   4   4 555.223 12.4456   4
   1   4   4 540.238 13.1684   1
   1   4   4 557.674 12.0613   2
  -2  -4  -4 431.726 11.2297   1
  -2  -4  -4 448.710 10.6541   2
   2   4   4 444.086 11.5679   1
   2   4   4 439.497 11.6597   5
   2   4   4 455.025 11.6171   4
   2   4   4 452.215 10.3212   2
  -3  -4  -4 22.8135 2.42218   2
   3   4   4 20.0385 1.98366   2
   3   4   4 23.5159 2.94333   1
   3   4   4 18.5082 3.02028   4
   3   4   4 20.7453 2.45326   5
  -4  -4  -4 28.8793 2.92499   2
   4   4   4 26.1949 1.74142   2
   4   4   4 32.1230 3.30875   1
   4   4   4 26.9293 1.84679   2
   4   4   4 29.8055 3.07303   5
   4   4   4 27.1958 3.98378   4
   4   4   4 26.5598 3.35351   1
  -5  -4  -4 10.0661 2.03560   2
   5   4   4 7.36683 2.06008   5
   5   4   4 7.28440 2.15851   1
   5   4   4 8.90661 3.03641   4
   5   4   4 5.51355 2.16926   1
  -6  -4  -4 80.8489 4.41931   2
   6   4   4 93.9652 7.07238   4
   6   4   4 73.3249 5.59944   1
   6   4   4 81.4061 5.33579   1
  -7  -4  -4 378.458 10.0405   2
   7   4   4 360.159 11.8174   1
   7   4   4 390.811 15.3067   4
   7   4   4 373.841 11.4855   1
   8   4   4 36.0990 6.97158   4
   8   4   4 28.6961 3.83488   1
   8   4   4 35.5444 4.38091   1
   9   4   4 8.28246 3.10880   1
   9   4   4 8.42155 2.99603   1
   9   4   4 2.69663 5.00622   4
  10   4   4 9.74975 3.55868   1
  10   4   4 13.9219 6.15892   4
  11   4   4 5.07041 6.11994   4
  11   4   4 6.12850 3.73590   1
  12   4   4 7.50633 6.79686   4
  12   4   4 10.8741 4.28605   1
  11  -5  -4 4.82151 2.77331   1
  11  -5  -4 6.97620 2.60412   1
  10  -5  -4 2.82655 2.38429   1
  10  -5  -4 5.18789 2.63536   1
   9  -5  -4 2.71706 2.43319   1
   9  -5  -4 2.53563 2.20147   1
   9  -5  -4 -0.5648 3.18717   3
   8  -5  -4 243.473 10.2573   3
   8  -5  -4 248.131 8.11294   1
   8  -5  -4 255.192 8.76231   1
   7  -5  -4 274.268 10.3136   3
   7  -5  -4 273.796 9.09102   1
   7  -5  -4 269.672 8.45256   1
   6  -5  -4 56.6909 4.77074   3
   6  -5  -4 52.7065 3.93754   1
   6  -5  -4 44.6161 3.80947   1
   5  -5  -4 469.746 12.1550   1
   5  -5  -4 468.479 11.7790   1
   5  -5  -4 478.977 12.9106   3
   4  -5  -4 450.284 11.7794   1
   4  -5  -4 452.103 11.9595   3
   4  -5  -4 454.667 11.4585   1
  -4   5   4 460.585 9.59439   2
   3  -5  -4 74.2416 3.86106   3
   3  -5  -4 72.9033 4.03782   1
   3  -5  -4 66.5589 4.14586   1
  -3   5   4 67.8958 2.79351   2
   2  -5  -4 16.9355 1.79679   5
   2  -5  -4 16.6639 2.41831   1
   2  -5  -4 20.1212 2.28809   5
   2  -5  -4 15.4968 2.35500   1
  -2   5   4 19.8845 1.77724   2
   1  -5  -4 205.759 7.29206   1
   1  -5  -4 221.749 7.34345   1
   1  -5  -4 233.033 7.28255   5
   1  -5  -4 219.490 6.38385   5
   1  -5  -4 216.619 5.28336   2
  -1   5   4 225.662 6.11371   2
   0  -5  -4 1885.27 36.2147   2
   0  -5  -4 1918.61 37.9745   1
   0  -5  -4 1943.29 37.2849   5
   0  -5  -4 1902.62 38.2330   5
   0   5   4 1885.03 36.4781   2
   0   5   4 1873.35 35.9286   4
  -1  -5  -4 -0.4295 1.52288   1
  -1  -5  -4 -0.5776 1.44330   5
  -1  -5  -4 1.84460 1.41303   5
  -1  -5  -4 0.45139 1.43554   2
   1   5   4 -1.9994 1.48168   1
   1   5   4 1.09911 1.31425   2
   1   5   4 2.90294 1.53274   4
  -2  -5  -4 2004.47 40.0463   1
  -2  -5  -4 2004.92 40.7132   5
  -2  -5  -4 2019.03 38.9846   2
   2   5   4 2034.61 39.8323   4
   2   5   4 1873.12 40.3221   5
   2   5   4 2014.85 38.7065   2
   2   5   4 2054.24 40.4774   1
  -3  -5  -4 15.4412 2.39129   2
   3   5   4 18.1397 3.00335   1
   3   5   4 14.5636 2.07954   2
   3   5   4 17.4549 2.99838   4
   3   5   4 16.3647 2.82907   5
  -4  -5  -4 87.3316 4.60170   2
   4   5   4 86.5013 3.78626   2
   4   5   4 93.4899 5.91474   4
   4   5   4 91.5185 5.25658   5
   4   5   4 89.6358 5.57241   1
  -5  -5  -4 -4.5639 1.77304   2
   5   5   4 -4.0113 1.94014   1
   5   5   4 -2.4684 2.72450   4
   5   5   4 -4.1461 2.29539   1
   5   5   4 -5.9611 1.64795   5
  -6  -5  -4 205.355 7.40003   2
   6   5   4 203.799 7.06656   5
   6   5   4 206.298 8.93423   1
   6   5   4 211.844 10.2981   4
   6   5   4 215.623 8.60381   1
  -7  -5  -4 7.34274 2.56687   2
   7   5   4 1.18163 4.07114   4
   7   5   4 9.00776 3.39122   1
   7   5   4 5.74764 2.70218   1
  -8  -5  -4 19.1466 3.21481   2
   8   5   4 18.2082 5.45971   4
   8   5   4 17.6283 3.75706   1
   8   5   4 14.4893 4.82267   1
   9   5   4 5.43381 4.85890   4
   9   5   4 5.74452 3.43618   1
  10   5   4 1.23780 3.39611   1
  10   5   4 -1.7945 5.50553   4
  11   5   4 28.1814 7.56515   4
  11   5   4 24.0780 5.11737   1
  12   5   4 -0.8610 4.33994   1
  12   5   4 -6.9719 5.81069   4
  10  -6  -4 19.0799 3.32132   1
  10  -6  -4 26.9361 3.92527   1
   9  -6  -4 36.7278 4.28025   1
   9  -6  -4 35.3821 3.81384   1
   8  -6  -4 20.2628 3.40935   1
   8  -6  -4 25.3636 4.46245   3
   8  -6  -4 22.3653 3.21587   1
   7  -6  -4 26.5020 3.26324   1
   7  -6  -4 29.6737 4.46452   3
   7  -6  -4 25.2771 3.50433   1
   6  -6  -4 10.4111 2.50861   1
   6  -6  -4 10.5225 2.75100   1
   6  -6  -4 13.4754 3.24037   3
   5  -6  -4 97.0346 5.73946   3
   5  -6  -4 90.2988 5.31301   1
   5  -6  -4 104.445 5.35481   1
   4  -6  -4 53.5138 4.22058   3
   4  -6  -4 51.6288 4.12601   1
   4  -6  -4 56.9143 4.37494   1
   4  -6  -4 56.3487 4.26218   1
  -4   6   4 55.1862 2.74026   2
   3  -6  -4 -3.5358 1.47194   1
   3  -6  -4 -2.6522 1.59822   1
   3  -6  -4 2.21892 1.74333   3
  -3   6   4 -0.5658 1.06011   2
   2  -6  -4 225.812 6.25451   5
   2  -6  -4 227.576 7.52536   3
   2  -6  -4 218.508 6.76133   5
   2  -6  -4 205.984 7.79384   1
   2  -6  -4 236.428 8.06171   1
  -2   6   4 230.305 6.39848   2
   1  -6  -4 359.996 7.88828   2
   1  -6  -4 358.145 10.7613   1
   1  -6  -4 357.008 9.42888   5
   1  -6  -4 379.605 15.0057   1
   1  -6  -4 341.506 10.1676   5
  -1   6   4 362.452 8.04317   4
  -1   6   4 360.873 9.21881   2
   0  -6  -4 7.47467 1.78321   2
   0  -6  -4 1.93717 2.17112   1
   0  -6  -4 4.80487 2.29342   5
   0  -6  -4 3.02073 1.69041   5
   0   6   4 4.55678 1.87307   2
   0   6   4 9.37019 1.48595   4
  -1  -6  -4 267.005 8.60447   5
  -1  -6  -4 258.660 7.81661   2
  -1  -6  -4 279.336 9.49514   5
  -1  -6  -4 267.609 9.17657   1
   1   6   4 269.565 7.69445   4
   1   6   4 268.821 9.16308   1
   1   6   4 269.548 7.97874   2
  -2  -6  -4 451.111 12.7746   1
  -2  -6  -4 441.560 11.5502   2
  -2  -6  -4 436.528 13.0895   5
   2   6   4 453.854 12.9504   1
   2   6   4 454.837 13.2711   5
   2   6   4 456.863 12.0088   4
   2   6   4 460.504 11.5486   2
  -3  -6  -4 146.823 6.17293   2
  -3  -6  -4 159.455 6.97408   1
   3   6   4 146.050 5.79629   2
   3   6   4 148.621 7.12874   1
   3   6   4 136.550 6.67625   4
   3   6   4 156.983 7.29041   5
  -4  -6  -4 124.719 5.95225   2
   4   6   4 134.790 7.19526   1
   4   6   4 126.841 5.21606   2
   4   6   4 136.631 7.40717   4
   4   6   4 124.054 6.77894   5
  -5  -6  -4 246.152 8.55887   2
   5   6   4 253.603 9.88242   1
   5   6   4 243.937 9.12703   5
   5   6   4 241.080 6.66446   2
   5   6   4 246.276 10.6621   4
  -6  -6  -4 457.524 12.8947   2
   6   6   4 488.009 16.0178   1
   6   6   4 465.571 13.0136   5
   6   6   4 430.959 15.8822   4
   6   6   4 483.500 14.7757   1
  -7  -6  -4 189.419 7.85045   2
   7   6   4 172.672 10.8673   4
   7   6   4 180.933 6.83093   5
   7   6   4 191.611 9.57622   1
  -8  -6  -4 1.12179 2.58633   2
   8   6   4 1.88160 5.13728   4
   8   6   4 6.86637 3.42684   1
  -9  -6  -4 13.2615 4.90318   2
   9   6   4 13.4957 4.67504   1
   9   6   4 13.9896 5.65344   4
  10   6   4 0.91078 4.00033   1
  10   6   4 -12.160 4.45985   4
  11   6   4 -5.5875 4.04194   1
  11   6   4 -1.2601 5.89170   4
  10  -7  -4 4.82518 2.77701   1
  10  -7  -4 8.28603 3.31065   1
   9  -7  -4 51.2197 5.12766   1
   9  -7  -4 42.6287 4.37626   1
   8  -7  -4 0.79641 3.19789   3
   8  -7  -4 4.31267 2.77615   1
   8  -7  -4 -0.3544 2.26416   1
   7  -7  -4 3.89486 2.62846   1
   7  -7  -4 -1.0528 2.30922   1
   7  -7  -4 -2.8717 2.61156   3
   6  -7  -4 111.075 6.29354   1
   6  -7  -4 114.887 6.50643   1
   6  -7  -4 104.954 6.95449   3
   6  -7  -4 95.4624 6.15418   1
   5  -7  -4 120.187 6.79983   3
   5  -7  -4 126.633 6.72453   1
   5  -7  -4 118.824 6.42461   1
   4  -7  -4 94.6279 5.73220   3
   4  -7  -4 90.6593 5.70758   1
   4  -7  -4 103.561 6.00649   1
  -4   7   4 98.2967 4.06377   2
   3  -7  -4 257.412 9.24325   1
   3  -7  -4 254.985 8.95634   3
   3  -7  -4 247.128 9.09807   1
  -3   7   4 255.047 7.21335   2
   2  -7  -4 13.9973 2.77417   1
   2  -7  -4 10.5998 2.28597   5
   2  -7  -4 16.5899 3.19576   1
   2  -7  -4 14.7856 2.90910   3
   2  -7  -4 14.2640 2.12249   5
  -2   7   4 12.7435 2.16749   2
   1  -7  -4 669.827 17.1772   1
   1  -7  -4 650.297 15.3456   5
   1  -7  -4 674.411 13.3213   2
   1  -7  -4 660.227 16.4709   5
   1  -7  -4 680.321 13.3917   2
  -1   7   4 682.184 13.5104   4
  -1   7   4 671.744 15.4077   2
   0  -7  -4 3.32444 2.43873   5
   0  -7  -4 3.62119 1.75345   2
   0  -7  -4 1.38361 2.26194   1
   0  -7  -4 3.07372 1.87089   5
   0   7   4 1.59824 1.93779   2
   0   7   4 5.43895 1.43499   4
  -1  -7  -4 2.02393 1.81407   5
  -1  -7  -4 1.52756 2.26305   5
  -1  -7  -4 -2.2087 2.28162   1
  -1  -7  -4 0.87468 1.88705   2
   1   7   4 2.72212 1.64162   4
   1   7   4 1.81705 2.23238   1
   1   7   4 2.44554 2.07033   2
  -2  -7  -4 170.485 8.20491   5
  -2  -7  -4 185.373 7.07062   2
  -2  -7  -4 183.872 7.60643   5
  -2  -7  -4 187.746 8.27877   1
   2   7   4 182.945 7.07167   2
   2   7   4 184.890 8.52695   5
   2   7   4 177.775 8.23318   1
   2   7   4 188.103 6.93898   4
  -3  -7  -4 14.2517 3.16254   1
  -3  -7  -4 15.7722 3.40517   5
  -3  -7  -4 9.39865 2.77184   2
   3   7   4 13.8414 2.69601   2
   3   7   4 6.77232 2.74374   1
   3   7   4 11.9282 3.47707   5
   3   7   4 15.1075 3.18197   4
  -4  -7  -4 3.03644 2.35993   2
   4   7   4 2.42246 1.90538   2
   4   7   4 1.11393 2.84863   4
   4   7   4 2.01538 2.55480   1
   4   7   4 5.69135 2.75068   5
  -5  -7  -4 86.0787 5.97222   2
   5   7   4 87.8786 4.59251   2
   5   7   4 87.9658 7.03806   4
   5   7   4 85.5767 7.03848   1
   5   7   4 101.288 6.88542   5
  -6  -7  -4 -4.0131 2.72689   2
   6   7   4 -1.1007 2.63536   5
   6   7   4 -4.9776 3.18530   1
   6   7   4 -0.9661 3.55961   4
  -7  -7  -4 59.5183 5.41258   2
   7   7   4 55.0305 7.36009   4
   7   7   4 61.7889 5.19752   5
   7   7   4 51.8820 6.17338   1
  -8  -7  -4 2.07750 3.53047   2
   8   7   4 3.44571 2.13393   5
   8   7   4 -0.4139 3.94374   1
   8   7   4 8.00229 5.35743   4
  -9  -7  -4 4.32785 3.43612   2
   9   7   4 4.17944 4.50422   1
   9   7   4 -1.0042 5.09909   4
  10   7   4 2.73475 4.67738   1
  10   7   4 -0.7200 5.41672   4
  11   7   4 -6.4862 5.30962   4
  11   7   4 -6.8682 4.39557   1
   9  -8  -4 7.72785 3.34804   1
   9  -8  -4 0.59992 2.83828   1
   8  -8  -4 21.8293 4.83292   3
   8  -8  -4 26.8451 5.00464   1
   8  -8  -4 20.1770 3.65669   1
   7  -8  -4 6.37862 3.40420   3
   7  -8  -4 4.87463 2.93985   1
   7  -8  -4 4.90847 2.80142   1
   6  -8  -4 6.61286 2.95885   1
   6  -8  -4 4.46161 2.88929   1
   6  -8  -4 6.35018 3.28361   3
   5  -8  -4 24.9179 3.91162   1
   5  -8  -4 24.2389 3.85203   1
   5  -8  -4 32.8680 4.93227   3
   4  -8  -4 39.2698 4.56272   1
   4  -8  -4 37.9573 4.46167   1
   4  -8  -4 46.6339 5.02900   3
  -4   8   4 42.5925 3.31135   2
   3  -8  -4 42.3184 4.74188   3
   3  -8  -4 35.6576 4.47312   1
   3  -8  -4 40.8857 4.59815   1
  -3   8   4 41.7370 3.50049   2
   2  -8  -4 1118.60 23.5281   5
   2  -8  -4 1051.36 25.5924   1
   2  -8  -4 1054.74 25.1410   3
   2  -8  -4 1086.42 22.5930   5
   2  -8  -4 1143.65 25.8629   1
  -2   8   4 1098.95 23.3932   2
   1  -8  -4 136.905 6.50600   5
   1  -8  -4 133.381 6.92188   3
   1  -8  -4 136.428 3.65205   2
   1  -8  -4 142.225 3.79697   2
   1  -8  -4 137.687 5.86329   5
   1  -8  -4 155.597 7.79052   1
  -1   8   4 139.274 6.11970   2
   0  -8  -4 19.2903 3.76453   1
   0  -8  -4 17.3791 2.38300   2
   0  -8  -4 15.4808 2.62158   5
   0  -8  -4 24.4069 3.72000   5
   0   8   4 17.1528 2.91610   2
  -1  -8  -4 62.4041 5.64205   1
  -1  -8  -4 56.0311 5.31111   5
  -1  -8  -4 53.5136 4.10520   2
   1   8   4 55.4355 4.61960   2
   1   8   4 58.9833 3.47189   4
   1   8   4 63.5574 6.01115   1
  -2  -8  -4 2.46974 2.10853   5
  -2  -8  -4 -3.8969 2.17875   2
  -2  -8  -4 -0.8289 2.63619   5
  -2  -8  -4 -1.0390 2.52890   1
   2   8   4 -0.4018 2.70815   1
   2   8   4 -3.8692 3.07609   5
   2   8   4 -1.8885 2.21691   2
   2   8   4 0.48796 1.94539   4
  -3  -8  -4 32.5155 4.43491   1
  -3  -8  -4 29.0791 4.24562   5
  -3  -8  -4 33.0943 3.93693   2
   3   8   4 34.7408 4.24144   4
   3   8   4 18.9611 4.24018   5
   3   8   4 37.6576 4.09664   2
   3   8   4 37.0797 4.95362   1
  -4  -8  -4 30.6072 4.42838   2
   4   8   4 27.2466 4.98031   1
   4   8   4 37.0268 4.87845   4
   4   8   4 37.6909 5.05010   5
   4   8   4 34.1706 3.94538   2
  -5  -8  -4 196.437 8.72263   2
   5   8   4 193.592 10.2523   1
   5   8   4 203.892 9.96526   5
   5   8   4 198.073 7.44194   2
   5   8   4 211.010 10.1616   4
  -6  -8  -4 94.9374 6.80428   2
   6   8   4 79.7700 7.27705   1
   6   8   4 90.9299 7.84960   4
   6   8   4 90.1953 4.25653   2
   6   8   4 97.7645 7.25757   5
  -7  -8  -4 -0.2218 3.18021   2
   7   8   4 4.59879 4.01964   1
   7   8   4 -1.2097 2.55371   5
   7   8   4 4.68726 4.46172   4
  -8  -8  -4 1.16028 3.70775   2
   8   8   4 -0.0949 2.56048   5
   8   8   4 -0.0680 4.30517   1
   8   8   4 9.17800 5.04050   4
  -9  -8  -4 24.0465 4.78139   2
   9   8   4 24.3612 6.15539   1
   9   8   4 14.0057 6.10406   4
 -10  -8  -4 5.92717 4.09445   2
  10   8   4 1.61656 5.69074   4
  10   8   4 1.41434 5.11271   1
   9  -9  -4 11.0239 3.76819   1
   8  -9  -4 1.63924 3.04577   1
   7  -9  -4 19.5392 4.03923   1
   7  -9  -4 13.9931 4.23647   3
   6  -9  -4 13.7984 3.88138   3
   6  -9  -4 5.67072 3.18337   1
   5  -9  -4 10.4496 3.51535   3
   5  -9  -4 6.45001 3.19534   1
   4  -9  -4 4.36967 2.95842   3
   4  -9  -4 7.57430 3.32324   1
  -4   9   4 9.03147 2.56776   2
   3  -9  -4 5.84862 3.25248   1
   3  -9  -4 1.12881 2.78942   3
  -3   9   4 0.32064 2.16771   2
   2  -9  -4 202.798 7.58571   5
   2  -9  -4 227.050 10.0687   1
   2  -9  -4 221.629 9.54913   3
   2  -9  -4 212.351 6.99900   5
  -2   9   4 209.859 7.97876   2
   1  -9  -4 157.050 6.61528   5
   1  -9  -4 164.459 8.19684   3
   1  -9  -4 153.247 8.72265   1
   1  -9  -4 151.940 7.43455   5
  -1   9   4 149.307 7.06455   2
   0  -9  -4 2.01385 3.13163   1
   0  -9  -4 3.34237 2.58904   5
   0  -9  -4 5.20255 2.55458   5
   0  -9  -4 3.08650 1.86389   2
   0   9   4 1.50957 2.57157   2
  -1  -9  -4 62.2636 4.52925   2
  -1  -9  -4 55.2702 5.97490   1
  -1  -9  -4 65.5042 5.85981   5
  -1  -9  -4 62.9001 5.17869   5
   1   9   4 56.5984 4.94547   2
  -2  -9  -4 188.620 8.66709   5
  -2  -9  -4 184.843 7.57246   2
  -2  -9  -4 176.967 9.30541   5
  -2  -9  -4 174.972 9.38994   1
   2   9   4 173.922 7.87925   2
   2   9   4 180.451 6.64420   4
  -3  -9  -4 130.548 6.99574   2
   3   9   4 119.212 6.72595   4
   3   9   4 136.185 7.15996   2
  -4  -9  -4 14.9589 3.97795   2
   4   9   4 15.1435 5.13492   1
   4   9   4 19.6095 3.72364   2
   4   9   4 18.2801 4.93172   5
   4   9   4 21.5505 4.06572   4
  -5  -9  -4 20.0540 4.20756   2
   5   9   4 22.6648 5.15313   1
   5   9   4 17.9265 3.44699   2
   5   9   4 20.3386 4.62339   5
   5   9   4 23.6715 4.65233   4
  -6  -9  -4 38.9163 5.19485   2
   6   9   4 46.7407 6.44840   1
   6   9   4 41.3142 6.27514   4
   6   9   4 37.5456 3.70473   2
   6   9   4 31.0398 5.35129   5
  -7  -9  -4 17.2688 4.27287   2
   7   9   4 21.0679 4.34299   5
   7   9   4 23.7775 5.72398   4
   7   9   4 27.0191 5.81779   1
  -8  -9  -4 4.28592 4.03300   2
   8   9   4 12.0977 5.27731   1
   8   9   4 5.30143 3.33021   5
   8   9   4 2.20578 5.00589   4
  -9  -9  -4 4.59930 4.08177   2
   9   9   4 8.94812 5.73762   1
   9   9   4 19.1859 6.23968   4
   9   9   4 6.29009 2.52176   5
 -10  -9  -4 10.9853 4.80249   2
  10   9   4 15.9659 6.25206   1
  10   9   4 9.39837 6.52795   4
   8 -10  -4 2.62374 3.46597   1
   7 -10  -4 0.53807 3.28091   1
   7 -10  -4 2.95360 3.76887   3
   6 -10  -4 18.2741 4.50231   3
   6 -10  -4 16.3187 4.30327   1
   5 -10  -4 2.20071 3.14454   3
   5 -10  -4 0.02287 3.46909   1
   4 -10  -4 14.5326 4.39786   1
   4 -10  -4 17.9278 4.36932   3
  -4  10   4 13.3205 3.84549   2
   3 -10  -4 144.378 8.34838   3
  -3  10   4 141.957 7.21526   2
   2 -10  -4 3.19412 2.01445   5
   2 -10  -4 4.04730 3.71616   1
   2 -10  -4 3.70793 2.30908   5
   2 -10  -4 3.45361 3.24185   3
  -2  10   4 4.91240 2.91740   2
   1 -10  -4 11.0748 2.66474   5
   1 -10  -4 9.17304 4.00760   1
   1 -10  -4 15.7635 4.23259   3
   1 -10  -4 7.69571 2.89043   5
  -1  10   4 12.3287 3.27392   2
   0 -10  -4 21.8041 3.85374   5
   0 -10  -4 23.5130 3.78919   5
   0 -10  -4 26.1757 2.68196   2
   0 -10  -4 16.2436 4.27916   1
   0  10   4 21.2558 3.84930   2
  -1 -10  -4 2.45263 2.90138   5
  -1 -10  -4 1.61340 2.73259   5
  -1 -10  -4 1.83310 3.43636   1
  -1 -10  -4 0.08926 2.11636   2
   1  10   4 2.55577 2.81204   2
  -2 -10  -4 13.3374 4.19971   5
  -2 -10  -4 10.7802 3.00135   2
   2  10   4 10.9645 3.41452   2
  -3 -10  -4 134.030 7.35896   2
   3  10   4 137.823 7.92003   2
  -4 -10  -4 1.95309 3.15971   2
   4  10   4 -3.0402 4.86022   4
   4  10   4 -4.7036 2.56777   2
  -5 -10  -4 196.020 9.26726   2
   5  10   4 189.113 9.88142   4
   5  10   4 203.872 8.68495   2
  -6 -10  -4 13.8213 4.14369   2
   6  10   4 9.00848 4.28897   5
   6  10   4 11.1040 3.02474   2
   6  10   4 1.50165 4.03837   4
  -7 -10  -4 -1.0714 3.76851   2
   7  10   4 0.25553 3.65239   5
   7  10   4 -5.2495 4.01018   4
  -8 -10  -4 8.40999 4.33710   2
   8  10   4 0.95871 4.75415   4
   8  10   4 2.31773 3.49407   5
  -9 -10  -4 -3.3551 3.79245   2
   9  10   4 -1.0726 2.55540   5
   9  10   4 -4.1486 5.35034   4
   7 -11  -4 3.53048 4.07130   1
   6 -11  -4 -4.3821 3.63901   1
   6 -11  -4 -1.3201 3.21936   3
   5 -11  -4 3.96218 4.14037   1
   5 -11  -4 3.65865 3.69214   3
   4 -11  -4 26.1527 5.05103   3
   4 -11  -4 28.9645 5.50996   1
   3 -11  -4 22.7304 5.18376   1
   3 -11  -4 27.2421 5.20557   3
  -3  11   4 31.3777 4.59950   2
   2 -11  -4 28.8006 3.60677   5
   2 -11  -4 28.0988 5.71064   1
   2 -11  -4 38.0873 5.66097   3
   2 -11  -4 30.2883 3.44441   5
  -2  11   4 31.0109 4.73283   2
   1 -11  -4 46.2332 6.14046   3
   1 -11  -4 47.5173 6.49542   1
   1 -11  -4 45.1748 5.05414   5
   1 -11  -4 49.7512 4.58313   5
  -1  11   4 43.0007 5.31798   2
   0 -11  -4 14.8445 4.32007   3
   0 -11  -4 12.0932 3.38011   5
   0 -11  -4 11.6319 2.07009   2
   0 -11  -4 14.7488 4.64085   1
   0 -11  -4 11.4623 3.77484   5
   0  11   4 11.3284 3.77106   2
  -1 -11  -4 237.298 11.2401   5
  -1 -11  -4 234.900 7.97784   2
  -1 -11  -4 220.152 10.0994   5
   1  11   4 214.300 9.93817   2
  -2 -11  -4 32.1661 4.05085   2
   2  11   4 29.7068 4.78283   2
  -3 -11  -4 -8.3203 2.58986   2
   3  11   4 1.45290 3.13156   2
  -4 -11  -4 17.1613 4.02237   2
   4  11   4 19.6173 4.14980   2
  -5 -11  -4 1.86746 3.31264   2
   5  11   4 -1.3002 2.89553   2
  -6 -11  -4 25.2150 4.69069   2
   6  11   4 18.9661 3.68754   2
  -7 -11  -4 -3.4167 3.38107   2
   7  11   4 1.56760 3.82891   5
  -8 -11  -4 16.9351 4.93279   2
   8  11   4 8.23450 9.39246   4
   8  11   4 13.3377 4.44978   5
   5 -12  -4 -0.8179 4.15695   1
   5 -12  -4 2.42392 3.77296   3
   4 -12  -4 3.04423 3.77237   3
   4 -12  -4 2.60214 4.43594   1
   3 -12  -4 23.0808 5.25697   3
   3 -12  -4 5.30268 4.84462   1
  -3  12   4 13.5751 4.44396   2
   2 -12  -4 13.3306 5.25095   1
   2 -12  -4 8.24632 4.38967   3
   2 -12  -4 10.5574 2.70235   5
   2 -12  -4 14.1944 2.66237   5
  -2  12   4 9.49545 4.08307   2
   1 -12  -4 12.0978 4.51885   3
   1 -12  -4 8.58523 3.25530   5
   1 -12  -4 14.8982 3.38483   5
   1 -12  -4 15.3517 5.01161   1
  -1  12   4 13.3153 4.28145   2
   0 -12  -4 33.3002 5.37496   5
   0 -12  -4 30.3999 5.64671   3
   0 -12  -4 38.3617 4.88943   5
   0  12   4 21.9996 4.46494   2
  -1 -12  -4 26.3579 6.91668   5
  -1 -12  -4 10.6709 2.75279   2
  -1 -12  -4 12.8315 4.63492   5
   1  12   4 13.6926 4.23059   2
  -2 -12  -4 -5.0593 2.47849   2
   2  12   4 -5.9168 2.93534   2
  -3 -12  -4 7.95999 3.39542   2
   3  12   4 4.14661 3.57125   2
  -4 -12  -4 96.0337 7.14480   2
   4  12   4 106.228 7.83058   2
  -5 -12  -4 18.7896 4.31759   2
   5  12   4 9.24114 3.74100   2
  -6 -12  -4 -0.4251 3.43814   2
   6  12   4 -6.3710 2.41851   2
   4 -13  -4 4.26425 4.13430   3
   3 -13  -4 -0.0790 4.56229   1
   3 -13  -4 3.23463 4.22676   3
  -3  13   4 3.26157 4.18364   2
   2 -13  -4 -0.9375 1.84648   5
   2 -13  -4 3.05363 2.11852   5
   2 -13  -4 4.36987 3.99210   3
   2 -13  -4 7.94593 5.26508   1
  -2  13   4 5.83184 4.21844   2
   1 -13  -4 25.7382 4.31273   5
   1 -13  -4 27.6968 5.76593   3
   1 -13  -4 23.1807 3.75351   5
  -1  13   4 21.2816 4.80980   2
   0 -13  -4 4.66045 3.43620   5
   0 -13  -4 4.37053 3.57125   5
   0 -13  -4 7.50152 4.74120   3
   0  13   4 6.38157 4.02207   2
  -1 -13  -4 -1.0908 1.91137   2
  -1 -13  -4 0.32346 4.05247   3
  -1 -13  -4 -1.2111 3.35054   5
   1  13   4 -1.8670 3.40796   2
  -2 -13  -4 3.39371 2.66820   2
   2  13   4 0.92694 3.71637   2
  -3 -13  -4 13.0684 3.67966   2
   3  13   4 13.0285 4.23941   2
  -4 -13  -4 2.22653 3.10861   2
   4  13   4 0.94825 3.33354   2
  -5 -13  -4 0.00902 3.41143   2
   5  13   4 -0.0403 3.31167   2
   3  13  -5 1.22522 3.42812   2
  -3 -13   5 7.89747 3.00932   2
  -3 -13   5 0.61696 4.99048   3
   2  13  -5 4.22176 4.26359   2
  -2 -13   5 1.77866 2.48189   2
  -2 -13   5 5.67659 5.06436   3
   1  13  -5 -1.6960 3.81323   2
  -1 -13   5 -1.1028 3.26094   5
  -1 -13   5 1.76920 1.85332   2
  -1 -13   5 1.53506 4.57214   3
   0  13  -5 4.01155 4.25812   2
   0 -13   5 9.68763 5.28489   3
   0 -13   5 8.68750 3.70019   5
   0 -13   5 2.58823 3.18210   5
  -1  13  -5 -4.8288 3.57584   2
   1 -13   5 1.97066 2.67859   5
   1 -13   5 3.62498 2.72994   5
   1 -13   5 0.34650 4.50459   3
  -2  13  -5 12.5647 4.89203   2
   2 -13   5 23.8952 5.84722   1
   2 -13   5 14.9312 2.37328   5
   2 -13   5 11.8937 2.22337   5
   2 -13   5 28.4502 6.69912   3
  -3  13  -5 7.91387 4.33625   2
   3 -13   5 0.43935 4.30966   1
   3 -13   5 10.4235 5.34838   3
   5  12  -5 2.71870 3.17335   2
  -5 -12   5 2.41588 3.38261   2
   4  12  -5 2.25756 2.97130   2
  -4 -12   5 3.59892 4.71488   3
  -4 -12   5 2.24943 3.05231   2
   3  12  -5 -0.1538 3.23039   2
  -3 -12   5 -1.3032 4.55907   3
  -3 -12   5 0.12873 2.73005   2
   2  12  -5 -0.6098 3.55466   2
  -2 -12   5 3.43520 2.52483   2
  -2 -12   5 4.43542 4.73338   3
   1  12  -5 21.8498 4.83676   2
  -1 -12   5 19.4350 2.81311   2
  -1 -12   5 15.9404 4.17199   5
  -1 -12   5 14.7625 5.34699   3
   0  12  -5 2.04777 3.47683   2
   0 -12   5 1.38567 3.12421   5
   0 -12   5 2.29146 4.33844   3
   0 -12   5 1.22081 2.88291   5
  -1  12  -5 0.59249 3.72522   2
   1 -12   5 -0.5350 2.60659   5
   1 -12   5 -3.8280 3.80803   3
   1 -12   5 0.84457 3.92554   1
   1 -12   5 -0.6774 2.35097   5
  -2  12  -5 4.27044 3.69569   2
   2 -12   5 11.7241 5.25179   3
   2 -12   5 9.10442 2.36052   5
   2 -12   5 10.5214 4.68036   1
   2 -12   5 6.57684 2.06891   5
  -3  12  -5 4.45030 3.79461   2
   3 -12   5 8.27674 4.59003   1
   3 -12   5 4.50523 4.48576   3
   4 -12   5 17.9618 5.93776   3
   4 -12   5 15.9028 5.21344   1
   5 -12   5 5.72477 4.36858   1
   5 -12   5 7.54873 5.08795   3
   6 -12   5 -4.2348 4.42452   3
   6 -12   5 -2.2498 3.82564   1
   6  11  -5 1.06091 2.80370   2
  -6 -11   5 -2.5470 3.03681   2
   5  11  -5 -0.3471 2.89840   2
  -5 -11   5 -3.1246 3.11140   2
   4  11  -5 13.9920 3.86085   2
  -4 -11   5 11.4239 3.58829   2
   3  11  -5 -2.2382 2.99113   2
  -3 -11   5 7.68207 3.00736   2
  -3 -11   5 4.65798 4.63740   3
   2  11  -5 7.98181 3.90030   2
  -2 -11   5 13.1233 3.09699   2
  -2 -11   5 16.2056 4.93577   3
   1  11  -5 4.25357 3.55600   2
  -1 -11   5 4.58779 2.21005   2
  -1 -11   5 2.14051 4.16656   3
  -1 -11   5 8.31702 3.81139   5
   0  11  -5 23.6259 4.56114   2
   0 -11   5 16.6841 5.03418   3
   0 -11   5 17.8087 3.67452   5
   0 -11   5 19.7725 1.98852   2
   0 -11   5 20.6325 5.04708   1
  -1  11  -5 32.7442 5.08376   2
   1 -11   5 31.8955 6.03635   3
   1 -11   5 26.7669 5.35190   1
   1 -11   5 41.2786 4.60930   5
   1 -11   5 33.8274 4.17696   5
  -2  11  -5 -2.9768 2.93820   2
   2 -11   5 1.60633 1.95313   5
   2 -11   5 0.60684 1.77772   5
   2 -11   5 1.22631 3.43046   1
   2 -11   5 -3.9630 3.95110   3
  -3  11  -5 13.8845 3.89005   2
   3 -11   5 22.8743 5.57189   3
   3 -11   5 20.5571 5.08027   1
   4 -11   5 -5.6945 3.41509   1
   4 -11   5 4.59393 4.28607   3
   5 -11   5 -4.2699 3.34222   1
   5 -11   5 -2.2781 4.20836   3
   6 -11   5 8.10741 4.09701   1
   6 -11   5 13.1835 5.95842   3
   7 -11   5 -1.0187 4.29058   3
   7 -11   5 -6.7152 3.32369   1
   8  10  -5 -0.5361 3.14964   5
   8  10  -5 1.37780 4.00136   5
  -8 -10   5 -3.9218 3.78935   2
   7  10  -5 1.63390 4.12552   5
  -7 -10   5 0.86296 3.55500   2
   6  10  -5 4.29116 2.78304   2
  -6 -10   5 4.42073 3.70457   2
   5  10  -5 7.66440 3.27382   2
  -5 -10   5 3.42451 3.32390   2
   4  10  -5 27.0640 4.30674   2
  -4 -10   5 22.5422 4.00219   2
   3  10  -5 51.1706 5.70873   2
  -3 -10   5 49.4010 4.69648   2
   2  10  -5 52.7460 5.71063   2
  -2 -10   5 61.3902 6.86754   3
  -2 -10   5 64.6889 6.24955   5
  -2 -10   5 61.3485 4.92129   2
   1  10  -5 27.9076 4.54901   2
  -1 -10   5 17.6353 2.80222   2
  -1 -10   5 20.1697 4.94836   3
  -1 -10   5 13.7825 3.49962   5
  -1 -10   5 21.2060 4.82961   1
   0  10  -5 14.5842 3.85180   2
   0 -10   5 13.8102 2.01249   2
   0 -10   5 18.7836 4.29918   1
   0 -10   5 19.6854 4.95997   3
   0 -10   5 17.5451 3.61007   5
  -1  10  -5 5.82578 3.43074   2
   1 -10   5 6.61908 3.68199   1
   1 -10   5 3.89666 3.59988   3
   1 -10   5 4.99482 2.58775   5
   1 -10   5 9.84018 2.91152   5
  -2  10  -5 22.4987 4.06467   2
   2 -10   5 27.1993 4.96101   1
   2 -10   5 28.5528 5.59875   3
   2 -10   5 22.4474 2.78025   5
   2 -10   5 24.6306 2.94340   5
  -3  10  -5 59.6384 5.41739   2
   3 -10   5 40.6143 6.10852   3
   3 -10   5 48.7089 6.04678   1
   4 -10   5 3.15315 3.58047   1
   4 -10   5 6.25341 4.15193   3
   5 -10   5 4.37343 4.36354   3
   5 -10   5 -3.8844 3.20583   1
   6 -10   5 4.39097 4.83582   3
   6 -10   5 1.95563 3.33722   1
   7 -10   5 19.9180 4.35611   1
   7 -10   5 18.5010 5.85537   3
   8 -10   5 7.75699 5.28404   3
   8 -10   5 0.15572 3.23053   1
   8   9  -5 6.17788 3.73405   5
   8   9  -5 2.47220 3.78535   5
  -8  -9   5 3.33728 3.99482   2
   7   9  -5 7.08368 4.10600   5
  -7  -9   5 2.68670 3.60453   2
   6   9  -5 21.8578 5.06130   5
   6   9  -5 33.9836 4.10090   2
  -6  -9   5 30.3411 4.69667   2
   5   9  -5 6.98288 3.06200   2
  -5  -9   5 12.7130 3.58728   2
   4   9  -5 25.6219 4.14158   2
  -4  -9   5 35.7551 4.29455   2
   3   9  -5 31.5421 4.75080   2
  -3  -9   5 22.4133 3.58326   2
   2   9  -5 61.4269 5.70898   2
  -2  -9   5 66.2715 4.95621   2
  -2  -9   5 61.9874 5.93372   5
  -2  -9   5 59.6916 6.55813   3
   1   9  -5 57.5728 5.57522   2
  -1  -9   5 69.4308 6.87107   3
  -1  -9   5 65.3038 4.35373   2
  -1  -9   5 56.9471 5.28101   5
  -1  -9   5 79.7658 7.12134   1
   0   9  -5 62.1017 5.35911   2
   0  -9   5 60.0873 3.64185   4
   0  -9   5 56.2098 5.01770   5
   0  -9   5 62.7957 6.22293   1
   0  -9   5 66.3375 6.63484   3
   0  -9   5 62.2764 3.43276   2
  -1   9  -5 72.3088 5.63918   2
   1  -9   5 63.8729 6.27161   1
   1  -9   5 65.1243 6.67164   3
   1  -9   5 61.5774 4.77173   5
  -2   9  -5 164.156 7.37225   2
   2  -9   5 169.567 9.35970   3
   2  -9   5 161.743 6.12122   5
   2  -9   5 176.378 9.01134   1
   2  -9   5 155.724 5.85130   5
  -3   9  -5 35.6961 3.96930   2
   3  -9   5 35.4396 4.96544   1
   3  -9   5 30.3327 5.40730   3
   4  -9   5 36.1138 4.78456   1
   4  -9   5 31.1174 5.62763   3
   5  -9   5 147.534 10.1644   3
   5  -9   5 139.788 8.12601   1
   6  -9   5 -5.7903 3.61424   3
   6  -9   5 1.64543 2.77198   1
   6  -9   5 -0.6473 2.77573   1
   7  -9   5 6.23456 3.05034   1
   7  -9   5 18.6944 5.71498   3
   7  -9   5 8.53594 3.11361   1
   8  -9   5 28.0998 4.14058   1
   8  -9   5 17.7878 3.83031   1
   8  -9   5 24.4934 6.50123   3
   9  -9   5 0.84324 2.72640   1
   9  -9   5 0.30028 2.74197   1
   9  -9   5 4.07553 4.86298   3
   9   8  -5 2.95875 2.48860   5
   9   8  -5 -0.5286 4.70592   1
  -9  -8   5 6.02848 4.07324   2
   8   8  -5 4.38407 3.57973   5
   8   8  -5 13.5930 3.68528   5
   8   8  -5 4.25966 4.59633   1
  -8  -8   5 12.7815 4.21919   2
   7   8  -5 33.2304 5.72354   1
   7   8  -5 27.5039 4.45230   5
   7   8  -5 32.6690 5.08437   5
  -7  -8   5 27.4974 4.62662   2
   6   8  -5 47.2906 3.94222   2
   6   8  -5 35.8779 5.51615   1
   6   8  -5 48.2134 5.92025   5
  -6  -8   5 43.1309 5.02123   2
   5   8  -5 -0.7608 2.15564   2
   5   8  -5 6.13072 3.55591   5
   5   8  -5 1.27507 3.29621   1
  -5  -8   5 -3.4195 2.59238   2
   4   8  -5 1.04145 3.02831   5
   4   8  -5 0.99835 2.41806   2
   4   8  -5 0.81348 2.95386   1
  -4  -8   5 -3.2082 2.48360   2
   3   8  -5 140.239 9.91811   1
   3   8  -5 146.869 7.40542   2
  -3  -8   5 143.474 6.70010   2
   2   8  -5 216.623 8.79802   2
  -2  -8   5 203.189 9.05379   5
  -2  -8   5 189.921 7.30471   2
  -2  -8   5 225.105 9.77913   1
   1   8  -5 0.27820 2.36113   2
  -1  -8   5 1.10497 1.76150   2
  -1  -8   5 2.71241 2.78252   1
  -1  -8   5 -0.8306 2.20802   5
  -1  -8   5 2.07621 3.26461   3
   0   8  -5 63.8366 5.23752   2
   0  -8   5 73.7289 6.33763   1
   0  -8   5 71.4275 3.52035   2
   0  -8   5 73.8413 6.21963   3
   0  -8   5 68.8394 5.12990   5
  -1   8  -5 15.6224 2.96822   2
   1  -8   5 17.4020 2.75228   5
   1  -8   5 21.1083 2.03768   4
   1  -8   5 21.5962 4.06117   3
   1  -8   5 17.9646 3.53782   1
  -2   8  -5 1.59704 2.08288   2
   2  -8   5 -0.9468 2.29748   1
   2  -8   5 2.70678 2.15858   1
   2  -8   5 -0.4838 1.33026   5
   2  -8   5 0.94702 1.26188   4
   2  -8   5 0.78552 1.49546   5
   2  -8   5 -3.2342 2.48418   3
  -3   8  -5 29.4440 3.24172   2
   3  -8   5 27.9318 3.68319   1
   3  -8   5 27.4962 4.73020   3
   3  -8   5 24.9921 3.80153   1
   3  -8   5 31.6082 2.87109   4
  -4   8  -5 5.80148 2.33845   2
   4  -8   5 8.47108 3.74015   3
   4  -8   5 3.91154 2.49678   1
   4  -8   5 7.33231 2.85295   1
   4  -8   5 9.14947 2.30713   4
   5  -8   5 89.7652 7.96029   3
   5  -8   5 89.9180 6.28162   1
   5  -8   5 79.6261 5.70785   1
   5  -8   5 88.7746 5.33681   4
   6  -8   5 200.858 8.15575   1
   6  -8   5 191.965 8.49911   4
   6  -8   5 202.799 8.44536   1
   6  -8   5 207.288 11.9804   3
   7  -8   5 18.5404 3.30201   1
   7  -8   5 17.6855 4.07922   4
   7  -8   5 16.1889 5.49685   3
   7  -8   5 15.4508 3.26434   1
   8  -8   5 -0.4444 5.01664   4
   8  -8   5 0.33342 2.13769   1
   8  -8   5 -0.5298 2.36691   1
   8  -8   5 3.63746 4.57022   3
   9  -8   5 22.6657 3.48287   1
   9  -8   5 17.2567 3.19986   1
   9  -8   5 25.6623 6.62478   3
  10  -8   5 2.92277 4.83218   3
  10  -8   5 8.31073 2.77269   1
  10  -8   5 6.12123 2.71769   1
  10   7  -5 5.14357 4.83439   1
 -10  -7   5 -1.1465 3.83497   2
   9   7  -5 3.76381 4.54304   1
  -9  -7   5 -0.6629 3.57737   2
   8   7  -5 25.3514 3.80452   5
   8   7  -5 28.4822 4.10484   5
   8   7  -5 31.0029 5.48554   1
  -8  -7   5 34.6739 4.95081   2
   7   7  -5 142.211 8.25243   5
   7   7  -5 141.678 7.90444   5
   7   7  -5 156.907 9.47810   1
  -7  -7   5 150.371 8.04772   2
   6   7  -5 18.9654 2.29907   2
   6   7  -5 21.3431 3.98909   5
   6   7  -5 25.4060 4.47436   1
  -6  -7   5 18.0813 3.69299   2
   5   7  -5 3.38717 2.25272   2
   5   7  -5 5.57791 3.17059   1
   5   7  -5 8.93952 3.44761   5
  -5  -7   5 3.19091 2.55311   2
   4   7  -5 342.484 10.8284   2
   4   7  -5 368.348 12.9433   5
   4   7  -5 376.377 12.5446   1
  -4  -7   5 355.127 10.9044   2
   3   7  -5 2.23150 2.10540   2
   3   7  -5 -1.6417 2.23103   5
   3   7  -5 -1.8607 2.47371   1
  -3  -7   5 3.34240 2.33924   2
  -3  -7   5 -2.4533 2.10218   1
  -3  -7   5 5.71751 2.73604   5
   2   7  -5 -5.6590 2.06134   1
   2   7  -5 1.11611 3.38527   5
   2   7  -5 -1.4914 2.08207   2
  -2  -7   5 -3.4368 1.82720   2
  -2  -7   5 0.00951 2.27078   5
  -2  -7   5 -1.9724 2.26195   1
   1   7  -5 8.18334 2.61157   2
   1   7  -5 12.0491 2.95984   1
  -1  -7   5 6.65323 2.61510   5
  -1  -7   5 3.33216 1.97500   2
  -1  -7   5 4.59756 2.68418   1
  -1  -7   5 9.35419 3.26489   3
   0   7  -5 113.971 5.81990   2
   0  -7   5 100.428 5.54161   5
   0  -7   5 98.7113 4.14752   2
   0  -7   5 110.754 6.61380   3
   0  -7   5 95.2681 6.24567   1
  -1   7  -5 51.6538 4.16223   2
   1  -7   5 56.5915 2.99261   4
   1  -7   5 51.8715 5.35356   3
   1  -7   5 55.9559 5.07385   1
   1  -7   5 49.7591 1.92394   2
   1  -7   5 50.6840 3.91939   5
  -2   7  -5 0.08225 1.72224   2
   2  -7   5 2.09366 1.37826   5
   2  -7   5 7.50987 2.47586   1
   2  -7   5 4.16622 2.36682   1
   2  -7   5 3.23920 1.64383   5
   2  -7   5 2.62591 1.51487   4
   2  -7   5 13.9841 3.74111   3
  -3   7  -5 182.093 6.08766   2
   3  -7   5 172.703 6.24189   4
   3  -7   5 174.631 7.58696   1
   3  -7   5 179.719 8.81760   3
   3  -7   5 169.395 7.10796   1
  -4   7  -5 187.700 5.75371   2
   4  -7   5 188.022 7.71501   1
   4  -7   5 185.674 7.30411   1
   4  -7   5 182.084 7.13447   4
   4  -7   5 200.009 9.75853   3
   5  -7   5 49.1981 4.01681   1
   5  -7   5 54.5415 4.72573   4
   5  -7   5 60.4326 4.85609   1
   5  -7   5 46.7260 6.09312   3
   6  -7   5 50.7021 3.98928   1
   6  -7   5 44.0203 6.37156   3
   6  -7   5 48.1165 4.14447   1
   6  -7   5 56.2675 5.38217   4
   7  -7   5 5.89144 4.32958   3
   7  -7   5 5.17042 2.39191   1
   7  -7   5 4.90338 2.04740   1
   7  -7   5 1.30209 3.18511   4
   8  -7   5 27.7557 3.09575   1
   8  -7   5 22.9072 3.15406   1
   8  -7   5 40.4972 5.78185   4
   8  -7   5 37.5400 6.65192   3
   9  -7   5 19.1166 2.65993   1
   9  -7   5 17.7761 2.80855   1
   9  -7   5 19.6740 6.08411   3
   9  -7   5 16.5341 4.98590   4
  10  -7   5 2.90467 2.19861   1
  10  -7   5 -2.1087 1.84370   1
  10  -7   5 -3.8552 3.83054   4
  10  -7   5 2.93891 4.83095   3
  11  -7   5 9.17199 2.47312   1
  11  -7   5 6.09706 2.27196   1
  11  -7   5 10.8123 5.47358   3
  11  -7   5 2.69089 4.83692   4
  10   6  -5 26.8173 5.87226   1
   9   6  -5 15.7886 4.87552   1
  -9  -6   5 30.1146 4.85287   2
   8   6  -5 14.0436 2.74434   5
   8   6  -5 12.9919 2.46070   5
   8   6  -5 7.78917 4.13358   1
  -8  -6   5 11.2487 3.51488   2
   7   6  -5 19.8085 4.20940   1
   7   6  -5 17.4291 3.52185   5
   7   6  -5 15.7567 3.22441   5
  -7  -6   5 15.7465 3.67845   2
   6   6  -5 173.877 8.08210   5
   6   6  -5 184.399 8.52175   5
   6   6  -5 185.231 9.18377   1
  -6  -6   5 185.732 7.84169   2
   5   6  -5 83.7354 6.09326   5
   5   6  -5 89.2688 4.53479   2
   5   6  -5 97.9378 6.61655   1
  -5  -6   5 95.0483 5.64122   2
   4   6  -5 -0.0294 2.19587   5
   4   6  -5 2.25013 2.36913   1
   4   6  -5 -1.8967 1.67916   2
  -4  -6   5 -2.6713 1.93221   2
   3   6  -5 7.82306 2.83220   5
   3   6  -5 6.74900 2.63419   1
   3   6  -5 9.29222 2.46804   2
  -3  -6   5 7.31679 2.44860   1
  -3  -6   5 5.56140 2.16195   2
  -3  -6   5 0.67485 2.63652   5
   2   6  -5 184.042 7.54109   1
   2   6  -5 174.784 7.94791   5
   2   6  -5 191.236 7.28210   2
  -2  -6   5 178.306 7.81273   1
  -2  -6   5 189.728 7.71747   5
  -2  -6   5 184.954 6.48397   2
   1   6  -5 7.99516 2.48543   2
   1   6  -5 2.38186 2.07069   1
  -1  -6   5 4.64040 2.80676   3
  -1  -6   5 4.68274 2.50729   1
  -1  -6   5 4.32820 1.77362   2
  -1  -6   5 3.12847 1.94196   5
   0   6  -5 306.773 9.38554   2
   0  -6   5 319.044 7.99498   2
   0  -6   5 338.381 10.6911   3
   0  -6   5 315.734 10.4199   1
   0  -6   5 306.375 9.42949   5
  -1   6  -5 6.49966 2.15345   2
   1  -6   5 5.50661 2.55683   1
   1  -6   5 7.84230 1.04250   2
   1  -6   5 9.84367 1.66194   4
   1  -6   5 9.77394 3.03677   3
   1  -6   5 5.22849 0.99582   2
   1  -6   5 5.68985 1.84112   5
   1  -6   5 8.06639 2.30140   1
  -2   6  -5 408.031 10.2390   2
   2  -6   5 402.673 12.7600   3
   2  -6   5 423.739 11.9214   1
   2  -6   5 404.336 9.50465   5
   2  -6   5 402.435 10.1794   4
   2  -6   5 404.528 11.3305   1
  -3   6  -5 390.510 9.37514   2
   3  -6   5 403.458 13.2535   3
   3  -6   5 415.914 11.0426   1
   3  -6   5 381.350 10.6478   4
   3  -6   5 398.071 11.2841   1
   4  -6   5 30.7295 4.51476   3
   4  -6   5 33.9976 3.10988   1
   4  -6   5 37.5247 3.82888   4
   4  -6   5 36.8280 3.52098   1
   5  -6   5 737.797 16.5331   1
   5  -6   5 743.770 18.9266   4
   5  -6   5 740.952 21.2384   3
   5  -6   5 742.848 17.0267   1
   6  -6   5 1.41973 1.54863   1
   6  -6   5 -0.5657 3.00530   3
   6  -6   5 -0.7234 2.49859   4
   6  -6   5 1.35151 1.80219   1
   7  -6   5 71.9396 8.04018   3
   7  -6   5 61.6000 6.25700   4
   7  -6   5 59.5575 3.93220   1
   7  -6   5 70.3486 3.74837   1
   8  -6   5 48.3949 7.16777   3
   8  -6   5 43.3718 6.16130   4
   8  -6   5 49.5750 3.73405   1
   8  -6   5 41.6060 3.34844   1
   9  -6   5 3.63289 4.36077   3
   9  -6   5 -0.8371 1.59372   1
   9  -6   5 -5.7053 3.10812   4
   9  -6   5 -2.3192 1.35223   1
  10  -6   5 13.9446 5.52568   3
  10  -6   5 23.6711 6.08287   4
  11  -6   5 2.65516 4.45084   3
  11  -6   5 -6.8808 4.22092   4
  11   5  -5 7.23324 4.49824   1
  10   5  -5 13.6445 4.60520   1
   9   5  -5 4.69097 3.92022   1
  -9  -5   5 3.04021 3.32980   2
   8   5  -5 -0.2550 3.14516   1
  -8  -5   5 2.98831 2.80848   2
   7   5  -5 2.43557 3.18518   1
   7   5  -5 1.52133 1.95273   5
   7   5  -5 1.78945 2.18348   5
  -7  -5   5 -0.6220 2.43107   2
   6   5  -5 0.56392 1.92522   5
   6   5  -5 1.26822 2.69802   1
   6   5  -5 3.60270 2.28284   5
  -6  -5   5 5.72371 2.55010   2
   5   5  -5 6.77717 2.83614   1
   5   5  -5 6.92425 1.62103   2
   5   5  -5 6.35289 2.31787   2
   5   5  -5 6.32473 2.42430   5
  -5  -5   5 7.30636 2.55631   2
   4   5  -5 345.403 11.0041   1
   4   5  -5 349.880 9.61633   2
   4   5  -5 335.989 11.1554   5
  -4  -5   5 345.227 9.78518   2
   3   5  -5 65.2775 5.00586   5
   3   5  -5 70.3678 5.03657   1
   3   5  -5 72.9315 4.31449   2
  -3  -5   5 61.9880 4.11443   2
  -3  -5   5 69.3470 4.87926   1
   2   5  -5 179.973 6.71431   2
   2   5  -5 183.978 7.09107   1
  -2  -5   5 188.748 7.22040   5
  -2  -5   5 177.327 6.05895   2
  -2  -5   5 180.005 7.33182   1
   1   5  -5 25.1458 2.84545   1
   1   5  -5 28.6182 2.97732   2
  -1  -5   5 23.1641 3.09489   3
  -1  -5   5 30.0145 2.56780   2
  -1  -5   5 32.3803 3.55870   1
  -1  -5   5 32.5956 3.33172   5
   0   5  -5 1170.73 24.1825   2
   0  -5   5 1156.17 25.1728   1
   0  -5   5 1162.70 24.2603   5
   0  -5   5 1171.31 22.8463   2
   0  -5   5 1139.57 25.1839   3
  -1   5  -5 1754.70 33.4398   2
   1  -5   5 1719.95 31.4027   2
   1  -5   5 1748.11 32.7638   4
   1  -5   5 1747.83 33.3723   5
   1  -5   5 1606.13 34.1451   1
   1  -5   5 1762.97 35.5301   3
   1  -5   5 1581.05 31.3182   2
   1  -5   5 1730.09 34.7769   1
  -2   5  -5 30.3633 2.49123   2
   2  -5   5 30.3489 3.08930   1
   2  -5   5 26.4615 2.09295   5
   2  -5   5 28.0361 2.84065   1
   2  -5   5 25.3522 2.60944   4
   2  -5   5 25.1652 3.79771   3
  -3   5  -5 600.250 11.9520   2
   3  -5   5 577.985 16.0786   3
   3  -5   5 585.641 13.4601   1
   3  -5   5 582.891 14.2388   4
   3  -5   5 554.050 13.7904   1
   4  -5   5 666.401 18.4651   3
   4  -5   5 662.690 14.5328   1
   4  -5   5 663.592 16.6183   4
   4  -5   5 653.753 14.9754   1
   5  -5   5 56.3373 6.22088   3
   5  -5   5 51.9204 5.09919   4
   5  -5   5 47.0231 2.95808   1
   5  -5   5 42.1898 3.27448   1
   6  -5   5 14.7105 1.84204   1
   6  -5   5 14.4636 4.15174   3
   6  -5   5 11.8491 2.01441   1
   6  -5   5 11.2782 3.38233   4
   7  -5   5 2.83844 3.41331   4
   7  -5   5 8.02011 3.88656   3
   7  -5   5 6.86804 1.57765   1
   7  -5   5 13.4000 1.59785   1
   8  -5   5 287.094 12.9333   4
   8  -5   5 256.706 12.8797   3
   9  -5   5 8.71779 4.58146   4
   9  -5   5 17.9888 5.29877   3
  10  -5   5 13.7052 5.32341   4
  10  -5   5 7.12973 4.63492   3
  11  -5   5 -2.0140 4.43412   4
  11  -5   5 4.46612 4.83913   3
  11   4  -5 49.6852 6.13272   1
  10   4  -5 29.3422 5.26753   1
   9   4  -5 3.69446 3.49036   1
   8   4  -5 2.55828 3.06112   1
  -8  -4   5 1.16111 2.47991   2
   7   4  -5 88.6965 6.50751   1
  -7  -4   5 83.7232 5.24477   2
   6   4  -5 22.0451 3.58123   1
   6   4  -5 23.7051 3.13141   5
   6   4  -5 27.5890 3.28958   5
   6   4  -5 24.4770 3.87181   1
  -6  -4   5 28.0099 3.35279   2
   5   4  -5 186.969 8.18882   1
   5   4  -5 191.719 7.38208   5
   5   4  -5 195.550 7.98944   1
   5   4  -5 185.889 7.38143   5
  -5  -4   5 184.478 6.75684   2
   4   4  -5 1667.82 34.4501   1
   4   4  -5 1658.63 34.6335   5
   4   4  -5 1642.47 32.4023   2
  -4  -4   5 1674.73 33.0267   2
   3   4  -5 174.488 6.11865   2
   3   4  -5 176.301 6.94894   1
   3   4  -5 164.399 6.94029   5
  -3  -4   5 171.193 5.93751   2
   2   4  -5 2714.67 51.1826   2
   2   4  -5 2525.25 52.0871   5
   2   4  -5 2711.95 51.5602   1
  -2  -4   5 2729.58 51.9999   1
  -2  -4   5 2682.62 50.3278   2
   1   4  -5 127.557 5.02176   2
   1   4  -5 126.004 5.13140   1
  -1  -4   5 125.208 5.45374   1
  -1  -4   5 125.015 5.18561   5
  -1  -4   5 136.552 4.46022   2
  -1  -4   5 122.882 5.19659   3
   0   4  -5 4.41495 1.42162   2
   0  -4   5 3.47116 1.35867   5
   0  -4   5 2.79097 1.42374   1
   0  -4   5 5.06321 1.16778   2
   0  -4   5 2.28104 1.83518   3
  -1   4  -5 18.0921 2.00133   2
   1  -4   5 19.3648 1.91739   5
   1  -4   5 20.7862 2.79753   3
   1  -4   5 12.4483 1.86908   1
   1  -4   5 18.6991 2.25171   1
   1  -4   5 17.3208 1.31972   2
   1  -4   5 15.0385 1.15301   2
  -2   4  -5 0.44142 0.98798   2
   2  -4   5 1.86490 1.48925   1
   2  -4   5 0.47033 1.23410   4
   2  -4   5 0.06979 0.78314   5
   2  -4   5 3.02730 1.84465   3
   2  -4   5 2.21285 1.28146   1
   3  -4   5 60.2267 3.08442   1
   3  -4   5 58.7914 3.38490   1
   3  -4   5 56.8979 4.72849   3
   3  -4   5 60.4803 3.98559   4
   4  -4   5 1255.89 27.4024   4
   4  -4   5 1237.12 24.5464   1
   4  -4   5 1241.81 24.1339   1
   4  -4   5 1230.57 28.5292   3
   5  -4   5 487.736 10.3576   1
   5  -4   5 474.553 14.4273   4
   5  -4   5 500.908 10.7702   1
   5  -4   5 512.024 15.5874   3
   6  -4   5 46.6637 5.32896   4
   6  -4   5 51.7225 6.11970   3
   7  -4   5 243.697 11.3364   4
   7  -4   5 253.001 11.5921   3
   8  -4   5 38.1722 6.09791   4
   8  -4   5 42.5105 6.63776   3
   9  -4   5 2.13005 3.79525   3
   9  -4   5 -1.8482 3.72257   4
  10  -4   5 5.86358 4.54943   3
  10  -4   5 3.28971 4.67931   4
  11  -4   5 9.29608 4.97165   3
  11  -4   5 1.13209 4.91277   4
  12  -4   5 4.15346 5.75427   4
  12  -4   5 7.82879 5.23166   3
  11   3  -5 11.3936 4.13518   1
  10   3  -5 -2.2526 2.91362   1
   9   3  -5 26.8044 4.31608   1
   8   3  -5 349.819 11.7245   1
  -8  -3   5 337.900 11.7430   2
   7   3  -5 -1.7880 2.26149   1
   7   3  -5 -1.5235 2.08146   1
  -7  -3   5 -0.7449 2.00337   2
   6   3  -5 7.23883 2.02448   5
   6   3  -5 10.1455 2.88441   1
   6   3  -5 4.35880 2.34638   1
   6   3  -5 8.36257 1.89321   5
  -6  -3   5 8.19999 2.31967   2
   5   3  -5 297.945 9.05051   5
   5   3  -5 300.872 10.0315   1
   5   3  -5 315.165 9.97665   1
   5   3  -5 311.242 9.13613   5
  -5  -3   5 318.231 8.67053   2
   4   3  -5 6.83141 2.45861   1
   4   3  -5 10.7167 2.44666   1
   4   3  -5 8.40194 1.38131   2
   4   3  -5 5.97578 2.19605   5
   4   3  -5 6.50270 1.23085   2
   4   3  -5 5.52909 2.00870   5
  -4  -3   5 9.66827 2.07831   2
   3   3  -5 1468.10 28.7975   2
   3   3  -5 1463.50 30.0980   5
   3   3  -5 1452.15 29.8062   1
  -3  -3   5 1451.44 28.6497   2
   2   3  -5 29.5582 2.61976   2
   2   3  -5 28.4488 2.61237   1
  -2  -3   5 33.5800 2.56351   2
  -2  -3   5 31.0392 2.78077   1
   1   3  -5 921.239 18.9137   2
   1   3  -5 896.530 18.8419   1
  -1  -3   5 889.444 18.9813   5
  -1  -3   5 897.355 17.9698   2
  -1  -3   5 857.832 18.6948   3
  -1  -3   5 902.346 19.3027   1
   0   3  -5 3.51825 1.19216   2
   0  -3   5 2.58955 1.26005   1
   0  -3   5 2.94497 1.52852   3
   0  -3   5 3.21912 1.06933   5
   0  -3   5 9.41771 1.17156   2
  -1   3  -5 139.953 4.23690   2
   1  -3   5 138.834 4.21255   5
   1  -3   5 130.435 4.51309   1
   1  -3   5 135.681 4.79667   1
   1  -3   5 140.684 3.29084   2
   1  -3   5 136.341 5.26610   3
  -2   3  -5 655.245 12.6806   2
   2  -3   5 652.419 15.5917   3
   2  -3   5 637.246 12.5152   5
   2  -3   5 629.556 13.9310   1
   2  -3   5 643.298 13.6020   1
   2  -3   5 650.033 14.4913   4
   3  -3   5 914.631 18.4549   1
   3  -3   5 893.767 21.1945   3
   3  -3   5 941.670 20.4443   4
   3  -3   5 912.800 18.0586   1
   4  -3   5 35.1463 2.18024   1
   4  -3   5 31.9099 3.77363   4
   4  -3   5 34.8570 1.97207   1
   4  -3   5 40.5686 4.53605   3
   5  -3   5 73.3332 5.93539   3
   5  -3   5 82.3076 5.84310   4
   6  -3   5 43.9968 5.21426   3
   6  -3   5 37.4207 5.16808   4
   7  -3   5 2.48165 3.16552   4
   7  -3   5 1.29904 3.14535   3
   8  -3   5 454.655 16.7510   4
   8  -3   5 435.994 16.1094   3
   9  -3   5 9.02240 4.39882   3
   9  -3   5 7.93567 4.70853   4
  10  -3   5 25.3490 6.58398   4
  10  -3   5 12.9366 5.12483   3
  11  -3   5 28.9844 6.50787   3
  11  -3   5 25.3372 6.86575   4
  12  -3   5 6.52725 5.10811   3
  12  -3   5 3.88233 5.80378   4
  11   2  -5 5.14011 3.47712   1
  10   2  -5 21.5213 3.99704   1
   9   2  -5 3.65300 2.63678   1
   8   2  -5 15.8277 3.29590   1
   8   2  -5 20.8908 3.51077   1
   7   2  -5 -0.5604 2.07243   1
   7   2  -5 1.54727 2.43007   1
  -7  -2   5 -0.0873 1.78386   2
   6   2  -5 96.8672 5.65030   1
   6   2  -5 88.4809 5.47974   1
  -6  -2   5 86.1190 4.30163   2
   5   2  -5 1996.24 40.3261   1
   5   2  -5 2035.17 39.0072   5
   5   2  -5 2058.29 38.9794   5
   5   2  -5 2063.96 40.8543   1
  -5  -2   5 2011.96 38.8203   2
   4   2  -5 2608.12 50.4443   1
   4   2  -5 2615.07 50.1773   5
   4   2  -5 2600.34 50.8726   1
   4   2  -5 2689.90 50.1946   5
  -4  -2   5 2611.65 49.1474   2
   3   2  -5 155.754 6.89579   1
   3   2  -5 154.795 5.65412   1
   3   2  -5 161.189 5.75989   5
   3   2  -5 149.487 4.50234   2
   3   2  -5 157.852 5.68191   5
  -3  -2   5 156.240 4.88430   2
   2   2  -5 190.531 5.92822   1
   2   2  -5 200.467 5.70110   2
   2   2  -5 185.398 6.18153   5
   2   2  -5 186.198 6.11038   5
  -2  -2   5 192.155 5.30183   2
   1   2  -5 141.092 4.56325   2
   1   2  -5 133.409 4.53534   1
  -1  -2   5 129.673 4.02313   2
  -1  -2   5 135.274 4.35040   3
  -1  -2   5 145.617 4.90383   1
   0   2  -5 187.972 5.32365   1
   0  -2   5 181.162 5.59894   1
   0  -2   5 185.155 5.58454   3
   0  -2   5 188.695 4.76895   2
   0  -2   5 182.322 5.28916   5
  -1   2  -5 22.1140 1.64820   2
   1  -2   5 17.7261 1.74244   1
   1  -2   5 17.4144 1.49370   5
   1  -2   5 13.6421 2.01386   3
   1  -2   5 19.1334 1.06711   2
   1  -2   5 18.1200 1.88776   1
  -2   2  -5 169.357 4.25406   2
   2  -2   5 168.882 4.62800   1
   2  -2   5 170.973 3.87224   5
   2  -2   5 165.875 6.07786   3
   2  -2   5 170.560 5.58467   4
   2  -2   5 176.519 4.91718   1
   3  -2   5 341.041 10.3856   3
   3  -2   5 365.950 7.79592   1
   3  -2   5 367.054 8.07234   1
   3  -2   5 367.091 10.1452   4
   4  -2   5 1954.77 40.6744   3
   4  -2   5 1949.36 35.8892   1
   4  -2   5 1991.87 36.0635   1
   4  -2   5 1961.04 40.5114   4
   5  -2   5 1458.00 32.6256   4
   5  -2   5 1452.89 32.4912   3
   6  -2   5 112.658 7.23423   3
   6  -2   5 113.139 7.52102   4
   7  -2   5 516.340 17.1175   4
   7  -2   5 502.862 16.4903   3
   8  -2   5 -0.9854 3.85782   4
   8  -2   5 10.6642 4.16398   3
   9  -2   5 0.60764 4.11098   4
   9  -2   5 0.85238 3.78657   3
  10  -2   5 91.5032 9.32752   3
  10  -2   5 89.8670 10.1456   4
  11  -2   5 20.7878 6.92960   4
  11  -2   5 22.5435 5.82493   3
  12  -2   5 -6.9317 5.19881   4
  12   1  -5 15.4179 3.75864   1
  11   1  -5 5.93711 3.12006   1
  10   1  -5 2.90872 2.60166   1
   9   1  -5 0.25094 2.25550   1
   9   1  -5 -2.3726 2.19524   1
   8   1  -5 17.5781 3.11491   1
   8   1  -5 23.5402 3.27090   1
   7   1  -5 41.0384 3.80144   1
   7   1  -5 41.5591 3.97489   1
  -7  -1   5 42.9862 3.05719   2
   6   1  -5 190.626 7.02933   1
   6   1  -5 191.423 7.24068   1
  -6  -1   5 185.698 5.55891   2
   5   1  -5 11.9358 2.34231   1
   5   1  -5 14.8470 2.45417   1
  -5  -1   5 16.5575 1.97050   2
   4   1  -5 868.238 17.8270   5
   4   1  -5 861.402 18.4927   1
   4   1  -5 859.250 18.8385   1
   4   1  -5 856.989 17.7221   5
  -4  -1   5 850.411 17.2472   2
   3   1  -5 10.1918 1.74443   1
   3   1  -5 7.71939 1.57599   1
   3   1  -5 10.0495 0.84471   2
   3   1  -5 9.52307 1.62709   5
   3   1  -5 9.86789 0.79818   2
   3   1  -5 8.00650 1.55655   5
  -3  -1   5 12.3441 1.46501   2
   2   1  -5 28.1317 2.22997   1
   2   1  -5 28.2138 2.33851   5
   2   1  -5 29.9793 1.92316   2
   2   1  -5 32.8832 2.36495   5
  -2  -1   5 29.3696 1.89044   2
   1   1  -5 406.311 9.66743   5
   1   1  -5 420.930 9.60378   1
   1   1  -5 419.599 9.53823   2
  -1  -1   5 413.992 8.95084   3
  -1  -1   5 416.460 8.98962   2
  -1  -1   5 425.836 9.91049   1
   0   1  -5 1579.43 29.8943   2
   0   1  -5 1518.00 29.7958   1
   0  -1   5 1572.76 29.2289   2
   0  -1   5 1572.82 30.2150   1
   0  -1   5 1549.23 29.8420   3
  -1   1  -5 952.800 18.4718   2
   1  -1   5 954.708 18.6659   1
   1  -1   5 968.925 17.6993   2
   1  -1   5 932.494 18.8974   1
   1  -1   5 940.183 19.5868   3
   1  -1   5 935.769 18.4293   5
   2  -1   5 3.78374 0.86868   1
   2  -1   5 3.61464 0.62354   5
   2  -1   5 2.52968 0.82762   1
   2  -1   5 9.21503 1.74887   3
   2  -1   5 4.55999 1.34291   4
   3  -1   5 -0.5398 1.09650   3
   3  -1   5 1.14188 0.65654   1
   3  -1   5 1.34507 1.30776   4
   3  -1   5 -0.0454 0.61131   1
   4  -1   5 722.408 18.0887   4
   4  -1   5 712.053 13.8087   1
   4  -1   5 706.396 13.7804   1
   4  -1   5 736.351 17.9908   3
   5  -1   5 334.450 11.5960   4
   5  -1   5 315.967 11.0396   3
   6  -1   5 138.896 8.32143   4
   6  -1   5 150.247 7.98976   3
   7  -1   5 426.018 15.4144   4
   7  -1   5 392.567 13.8900   3
   8  -1   5 6.81868 4.15302   4
   8  -1   5 15.2007 4.51945   3
   9  -1   5 46.4130 7.46773   4
   9  -1   5 47.4853 6.58013   3
  10  -1   5 39.5809 6.54313   3
  10  -1   5 39.7674 7.76881   4
  11  -1   5 3.16008 5.83542   4
  12  -1   5 1.16398 1.94246   1
  12  -1   5 6.49192 6.39008   4
  12  -1   5 4.77216 1.87103   1
  12   0  -5 -1.0971 2.61874   1
  11   0  -5 1.27589 2.51511   1
  10   0  -5 28.5493 3.95393   1
  10   0  -5 29.3219 3.65080   1
   9   0  -5 5.20413 2.38546   1
   9   0  -5 7.55002 2.46563   1
   8   0  -5 23.5048 3.27597   1
   8   0  -5 23.2558 3.07070   1
   7   0  -5 32.1015 3.25980   1
   7   0  -5 27.6002 3.15609   1
   6   0  -5 4.78380 1.90955   1
   6   0  -5 8.02845 2.09145   1
  -6   0   5 8.05511 1.54546   2
   5   0  -5 2817.42 53.5636   1
   5   0  -5 2799.31 53.0882   1
  -5   0   5 2800.30 51.4362   2
   4   0  -5 356.550 9.29536   1
   4   0  -5 357.450 9.02819   1
  -4   0   5 360.572 7.90398   2
   3   0  -5 226.120 6.09051   5
   3   0  -5 213.618 6.40871   1
   3   0  -5 219.459 6.16499   1
   3   0  -5 214.103 5.82493   5
  -3   0   5 222.887 5.38830   2
   2   0  -5 804.639 17.1743   5
   2   0  -5 822.063 16.8774   1
   2   0  -5 827.892 15.8673   2
   2   0  -5 828.523 17.2520   1
   2   0  -5 814.001 16.7957   5
  -2   0   5 820.008 16.0827   2
   1   0  -5 97.1296 3.82794   5
   1   0  -5 98.1678 3.32846   2
   1   0  -5 97.8982 3.52816   1
  -1   0   5 101.184 2.72585   3
  -1   0   5 99.4794 3.09500   2
   0   0  -5 62.3496 2.64401   2
   0   0   5 63.1446 2.54625   5
   0   0   5 65.9244 2.32013   2
   0   0   5 65.4757 2.51121   3
  -1   0  -5 98.1351 3.12649   2
   1   0   5 87.5633 2.97714   5
   1   0   5 90.0239 3.30239   1
   1   0   5 89.0409 2.51410   2
   1   0   5 88.2374 3.40751   4
   1   0   5 95.0883 3.63610   3
  -2   0  -5 3855.24 69.3420   2
   2   0   5 3798.99 69.8975   1
   2   0   5 3785.57 71.5630   4
   2   0   5 3822.52 71.7798   3
   2   0   5 3923.78 70.2176   1
   3   0   5 635.707 15.2431   3
   3   0   5 625.758 12.8407   1
   3   0   5 635.268 12.7585   1
   3   0   5 616.448 15.2169   4
   4   0   5 4470.40 85.2505   4
   4   0   5 4435.24 80.6359   1
   4   0   5 4532.91 84.7700   3
   4   0   5 4377.47 80.6826   1
   5   0   5 60.2494 5.76598   4
   5   0   5 53.0212 2.31070   1
   5   0   5 58.1436 4.94897   3
   5   0   5 53.3187 2.35475   1
   6   0   5 589.444 17.7976   4
   6   0   5 564.231 11.5961   1
   6   0   5 571.482 16.5994   3
   6   0   5 551.734 11.5859   1
   7   0   5 42.4622 2.47816   1
   7   0   5 53.9024 6.68084   4
   7   0   5 43.7869 2.47510   1
   7   0   5 43.0681 5.44177   3
   8   0   5 3.70951 1.47442   1
   8   0   5 4.30062 3.92232   4
   8   0   5 5.97750 1.49458   1
   8   0   5 4.79837 3.84010   3
   9   0   5 8.13420 2.09070   1
   9   0   5 17.7939 6.02270   4
   9   0   5 6.94819 2.28012   1
  10   0   5 47.4893 3.79695   1
  10   0   5 48.1156 3.62021   1
  10   0   5 28.3162 7.15366   4
  11   0   5 3.71146 5.29672   4
  11   0   5 4.81764 2.04461   1
  11   0   5 8.84184 2.47055   1
  12   0   5 11.4050 2.68997   1
  12   0   5 10.6505 2.58360   1
  12   0   5 5.14710 6.57962   4
  12  -1  -5 8.63152 3.22858   1
  11  -1  -5 6.11195 2.71966   1
  11  -1  -5 5.63364 3.81737   1
  10  -1  -5 3.35617 2.39053   1
  10  -1  -5 2.31412 2.28243   1
   9  -1  -5 14.2024 2.67082   1
   9  -1  -5 17.6494 3.05608   1
   8  -1  -5 49.9773 4.07837   1
   8  -1  -5 56.6351 4.51161   1
   7  -1  -5 5.30839 1.95507   1
   7  -1  -5 7.02149 2.08606   1
   6  -1  -5 176.907 5.98095   1
   6  -1  -5 163.100 6.13062   1
   5  -1  -5 285.981 8.21373   1
   5  -1  -5 295.151 7.96890   1
   4  -1  -5 14.8713 1.93713   1
   4  -1  -5 13.1674 1.81292   1
  -4   1   5 19.0561 1.38291   2
   3  -1  -5 1026.59 20.5367   1
   3  -1  -5 1008.83 19.9525   5
   3  -1  -5 1022.62 19.7581   5
   3  -1  -5 1031.28 20.9125   1
  -3   1   5 1014.55 19.4186   2
   2  -1  -5 57.0081 1.59166   2
   2  -1  -5 53.9381 2.75144   5
   2  -1  -5 58.7834 2.82895   1
   2  -1  -5 53.3092 2.82824   1
   2  -1  -5 56.1859 2.51620   5
  -2   1   5 53.6273 2.17901   2
   1  -1  -5 1562.25 29.7362   5
   1  -1  -5 1542.88 29.2986   2
   1  -1  -5 1540.79 30.3770   5
   1  -1  -5 1530.54 29.8525   1
  -1   1   5 1597.19 29.1997   2
   0  -1  -5 2821.84 53.4985   5
   0  -1  -5 2847.02 52.9417   1
   0  -1  -5 2870.89 52.7151   2
   0   1   5 2859.62 52.1718   2
   0   1   5 2833.34 52.2807   3
   0   1   5 2886.99 53.2427   1
  -1  -1  -5 2103.94 38.6327   2
   1   1   5 2057.48 39.1320   3
   1   1   5 2071.23 37.9174   2
   1   1   5 2086.39 39.1548   4
   1   1   5 2044.94 39.0274   1
   1   1   5 2024.43 38.6268   5
   1   1   5 2038.74 39.1099   5
  -2  -1  -5 127.298 3.77127   2
   2   1   5 128.618 3.03340   2
   2   1   5 124.787 4.05076   5
   2   1   5 133.822 4.24505   1
   2   1   5 136.318 4.98370   4
   2   1   5 128.045 4.88357   3
   2   1   5 130.064 3.13730   2
   2   1   5 133.516 4.10316   1
   2   1   5 128.612 4.05408   1
  -3  -1  -5 891.470 16.8346   2
   3   1   5 844.364 19.7024   3
   3   1   5 887.188 17.9145   1
   3   1   5 896.786 17.7696   1
   3   1   5 883.630 20.1261   4
   4   1   5 37.1928 2.33505   1
   4   1   5 26.2709 3.48970   3
   4   1   5 34.7819 3.98389   4
   4   1   5 37.6882 2.32639   1
   5   1   5 231.160 6.11765   1
   5   1   5 205.781 5.91440   1
   5   1   5 217.075 9.40672   4
   5   1   5 209.933 8.66794   3
   6   1   5 2.38618 1.32527   1
   6   1   5 3.25649 1.33538   1
   6   1   5 1.22648 2.84257   4
   6   1   5 0.05091 2.67580   3
   7   1   5 58.2120 3.43782   1
   7   1   5 60.4262 6.88860   4
   7   1   5 53.9904 3.40667   1
   8   1   5 99.8611 9.49083   4
   8   1   5 103.870 4.71452   1
   8   1   5 92.7735 4.75175   1
   9   1   5 0.99522 4.86341   4
   9   1   5 -0.7719 1.93820   1
   9   1   5 -2.1611 1.95201   1
  10   1   5 14.6846 2.88625   1
  10   1   5 13.8570 2.65448   1
  10   1   5 5.89818 5.12911   4
  11   1   5 0.76303 2.41225   1
  11   1   5 4.28284 2.34716   1
  11   1   5 1.22557 4.93128   4
  12   1   5 1.27238 2.49939   1
  12   1   5 -5.0938 5.60826   4
  12   1   5 8.69854 2.80045   1
  11  -2  -5 1.04988 2.64921   1
  11  -2  -5 0.39590 2.37218   1
  10  -2  -5 6.30169 2.63063   1
  10  -2  -5 4.40489 2.36279   1
   9  -2  -5 74.2724 5.23403   1
   9  -2  -5 74.3793 4.96312   1
   8  -2  -5 39.3905 3.78315   1
   8  -2  -5 38.8479 3.53576   1
   7  -2  -5 58.9302 4.14504   1
   7  -2  -5 62.8807 4.42012   1
   6  -2  -5 273.493 7.74410   1
   6  -2  -5 259.866 7.91267   1
   5  -2  -5 1826.09 35.3855   1
   5  -2  -5 1837.16 35.8972   1
   4  -2  -5 94.3690 4.24412   1
   4  -2  -5 94.5272 3.52176   3
   4  -2  -5 114.649 4.23018   1
   3  -2  -5 381.823 8.02048   5
   3  -2  -5 380.896 8.01991   3
   3  -2  -5 388.905 9.59974   1
   3  -2  -5 385.396 9.29016   1
   3  -2  -5 387.553 8.17586   5
  -3   2   5 388.035 8.06175   2
   2  -2  -5 110.550 4.06686   1
   2  -2  -5 107.486 3.96463   5
   2  -2  -5 118.639 4.33404   1
   2  -2  -5 114.090 3.66934   5
  -2   2   5 121.496 3.37282   2
   1  -2  -5 620.769 13.4587   1
   1  -2  -5 626.635 12.6007   2
   1  -2  -5 614.564 13.0507   5
   1  -2  -5 633.263 13.8488   5
  -1   2   5 617.375 12.5933   2
   0  -2  -5 44.4562 2.34767   2
   0  -2  -5 44.5984 2.60131   1
   0  -2  -5 46.1878 2.36765   5
   0   2   5 47.2458 2.07262   2
   0   2   5 43.5344 2.72317   1
   0   2   5 44.8378 2.05186   2
  -1  -2  -5 925.955 19.1725   1
  -1  -2  -5 957.756 18.9850   2
   1   2   5 916.193 19.6056   5
   1   2   5 959.378 19.3972   4
   1   2   5 929.717 18.3633   2
   1   2   5 963.674 19.5537   1
   1   2   5 944.194 19.2361   5
  -2  -2  -5 2121.92 39.7897   2
   2   2   5 2102.38 40.4241   5
   2   2   5 2081.09 40.4132   1
   2   2   5 2075.45 38.9993   2
   2   2   5 2186.57 41.3966   4
  -3  -2  -5 123.273 3.91479   2
   3   2   5 113.684 4.00575   5
   3   2   5 131.950 5.79027   4
   3   2   5 118.697 4.45328   1
   3   2   5 126.296 4.39732   1
  -4  -2  -5 37.6335 2.11471   2
   4   2   5 38.8305 2.81121   1
   4   2   5 36.7868 4.08193   4
   4   2   5 37.9707 2.93707   1
   4   2   5 38.0287 1.89178   5
   5   2   5 56.0370 3.42346   1
   5   2   5 52.8439 3.52884   1
   5   2   5 64.6737 6.06214   4
   6   2   5 4.59152 1.89792   1
   6   2   5 6.61277 3.45619   4
   6   2   5 4.29966 1.82763   1
   7   2   5 20.9006 2.79392   1
   7   2   5 28.8913 2.93286   1
   7   2   5 21.5677 4.86439   4
   8   2   5 42.9986 6.56025   4
   8   2   5 47.8293 4.33012   1
   8   2   5 47.1398 4.07603   1
   9   2   5 35.0087 6.64764   4
   9   2   5 51.0051 4.54805   1
   9   2   5 42.5608 4.09241   1
  10   2   5 44.8955 4.40617   1
  10   2   5 41.7388 4.14509   1
  10   2   5 37.6177 7.28167   4
  11   2   5 1.97658 5.62203   4
  11   2   5 2.84411 2.65689   1
  11   2   5 4.57652 2.56991   1
  12   2   5 3.13084 2.69744   1
  12   2   5 0.14103 5.73009   4
  12   2   5 5.90417 3.06657   1
  11  -3  -5 -0.5832 2.15637   1
  11  -3  -5 -3.9225 2.34208   1
  10  -3  -5 34.5624 3.97403   1
  10  -3  -5 27.3079 3.43291   1
   9  -3  -5 9.66889 2.69363   1
   9  -3  -5 7.17821 2.49704   1
   8  -3  -5 5.86141 2.39647   1
   8  -3  -5 -0.8306 2.17115   1
   7  -3  -5 242.591 7.82618   1
   7  -3  -5 270.543 8.48397   1
   6  -3  -5 48.5826 3.86900   1
   6  -3  -5 46.7184 3.88151   3
   5  -3  -5 23.6234 2.62918   3
   5  -3  -5 28.3501 2.78109   1
   5  -3  -5 22.3143 2.47782   1
   4  -3  -5 451.223 11.2944   1
   4  -3  -5 463.450 11.0393   1
   4  -3  -5 464.058 10.6285   3
   3  -3  -5 386.492 8.76189   3
   3  -3  -5 397.576 9.98278   1
   3  -3  -5 385.822 9.58871   1
  -3   3   5 389.721 8.28795   2
   2  -3  -5 145.727 3.99954   3
   2  -3  -5 149.682 5.27798   1
   2  -3  -5 148.112 5.05249   1
   2  -3  -5 152.486 4.90910   5
   2  -3  -5 148.956 4.39054   5
  -2   3   5 150.070 4.17479   2
   1  -3  -5 167.360 4.41867   2
   1  -3  -5 163.621 4.88656   5
   1  -3  -5 165.190 5.41000   1
   1  -3  -5 163.936 5.57395   5
   1  -3  -5 181.915 6.82315   1
  -1   3   5 169.892 4.59720   2
   0  -3  -5 564.718 12.1468   2
   0  -3  -5 556.198 12.3822   5
   0  -3  -5 562.786 13.2715   5
   0  -3  -5 562.757 12.8701   1
   0  -3  -5 564.433 12.8415   1
   0   3   5 572.393 13.0965   1
   0   3   5 557.131 11.8358   2
  -1  -3  -5 297.054 7.49084   2
  -1  -3  -5 295.253 8.67986   5
  -1  -3  -5 274.704 7.73635   1
   1   3   5 290.473 7.02245   2
   1   3   5 293.076 7.71363   4
   1   3   5 284.696 8.07253   1
  -2  -3  -5 315.712 8.15835   2
   2   3   5 322.809 9.16031   4
   2   3   5 333.180 8.96253   5
   2   3   5 323.328 7.65695   2
   2   3   5 319.421 8.85014   1
  -3  -3  -5 1.95869 1.18589   2
   3   3   5 -2.0461 1.61237   4
   3   3   5 -1.4023 1.18810   1
   3   3   5 0.85506 0.84595   2
   3   3   5 1.73714 1.35572   1
   3   3   5 0.68949 1.20054   5
  -4  -3  -5 1015.50 20.3952   2
   4   3   5 1006.60 20.6540   5
   4   3   5 1001.11 21.2792   1
   4   3   5 988.300 21.5601   1
   4   3   5 964.088 23.7050   4
  -5  -3  -5 0.34030 1.12336   2
   5   3   5 -1.2158 0.96744   5
   5   3   5 -1.5810 2.34873   4
   5   3   5 -0.9035 1.30663   1
   5   3   5 -1.7341 1.40607   1
  -6  -3  -5 687.544 14.8559   2
   6   3   5 687.963 20.4061   4
   6   3   5 690.924 16.3632   1
   6   3   5 705.479 16.7491   1
  -7  -3  -5 -1.6890 1.19366   2
   7   3   5 -4.1815 1.88287   1
   7   3   5 -3.2120 1.77163   1
   7   3   5 -1.9214 3.02993   4
   8   3   5 -3.3842 3.81702   4
   8   3   5 -1.1658 2.27202   1
   8   3   5 -3.1471 1.91291   1
   9   3   5 180.485 7.86455   1
   9   3   5 163.903 11.5905   4
   9   3   5 165.145 7.96257   1
  10   3   5 29.0731 4.04209   1
  10   3   5 26.5046 6.99774   4
  10   3   5 28.9060 4.28868   1
  11   3   5 6.94586 4.82356   1
  11   3   5 1.30622 5.62640   4
  11   3   5 2.73245 2.85891   1
  12   3   5 20.0805 7.89412   4
  12   3   5 19.7050 4.12488   1
  11  -4  -5 2.79869 2.60396   1
  11  -4  -5 3.16603 2.45007   1
  10  -4  -5 4.99111 2.69206   1
  10  -4  -5 2.19190 2.34730   1
   9  -4  -5 7.27255 2.68107   1
   9  -4  -5 3.55342 2.35602   1
   8  -4  -5 3.10820 2.41499   1
   8  -4  -5 3.67957 3.07509   3
   8  -4  -5 -1.4000 2.03663   1
   7  -4  -5 -1.8624 2.22034   1
   7  -4  -5 13.1514 3.21471   3
   7  -4  -5 6.47782 2.38632   1
   6  -4  -5 80.8290 4.87863   3
   6  -4  -5 86.3204 4.88683   1
   6  -4  -5 84.3676 4.58683   1
   5  -4  -5 381.105 10.4991   1
   5  -4  -5 394.585 10.4657   3
   5  -4  -5 391.548 10.1383   1
   4  -4  -5 57.5064 3.96651   1
   4  -4  -5 71.7176 3.61375   3
   4  -4  -5 62.7096 3.84019   1
  -4   4   5 58.8248 2.45612   2
   3  -4  -5 2.89372 1.21306   3
   3  -4  -5 0.05447 1.33202   1
   3  -4  -5 0.79573 1.42517   1
  -3   4   5 1.52110 0.94943   2
   2  -4  -5 1.14201 1.07257   3
   2  -4  -5 -0.1638 1.20489   1
   2  -4  -5 1.15377 1.20887   5
   2  -4  -5 0.66393 0.88225   5
   2  -4  -5 0.44889 1.21450   1
  -2   4   5 0.74794 0.85920   2
   1  -4  -5 81.2851 5.03640   1
   1  -4  -5 77.4389 3.33348   5
   1  -4  -5 75.7740 3.91109   1
   1  -4  -5 75.2153 2.80867   2
   1  -4  -5 80.6629 3.99940   1
   1  -4  -5 79.5598 4.01867   5
  -1   4   5 74.6546 3.03398   2
  -1   4   5 76.5747 3.06795   2
   0  -4  -5 160.542 5.33658   5
   0  -4  -5 163.384 5.05827   2
   0  -4  -5 160.115 5.80426   1
   0  -4  -5 170.107 6.19490   5
   0   4   5 166.970 4.91725   4
   0   4   5 157.619 7.57316   1
   0   4   5 163.620 4.96020   2
  -1  -4  -5 199.465 6.99324   5
  -1  -4  -5 196.419 5.98469   2
  -1  -4  -5 194.574 6.59855   1
  -1  -4  -5 199.327 7.78800   5
   1   4   5 190.975 6.72842   1
   1   4   5 198.922 5.74113   2
   1   4   5 195.563 6.12961   4
  -2  -4  -5 236.776 7.52856   1
  -2  -4  -5 242.369 7.02353   2
   2   4   5 231.696 6.54195   2
   2   4   5 239.833 7.84622   1
   2   4   5 239.707 7.79938   4
   2   4   5 236.966 7.83256   5
  -3  -4  -5 679.388 15.5472   2
   3   4   5 710.489 16.6061   5
   3   4   5 697.664 14.7916   2
   3   4   5 715.836 16.7808   1
   3   4   5 693.464 17.4989   4
  -4  -4  -5 21.5286 2.48636   2
   4   4   5 16.4767 2.72434   1
   4   4   5 19.6906 2.68208   1
   4   4   5 19.5342 2.57023   5
   4   4   5 20.9171 1.62004   2
   4   4   5 17.2776 1.53945   2
   4   4   5 22.0450 3.50715   4
  -5  -4  -5 215.999 6.76036   2
   5   4   5 210.153 7.58982   1
   5   4   5 212.668 7.94485   1
   5   4   5 182.967 8.92014   4
   5   4   5 202.307 6.66858   5
  -6  -4  -5 80.2543 4.43271   2
   6   4   5 71.6116 5.19495   1
   6   4   5 93.1725 7.04746   4
   6   4   5 89.9877 5.87282   1
  -7  -4  -5 23.3343 2.84572   2
   7   4   5 18.8157 3.32726   1
   7   4   5 23.8758 5.54759   4
   7   4   5 13.9736 3.30572   1
   8   4   5 6.76197 5.16560   4
   8   4   5 9.40709 2.94628   1
   8   4   5 11.0709 3.23213   1
   9   4   5 183.538 8.97783   1
   9   4   5 195.284 13.0086   4
   9   4   5 158.686 8.16441   1
  10   4   5 90.7686 7.23834   1
  10   4   5 83.3939 9.73330   4
  11   4   5 17.6642 4.26429   1
  11   4   5 15.1717 6.56570   4
  12   4   5 10.7752 4.28100   1
  12   4   5 16.7444 7.46006   4
  11  -5  -5 12.5745 3.32751   1
  11  -5  -5 8.58960 2.94079   1
  10  -5  -5 21.8964 3.39547   1
  10  -5  -5 24.9447 3.79249   1
   9  -5  -5 75.4430 5.73904   1
   9  -5  -5 68.4555 5.17589   1
   8  -5  -5 30.8078 3.55034   1
   8  -5  -5 41.3681 5.00129   3
   8  -5  -5 39.1248 4.09371   1
   7  -5  -5 2.99271 2.37198   1
   7  -5  -5 5.22533 2.35951   1
   7  -5  -5 3.00734 2.87895   3
   6  -5  -5 69.8209 4.59418   1
   6  -5  -5 62.1464 4.95125   3
   6  -5  -5 75.7753 5.18713   1
   5  -5  -5 114.469 5.38884   1
   5  -5  -5 115.635 5.71093   1
   5  -5  -5 115.793 5.54410   3
   4  -5  -5 119.324 5.13688   3
   4  -5  -5 113.544 5.54081   1
   4  -5  -5 119.763 5.38997   1
  -4   5   5 121.228 3.88315   2
   3  -5  -5 47.3481 3.58555   1
   3  -5  -5 47.0944 3.89065   1
   3  -5  -5 45.1203 3.03925   3
  -3   5   5 47.5940 2.51757   2
   2  -5  -5 75.1460 4.22121   1
   2  -5  -5 65.1009 4.23580   1
   2  -5  -5 67.9522 3.17873   5
   2  -5  -5 66.0570 4.08095   1
   2  -5  -5 76.0724 3.82825   5
   2  -5  -5 73.4794 3.63993   3
  -2   5   5 72.8742 3.11455   2
   1  -5  -5 442.122 9.50974   2
   1  -5  -5 448.694 10.6697   5
   1  -5  -5 453.507 11.7769   1
   1  -5  -5 433.241 11.6359   5
  -1   5   5 430.407 10.2241   2
   0  -5  -5 879.482 19.1428   5
   0  -5  -5 900.164 20.1598   1
   0  -5  -5 892.253 18.5069   2
   0  -5  -5 895.035 20.3510   5
   0   5   5 893.029 18.3453   4
   0   5   5 886.080 18.6513   2
  -1  -5  -5 37.9419 3.86637   5
  -1  -5  -5 40.0864 3.63053   1
  -1  -5  -5 31.7418 2.82552   2
  -1  -5  -5 29.6479 3.00823   5
   1   5   5 37.4339 3.65596   1
   1   5   5 36.0931 2.89448   2
   1   5   5 33.2806 2.92885   4
  -2  -5  -5 4.67242 2.22717   1
  -2  -5  -5 4.03470 2.27530   5
  -2  -5  -5 2.28082 1.87493   2
   2   5   5 4.45736 2.00076   5
   2   5   5 5.03574 2.36858   1
   2   5   5 3.50263 2.14526   4
   2   5   5 5.68135 1.70453   2
  -3  -5  -5 145.749 5.69313   2
   3   5   5 135.285 5.08099   2
   3   5   5 136.015 6.39741   5
   3   5   5 140.527 6.71604   4
   3   5   5 146.757 6.65701   1
  -4  -5  -5 47.1926 3.75991   2
   4   5   5 42.4851 4.08854   1
   4   5   5 44.9097 4.37970   5
   4   5   5 45.8813 2.86991   2
   4   5   5 41.5284 4.74685   4
  -5  -5  -5 574.763 14.5974   2
   5   5   5 616.952 16.4530   1
   5   5   5 591.634 17.9247   4
   5   5   5 609.576 15.7544   1
   5   5   5 621.479 15.2504   5
  -6  -5  -5 22.5584 3.13679   2
   6   5   5 24.1198 3.92413   1
   6   5   5 23.3390 4.87046   4
   6   5   5 20.3494 3.40363   1
   6   5   5 29.1722 3.16917   5
  -7  -5  -5 20.3086 3.11010   2
   7   5   5 18.0760 3.45057   1
   7   5   5 17.7085 5.04688   4
   7   5   5 18.3710 3.96953   1
  -8  -5  -5 136.440 6.45002   2
   8   5   5 130.241 10.6423   4
   8   5   5 150.062 8.36968   1
   9   5   5 8.31696 3.67145   1
   9   5   5 14.2952 6.14638   4
  10   5   5 -3.4335 4.53524   4
  10   5   5 2.92430 3.44118   1
  11   5   5 -6.3301 3.52196   1
  11   5   5 2.65974 5.58642   4
  12   5   5 -2.3092 4.12236   1
  12   5   5 4.69090 6.82435   4
  10  -6  -5 10.8000 3.39088   1
  10  -6  -5 17.1917 3.39467   1
   9  -6  -5 9.00356 3.09858   1
   9  -6  -5 0.54463 2.50304   1
   8  -6  -5 80.1107 7.48424   3
   8  -6  -5 65.5036 5.35241   1
   8  -6  -5 81.3373 6.10212   1
   7  -6  -5 129.812 7.01092   1
   7  -6  -5 121.808 6.37009   1
   7  -6  -5 129.582 7.25472   3
   6  -6  -5 546.961 15.0810   3
   6  -6  -5 550.145 14.7230   1
   6  -6  -5 537.927 14.2257   1
   5  -6  -5 2.03147 1.99218   1
   5  -6  -5 2.42734 2.15841   1
   5  -6  -5 3.88718 2.19523   3
   4  -6  -5 239.330 8.34145   1
   4  -6  -5 249.618 8.29777   3
   4  -6  -5 256.997 8.75146   1
   4  -6  -5 240.425 8.32632   1
  -4   6   5 245.123 6.57525   2
   3  -6  -5 212.780 7.71975   1
   3  -6  -5 207.571 7.82029   1
   3  -6  -5 212.384 7.23956   3
  -3   6   5 205.026 6.00895   2
   2  -6  -5 92.3791 5.32063   1
   2  -6  -5 81.1989 4.47983   3
   2  -6  -5 81.9384 3.73954   5
   2  -6  -5 83.4896 5.19546   1
   2  -6  -5 80.0396 4.29528   5
  -2   6   5 80.1132 3.75848   2
   1  -6  -5 2.69924 1.20435   2
   1  -6  -5 1.14264 1.49903   5
   1  -6  -5 3.27812 2.19266   1
   1  -6  -5 1.59268 1.96192   5
  -1   6   5 1.33407 1.48884   2
  -1   6   5 4.95513 1.33506   4
   0  -6  -5 58.9762 4.66338   1
   0  -6  -5 65.1656 3.54333   2
   0  -6  -5 57.9318 3.84236   5
   0  -6  -5 65.0812 4.73510   5
   0   6   5 51.5549 3.54378   2
   0   6   5 58.2615 3.19552   4
  -1  -6  -5 103.451 4.77979   2
  -1  -6  -5 99.4574 5.77692   5
  -1  -6  -5 101.973 5.76031   1
  -1  -6  -5 98.6141 5.01773   5
   1   6   5 93.8371 5.57451   1
   1   6   5 106.005 4.67497   4
   1   6   5 97.4599 4.68210   2
  -2  -6  -5 35.0258 4.17114   5
  -2  -6  -5 37.8531 3.98736   1
  -2  -6  -5 35.0421 3.38952   2
   2   6   5 49.2848 6.08413   5
   2   6   5 35.8533 3.24928   2
   2   6   5 33.6995 4.04472   1
   2   6   5 41.8587 3.84780   4
  -3  -6  -5 34.3098 3.85447   1
  -3  -6  -5 30.4994 3.34103   2
   3   6   5 27.6844 3.85933   1
   3   6   5 29.6805 3.73457   4
   3   6   5 30.2886 3.10862   2
   3   6   5 24.5375 3.78419   5
  -4  -6  -5 404.066 11.4135   2
   4   6   5 399.985 13.2237   4
   4   6   5 411.784 12.5051   5
   4   6   5 384.450 12.6081   1
   4   6   5 394.572 10.3447   2
  -5  -6  -5 58.1141 4.76588   2
   5   6   5 50.9259 5.06927   1
   5   6   5 51.2204 5.89268   4
   5   6   5 51.3896 3.04748   2
   5   6   5 50.2454 4.66180   5
  -6  -6  -5 4.57594 2.71739   2
   6   6   5 2.48726 3.22060   1
   6   6   5 8.11086 2.42280   5
   6   6   5 -1.0337 3.73753   4
  -7  -6  -5 41.6565 4.48200   2
   7   6   5 45.2696 6.95506   4
   7   6   5 46.8525 5.63393   1
   7   6   5 45.7330 3.97324   5
  -8  -6  -5 166.235 7.74860   2
   8   6   5 173.495 9.65067   1
   8   6   5 142.259 11.3347   4
  -9  -6  -5 2.44407 5.04758   2
   9   6   5 5.60953 5.56619   4
   9   6   5 9.47855 4.21031   1
  10   6   5 -4.2331 3.72348   1
  10   6   5 -2.7356 5.29480   4
  11   6   5 8.24038 4.76525   1
  11   6   5 8.09402 5.89101   4
  10  -7  -5 1.26021 2.75269   1
   9  -7  -5 28.0574 4.32323   1
   9  -7  -5 25.9871 3.82614   1
   8  -7  -5 7.73448 3.12820   1
   8  -7  -5 7.14279 2.90599   1
   7  -7  -5 96.5386 6.97986   3
   7  -7  -5 95.6265 6.24553   1
   7  -7  -5 105.747 6.90744   1
   6  -7  -5 0.60983 2.47006   1
   6  -7  -5 4.91488 2.84248   3
   6  -7  -5 5.53974 2.72530   1
   6  -7  -5 -0.8485 2.40811   1
   5  -7  -5 0.27569 2.28000   1
   5  -7  -5 0.54495 2.40871   3
   5  -7  -5 1.10369 2.28046   1
   5  -7  -5 -0.5248 2.32557   1
   4  -7  -5 285.636 9.78826   3
   4  -7  -5 286.779 10.0508   1
   4  -7  -5 293.563 10.0452   1
  -4   7   5 293.126 7.88486   2
   3  -7  -5 40.0602 4.25838   1
   3  -7  -5 33.7597 3.93398   1
   3  -7  -5 32.5250 2.23408   5
   3  -7  -5 36.8188 3.91120   3
  -3   7   5 37.7371 3.06592   2
   2  -7  -5 80.4107 5.48174   1
   2  -7  -5 96.1691 5.29493   3
   2  -7  -5 88.9270 5.90339   1
   2  -7  -5 88.5393 4.09659   5
   2  -7  -5 89.4586 4.74652   5
  -2   7   5 92.4162 4.41494   2
   1  -7  -5 577.526 11.9790   2
   1  -7  -5 573.649 12.5671   2
   1  -7  -5 580.256 15.0384   5
   1  -7  -5 574.399 13.9017   5
   1  -7  -5 595.762 15.8146   1
  -1   7   5 580.595 13.9295   2
  -1   7   5 572.621 12.5127   4
   0  -7  -5 104.485 5.24157   5
   0  -7  -5 106.297 4.51179   2
   0  -7  -5 109.870 6.43453   1
   0  -7  -5 99.8763 6.02574   5
   0   7   5 96.5387 4.18550   4
   0   7   5 98.9140 5.04703   2
  -1  -7  -5 73.6076 5.77489   5
  -1  -7  -5 73.5111 4.57565   2
  -1  -7  -5 71.2120 5.61212   1
   1   7   5 71.5183 4.68686   2
   1   7   5 77.6858 5.66023   1
   1   7   5 79.0823 4.33592   4
  -2  -7  -5 -5.2260 2.21702   5
  -2  -7  -5 -2.1640 1.71424   5
  -2  -7  -5 -4.8594 1.96683   2
  -2  -7  -5 -3.0314 2.20603   1
   2   7   5 -4.6234 2.20614   1
   2   7   5 0.86505 2.17030   5
   2   7   5 -0.0461 1.87119   2
   2   7   5 -1.3156 1.94771   4
  -3  -7  -5 196.888 8.93014   5
  -3  -7  -5 189.867 7.53166   2
  -3  -7  -5 188.069 8.35565   1
   3   7   5 201.694 7.38175   2
   3   7   5 201.051 9.06437   5
   3   7   5 204.182 8.33792   4
   3   7   5 215.184 9.11950   1
  -4  -7  -5 414.265 12.2720   2
   4   7   5 423.330 11.5228   2
   4   7   5 430.720 13.9477   1
   4   7   5 449.126 14.0180   5
   4   7   5 430.773 13.9285   4
  -5  -7  -5 95.5804 6.32806   2
   5   7   5 109.447 6.92237   5
   5   7   5 112.441 7.84109   1
   5   7   5 114.932 7.79701   4
   5   7   5 104.758 4.95788   2
  -6  -7  -5 25.7553 4.21523   2
   6   7   5 35.5140 4.88913   5
   6   7   5 23.6129 5.33318   4
   6   7   5 26.2187 4.92096   1
  -7  -7  -5 93.6376 6.59111   2
   7   7   5 88.6252 7.50691   1
   7   7   5 100.819 6.27092   5
   7   7   5 104.904 9.30323   4
  -8  -7  -5 65.2876 6.07255   2
   8   7   5 48.1614 7.57996   4
   8   7   5 42.5954 3.74353   5
   8   7   5 58.0622 7.01231   1
  -9  -7  -5 21.4322 4.37814   2
   9   7   5 9.17078 4.64939   1
   9   7   5 11.2143 6.00039   4
  10   7   5 17.8538 5.48166   1
  10   7   5 12.7364 6.46198   4
  11   7   5 2.37118 5.98336   4
  11   7   5 -5.6995 4.40296   1
   9  -8  -5 1.05681 3.07250   1
   9  -8  -5 7.13640 3.19455   1
   8  -8  -5 20.8822 3.88167   1
   8  -8  -5 18.9834 3.95280   1
   7  -8  -5 11.7854 3.67818   3
   7  -8  -5 6.32032 3.10839   1
   6  -8  -5 41.0235 4.75969   1
   6  -8  -5 37.1727 5.62881   1
   6  -8  -5 41.6667 5.34839   3
   5  -8  -5 10.7054 3.25732   1
   5  -8  -5 16.0301 3.54527   1
   5  -8  -5 15.8885 3.73549   3
   4  -8  -5 35.7656 4.46323   1
   4  -8  -5 32.5560 4.43565   3
   4  -8  -5 36.5986 4.58294   1
  -4   8   5 33.5110 3.15618   2
   3  -8  -5 28.8733 4.20665   3
   3  -8  -5 34.5155 4.56952   1
   3  -8  -5 27.9719 3.94754   1
   3  -8  -5 30.1254 2.60980   5
  -3   8   5 28.5494 3.12777   2
   2  -8  -5 1.34107 1.76237   5
   2  -8  -5 0.58899 2.45420   3
   2  -8  -5 -2.4103 2.47665   1
   2  -8  -5 -0.9382 2.08555   5
   2  -8  -5 -3.3731 2.75616   1
  -2   8   5 4.40065 1.31863   4
  -2   8   5 -1.6405 2.14045   2
   1  -8  -5 79.0352 2.72244   2
   1  -8  -5 77.5779 5.50617   5
   1  -8  -5 84.5848 4.79015   5
   1  -8  -5 77.9593 2.92644   2
   1  -8  -5 80.0068 6.23188   1
  -1   8   5 77.8751 3.25468   4
  -1   8   5 77.9585 4.87916   2
   0  -8  -5 529.099 13.9631   5
   0  -8  -5 525.091 15.6036   1
   0  -8  -5 531.912 15.1846   5
   0  -8  -5 531.765 12.3499   2
   0   8   5 507.903 11.7525   4
   0   8   5 532.899 13.8025   2
  -1  -8  -5 7.42286 3.20251   1
  -1  -8  -5 4.91759 1.77580   5
  -1  -8  -5 4.60682 2.97766   5
  -1  -8  -5 3.13618 2.18997   2
   1   8   5 7.14358 2.08230   4
   1   8   5 5.38996 2.59010   2
   1   8   5 10.2494 3.34387   1
  -2  -8  -5 24.5441 3.58425   2
  -2  -8  -5 28.7542 4.23730   1
  -2  -8  -5 28.8472 3.62394   5
  -2  -8  -5 13.7941 3.49015   5
   2   8   5 30.9855 4.36079   1
   2   8   5 24.4256 3.60125   2
   2   8   5 25.3935 4.56370   5
   2   8   5 35.3510 3.63722   4
  -3  -8  -5 117.699 7.71297   5
  -3  -8  -5 125.287 6.61641   2
  -3  -8  -5 125.377 10.1343   5
  -3  -8  -5 120.218 7.91015   1
   3   8   5 117.756 7.87700   1
   3   8   5 108.141 7.74347   5
   3   8   5 121.024 6.74660   4
   3   8   5 131.953 6.51726   2
  -4  -8  -5 -6.4194 2.79111   2
   4   8   5 -1.8100 2.42693   2
   4   8   5 -5.6538 3.29819   1
   4   8   5 -5.3205 2.67335   5
   4   8   5 1.56289 3.12766   4
  -5  -8  -5 -3.3140 2.77014   2
   5   8   5 1.64767 2.21939   2
   5   8   5 -3.3621 3.22855   1
   5   8   5 -2.0117 3.26042   4
   5   8   5 0.17507 3.05628   5
  -6  -8  -5 21.8083 4.28871   2
   6   8   5 26.7906 5.60249   4
   6   8   5 13.6117 3.59215   5
   6   8   5 20.9091 2.51054   2
   6   8   5 24.9583 5.23422   1
  -7  -8  -5 39.2192 5.14718   2
   7   8   5 34.1092 4.60550   5
   7   8   5 34.7674 6.51445   4
   7   8   5 39.8094 6.14070   1
  -8  -8  -5 -0.8292 3.52644   2
   8   8   5 -2.3331 4.12761   1
   8   8   5 -1.2843 2.52505   5
   8   8   5 3.08003 4.65386   4
  -9  -8  -5 5.78505 3.77024   2
   9   8   5 -1.8588 4.82718   4
   9   8   5 -0.0838 4.55373   1
 -10  -8  -5 6.28505 3.94757   2
  10   8   5 10.8558 5.63409   1
  10   8   5 12.9231 6.42611   4
   8  -9  -5 3.17893 3.23884   1
   7  -9  -5 1.94706 3.14357   1
   7  -9  -5 -0.7630 4.66194   3
   6  -9  -5 4.49167 3.09403   3
   6  -9  -5 6.45224 3.36840   1
   5  -9  -5 38.0834 5.00389   1
   5  -9  -5 52.9608 5.91442   3
   4  -9  -5 39.5111 4.98033   3
   4  -9  -5 42.6904 5.18393   1
  -4   9   5 44.6821 4.01041   2
   3  -9  -5 1.10325 3.08694   1
   3  -9  -5 1.09572 2.80272   3
  -3   9   5 1.80360 2.34230   2
   2  -9  -5 100.745 7.68562   1
   2  -9  -5 101.130 4.99192   5
   2  -9  -5 97.7649 6.40532   3
   2  -9  -5 89.6788 5.44386   5
  -2   9   5 98.4812 5.83760   2
   1  -9  -5 64.4187 6.16999   1
   1  -9  -5 65.2143 5.52945   5
   1  -9  -5 69.6355 4.88336   5
   1  -9  -5 70.3615 5.94257   3
  -1   9   5 59.0861 5.04449   2
   0  -9  -5 49.6554 5.69527   1
   0  -9  -5 52.9226 3.79982   2
   0  -9  -5 55.1299 5.72084   5
   0  -9  -5 59.9211 5.12822   5
   0   9   5 50.3628 4.78879   2
  -1  -9  -5 0.39243 2.74009   5
  -1  -9  -5 -3.1012 2.82925   1
  -1  -9  -5 -1.3245 2.00910   5
  -1  -9  -5 1.22016 2.08690   2
   1   9   5 0.11234 2.46732   2
  -2  -9  -5 29.0655 4.22673   5
  -2  -9  -5 25.2741 3.71690   2
  -2  -9  -5 27.9412 4.84470   1
  -2  -9  -5 34.9627 5.26428   5
   2   9   5 29.5690 4.18759   2
   2   9   5 27.6632 3.48713   4
  -3  -9  -5 274.176 9.98528   2
   3   9   5 262.733 9.98984   4
   3   9   5 288.465 10.1648   2
  -4  -9  -5 6.57324 3.67116   2
   4   9   5 19.3586 4.10104   4
   4   9   5 18.3984 4.87779   5
   4   9   5 12.2334 3.45178   2
  -5  -9  -5 -2.0365 3.10551   2
   5   9   5 -1.7217 2.38557   2
   5   9   5 0.07722 3.82656   1
   5   9   5 2.01947 3.35892   5
   5   9   5 3.76356 3.49002   4
  -6  -9  -5 123.834 8.12971   2
   6   9   5 133.246 8.88759   5
   6   9   5 137.053 9.59875   4
   6   9   5 144.221 10.2723   1
   6   9   5 136.827 6.02330   2
  -7  -9  -5 41.7183 5.50831   2
   7   9   5 51.2186 5.84153   5
   7   9   5 47.9276 7.10733   4
   7   9   5 53.9615 7.27802   1
  -8  -9  -5 -0.3069 3.67994   2
   8   9   5 -4.0021 4.32498   4
   8   9   5 -0.1694 2.89417   5
   8   9   5 3.71916 4.70004   1
  -9  -9  -5 7.20586 4.18914   2
   9   9   5 2.68160 2.25884   5
   9   9   5 -3.3508 4.82529   1
   9   9   5 -4.0742 4.77424   4
 -10  -9  -5 1.35643 4.08659   2
  10   9   5 -2.3031 5.15198   1
  10   9   5 1.68388 6.15260   4
   8 -10  -5 5.46310 3.78850   1
   7 -10  -5 0.89083 3.53498   1
   6 -10  -5 0.41244 3.34791   1
   6 -10  -5 1.81598 3.16281   3
   5 -10  -5 5.63068 3.65559   1
   5 -10  -5 12.1140 3.75451   3
   4 -10  -5 47.4884 5.71590   3
   4 -10  -5 40.1191 5.59840   1
  -4  10   5 44.1463 4.49318   2
   3 -10  -5 20.2639 4.41444   3
   3 -10  -5 15.1494 4.39159   1
  -3  10   5 18.9618 3.78527   2
   2 -10  -5 13.1194 2.59634   5
   2 -10  -5 16.1756 4.35867   1
   2 -10  -5 7.13420 2.60893   5
   2 -10  -5 13.8091 3.85987   3
  -2  10   5 10.6344 3.27965   2
   1 -10  -5 213.330 11.1713   1
   1 -10  -5 207.087 9.64426   3
   1 -10  -5 206.283 9.04862   5
   1 -10  -5 210.388 8.16386   5
  -1  10   5 211.492 8.99323   2
   0 -10  -5 30.5382 4.02517   5
   0 -10  -5 31.0218 2.97206   2
   0 -10  -5 26.2385 4.20619   5
   0 -10  -5 34.1221 5.52785   1
   0  10   5 37.8124 4.57235   2
  -1 -10  -5 1.46904 3.33744   5
  -1 -10  -5 0.05692 2.60658   5
  -1 -10  -5 -1.3323 2.21840   2
  -1 -10  -5 -0.9785 3.30603   1
   1  10   5 0.39122 2.73178   2
  -2 -10  -5 2.99406 3.39099   5
  -2 -10  -5 0.02680 2.73721   2
   2  10   5 -1.7914 2.92844   2
  -3 -10  -5 8.29329 3.36857   2
   3  10   5 5.29458 3.50285   2
  -4 -10  -5 -2.3246 3.20253   2
   4  10   5 -1.8616 2.80914   2
   4  10   5 10.7470 5.11103   4
  -5 -10  -5 4.67164 3.48276   2
   5  10   5 5.03153 2.81685   2
   5  10   5 3.69314 3.86103   4
  -6 -10  -5 -4.3552 3.08698   2
   6  10   5 -6.8817 1.99927   2
   6  10   5 -1.9408 3.20229   5
   6  10   5 -1.9586 3.60393   4
  -7 -10  -5 13.3899 4.49119   2
   7  10   5 7.79627 4.29092   5
   7  10   5 9.36483 4.98433   4
  -8 -10  -5 3.14076 4.33684   2
   8  10   5 1.15538 3.41627   5
   8  10   5 2.12241 5.15712   4
  -9 -10  -5 2.02151 4.52234   2
   9  10   5 -5.9846 5.02844   4
   9  10   5 0.75520 2.69754   5
   7 -11  -5 -0.9802 3.86496   1
   6 -11  -5 4.62880 3.84182   3
   6 -11  -5 -5.8267 3.36774   1
   5 -11  -5 15.9172 4.54996   3
   5 -11  -5 4.37965 3.96077   1
   4 -11  -5 -0.5491 3.78255   1
   4 -11  -5 0.35994 3.10298   3
  -4  11   5 -2.7543 3.41363   2
   3 -11  -5 -0.1183 3.12706   3
   3 -11  -5 -1.7231 3.82363   1
  -3  11   5 -2.6679 2.90001   2
   2 -11  -5 55.9251 4.75558   5
   2 -11  -5 57.3853 6.57084   3
   2 -11  -5 59.7329 7.11637   1
   2 -11  -5 69.0551 4.85451   5
  -2  11   5 66.5164 6.07939   2
   1 -11  -5 57.2236 5.76125   5
   1 -11  -5 64.9274 7.66491   1
   1 -11  -5 59.7513 5.04097   5
   1 -11  -5 53.2472 6.38696   3
  -1  11   5 51.3311 5.72630   2
   0 -11  -5 19.5616 2.46254   2
   0 -11  -5 23.6559 5.60657   1
   0 -11  -5 17.9488 4.41666   5
   0 -11  -5 15.5078 3.66901   5
   0 -11  -5 19.7676 4.61578   3
   0  11   5 14.6298 4.15359   2
  -1 -11  -5 -0.7106 2.97366   5
  -1 -11  -5 -3.8515 3.07810   5
  -1 -11  -5 1.62457 2.42197   2
   1  11   5 5.02662 3.49166   2
  -2 -11  -5 19.4836 3.66262   2
   2  11   5 25.4413 4.66111   2
  -3 -11  -5 0.88824 3.31512   2
   3  11   5 9.88431 3.82563   2
  -4 -11  -5 2.58597 3.33566   2
   4  11   5 8.55513 3.50011   2
  -5 -11  -5 5.61991 3.69262   2
   5  11   5 0.69671 3.07674   2
  -6 -11  -5 4.79464 3.71972   2
   6  11   5 8.48531 3.06306   2
  -7 -11  -5 0.24859 3.77870   2
   7  11   5 -1.1179 3.59082   5
  -8 -11  -5 0.01329 4.05089   2
   8  11   5 4.13315 3.72738   5
   5 -12  -5 7.91649 4.12532   3
   5 -12  -5 12.5779 5.18580   1
   4 -12  -5 3.68009 3.90873   3
   4 -12  -5 2.36318 4.57594   1
   3 -12  -5 -1.3287 4.23879   1
   3 -12  -5 -0.1992 3.49744   3
  -3  12   5 1.25733 3.67853   2
   2 -12  -5 47.1804 6.51022   3
   2 -12  -5 47.5794 7.24993   1
   2 -12  -5 51.3707 4.32391   5
   2 -12  -5 46.9251 4.50353   5
  -2  12   5 43.5611 5.63590   2
   1 -12  -5 43.3829 6.32471   3
   1 -12  -5 49.1393 4.95049   5
   1 -12  -5 41.4554 5.17003   5
   1 -12  -5 46.3498 6.96478   1
  -1  12   5 43.5971 5.86805   2
   0 -12  -5 2.92702 3.99248   3
   0 -12  -5 3.01944 1.44068   2
   0 -12  -5 5.94212 3.87737   5
   0 -12  -5 6.32119 3.33252   5
   0  12   5 4.52410 3.57593   2
  -1 -12  -5 -0.8298 2.26883   2
  -1 -12  -5 -1.0384 3.71121   5
   1  12   5 -2.6700 3.17398   2
  -2 -12  -5 14.0017 3.45903   2
   2  12   5 17.1440 4.57245   2
  -3 -12  -5 29.5463 4.49676   2
   3  12   5 32.2261 5.12087   2
  -4 -12  -5 13.0478 3.87537   2
   4  12   5 5.63575 3.35637   2
  -5 -12  -5 -0.2298 3.24879   2
   5  12   5 -1.9094 3.01723   2
  -6 -12  -5 12.7291 4.30795   2
   6  12   5 5.54358 3.24238   2
   3 -13  -5 32.3739 6.05032   3
   3 -13  -5 22.9507 6.28550   1
  -3  13   5 27.9369 5.30738   2
   2 -13  -5 3.24455 6.63548   1
   2 -13  -5 1.18165 1.99854   5
   2 -13  -5 2.49540 2.27917   5
   2 -13  -5 0.94353 3.99417   3
  -2  13   5 -3.7273 3.65163   2
   1 -13  -5 6.46663 3.09028   5
   1 -13  -5 9.66572 4.66841   3
   1 -13  -5 5.77252 3.24332   5
  -1  13   5 12.8777 4.57310   2
   0 -13  -5 -5.4120 3.72843   3
   0 -13  -5 -1.0457 3.03255   5
   0 -13  -5 3.67193 3.61763   5
   0  13   5 0.49801 3.75669   2
  -1 -13  -5 0.85758 2.13383   2
  -1 -13  -5 -0.3274 3.74326   3
  -1 -13  -5 -0.0365 3.67215   5
   1  13   5 -0.4367 3.49005   2
  -2 -13  -5 46.0805 4.61425   2
   2  13   5 36.6577 5.68958   2
  -3 -13  -5 -3.1578 2.80428   2
   3  13   5 1.02022 3.56954   2
  -4 -13  -5 -1.7589 2.96429   2
   4  13   5 4.40427 3.68271   2
   2  13  -6 -1.2933 3.74401   2
  -2 -13   6 5.72636 5.05196   3
  -2 -13   6 1.51981 2.38655   2
   1  13  -6 -4.9595 3.85029   2
  -1 -13   6 0.88004 3.61125   5
  -1 -13   6 8.15442 5.46929   3
   0  13  -6 10.2734 4.47842   2
   0 -13   6 12.4005 3.63526   5
   0 -13   6 4.45905 4.99675   3
   0 -13   6 10.8692 4.00745   5
  -1  13  -6 12.5099 4.97223   2
   1 -13   6 4.81379 3.06482   5
   1 -13   6 3.24458 2.74070   5
   1 -13   6 7.18941 4.86128   3
  -2  13  -6 1.75144 4.09469   2
   2 -13   6 2.61500 5.03075   1
   2 -13   6 -0.9372 4.08579   3
  -3  13  -6 6.76734 4.47245   2
   3 -13   6 11.4558 4.85418   1
   3 -13   6 0.94349 4.54073   3
   5  12  -6 10.0418 3.87188   2
  -5 -12   6 21.1120 6.26033   3
  -5 -12   6 14.8495 3.97774   2
   4  12  -6 4.94093 3.32212   2
  -4 -12   6 0.43783 4.98468   3
  -4 -12   6 2.87978 3.12632   2
   3  12  -6 0.97374 3.34427   2
  -3 -12   6 -2.8095 4.26877   3
  -3 -12   6 -3.7848 2.32086   2
   2  12  -6 -0.7120 3.43606   2
  -2 -12   6 -3.0306 4.16137   3
  -2 -12   6 -2.4820 2.18047   2
   1  12  -6 8.25319 4.20144   2
  -1 -12   6 12.5042 2.50491   2
  -1 -12   6 18.8591 5.55240   3
  -1 -12   6 13.6514 4.23557   5
   0  12  -6 2.80128 3.80935   2
   0 -12   6 6.57149 3.37876   5
   0 -12   6 3.56932 4.88445   3
  -1  12  -6 14.5214 4.60795   2
   1 -12   6 19.0608 5.92931   3
   1 -12   6 18.2855 3.91860   5
   1 -12   6 16.7854 3.53206   5
   1 -12   6 22.8981 5.46643   1
  -2  12  -6 -0.7116 3.64771   2
   2 -12   6 2.04804 1.82053   5
   2 -12   6 2.61334 2.14399   5
   2 -12   6 -4.8377 3.88662   3
   2 -12   6 0.82790 4.23862   1
  -3  12  -6 6.99913 3.96881   2
   3 -12   6 0.94915 4.04861   1
   3 -12   6 5.28244 4.59133   3
   4 -12   6 38.7739 6.26184   1
   4 -12   6 41.0217 7.75991   3
   5 -12   6 -0.4732 4.67436   3
   5 -12   6 -3.2220 3.70338   1
   6  11  -6 0.53974 2.94632   2
  -6 -11   6 2.39872 3.52545   2
   5  11  -6 10.2173 3.79431   2
  -5 -11   6 1.79315 3.35719   2
   4  11  -6 20.1787 4.36297   2
  -4 -11   6 18.8884 5.38356   3
  -4 -11   6 19.9018 3.92767   2
   3  11  -6 -2.9527 2.99290   2
  -3 -11   6 -2.5706 3.96604   3
  -3 -11   6 5.82516 3.00257   2
   2  11  -6 1.53997 3.33801   2
  -2 -11   6 -1.5325 2.30894   2
  -2 -11   6 0.85291 4.32517   3
   1  11  -6 24.1570 4.78849   2
  -1 -11   6 24.7617 3.05825   2
  -1 -11   6 23.6970 4.56012   5
  -1 -11   6 21.8539 5.22722   3
   0  11  -6 46.9117 5.92898   2
   0 -11   6 44.5204 6.45714   1
   0 -11   6 44.2602 6.52527   3
   0 -11   6 52.5152 5.61242   5
   0 -11   6 42.6666 2.62041   2
  -1  11  -6 13.9979 4.33941   2
   1 -11   6 8.44523 4.12329   1
   1 -11   6 10.9081 4.78730   3
   1 -11   6 16.8785 3.34577   5
   1 -11   6 11.8324 3.46290   5
  -2  11  -6 16.3394 4.36165   2
   2 -11   6 9.47832 4.28853   1
   2 -11   6 12.4539 2.42407   5
   2 -11   6 17.4889 5.43039   3
   2 -11   6 12.7307 2.68100   5
  -3  11  -6 66.3205 6.28741   2
   3 -11   6 61.3925 7.11521   1
   3 -11   6 75.8514 9.00571   3
   4 -11   6 -2.9002 4.02506   3
   4 -11   6 1.90609 3.79373   1
   5 -11   6 8.08251 4.23631   1
   5 -11   6 16.4673 5.88477   3
   6 -11   6 -0.9770 3.74514   1
   6 -11   6 11.5928 5.75258   3
   7 -11   6 29.8766 7.16363   3
   7 -11   6 30.4085 5.46674   1
   7  10  -6 10.2474 4.90133   5
  -7 -10   6 6.65115 3.95983   2
   6  10  -6 -1.6223 2.71957   2
  -6 -10   6 -3.1380 3.15307   2
   5  10  -6 17.8556 4.01405   2
  -5 -10   6 17.3000 4.02337   2
   4  10  -6 34.9935 5.04554   2
  -4 -10   6 25.4015 4.18146   2
   3  10  -6 16.2896 4.03627   2
  -3 -10   6 16.6688 3.49831   2
  -3 -10   6 20.2426 5.12368   3
   2  10  -6 12.0845 3.87428   2
  -2 -10   6 19.2756 5.20608   5
  -2 -10   6 6.81963 4.50851   3
  -2 -10   6 9.47037 2.75428   2
   1  10  -6 22.7898 4.50373   2
  -1 -10   6 14.6272 2.67845   2
  -1 -10   6 18.0994 3.79136   5
  -1 -10   6 18.2155 4.89346   3
   0  10  -6 -2.3529 2.91696   2
   0 -10   6 6.73810 3.82783   1
   0 -10   6 4.41498 1.67516   2
   0 -10   6 8.80437 3.08058   5
   0 -10   6 3.40671 3.83739   3
  -1  10  -6 -1.6627 3.01133   2
   1 -10   6 0.52947 3.48088   3
   1 -10   6 -0.7024 3.02651   1
   1 -10   6 3.53666 2.45203   5
  -2  10  -6 28.5892 4.59942   2
   2 -10   6 37.2060 5.68703   1
   2 -10   6 20.1922 4.96637   3
   2 -10   6 32.7833 3.45000   5
   2 -10   6 35.2859 3.34562   5
  -3  10  -6 47.8996 5.21497   2
   3 -10   6 35.2147 5.35018   1
   3 -10   6 37.4157 6.31792   3
   4 -10   6 -4.8028 3.27144   1
   4 -10   6 6.37080 4.29489   3
   5 -10   6 0.29466 4.06444   3
   5 -10   6 -4.1196 3.36599   1
   6 -10   6 5.94689 4.79153   3
   6 -10   6 6.83388 3.72243   1
   7 -10   6 12.5582 3.94917   1
   7 -10   6 19.0325 6.15601   3
   8 -10   6 20.5962 6.36036   3
   8 -10   6 15.7705 4.19536   1
   8   9  -6 2.71652 3.47357   5
   8   9  -6 -0.5612 3.38821   5
  -8  -9   6 2.28551 3.96317   2
   7   9  -6 16.2570 4.75799   5
  -7  -9   6 18.8361 4.32361   2
   6   9  -6 14.6493 4.66051   5
   6   9  -6 16.3209 3.24789   2
  -6  -9   6 12.9303 3.91201   2
   5   9  -6 2.70291 2.71246   2
  -5  -9   6 -1.3569 2.90481   2
   4   9  -6 1.07916 2.97103   2
  -4  -9   6 3.78139 3.12612   2
   3   9  -6 16.3567 3.96660   2
  -3  -9   6 22.0612 3.58660   2
   2   9  -6 45.8413 5.10549   2
  -2  -9   6 59.6084 4.81877   2
  -2  -9   6 50.3250 5.95983   3
  -2  -9   6 49.8568 5.32725   5
   1   9  -6 37.2232 4.84227   2
  -1  -9   6 39.2087 5.61842   3
  -1  -9   6 42.9318 5.44827   1
  -1  -9   6 38.0778 3.52469   2
  -1  -9   6 40.3571 4.80076   5
   0   9  -6 3.00083 2.81988   2
   0  -9   6 3.27227 2.56081   5
   0  -9   6 0.67626 1.43561   2
   0  -9   6 1.31057 3.15476   3
   0  -9   6 -3.3927 2.82214   1
  -1   9  -6 5.90155 2.79616   2
   1  -9   6 6.56299 2.25874   5
   1  -9   6 10.1940 3.46339   1
   1  -9   6 7.10912 3.71941   3
  -2   9  -6 39.4255 4.39983   2
   2  -9   6 40.7778 5.65255   3
   2  -9   6 42.3369 3.69354   5
   2  -9   6 50.2553 5.59336   1
   2  -9   6 37.2167 3.28725   5
  -3   9  -6 -1.4543 2.33399   2
   3  -9   6 -2.8421 2.73561   3
   3  -9   6 -2.2982 2.62184   1
   4  -9   6 0.59909 3.10583   1
   4  -9   6 3.60894 3.74141   3
   5  -9   6 6.62566 3.43441   1
   5  -9   6 2.15576 3.94798   3
   6  -9   6 3.70985 3.14481   1
   6  -9   6 0.71491 4.21402   3
   7  -9   6 15.0260 5.52963   3
   7  -9   6 12.1447 3.46787   1
   8  -9   6 1.75549 3.01105   1
   8  -9   6 3.45424 2.97329   1
   8  -9   6 3.60375 4.96501   3
   9  -9   6 0.23178 2.83073   1
   9  -9   6 -1.5953 2.66627   1
   9  -9   6 1.44406 4.85532   3
   9   8  -6 -2.7461 4.99868   1
   9   8  -6 0.76357 2.48486   5
   9   8  -6 1.90006 2.37948   5
  -9  -8   6 -3.7163 3.91827   2
   8   8  -6 4.56527 3.24269   5
   8   8  -6 8.56275 3.76082   5
   8   8  -6 -1.1980 4.18936   1
  -8  -8   6 2.34627 3.70013   2
   7   8  -6 22.7444 4.84078   5
   7   8  -6 17.0379 4.13231   5
   7   8  -6 20.1370 5.37622   1
  -7  -8   6 22.7862 4.48116   2
   6   8  -6 0.99435 2.23902   2
   6   8  -6 -2.5521 2.97969   5
   6   8  -6 0.11177 3.71351   1
  -6  -8   6 -1.3754 3.06517   2
   5   8  -6 78.3672 5.67378   2
   5   8  -6 62.2474 6.51732   5
   5   8  -6 84.3284 8.69054   1
  -5  -8   6 85.2392 6.32148   2
   4   8  -6 14.2708 4.20831   5
   4   8  -6 12.7372 3.32980   2
  -4  -8   6 10.5592 3.09120   2
   3   8  -6 82.8248 6.05418   2
  -3  -8   6 95.6651 5.87233   2
   2   8  -6 13.3404 3.41631   2
  -2  -8   6 8.99695 2.63424   2
  -2  -8   6 11.8820 3.56980   1
  -2  -8   6 10.8965 3.84997   3
  -2  -8   6 14.8016 3.55311   5
   1   8  -6 5.70284 3.08456   2
  -1  -8   6 6.61651 2.84089   5
  -1  -8   6 3.28172 2.87443   1
  -1  -8   6 1.56594 3.12424   3
  -1  -8   6 6.72876 2.15490   2
   0   8  -6 357.518 11.3840   2
   0  -8   6 352.859 12.5934   3
   0  -8   6 335.296 8.65415   2
   0  -8   6 346.595 12.3924   1
   0  -8   6 338.741 10.9263   5
  -1   8  -6 276.872 9.59110   2
   1  -8   6 277.495 10.9943   3
   1  -8   6 270.036 8.79649   5
   1  -8   6 291.844 11.0028   1
   1  -8   6 278.950 7.77451   4
  -2   8  -6 0.25801 2.24093   2
   2  -8   6 3.14746 3.24888   3
   2  -8   6 0.12042 1.59880   5
   2  -8   6 4.89818 1.79213   4
   2  -8   6 4.96866 1.86081   5
   2  -8   6 2.08055 2.61131   1
   2  -8   6 -1.4993 2.66419   1
  -3   8  -6 162.182 6.54234   2
   3  -8   6 144.094 7.33273   1
   3  -8   6 138.791 7.64408   1
   3  -8   6 144.943 5.86524   4
   3  -8   6 165.023 9.07675   3
  -4   8  -6 16.0997 2.94002   2
   4  -8   6 15.7071 3.24200   1
   4  -8   6 17.1015 2.96193   4
   4  -8   6 17.9429 4.67590   3
   4  -8   6 13.9269 3.48703   1
   5  -8   6 14.4308 4.77975   3
   5  -8   6 9.36055 2.79784   1
   5  -8   6 6.83217 2.78588   4
   5  -8   6 9.59755 3.16624   1
   6  -8   6 67.9058 5.68477   4
   6  -8   6 66.0119 7.93510   3
   6  -8   6 72.9420 5.44550   1
   6  -8   6 65.0341 5.35944   1
   7  -8   6 26.6270 6.29428   3
   7  -8   6 19.1829 4.26610   4
   7  -8   6 14.2805 3.14631   1
   7  -8   6 20.3463 3.23488   1
   8  -8   6 20.3241 6.12395   3
   8  -8   6 22.6713 3.29006   1
   8  -8   6 19.7389 6.58980   4
   8  -8   6 23.9774 3.69616   1
   9  -8   6 29.0447 6.91321   3
   9  -8   6 32.7867 3.91326   1
   9  -8   6 30.5979 3.89880   1
  10  -8   6 21.0745 3.35267   1
  10  -8   6 12.6291 5.72843   3
  10  -8   6 21.5275 3.41511   1
  10   7  -6 6.90177 4.97429   1
 -10  -7   6 8.93986 4.42589   2
   9   7  -6 -3.2822 4.03730   1
  -9  -7   6 3.62554 3.70680   2
   8   7  -6 3.72442 3.04272   5
   8   7  -6 -1.8540 3.90168   1
   8   7  -6 1.23456 2.51178   5
  -8  -7   6 -1.4321 3.10970   2
   7   7  -6 -3.1015 2.77075   5
   7   7  -6 4.00038 2.76318   5
   7   7  -6 3.82694 3.85618   1
  -7  -7   6 3.91567 3.21405   2
   6   7  -6 44.2150 3.32050   2
   6   7  -6 42.9368 5.24592   5
   6   7  -6 47.7371 5.85956   1
  -6  -7   6 47.8302 4.83685   2
   5   7  -6 29.7227 3.61489   2
   5   7  -6 41.9636 5.68029   5
   5   7  -6 46.4096 5.31188   1
  -5  -7   6 40.8402 4.47825   2
   4   7  -6 131.853 6.59590   2
   4   7  -6 131.109 8.07583   5
   4   7  -6 141.917 7.96139   1
  -4  -7   6 140.476 6.78717   2
   3   7  -6 22.3748 4.35762   5
   3   7  -6 19.1179 3.49389   1
   3   7  -6 19.0952 3.13590   2
  -3  -7   6 13.8215 3.55239   1
  -3  -7   6 17.3277 2.93983   2
  -3  -7   6 27.3094 4.54639   5
   2   7  -6 28.4996 3.99267   1
   2   7  -6 25.5853 3.61013   2
   2   7  -6 29.8698 4.73188   5
  -2  -7   6 26.5378 4.18511   1
  -2  -7   6 23.7345 3.66214   5
  -2  -7   6 30.0274 3.21642   2
  -2  -7   6 24.9995 4.09632   3
   1   7  -6 49.4179 4.65690   2
   1   7  -6 55.2586 4.66419   1
  -1  -7   6 47.8406 5.29265   3
  -1  -7   6 42.2772 4.13936   5
  -1  -7   6 40.1051 4.52507   1
  -1  -7   6 49.1653 3.67507   2
   0   7  -6 -1.4314 2.08903   2
   0  -7   6 -1.0098 2.24616   1
   0  -7   6 -2.4486 2.48039   3
   0  -7   6 -1.1839 1.84694   5
   0  -7   6 -1.5892 1.27867   2
  -1   7  -6 80.7344 5.03512   2
   1  -7   6 67.5023 2.31511   2
   1  -7   6 78.8715 3.71708   4
   1  -7   6 66.5122 2.35215   2
   1  -7   6 71.0975 5.71657   1
   1  -7   6 64.5191 4.32037   5
   1  -7   6 74.6409 5.87259   3
  -2   7  -6 50.3984 3.91666   2
   2  -7   6 43.2346 4.24225   1
   2  -7   6 50.6846 3.50286   4
   2  -7   6 58.5907 5.74772   3
   2  -7   6 46.7610 3.13771   5
   2  -7   6 50.3522 4.78218   1
  -3   7  -6 74.2043 4.27734   2
   3  -7   6 83.4582 4.64804   4
   3  -7   6 77.8338 5.62071   1
   3  -7   6 85.8833 5.29330   1
   3  -7   6 76.2750 6.48105   3
  -4   7  -6 136.694 5.01902   2
   4  -7   6 135.815 6.38326   4
   4  -7   6 135.162 6.75342   1
   4  -7   6 123.661 7.87697   3
   4  -7   6 138.963 6.29869   1
   5  -7   6 93.1396 7.80913   3
   5  -7   6 82.4692 5.37848   1
   5  -7   6 71.6361 5.65366   4
   5  -7   6 72.9971 4.87736   1
   6  -7   6 123.468 9.19876   3
   6  -7   6 115.435 7.23434   4
   6  -7   6 129.617 6.29313   1
   6  -7   6 120.749 5.73629   1
   7  -7   6 2.61158 1.98341   1
   7  -7   6 8.49816 4.66032   3
   7  -7   6 5.19838 2.44776   1
   7  -7   6 4.24952 3.24310   4
   8  -7   6 56.9780 4.30721   1
   8  -7   6 48.2184 4.14437   1
   8  -7   6 48.1884 7.66690   3
   8  -7   6 56.9097 6.83900   4
   9  -7   6 16.6623 2.67516   1
   9  -7   6 15.6625 5.56674   3
   9  -7   6 18.2490 5.28910   4
   9  -7   6 13.7738 2.77000   1
  10  -7   6 5.25402 2.24568   1
  10  -7   6 3.43015 2.11621   1
  10  -7   6 2.09916 4.32735   4
  10  -7   6 3.82890 5.30400   3
  10   6  -6 2.86164 4.43015   1
   9   6  -6 23.2832 5.31122   1
  -9  -6   6 27.5484 4.78173   2
   8   6  -6 1.25857 2.11023   5
   8   6  -6 -0.3159 3.60397   1
   8   6  -6 3.47134 2.26834   5
  -8  -6   6 3.25781 3.29726   2
   7   6  -6 10.9892 3.83085   1
   7   6  -6 4.76982 2.61716   5
   7   6  -6 5.61019 2.89050   5
  -7  -6   6 0.33575 2.73025   2
   6   6  -6 72.8796 6.21866   5
   6   6  -6 78.2086 5.99784   5
   6   6  -6 69.7288 6.04944   1
  -6  -6   6 62.8491 5.17709   2
   5   6  -6 15.5076 2.57522   2
   5   6  -6 21.4958 4.05127   1
   5   6  -6 11.2925 3.22198   5
  -5  -6   6 20.3448 3.24911   2
   4   6  -6 26.2010 4.01732   5
   4   6  -6 33.7358 4.10022   1
   4   6  -6 26.4409 3.41322   2
  -4  -6   6 24.0111 3.33841   2
   3   6  -6 210.984 8.54238   1
   3   6  -6 194.610 7.73959   2
   3   6  -6 198.395 8.87637   5
  -3  -6   6 206.243 8.63360   1
  -3  -6   6 202.863 8.43379   5
  -3  -6   6 198.020 7.20778   2
   2   6  -6 261.066 10.1080   5
   2   6  -6 267.051 9.11786   2
   2   6  -6 272.084 9.47194   1
  -2  -6   6 277.000 9.93460   1
  -2  -6   6 270.095 8.19924   2
  -2  -6   6 261.106 9.42022   5
   1   6  -6 254.737 8.78043   2
   1   6  -6 255.552 8.75510   1
  -1  -6   6 264.057 8.98424   5
  -1  -6   6 242.032 9.44226   1
  -1  -6   6 264.256 7.57714   2
  -1  -6   6 253.848 9.41400   3
   0   6  -6 628.989 15.4364   2
   0  -6   6 638.612 15.3871   5
   0  -6   6 602.724 13.5017   2
   0  -6   6 616.625 16.4539   3
[truncated: 738,088 more chars]
