# Supplementary material for: Rapid and reversible photoinduced switching of a rotaxane crystal
Source: Nat Commun. 2016 Nov 3;7:13321. doi: 10.1038/ncomms13321 (PMC5097158; doi:10.1038/ncomms13321)
Supplement: Supplementary Data 2 — CIFs for a rotaxane at various temperatures. [file ncomms13321-s3.zip › rotaxane temp/rotaxane75C.cif]

 
data_mo_160522VT2_120_0m
 
_audit_creation_method            SHELXL-2014/6
_chemical_name_systematic         ?
_chemical_name_common             ?
_chemical_melting_point           ?
_chemical_formula_moiety          ?
_chemical_formula_sum
 'C43 H54 F6 Fe N O8 P' 
_chemical_formula_weight          913.69

loop_
 _atom_type_symbol
 _atom_type_description
 _atom_type_scat_dispersion_real
 _atom_type_scat_dispersion_imag
 _atom_type_scat_source
 'C'  'C'   0.0033   0.0016
 'International Tables Vol C Tables 4.2.6.8 and 6.1.1.4'
 'H'  'H'   0.0000   0.0000
 'International Tables Vol C Tables 4.2.6.8 and 6.1.1.4'
 'N'  'N'   0.0061   0.0033
 'International Tables Vol C Tables 4.2.6.8 and 6.1.1.4'
 'O'  'O'   0.0106   0.0060
 'International Tables Vol C Tables 4.2.6.8 and 6.1.1.4'
 'F'  'F'   0.0171   0.0103
 'International Tables Vol C Tables 4.2.6.8 and 6.1.1.4'
 'P'  'P'   0.1023   0.0942
 'International Tables Vol C Tables 4.2.6.8 and 6.1.1.4'
 'Fe'  'Fe'   0.3463   0.8444
 'International Tables Vol C Tables 4.2.6.8 and 6.1.1.4'
 
_space_group_crystal_system       triclinic
_space_group_IT_number            2
_space_group_name_H-M_alt         'P -1'
_space_group_name_Hall            '-P 1'
 
_shelx_space_group_comment
;
The symmetry employed for this shelxl refinement is uniquely defined
by the following loop, which should always be used as a source of
symmetry information in preference to the above space-group names.
They are only intended as comments.
;
 
loop_
 _space_group_symop_operation_xyz
 'x, y, z'
 '-x, -y, -z'
 
_cell_length_a                    10.3641(5)
_cell_length_b                    11.2179(5)
_cell_length_c                    19.3874(8)
_cell_angle_alpha                 87.3250(10)
_cell_angle_beta                  80.4216(9)
_cell_angle_gamma                 88.7095(10)
_cell_volume                      2219.95(17)
_cell_formula_units_Z             2
_cell_measurement_temperature     348(2)
_cell_measurement_reflns_used     8011
_cell_measurement_theta_min       2.6615
_cell_measurement_theta_max       22.7473
 
_exptl_crystal_description        Tabullar
_exptl_crystal_colour             Yellow
_exptl_crystal_density_meas       ?
_exptl_crystal_density_method     'not measured'
_exptl_crystal_density_diffrn     1.367          
_exptl_crystal_F_000              956
_exptl_transmission_factor_min    ?
_exptl_transmission_factor_max    ?
_exptl_crystal_size_max           0.30
_exptl_crystal_size_mid           0.22
_exptl_crystal_size_min           0.10
_exptl_absorpt_coefficient_mu     0.452
_shelx_estimated_absorpt_T_min    ?
_shelx_estimated_absorpt_T_max    ?
_exptl_absorpt_correction_type    multi-scan
_exptl_absorpt_correction_T_min   0.8466
_exptl_absorpt_correction_T_max   0.9485
_exptl_absorpt_process_details    'SADABS V2014/4 (Bruker AXS Inc.)'

_exptl_special_details    
;
?
;
_diffrn_ambient_temperature       348(2)
_diffrn_radiation_wavelength      0.71073
_diffrn_radiation_type            MoK\a
_diffrn_source                    ?
_diffrn_measurement_device_type   'Bruker APEX-II CCD'
_diffrn_measurement_method        '\f and \w scans'
_diffrn_detector_area_resol_mean  8.3333
_diffrn_reflns_number             33439
_diffrn_reflns_av_unetI/netI      0.0283
_diffrn_reflns_av_R_equivalents   0.0276
_diffrn_reflns_limit_h_min        -10
_diffrn_reflns_limit_h_max        13
_diffrn_reflns_limit_k_min        -14
_diffrn_reflns_limit_k_max        14
_diffrn_reflns_limit_l_min        -24
_diffrn_reflns_limit_l_max        24
_diffrn_reflns_theta_min          1.818
_diffrn_reflns_theta_max          26.478
_diffrn_reflns_theta_full         25.242
_diffrn_measured_fraction_theta_max   0.997
_diffrn_measured_fraction_theta_full  0.998
_diffrn_reflns_Laue_measured_fraction_max    0.997
_diffrn_reflns_Laue_measured_fraction_full   0.998
_diffrn_reflns_point_group_measured_fraction_max   0.997
_diffrn_reflns_point_group_measured_fraction_full  0.998
_reflns_number_total              9145
_reflns_number_gt                 6408
_reflns_threshold_expression      'I > 2\s(I)'
_reflns_Friedel_coverage          0.000
_reflns_Friedel_fraction_max      .
_reflns_Friedel_fraction_full     .
 
_reflns_special_details
;
 Reflections were merged by SHELXL according to the crystal
 class for the calculation of statistics and refinement.
 
 _reflns_Friedel_fraction is defined as the number of unique
 Friedel pairs measured divided by the number that would be
 possible theoretically, ignoring centric projections and
 systematic absences.
;
 
_computing_data_collection        'APEX2 (Bruker AXS, 2010)'
_computing_cell_refinement        'SAINT V8.34A (Bruker AXS Inc., 2013)'
_computing_data_reduction         'SAINT V8.34A (Bruker AXS Inc., 2013)'
_computing_structure_solution     ?
_computing_structure_refinement   'SHELXL-2014/6 (Sheldrick, 2014)'
_computing_molecular_graphics     'SHELXTL (Sheldrick, 2008)'
_computing_publication_material   'SHELXTL'
_refine_special_details           ?
_refine_ls_structure_factor_coef  Fsqd
_refine_ls_matrix_type            full
_refine_ls_weighting_scheme       calc
_refine_ls_weighting_details
'w=1/[\s^2^(Fo^2^)+(0.0725P)^2^+1.1608P] where P=(Fo^2^+2Fc^2^)/3'
_atom_sites_solution_primary      ?
_atom_sites_solution_secondary    ?
_atom_sites_solution_hydrogens    geom
_refine_ls_hydrogen_treatment     constr
_refine_ls_extinction_method      none
_refine_ls_extinction_coef        .
_refine_ls_number_reflns          9145
_refine_ls_number_parameters      542
_refine_ls_number_restraints      0
_refine_ls_R_factor_all           0.0825
_refine_ls_R_factor_gt            0.0558
_refine_ls_wR_factor_ref          0.1642
_refine_ls_wR_factor_gt           0.1447
_refine_ls_goodness_of_fit_ref    1.045
_refine_ls_restrained_S_all       1.045
_refine_ls_shift/su_max           0.001
_refine_ls_shift/su_mean          0.000
 
loop_
 _atom_site_label
 _atom_site_type_symbol
 _atom_site_fract_x
 _atom_site_fract_y
 _atom_site_fract_z
 _atom_site_U_iso_or_equiv
 _atom_site_adp_type
 _atom_site_occupancy
 _atom_site_site_symmetry_order  
 _atom_site_calc_flag
 _atom_site_refinement_flags_posn
 _atom_site_refinement_flags_adp
 _atom_site_refinement_flags_occupancy
 _atom_site_disorder_assembly
 _atom_site_disorder_group
Fe1 Fe 0.31962(4) 0.36517(4) 0.93053(2) 0.06099(16) Uani 1 1 d . . . . .
P1 P 0.94672(9) 0.72568(8) 0.74642(5) 0.0742(3) Uani 1 1 d . . . . .
C1 C 0.2136(4) 0.4940(3) 0.6080(2) 0.0876(11) Uani 1 1 d . . . . .
H1A H 0.1315 0.5347 0.6040 0.105 Uiso 1 1 calc R U . . .
H1B H 0.2657 0.4915 0.5616 0.105 Uiso 1 1 calc R U . . .
C2 C 0.2841(3) 0.5586(3) 0.6544(2) 0.0846(11) Uani 1 1 d . . . . .
H2A H 0.2825 0.6435 0.6425 0.102 Uiso 1 1 calc R U . . .
H2B H 0.2422 0.5459 0.7027 0.102 Uiso 1 1 calc R U . . .
C3 C 0.4940(4) 0.5803(3) 0.68315(17) 0.0742(9) Uani 1 1 d . . . . .
H3A H 0.4679 0.5644 0.7331 0.089 Uiso 1 1 calc R U . . .
H3B H 0.4834 0.6651 0.6732 0.089 Uiso 1 1 calc R U . . .
C4 C 0.6324(4) 0.5437(3) 0.6616(2) 0.0815(10) Uani 1 1 d . . . . .
H4A H 0.6600 0.5641 0.6122 0.098 Uiso 1 1 calc R U . . .
H4B H 0.6876 0.5856 0.6880 0.098 Uiso 1 1 calc R U . . .
C5 C 0.7783(3) 0.3803(3) 0.66922(18) 0.0748(9) Uani 1 1 d . . . . .
H5A H 0.8327 0.4317 0.6352 0.090 Uiso 1 1 calc R U . . .
H5B H 0.7874 0.2997 0.6528 0.090 Uiso 1 1 calc R U . . .
C6 C 0.8248(3) 0.3829(3) 0.73773(17) 0.0662(8) Uani 1 1 d . . . . .
H6A H 0.9192 0.3733 0.7313 0.079 Uiso 1 1 calc R U . . .
H6B H 0.8009 0.4583 0.7593 0.079 Uiso 1 1 calc R U . . .
C7 C 0.7934(3) 0.2717(3) 0.84634(16) 0.0632(7) Uani 1 1 d . . . . .
C8 C 0.8590(4) 0.3521(3) 0.87857(19) 0.0785(9) Uani 1 1 d . . . . .
H8 H 0.8859 0.4238 0.8552 0.094 Uiso 1 1 calc R U . . .
C9 C 0.8852(5) 0.3277(5) 0.9447(2) 0.1018(13) Uani 1 1 d . . . . .
H9 H 0.9295 0.3830 0.9660 0.122 Uiso 1 1 calc R U . . .
C10 C 0.8471(5) 0.2239(5) 0.9791(2) 0.1110(15) Uani 1 1 d . . . . .
H10 H 0.8658 0.2078 1.0239 0.133 Uiso 1 1 calc R U . . .
C11 C 0.7801(4) 0.1407(4) 0.9482(2) 0.0965(13) Uani 1 1 d . . . . .
H11 H 0.7537 0.0695 0.9724 0.116 Uiso 1 1 calc R U . . .
C12 C 0.7525(3) 0.1637(3) 0.88117(18) 0.0713(8) Uani 1 1 d . . . . .
C13 C 0.6633(4) -0.0290(3) 0.8721(2) 0.0953(13) Uani 1 1 d . . . . .
H13A H 0.6077 -0.0283 0.9175 0.114 Uiso 1 1 calc R U . . .
H13B H 0.7453 -0.0686 0.8777 0.114 Uiso 1 1 calc R U . . .
C14 C 0.5994(4) -0.0930(3) 0.8234(3) 0.1114(16) Uani 1 1 d . . . . .
H14A H 0.6479 -0.0819 0.7763 0.134 Uiso 1 1 calc R U . . .
H14B H 0.5987 -0.1776 0.8361 0.134 Uiso 1 1 calc R U . . .
C15 C 0.3795(5) -0.1163(4) 0.8229(3) 0.1187(17) Uani 1 1 d . . . . .
H15A H 0.3782 -0.1741 0.8618 0.142 Uiso 1 1 calc R U . . .
H15B H 0.4035 -0.1603 0.7806 0.142 Uiso 1 1 calc R U . . .
C16 C 0.2492(4) -0.0786(3) 0.8240(3) 0.1022(14) Uani 1 1 d . . . . .
H16A H 0.2119 -0.1267 0.7922 0.123 Uiso 1 1 calc R U . . .
H16B H 0.2014 -0.0961 0.8706 0.123 Uiso 1 1 calc R U . . .
C17 C 0.0942(4) 0.0748(3) 0.8126(2) 0.0853(10) Uani 1 1 d . . . . .
H17A H 0.0838 0.1531 0.8322 0.102 Uiso 1 1 calc R U . . .
H17B H 0.0401 0.0198 0.8444 0.102 Uiso 1 1 calc R U . . .
C18 C 0.0490(3) 0.0802(3) 0.7444(2) 0.0803(10) Uani 1 1 d . . . . .
H18A H 0.0727 0.0067 0.7206 0.096 Uiso 1 1 calc R U . . .
H18B H -0.0455 0.0894 0.7512 0.096 Uiso 1 1 calc R U . . .
C19 C 0.0731(3) 0.1992(3) 0.63823(19) 0.0728(9) Uani 1 1 d . . . . .
C20 C -0.0008(4) 0.1224(4) 0.6077(3) 0.0988(13) Uani 1 1 d . . . . .
H20 H -0.0307 0.0517 0.6314 0.119 Uiso 1 1 calc R U . . .
C21 C -0.0299(5) 0.1502(6) 0.5428(3) 0.1245(18) Uani 1 1 d . . . . .
H21 H -0.0797 0.0978 0.5227 0.149 Uiso 1 1 calc R U . . .
C22 C 0.0119(5) 0.2523(6) 0.5068(3) 0.1205(17) Uani 1 1 d . . . . .
H22 H -0.0090 0.2694 0.4625 0.145 Uiso 1 1 calc R U . . .
C23 C 0.0865(4) 0.3318(5) 0.5364(2) 0.1000(13) Uani 1 1 d . . . . .
H23 H 0.1155 0.4022 0.5121 0.120 Uiso 1 1 calc R U . . .
C24 C 0.1169(3) 0.3046(3) 0.60265(18) 0.0749(9) Uani 1 1 d . . . . .
C25 C 0.3713(3) 0.3650(2) 0.82532(12) 0.0518(6) Uani 1 1 d . . . . .
C26 C 0.2366(3) 0.3969(3) 0.84325(14) 0.0636(7) Uani 1 1 d . . . . .
H26 H 0.1665 0.3567 0.8314 0.076 Uiso 1 1 calc R U . . .
C27 C 0.2287(4) 0.5006(3) 0.88236(17) 0.0791(10) Uani 1 1 d . . . . .
H27 H 0.1519 0.5406 0.9007 0.095 Uiso 1 1 calc R U . . .
C28 C 0.3539(4) 0.5331(3) 0.88887(17) 0.0825(11) Uani 1 1 d . . . . .
H28 H 0.3752 0.5983 0.9125 0.099 Uiso 1 1 calc R U . . .
C29 C 0.4442(3) 0.4510(3) 0.85374(15) 0.0662(8) Uani 1 1 d . . . . .
H29 H 0.5348 0.4529 0.8499 0.079 Uiso 1 1 calc R U . . .
C30 C 0.2323(5) 0.2211(4) 0.9849(2) 0.0994(13) Uani 1 1 d . . . . .
H30 H 0.1656 0.1772 0.9722 0.119 Uiso 1 1 calc R U . . .
C31 C 0.2159(5) 0.3208(4) 1.02693(18) 0.1007(13) Uani 1 1 d . . . . .
H31 H 0.1365 0.3545 1.0470 0.121 Uiso 1 1 calc R U . . .
C32 C 0.3395(5) 0.3598(4) 1.03309(17) 0.0990(13) Uani 1 1 d . . . . .
H32 H 0.3576 0.4247 1.0579 0.119 Uiso 1 1 calc R U . . .
C33 C 0.4327(5) 0.2840(4) 0.99526(19) 0.0983(13) Uani 1 1 d . . . . .
H33 H 0.5231 0.2898 0.9911 0.118 Uiso 1 1 calc R U . . .
C34 C 0.3668(5) 0.1997(4) 0.96542(18) 0.0957(13) Uani 1 1 d . . . . .
H34 H 0.4051 0.1392 0.9373 0.115 Uiso 1 1 calc R U . . .
C35 C 0.4269(3) 0.2589(2) 0.78795(12) 0.0538(6) Uani 1 1 d . . . . .
H35A H 0.3854 0.1879 0.8114 0.065 Uiso 1 1 calc R U . . .
H35B H 0.5196 0.2526 0.7900 0.065 Uiso 1 1 calc R U . . .
C36 C 0.4794(3) 0.1630(3) 0.67451(14) 0.0627(7) Uani 1 1 d . . . . .
H36A H 0.4606 0.0892 0.7021 0.075 Uiso 1 1 calc R U . . .
H36B H 0.5729 0.1760 0.6688 0.075 Uiso 1 1 calc R U . . .
C37 C 0.4412(3) 0.1513(2) 0.60410(13) 0.0568(7) Uani 1 1 d . . . . .
C38 C 0.4805(4) 0.2330(3) 0.54984(16) 0.0782(9) Uani 1 1 d . . . . .
H38 H 0.5324 0.2964 0.5569 0.094 Uiso 1 1 calc R U . . .
C39 C 0.4444(4) 0.2224(3) 0.48564(17) 0.0869(11) Uani 1 1 d . . . . .
H39 H 0.4716 0.2790 0.4499 0.104 Uiso 1 1 calc R U . . .
C40 C 0.3689(4) 0.1296(3) 0.47319(16) 0.0770(10) Uani 1 1 d . . . . .
C41 C 0.3301(4) 0.0486(3) 0.52706(19) 0.0785(9) Uani 1 1 d . . . . .
H41 H 0.2790 -0.0152 0.5197 0.094 Uiso 1 1 calc R U . . .
C42 C 0.3651(3) 0.0592(3) 0.59227(16) 0.0683(8) Uani 1 1 d . . . . .
H42 H 0.3367 0.0033 0.6282 0.082 Uiso 1 1 calc R U . . .
C43 C 0.3280(5) 0.1165(4) 0.4025(2) 0.1112(15) Uani 1 1 d . . . . .
H43A H 0.2642 0.1772 0.3953 0.167 Uiso 1 1 calc R U . . .
H43B H 0.2907 0.0393 0.4010 0.167 Uiso 1 1 calc R U . . .
H43C H 0.4030 0.1247 0.3663 0.167 Uiso 1 1 calc R U . . .
F1 F 0.9415(3) 0.6461(3) 0.68287(15) 0.1538(13) Uani 1 1 d . . . . .
F2 F 0.8824(4) 0.8341(3) 0.7107(2) 0.1646(13) Uani 1 1 d . . . . .
F3 F 1.0847(2) 0.7710(2) 0.71145(18) 0.1353(11) Uani 1 1 d . . . . .
F4 F 0.9470(3) 0.8088(3) 0.80857(17) 0.1534(13) Uani 1 1 d . . . . .
F5 F 1.0082(3) 0.6175(3) 0.7809(2) 0.1728(15) Uani 1 1 d . . . . .
F6 F 0.8082(2) 0.6797(2) 0.78205(15) 0.1235(9) Uani 1 1 d . . . . .
N1 N 0.4083(2) 0.26393(19) 0.71286(10) 0.0527(5) Uani 1 1 d . . . . .
H1C H 0.3233 0.2603 0.7107 0.063 Uiso 1 1 calc R U . . .
H1D H 0.4378 0.3329 0.6924 0.063 Uiso 1 1 calc R U . . .
O1 O 0.1895(2) 0.3759(2) 0.63659(12) 0.0738(6) Uani 1 1 d . . . . .
O2 O 0.4157(2) 0.51549(19) 0.64603(12) 0.0706(6) Uani 1 1 d . . . . .
O3 O 0.6454(2) 0.41851(19) 0.67412(12) 0.0733(6) Uani 1 1 d . . . . .
O4 O 0.7637(2) 0.28688(18) 0.78068(11) 0.0696(6) Uani 1 1 d . . . . .
O5 O 0.6870(2) 0.0899(2) 0.84501(14) 0.0859(7) Uani 1 1 d . . . . .
O6 O 0.4708(3) -0.0505(3) 0.8252(3) 0.176(2) Uani 1 1 d . . . . .
O7 O 0.2268(3) 0.0375(2) 0.80695(17) 0.1023(9) Uani 1 1 d . . . . .
O8 O 0.1089(2) 0.17986(18) 0.70251(12) 0.0720(6) Uani 1 1 d . . . . .
 
loop_
 _atom_site_aniso_label
 _atom_site_aniso_U_11
 _atom_site_aniso_U_22
 _atom_site_aniso_U_33
 _atom_site_aniso_U_23
 _atom_site_aniso_U_13
 _atom_site_aniso_U_12
Fe1 0.0752(3) 0.0675(3) 0.0412(2) -0.00680(17) -0.01238(18) 0.0082(2)
P1 0.0703(6) 0.0605(5) 0.0922(6) -0.0134(4) -0.0112(5) -0.0043(4)
C1 0.066(2) 0.084(2) 0.112(3) 0.024(2) -0.021(2) 0.0096(18)
C2 0.070(2) 0.0585(19) 0.119(3) 0.0082(19) -0.002(2) 0.0132(16)
C3 0.097(3) 0.0564(17) 0.0699(19) 0.0078(14) -0.0176(18) -0.0042(17)
C4 0.080(2) 0.065(2) 0.103(3) 0.0283(18) -0.034(2) -0.0191(17)
C5 0.064(2) 0.080(2) 0.078(2) 0.0139(17) -0.0094(16) -0.0017(16)
C6 0.0559(17) 0.0629(17) 0.078(2) 0.0137(15) -0.0115(15) -0.0039(14)
C7 0.0518(17) 0.0670(18) 0.0682(18) 0.0050(14) -0.0060(14) 0.0091(14)
C8 0.079(2) 0.079(2) 0.077(2) -0.0042(17) -0.0134(18) 0.0010(18)
C9 0.110(3) 0.123(4) 0.075(2) -0.010(2) -0.018(2) -0.007(3)
C10 0.113(4) 0.155(4) 0.065(2) 0.008(3) -0.020(2) 0.005(3)
C11 0.087(3) 0.118(3) 0.076(2) 0.035(2) -0.002(2) 0.002(2)
C12 0.0536(18) 0.081(2) 0.076(2) 0.0154(17) -0.0068(15) 0.0079(16)
C13 0.072(2) 0.074(2) 0.132(3) 0.039(2) -0.007(2) 0.0086(19)
C14 0.081(3) 0.059(2) 0.194(5) 0.022(3) -0.031(3) 0.0058(19)
C15 0.110(4) 0.057(2) 0.194(5) 0.024(3) -0.048(3) -0.009(2)
C16 0.091(3) 0.076(2) 0.146(4) 0.031(2) -0.046(3) -0.027(2)
C17 0.070(2) 0.078(2) 0.103(3) 0.0071(19) -0.002(2) -0.0095(18)
C18 0.062(2) 0.0623(19) 0.114(3) -0.0057(18) -0.0077(19) -0.0083(16)
C19 0.0592(19) 0.077(2) 0.085(2) -0.0180(18) -0.0189(17) 0.0090(16)
C20 0.082(3) 0.098(3) 0.127(3) -0.037(3) -0.041(3) 0.006(2)
C21 0.106(4) 0.140(5) 0.144(5) -0.059(4) -0.057(4) 0.011(3)
C22 0.102(4) 0.176(5) 0.097(3) -0.040(3) -0.048(3) 0.027(4)
C23 0.080(3) 0.140(4) 0.081(2) -0.003(2) -0.018(2) 0.015(2)
C24 0.0547(19) 0.095(3) 0.078(2) -0.0163(19) -0.0174(16) 0.0133(17)
C25 0.0660(18) 0.0507(14) 0.0396(12) -0.0016(10) -0.0115(12) -0.0025(12)
C26 0.071(2) 0.0708(18) 0.0525(15) -0.0027(13) -0.0203(14) 0.0031(15)
C27 0.102(3) 0.076(2) 0.0607(18) -0.0122(15) -0.0181(18) 0.030(2)
C28 0.130(3) 0.0576(18) 0.0665(19) -0.0155(15) -0.033(2) -0.001(2)
C29 0.080(2) 0.0641(18) 0.0576(16) -0.0060(13) -0.0177(15) -0.0159(15)
C30 0.129(4) 0.100(3) 0.068(2) 0.025(2) -0.018(2) -0.012(3)
C31 0.102(3) 0.137(4) 0.0541(19) 0.006(2) 0.006(2) 0.023(3)
C32 0.132(4) 0.124(3) 0.0467(17) -0.0128(19) -0.031(2) 0.015(3)
C33 0.100(3) 0.137(4) 0.060(2) 0.006(2) -0.026(2) 0.030(3)
C34 0.138(4) 0.089(3) 0.0558(19) 0.0134(18) -0.012(2) 0.031(3)
C35 0.0660(18) 0.0563(15) 0.0402(12) -0.0009(11) -0.0120(12) -0.0016(13)
C36 0.080(2) 0.0569(16) 0.0516(15) -0.0104(12) -0.0132(14) 0.0141(14)
C37 0.0704(19) 0.0534(15) 0.0469(13) -0.0103(11) -0.0095(13) 0.0121(13)
C38 0.114(3) 0.0656(19) 0.0561(17) -0.0046(14) -0.0151(17) -0.0067(18)
C39 0.126(3) 0.080(2) 0.0552(18) 0.0023(16) -0.0181(19) 0.000(2)
C40 0.090(2) 0.090(2) 0.0543(17) -0.0163(16) -0.0202(16) 0.029(2)
C41 0.075(2) 0.082(2) 0.084(2) -0.0245(19) -0.0202(18) 0.0003(18)
C42 0.077(2) 0.0683(19) 0.0586(16) -0.0071(14) -0.0071(15) 0.0023(16)
C43 0.135(4) 0.136(4) 0.073(2) -0.030(2) -0.048(2) 0.027(3)
F1 0.170(3) 0.161(3) 0.125(2) -0.063(2) 0.0163(19) -0.070(2)
F2 0.151(3) 0.131(2) 0.211(4) 0.042(2) -0.045(2) 0.023(2)
F3 0.0893(17) 0.1065(18) 0.197(3) -0.0426(18) 0.0291(17) -0.0280(14)
F4 0.141(2) 0.162(3) 0.155(3) -0.083(2) 0.010(2) -0.054(2)
F5 0.144(3) 0.138(3) 0.235(4) 0.064(3) -0.050(3) 0.023(2)
F6 0.0914(17) 0.1068(17) 0.163(2) -0.0406(16) 0.0197(16) -0.0294(14)
N1 0.0684(15) 0.0482(11) 0.0425(10) -0.0038(9) -0.0122(10) 0.0042(10)
O1 0.0674(14) 0.0735(14) 0.0815(14) 0.0076(11) -0.0183(11) -0.0007(11)
O2 0.0594(13) 0.0638(12) 0.0881(15) -0.0082(11) -0.0106(11) 0.0072(10)
O3 0.0642(14) 0.0636(13) 0.0935(15) 0.0209(11) -0.0228(11) -0.0081(10)
O4 0.0699(14) 0.0620(12) 0.0793(14) 0.0165(10) -0.0241(11) -0.0079(10)
O5 0.0828(16) 0.0696(14) 0.1062(18) 0.0343(13) -0.0277(14) -0.0099(12)
O6 0.081(2) 0.0625(17) 0.396(7) 0.037(3) -0.083(3) -0.0058(16)
O7 0.0720(17) 0.0738(16) 0.157(3) 0.0351(16) -0.0163(16) -0.0110(13)
O8 0.0668(14) 0.0608(12) 0.0908(15) -0.0076(11) -0.0188(11) -0.0051(10)
 
_geom_special_details
;
 All esds (except the esd in the dihedral angle between two l.s. planes)
 are estimated using the full covariance matrix.  The cell esds are taken
 into account individually in the estimation of esds in distances, angles
 and torsion angles; correlations between esds in cell parameters are only
 used when they are defined by crystal symmetry.  An approximate (isotropic)
 treatment of cell esds is used for estimating esds involving l.s. planes.
;
 
loop_
 _geom_bond_atom_site_label_1
 _geom_bond_atom_site_label_2
 _geom_bond_distance
 _geom_bond_site_symmetry_2
 _geom_bond_publ_flag
Fe1 C25 2.021(2) . ?
Fe1 C29 2.023(3) . ?
Fe1 C34 2.024(4) . ?
Fe1 C33 2.028(4) . ?
Fe1 C28 2.030(3) . ?
Fe1 C32 2.031(3) . ?
Fe1 C30 2.032(4) . ?
Fe1 C26 2.036(3) . ?
Fe1 C27 2.041(3) . ?
Fe1 C31 2.041(4) . ?
P1 F5 1.535(3) . ?
P1 F4 1.558(3) . ?
P1 F2 1.562(3) . ?
P1 F3 1.563(3) . ?
P1 F1 1.563(3) . ?
P1 F6 1.573(2) . ?
C1 O1 1.423(4) . ?
C1 C2 1.474(5) . ?
C1 H1A 0.9700 . ?
C1 H1B 0.9700 . ?
C2 O2 1.422(4) . ?
C2 H2A 0.9700 . ?
C2 H2B 0.9700 . ?
C3 O2 1.406(4) . ?
C3 C4 1.479(5) . ?
C3 H3A 0.9700 . ?
C3 H3B 0.9700 . ?
C4 O3 1.422(4) . ?
C4 H4A 0.9700 . ?
C4 H4B 0.9700 . ?
C5 O3 1.423(4) . ?
C5 C6 1.488(4) . ?
C5 H5A 0.9700 . ?
C5 H5B 0.9700 . ?
C6 O4 1.423(3) . ?
C6 H6A 0.9700 . ?
C6 H6B 0.9700 . ?
C7 O4 1.361(4) . ?
C7 C8 1.374(5) . ?
C7 C12 1.399(4) . ?
C8 C9 1.369(5) . ?
C8 H8 0.9300 . ?
C9 C10 1.348(6) . ?
C9 H9 0.9300 . ?
C10 C11 1.391(6) . ?
C10 H10 0.9300 . ?
C11 C12 1.387(5) . ?
C11 H11 0.9300 . ?
C12 O5 1.369(4) . ?
C13 O5 1.422(4) . ?
C13 C14 1.461(6) . ?
C13 H13A 0.9700 . ?
C13 H13B 0.9700 . ?
C14 O6 1.401(5) . ?
C14 H14A 0.9700 . ?
C14 H14B 0.9700 . ?
C15 O6 1.221(5) . ?
C15 C16 1.403(6) . ?
C15 H15A 0.9700 . ?
C15 H15B 0.9700 . ?
C16 O7 1.353(4) . ?
C16 H16A 0.9700 . ?
C16 H16B 0.9700 . ?
C17 O7 1.416(4) . ?
C17 C18 1.473(5) . ?
C17 H17A 0.9700 . ?
C17 H17B 0.9700 . ?
C18 O8 1.440(4) . ?
C18 H18A 0.9700 . ?
C18 H18B 0.9700 . ?
C19 O8 1.365(4) . ?
C19 C20 1.381(5) . ?
C19 C24 1.386(5) . ?
C20 C21 1.364(7) . ?
C20 H20 0.9300 . ?
C21 C22 1.354(7) . ?
C21 H21 0.9300 . ?
C22 C23 1.397(7) . ?
C22 H22 0.9300 . ?
C23 C24 1.391(5) . ?
C23 H23 0.9300 . ?
C24 O1 1.371(4) . ?
C25 C29 1.423(4) . ?
C25 C26 1.424(4) . ?
C25 C35 1.478(4) . ?
C26 C27 1.412(4) . ?
C26 H26 0.9300 . ?
C27 C28 1.383(5) . ?
C27 H27 0.9300 . ?
C28 C29 1.412(5) . ?
C28 H28 0.9300 . ?
C29 H29 0.9300 . ?
C30 C34 1.401(6) . ?
C30 C31 1.404(6) . ?
C30 H30 0.9300 . ?
C31 C32 1.389(6) . ?
C31 H31 0.9300 . ?
C32 C33 1.407(6) . ?
C32 H32 0.9300 . ?
C33 C34 1.382(6) . ?
C33 H33 0.9300 . ?
C34 H34 0.9300 . ?
C35 N1 1.498(3) . ?
C35 H35A 0.9700 . ?
C35 H35B 0.9700 . ?
C36 N1 1.496(3) . ?
C36 C37 1.496(4) . ?
C36 H36A 0.9700 . ?
C36 H36B 0.9700 . ?
C37 C42 1.364(4) . ?
C37 C38 1.377(4) . ?
C38 C39 1.369(4) . ?
C38 H38 0.9300 . ?
C39 C40 1.369(5) . ?
C39 H39 0.9300 . ?
C40 C41 1.367(5) . ?
C40 C43 1.516(4) . ?
C41 C42 1.383(4) . ?
C41 H41 0.9300 . ?
C42 H42 0.9300 . ?
C43 H43A 0.9600 . ?
C43 H43B 0.9600 . ?
C43 H43C 0.9600 . ?
N1 H1C 0.8900 . ?
N1 H1D 0.8900 . ?
 
loop_
 _geom_angle_atom_site_label_1
 _geom_angle_atom_site_label_2
 _geom_angle_atom_site_label_3
 _geom_angle
 _geom_angle_site_symmetry_1
 _geom_angle_site_symmetry_3
 _geom_angle_publ_flag
C25 Fe1 C29 41.21(11) . . ?
C25 Fe1 C34 105.10(13) . . ?
C29 Fe1 C34 119.62(17) . . ?
C25 Fe1 C33 121.47(15) . . ?
C29 Fe1 C33 106.04(17) . . ?
C34 Fe1 C33 39.88(18) . . ?
C25 Fe1 C28 68.78(12) . . ?
C29 Fe1 C28 40.79(14) . . ?
C34 Fe1 C28 156.3(2) . . ?
C33 Fe1 C28 122.4(2) . . ?
C25 Fe1 C32 159.04(17) . . ?
C29 Fe1 C32 123.69(18) . . ?
C34 Fe1 C32 67.71(17) . . ?
C33 Fe1 C32 40.56(17) . . ?
C28 Fe1 C32 109.42(17) . . ?
C25 Fe1 C30 120.70(15) . . ?
C29 Fe1 C30 155.79(17) . . ?
C34 Fe1 C30 40.41(18) . . ?
C33 Fe1 C30 67.4(2) . . ?
C28 Fe1 C30 162.34(19) . . ?
C32 Fe1 C30 67.43(19) . . ?
C25 Fe1 C26 41.09(12) . . ?
C29 Fe1 C26 68.78(13) . . ?
C34 Fe1 C26 123.31(16) . . ?
C33 Fe1 C26 158.68(16) . . ?
C28 Fe1 C26 67.97(13) . . ?
C32 Fe1 C26 159.22(17) . . ?
C30 Fe1 C26 108.41(16) . . ?
C25 Fe1 C27 68.57(12) . . ?
C29 Fe1 C27 68.00(15) . . ?
C34 Fe1 C27 161.25(19) . . ?
C33 Fe1 C27 158.48(19) . . ?
C28 Fe1 C27 39.72(15) . . ?
C32 Fe1 C27 124.28(16) . . ?
C30 Fe1 C27 126.44(19) . . ?
C26 Fe1 C27 40.53(13) . . ?
C25 Fe1 C31 157.65(18) . . ?
C29 Fe1 C31 160.88(18) . . ?
C34 Fe1 C31 67.87(17) . . ?
C33 Fe1 C31 67.58(18) . . ?
C28 Fe1 C31 126.11(18) . . ?
C32 Fe1 C31 39.89(17) . . ?
C30 Fe1 C31 40.34(18) . . ?
C26 Fe1 C31 123.74(17) . . ?
C27 Fe1 C31 110.92(16) . . ?
F5 P1 F4 95.3(2) . . ?
F5 P1 F2 178.9(2) . . ?
F4 P1 F2 85.6(2) . . ?
F5 P1 F3 91.2(2) . . ?
F4 P1 F3 90.56(16) . . ?
F2 P1 F3 89.52(19) . . ?
F5 P1 F1 87.2(2) . . ?
F4 P1 F1 177.3(2) . . ?
F2 P1 F1 91.9(2) . . ?
F3 P1 F1 90.30(16) . . ?
F5 P1 F6 88.46(19) . . ?
F4 P1 F6 89.28(15) . . ?
F2 P1 F6 90.84(19) . . ?
F3 P1 F6 179.6(2) . . ?
F1 P1 F6 89.88(15) . . ?
O1 C1 C2 108.8(3) . . ?
O1 C1 H1A 109.9 . . ?
C2 C1 H1A 109.9 . . ?
O1 C1 H1B 109.9 . . ?
C2 C1 H1B 109.9 . . ?
H1A C1 H1B 108.3 . . ?
O2 C2 C1 108.7(3) . . ?
O2 C2 H2A 110.0 . . ?
C1 C2 H2A 110.0 . . ?
O2 C2 H2B 110.0 . . ?
C1 C2 H2B 110.0 . . ?
H2A C2 H2B 108.3 . . ?
O2 C3 C4 108.8(3) . . ?
O2 C3 H3A 109.9 . . ?
C4 C3 H3A 109.9 . . ?
O2 C3 H3B 109.9 . . ?
C4 C3 H3B 109.9 . . ?
H3A C3 H3B 108.3 . . ?
O3 C4 C3 109.2(3) . . ?
O3 C4 H4A 109.8 . . ?
C3 C4 H4A 109.8 . . ?
O3 C4 H4B 109.8 . . ?
C3 C4 H4B 109.8 . . ?
H4A C4 H4B 108.3 . . ?
O3 C5 C6 111.9(3) . . ?
O3 C5 H5A 109.2 . . ?
C6 C5 H5A 109.2 . . ?
O3 C5 H5B 109.2 . . ?
C6 C5 H5B 109.2 . . ?
H5A C5 H5B 107.9 . . ?
O4 C6 C5 107.0(3) . . ?
O4 C6 H6A 110.3 . . ?
C5 C6 H6A 110.3 . . ?
O4 C6 H6B 110.3 . . ?
C5 C6 H6B 110.3 . . ?
H6A C6 H6B 108.6 . . ?
O4 C7 C8 125.3(3) . . ?
O4 C7 C12 114.7(3) . . ?
C8 C7 C12 120.0(3) . . ?
C9 C8 C7 120.7(4) . . ?
C9 C8 H8 119.6 . . ?
C7 C8 H8 119.6 . . ?
C10 C9 C8 120.2(4) . . ?
C10 C9 H9 119.9 . . ?
C8 C9 H9 119.9 . . ?
C9 C10 C11 120.6(4) . . ?
C9 C10 H10 119.7 . . ?
C11 C10 H10 119.7 . . ?
C12 C11 C10 120.1(4) . . ?
C12 C11 H11 120.0 . . ?
C10 C11 H11 120.0 . . ?
O5 C12 C11 125.9(3) . . ?
O5 C12 C7 115.7(3) . . ?
C11 C12 C7 118.4(4) . . ?
O5 C13 C14 108.8(3) . . ?
O5 C13 H13A 109.9 . . ?
C14 C13 H13A 109.9 . . ?
O5 C13 H13B 109.9 . . ?
C14 C13 H13B 109.9 . . ?
H13A C13 H13B 108.3 . . ?
O6 C14 C13 110.2(4) . . ?
O6 C14 H14A 109.6 . . ?
C13 C14 H14A 109.6 . . ?
O6 C14 H14B 109.6 . . ?
C13 C14 H14B 109.6 . . ?
H14A C14 H14B 108.1 . . ?
O6 C15 C16 125.0(4) . . ?
O6 C15 H15A 106.1 . . ?
C16 C15 H15A 106.1 . . ?
O6 C15 H15B 106.1 . . ?
C16 C15 H15B 106.1 . . ?
H15A C15 H15B 106.3 . . ?
O7 C16 C15 117.7(3) . . ?
O7 C16 H16A 107.9 . . ?
C15 C16 H16A 107.9 . . ?
O7 C16 H16B 107.9 . . ?
C15 C16 H16B 107.9 . . ?
H16A C16 H16B 107.2 . . ?
O7 C17 C18 112.2(3) . . ?
O7 C17 H17A 109.2 . . ?
C18 C17 H17A 109.2 . . ?
O7 C17 H17B 109.2 . . ?
C18 C17 H17B 109.2 . . ?
H17A C17 H17B 107.9 . . ?
O8 C18 C17 109.1(3) . . ?
O8 C18 H18A 109.9 . . ?
C17 C18 H18A 109.9 . . ?
O8 C18 H18B 109.9 . . ?
C17 C18 H18B 109.9 . . ?
H18A C18 H18B 108.3 . . ?
O8 C19 C20 124.8(4) . . ?
O8 C19 C24 115.4(3) . . ?
C20 C19 C24 119.7(4) . . ?
C21 C20 C19 119.9(5) . . ?
C21 C20 H20 120.0 . . ?
C19 C20 H20 120.0 . . ?
C22 C21 C20 121.6(5) . . ?
C22 C21 H21 119.2 . . ?
C20 C21 H21 119.2 . . ?
C21 C22 C23 119.7(5) . . ?
C21 C22 H22 120.1 . . ?
C23 C22 H22 120.1 . . ?
C24 C23 C22 119.3(5) . . ?
C24 C23 H23 120.4 . . ?
C22 C23 H23 120.4 . . ?
O1 C24 C19 116.1(3) . . ?
O1 C24 C23 124.2(4) . . ?
C19 C24 C23 119.8(4) . . ?
C29 C25 C26 107.3(3) . . ?
C29 C25 C35 125.6(3) . . ?
C26 C25 C35 127.1(3) . . ?
C29 C25 Fe1 69.48(15) . . ?
C26 C25 Fe1 70.03(15) . . ?
C35 C25 Fe1 123.02(18) . . ?
C27 C26 C25 107.6(3) . . ?
C27 C26 Fe1 69.92(18) . . ?
C25 C26 Fe1 68.88(15) . . ?
C27 C26 H26 126.2 . . ?
C25 C26 H26 126.2 . . ?
Fe1 C26 H26 126.5 . . ?
C28 C27 C26 108.8(3) . . ?
C28 C27 Fe1 69.7(2) . . ?
C26 C27 Fe1 69.55(17) . . ?
C28 C27 H27 125.6 . . ?
C26 C27 H27 125.6 . . ?
Fe1 C27 H27 126.7 . . ?
C27 C28 C29 108.8(3) . . ?
C27 C28 Fe1 70.6(2) . . ?
C29 C28 Fe1 69.35(18) . . ?
C27 C28 H28 125.6 . . ?
C29 C28 H28 125.6 . . ?
Fe1 C28 H28 126.0 . . ?
C28 C29 C25 107.6(3) . . ?
C28 C29 Fe1 69.9(2) . . ?
C25 C29 Fe1 69.32(16) . . ?
C28 C29 H29 126.2 . . ?
C25 C29 H29 126.2 . . ?
Fe1 C29 H29 126.2 . . ?
C34 C30 C31 108.0(4) . . ?
C34 C30 Fe1 69.5(2) . . ?
C31 C30 Fe1 70.2(2) . . ?
C34 C30 H30 126.0 . . ?
C31 C30 H30 126.0 . . ?
Fe1 C30 H30 125.9 . . ?
C32 C31 C30 107.7(4) . . ?
C32 C31 Fe1 69.7(2) . . ?
C30 C31 Fe1 69.5(2) . . ?
C32 C31 H31 126.2 . . ?
C30 C31 H31 126.2 . . ?
Fe1 C31 H31 126.3 . . ?
C31 C32 C33 108.1(4) . . ?
C31 C32 Fe1 70.4(2) . . ?
C33 C32 Fe1 69.61(19) . . ?
C31 C32 H32 126.0 . . ?
C33 C32 H32 126.0 . . ?
Fe1 C32 H32 125.6 . . ?
C34 C33 C32 108.2(4) . . ?
C34 C33 Fe1 69.9(2) . . ?
C32 C33 Fe1 69.8(2) . . ?
C34 C33 H33 125.9 . . ?
C32 C33 H33 125.9 . . ?
Fe1 C33 H33 125.9 . . ?
C33 C34 C30 108.0(4) . . ?
C33 C34 Fe1 70.2(2) . . ?
C30 C34 Fe1 70.1(2) . . ?
C33 C34 H34 126.0 . . ?
C30 C34 H34 126.0 . . ?
Fe1 C34 H34 125.3 . . ?
C25 C35 N1 112.4(2) . . ?
C25 C35 H35A 109.1 . . ?
N1 C35 H35A 109.1 . . ?
C25 C35 H35B 109.1 . . ?
N1 C35 H35B 109.1 . . ?
H35A C35 H35B 107.8 . . ?
N1 C36 C37 112.0(2) . . ?
N1 C36 H36A 109.2 . . ?
C37 C36 H36A 109.2 . . ?
N1 C36 H36B 109.2 . . ?
C37 C36 H36B 109.2 . . ?
H36A C36 H36B 107.9 . . ?
C42 C37 C38 118.3(3) . . ?
C42 C37 C36 120.5(3) . . ?
C38 C37 C36 121.2(3) . . ?
C39 C38 C37 121.0(3) . . ?
C39 C38 H38 119.5 . . ?
C37 C38 H38 119.5 . . ?
C38 C39 C40 121.1(3) . . ?
C38 C39 H39 119.5 . . ?
C40 C39 H39 119.5 . . ?
C41 C40 C39 117.8(3) . . ?
C41 C40 C43 120.4(4) . . ?
C39 C40 C43 121.8(4) . . ?
C40 C41 C42 121.5(3) . . ?
C40 C41 H41 119.3 . . ?
C42 C41 H41 119.3 . . ?
C37 C42 C41 120.3(3) . . ?
C37 C42 H42 119.9 . . ?
C41 C42 H42 119.9 . . ?
C40 C43 H43A 109.5 . . ?
C40 C43 H43B 109.5 . . ?
H43A C43 H43B 109.5 . . ?
C40 C43 H43C 109.5 . . ?
H43A C43 H43C 109.5 . . ?
H43B C43 H43C 109.5 . . ?
C36 N1 C35 111.0(2) . . ?
C36 N1 H1C 109.4 . . ?
C35 N1 H1C 109.4 . . ?
C36 N1 H1D 109.4 . . ?
C35 N1 H1D 109.4 . . ?
H1C N1 H1D 108.0 . . ?
C24 O1 C1 117.1(3) . . ?
C3 O2 C2 112.7(3) . . ?
C4 O3 C5 112.5(2) . . ?
C7 O4 C6 117.1(2) . . ?
C12 O5 C13 118.2(3) . . ?
C15 O6 C14 122.7(4) . . ?
C16 O7 C17 116.6(3) . . ?
C19 O8 C18 116.1(3) . . ?
 
_refine_diff_density_max    0.649
_refine_diff_density_min   -0.586
_refine_diff_density_rms    0.045

_shelxl_version_number 2014/6

_shelx_res_file
;
TITL mo_160522VT2_120_0m in P-1
CELL 0.71073  10.36410  11.21790  19.38740  87.3250  80.4216  88.7095
ZERR    2.00   0.00050   0.00050   0.00080   0.0010   0.0009   0.0010
LATT 1
SFAC C  H  N  O  F  P  Fe
UNIT 86  108  2  16  12  2  2
L.S. 4
ACTA
BOND $H
FMAP 2
PLAN 5
TEMP 75.110
WGHT    0.072500    1.160800
FVAR       0.69929
FE1   7    0.319616    0.365171    0.930528    11.00000    0.07518    0.06750 =
         0.04123   -0.00680   -0.01238    0.00820
P1    6    0.946725    0.725677    0.746418    11.00000    0.07032    0.06051 =
         0.09216   -0.01335   -0.01119   -0.00426
C1    1    0.213641    0.494000    0.607978    11.00000    0.06648    0.08381 =
         0.11161    0.02369   -0.02119    0.00964
AFIX  23
H1A   2    0.131476    0.534718    0.603988    11.00000   -1.20000
H1B   2    0.265747    0.491473    0.561604    11.00000   -1.20000
AFIX   0
C2    1    0.284095    0.558604    0.654413    11.00000    0.06974    0.05853 =
         0.11919    0.00820   -0.00196    0.01319
AFIX  23
H2A   2    0.282460    0.643525    0.642536    11.00000   -1.20000
H2B   2    0.242201    0.545909    0.702718    11.00000   -1.20000
AFIX   0
C3    1    0.494045    0.580257    0.683148    11.00000    0.09675    0.05641 =
         0.06995    0.00776   -0.01756   -0.00419
AFIX  23
H3A   2    0.467893    0.564411    0.733078    11.00000   -1.20000
H3B   2    0.483381    0.665120    0.673198    11.00000   -1.20000
AFIX   0
C4    1    0.632389    0.543740    0.661570    11.00000    0.08037    0.06550 =
         0.10305    0.02825   -0.03438   -0.01908
AFIX  23
H4A   2    0.659974    0.564099    0.612218    11.00000   -1.20000
H4B   2    0.687577    0.585574    0.687954    11.00000   -1.20000
AFIX   0
C5    1    0.778333    0.380261    0.669219    11.00000    0.06403    0.08034 =
         0.07773    0.01389   -0.00936   -0.00172
AFIX  23
H5A   2    0.832698    0.431659    0.635174    11.00000   -1.20000
H5B   2    0.787398    0.299656    0.652796    11.00000   -1.20000
AFIX   0
C6    1    0.824791    0.382888    0.737729    11.00000    0.05595    0.06288 =
         0.07846    0.01365   -0.01149   -0.00385
AFIX  23
H6A   2    0.919228    0.373333    0.731291    11.00000   -1.20000
H6B   2    0.800921    0.458325    0.759269    11.00000   -1.20000
AFIX   0
C7    1    0.793351    0.271732    0.846340    11.00000    0.05180    0.06697 =
         0.06821    0.00500   -0.00604    0.00915
C8    1    0.858996    0.352062    0.878566    11.00000    0.07947    0.07858 =
         0.07745   -0.00420   -0.01336    0.00097
AFIX  43
H8    2    0.885919    0.423788    0.855171    11.00000   -1.20000
AFIX   0
C9    1    0.885230    0.327730    0.944722    11.00000    0.11002    0.12252 =
         0.07478   -0.01042   -0.01806   -0.00727
AFIX  43
H9    2    0.929500    0.382977    0.966023    11.00000   -1.20000
AFIX   0
C10   1    0.847090    0.223940    0.979082    11.00000    0.11294    0.15525 =
         0.06494    0.00845   -0.01968    0.00476
AFIX  43
H10   2    0.865771    0.207827    1.023900    11.00000   -1.20000
AFIX   0
C11   1    0.780056    0.140699    0.948151    11.00000    0.08720    0.11809 =
         0.07646    0.03451   -0.00224    0.00211
AFIX  43
H11   2    0.753703    0.069548    0.972411    11.00000   -1.20000
AFIX   0
C12   1    0.752464    0.163672    0.881173    11.00000    0.05364    0.08105 =
         0.07567    0.01541   -0.00680    0.00789
C13   1    0.663299   -0.028997    0.872064    11.00000    0.07199    0.07445 =
         0.13167    0.03917   -0.00729    0.00859
AFIX  23
H13A  2    0.607671   -0.028289    0.917534    11.00000   -1.20000
H13B  2    0.745302   -0.068618    0.877673    11.00000   -1.20000
AFIX   0
C14   1    0.599413   -0.092955    0.823396    11.00000    0.08122    0.05857 =
         0.19432    0.02187   -0.03067    0.00583
AFIX  23
H14A  2    0.647926   -0.081902    0.776313    11.00000   -1.20000
H14B  2    0.598730   -0.177640    0.836078    11.00000   -1.20000
AFIX   0
C15   1    0.379457   -0.116313    0.822887    11.00000    0.10992    0.05739 =
         0.19409    0.02361   -0.04803   -0.00894
AFIX  23
H15A  2    0.378206   -0.174138    0.861777    11.00000   -1.20000
H15B  2    0.403509   -0.160266    0.780621    11.00000   -1.20000
AFIX   0
C16   1    0.249154   -0.078623    0.823968    11.00000    0.09094    0.07609 =
         0.14630    0.03102   -0.04588   -0.02741
AFIX  23
H16A  2    0.211886   -0.126750    0.792152    11.00000   -1.20000
H16B  2    0.201432   -0.096132    0.870643    11.00000   -1.20000
AFIX   0
C17   1    0.094157    0.074828    0.812576    11.00000    0.07043    0.07795 =
         0.10273    0.00708   -0.00239   -0.00947
AFIX  23
H17A  2    0.083812    0.153100    0.832221    11.00000   -1.20000
H17B  2    0.040052    0.019791    0.844385    11.00000   -1.20000
AFIX   0
C18   1    0.048984    0.080194    0.744372    11.00000    0.06240    0.06233 =
         0.11432   -0.00570   -0.00770   -0.00831
AFIX  23
H18A  2    0.072669    0.006705    0.720605    11.00000   -1.20000
H18B  2   -0.045512    0.089416    0.751245    11.00000   -1.20000
AFIX   0
C19   1    0.073068    0.199218    0.638229    11.00000    0.05918    0.07746 =
         0.08500   -0.01802   -0.01888    0.00896
C20   1   -0.000824    0.122354    0.607701    11.00000    0.08186    0.09845 =
         0.12689   -0.03730   -0.04070    0.00636
AFIX  43
H20   2   -0.030671    0.051701    0.631413    11.00000   -1.20000
AFIX   0
C21   1   -0.029942    0.150201    0.542761    11.00000    0.10627    0.13965 =
         0.14425   -0.05866   -0.05674    0.01097
AFIX  43
H21   2   -0.079727    0.097793    0.522702    11.00000   -1.20000
AFIX   0
C22   1    0.011862    0.252310    0.506760    11.00000    0.10201    0.17564 =
         0.09659   -0.04041   -0.04760    0.02698
AFIX  43
H22   2   -0.009015    0.269409    0.462488    11.00000   -1.20000
AFIX   0
C23   1    0.086472    0.331833    0.536411    11.00000    0.07981    0.13987 =
         0.08104   -0.00311   -0.01799    0.01544
AFIX  43
H23   2    0.115512    0.402249    0.512137    11.00000   -1.20000
AFIX   0
C24   1    0.116874    0.304563    0.602649    11.00000    0.05470    0.09523 =
         0.07751   -0.01628   -0.01739    0.01329
C25   1    0.371349    0.365001    0.825322    11.00000    0.06605    0.05068 =
         0.03959   -0.00161   -0.01151   -0.00249
C26   1    0.236562    0.396869    0.843246    11.00000    0.07073    0.07081 =
         0.05250   -0.00274   -0.02027    0.00309
AFIX  43
H26   2    0.166450    0.356653    0.831356    11.00000   -1.20000
AFIX   0
C27   1    0.228696    0.500644    0.882359    11.00000    0.10219    0.07560 =
         0.06067   -0.01216   -0.01814    0.03034
AFIX  43
H27   2    0.151940    0.540590    0.900715    11.00000   -1.20000
AFIX   0
C28   1    0.353900    0.533097    0.888875    11.00000    0.13011    0.05756 =
         0.06654   -0.01548   -0.03261   -0.00056
AFIX  43
H28   2    0.375161    0.598257    0.912508    11.00000   -1.20000
AFIX   0
C29   1    0.444169    0.451026    0.853742    11.00000    0.07995    0.06410 =
         0.05759   -0.00601   -0.01772   -0.01593
AFIX  43
H29   2    0.534761    0.452864    0.849880    11.00000   -1.20000
AFIX   0
C30   1    0.232324    0.221144    0.984901    11.00000    0.12892    0.09999 =
         0.06791    0.02480   -0.01835   -0.01219
AFIX  43
H30   2    0.165626    0.177164    0.972222    11.00000   -1.20000
AFIX   0
C31   1    0.215881    0.320767    1.026933    11.00000    0.10237    0.13725 =
         0.05407    0.00610    0.00582    0.02297
AFIX  43
H31   2    0.136507    0.354515    1.047026    11.00000   -1.20000
AFIX   0
C32   1    0.339536    0.359818    1.033091    11.00000    0.13163    0.12443 =
         0.04666   -0.01276   -0.03084    0.01463
AFIX  43
H32   2    0.357556    0.424723    1.057892    11.00000   -1.20000
AFIX   0
C33   1    0.432747    0.284048    0.995262    11.00000    0.10029    0.13690 =
         0.05957    0.00626   -0.02598    0.02953
AFIX  43
H33   2    0.523122    0.289770    0.991061    11.00000   -1.20000
AFIX   0
C34   1    0.366835    0.199652    0.965425    11.00000    0.13812    0.08875 =
         0.05579    0.01342   -0.01211    0.03065
AFIX  43
H34   2    0.405084    0.139160    0.937327    11.00000   -1.20000
AFIX   0
C35   1    0.426862    0.258886    0.787953    11.00000    0.06602    0.05629 =
         0.04019   -0.00093   -0.01202   -0.00159
AFIX  23
H35A  2    0.385425    0.187941    0.811384    11.00000   -1.20000
H35B  2    0.519648    0.252609    0.790029    11.00000   -1.20000
AFIX   0
C36   1    0.479435    0.163008    0.674508    11.00000    0.08039    0.05686 =
         0.05158   -0.01045   -0.01320    0.01408
AFIX  23
H36A  2    0.460643    0.089194    0.702095    11.00000   -1.20000
H36B  2    0.572901    0.175968    0.668790    11.00000   -1.20000
AFIX   0
C37   1    0.441154    0.151285    0.604095    11.00000    0.07036    0.05339 =
         0.04690   -0.01033   -0.00953    0.01206
C38   1    0.480532    0.233004    0.549842    11.00000    0.11374    0.06562 =
         0.05605   -0.00461   -0.01510   -0.00672
AFIX  43
H38   2    0.532436    0.296393    0.556934    11.00000   -1.20000
AFIX   0
C39   1    0.444442    0.222353    0.485636    11.00000    0.12634    0.07955 =
         0.05519    0.00229   -0.01809   -0.00036
AFIX  43
H39   2    0.471640    0.278987    0.449908    11.00000   -1.20000
AFIX   0
C40   1    0.368945    0.129648    0.473187    11.00000    0.08977    0.08982 =
         0.05426   -0.01628   -0.02021    0.02883
C41   1    0.330110    0.048550    0.527056    11.00000    0.07451    0.08170 =
         0.08351   -0.02446   -0.02021    0.00030
AFIX  43
H41   2    0.278983   -0.015233    0.519693    11.00000   -1.20000
AFIX   0
C42   1    0.365125    0.059190    0.592275    11.00000    0.07694    0.06828 =
         0.05861   -0.00709   -0.00714    0.00226
AFIX  43
H42   2    0.336691    0.003290    0.628219    11.00000   -1.20000
AFIX   0
C43   1    0.327958    0.116513    0.402478    11.00000    0.13539    0.13639 =
         0.07309   -0.02965   -0.04754    0.02747
AFIX 137
H43A  2    0.264163    0.177210    0.395303    11.00000   -1.50000
H43B  2    0.290710    0.039266    0.401046    11.00000   -1.50000
H43C  2    0.403038    0.124745    0.366298    11.00000   -1.50000
AFIX   0
F1    5    0.941534    0.646131    0.682869    11.00000    0.17030    0.16070 =
         0.12488   -0.06262    0.01627   -0.06969
F2    5    0.882402    0.834093    0.710718    11.00000    0.15134    0.13084 =
         0.21092    0.04220   -0.04467    0.02279
F3    5    1.084744    0.770955    0.711455    11.00000    0.08926    0.10647 =
         0.19666   -0.04261    0.02907   -0.02796
F4    5    0.946974    0.808809    0.808573    11.00000    0.14055    0.16194 =
         0.15549   -0.08334    0.00986   -0.05400
F5    5    1.008153    0.617482    0.780918    11.00000    0.14439    0.13801 =
         0.23451    0.06400   -0.05014    0.02297
F6    5    0.808222    0.679660    0.782048    11.00000    0.09144    0.10680 =
         0.16277   -0.04058    0.01968   -0.02943
N1    3    0.408253    0.263928    0.712856    11.00000    0.06835    0.04821 =
         0.04249   -0.00378   -0.01217    0.00421
AFIX  23
H1C   2    0.323321    0.260281    0.710724    11.00000   -1.20000
H1D   2    0.437807    0.332945    0.692402    11.00000   -1.20000
AFIX   0
O1    4    0.189453    0.375935    0.636594    11.00000    0.06743    0.07350 =
         0.08153    0.00764   -0.01829   -0.00073
O2    4    0.415656    0.515487    0.646030    11.00000    0.05944    0.06376 =
         0.08808   -0.00816   -0.01062    0.00716
O3    4    0.645385    0.418506    0.674120    11.00000    0.06423    0.06363 =
         0.09353    0.02089   -0.02276   -0.00812
O4    4    0.763702    0.286881    0.780676    11.00000    0.06989    0.06195 =
         0.07934    0.01653   -0.02411   -0.00786
O5    4    0.687027    0.089891    0.845005    11.00000    0.08283    0.06964 =
         0.10623    0.03428   -0.02766   -0.00988
O6    4    0.470794   -0.050515    0.825216    11.00000    0.08083    0.06247 =
         0.39562    0.03691   -0.08325   -0.00582
O7    4    0.226771    0.037518    0.806949    11.00000    0.07201    0.07376 =
         0.15700    0.03508   -0.01632   -0.01103
O8    4    0.108857    0.179863    0.702515    11.00000    0.06681    0.06081 =
         0.09083   -0.00756   -0.01883   -0.00511
HKLF 4

REM  mo_160522VT2_120_0m in P-1
REM R1 =  0.0558 for    6408 Fo > 4sig(Fo)  and  0.0825 for all    9145 data
REM    542 parameters refined using      0 restraints

END

WGHT      0.0725      1.1608

REM Highest difference peak  0.649,  deepest hole -0.586,  1-sigma level  0.045
Q1    1   0.4594 -0.0572  0.8511  11.00000  0.05    0.65
Q2    1   0.4738 -0.0823  0.7827  11.00000  0.05    0.59
Q3    1   1.0742  0.6927  0.7718  11.00000  0.05    0.49
Q4    1   0.8498  0.7418  0.7043  11.00000  0.05    0.48
Q5    1   0.9037  0.8367  0.7613  11.00000  0.05    0.40
;
_shelx_res_checksum   19878

_shelx_hkl_file
;
   1   0   0 2.32314 0.45473   3
   1   0   0 -0.2124 0.36670   4
   2   0   0 118.375 4.09844   4
   2   0   0 123.495 3.55709   3
   3   0   0 1087.94 20.3240   3
   3   0   0 1111.02 21.6020   4
   4   0   0 64.6195 3.59822   3
   4   0   0 64.0454 4.33557   4
   5   0   0 54.0583 5.20152   4
   6   0   0 10.9741 1.33195   1
   6   0   0 10.5659 4.06549   4
   6   0   0 11.5087 1.43563   1
   7   0   0 593.487 11.5748   1
   7   0   0 609.029 17.9907   4
   7   0   0 581.033 11.6605   1
   8   0   0 71.7092 3.52698   1
   8   0   0 62.1735 3.63148   1
   8   0   0 58.6239 6.87778   4
   9   0   0 116.459 5.05854   1
   9   0   0 126.515 5.05539   1
   9   0   0 113.476 9.31633   4
  10   0   0 -1.4797 1.86886   1
  10   0   0 0.07822 5.00587   4
  10   0   0 -1.7949 1.75847   1
  11   0   0 24.5468 3.32303   1
  11   0   0 15.8898 2.89378   1
  11   0   0 15.8786 6.24893   4
  12   0   0 -1.0744 5.77830   4
  12   0   0 -1.0754 2.19872   1
  12   0   0 -1.8798 2.18822   1
  12  -1   0 -5.8209 1.87899   1
  12  -1   0 -13.373 4.74465   4
  12  -1   0 1.97985 2.16135   1
  11  -1   0 0.92144 1.96734   1
  11  -1   0 -1.7397 5.10321   4
  11  -1   0 0.07353 1.94574   1
  10  -1   0 -5.3428 4.44053   4
  10  -1   0 -3.7297 1.61916   1
  10  -1   0 -0.9170 1.88024   1
   9  -1   0 56.4428 7.04568   4
   9  -1   0 61.9518 3.45634   1
   9  -1   0 62.2217 3.36204   1
   8  -1   0 21.8149 1.83010   1
   8  -1   0 23.5661 5.39935   4
   7  -1   0 122.421 6.51774   3
   7  -1   0 126.186 8.19874   4
   6  -1   0 63.6987 6.02488   4
   6  -1   0 54.7341 4.39321   3
   5  -1   0 36.3733 4.48863   4
   5  -1   0 41.0149 3.76745   3
   4  -1   0 734.758 15.5158   3
   4  -1   0 765.327 16.9676   4
   3  -1   0 7583.05 124.571   4
   3  -1   0 7552.90 123.465   3
   2  -1   0 -0.0770 0.84634   3
   2  -1   0 1.62858 1.12210   4
   1  -1   0 5338.32 86.1825   4
   0  -1   0 884.982 14.3929   2
   0  -1   0 862.835 14.8268   5
   0  -1   0 875.886 14.7887   1
   0   1   0 870.175 14.4061   2
   1   1   0 4327.80 69.7913   4
   1   1   0 4281.36 69.3238   1
   1   1   0 4210.29 69.2544   5
   1   1   0 4279.11 69.2691   1
   2   1   0 3974.79 65.9223   4
   2   1   0 3915.18 64.1159   1
   2   1   0 3960.96 64.1965   1
   2   1   0 3937.23 63.7953   5
   3   1   0 3838.72 62.8646   1
   3   1   0 3894.78 65.8802   4
   3   1   0 3820.98 62.9478   1
   4   1   0 330.492 9.88507   4
   4   1   0 327.105 7.12560   1
   4   1   0 339.861 7.06890   1
   5   1   0 323.933 7.38747   1
   5   1   0 321.938 10.7616   4
   5   1   0 328.569 7.27380   1
   6   1   0 192.269 8.97925   4
   6   1   0 196.105 5.73862   1
   6   1   0 203.257 5.63982   1
   7   1   0 236.479 6.68785   1
   7   1   0 237.164 6.83607   1
   7   1   0 233.509 10.6152   4
   8   1   0 66.4735 3.97190   1
   8   1   0 56.7334 6.80018   4
   8   1   0 61.9394 4.05592   1
   9   1   0 19.3465 3.01729   1
   9   1   0 27.6600 3.22249   1
   9   1   0 18.5063 5.42620   4
  10   1   0 20.3894 3.17387   1
  10   1   0 14.8657 2.91831   1
  10   1   0 17.8667 6.14354   4
  11   1   0 1.05292 5.62027   4
  11   1   0 2.33303 2.44264   1
  11   1   0 4.10630 2.43284   1
  12   1   0 -1.2048 2.63838   1
  12   1   0 0.37596 2.55190   1
  12   1   0 5.36149 5.58876   4
  12  -2   0 3.47887 1.91936   1
  12  -2   0 1.58491 5.86902   4
  12  -2   0 2.62835 2.18936   1
  11  -2   0 3.50760 5.35912   4
  11  -2   0 0.45863 1.80813   1
  11  -2   0 1.96025 1.76925   1
  10  -2   0 16.8985 2.04567   1
  10  -2   0 15.8299 2.13448   1
  10  -2   0 15.3495 5.06449   4
   9  -2   0 52.1236 6.00624   3
   9  -2   0 49.5894 7.04037   4
   8  -2   0 31.7916 4.62471   3
   8  -2   0 35.0069 5.95797   4
   7  -2   0 212.145 8.58128   3
   7  -2   0 204.101 9.92177   4
   6  -2   0 140.211 7.57502   4
   6  -2   0 144.244 6.57540   3
   5  -2   0 11.2101 2.43769   3
   5  -2   0 6.30439 2.77888   4
   4  -2   0 109.260 4.68473   3
   4  -2   0 92.7224 5.07893   4
   3  -2   0 4028.93 67.7995   3
   3  -2   0 4082.76 68.4340   4
   2  -2   0 1089.08 19.5736   3
   2  -2   0 1072.89 19.5719   4
   0  -2   0 3071.00 49.9939   5
   0  -2   0 3058.04 49.1846   2
   0  -2   0 3042.43 50.0422   1
   0   2   0 2978.45 49.2564   2
  -1  -2   0 2328.20 38.1341   2
  -1  -2   0 2314.94 38.8413   1
   1   2   0 2368.59 38.7879   4
   1   2   0 2246.67 39.9197   5
   1   2   0 2326.82 38.1839   2
  -2  -2   0 4353.04 69.6974   2
   2   2   0 4272.88 70.6378   1
   2   2   0 4373.28 70.7416   1
   2   2   0 4235.25 71.5959   4
   2   2   0 4233.96 70.5824   5
  -3  -2   0 35.9847 1.67884   2
   3   2   0 33.6596 3.13494   4
   3   2   0 32.5497 1.99025   5
   3   2   0 35.3786 2.36319   1
   3   2   0 35.9186 2.25554   1
  -4  -2   0 225.500 4.76392   2
   4   2   0 229.224 8.20656   4
   4   2   0 223.207 6.19127   1
   4   2   0 225.296 6.06087   1
   5   2   0 26.6485 2.53961   1
   5   2   0 26.3166 4.13075   4
   5   2   0 24.6462 2.63241   1
   6   2   0 243.534 10.2235   4
   6   2   0 254.140 7.53214   1
   6   2   0 245.222 7.19530   1
   7   2   0 193.757 9.95604   4
   7   2   0 220.540 7.02336   1
   7   2   0 209.949 7.11257   1
   8   2   0 36.3324 3.47312   1
   8   2   0 18.9686 5.63357   4
   8   2   0 33.6343 3.59408   1
   9   2   0 9.60187 2.74863   1
   9   2   0 11.6110 2.66775   1
   9   2   0 2.22989 4.99160   4
  10   2   0 -0.1196 5.12965   4
  10   2   0 4.35615 2.66256   1
  10   2   0 6.66267 2.67234   1
  11   2   0 2.23231 2.47593   1
  11   2   0 1.17768 2.73776   1
  11   2   0 4.33778 4.87010   4
  12   2   0 1.19956 2.84845   1
  12   2   0 5.84277 5.99266   4
  12  -3   0 0.58280 1.51855   1
  11  -3   0 3.81830 4.97334   4
  10  -3   0 7.52029 3.85999   3
  10  -3   0 14.4793 5.44253   4
   9  -3   0 -1.9444 2.93686   3
   9  -3   0 -8.6883 3.57905   4
   8  -3   0 386.190 14.3339   4
   8  -3   0 368.965 12.5937   3
   7  -3   0 45.9083 4.90384   3
   7  -3   0 32.6373 4.95763   4
   6  -3   0 432.875 13.2841   4
   6  -3   0 443.833 12.5002   3
   5  -3   0 764.740 17.2152   3
   5  -3   0 760.706 17.9077   4
   4  -3   0 232.141 7.25971   3
   4  -3   0 234.386 7.58384   4
   3  -3   0 75.9907 2.14782   1
   3  -3   0 76.2414 3.63601   4
   3  -3   0 74.5597 2.17240   1
   3  -3   0 67.7674 3.57908   3
   2  -3   0 1551.64 26.3972   1
   2  -3   0 1510.46 27.5217   3
   2  -3   0 1580.68 26.4065   1
   2  -3   0 1578.82 26.8715   4
   1  -3   0 673.626 12.8875   1
   1  -3   0 687.944 13.1414   3
   1  -3   0 684.401 12.2458   5
   1  -3   0 664.500 12.3102   5
   1  -3   0 681.840 12.9272   1
  -1   3   0 689.924 11.6629   2
   0  -3   0 281.570 5.61082   2
   0  -3   0 268.158 6.42476   5
   0  -3   0 284.200 6.68850   1
   0   3   0 279.964 5.75908   2
  -1  -3   0 198.518 6.45651   5
  -1  -3   0 199.506 4.73758   2
  -1  -3   0 196.096 5.54066   1
   1   3   0 201.748 5.54002   1
   1   3   0 205.745 4.95739   4
   1   3   0 201.874 4.86467   2
  -2  -3   0 1235.37 21.4923   2
   2   3   0 1194.42 22.6290   5
   2   3   0 1230.76 21.4490   2
   2   3   0 1235.36 22.6523   1
   2   3   0 1239.29 22.9149   4
  -3  -3   0 642.641 12.2916   2
   3   3   0 622.498 13.1835   5
   3   3   0 655.604 11.7738   2
   3   3   0 649.621 14.6329   4
   3   3   0 638.836 13.4721   1
   3   3   0 651.033 13.5734   1
  -4  -3   0 49.4606 2.53576   2
   4   3   0 42.9857 3.21725   1
   4   3   0 45.2360 3.41819   1
   4   3   0 48.5973 4.09454   4
   4   3   0 49.8905 3.01522   5
  -5  -3   0 152.507 4.52551   2
   5   3   0 150.126 5.98067   1
   5   3   0 152.457 4.36642   5
   5   3   0 154.186 5.90599   1
   5   3   0 166.233 8.01953   4
   5   3   0 151.645 4.28790   5
  -6  -3   0 268.073 6.63793   2
   6   3   0 263.283 8.32730   1
   6   3   0 287.063 8.65182   1
   6   3   0 279.553 11.2926   4
  -7  -3   0 8.68541 1.76338   2
   7   3   0 6.94723 2.62503   1
   7   3   0 9.00540 3.99398   4
   7   3   0 11.4911 2.62095   1
   8   3   0 4.41676 2.61920   1
   8   3   0 -0.5291 1.98580   1
   8   3   0 0.42084 4.32135   4
   9   3   0 30.6710 4.19194   1
   9   3   0 30.1340 4.00435   1
   9   3   0 21.0576 5.79965   4
  10   3   0 3.56470 2.67603   1
  10   3   0 4.40805 2.96244   1
  10   3   0 -1.5262 4.36870   4
  11   3   0 12.5589 5.69061   4
  11   3   0 7.53384 3.49831   1
  12   3   0 -0.4131 3.22296   1
  12   3   0 -1.6086 5.71585   4
  12  -4   0 -1.0757 1.71013   1
  11  -4   0 2.22223 3.65178   3
  10  -4   0 -4.2188 4.19681   4
  10  -4   0 -1.6782 3.08343   3
   9  -4   0 38.4584 6.17723   4
   9  -4   0 35.5685 5.24908   3
   8  -4   0 3.98559 3.81931   4
   8  -4   0 9.05651 3.56308   3
   7  -4   0 5.87785 3.09717   3
   7  -4   0 3.47001 3.42769   4
   6  -4   0 139.533 6.78871   3
   6  -4   0 143.074 7.23378   4
   5  -4   0 25.9521 1.87991   1
   5  -4   0 34.6261 3.95012   3
   5  -4   0 25.2773 3.70156   4
   5  -4   0 23.0746 1.78046   1
   4  -4   0 549.614 12.7433   4
   4  -4   0 534.938 13.0930   3
   4  -4   0 527.487 10.2088   1
   4  -4   0 534.552 10.3552   1
   3  -4   0 754.376 14.0753   1
   3  -4   0 749.921 14.8930   4
   3  -4   0 741.232 14.0084   1
   3  -4   0 729.781 15.7171   3
   2  -4   0 211.138 5.71459   1
   2  -4   0 219.448 5.74539   1
   2  -4   0 221.028 6.32738   3
   2  -4   0 216.512 4.97662   4
   1  -4   0 263.900 6.86681   3
   1  -4   0 256.205 6.12445   5
   1  -4   0 252.288 6.68675   1
   1  -4   0 265.803 6.77823   1
   1  -4   0 252.723 5.92675   5
  -1   4   0 267.305 5.48720   2
   0  -4   0 1428.00 25.5588   5
   0  -4   0 1423.50 24.0122   2
   0  -4   0 1399.10 25.7710   1
   0   4   0 1397.37 24.4077   2
  -1  -4   0 918.694 18.2196   5
  -1  -4   0 925.239 18.2577   1
  -1  -4   0 939.690 16.7967   2
   1   4   0 919.354 18.0827   1
   1   4   0 917.371 16.9822   2
   1   4   0 923.375 16.7168   4
  -2  -4   0 967.238 17.7662   2
  -2  -4   0 946.684 18.9847   1
   2   4   0 965.665 18.7456   4
   2   4   0 963.906 19.1174   1
   2   4   0 972.949 17.7951   2
  -3  -4   0 804.643 15.1313   2
   3   4   0 755.648 16.3681   5
   3   4   0 774.678 16.5378   1
   3   4   0 794.730 14.8514   2
   3   4   0 765.208 16.9354   4
  -4  -4   0 8.10319 1.81858   2
   4   4   0 9.42621 1.31878   2
   4   4   0 6.81254 2.05164   1
   4   4   0 9.46443 2.39755   1
   4   4   0 8.57619 1.25245   2
   4   4   0 10.6152 2.87086   4
   4   4   0 8.81695 2.03156   5
  -5  -4   0 343.117 8.49654   2
   5   4   0 348.880 10.2683   1
   5   4   0 345.757 10.0627   1
   5   4   0 364.191 9.24964   5
   5   4   0 365.480 11.9834   4
  -6  -4   0 1471.99 26.7369   2
   6   4   0 1509.33 32.5105   4
   6   4   0 1466.53 26.0086   5
   6   4   0 1469.75 29.0514   1
   6   4   0 1428.65 25.9419   5
   6   4   0 1494.42 29.2336   1
  -7  -4   0 33.5861 3.13553   2
   7   4   0 39.5121 6.11128   4
   7   4   0 36.7671 4.34340   1
   7   4   0 35.3949 3.99860   1
  -8  -4   0 4.03849 1.99203   2
   8   4   0 4.59603 4.47477   4
   8   4   0 4.52347 3.03265   1
   8   4   0 8.70189 2.68816   1
   9   4   0 5.21406 3.53440   1
   9   4   0 -5.0031 2.66102   1
   9   4   0 -5.2994 4.39404   4
  10   4   0 5.18155 3.56197   1
  10   4   0 4.61362 4.99317   4
  11   4   0 -3.9861 3.24993   1
  11   4   0 -3.6687 5.36518   4
  12   4   0 0.64364 3.78328   1
  12   4   0 4.01333 6.61481   4
  11  -5   0 0.07648 3.54953   3
  10  -5   0 -0.8524 3.35449   3
   9  -5   0 24.2185 5.27575   4
   9  -5   0 30.3025 5.10146   3
   8  -5   0 56.2199 2.90239   1
   8  -5   0 62.4232 6.41849   3
   8  -5   0 60.3662 6.43776   4
   8  -5   0 53.9243 3.14103   1
   7  -5   0 50.7875 5.49630   4
   7  -5   0 58.1249 2.81461   1
   7  -5   0 52.0718 3.02327   1
   7  -5   0 51.7746 5.54651   3
   6  -5   0 740.198 18.3907   3
   6  -5   0 750.967 18.1083   4
   6  -5   0 739.642 13.9935   1
   6  -5   0 720.714 14.1654   1
   5  -5   0 -0.6258 1.27679   1
   5  -5   0 2.09041 2.21386   3
   5  -5   0 -0.2765 2.01490   4
   5  -5   0 0.03131 1.24028   1
   4  -5   0 212.765 6.74755   4
   4  -5   0 195.247 5.86078   1
   4  -5   0 202.263 7.55605   3
   4  -5   0 201.015 5.87794   1
   3  -5   0 35.5092 2.91755   1
   3  -5   0 43.2123 3.72255   3
   3  -5   0 38.1194 2.99688   1
   2  -5   0 21.2286 1.55068   5
   2  -5   0 37.3257 3.42939   3
   2  -5   0 29.2928 2.76206   1
   2  -5   0 25.8188 1.69169   5
   2  -5   0 29.6193 2.83808   1
  -2   5   0 21.8062 1.64203   2
   1  -5   0 411.034 9.23750   5
   1  -5   0 398.576 9.95411   1
   1  -5   0 405.411 8.96313   5
   1  -5   0 418.137 7.16176   2
   1  -5   0 419.448 10.0892   3
   1  -5   0 409.634 10.1175   1
   1  -5   0 411.126 7.11293   2
  -1   5   0 403.565 8.42037   2
   0  -5   0 2.07704 1.52695   5
   0  -5   0 1.14963 1.50049   1
   0  -5   0 0.23677 0.97562   2
   0   5   0 1.05796 1.11384   2
  -1  -5   0 702.665 13.6248   2
  -1  -5   0 697.311 15.4692   1
  -1  -5   0 733.439 15.5074   5
   1   5   0 691.280 15.1527   1
   1   5   0 704.399 13.9871   2
  -2  -5   0 0.22047 1.69841   1
  -2  -5   0 -4.5957 1.24227   2
  -2  -5   0 -1.2881 1.56272   5
   2   5   0 -0.5262 1.79825   1
   2   5   0 -0.6269 1.55679   5
   2   5   0 0.04409 1.34962   2
   2   5   0 1.05881 1.52699   4
  -3  -5   0 1.03405 1.58956   2
   3   5   0 2.05862 1.84981   4
   3   5   0 4.33589 1.85656   5
   3   5   0 0.31708 2.02592   1
   3   5   0 5.83579 1.66730   2
  -4  -5   0 129.434 5.04112   2
   4   5   0 134.959 4.49018   2
   4   5   0 123.391 6.29157   1
   4   5   0 126.597 6.61632   4
   4   5   0 124.982 5.91278   5
  -5  -5   0 669.065 14.3229   2
   5   5   0 647.652 16.2307   1
   5   5   0 680.556 16.4226   1
   5   5   0 657.060 15.3549   5
   5   5   0 677.892 17.7323   4
  -6  -5   0 -3.1790 1.85649   2
   6   5   0 -1.6635 2.54048   1
   6   5   0 1.43564 3.10607   4
   6   5   0 -0.7576 2.15475   1
   6   5   0 -3.9622 1.72339   5
  -7  -5   0 17.3345 2.83184   2
   7   5   0 11.6736 4.61894   4
   7   5   0 19.9990 3.85919   1
   7   5   0 20.8077 2.19543   5
   7   5   0 19.0954 2.06784   5
   7   5   0 19.4332 3.56181   1
  -8  -5   0 17.3766 2.94650   2
   8   5   0 17.1644 3.89940   1
   8   5   0 10.4163 4.60356   4
   9   5   0 1.36505 3.22127   1
   9   5   0 -0.1540 4.21974   4
  10   5   0 -0.6072 5.42640   4
  10   5   0 1.48059 3.72201   1
  11   5   0 11.3503 4.65400   1
  11   5   0 8.52596 5.55039   4
  12   5   0 -0.4215 4.16294   1
  11  -6   0 -3.1185 1.97444   1
  11  -6   0 0.83389 3.99630   3
  11  -6   0 -0.1724 1.75248   1
  10  -6   0 9.74689 4.16487   3
  10  -6   0 10.0544 2.11450   1
  10  -6   0 14.0123 2.43396   1
   9  -6   0 1.96213 3.29314   3
   9  -6   0 5.17846 2.02694   1
   9  -6   0 1.64045 1.64663   1
   8  -6   0 26.2241 2.60873   1
   8  -6   0 24.8235 2.76170   1
   8  -6   0 23.9354 4.64056   3
   7  -6   0 8.06217 1.94686   1
   7  -6   0 10.5683 2.22167   1
   7  -6   0 8.19707 3.40932   3
   6  -6   0 4.53438 2.91597   3
   6  -6   0 0.46107 1.82709   1
   6  -6   0 -1.2042 1.73190   1
   5  -6   0 199.784 6.49216   1
   5  -6   0 200.722 6.53908   1
   5  -6   0 206.811 8.48261   3
   4  -6   0 82.5411 4.72984   1
   4  -6   0 100.624 5.97433   3
   4  -6   0 79.1716 4.60376   1
   3  -6   0 813.631 17.0786   1
   3  -6   0 786.718 18.0083   3
   3  -6   0 814.884 17.0090   1
  -3   6   0 813.096 14.3967   2
   2  -6   0 933.378 19.6807   3
   2  -6   0 926.658 19.2984   1
   2  -6   0 937.864 19.3891   1
   2  -6   0 938.272 17.0443   5
   2  -6   0 944.165 16.8874   5
  -2   6   0 924.771 17.0282   2
   1  -6   0 2218.57 39.7309   1
   1  -6   0 2129.12 35.2944   2
   1  -6   0 2229.54 39.5154   3
   1  -6   0 2167.56 35.3544   2
   1  -6   0 2128.50 37.8162   5
   1  -6   0 2218.41 38.2680   5
   1  -6   0 2096.94 39.4286   1
  -1   6   0 2186.55 37.3125   2
   0  -6   0 2.80935 1.36487   2
   0  -6   0 2.95399 1.96261   5
   0  -6   0 4.18220 2.27433   1
   0   6   0 4.96768 1.80342   2
  -1  -6   0 510.158 12.8921   1
  -1  -6   0 482.743 12.3470   5
  -1  -6   0 493.707 10.6049   2
   1   6   0 479.645 11.0530   2
   1   6   0 502.320 12.4731   1
  -2  -6   0 47.0174 4.38928   1
  -2  -6   0 40.6801 4.02081   5
  -2  -6   0 41.6860 3.29789   2
   2   6   0 39.6132 3.78695   1
   2   6   0 44.2517 3.44044   2
   2   6   0 48.5232 4.59595   5
  -3  -6   0 53.1357 3.78188   2
  -3  -6   0 56.7449 4.51529   1
   3   6   0 51.0846 4.23755   4
   3   6   0 49.8694 3.60128   2
   3   6   0 48.5316 4.34264   1
   3   6   0 52.4840 4.54827   5
  -4  -6   0 507.365 12.0717   2
   4   6   0 527.902 14.1162   4
   4   6   0 501.977 11.5446   2
   4   6   0 533.190 13.8428   5
   4   6   0 519.300 14.0838   1
  -5  -6   0 25.2353 3.16494   2
   5   6   0 24.4675 4.26549   4
   5   6   0 22.4787 3.74949   1
   5   6   0 27.6624 2.47579   2
   5   6   0 23.8823 3.58666   5
  -6  -6   0 3.60163 2.31498   2
   6   6   0 5.16319 2.99160   1
   6   6   0 2.78950 3.58103   4
   6   6   0 3.65986 2.23746   5
  -7  -6   0 0.88723 2.48545   2
   7   6   0 -1.5285 3.08075   1
   7   6   0 -2.9350 3.75393   4
   7   6   0 -0.0063 1.92676   5
  -8  -6   0 21.2409 3.55120   2
   8   6   0 25.2542 4.60682   1
   8   6   0 19.9310 5.87497   4
  -9  -6   0 29.2647 4.15570   2
   9   6   0 29.9511 6.85058   4
   9   6   0 32.1894 5.59504   1
  10   6   0 2.29991 4.18492   1
  10   6   0 -0.2097 5.39240   4
  11   6   0 -4.7094 4.13272   1
  11  -7   0 7.52743 2.77611   1
  10  -7   0 15.0793 4.86952   3
  10  -7   0 7.99805 2.39712   1
  10  -7   0 7.43588 2.61454   1
   9  -7   0 3.76355 2.34507   1
   9  -7   0 1.46219 2.05560   1
   9  -7   0 3.77987 3.65065   3
   8  -7   0 -1.1350 1.84586   1
   8  -7   0 1.95370 2.11763   1
   8  -7   0 13.2267 4.20278   3
   7  -7   0 -1.4762 2.83757   3
   7  -7   0 0.55024 1.93048   1
   7  -7   0 0.91722 2.07080   1
   6  -7   0 38.7243 3.76786   1
   6  -7   0 28.8440 4.77248   3
   6  -7   0 34.0123 3.52839   1
   5  -7   0 0.46114 2.45060   3
   5  -7   0 4.59392 2.18740   1
   5  -7   0 1.34394 2.15751   1
   4  -7   0 57.8135 4.57365   1
   4  -7   0 57.4286 4.68651   1
   4  -7   0 58.5427 5.42592   3
  -4   7   0 56.3400 2.62757   2
   3  -7   0 74.1067 5.19052   1
   3  -7   0 61.8707 5.07473   1
   3  -7   0 74.4087 5.32209   3
  -3   7   0 69.1102 3.27635   2
   2  -7   0 705.989 16.4839   1
   2  -7   0 689.437 13.6583   5
   2  -7   0 692.148 13.8791   5
   2  -7   0 727.795 16.8369   3
   2  -7   0 699.318 16.5020   1
  -2   7   0 704.374 14.0210   2
   1  -7   0 77.9867 5.63824   1
   1  -7   0 60.5562 4.99300   1
   1  -7   0 65.5021 1.89073   2
   1  -7   0 84.8152 5.39832   3
   1  -7   0 69.1535 3.86408   5
   1  -7   0 67.4080 4.25926   5
  -1   7   0 65.9730 3.96881   2
   0  -7   0 312.734 9.30785   5
   0  -7   0 326.402 7.38491   2
   0  -7   0 332.640 10.4435   1
   0   7   0 311.751 8.54372   2
  -1  -7   0 53.3985 4.64671   1
  -1  -7   0 65.7163 4.83474   5
  -1  -7   0 56.4771 3.52331   2
   1   7   0 66.0830 4.07450   2
   1   7   0 60.8771 4.68483   1
  -2  -7   0 3.16587 1.90561   2
  -2  -7   0 4.58180 2.44509   1
  -2  -7   0 1.80757 1.92783   5
   2   7   0 3.10843 1.89395   2
   2   7   0 4.76111 2.43899   1
  -3  -7   0 55.7374 4.83952   1
  -3  -7   0 59.3461 5.22778   5
  -3  -7   0 49.4235 3.83701   2
   3   7   0 53.0379 4.92386   1
   3   7   0 51.8225 4.82339   5
   3   7   0 51.9335 4.02951   2
  -4  -7   0 31.6119 3.48026   2
   4   7   0 37.3685 3.39360   2
   4   7   0 25.1132 3.85309   1
   4   7   0 29.4478 3.96123   4
   4   7   0 35.9275 4.38588   5
  -5  -7   0 180.647 7.13578   2
   5   7   0 166.684 8.03397   5
   5   7   0 160.628 8.52460   4
   5   7   0 173.753 6.01729   2
   5   7   0 176.294 8.76390   1
  -6  -7   0 63.7141 5.07154   2
   6   7   0 81.2933 6.11764   5
   6   7   0 63.7594 6.36911   1
   6   7   0 48.6768 6.39839   4
  -7  -7   0 7.70281 3.06070   2
   7   7   0 3.87724 4.29250   4
   7   7   0 12.4281 4.13118   1
   7   7   0 0.78009 2.38135   5
  -8  -7   0 99.2845 6.89987   2
   8   7   0 102.263 5.19732   5
   8   7   0 100.595 5.41970   5
   8   7   0 89.8978 9.01214   4
   8   7   0 94.0049 8.22217   1
  -9  -7   0 -1.4655 3.15647   2
   9   7   0 3.29248 5.08325   4
   9   7   0 -0.9347 4.39740   1
  10   7   0 -1.1043 4.14767   1
  11   7   0 -10.102 4.20672   1
  10  -8   0 2.92835 2.76461   1
  10  -8   0 2.84756 2.50554   1
  10  -8   0 3.23118 4.21731   3
   9  -8   0 4.84101 2.73933   1
   9  -8   0 6.19431 2.62287   1
   9  -8   0 7.55682 4.09121   3
   8  -8   0 2.15099 2.51823   1
   8  -8   0 9.12530 4.07497   3
   8  -8   0 1.14893 2.40833   1
   7  -8   0 -2.0430 2.05923   1
   7  -8   0 -1.2677 2.22145   1
   7  -8   0 4.16611 3.25971   3
   6  -8   0 6.86649 3.55598   3
   6  -8   0 7.60149 2.80571   1
   6  -8   0 7.96328 3.06358   1
   5  -8   0 124.885 7.03527   1
   5  -8   0 141.697 8.11721   3
   5  -8   0 120.839 6.96900   1
   4  -8   0 1.32150 2.36212   1
   4  -8   0 4.06889 2.99820   3
   4  -8   0 3.84224 2.26323   1
  -4   8   0 1.85105 1.49765   2
   3  -8   0 409.013 12.0614   1
   3  -8   0 386.901 11.7284   1
   3  -8   0 384.646 12.1833   3
  -3   8   0 384.687 9.27051   2
   2  -8   0 5.37065 1.57531   5
   2  -8   0 -1.3559 2.46180   3
   2  -8   0 2.57800 2.40866   1
   2  -8   0 1.35041 2.11629   1
   2  -8   0 1.82062 1.24554   5
  -2   8   0 1.54503 1.71478   2
   1  -8   0 11.1336 2.31504   5
   1  -8   0 9.22449 2.27190   5
   1  -8   0 5.01030 2.79535   1
   1  -8   0 7.59554 3.27184   3
  -1   8   0 13.2188 2.37997   2
   0  -8   0 108.494 6.68905   1
   0  -8   0 110.980 4.00335   2
   0  -8   0 102.403 5.68231   5
   0  -8   0 105.954 5.55459   5
   0   8   0 110.312 5.23296   2
  -1  -8   0 10.7550 3.11669   1
  -1  -8   0 5.00044 2.47758   5
  -1  -8   0 8.75421 2.03018   2
   1   8   0 8.90724 2.37434   2
  -2  -8   0 132.131 7.13810   5
  -2  -8   0 115.704 5.51244   2
  -2  -8   0 126.761 7.39687   1
   2   8   0 123.992 7.13565   1
   2   8   0 124.726 6.00870   2
  -3  -8   0 -1.7287 2.02184   5
  -3  -8   0 0.31831 2.26706   2
  -3  -8   0 -1.8362 2.43153   1
   3   8   0 -0.9533 1.97069   2
   3   8   0 3.07032 2.81991   1
   3   8   0 -0.1948 2.42417   5
  -4  -8   0 16.8751 3.18346   2
   4   8   0 14.8349 3.94267   1
   4   8   0 15.6931 2.84443   2
   4   8   0 12.8967 3.53615   5
  -5  -8   0 30.1217 3.88474   2
   5   8   0 30.8583 4.75341   1
   5   8   0 30.5906 3.40946   2
   5   8   0 30.4820 4.45968   5
  -6  -8   0 38.2144 4.35891   2
   6   8   0 43.1587 3.36923   2
   6   8   0 37.4212 4.77529   5
   6   8   0 45.4888 5.79725   1
  -7  -8   0 13.1601 3.59086   2
   7   8   0 19.0025 3.77373   5
   7   8   0 10.3948 4.38157   1
  -8  -8   0 43.2150 5.03575   2
   8   8   0 47.3552 6.56162   1
   8   8   0 42.0430 4.45327   5
  -9  -8   0 -4.9320 3.13255   2
   9   8   0 -0.0541 4.56607   1
 -10  -8   0 2.11481 3.69500   2
  10   8   0 -8.4377 4.05641   1
   9  -9   0 7.94724 4.39195   3
   9  -9   0 11.0573 3.71293   1
   9  -9   0 4.33527 3.05575   1
   8  -9   0 -2.4085 2.57563   1
   8  -9   0 1.03006 2.82901   1
   8  -9   0 4.81669 3.83972   3
   7  -9   0 98.6578 6.86525   1
   7  -9   0 87.3681 6.63316   1
   7  -9   0 110.189 8.58760   3
   6  -9   0 -0.1617 3.12013   3
   6  -9   0 -3.2814 2.62305   1
   6  -9   0 -1.8311 2.49649   1
   5  -9   0 59.6569 6.49781   3
   5  -9   0 55.9263 5.27443   1
   5  -9   0 54.1755 5.37034   1
   4  -9   0 1.42922 2.47349   1
   4  -9   0 -0.8532 2.79156   1
   4  -9   0 4.50347 2.94541   3
   3  -9   0 1.24512 3.66011   1
   3  -9   0 3.73243 3.10647   3
   3  -9   0 9.68338 3.24397   1
  -3   9   0 4.56728 2.01251   2
   2  -9   0 240.814 6.80514   5
   2  -9   0 238.946 7.01527   5
   2  -9   0 243.576 9.77919   3
   2  -9   0 239.069 9.96006   1
  -2   9   0 230.401 7.66294   2
   1  -9   0 36.0010 3.68514   5
   1  -9   0 27.5789 4.38716   1
   1  -9   0 28.9891 3.35606   5
   1  -9   0 29.4619 4.38979   3
  -1   9   0 32.1244 3.51390   2
   0  -9   0 264.447 10.6461   1
   0  -9   0 271.059 10.1152   3
   0  -9   0 255.259 8.94456   5
   0  -9   0 269.976 9.38601   5
   0  -9   0 251.115 6.52828   2
   0   9   0 261.434 8.56502   2
  -1  -9   0 272.601 10.9229   1
  -1  -9   0 253.641 9.61638   5
  -1  -9   0 271.796 7.58954   2
   1   9   0 266.907 9.02645   2
  -2  -9   0 267.817 10.5116   5
  -2  -9   0 276.103 11.0199   1
  -2  -9   0 271.437 8.29366   2
   2   9   0 289.736 9.41502   2
  -3  -9   0 41.1486 4.09461   2
   3   9   0 38.7740 4.18359   2
  -4  -9   0 131.223 6.84596   2
   4   9   0 122.710 8.82772   5
   4   9   0 100.751 11.5834   1
   4   9   0 120.082 6.43003   2
  -5  -9   0 6.34349 2.99594   2
   5   9   0 5.32809 2.55362   2
   5   9   0 2.07393 3.58837   1
   5   9   0 9.67681 3.66517   5
  -6  -9   0 12.0769 3.52337   2
   6   9   0 22.4818 5.07170   1
   6   9   0 13.2990 3.82295   5
   6   9   0 11.5009 2.55994   2
  -7  -9   0 2.16151 3.16659   2
   7   9   0 3.26790 3.30142   5
   7   9   0 -3.3317 3.62821   1
  -8  -9   0 9.14855 3.98131   2
   8   9   0 10.1164 4.82374   1
   8   9   0 9.92669 3.54091   5
  -9  -9   0 -1.2801 3.55778   2
   9   9   0 -2.5261 2.00855   5
   9   9   0 -2.1647 2.26944   5
   9   9   0 -0.6468 4.69317   1
   8 -10   0 0.80937 3.18014   1
   8 -10   0 -4.5599 3.26578   3
   7 -10   0 31.8449 5.82737   3
   7 -10   0 16.8960 4.34796   1
   6 -10   0 5.44382 3.92693   3
   6 -10   0 -1.6286 3.24424   1
   5 -10   0 24.5974 4.71625   1
   5 -10   0 22.8375 5.28162   3
   4 -10   0 71.4970 7.08313   3
   4 -10   0 51.3357 5.87895   1
   3 -10   0 165.058 9.23901   3
   3 -10   0 150.380 8.97168   1
  -3  10   0 165.525 6.93004   2
   2 -10   0 3.02494 3.28800   1
   2 -10   0 3.10893 1.68183   5
   2 -10   0 1.75927 1.67163   5
   2 -10   0 1.11406 3.28701   3
  -2  10   0 3.64970 2.50367   2
   1 -10   0 4.98214 3.51498   3
   1 -10   0 8.90333 2.51848   5
   1 -10   0 7.69126 2.38376   5
   1 -10   0 11.5885 3.82933   1
  -1  10   0 6.80533 2.81281   2
   0 -10   0 50.4152 5.73785   1
   0 -10   0 49.2693 4.92973   5
   0 -10   0 48.9087 5.78771   3
   0 -10   0 49.2687 4.84835   5
   0 -10   0 52.9859 3.01197   2
   0  10   0 54.3901 4.75841   2
  -1 -10   0 142.417 5.53259   2
  -1 -10   0 137.990 7.35651   5
  -1 -10   0 134.358 7.80438   5
  -1 -10   0 148.939 8.86769   1
   1  10   0 129.641 6.97831   2
  -2 -10   0 12.9651 2.75236   2
  -2 -10   0 8.69418 3.52170   5
   2  10   0 18.8279 3.52744   2
  -3 -10   0 125.295 6.41522   2
   3  10   0 121.260 7.02886   2
  -4 -10   0 172.812 7.80428   2
   4  10   0 175.690 7.94979   2
  -5 -10   0 3.19471 3.18581   2
   5  10   0 4.46632 2.82758   2
  -6 -10   0 5.20389 3.36796   2
   6  10   0 3.06531 3.58787   5
   6  10   0 -0.0609 2.18428   2
  -7 -10   0 1.84257 3.46002   2
   7  10   0 -3.2800 3.32175   5
  -8 -10   0 5.38791 3.75236   2
   8  10   0 -0.5113 3.16940   5
  -9 -10   0 -3.2112 3.75354   2
   9  10   0 1.82710 2.86710   5
   7 -11   0 -7.0344 3.30277   1
   7 -11   0 1.70702 3.83279   3
   6 -11   0 4.74707 3.98073   3
   6 -11   0 -5.5303 3.30650   1
   5 -11   0 12.7816 4.69024   3
   4 -11   0 -2.6854 3.08068   3
   4 -11   0 -0.3264 3.57175   1
   3 -11   0 14.2108 4.69527   3
   3 -11   0 16.4586 4.72748   1
  -3  11   0 10.7702 3.34940   2
   2 -11   0 2.54267 3.74782   1
   2 -11   0 0.54291 1.71603   5
   2 -11   0 1.41815 3.65386   3
   2 -11   0 0.91633 1.78400   5
  -2  11   0 -0.4221 2.81483   2
   1 -11   0 10.5523 2.77028   5
   1 -11   0 6.83916 2.64551   5
   1 -11   0 4.38408 3.72450   3
   1 -11   0 7.82786 4.04915   1
  -1  11   0 7.08240 3.27315   2
   0 -11   0 105.908 8.87655   1
   0 -11   0 95.0498 6.67728   5
   0 -11   0 94.2414 3.62687   2
   0 -11   0 114.491 7.17983   5
   0 -11   0 90.9926 7.77565   3
   0  11   0 87.6610 6.55580   2
  -1 -11   0 4.93139 3.19417   5
  -1 -11   0 3.51185 2.02756   2
  -1 -11   0 4.24471 3.83858   3
  -1 -11   0 4.89370 2.87927   5
   1  11   0 4.88743 3.11527   2
  -2 -11   0 1.62908 2.38366   2
  -2 -11   0 5.96792 3.32186   5
   2  11   0 6.38632 3.15170   2
  -3 -11   0 166.346 7.39428   2
   3  11   0 148.927 8.04771   2
  -4 -11   0 36.1805 4.34183   2
   4  11   0 31.5053 4.45357   2
  -5 -11   0 1.77721 3.10445   2
   5  11   0 7.23911 3.15845   2
  -6 -11   0 1.43390 3.22288   2
   6  11   0 0.07406 2.61083   2
  -7 -11   0 0.59945 3.51658   2
   7  11   0 -1.0280 1.98966   2
   7  11   0 0.21867 4.79931   5
  -8 -11   0 2.77611 3.98582   2
   8  11   0 3.50107 3.81790   5
   6 -12   0 5.26634 4.33596   1
   6 -12   0 -1.3547 4.11022   3
   5 -12   0 0.01100 3.82892   3
   5 -12   0 0.83524 4.12794   1
   4 -12   0 29.3943 5.73685   1
   4 -12   0 27.8006 5.60003   3
   3 -12   0 1.95999 4.17486   1
   3 -12   0 -5.1204 3.22910   3
  -3  12   0 -1.1477 2.97881   2
   2 -12   0 3.24697 1.88497   5
   2 -12   0 0.17764 4.08151   1
   2 -12   0 6.69229 2.08039   5
   2 -12   0 -0.1489 3.74868   3
  -2  12   0 8.02750 3.56181   2
   1 -12   0 11.7572 4.89710   1
   1 -12   0 11.3445 2.93790   5
   1 -12   0 11.0085 3.11471   5
   1 -12   0 9.38635 4.55809   3
  -1  12   0 0.24887 3.08564   2
   0 -12   0 12.1461 3.58842   5
   0 -12   0 7.21547 4.33790   3
   0  12   0 8.69677 3.69945   2
  -1 -12   0 4.57724 3.21227   5
  -1 -12   0 5.82692 4.57184   3
  -1 -12   0 4.31015 3.59969   5
  -1 -12   0 4.88502 2.13901   2
   1  12   0 5.71586 3.41766   2
  -2 -12   0 20.4868 3.36282   2
   2  12   0 23.8982 4.23405   2
  -3 -12   0 61.6367 5.07134   2
   3  12   0 51.9549 5.56727   2
  -4 -12   0 12.4939 3.45728   2
   4  12   0 2.99153 3.15191   2
  -5 -12   0 15.0576 3.81245   2
   5  12   0 8.49635 3.41540   2
  -6 -12   0 15.8917 3.98237   2
   6  12   0 15.7517 3.79025   2
   4 -13   0 4.68569 3.99223   3
   4 -13   0 6.22926 4.73798   1
   3 -13   0 6.41233 5.01769   1
   3 -13   0 1.37105 4.19374   3
  -3  13   0 3.58217 3.64202   2
   2 -13   0 8.95525 4.70559   3
   2 -13   0 9.18168 2.15836   5
   2 -13   0 13.4614 5.27188   1
   2 -13   0 10.5477 2.21625   5
  -2  13   0 10.9728 4.06935   2
   1 -13   0 8.80345 2.96895   5
   1 -13   0 12.8913 5.08107   3
   1 -13   0 6.74634 2.94323   5
  -1  13   0 0.69642 3.40834   2
   0 -13   0 0.83828 2.75837   5
   0 -13   0 -4.7287 3.62262   3
   0 -13   0 1.21969 3.07444   5
   0  13   0 2.32241 3.56009   2
  -1 -13   0 9.09396 3.64411   5
  -1 -13   0 3.50961 1.87392   2
  -1 -13   0 0.26103 4.23094   3
   1  13   0 8.94917 4.00907   2
  -2 -13   0 18.7804 5.67922   3
  -2 -13   0 30.4874 3.53556   2
   2  13   0 21.3901 4.34011   2
  -3 -13   0 -1.8918 2.46382   2
   3  13   0 0.98297 3.31156   2
  -4 -13   0 12.9499 3.51944   2
   4  13   0 10.9506 3.64113   2
  -5 -13   0 14.2723 3.98372   2
   5  13   0 2.65371 3.31014   2
   0 -14   0 6.01043 3.29913   5
   0 -14   0 1.63233 4.57074   3
   0 -14   0 2.38404 3.08511   5
   0  14   0 3.26400 3.91710   2
  -1 -14   0 0.15872 4.55201   3
  -1 -14   0 4.24223 3.29006   5
   1  14   0 -0.5472 3.59784   2
   0  14  -1 -1.3350 3.58280   2
   0 -14   1 -0.0264 3.05072   5
   0 -14   1 6.78353 5.03591   3
   0 -14   1 2.68922 3.10581   5
   4  13  -1 0.86204 3.12659   2
  -4 -13   1 3.76373 2.95716   2
   3  13  -1 7.22850 3.74615   2
  -3 -13   1 5.73824 2.82510   2
   2  13  -1 23.3055 4.63478   2
  -2 -13   1 22.0819 3.17358   2
  -2 -13   1 23.2391 5.91004   3
   1  13  -1 3.07027 3.56064   2
  -1 -13   1 6.91000 3.63708   5
  -1 -13   1 3.00697 1.80759   2
  -1 -13   1 5.34633 5.14722   3
   0  13  -1 4.25618 3.54477   2
   0 -13   1 1.99587 2.90332   5
   0 -13   1 -2.2753 4.09033   3
   0 -13   1 1.73438 3.09711   5
  -1  13  -1 4.06791 3.74783   2
   1 -13   1 6.94528 2.86775   5
   1 -13   1 6.47649 4.41361   3
   1 -13   1 3.58101 2.61036   5
  -2  13  -1 -0.5337 3.49523   2
   2 -13   1 -0.3115 4.41030   1
   2 -13   1 1.62765 1.76822   5
   2 -13   1 -1.2619 4.20713   3
   2 -13   1 3.30110 1.80900   5
  -3  13  -1 21.3427 4.60888   2
   3 -13   1 26.4618 5.90476   3
   3 -13   1 21.2703 5.89937   1
   4 -13   1 -0.4884 3.64879   3
   4 -13   1 4.46000 4.61752   1
   6  12  -1 3.12798 2.90969   2
  -6 -12   1 0.18797 3.38838   2
   5  12  -1 -2.2120 2.80252   2
  -5 -12   1 1.36211 2.90397   2
   4  12  -1 5.70860 3.40855   2
  -4 -12   1 6.27712 3.08789   2
   3  12  -1 2.17236 3.28463   2
  -3 -12   1 2.20028 2.66231   2
   2  12  -1 11.7766 3.67564   2
  -2 -12   1 9.33949 2.63075   2
  -2 -12   1 3.74281 4.31060   3
   1  12  -1 11.8632 3.81943   2
  -1 -12   1 16.0670 4.63940   3
  -1 -12   1 21.4835 4.17858   5
  -1 -12   1 21.6086 2.67738   2
  -1 -12   1 17.1226 3.98947   5
   0  12  -1 14.5813 3.99603   2
   0 -12   1 15.6696 4.77660   3
   0 -12   1 9.89877 3.47791   5
   0 -12   1 14.6016 3.60588   5
  -1  12  -1 59.0112 5.84528   2
   1 -12   1 56.5974 7.32484   1
   1 -12   1 48.1340 4.64451   5
   1 -12   1 47.7466 6.56488   3
   1 -12   1 53.6588 4.92986   5
  -2  12  -1 -0.6702 3.01431   2
   2 -12   1 7.38178 4.31167   1
   2 -12   1 2.98005 1.94477   5
   2 -12   1 1.56347 3.85170   3
   2 -12   1 4.84754 1.98767   5
  -3  12  -1 -1.9910 3.12863   2
   3 -12   1 1.66466 4.04785   1
   3 -12   1 0.78875 3.80622   3
   4 -12   1 3.42124 3.95396   3
   4 -12   1 1.98261 3.97923   1
   5 -12   1 15.5820 5.03315   1
   5 -12   1 9.14875 4.92014   3
   6 -12   1 7.83287 4.84955   3
   6 -12   1 12.2720 4.81246   1
   7  11  -1 2.35881 2.17535   2
  -7 -11   1 1.69389 3.54108   2
   6  11  -1 22.3753 3.76376   2
  -6 -11   1 27.5591 4.50667   2
   5  11  -1 -0.9758 2.81654   2
  -5 -11   1 3.16538 3.05349   2
   4  11  -1 19.0447 3.90686   2
  -4 -11   1 21.2451 3.78955   2
   3  11  -1 72.5220 6.21386   2
  -3 -11   1 90.6417 6.05907   2
   2  11  -1 105.590 6.92225   2
  -2 -11   1 84.1248 5.30911   2
  -2 -11   1 93.4420 7.90681   5
   1  11  -1 119.484 7.34817   2
  -1 -11   1 104.638 7.37297   5
  -1 -11   1 111.999 8.30834   3
  -1 -11   1 115.813 5.18675   2
  -1 -11   1 111.188 7.86081   5
   0  11  -1 97.8936 6.85256   2
   0 -11   1 105.382 6.94379   5
   0 -11   1 97.0356 3.55274   2
   0 -11   1 93.3951 7.94745   3
   0 -11   1 93.3137 6.76849   5
   0 -11   1 83.8761 7.55820   1
  -1  11  -1 52.6053 5.16180   2
   1 -11   1 54.8256 6.41809   3
   1 -11   1 66.6939 5.32976   5
   1 -11   1 63.4196 5.18292   5
   1 -11   1 54.1128 6.63165   1
  -2  11  -1 3.24639 2.99713   2
   2 -11   1 3.05307 1.90612   5
   2 -11   1 3.89923 1.89311   5
   2 -11   1 -4.4979 3.11713   1
   2 -11   1 3.47970 3.93294   3
  -3  11  -1 94.8203 6.44290   2
   3 -11   1 108.930 8.87270   1
   3 -11   1 85.9802 8.30387   3
   4 -11   1 32.8579 5.52662   1
   4 -11   1 28.1655 5.63038   3
   5 -11   1 19.9187 4.86290   1
   5 -11   1 18.1499 5.08677   3
   6 -11   1 -7.0153 3.15499   1
   6 -11   1 1.47093 3.88899   3
   7 -11   1 7.37780 4.37103   3
   7 -11   1 -6.5299 3.21056   1
   8  10  -1 -2.8670 3.16750   5
  -8 -10   1 4.53627 3.69892   2
   7  10  -1 4.93152 3.95683   5
  -7 -10   1 11.7674 3.92394   2
   6  10  -1 6.78878 2.66211   2
   6  10  -1 5.31121 3.84515   5
  -6 -10   1 4.05713 3.30356   2
   5  10  -1 -0.4607 2.49429   2
  -5 -10   1 0.49053 2.93183   2
   4  10  -1 4.25073 2.87973   2
  -4 -10   1 0.15305 2.84947   2
   3  10  -1 6.35711 2.96673   2
  -3 -10   1 1.41011 2.46239   2
   2  10  -1 231.677 9.06659   2
  -2 -10   1 242.775 7.97981   2
  -2 -10   1 249.023 10.5524   5
   1  10  -1 0.85154 2.60416   2
  -1 -10   1 8.13624 3.24014   3
  -1 -10   1 -0.5449 1.65983   2
  -1 -10   1 -3.1626 2.42575   5
  -1 -10   1 4.77401 3.26477   1
   0  10  -1 32.3484 4.00041   2
   0 -10   1 35.9424 4.26328   5
   0 -10   1 33.3064 5.06239   3
   0 -10   1 36.8683 2.67882   2
   0 -10   1 28.4046 4.71607   1
   0 -10   1 28.5177 4.03208   5
  -1  10  -1 105.512 6.21995   2
   1 -10   1 105.304 5.80791   5
   1 -10   1 106.369 7.44649   3
   1 -10   1 124.116 8.21880   1
   1 -10   1 117.949 5.85786   5
  -2  10  -1 69.1158 5.27272   2
   2 -10   1 70.2811 4.06392   5
   2 -10   1 68.1645 6.47378   1
   2 -10   1 67.4720 3.96083   5
   2 -10   1 78.9645 7.18282   3
  -3  10  -1 53.0333 4.46930   2
   3 -10   1 49.3015 6.09114   3
   3 -10   1 40.1347 5.29264   1
   4 -10   1 2.67243 3.32976   1
   4 -10   1 4.74456 3.52788   3
   5 -10   1 4.56969 3.50821   1
   5 -10   1 7.73293 4.11311   3
   6 -10   1 25.5566 5.43328   3
   6 -10   1 23.6469 4.50368   1
   7 -10   1 27.9347 5.77921   3
   7 -10   1 9.44155 3.80442   1
   8 -10   1 -2.5557 3.10084   1
   8 -10   1 -1.9528 3.43862   3
   9   9  -1 2.68951 2.55730   5
   9   9  -1 2.37015 2.38067   5
   9   9  -1 -3.8764 4.47595   1
  -9  -9   1 6.58833 3.90891   2
   8   9  -1 -2.2114 4.45015   1
   8   9  -1 -1.7308 2.86315   5
  -8  -9   1 0.48981 3.59098   2
   7   9  -1 13.4324 4.26067   5
   7   9  -1 16.0302 5.04217   1
  -7  -9   1 20.5051 4.23679   2
   6   9  -1 0.84422 3.94206   1
   6   9  -1 5.55487 3.63366   5
   6   9  -1 1.22642 2.14774   2
  -6  -9   1 2.02227 3.09455   2
   5   9  -1 26.1704 4.74445   5
   5   9  -1 28.0444 6.13217   1
   5   9  -1 26.2514 3.52444   2
  -5  -9   1 27.9420 4.05583   2
   4   9  -1 476.682 19.4526   5
   4   9  -1 477.381 12.9157   2
  -4  -9   1 479.652 12.7929   2
   3   9  -1 31.7678 3.85296   2
  -3  -9   1 29.2948 3.62194   2
   2   9  -1 -1.7666 2.05923   2
  -2  -9   1 -1.8501 2.00785   2
  -2  -9   1 -2.5557 2.63106   1
  -2  -9   1 2.74211 2.35128   5
   1   9  -1 17.2111 3.09910   2
  -1  -9   1 12.5661 2.95217   5
  -1  -9   1 17.8821 3.86895   1
  -1  -9   1 17.4976 2.42220   2
   0   9  -1 10.3353 2.67156   2
   0  -9   1 7.77660 1.60718   2
   0  -9   1 4.73775 2.49194   5
   0  -9   1 10.8228 3.53980   3
   0  -9   1 6.14439 3.08916   1
   0  -9   1 8.10312 2.70790   5
  -1   9  -1 116.410 5.74620   2
   1  -9   1 114.908 7.36129   1
   1  -9   1 99.1828 6.69494   3
   1  -9   1 111.220 5.43370   5
   1  -9   1 120.387 5.73930   5
  -2   9  -1 66.1168 4.49366   2
   2  -9   1 68.8752 3.58131   5
   2  -9   1 55.5055 5.50174   1
   2  -9   1 55.0893 5.53826   3
   2  -9   1 61.7273 3.66084   5
  -3   9  -1 -0.1565 1.84727   2
   3  -9   1 1.76799 3.56166   1
   3  -9   1 -2.6466 2.76020   3
   3  -9   1 0.13158 2.58866   1
   4  -9   1 51.5641 5.28727   1
   4  -9   1 52.9117 5.25861   1
   4  -9   1 63.2926 6.67260   3
   5  -9   1 2.55420 3.00004   1
   5  -9   1 0.09007 2.49588   1
   5  -9   1 -2.7757 2.90755   3
   6  -9   1 8.64656 4.04883   3
   6  -9   1 10.0662 3.23820   1
   6  -9   1 9.00705 3.36875   1
   7  -9   1 0.12260 3.58112   3
   7  -9   1 6.47397 2.93827   1
   7  -9   1 3.29683 2.95629   1
   8  -9   1 5.52535 3.19934   1
   8  -9   1 7.30489 4.16788   3
   8  -9   1 5.06950 3.04562   1
   9  -9   1 7.51678 3.11439   1
   9  -9   1 4.36052 3.00813   1
   9  -9   1 8.32616 4.83053   3
  10   8  -1 4.72847 4.92735   1
 -10  -8   1 -1.1979 3.59602   2
   9   8  -1 -9.1880 4.03326   1
  -9  -8   1 2.84173 3.57610   2
   8   8  -1 27.2336 5.61556   1
   8   8  -1 27.9497 4.04812   5
  -8  -8   1 24.6024 4.38071   2
   7   8  -1 0.98378 2.79400   5
   7   8  -1 2.67066 3.64434   1
  -7  -8   1 2.72921 3.00649   2
   6   8  -1 34.5361 3.00913   2
   6   8  -1 37.2186 5.42435   1
   6   8  -1 31.9181 4.60930   5
  -6  -8   1 28.5389 4.12371   2
   5   8  -1 86.0060 7.13912   1
   5   8  -1 84.4577 4.97002   2
   5   8  -1 85.2652 6.81025   5
  -5  -8   1 80.7917 5.67292   2
   4   8  -1 5.85440 2.37953   2
   4   8  -1 2.98470 2.88133   5
   4   8  -1 3.90632 3.00733   1
  -4  -8   1 2.21150 2.54130   2
   3   8  -1 243.289 9.92521   1
   3   8  -1 259.229 10.4528   5
   3   8  -1 251.602 8.42343   2
  -3  -8   1 242.914 8.04850   2
  -3  -8   1 259.131 10.0713   1
  -3  -8   1 240.993 9.80948   5
   2   8  -1 156.563 6.63827   2
   2   8  -1 155.663 7.65471   1
  -2  -8   1 159.653 7.62176   5
  -2  -8   1 151.016 5.95297   2
  -2  -8   1 151.024 7.91368   1
   1   8  -1 13.4974 2.62560   2
  -1  -8   1 10.4884 2.73664   5
  -1  -8   1 12.4968 3.06874   1
  -1  -8   1 10.4228 2.08985   2
   0   8  -1 -0.9238 1.73916   2
   0  -8   1 0.14218 1.94467   5
   0  -8   1 -0.3674 2.31058   1
   0  -8   1 1.88962 2.54225   3
   0  -8   1 0.78849 1.18590   2
  -1   8  -1 83.2994 4.52137   2
   1  -8   1 79.9545 4.47850   5
   1  -8   1 80.5604 4.62830   5
   1  -8   1 79.5863 5.92833   1
   1  -8   1 68.1264 5.39977   3
  -2   8  -1 23.2821 2.64666   2
   2  -8   1 20.8120 3.33251   1
   2  -8   1 25.4659 4.04656   3
   2  -8   1 23.0803 2.36826   5
   2  -8   1 21.3098 3.37223   1
   2  -8   1 26.9807 2.35077   5
  -3   8  -1 248.169 6.96300   2
   3  -8   1 259.688 9.28450   1
   3  -8   1 259.947 9.95693   3
   3  -8   1 250.266 9.33304   1
  -4   8  -1 71.8847 3.63963   2
   4  -8   1 72.9651 6.05107   3
   4  -8   1 86.8918 5.68181   1
   4  -8   1 76.4014 5.67503   1
   5  -8   1 490.938 13.3151   1
   5  -8   1 461.459 15.2253   3
   5  -8   1 489.888 13.3191   1
   6  -8   1 186.246 9.77211   3
   6  -8   1 196.503 7.90249   1
   6  -8   1 186.465 7.92579   1
   7  -8   1 7.31815 3.81044   3
   7  -8   1 2.81388 2.53124   1
   7  -8   1 0.35096 2.29943   1
   8  -8   1 16.9345 3.23658   1
   8  -8   1 15.4459 3.11326   1
   8  -8   1 10.0172 4.33574   3
   9  -8   1 1.76628 2.53653   1
   9  -8   1 -2.5290 3.56680   3
   9  -8   1 -0.0277 2.40457   1
  10  -8   1 -0.3352 3.84813   3
  10  -8   1 0.60025 2.38798   1
  10  -8   1 -3.9618 2.17614   1
  11   7  -1 -4.3404 4.12746   1
  10   7  -1 -8.7117 3.93855   1
   9   7  -1 -6.5857 3.81948   1
  -9  -7   1 2.60526 3.36875   2
   8   7  -1 95.0202 5.29030   5
   8   7  -1 114.443 9.08597   1
   8   7  -1 112.661 5.71918   5
  -8  -7   1 117.902 7.08582   2
   7   7  -1 2.97379 3.55536   1
   7   7  -1 7.59058 2.92782   5
  -7  -7   1 8.35588 3.11359   2
   6   7  -1 34.9786 4.52651   5
   6   7  -1 40.7249 2.40730   2
   6   7  -1 33.3642 5.05829   1
  -6  -7   1 33.5318 4.00652   2
   5   7  -1 208.262 9.01996   5
   5   7  -1 211.011 6.79228   2
   5   7  -1 235.946 10.0319   1
  -5  -7   1 222.418 7.92723   2
   4   7  -1 318.837 11.0994   1
   4   7  -1 314.267 8.90462   2
   4   7  -1 318.578 10.9669   5
  -4  -7   1 310.950 9.06826   2
   3   7  -1 84.1044 6.07541   5
   3   7  -1 82.4693 5.86339   1
   3   7  -1 78.6852 4.66167   2
  -3  -7   1 75.6614 5.60654   1
  -3  -7   1 72.6588 4.58507   2
  -3  -7   1 81.3146 5.68399   5
   2   7  -1 -0.4215 1.66112   2
   2   7  -1 -0.4860 1.97462   1
  -2  -7   1 0.45243 2.23179   1
  -2  -7   1 2.24502 1.88446   2
  -2  -7   1 0.94486 2.10536   5
   1   7  -1 296.567 8.53071   2
   1   7  -1 296.685 9.39195   1
  -1  -7   1 297.672 9.96800   1
  -1  -7   1 302.199 7.67410   2
  -1  -7   1 306.073 9.44156   5
   0   7  -1 70.2548 4.09936   2
   0  -7   1 69.2141 4.56674   5
   0  -7   1 78.9940 5.49073   1
   0  -7   1 70.9292 3.17486   2
  -1   7  -1 789.662 15.9528   2
   1  -7   1 790.966 16.4490   5
   1  -7   1 779.978 16.2637   5
   1  -7   1 784.872 18.1482   1
   1  -7   1 791.248 18.0307   3
   1  -7   1 777.713 17.9323   1
  -2   7  -1 39.1947 2.99215   2
   2  -7   1 50.9495 4.88582   3
   2  -7   1 43.9398 4.25630   1
   2  -7   1 42.9341 2.67554   5
   2  -7   1 38.1523 3.80361   1
   2  -7   1 41.6835 2.87235   5
  -3   7  -1 401.879 8.70625   2
   3  -7   1 392.023 11.1944   1
   3  -7   1 414.392 12.1438   3
   3  -7   1 386.927 11.0198   1
  -4   7  -1 203.766 4.93712   2
   4  -7   1 196.570 8.57354   3
   4  -7   1 201.702 7.41992   1
   4  -7   1 196.982 7.43254   1
   5  -7   1 138.783 6.10459   1
   5  -7   1 126.865 7.51513   3
   5  -7   1 139.008 6.11329   1
   6  -7   1 130.566 8.29366   3
   6  -7   1 133.800 6.01566   1
   6  -7   1 128.038 5.81746   1
   7  -7   1 2.17747 2.02385   1
   7  -7   1 -0.1715 1.89819   1
   7  -7   1 3.44529 3.40175   3
   8  -7   1 21.4372 4.80183   3
   8  -7   1 8.17506 2.51210   1
   8  -7   1 14.3691 2.61091   1
   9  -7   1 1.80814 3.70351   3
   9  -7   1 -1.1351 1.96331   1
   9  -7   1 2.18165 2.22650   1
  10  -7   1 -1.6975 2.04778   1
  10  -7   1 0.71625 3.78524   3
  10  -7   1 -1.2956 1.94820   1
  11  -7   1 5.75860 2.35885   1
  11  -7   1 13.9580 2.85575   1
  11  -7   1 3.78684 4.09732   3
  11   6  -1 -1.8257 4.34441   1
  10   6  -1 9.68296 4.73761   1
   9   6  -1 15.4636 4.77393   1
  -9  -6   1 14.8866 3.67689   2
   8   6  -1 58.3249 6.16001   1
   8   6  -1 47.6735 6.73612   4
  -8  -6   1 67.6200 5.26930   2
   7   6  -1 1.40257 2.05054   5
   7   6  -1 1.08333 3.09548   1
   7   6  -1 2.32738 1.82158   5
   7   6  -1 0.48873 4.13322   4
  -7  -6   1 -3.8500 2.28344   2
   6   6  -1 1.17155 2.69347   1
   6   6  -1 -4.7716 3.08185   4
   6   6  -1 1.82544 2.05466   5
  -6  -6   1 -0.5113 2.19368   2
   5   6  -1 90.9505 3.84540   2
   5   6  -1 86.9296 6.10691   1
   5   6  -1 93.6105 6.47675   4
   5   6  -1 94.0336 5.82822   5
  -5  -6   1 84.2336 4.91544   2
   4   6  -1 56.0305 3.65299   2
   4   6  -1 54.4820 4.69688   1
   4   6  -1 58.3316 4.93857   5
  -4  -6   1 56.5433 4.16147   2
   3   6  -1 169.140 7.28980   1
   3   6  -1 155.737 5.69689   2
   3   6  -1 153.896 6.97124   5
  -3  -6   1 151.351 5.62808   2
  -3  -6   1 161.310 6.86246   1
   2   6  -1 1255.60 25.0811   1
   2   6  -1 1236.16 25.9033   5
   2   6  -1 1209.08 23.4298   2
  -2  -6   1 1249.55 25.2990   1
  -2  -6   1 1239.82 25.2270   5
  -2  -6   1 1248.44 23.0404   2
   1   6  -1 840.417 17.9985   1
   1   6  -1 828.666 16.8283   2
  -1  -6   1 833.879 18.4461   1
  -1  -6   1 860.537 16.1192   2
  -1  -6   1 817.155 18.0317   5
   0   6  -1 192.412 6.05354   2
   0  -6   1 197.575 5.18492   2
   0  -6   1 194.064 6.73758   5
   0  -6   1 212.040 7.59498   1
  -1   6  -1 461.585 10.1616   2
   1  -6   1 468.974 10.7678   5
   1  -6   1 497.145 12.2416   1
   1  -6   1 460.480 10.6672   5
   1  -6   1 463.432 8.20778   2
   1  -6   1 489.234 12.1778   3
   1  -6   1 470.967 8.27196   2
   1  -6   1 475.370 11.9572   1
  -2   6  -1 321.867 7.16990   2
   2  -6   1 308.241 9.10784   1
   2  -6   1 305.135 9.51392   3
   2  -6   1 309.769 6.99997   5
   2  -6   1 316.008 8.97549   1
   2  -6   1 328.713 6.97401   5
  -3   6  -1 55.8733 2.33956   2
   3  -6   1 57.8266 4.24456   1
   3  -6   1 47.2182 3.84985   1
   3  -6   1 55.3873 4.92474   3
   3  -6   1 55.9085 2.80894   4
   4  -6   1 948.556 18.8975   1
   4  -6   1 915.034 18.8255   1
   4  -6   1 943.629 21.3132   3
   4  -6   1 951.832 18.7100   4
   5  -6   1 253.150 7.30675   1
   5  -6   1 255.758 7.31321   1
   5  -6   1 252.027 8.37059   4
   5  -6   1 251.413 9.70970   3
   6  -6   1 148.516 7.38575   4
   6  -6   1 149.741 7.94746   3
   6  -6   1 142.622 5.44090   1
   6  -6   1 140.009 5.32101   1
   7  -6   1 84.3737 4.09612   1
   7  -6   1 92.4018 4.27002   1
   7  -6   1 85.1887 6.42805   4
   7  -6   1 84.0433 6.92915   3
   8  -6   1 2.77682 3.44424   4
   8  -6   1 6.84264 3.63769   3
   8  -6   1 2.87144 1.64959   1
   8  -6   1 6.49172 1.90906   1
   9  -6   1 1.55801 4.01608   4
   9  -6   1 6.27285 2.00603   1
   9  -6   1 3.41485 3.55192   3
   9  -6   1 7.52955 1.79857   1
  10  -6   1 9.85348 2.22800   1
  10  -6   1 9.27657 1.94271   1
  10  -6   1 14.5140 4.66530   3
  11  -6   1 4.43576 1.80795   1
  11  -6   1 -1.9810 3.54173   3
  11  -6   1 3.59280 1.98498   1
  11   5  -1 1.53779 4.20143   1
  10   5  -1 -3.9858 3.37534   1
   9   5  -1 1.93066 3.64442   1
   9   5  -1 1.54872 4.99203   4
   8   5  -1 -1.8426 3.92737   4
   8   5  -1 -2.0578 2.76538   1
  -8  -5   1 4.30769 2.33414   2
   7   5  -1 35.7917 4.50525   1
   7   5  -1 45.9530 3.14424   5
   7   5  -1 47.1097 4.74232   1
   7   5  -1 44.1093 3.22139   5
   7   5  -1 41.3966 6.09003   4
  -7  -5   1 49.0594 4.01005   2
   6   5  -1 47.6550 5.72212   4
   6   5  -1 29.7995 3.49582   5
   6   5  -1 39.5200 4.30101   1
   6   5  -1 27.8387 4.02516   1
  -6  -5   1 34.5826 3.45957   2
   5   5  -1 699.753 16.1258   5
   5   5  -1 720.388 17.1528   1
   5   5  -1 680.609 12.4674   2
   5   5  -1 731.273 19.4068   1
   5   5  -1 718.453 18.3236   4
  -5  -5   1 724.629 15.1231   2
   4   5  -1 10.1509 3.01414   4
   4   5  -1 4.30933 2.31326   1
   4   5  -1 9.31054 1.82858   2
   4   5  -1 8.46613 2.55961   5
  -4  -5   1 10.7949 2.21470   2
   3   5  -1 297.856 9.27669   1
   3   5  -1 321.385 9.53469   5
   3   5  -1 323.806 9.22131   4
   3   5  -1 305.647 7.92718   2
  -3  -5   1 296.285 12.5293   1
  -3  -5   1 318.908 8.04699   2
   2   5  -1 1077.08 21.6433   1
   2   5  -1 1069.76 20.2399   2
   2   5  -1 1078.93 21.9966   5
  -2  -5   1 1057.26 21.6657   1
  -2  -5   1 1056.78 19.8577   2
   1   5  -1 38.0131 3.31539   1
   1   5  -1 32.0949 2.58366   2
  -1  -5   1 37.2465 2.57676   2
  -1  -5   1 39.5463 3.37515   1
  -1  -5   1 46.5228 3.50760   5
   0   5  -1 387.409 8.75217   2
   0  -5   1 401.975 10.2269   1
   0  -5   1 393.527 9.60963   5
   0  -5   1 404.658 8.10022   2
  -1   5  -1 14.4574 1.58631   2
   1  -5   1 15.3424 1.75637   5
   1  -5   1 14.2475 2.09471   1
   1  -5   1 11.5848 2.03041   1
   1  -5   1 15.3487 2.32595   3
   1  -5   1 13.9428 1.72090   5
  -2   5  -1 746.155 13.3436   2
   2  -5   1 745.729 13.2949   4
   2  -5   1 749.363 13.2809   5
   2  -5   1 760.448 13.2420   5
   2  -5   1 738.093 16.1167   3
   2  -5   1 738.319 15.3873   1
   2  -5   1 739.449 15.2923   1
   3  -5   1 379.899 10.3940   3
   3  -5   1 388.985 8.87784   4
   3  -5   1 381.942 9.04676   1
   3  -5   1 387.040 9.18494   1
   4  -5   1 114.163 5.17258   4
   4  -5   1 124.602 4.49300   1
   4  -5   1 119.479 6.19358   3
   4  -5   1 115.397 4.38475   1
   5  -5   1 6.37982 1.53632   1
   5  -5   1 -0.7762 1.29531   1
   5  -5   1 2.38699 2.23994   4
   5  -5   1 -0.0066 2.28232   3
   6  -5   1 124.286 4.13401   1
   6  -5   1 140.005 4.21874   1
   6  -5   1 132.451 7.14699   4
   6  -5   1 142.128 7.62363   3
   7  -5   1 36.0818 2.45016   1
   7  -5   1 38.1732 5.01015   4
   7  -5   1 40.8320 5.27476   3
   8  -5   1 0.20760 3.58918   4
   8  -5   1 -0.1326 3.06217   3
   9  -5   1 -3.5366 3.33242   4
   9  -5   1 2.08079 3.11108   3
  10  -5   1 19.2218 4.96254   3
  10  -5   1 23.5303 5.85179   4
  11  -5   1 -2.9590 3.27429   3
  11  -5   1 -7.3876 4.19672   4
  12   4  -1 1.21280 3.93098   1
  11   4  -1 15.2545 4.40826   1
  10   4  -1 26.4512 6.36891   4
  10   4  -1 19.5194 4.33443   1
   9   4  -1 -0.9929 4.10269   4
   9   4  -1 -1.6812 3.11927   1
   8   4  -1 0.96874 2.83404   1
   8   4  -1 2.75142 4.30479   4
   8   4  -1 -0.5737 2.35614   1
  -8  -4   1 -0.3547 1.89460   2
   7   4  -1 -2.0887 2.41988   1
   7   4  -1 2.87943 2.36877   1
   7   4  -1 3.74971 3.62370   4
  -7  -4   1 1.95103 1.97328   2
   6   4  -1 5.34530 1.66033   5
   6   4  -1 2.20507 3.86553   4
   6   4  -1 5.96816 1.61578   5
   6   4  -1 0.56829 2.71809   1
   6   4  -1 -0.0813 2.27392   1
  -6  -4   1 3.12617 2.10127   2
   5   4  -1 247.592 7.46626   5
   5   4  -1 255.834 8.60773   1
   5   4  -1 241.930 9.69507   4
   5   4  -1 232.991 8.16517   1
  -5  -4   1 237.554 6.78557   2
   4   4  -1 830.484 18.9309   4
   4   4  -1 813.956 17.8208   1
   4   4  -1 829.444 14.9869   2
   4   4  -1 826.914 17.3610   5
   4   4  -1 830.101 17.8324   1
  -4  -4   1 826.275 16.1008   2
   3   4  -1 1567.61 29.7041   4
   3   4  -1 1578.03 27.5537   2
   3   4  -1 1539.84 29.2330   5
   3   4  -1 1588.59 29.3990   1
  -3  -4   1 1566.91 27.7039   2
   2   4  -1 288.232 6.88568   2
   2   4  -1 279.447 7.40413   4
   2   4  -1 276.416 7.92430   5
   2   4  -1 288.369 7.83223   1
  -2  -4   1 263.324 7.64264   1
  -2  -4   1 285.280 6.74193   2
   1   4  -1 9.48428 1.59244   1
   1   4  -1 13.2307 1.46754   2
  -1  -4   1 6.71798 1.19167   2
  -1  -4   1 11.9248 1.86216   5
  -1  -4   1 10.2101 1.63068   1
   0   4  -1 726.640 13.4831   2
   0  -4   1 729.510 14.7714   1
   0  -4   1 714.066 12.9299   2
   0  -4   1 708.169 14.2497   5
  -1   4  -1 132.100 3.40638   2
   1  -4   1 129.175 4.58342   3
   1  -4   1 130.431 4.41515   1
   1  -4   1 133.954 3.90966   5
   1  -4   1 134.356 4.56989   1
   1  -4   1 130.449 3.89106   5
   2  -4   1 413.839 8.39874   4
   2  -4   1 405.367 9.81928   3
   2  -4   1 413.246 8.97685   1
   2  -4   1 405.010 8.85546   1
   3  -4   1 689.535 15.1207   3
   3  -4   1 681.905 14.0651   4
   3  -4   1 685.997 12.9258   1
   3  -4   1 677.479 12.9898   1
   4  -4   1 150.803 3.88552   1
   4  -4   1 159.207 3.98703   1
   4  -4   1 143.876 6.17343   3
   4  -4   1 151.233 5.99430   4
   5  -4   1 359.505 11.0080   4
   5  -4   1 380.481 11.1655   3
   6  -4   1 73.3769 5.87551   4
   6  -4   1 69.2862 5.45665   3
   7  -4   1 218.032 9.52237   3
   7  -4   1 212.911 9.75930   4
   8  -4   1 -2.7699 3.50463   4
   8  -4   1 7.07081 3.48160   3
   9  -4   1 57.7031 7.20443   4
   9  -4   1 53.2610 6.35443   3
  10  -4   1 9.29075 4.03554   3
  10  -4   1 4.87019 4.64445   4
  11  -4   1 0.86274 4.63686   4
  11  -4   1 13.8925 4.57735   3
  12  -4   1 -10.624 4.39331   4
  12   3  -1 1.83178 3.55282   1
  11   3  -1 11.1942 6.14552   4
  11   3  -1 5.94842 3.37284   1
  10   3  -1 -3.0942 2.67834   1
  10   3  -1 1.12857 5.12728   4
   9   3  -1 15.4118 3.26387   1
   9   3  -1 7.03168 4.64202   4
   9   3  -1 3.05331 2.79910   1
   8   3  -1 40.7349 4.28865   1
   8   3  -1 37.2774 4.01332   1
   8   3  -1 31.0770 5.63974   4
   7   3  -1 102.097 8.27734   4
   7   3  -1 103.493 6.04787   1
   7   3  -1 126.076 6.07859   1
  -7  -3   1 109.518 4.27407   2
   6   3  -1 198.131 7.50188   1
   6   3  -1 209.290 7.36727   1
   6   3  -1 220.833 10.0114   4
  -6  -3   1 208.780 5.72627   2
   5   3  -1 56.8405 3.92590   1
   5   3  -1 42.1867 2.64873   5
   5   3  -1 51.2211 3.95180   1
   5   3  -1 45.0533 2.79506   5
   5   3  -1 40.2264 4.58306   4
  -5  -3   1 39.8931 2.70981   2
   4   3  -1 167.967 5.95609   1
   4   3  -1 176.629 5.56174   5
   4   3  -1 169.674 6.04368   1
   4   3  -1 178.118 7.29709   4
  -4  -3   1 173.813 4.88086   2
   3   3  -1 121.130 4.47881   5
   3   3  -1 112.752 5.09392   4
   3   3  -1 119.930 4.67692   1
   3   3  -1 120.347 3.41336   2
   3   3  -1 148.603 4.93657   1
  -3  -3   1 117.122 3.70670   2
   2   3  -1 688.426 14.0649   1
   2   3  -1 682.372 14.1314   4
   2   3  -1 698.989 13.0774   2
   2   3  -1 705.439 14.2353   5
  -2  -3   1 698.869 12.9811   2
   1   3  -1 4055.50 67.6155   1
   1   3  -1 4075.68 66.8009   2
  -1  -3   1 4087.64 66.5172   2
   0   3  -1 1277.88 21.7275   2
   0  -3   1 1228.73 22.3792   5
   0  -3   1 1296.95 21.3841   2
   0  -3   1 1266.13 22.7478   1
   1  -3   1 6563.30 107.088   1
   1  -3   1 6569.27 106.012   4
   1  -3   1 6670.02 107.259   1
   2  -3   1 1.50232 0.94250   4
   2  -3   1 2.81593 0.77375   1
   2  -3   1 5.54746 1.44429   3
   2  -3   1 2.67558 0.86625   1
   3  -3   1 0.32352 1.17193   4
   3  -3   1 0.45604 1.16911   3
   3  -3   1 0.34753 0.50764   1
   3  -3   1 0.13894 0.46770   1
   4  -3   1 453.142 11.5055   3
   4  -3   1 463.407 11.7307   4
   5  -3   1 101.984 5.80619   4
   5  -3   1 108.810 5.71445   3
   6  -3   1 16.9147 3.70659   4
   6  -3   1 25.3681 3.72036   3
   7  -3   1 291.077 11.6068   4
   7  -3   1 295.528 10.6177   3
   8  -3   1 15.7326 4.05853   3
   8  -3   1 12.8337 4.62195   4
   9  -3   1 32.7281 5.87514   4
   9  -3   1 35.6121 5.29083   3
  10  -3   1 63.2119 6.89931   3
  10  -3   1 77.5854 8.46667   4
  11  -3   1 -5.3293 4.35134   4
  11  -3   1 -2.1329 3.50270   3
  12  -3   1 -8.1377 4.67856   4
  12   2  -1 0.83363 3.04634   1
  11   2  -1 -5.4867 4.78547   4
  11   2  -1 0.31166 2.84478   1
  11   2  -1 0.29529 2.85598   1
  10   2  -1 0.48001 4.57089   4
  10   2  -1 2.18741 2.61594   1
  10   2  -1 3.60993 2.58077   1
   9   2  -1 2.27550 2.44494   1
   9   2  -1 -1.6764 4.58549   4
   9   2  -1 8.86085 2.52806   1
   8   2  -1 22.5730 5.86721   4
   8   2  -1 28.3932 3.27232   1
   8   2  -1 25.5707 3.33666   1
   7   2  -1 15.4325 4.72665   4
   7   2  -1 11.7685 2.59398   1
   7   2  -1 10.6467 2.26580   1
   6   2  -1 454.949 11.0070   1
   6   2  -1 458.772 11.1334   1
   6   2  -1 474.350 14.5460   4
   5   2  -1 1621.95 29.7007   1
   5   2  -1 1683.07 33.5405   4
   5   2  -1 1651.29 29.8252   1
  -5  -2   1 1641.31 27.7123   2
   4   2  -1 15.9800 1.98825   1
   4   2  -1 14.7643 1.77910   1
   4   2  -1 16.8021 1.40917   5
   4   2  -1 15.5344 1.42715   5
   4   2  -1 15.7273 2.93190   4
  -4  -2   1 15.2232 1.31078   2
   3   2  -1 161.148 5.81060   4
   3   2  -1 153.393 4.69252   1
   3   2  -1 153.725 4.75140   1
   3   2  -1 164.030 4.52930   5
  -3  -2   1 159.034 3.88427   2
   2   2  -1 9999.99 161.778   1
   1   2  -1 1.04215 0.68931   1
  -1  -2   1 1.06059 0.71808   1
  -1  -2   1 0.11264 0.54746   2
   0   2  -1 15.0518 0.98320   2
   0  -2   1 15.0072 1.32115   1
   0  -2   1 13.2220 1.13922   5
   0  -2   1 12.3319 0.87336   2
   1  -2   1 2416.19 39.5515   1
   1  -2   1 2453.87 39.6974   1
   1  -2   1 2341.37 40.3092   3
   1  -2   1 2422.71 39.5730   4
   1  -2   1 2432.67 39.0832   5
   2  -2   1 9017.88 146.001   4
   3  -2   1 349.994 8.90613   4
   3  -2   1 348.958 8.64677   3
   4  -2   1 1622.30 31.1081   4
   4  -2   1 1636.70 30.4107   3
   5  -2   1 1024.06 22.6104   4
   5  -2   1 1035.36 21.6634   3
   6  -2   1 467.359 14.1846   4
   6  -2   1 483.169 13.1108   3
   7  -2   1 66.7445 6.64298   4
   7  -2   1 70.2100 5.62577   3
   8  -2   1 68.0742 6.24577   3
   8  -2   1 73.8464 7.66120   4
   9  -2   1 59.2197 7.72090   4
   9  -2   1 50.2584 5.97096   3
  10  -2   1 10.0198 5.54138   4
  11  -2   1 3.59866 5.29420   4
  12  -2   1 -0.3020 1.79075   1
  12  -2   1 -5.4049 5.07581   4
  12  -2   1 -1.0402 1.81439   1
  12   1  -1 -2.6403 2.59756   1
  11   1  -1 5.87576 2.87306   1
  11   1  -1 10.4547 2.88253   1
  11   1  -1 -1.3000 5.04864   4
  10   1  -1 -2.0101 4.73432   4
  10   1  -1 -3.8287 2.00726   1
  10   1  -1 0.27876 2.12359   1
   9   1  -1 159.962 10.5583   4
   9   1  -1 184.476 7.02046   1
   9   1  -1 186.510 6.96764   1
   8   1  -1 29.0285 2.96040   1
   8   1  -1 22.9448 2.90308   1
   8   1  -1 18.5610 5.27958   4
   7   1  -1 168.550 5.93822   1
   7   1  -1 185.981 9.80454   4
   7   1  -1 175.168 5.86668   1
   6   1  -1 740.062 14.9570   1
   6   1  -1 745.498 19.3715   4
   6   1  -1 758.017 14.8874   1
   5   1  -1 29.3453 2.32778   1
   5   1  -1 25.8842 2.21876   1
   5   1  -1 21.4294 3.58120   4
   4   1  -1 0.49769 1.62237   4
   4   1  -1 3.30260 1.13602   1
   4   1  -1 0.18205 0.86530   1
   3   1  -1 1.22090 1.68447   4
   3   1  -1 6.93528 1.04251   1
   3   1  -1 5.42035 1.08019   1
   2   1  -1 1692.14 28.7331   1
   2   1  -1 1748.40 30.2086   4
   2   1  -1 1703.18 28.4933   5
   2   1  -1 1697.33 28.7182   1
   2   1  -1 1667.34 28.4256   5
  -2  -1   1 1727.07 27.8350   2
   1   1  -1 3580.12 58.9933   5
   1   1  -1 3630.88 58.9537   1
  -1  -1   1 3662.01 58.4277   2
   0  -1   1 2920.81 47.7884   5
   0  -1   1 2973.57 47.9249   1
   1  -1   1 1814.85 30.1318   4
   1  -1   1 1801.85 30.2863   3
   2  -1   1 893.651 16.8399   3
   2  -1   1 937.043 17.2524   4
   3  -1   1 351.630 8.41982   3
   3  -1   1 336.156 8.95050   4
   4  -1   1 577.430 13.0490   3
   4  -1   1 571.361 13.9110   4
   5  -1   1 49.8768 4.11837   3
   5  -1   1 35.7229 4.57823   4
   6  -1   1 3.05299 2.28751   3
   6  -1   1 -0.9497 2.58250   4
   7  -1   1 0.26565 2.44199   3
   7  -1   1 -0.7236 3.25073   4
   8  -1   1 26.8515 4.50585   3
   8  -1   1 24.6554 5.45492   4
   9  -1   1 166.353 10.9742   4
  10  -1   1 8.06805 5.30301   4
  10  -1   1 1.71862 1.69734   1
  10  -1   1 2.50464 1.74372   1
  11  -1   1 -5.1698 5.28234   4
  11  -1   1 -0.1429 1.74387   1
  11  -1   1 2.52110 1.89061   1
  12  -1   1 3.52832 2.17842   1
  12  -1   1 1.88828 2.12605   1
  12  -1   1 -4.7125 5.45932   4
  12   0  -1 -2.2565 2.38455   1
  12   0  -1 -1.6480 2.33396   1
  11   0  -1 35.9091 7.44535   4
  11   0  -1 46.9559 4.32179   1
  11   0  -1 34.2218 3.78445   1
  10   0  -1 4.86687 2.19826   1
  10   0  -1 5.81073 2.28961   1
  10   0  -1 1.94827 4.58309   4
   9   0  -1 99.9531 4.84782   1
   9   0  -1 108.279 9.62137   4
   9   0  -1 97.0028 4.92869   1
   8   0  -1 -1.7184 3.45543   4
   8   0  -1 -0.7904 1.68029   1
   8   0  -1 -0.8463 1.45333   1
   7   0  -1 73.5733 3.39701   1
   7   0  -1 75.8014 3.56016   1
   7   0  -1 64.4075 6.55480   4
   6   0  -1 634.684 17.3303   4
   6   0  -1 657.910 12.4348   1
   6   0  -1 646.273 12.4839   1
   5   0  -1 262.955 5.80662   1
   5   0  -1 257.032 5.67770   1
   5   0  -1 257.577 9.23960   4
   4   0  -1 247.042 8.07849   4
   4   0  -1 234.911 5.00735   1
   4   0  -1 241.025 5.10893   1
   3   0  -1 648.539 11.2411   1
   3   0  -1 649.408 14.1132   4
   3   0  -1 629.357 11.1516   1
   2   0  -1 1934.13 31.4507   1
   2   0  -1 1958.24 33.5504   4
   2   0  -1 1892.34 31.4447   1
   1   0  -1 1308.78 21.1453   5
   1   0  -1 1307.26 21.2934   1
   1   0  -1 1305.60 21.2507   1
   1   0  -1 1267.69 21.0957   5
   1   0   1 143.115 3.30958   3
   1   0   1 126.845 3.34813   4
   3   0   1 867.477 18.0552   4
   3   0   1 896.032 17.2032   3
   4   0   1 340.534 10.0423   4
   4   0   1 343.857 8.99320   3
   5   0   1 130.039 5.74223   3
   5   0   1 128.885 6.79514   4
   6   0   1 306.771 9.76090   3
   6   0   1 285.274 10.9740   4
   7   0   1 109.142 8.22687   4
   7   0   1 101.920 3.37960   1
   7   0   1 99.3379 3.48179   1
   8   0   1 87.9543 3.79461   1
   8   0   1 91.8850 7.76414   4
   8   0   1 94.3784 3.64912   1
   9   0   1 -2.0373 4.26324   4
   9   0   1 2.27289 1.69497   1
   9   0   1 -3.1241 1.70927   1
  10   0   1 -2.4101 4.16615   4
  10   0   1 0.36023 1.93171   1
  10   0   1 2.08631 1.86315   1
  11   0   1 10.4228 2.63818   1
  11   0   1 12.0496 2.64383   1
  11   0   1 7.14251 5.78385   4
  12   0   1 -5.6966 5.35076   4
  12   0   1 2.88513 2.41869   1
  12   0   1 4.90638 2.37084   1
  12  -1  -1 -2.6351 2.22479   1
  12  -1  -1 0.16300 2.12369   1
  11  -1  -1 0.93635 1.98140   1
  11  -1  -1 -2.5327 2.00200   1
  11  -1  -1 -6.6627 4.79684   4
  10  -1  -1 108.931 5.05193   1
  10  -1  -1 105.385 9.30127   4
  10  -1  -1 108.152 5.14142   1
   9  -1  -1 12.3909 2.05113   1
   9  -1  -1 5.56594 4.77955   4
   9  -1  -1 11.1025 2.13107   1
   8  -1  -1 152.003 4.78914   1
   8  -1  -1 152.982 4.92940   1
   8  -1  -1 161.731 9.44846   4
   7  -1  -1 80.5982 3.01033   1
   7  -1  -1 84.7985 3.15988   1
   7  -1  -1 87.0323 6.73106   4
   6  -1  -1 337.907 9.99933   3
   6  -1  -1 342.884 11.7792   4
   5  -1  -1 29.2265 3.88177   4
   5  -1  -1 29.2615 3.17145   3
   4  -1  -1 611.638 14.4065   4
   4  -1  -1 591.778 12.8077   3
   3  -1  -1 7781.64 128.258   3
   3  -1  -1 8010.81 129.770   4
   1  -1  -1 1185.11 19.7842   3
   1  -1  -1 1187.20 19.6849   1
   1  -1  -1 1206.23 19.5843   1
   0  -1  -1 376.639 7.22310   5
   0  -1  -1 392.035 6.74349   2
   0  -1  -1 373.157 7.01560   1
   0   1   1 381.269 6.62237   2
  -1  -1  -1 1186.40 19.1886   2
   1   1   1 1150.82 19.0464   2
   1   1   1 1152.18 19.6032   1
   1   1   1 1163.71 20.1891   4
   1   1   1 1164.45 19.6536   1
   1   1   1 1149.43 19.6314   5
   2   1   1 845.451 14.7110   1
   2   1   1 831.233 16.3231   4
   2   1   1 851.367 14.2241   5
   2   1   1 844.411 14.6795   1
   3   1   1 268.113 5.79204   1
   3   1   1 281.922 8.15170   4
   3   1   1 280.061 5.77153   1
   4   1   1 189.772 4.50884   1
   4   1   1 193.272 7.21670   4
   4   1   1 185.489 4.58761   1
   5   1   1 586.084 11.4430   1
   5   1   1 589.038 15.7686   4
   5   1   1 587.660 11.3001   1
   6   1   1 102.346 7.05435   4
   6   1   1 86.6027 3.47345   1
   6   1   1 86.6340 3.67206   1
   7   1   1 64.6506 6.53503   4
   7   1   1 62.3154 3.38031   1
   7   1   1 58.8788 3.55717   1
   8   1   1 -0.7136 1.68807   1
   8   1   1 0.36703 3.64138   4
   8   1   1 3.41193 1.76683   1
   9   1   1 220.214 12.0476   4
   9   1   1 203.567 7.30992   1
   9   1   1 215.302 7.16853   1
  10   1   1 8.24560 5.01830   4
  10   1   1 12.8280 2.65725   1
  10   1   1 12.9617 2.77981   1
  11   1   1 2.07152 2.24830   1
  11   1   1 -6.9570 5.21035   4
  11   1   1 -2.4919 2.18162   1
  12   1   1 6.35240 2.79023   1
  12   1   1 0.96621 2.61732   1
  12   1   1 7.18327 6.42522   4
  12  -2  -1 10.4946 2.35550   1
  12  -2  -1 11.5407 2.73703   1
  11  -2  -1 8.67010 2.32031   1
  11  -2  -1 8.56781 2.10230   1
  10  -2  -1 18.5201 2.37649   1
  10  -2  -1 17.5730 2.28253   1
  10  -2  -1 7.20206 5.10564   4
   9  -2  -1 14.9959 1.99911   1
   9  -2  -1 12.4749 2.00192   1
   9  -2  -1 17.0623 5.24705   4
   8  -2  -1 55.3005 6.45171   4
   8  -2  -1 62.7903 5.80791   3
   7  -2  -1 179.949 7.70140   3
   7  -2  -1 175.504 8.85612   4
   6  -2  -1 158.441 6.68586   3
   6  -2  -1 159.485 7.98396   4
   5  -2  -1 1262.77 24.8222   3
   5  -2  -1 1283.24 26.4166   4
   4  -2  -1 1179.98 22.1718   3
   4  -2  -1 1135.78 23.2265   4
   3  -2  -1 2831.01 47.9910   3
   3  -2  -1 2830.81 48.7728   4
   1  -2  -1 3406.71 56.0373   1
   1  -2  -1 3452.02 55.9021   1
   1  -2  -1 3438.11 55.6109   5
   0  -2  -1 460.364 8.79319   5
   0  -2  -1 471.334 8.97462   1
   0  -2  -1 452.032 8.23734   2
   0  -2  -1 450.058 9.00096   5
   0   2   1 463.788 7.96935   4
   0   2   1 469.121 8.24774   2
  -2  -2  -1 3309.85 53.3394   2
   2   2   1 3269.26 52.9865   2
   2   2   1 3200.07 54.1265   5
   2   2   1 3261.45 54.2489   1
   2   2   1 3284.22 55.3375   4
   2   2   1 3249.20 54.1980   1
  -3  -2  -1 1596.42 26.5859   2
   3   2   1 1571.46 27.8459   1
   3   2   1 1570.10 27.1689   5
   3   2   1 1617.33 30.0280   4
   3   2   1 1603.07 27.8422   1
  -4  -2  -1 1244.91 21.8500   2
   4   2   1 1249.31 25.8367   4
   4   2   1 1264.79 22.8643   1
   4   2   1 1265.63 22.7916   1
   5   2   1 28.5961 4.17230   4
   5   2   1 23.9193 2.42455   1
   5   2   1 24.7812 2.34199   1
   6   2   1 5.85371 1.94387   1
   6   2   1 4.54793 3.08246   4
   6   2   1 7.95634 1.87013   1
   7   2   1 327.847 9.09198   1
   7   2   1 344.536 9.01542   1
   7   2   1 321.876 12.7967   4
   8   2   1 38.0570 3.52558   1
   8   2   1 35.4271 3.57977   1
   8   2   1 26.9160 5.72423   4
   9   2   1 1.14788 2.10948   1
   9   2   1 2.77497 2.32221   1
   9   2   1 -0.9564 4.83581   4
  10   2   1 28.1687 3.80171   1
  10   2   1 30.6382 3.85552   1
  10   2   1 22.2934 6.55315   4
  11   2   1 2.80093 2.59645   1
  11   2   1 -5.9924 4.15414   4
  11   2   1 1.47784 2.69070   1
  12   2   1 19.1751 6.46090   4
  12   2   1 12.0207 3.50965   1
  12  -3  -1 5.77981 2.29945   1
  12  -3  -1 4.10678 1.87283   1
  11  -3  -1 5.87244 1.80294   1
  11  -3  -1 5.93916 2.03895   1
  10  -3  -1 1.81279 1.50344   1
  10  -3  -1 -1.5575 3.02337   3
  10  -3  -1 2.29351 1.65980   1
   9  -3  -1 -1.4799 1.23950   1
   9  -3  -1 -1.6823 2.85051   3
   9  -3  -1 -2.9092 3.81143   4
   8  -3  -1 239.829 9.84441   3
   8  -3  -1 259.691 11.6098   4
   7  -3  -1 11.3989 3.97874   4
   7  -3  -1 10.3928 3.11428   3
   6  -3  -1 119.942 6.95637   4
   6  -3  -1 129.540 6.25301   3
   5  -3  -1 2.98921 3.00031   4
   5  -3  -1 5.62025 2.37857   3
   4  -3  -1 197.704 3.90176   1
   4  -3  -1 179.955 6.48127   4
   4  -3  -1 166.520 3.93861   1
   4  -3  -1 164.345 5.94984   3
   3  -3  -1 1097.32 19.1758   1
   3  -3  -1 1118.19 20.9683   3
   3  -3  -1 1121.08 20.9822   4
   3  -3  -1 1104.20 18.9885   1
   2  -3  -1 492.733 9.50922   1
   2  -3  -1 473.674 9.98285   3
   2  -3  -1 469.005 9.23853   1
   1  -3  -1 2423.84 39.4821   5
   1  -3  -1 2388.73 40.3210   1
   1  -3  -1 2408.80 40.2499   1
   1  -3  -1 2390.60 40.2025   3
   1  -3  -1 2346.80 39.7641   5
  -1   3   1 2420.95 38.9515   2
  -1   3   1 2353.70 38.9012   2
   0  -3  -1 3561.38 59.3309   5
   0  -3  -1 3561.19 59.2757   1
   0  -3  -1 3564.02 58.0466   2
   0  -3  -1 3565.68 58.9517   5
   0   3   1 3577.75 57.5598   4
   0   3   1 3569.75 58.1385   2
  -1  -3  -1 331.124 6.96726   2
  -1  -3  -1 322.405 7.75278   1
  -1  -3  -1 349.611 10.6222   5
   1   3   1 344.521 7.93335   1
   1   3   1 328.060 7.23905   4
   1   3   1 341.777 6.97002   2
  -2  -3  -1 767.562 13.9655   2
   2   3   1 748.030 14.9837   5
   2   3   1 754.776 13.7742   2
   2   3   1 752.315 15.0395   1
   2   3   1 747.928 15.2873   4
  -3  -3  -1 138.108 4.03574   2
   3   3   1 148.792 4.81485   5
   3   3   1 139.317 4.90607   1
   3   3   1 140.071 4.84157   1
   3   3   1 138.318 3.48844   2
   3   3   1 137.390 5.59931   4
  -4  -3  -1 -0.5455 0.94196   2
   4   3   1 -1.6587 0.97856   5
   4   3   1 -3.1205 1.89940   4
   4   3   1 -1.4621 1.16318   1
   4   3   1 -0.1916 1.35361   1
  -5  -3  -1 598.824 11.7737   2
   5   3   1 605.819 11.3295   5
   5   3   1 607.549 11.3545   5
   5   3   1 596.708 13.6047   1
   5   3   1 605.621 13.5234   1
   5   3   1 610.218 16.3862   4
  -6  -3  -1 251.855 6.21506   2
   6   3   1 264.259 8.07349   1
   6   3   1 248.787 8.15480   1
   6   3   1 257.827 10.8999   4
  -7  -3  -1 90.1728 3.52620   2
   7   3   1 80.5599 5.25197   1
   7   3   1 88.7054 5.07778   1
   7   3   1 86.8472 7.17935   4
   8   3   1 236.309 8.60624   1
   8   3   1 238.553 8.41931   1
   8   3   1 239.009 12.3093   4
   9   3   1 53.6640 7.72858   4
   9   3   1 74.7409 5.50003   1
   9   3   1 72.8101 5.69326   1
  10   3   1 9.02458 5.82050   4
  10   3   1 10.7078 3.42371   1
  10   3   1 11.6246 3.12573   1
  11   3   1 2.36352 3.03846   1
  11   3   1 -0.6038 5.43511   4
  12   3   1 -6.6799 5.31757   4
  12   3   1 0.56159 3.36708   1
  12  -4  -1 6.67745 2.35754   1
  12  -4  -1 6.97938 2.14646   1
  11  -4  -1 -2.5651 3.32533   3
  11  -4  -1 4.55796 1.80432   1
  11  -4  -1 2.84916 1.88641   1
  10  -4  -1 0.98699 3.28471   3
  10  -4  -1 1.95026 1.73412   1
   9  -4  -1 0.64105 1.22377   1
   9  -4  -1 0.41976 2.97657   3
   9  -4  -1 -0.0323 1.52925   1
   8  -4  -1 16.2489 3.86558   3
   8  -4  -1 10.0193 4.13847   4
   7  -4  -1 162.621 8.71074   4
   7  -4  -1 164.560 7.87327   3
   6  -4  -1 9.68936 1.33802   1
   6  -4  -1 8.99542 1.42310   1
   6  -4  -1 11.0228 2.89736   3
   6  -4  -1 4.27579 2.90883   4
   5  -4  -1 125.044 3.88832   1
   5  -4  -1 122.431 5.80433   3
   5  -4  -1 111.543 6.06178   4
   5  -4  -1 124.654 3.59807   1
   4  -4  -1 45.8826 3.61253   3
   4  -4  -1 64.2599 2.72909   1
   4  -4  -1 47.7072 2.66575   1
   4  -4  -1 39.8337 3.56412   4
   3  -4  -1 500.798 11.5999   3
   3  -4  -1 519.708 10.5880   1
   3  -4  -1 508.733 10.3091   1
   2  -4  -1 1.74331 1.14592   1
   2  -4  -1 3.36202 1.32131   3
   2  -4  -1 1.80348 1.16052   1
  -2   4   1 1.15038 0.53211   2
   1  -4  -1 102.439 2.11856   2
   1  -4  -1 101.021 3.96830   1
   1  -4  -1 109.959 3.95425   3
   1  -4  -1 106.327 2.13951   2
   1  -4  -1 107.988 3.36991   5
   1  -4  -1 106.847 4.02336   1
   1  -4  -1 102.262 3.57436   5
  -1   4   1 107.942 2.96350   2
   0  -4  -1 174.529 5.60680   1
   0  -4  -1 186.979 5.56990   5
   0  -4  -1 182.408 5.17023   5
   0  -4  -1 178.499 4.34170   2
   0   4   1 180.940 4.56800   2
  -1  -4  -1 1480.99 27.6143   5
  -1  -4  -1 1496.48 27.4693   1
  -1  -4  -1 1497.26 26.0530   2
   1   4   1 1487.51 26.1406   2
   1   4   1 1522.76 26.1742   4
   1   4   1 1522.83 27.4877   1
  -2  -4  -1 82.1512 4.01937   1
  -2  -4  -1 93.8803 3.48724   2
   2   4   1 86.7362 3.33344   2
   2   4   1 85.7429 3.94981   4
   2   4   1 81.4778 4.20090   1
   2   4   1 84.0218 4.15014   5
  -3  -4  -1 127.494 4.45459   2
   3   4   1 138.227 5.63358   1
   3   4   1 140.174 5.42144   5
   3   4   1 142.852 5.81955   4
   3   4   1 150.842 4.34772   2
  -4  -4  -1 14.5750 2.00597   2
   4   4   1 19.3127 1.52512   2
   4   4   1 15.3702 2.41265   5
   4   4   1 17.2927 1.38713   2
   4   4   1 11.1743 2.24413   1
   4   4   1 20.9306 2.96686   1
   4   4   1 10.3489 2.98118   4
  -5  -4  -1 113.309 4.47389   2
   5   4   1 128.709 7.13867   4
   5   4   1 116.735 5.67764   1
   5   4   1 127.668 6.12264   1
   5   4   1 115.933 4.85071   5
  -6  -4  -1 95.2810 4.62705   2
   6   4   1 112.056 4.03846   5
   6   4   1 107.138 6.38983   1
   6   4   1 115.343 3.92752   5
   6   4   1 115.061 7.75191   4
   6   4   1 109.599 6.07106   1
  -7  -4  -1 78.0250 4.10387   2
   7   4   1 90.1947 7.86696   4
   7   4   1 77.8196 5.74191   1
   7   4   1 78.4858 5.43531   1
  -8  -4  -1 48.7051 4.08715   2
   8   4   1 47.8236 6.98839   4
   8   4   1 46.4682 4.61696   1
   8   4   1 42.1634 4.57293   1
   9   4   1 6.90710 2.91060   1
   9   4   1 2.81533 3.04211   1
   9   4   1 9.03119 5.31486   4
  10   4   1 5.16865 3.49233   1
  10   4   1 -2.2930 5.11248   4
  11   4   1 1.24184 5.00076   4
  11   4   1 -2.8882 3.20249   1
  12   4   1 -3.2962 3.52393   1
  12   4   1 -9.9434 5.42888   4
  11  -5  -1 5.62606 2.22032   1
  11  -5  -1 3.44517 1.96630   1
  11  -5  -1 3.82172 3.74900   3
  10  -5  -1 -0.0515 1.82620   1
  10  -5  -1 2.43573 1.64748   1
  10  -5  -1 5.28377 3.67299   3
   9  -5  -1 30.2744 5.03669   3
   9  -5  -1 36.5445 3.02519   1
   9  -5  -1 39.3850 3.05421   1
   8  -5  -1 40.1339 3.29567   1
   8  -5  -1 41.2157 2.94955   1
   8  -5  -1 30.6891 4.86031   3
   7  -5  -1 159.802 5.23745   1
   7  -5  -1 150.654 4.78476   1
   7  -5  -1 142.235 7.71569   3
   6  -5  -1 5.04933 1.76710   1
   6  -5  -1 5.85931 1.95807   1
   6  -5  -1 15.3759 3.30929   3
   5  -5  -1 298.458 7.24147   1
   5  -5  -1 289.767 7.46847   1
   5  -5  -1 281.835 9.50280   3
   4  -5  -1 976.658 18.5084   1
   4  -5  -1 967.309 18.7607   1
   4  -5  -1 984.708 18.5969   1
   4  -5  -1 982.918 20.6679   3
   3  -5  -1 843.989 17.9520   3
   3  -5  -1 869.634 17.1119   1
   3  -5  -1 863.972 16.9459   1
   2  -5  -1 88.0321 4.20691   1
   2  -5  -1 88.0508 4.25799   1
   2  -5  -1 83.1686 2.73589   5
   2  -5  -1 88.3587 4.32274   3
   2  -5  -1 88.5732 2.99997   5
  -2   5   1 86.8986 2.75241   2
   1  -5  -1 209.541 6.02130   5
   1  -5  -1 210.163 6.64982   1
   1  -5  -1 218.260 4.18993   2
   1  -5  -1 217.761 6.53375   3
   1  -5  -1 214.055 4.13921   2
   1  -5  -1 213.678 6.71217   1
   1  -5  -1 214.127 5.77263   5
  -1   5   1 220.533 5.32625   2
   0  -5  -1 180.084 5.73373   5
   0  -5  -1 191.526 6.18171   5
   0  -5  -1 191.834 4.81402   2
   0  -5  -1 183.698 6.34450   1
   0   5   1 189.492 5.18115   2
  -1  -5  -1 776.764 16.7909   5
  -1  -5  -1 786.808 15.0069   2
  -1  -5  -1 786.737 16.8003   1
   1   5   1 792.752 14.7609   4
   1   5   1 790.567 16.6308   1
   1   5   1 784.324 15.2716   2
  -2  -5  -1 326.822 8.05048   2
  -2  -5  -1 319.757 9.23690   1
  -2  -5  -1 332.460 9.64655   5
   2   5   1 325.444 9.40800   1
   2   5   1 320.688 8.55501   4
   2   5   1 331.484 8.09470   2
   2   5   1 387.939 10.9837   5
  -3  -5  -1 2.40962 1.62921   2
   3   5   1 4.93801 2.14320   4
   3   5   1 1.88901 1.37384   2
   3   5   1 0.47550 1.72369   5
   3   5   1 4.51754 2.14250   1
  -4  -5  -1 223.831 6.79319   2
   4   5   1 229.658 8.22827   1
   4   5   1 235.499 6.11146   2
   4   5   1 227.335 7.87562   5
   4   5   1 236.546 8.74045   4
  -5  -5  -1 37.1888 3.36000   2
   5   5   1 38.1055 5.06827   4
   5   5   1 24.2446 3.69625   1
   5   5   1 36.1673 3.73073   5
   5   5   1 30.2675 3.94186   1
  -6  -5  -1 -0.4280 1.98659   2
   6   5   1 -1.8966 1.72313   5
   6   5   1 -2.0933 2.97899   4
   6   5   1 -5.0697 2.27320   1
   6   5   1 -1.5868 2.27052   1
  -7  -5  -1 295.371 8.44607   2
   7   5   1 248.880 11.7107   4
   7   5   1 284.762 10.2097   1
   7   5   1 291.947 10.5453   1
  -8  -5  -1 16.0566 2.85499   2
   8   5   1 18.9438 3.98829   1
   8   5   1 8.48952 5.06618   4
   9   5   1 0.48019 3.33409   1
   9   5   1 -4.3860 4.92275   4
  10   5   1 -4.5971 3.37580   1
  10   5   1 -2.0027 5.39640   4
  11   5   1 1.71683 5.69933   4
  11   5   1 -2.6543 3.79912   1
  12   5   1 4.13605 4.41742   1
  12   5   1 -0.1151 6.37280   4
  11  -6  -1 4.12095 2.05424   1
  11  -6  -1 1.66368 2.30240   1
  11  -6  -1 4.44428 4.05418   3
  10  -6  -1 -0.4031 3.28919   3
  10  -6  -1 0.10132 1.75800   1
  10  -6  -1 3.31681 2.17296   1
   9  -6  -1 8.51679 1.99861   1
   9  -6  -1 8.39834 3.84288   3
   9  -6  -1 6.24567 2.20612   1
   8  -6  -1 30.3815 2.87174   1
   8  -6  -1 30.1677 4.90036   3
   8  -6  -1 34.4429 3.22861   1
   7  -6  -1 83.0339 4.58941   1
   7  -6  -1 70.0434 4.03390   1
   7  -6  -1 71.8664 6.26464   3
   6  -6  -1 76.9571 4.24803   1
   6  -6  -1 78.7243 4.19066   1
   6  -6  -1 73.8731 4.40905   1
   6  -6  -1 81.0557 6.04820   3
   5  -6  -1 86.5045 5.67969   3
   5  -6  -1 89.3045 4.60072   1
   5  -6  -1 95.0182 4.77520   1
   4  -6  -1 3.97427 2.40438   3
   4  -6  -1 -0.6515 1.88348   1
   4  -6  -1 -2.3008 1.83481   1
   3  -6  -1 51.9404 4.18004   3
   3  -6  -1 42.3852 3.66480   1
   3  -6  -1 42.2885 3.78569   1
  -3   6   1 40.2636 2.30553   2
  -3   6   1 53.4698 2.32867   2
   2  -6  -1 949.893 19.9902   1
   2  -6  -1 973.659 20.0934   1
   2  -6  -1 981.042 17.5685   5
   2  -6  -1 989.357 20.3327   3
   2  -6  -1 977.095 17.9273   5
  -2   6   1 978.449 17.7418   2
   1  -6  -1 209.227 4.35710   2
   1  -6  -1 215.906 6.64857   5
   1  -6  -1 222.406 7.30613   3
   1  -6  -1 228.009 6.52735   5
   1  -6  -1 214.471 7.55742   1
   1  -6  -1 222.974 4.43926   2
   1  -6  -1 227.433 7.86463   1
  -1   6   1 212.199 5.91906   2
   0  -6  -1 706.913 15.0132   5
   0  -6  -1 670.972 15.2408   5
   0  -6  -1 691.648 13.1808   2
   0  -6  -1 694.483 15.8824   1
   0   6   1 690.151 14.0317   2
  -1  -6  -1 536.728 11.4654   2
  -1  -6  -1 547.751 13.6806   1
  -1  -6  -1 575.402 13.6703   5
   1   6   1 552.855 13.4101   1
   1   6   1 526.086 11.8472   2
   1   6   1 537.955 10.7209   4
  -2  -6  -1 430.471 12.0289   5
  -2  -6  -1 450.322 12.0043   1
  -2  -6  -1 451.096 10.3027   2
   2   6   1 432.797 10.4055   4
   2   6   1 436.455 12.1093   5
   2   6   1 448.033 12.0332   1
   2   6   1 440.655 10.4608   2
  -3  -6  -1 381.461 9.49280   2
  -3  -6  -1 362.818 10.7020   1
   3   6   1 387.348 11.2108   1
   3   6   1 376.020 11.1305   5
   3   6   1 361.915 9.28482   2
   3   6   1 368.634 10.3940   4
  -4  -6  -1 612.852 13.6699   2
   4   6   1 607.937 15.2572   5
   4   6   1 617.089 15.7081   4
   4   6   1 599.612 13.0082   2
   4   6   1 617.129 15.6872   1
  -5  -6  -1 -0.1647 1.97092   2
   5   6   1 6.07949 2.42909   5
   5   6   1 0.14523 2.86412   4
   5   6   1 3.49403 2.65407   1
   5   6   1 1.66829 1.31560   2
  -6  -6  -1 92.0006 5.13910   2
   6   6   1 98.2722 6.86139   1
   6   6   1 101.203 7.57365   4
   6   6   1 99.7953 5.62944   5
   6   6   1 84.5002 7.37898   1
  -7  -6  -1 32.0508 3.75663   2
   7   6   1 24.3574 4.44636   1
   7   6   1 30.0327 3.30799   5
   7   6   1 29.3290 5.84987   4
  -8  -6  -1 5.67511 2.78082   2
   8   6   1 -0.6883 4.63979   4
   8   6   1 4.20049 3.54460   1
  -9  -6  -1 7.56878 3.27435   2
   9   6   1 3.93332 4.76914   4
   9   6   1 3.12403 4.15415   1
  10   6   1 7.49169 5.72403   4
  10   6   1 4.25277 4.25481   1
  11   6   1 -4.0086 4.26074   1
  11   6   1 -5.4131 5.35998   4
  10  -7  -1 -0.8093 2.31810   1
  10  -7  -1 -0.5363 3.47515   3
  10  -7  -1 1.94924 1.99460   1
  10  -7  -1 0.69588 2.13968   1
   9  -7  -1 4.61681 2.22293   1
   9  -7  -1 1.93896 3.64025   3
   9  -7  -1 10.5356 2.68249   1
   9  -7  -1 5.79527 2.31433   1
   8  -7  -1 4.04684 2.17625   1
   8  -7  -1 6.17980 2.43740   1
   8  -7  -1 3.76830 3.40660   3
   7  -7  -1 0.39730 2.10019   1
   7  -7  -1 -1.6319 1.90317   1
   7  -7  -1 -1.7631 2.56289   3
   6  -7  -1 -3.5158 2.04275   1
   6  -7  -1 -2.1143 1.95420   1
   6  -7  -1 -0.1028 2.78805   3
   5  -7  -1 91.3813 6.17458   3
   5  -7  -1 86.7935 5.24177   1
   5  -7  -1 76.2737 5.10461   1
   4  -7  -1 107.828 6.06584   3
   4  -7  -1 100.157 5.64160   1
   4  -7  -1 101.443 5.54848   1
  -4   7   1 98.7501 3.44291   2
  -4   7   1 111.617 3.48775   2
   3  -7  -1 262.792 8.96173   3
   3  -7  -1 246.508 8.56921   1
   3  -7  -1 256.697 8.77032   1
  -3   7   1 256.109 6.38367   2
   2  -7  -1 400.241 8.86746   5
   2  -7  -1 404.693 9.28277   5
   2  -7  -1 399.191 11.3637   1
   2  -7  -1 397.199 11.3289   3
   2  -7  -1 398.225 11.4727   1
  -2   7   1 408.099 9.27007   2
   1  -7  -1 941.939 20.5255   1
   1  -7  -1 889.705 15.5952   2
   1  -7  -1 920.908 15.6576   2
   1  -7  -1 939.831 20.6205   1
   1  -7  -1 939.655 20.0040   3
   1  -7  -1 924.522 18.9684   5
   1  -7  -1 950.884 18.5910   5
  -1   7   1 904.902 18.0073   2
   0  -7  -1 733.171 16.0653   5
   0  -7  -1 722.209 13.9979   2
   0  -7  -1 736.332 17.3997   1
   0  -7  -1 726.250 16.5625   5
   0   7   1 722.453 15.2667   2
  -1  -7  -1 -0.0260 1.93378   5
  -1  -7  -1 -0.5597 1.51767   2
  -1  -7  -1 4.12625 2.50164   1
   1   7   1 1.89377 1.94480   1
   1   7   1 -0.4889 1.70292   2
  -2  -7  -1 223.821 8.56582   1
  -2  -7  -1 203.316 6.63573   2
  -2  -7  -1 204.729 8.26229   5
   2   7   1 223.514 11.4020   5
   2   7   1 213.255 8.41784   1
   2   7   1 208.640 6.49740   4
   2   7   1 211.757 7.04094   2
  -3  -7  -1 177.979 7.98219   5
  -3  -7  -1 172.405 6.44058   2
  -3  -7  -1 172.450 7.72497   1
   3   7   1 180.834 8.09780   1
   3   7   1 176.395 6.81528   4
   3   7   1 183.186 6.43211   2
   3   7   1 165.153 7.84462   5
  -4  -7  -1 11.5202 2.63841   2
   4   7   1 12.0295 3.11670   4
   4   7   1 12.6472 2.36014   2
   4   7   1 10.9034 3.06282   5
   4   7   1 10.1498 3.31318   1
  -5  -7  -1 13.7032 3.12126   2
   5   7   1 14.6524 3.46563   5
   5   7   1 14.3685 2.31185   2
   5   7   1 10.7793 3.62633   1
   5   7   1 9.24445 3.63064   4
  -6  -7  -1 594.168 14.6270   2
   6   7   1 612.000 17.3283   1
   6   7   1 562.233 17.6769   4
   6   7   1 603.628 15.8720   5
  -7  -7  -1 28.2314 3.96156   2
   7   7   1 23.2050 3.71094   5
   7   7   1 14.8032 4.82886   4
   7   7   1 25.0309 4.86970   1
  -8  -7  -1 26.1004 4.29210   2
   8   7   1 23.4401 2.89340   5
   8   7   1 27.9277 5.52587   1
   8   7   1 24.1086 3.09395   5
   8   7   1 16.6206 5.76276   4
  -9  -7  -1 -8.3520 2.72182   2
   9   7   1 -8.8163 3.69169   1
   9   7   1 2.06786 4.90140   4
  10   7   1 -4.1083 4.02821   1
  10   7   1 0.10901 5.29041   4
  11   7   1 -1.0682 6.09485   4
  11   7   1 -4.4976 4.30783   1
  10  -8  -1 5.29297 3.01576   1
  10  -8  -1 1.37316 3.92299   3
  10  -8  -1 4.55669 2.79322   1
   9  -8  -1 35.7453 4.16012   1
   9  -8  -1 35.0702 4.45232   1
   9  -8  -1 39.5100 5.96721   3
   8  -8  -1 0.64916 2.42165   1
   8  -8  -1 1.63156 2.48128   1
   8  -8  -1 0.54398 3.26062   3
   7  -8  -1 5.63713 3.43988   3
   7  -8  -1 0.17036 2.31442   1
   7  -8  -1 2.46820 2.50843   1
   6  -8  -1 7.10213 2.89757   1
   6  -8  -1 8.82660 2.99925   1
   6  -8  -1 11.8815 3.82757   3
   5  -8  -1 -0.4136 2.74390   1
   5  -8  -1 12.9859 3.84170   3
   5  -8  -1 3.78537 2.86086   1
   4  -8  -1 -2.4398 2.10863   3
   4  -8  -1 1.15338 2.40371   1
   4  -8  -1 3.34925 2.30315   1
  -4   8   1 0.33525 1.42088   2
   3  -8  -1 61.6340 5.50931   3
   3  -8  -1 57.3588 5.17782   1
   3  -8  -1 52.6275 4.90797   1
  -3   8   1 57.8848 3.61372   2
   2  -8  -1 7.76781 1.59197   5
   2  -8  -1 9.34061 1.81874   5
   2  -8  -1 7.57507 2.49430   1
   2  -8  -1 8.59532 2.80607   1
   2  -8  -1 6.70823 2.69066   3
  -2   8   1 7.98810 1.94763   2
   1  -8  -1 512.853 14.1423   1
   1  -8  -1 511.927 12.1337   5
   1  -8  -1 487.596 12.3691   5
   1  -8  -1 497.029 13.6542   3
  -1   8   1 507.554 11.8492   2
   0  -8  -1 120.394 5.75218   5
   0  -8  -1 133.900 6.29497   5
   0  -8  -1 127.333 4.32511   2
   0  -8  -1 131.080 7.16245   1
   0   8   1 120.732 5.44589   2
  -1  -8  -1 1.77413 2.30795   5
  -1  -8  -1 7.61089 2.80651   1
  -1  -8  -1 7.18850 1.96110   2
   1   8   1 3.98669 2.04088   2
  -2  -8  -1 1149.91 25.4041   1
  -2  -8  -1 1130.60 22.1765   2
  -2  -8  -1 1125.14 24.9907   5
   2   8   1 1144.27 23.0284   2
   2   8   1 1127.80 24.8622   1
  -3  -8  -1 4.26727 2.69953   1
  -3  -8  -1 -1.3105 1.87740   5
  -3  -8  -1 4.47687 2.44821   2
   3   8   1 1.67407 1.95665   2
   3   8   1 -0.4259 2.50920   5
   3   8   1 -0.0070 2.44648   1
  -4  -8  -1 106.070 6.08846   2
   4   8   1 121.576 8.04677   1
   4   8   1 135.497 6.05047   2
   4   8   1 88.4339 6.87151   4
   4   8   1 129.455 7.78853   5
  -5  -8  -1 13.9930 3.27495   2
   5   8   1 7.57338 3.01248   5
   5   8   1 15.7255 2.68708   2
   5   8   1 9.22749 3.73682   4
   5   8   1 12.2533 3.97287   1
  -6  -8  -1 1.06545 2.77450   2
   6   8   1 3.14937 1.69076   2
   6   8   1 -0.8723 2.72172   5
   6   8   1 0.93277 3.48841   1
   6   8   1 3.08235 3.81459   4
  -7  -8  -1 5.48913 3.28276   2
   7   8   1 2.22715 4.02321   1
   7   8   1 -0.2195 4.04936   4
   7   8   1 4.55717 2.81440   5
  -8  -8  -1 20.5903 4.29500   2
   8   8   1 21.8083 3.56481   5
   8   8   1 12.4732 5.24027   4
   8   8   1 8.92779 4.75734   1
  -9  -8  -1 -1.3508 3.31617   2
   9   8   1 -5.1903 4.20147   4
   9   8   1 -8.4479 3.97649   1
 -10  -8  -1 8.19077 4.04561   2
  10   8   1 3.44108 5.01367   1
  10   8   1 1.70386 5.57105   4
   9  -9  -1 5.61485 3.09203   1
   9  -9  -1 5.88015 3.96490   3
   8  -9  -1 4.19257 3.09729   1
   8  -9  -1 9.89867 4.16507   3
   8  -9  -1 10.3586 4.37145   1
   7  -9  -1 25.6944 5.25601   3
   7  -9  -1 19.2284 3.89241   1
   7  -9  -1 18.2911 3.97201   1
   6  -9  -1 12.3585 3.49358   1
   6  -9  -1 10.5246 3.80972   3
   6  -9  -1 5.39694 3.09561   1
   5  -9  -1 2.44433 2.73648   1
   5  -9  -1 0.34113 3.02024   3
   5  -9  -1 0.21466 2.87141   1
   4  -9  -1 8.38028 3.21488   1
   4  -9  -1 3.68922 2.85312   3
   4  -9  -1 -0.3578 2.94118   1
  -4   9   1 8.45965 2.73759   2
   3  -9  -1 55.6927 5.49177   1
   3  -9  -1 52.5343 5.55314   3
  -3   9   1 55.3701 4.07263   2
   2  -9  -1 190.285 6.26218   5
   2  -9  -1 192.685 5.95901   5
   2  -9  -1 179.188 8.48238   3
   2  -9  -1 181.731 8.91197   1
  -2   9   1 185.996 6.81174   2
   1  -9  -1 1.73199 2.01442   5
   1  -9  -1 -0.9022 2.74092   3
   1  -9  -1 -2.4683 1.71047   5
   1  -9  -1 0.36804 2.70633   1
  -1   9   1 -0.5422 1.89736   2
   0  -9  -1 5.39792 2.83286   3
   0  -9  -1 3.88434 2.28819   5
   0  -9  -1 4.19304 1.46033   2
   0  -9  -1 1.56591 1.99088   5
   0  -9  -1 2.57324 2.92260   1
   0   9   1 3.92803 2.27759   2
  -1  -9  -1 136.054 6.85917   5
  -1  -9  -1 148.723 7.64110   5
  -1  -9  -1 145.222 8.31769   1
  -1  -9  -1 145.217 5.55252   2
   1   9   1 141.889 6.49693   2
  -2  -9  -1 47.6034 5.12333   1
  -2  -9  -1 39.5730 3.79376   2
  -2  -9  -1 60.5293 6.00615   5
   2   9   1 45.8264 4.42829   2
  -3  -9  -1 15.3447 3.17401   2
   3   9   1 17.1720 3.02526   2
  -4  -9  -1 -1.7404 2.63321   2
   4   9   1 4.09357 3.90437   1
   4   9   1 6.65858 2.44802   2
   4   9   1 6.69937 3.55615   5
  -5  -9  -1 182.660 8.06814   2
   5   9   1 170.576 9.42752   5
   5   9   1 176.575 7.26054   2
   5   9   1 182.664 10.1790   1
  -6  -9  -1 61.9381 5.54791   2
   6   9   1 75.5632 7.38722   1
   6   9   1 56.8626 6.22888   5
   6   9   1 64.7017 4.43085   2
  -7  -9  -1 3.13575 3.24409   2
   7   9   1 7.23411 3.41673   5
   7   9   1 11.8953 4.74366   1
  -8  -9  -1 4.02273 3.69957   2
   8   9   1 -4.4807 4.04133   1
   8   9   1 -0.9704 2.67896   5
  -9  -9  -1 3.50730 3.90150   2
   9   9   1 6.01237 5.35795   1
   9   9   1 2.96019 2.47969   5
   9   9   1 3.97665 2.32835   5
 -10  -9  -1 1.65428 3.88000   2
  10   9   1 1.15861 4.93564   1
   8 -10  -1 8.50134 4.58510   3
   8 -10  -1 3.90172 3.48277   1
   7 -10  -1 -1.7682 3.28430   3
   7 -10  -1 -2.1666 3.03932   1
   6 -10  -1 0.78634 3.43592   1
   6 -10  -1 6.80267 3.95295   3
   5 -10  -1 31.3067 5.05881   1
   5 -10  -1 46.1272 6.19453   3
   4 -10  -1 4.09056 3.47307   1
   4 -10  -1 10.4825 3.91763   3
   3 -10  -1 1.24151 3.19121   3
   3 -10  -1 -1.2888 3.27734   1
  -3  10   1 1.94981 2.37368   2
   2 -10  -1 28.9209 4.82197   3
   2 -10  -1 38.5712 3.38976   5
   2 -10  -1 30.0370 3.07488   5
   2 -10  -1 45.3442 5.58233   1
  -2  10   1 30.4703 3.79411   2
   1 -10  -1 30.4092 3.74839   5
   1 -10  -1 32.4727 5.02378   1
   1 -10  -1 33.9070 3.59700   5
   1 -10  -1 27.5754 4.65812   3
  -1  10   1 25.2993 3.70984   2
   0 -10  -1 73.5831 5.43457   5
   0 -10  -1 80.1939 6.05438   5
   0 -10  -1 78.0334 3.52900   2
   0 -10  -1 78.2381 6.89782   1
   0 -10  -1 79.5305 6.66157   3
   0  10   1 76.9779 5.49513   2
  -1 -10  -1 7.04721 2.17154   2
  -1 -10  -1 2.57131 3.05350   1
  -1 -10  -1 1.39670 2.48777   5
  -1 -10  -1 6.94742 3.06040   5
   1  10   1 7.17302 2.90496   2
  -2 -10  -1 101.580 7.50554   5
  -2 -10  -1 105.733 5.69886   2
   2  10   1 97.6077 6.42467   2
  -3 -10  -1 86.1055 5.83508   2
   3  10   1 88.2109 6.11289   2
  -4 -10  -1 50.2906 4.88429   2
   4  10   1 51.1339 4.92632   2
  -5 -10  -1 0.71745 3.00741   2
   5  10   1 -1.7152 2.38142   2
  -6 -10  -1 8.66927 3.51215   2
   6  10   1 2.95196 3.82393   5
   6  10   1 12.2884 2.98346   2
  -7 -10  -1 -3.0242 3.22121   2
   7  10   1 -0.8671 3.30462   5
  -8 -10  -1 3.39794 3.68257   2
   8  10   1 7.86938 3.70309   5
  -9 -10  -1 6.64405 4.16565   2
   9  10   1 7.23680 3.29502   5
   7 -11  -1 -2.6449 3.67654   1
   7 -11  -1 2.53533 3.95035   3
   6 -11  -1 26.2227 5.20886   1
   6 -11  -1 31.2523 6.05067   3
   5 -11  -1 1.02216 3.73572   3
   5 -11  -1 -2.0020 3.45879   1
   4 -11  -1 3.69079 4.03546   1
   4 -11  -1 6.06928 3.79710   3
   3 -11  -1 16.9875 4.65662   3
   3 -11  -1 12.3827 4.47658   1
  -3  11   1 7.23543 3.32077   2
   2 -11  -1 8.01515 2.17643   5
   2 -11  -1 7.00145 3.78794   3
   2 -11  -1 7.85958 2.23520   5
   2 -11  -1 10.2964 4.15960   1
  -2  11   1 7.17360 3.27706   2
   1 -11  -1 2.28256 3.52891   1
   1 -11  -1 1.05763 2.31364   5
   1 -11  -1 3.11161 2.21661   5
   1 -11  -1 -2.4775 3.21100   3
  -1  11   1 -0.2377 2.76635   2
   0 -11  -1 56.7947 6.56507   1
   0 -11  -1 49.8714 2.95477   2
   0 -11  -1 51.8593 6.30337   3
   0 -11  -1 45.9472 4.80393   5
   0 -11  -1 58.6676 5.70148   5
   0  11   1 47.0384 5.04221   2
  -1 -11  -1 9.34748 3.28058   5
  -1 -11  -1 13.8798 2.61470   2
  -1 -11  -1 10.1206 3.40019   5
   1  11   1 15.2425 3.61511   2
  -2 -11  -1 82.7223 5.43393   2
  -2 -11  -1 75.5023 7.59986   5
   2  11   1 86.5196 6.63573   2
  -3 -11  -1 2.77955 2.86195   2
   3  11   1 1.85710 2.76969   2
  -4 -11  -1 5.54545 3.15180   2
   4  11   1 2.62382 2.90262   2
  -5 -11  -1 65.1564 5.64227   2
   5  11   1 62.1326 5.48168   2
  -6 -11  -1 7.68758 3.47414   2
   6  11   1 -0.6904 2.46330   2
  -7 -11  -1 -0.6732 3.47387   2
   7  11   1 -1.9578 3.67322   5
   7  11   1 0.84771 2.15443   2
  -8 -11  -1 -1.3117 3.86073   2
   8  11   1 2.12324 3.44729   5
   6 -12  -1 7.86087 4.59348   3
   6 -12  -1 18.1545 5.22118   1
   5 -12  -1 10.0719 4.95869   1
   5 -12  -1 9.31985 4.70091   3
   4 -12  -1 5.49197 4.18808   1
   4 -12  -1 4.37267 3.95111   3
   3 -12  -1 6.25179 4.06071   3
   3 -12  -1 6.44796 4.44115   1
  -3  12   1 4.96102 3.41430   2
   2 -12  -1 66.9070 7.40725   3
   2 -12  -1 75.9521 7.95115   1
   2 -12  -1 74.0276 4.56049   5
   2 -12  -1 77.9583 4.58248   5
  -2  12   1 92.6192 6.99234   2
   1 -12  -1 21.8275 3.64849   5
   1 -12  -1 16.4016 3.23111   5
   1 -12  -1 17.3464 4.95646   3
   1 -12  -1 21.1289 5.31921   1
  -1  12   1 14.4810 3.88090   2
   0 -12  -1 5.42728 3.05547   5
   0 -12  -1 4.10518 3.25039   5
   0 -12  -1 6.07580 4.62210   3
   0  12   1 2.02140 3.16345   2
  -1 -12  -1 10.0679 3.92723   5
  -1 -12  -1 8.01922 3.48807   5
  -1 -12  -1 13.5860 4.62009   3
  -1 -12  -1 10.7770 2.42429   2
   1  12   1 13.6969 3.89503   2
  -2 -12  -1 26.0013 3.48582   2
   2  12   1 28.7224 4.87757   2
  -3 -12  -1 6.96399 3.07875   2
   3  12   1 4.64285 3.32251   2
  -4 -12  -1 16.1806 3.68985   2
   4  12   1 18.6660 4.12768   2
  -5 -12  -1 31.0922 4.53463   2
   5  12   1 29.9984 4.54672   2
  -6 -12  -1 2.28157 3.37537   2
   6  12   1 -0.2480 2.67341   2
   4 -13  -1 21.2416 5.99943   1
   4 -13  -1 13.8770 4.98648   3
   3 -13  -1 0.98547 3.86755   3
   3 -13  -1 2.26661 4.66211   1
  -3  13   1 3.99467 3.80813   2
   2 -13  -1 1.53162 4.53333   1
   2 -13  -1 -1.8105 3.82536   3
   2 -13  -1 2.62247 1.79141   5
   2 -13  -1 1.08905 1.81149   5
  -2  13   1 -3.2365 3.35762   2
   1 -13  -1 -5.7671 3.54677   3
   1 -13  -1 -0.4156 2.44948   5
   1 -13  -1 3.13029 2.52649   5
  -1  13   1 2.42184 3.48680   2
   0 -13  -1 1.65402 2.95548   5
   0 -13  -1 0.11839 3.89234   3
   0 -13  -1 2.33067 3.22419   5
   0  13   1 3.33740 3.61185   2
  -1 -13  -1 12.5214 4.15299   5
  -1 -13  -1 7.56503 4.65763   3
  -1 -13  -1 10.9475 2.20422   2
   1  13   1 5.56792 3.70069   2
  -2 -13  -1 -1.1318 4.01792   3
  -2 -13  -1 4.50600 2.37764   2
   2  13   1 6.80263 3.41731   2
  -3 -13  -1 4.30159 2.79260   2
   3  13   1 2.84603 3.50498   2
  -4 -13  -1 28.2045 4.28456   2
   4  13   1 32.1112 4.94462   2
  -5 -13  -1 -1.5941 3.11711   2
   5  13   1 0.95504 3.18009   2
   1 -14  -1 5.26774 2.66266   5
   0 -14  -1 5.84725 3.26876   5
   0 -14  -1 8.20821 3.53104   5
   0 -14  -1 6.56936 4.62226   3
   0  14   1 0.00119 3.58181   2
  -1 -14  -1 2.17714 3.51701   5
  -1 -14  -1 7.13669 5.11684   3
   1  14   1 2.45803 3.66705   2
   4  13  -2 -1.3287 2.98874   2
  -4 -13   2 1.16170 3.12204   2
   3  13  -2 -3.8742 2.98434   2
  -3 -13   2 9.27827 5.24202   3
  -3 -13   2 6.39258 2.88872   2
   2  13  -2 1.41554 3.30854   2
  -2 -13   2 5.07931 2.47841   2
  -2 -13   2 2.94794 4.28886   3
   1  13  -2 1.12795 3.36602   2
  -1 -13   2 2.35517 3.12302   5
  -1 -13   2 1.10628 4.02431   3
  -1 -13   2 1.33172 1.70792   2
   0  13  -2 14.6671 4.36304   2
   0 -13   2 26.5697 4.36644   5
   0 -13   2 29.0526 5.95145   3
   0 -13   2 40.4171 5.39400   5
  -1  13  -2 18.5697 4.44872   2
   1 -13   2 35.7877 6.54537   3
   1 -13   2 24.3543 3.69580   5
   1 -13   2 21.3884 3.48126   5
  -2  13  -2 11.4871 4.14345   2
   2 -13   2 8.91086 2.09220   5
   2 -13   2 12.5609 5.36193   3
   2 -13   2 13.2527 5.29174   1
   2 -13   2 11.6368 2.16575   5
  -3  13  -2 9.55962 4.00588   2
   3 -13   2 5.05223 4.43808   3
   3 -13   2 10.1502 5.11871   1
   4 -13   2 -2.6757 4.13945   1
   4 -13   2 -3.6585 3.69973   3
   6  12  -2 2.70520 2.92008   2
  -6 -12   2 7.77160 3.63254   2
   5  12  -2 29.6067 4.67560   2
  -5 -12   2 27.6867 4.41168   2
   4  12  -2 -0.1366 3.13093   2
  -4 -12   2 2.54456 2.85460   2
   3  12  -2 10.2901 3.94016   2
  -3 -12   2 13.0853 3.30747   2
   2  12  -2 8.17340 3.63928   2
  -2 -12   2 9.07827 2.72314   2
  -2 -12   2 5.02174 4.45726   3
   1  12  -2 62.1885 6.10109   2
  -1 -12   2 91.2465 7.54436   5
  -1 -12   2 75.4662 4.28074   2
  -1 -12   2 64.1644 7.38497   3
  -1 -12   2 69.8988 6.91941   5
   0  12  -2 60.5662 6.08145   2
   0 -12   2 50.8892 6.62055   3
   0 -12   2 42.5336 4.97944   5
   0 -12   2 57.5528 5.74123   5
  -1  12  -2 5.51334 3.49501   2
   1 -12   2 9.00023 4.63750   1
   1 -12   2 4.65254 2.69166   5
   1 -12   2 -0.2156 3.68584   3
   1 -12   2 3.30513 2.43629   5
  -2  12  -2 23.1579 4.40790   2
   2 -12   2 7.99513 4.74103   3
   2 -12   2 18.6176 2.63822   5
   2 -12   2 13.9072 2.31548   5
   2 -12   2 24.1107 5.41407   1
  -3  12  -2 69.0887 6.13885   2
   3 -12   2 77.1800 8.43303   3
   3 -12   2 85.6292 8.41394   1
   4 -12   2 1.94891 4.25113   1
   4 -12   2 5.70613 4.01853   3
   5 -12   2 -0.0954 4.13436   3
   5 -12   2 1.41449 4.17510   1
   6 -12   2 22.1173 5.36348   1
   6 -12   2 19.9750 6.05892   3
   7  11  -2 2.00125 2.21349   2
  -7 -11   2 -3.0705 3.42089   2
   6  11  -2 14.3753 3.40470   2
  -6 -11   2 10.2091 3.47460   2
   5  11  -2 5.46540 3.07707   2
  -5 -11   2 5.62877 3.37677   2
   4  11  -2 1.44661 2.94008   2
  -4 -11   2 1.10454 2.88533   2
   3  11  -2 12.3077 3.59256   2
  -3 -11   2 18.9652 3.38390   2
   2  11  -2 1.32701 2.91246   2
  -2 -11   2 6.32195 3.84876   5
  -2 -11   2 3.31826 2.38648   2
   1  11  -2 15.5982 3.70712   2
  -1 -11   2 12.2880 4.55270   3
  -1 -11   2 11.2553 3.55665   5
  -1 -11   2 14.1035 2.47685   2
   0  11  -2 20.1601 3.97839   2
   0 -11   2 29.0159 4.21257   5
   0 -11   2 23.1558 4.07554   5
   0 -11   2 26.8280 5.28760   3
   0 -11   2 25.6397 5.34682   1
   0 -11   2 26.6446 2.11834   2
  -1  11  -2 24.7407 4.13508   2
   1 -11   2 21.3736 3.34298   5
   1 -11   2 26.2412 5.41655   3
   1 -11   2 30.8312 3.83710   5
   1 -11   2 26.4567 5.37070   1
  -2  11  -2 89.1395 6.40457   2
   2 -11   2 92.1375 4.70051   5
   2 -11   2 89.5022 4.59565   5
   2 -11   2 75.5895 7.27923   1
   2 -11   2 78.3348 7.71626   3
  -3  11  -2 28.0959 4.13592   2
   3 -11   2 22.0839 4.88403   1
   3 -11   2 21.1054 5.14738   3
   4 -11   2 6.17135 4.16531   3
   4 -11   2 4.84691 3.94390   1
   5 -11   2 54.2818 7.56633   3
   5 -11   2 31.2720 5.47331   1
   6 -11   2 13.0167 4.45254   1
   6 -11   2 7.10330 4.49853   3
   7 -11   2 1.85560 4.27806   3
   7 -11   2 -0.1197 3.65108   1
   8  10  -2 5.54407 3.58348   5
  -8 -10   2 6.44935 3.93120   2
   7  10  -2 1.71244 3.64277   5
  -7 -10   2 7.73026 3.56766   2
   6  10  -2 2.02922 2.38183   2
  -6 -10   2 1.85163 3.20713   2
   5  10  -2 21.9005 3.80483   2
  -5 -10   2 23.0217 4.05309   2
   4  10  -2 29.2753 4.21345   2
  -4 -10   2 27.6182 4.03221   2
   3  10  -2 24.8083 3.92912   2
  -3 -10   2 28.1222 3.80694   2
   2  10  -2 12.7926 3.23288   2
  -2 -10   2 11.1475 2.61149   2
  -2 -10   2 8.70874 3.50523   5
   1  10  -2 0.60908 2.52091   2
  -1 -10   2 0.84450 1.86022   2
  -1 -10   2 1.52925 3.19418   1
  -1 -10   2 0.31798 2.68296   5
  -1 -10   2 1.44358 3.38683   3
   0  10  -2 3.24238 2.58300   2
   0 -10   2 1.22011 2.52266   5
   0 -10   2 3.91812 3.53372   3
   0 -10   2 2.62008 1.35507   2
   0 -10   2 -0.5369 2.28762   5
   0 -10   2 5.18850 3.41313   1
  -1  10  -2 39.1928 4.31655   2
   1 -10   2 36.2097 3.87058   5
   1 -10   2 45.2841 4.12081   5
   1 -10   2 48.3916 5.92522   1
   1 -10   2 39.3987 5.23920   3
  -2  10  -2 23.5286 3.57475   2
   2 -10   2 23.6609 4.55849   1
   2 -10   2 20.7842 2.56264   5
   2 -10   2 30.4513 5.29631   3
   2 -10   2 24.4703 2.66461   5
  -3  10  -2 122.017 6.26021   2
   3 -10   2 124.134 8.34600   1
   3 -10   2 109.897 8.09770   3
   4 -10   2 10.9908 3.93949   1
   4 -10   2 12.1343 4.05459   3
   5 -10   2 25.2064 5.44326   3
   5 -10   2 18.0877 4.21998   1
   6 -10   2 3.30598 3.40443   1
   6 -10   2 2.53304 3.78497   3
   7 -10   2 10.9718 3.89705   1
   7 -10   2 2.19578 3.97591   3
   8 -10   2 0.73305 3.23322   1
   8 -10   2 1.01688 3.89840   3
   9   9  -2 -2.0184 2.19122   5
   9   9  -2 0.65283 2.46247   5
   9   9  -2 7.70046 5.61412   1
  -9  -9   2 -1.6260 3.59876   2
   8   9  -2 -2.5595 4.44474   1
   8   9  -2 0.36618 3.09286   5
  -8  -9   2 -0.4563 3.44375   2
   7   9  -2 10.1823 4.94206   1
   7   9  -2 0.72324 3.15023   5
  -7  -9   2 4.74841 3.43795   2
   6   9  -2 8.66146 5.82519   1
   6   9  -2 1.62086 2.13725   2
   6   9  -2 2.06867 3.26783   5
  -6  -9   2 0.02087 3.11071   2
   5   9  -2 21.5103 4.55845   5
   5   9  -2 20.4990 3.30953   2
  -5  -9   2 27.5094 4.02810   2
   4   9  -2 77.8184 5.61205   2
  -4  -9   2 88.4028 5.87830   2
   3   9  -2 144.543 7.06368   2
  -3  -9   2 158.770 6.79169   2
   2   9  -2 132.515 6.54713   2
  -2  -9   2 125.016 7.99682   1
  -2  -9   2 136.925 7.56042   5
  -2  -9   2 133.743 5.85706   2
   1   9  -2 27.1692 3.76767   2
  -1  -9   2 20.5611 3.95872   1
  -1  -9   2 18.6319 3.55048   5
  -1  -9   2 24.7516 2.74190   2
   0   9  -2 17.1564 3.15144   2
   0  -9   2 25.7618 4.17124   3
   0  -9   2 14.5625 1.89626   2
   0  -9   2 22.3028 4.10016   1
   0  -9   2 21.8552 3.51337   5
  -1   9  -2 71.6133 4.84006   2
   1  -9   2 76.9274 4.77455   5
   1  -9   2 83.3591 6.67744   1
   1  -9   2 62.8510 4.67907   5
   1  -9   2 69.5339 5.94474   3
  -2   9  -2 13.3270 2.73828   2
   2  -9   2 20.6659 4.38059   3
   2  -9   2 14.1571 3.53395   1
   2  -9   2 17.3511 2.28951   5
   2  -9   2 16.5998 2.16873   5
  -3   9  -2 30.8290 3.32970   2
   3  -9   2 36.3671 4.64032   1
   3  -9   2 35.5655 5.28353   3
   4  -9   2 72.7772 6.90621   3
   4  -9   2 87.0707 6.61258   1
   4  -9   2 80.8997 6.20143   1
   5  -9   2 -0.7266 2.76014   1
   5  -9   2 1.80293 3.26946   3
   5  -9   2 -0.2266 2.75862   1
   6  -9   2 -1.3390 2.75100   1
   6  -9   2 0.31798 3.47148   3
   6  -9   2 2.38787 2.73635   1
   7  -9   2 0.25980 3.41247   3
   7  -9   2 -0.3182 2.66316   1
   7  -9   2 3.98809 2.90527   1
   8  -9   2 1.06442 2.69625   1
   8  -9   2 -0.6311 3.66816   3
   8  -9   2 -2.3177 2.61123   1
   9  -9   2 9.87245 3.06945   1
   9  -9   2 4.26778 3.01079   1
   9  -9   2 4.15266 4.43573   3
  10   8  -2 -0.7133 4.59942   1
 -10  -8   2 2.77688 3.69627   2
   9   8  -2 2.41062 4.47170   1
  -9  -8   2 2.11440 3.73046   2
   8   8  -2 8.15010 4.58078   1
   8   8  -2 5.32274 2.69565   5
   8   8  -2 4.28033 2.83122   5
  -8  -8   2 5.75186 3.54325   2
   7   8  -2 -2.0718 2.66950   5
   7   8  -2 3.48276 4.01215   1
  -7  -8   2 -0.7502 2.96122   2
   6   8  -2 62.0582 6.34783   1
   6   8  -2 70.2188 4.01930   2
   6   8  -2 80.4249 6.92040   5
  -6  -8   2 63.5065 5.37779   2
   5   8  -2 17.3916 4.12030   1
   5   8  -2 17.9716 3.04711   2
   5   8  -2 19.0763 4.02207   5
  -5  -8   2 15.2915 3.36052   2
   4   8  -2 95.1558 5.52947   2
   4   8  -2 91.9349 7.04974   5
   4   8  -2 107.654 7.33388   1
  -4  -8   2 86.4747 5.61775   2
   3   8  -2 159.067 8.12002   1
   3   8  -2 173.159 7.00686   2
   3   8  -2 162.786 8.48134   5
  -3  -8   2 154.085 7.73821   5
  -3  -8   2 150.756 8.01647   1
  -3  -8   2 164.782 6.54488   2
   2   8  -2 21.4094 3.13237   2
   2   8  -2 21.5030 3.71795   1
  -2  -8   2 23.8030 3.01564   2
  -2  -8   2 24.0281 3.52146   5
  -2  -8   2 28.6474 4.19280   1
   1   8  -2 131.937 6.02041   2
  -1  -8   2 121.554 6.41319   5
  -1  -8   2 138.551 5.01616   2
  -1  -8   2 133.903 7.29349   1
   0   8  -2 289.551 8.61958   2
   0  -8   2 273.028 9.01392   5
   0  -8   2 297.119 10.3713   1
   0  -8   2 283.436 9.92098   3
   0  -8   2 278.617 6.75128   2
  -1   8  -2 85.1236 4.57854   2
   1  -8   2 72.7464 5.50534   3
   1  -8   2 84.1823 5.91602   1
   1  -8   2 72.1217 4.35569   5
   1  -8   2 72.8734 4.52427   5
  -2   8  -2 34.7859 3.13735   2
   2  -8   2 30.8226 2.66493   5
   2  -8   2 27.3482 4.16069   3
   2  -8   2 33.0233 2.70712   5
   2  -8   2 31.2459 3.84407   1
   2  -8   2 27.9629 3.80450   1
  -3   8  -2 8.92799 2.06105   2
   3  -8   2 13.1813 3.71204   3
   3  -8   2 9.89139 2.71679   1
   3  -8   2 13.5711 3.13648   1
  -4   8  -2 -0.6484 1.46005   2
   4  -8   2 2.95870 2.40252   1
   4  -8   2 -3.6354 2.37831   3
   4  -8   2 2.62532 2.17441   1
   5  -8   2 471.972 15.5803   3
   5  -8   2 481.715 13.1225   1
   5  -8   2 494.382 13.3074   1
   6  -8   2 81.5929 7.95151   3
   6  -8   2 73.9166 5.49258   1
   6  -8   2 68.1621 5.52641   1
   7  -8   2 5.34884 3.63090   3
   7  -8   2 -0.1356 2.29504   1
   7  -8   2 0.18178 2.26718   1
   8  -8   2 15.4319 3.24623   1
   8  -8   2 15.1733 4.81373   3
   8  -8   2 15.7362 3.04868   1
   9  -8   2 18.2359 5.35921   3
   9  -8   2 14.0982 3.15382   1
   9  -8   2 18.0861 3.34782   1
  10  -8   2 2.71706 2.48628   1
  10  -8   2 -1.9621 2.34027   1
  10  -8   2 -3.2689 3.87336   3
  10   7  -2 9.52994 4.98866   1
 -10  -7   2 6.16497 5.11492   2
   9   7  -2 0.44863 3.96865   1
  -9  -7   2 1.04564 3.41822   2
   8   7  -2 59.0488 6.54593   1
   8   7  -2 66.2393 4.95352   5
   8   7  -2 56.8215 4.57523   5
  -8  -7   2 56.0006 5.29184   2
   7   7  -2 5.49782 2.82439   5
   7   7  -2 6.10186 3.65298   1
  -7  -7   2 0.50360 2.78922   2
   6   7  -2 24.4612 2.08510   2
   6   7  -2 16.6078 4.10179   1
   6   7  -2 22.7566 3.97863   5
  -6  -7   2 25.9023 3.74976   2
   5   7  -2 52.3487 5.64186   1
   5   7  -2 59.6263 5.53019   5
   5   7  -2 59.0665 4.00573   2
  -5  -7   2 64.3618 5.07616   2
   4   7  -2 1.04135 1.85549   2
   4   7  -2 3.72020 2.44014   5
   4   7  -2 2.69326 2.72229   1
  -4  -7   2 2.44895 2.22149   2
   3   7  -2 225.055 7.58825   2
   3   7  -2 249.738 9.20131   1
   3   7  -2 237.300 9.38389   5
  -3  -7   2 227.158 8.93944   5
  -3  -7   2 222.119 7.37127   2
  -3  -7   2 243.102 9.18086   1
   2   7  -2 108.133 6.10902   1
   2   7  -2 102.406 5.24254   2
  -2  -7   2 92.2498 5.63758   5
  -2  -7   2 97.1473 4.64209   2
  -2  -7   2 107.271 6.41969   1
   1   7  -2 505.365 13.1293   1
   1   7  -2 518.180 12.3430   2
  -1  -7   2 540.828 14.1876   1
  -1  -7   2 527.974 11.2683   2
  -1  -7   2 501.733 13.2208   5
   0   7  -2 127.654 5.25685   2
   0  -7   2 138.149 6.57298   3
   0  -7   2 136.993 6.75354   1
   0  -7   2 136.406 4.28739   2
   0  -7   2 128.657 5.94456   5
  -1   7  -2 110.866 4.78317   2
   1  -7   2 108.791 6.16199   1
   1  -7   2 96.4246 4.67872   5
   1  -7   2 91.0446 4.64828   5
   1  -7   2 112.115 5.93777   1
   1  -7   2 118.494 6.13131   3
  -2   7  -2 25.0689 2.61184   2
   2  -7   2 29.1564 2.56416   5
   2  -7   2 28.3592 3.60217   1
   2  -7   2 29.3754 2.54510   5
   2  -7   2 21.9232 3.77890   3
   2  -7   2 20.7668 3.40589   1
  -3   7  -2 135.669 4.47112   2
   3  -7   2 133.532 6.50756   1
   3  -7   2 127.894 3.78129   4
   3  -7   2 124.558 6.16074   1
   3  -7   2 151.552 7.36637   3
  -4   7  -2 58.4353 2.61536   2
   4  -7   2 62.7772 4.83769   1
   4  -7   2 66.9567 6.18768   3
   4  -7   2 57.0341 3.52880   4
   4  -7   2 48.4794 4.11655   1
   5  -7   2 8.02440 2.42384   4
   5  -7   2 9.99757 2.51688   1
   5  -7   2 6.12712 3.21434   3
   5  -7   2 7.65844 2.32224   1
   6  -7   2 70.5582 4.65795   1
   6  -7   2 65.4780 4.65767   1
   6  -7   2 58.5650 5.23030   4
   6  -7   2 67.3161 6.94809   3
   7  -7   2 24.4623 2.97469   1
   7  -7   2 29.1962 4.45515   4
   7  -7   2 30.0922 5.33895   3
   7  -7   2 34.3420 3.46408   1
   8  -7   2 39.5122 3.61661   1
   8  -7   2 34.7833 3.31260   1
   8  -7   2 40.0678 6.06241   3
   8  -7   2 34.1636 5.16029   4
   9  -7   2 1.58481 2.13727   1
   9  -7   2 -2.4517 1.83807   1
   9  -7   2 0.52908 3.56685   3
   9  -7   2 -4.9112 3.43018   4
  10  -7   2 0.95181 2.05831   1
  10  -7   2 1.80757 2.05173   1
  10  -7   2 4.05167 4.17842   3
  11  -7   2 -0.9545 1.98555   1
  11  -7   2 6.07063 4.49194   3
  11  -7   2 -1.2327 1.97224   1
  11   6  -2 1.49261 4.29497   1
  10   6  -2 -5.5645 3.88948   1
   9   6  -2 7.42504 4.24361   1
  -9  -6   2 7.32870 3.53176   2
   8   6  -2 27.6312 4.89489   1
  -8  -6   2 36.5311 4.26665   2
   7   6  -2 326.664 9.81050   5
   7   6  -2 289.214 9.12984   5
   7   6  -2 302.912 11.5593   1
  -7  -6   2 332.560 9.78720   2
   6   6  -2 29.5647 4.30407   1
   6   6  -2 29.6744 3.81303   5
  -6  -6   2 33.3411 3.57949   2
   5   6  -2 86.8973 5.83071   5
   5   6  -2 92.0878 6.21756   1
   5   6  -2 82.5938 3.81167   2
  -5  -6   2 85.1770 4.93767   2
   4   6  -2 101.468 4.64531   2
   4   6  -2 115.788 6.36948   1
   4   6  -2 111.392 6.25289   5
  -4  -6   2 104.597 5.05437   2
   3   6  -2 1.28025 1.61800   2
   3   6  -2 4.30950 2.42328   5
   3   6  -2 3.93392 2.37453   1
  -3  -6   2 -0.7551 2.37317   5
  -3  -6   2 0.13795 1.87538   1
  -3  -6   2 2.71610 1.89487   2
   2   6  -2 338.718 10.6961   5
   2   6  -2 340.795 10.1015   1
   2   6  -2 358.957 9.20028   2
  -2  -6   2 348.282 10.2054   5
  -2  -6   2 333.431 8.54105   2
  -2  -6   2 346.393 10.4026   1
   1   6  -2 83.0424 4.21168   2
   1   6  -2 75.2803 4.71606   1
  -1  -6   2 77.3472 3.65142   2
  -1  -6   2 77.1237 5.07042   1
  -1  -6   2 77.3680 4.59927   5
   0   6  -2 741.462 15.2139   2
   0  -6   2 762.308 14.0812   2
   0  -6   2 723.059 16.4823   3
   0  -6   2 757.994 17.0793   1
   0  -6   2 770.112 16.1582   5
  -1   6  -2 10.1287 1.84456   2
   1  -6   2 5.28983 2.26108   1
   1  -6   2 7.94408 0.79995   2
   1  -6   2 10.2390 2.62372   3
   1  -6   2 7.49911 2.18183   1
   1  -6   2 7.14434 1.77863   5
   1  -6   2 8.57079 0.82706   2
  -2   6  -2 124.407 4.02061   2
   2  -6   2 113.056 3.70444   5
   2  -6   2 114.983 5.55491   1
   2  -6   2 116.340 3.15688   4
   2  -6   2 110.745 5.25147   1
   2  -6   2 112.328 3.67483   5
   2  -6   2 121.122 5.98047   3
  -3   6  -2 4.88164 1.17708   2
   3  -6   2 7.99626 2.71535   3
   3  -6   2 4.84066 1.56710   4
   3  -6   2 5.06864 2.04638   1
   3  -6   2 5.30033 1.94159   1
   4  -6   2 711.607 15.2327   1
   4  -6   2 713.188 15.3078   4
   4  -6   2 723.307 15.1831   1
   4  -6   2 703.295 17.7839   3
   5  -6   2 2.17639 2.73317   3
   5  -6   2 0.81002 2.18294   4
   5  -6   2 0.48059 1.55324   1
   5  -6   2 -1.3353 1.60590   1
   6  -6   2 35.4133 2.98507   1
   6  -6   2 37.4843 4.60991   4
   6  -6   2 36.6537 3.11009   1
   6  -6   2 45.4508 5.48249   3
   7  -6   2 56.9910 3.59533   1
   7  -6   2 58.7044 5.95809   4
   7  -6   2 60.0635 3.52954   1
   7  -6   2 55.6309 6.38236   3
   8  -6   2 4.69448 3.39500   3
   8  -6   2 0.73359 3.29279   4
   8  -6   2 2.38579 1.67804   1
   8  -6   2 1.01038 1.67072   1
   9  -6   2 49.7067 3.41843   1
   9  -6   2 53.5141 6.85237   3
   9  -6   2 56.1714 6.90265   4
   9  -6   2 46.2717 3.23219   1
  10  -6   2 -0.8499 3.60220   3
  10  -6   2 -1.1667 4.05112   4
  11  -6   2 2.83204 4.18170   3
  11  -6   2 -2.8920 4.21069   4
  11   5  -2 49.0024 6.46454   1
  10   5  -2 28.8717 5.42187   1
   9   5  -2 2.08864 3.58312   1
   8   5  -2 -1.3642 2.87675   1
  -8  -5   2 4.69414 2.58862   2
   7   5  -2 4.72979 1.74650   5
   7   5  -2 4.20988 2.89123   1
   7   5  -2 5.92142 1.86761   5
  -7  -5   2 4.83198 2.43121   2
   6   5  -2 91.6678 5.18619   5
   6   5  -2 94.5490 6.56896   1
   6   5  -2 97.4999 6.21559   1
  -6  -5   2 89.8524 4.92964   2
   5   5  -2 32.6732 2.03625   2
   5   5  -2 34.1482 4.18135   1
   5   5  -2 34.3802 1.95697   2
   5   5  -2 40.1232 3.89336   5
  -5  -5   2 37.7319 3.42514   2
   4   5  -2 30.8253 2.70950   2
   4   5  -2 29.3156 3.58744   1
   4   5  -2 28.3779 3.50564   5
  -4  -5   2 29.5227 2.96006   2
   3   5  -2 1342.64 24.8553   2
   3   5  -2 1375.10 26.8992   5
   3   5  -2 1332.81 26.4851   1
  -3  -5   2 1338.77 24.6595   2
  -3  -5   2 1342.18 28.4087   1
   2   5  -2 352.838 9.74759   1
   2   5  -2 321.031 9.79581   5
   2   5  -2 356.875 8.76440   2
  -2  -5   2 365.988 9.94985   5
  -2  -5   2 348.546 9.85316   1
  -2  -5   2 358.494 8.36360   2
   1   5  -2 1211.72 22.8700   2
   1   5  -2 1252.28 23.9181   1
  -1  -5   2 1258.97 24.5030   1
  -1  -5   2 1236.69 23.9789   5
  -1  -5   2 1257.92 22.2489   2
   0   5  -2 118.747 4.31797   2
   0  -5   2 120.659 4.83805   5
   0  -5   2 122.711 3.65159   2
   0  -5   2 115.999 5.40256   1
   0  -5   2 125.278 5.07483   3
  -1   5  -2 127.063 3.96091   2
   1  -5   2 120.611 5.16180   1
   1  -5   2 125.984 4.27271   5
   1  -5   2 124.907 3.12465   4
   1  -5   2 126.546 4.97822   1
   1  -5   2 128.242 5.26808   3
   1  -5   2 124.216 2.60938   2
  -2   5  -2 444.674 8.65241   2
   2  -5   2 450.806 8.49258   5
   2  -5   2 442.154 11.1889   3
   2  -5   2 423.793 10.2681   1
   2  -5   2 452.922 8.49097   5
   2  -5   2 446.320 10.5855   1
   2  -5   2 439.831 9.04395   4
   3  -5   2 525.881 11.4643   1
   3  -5   2 522.136 11.3979   4
   3  -5   2 514.707 13.0429   3
   3  -5   2 518.292 11.2253   1
   4  -5   2 615.123 12.3398   1
   4  -5   2 591.764 15.2510   3
   4  -5   2 603.710 12.4989   1
   4  -5   2 622.738 14.0542   4
   5  -5   2 104.655 3.91671   1
   5  -5   2 99.9339 6.47010   3
   5  -5   2 106.231 3.81602   1
   5  -5   2 109.230 5.84819   4
   6  -5   2 18.5454 1.82834   1
   6  -5   2 21.3361 1.78587   1
   6  -5   2 21.3341 3.78740   4
   6  -5   2 19.7264 4.02735   3
   7  -5   2 71.2698 6.38479   4
   7  -5   2 61.9284 6.41908   3
   8  -5   2 57.2322 6.35937   3
   8  -5   2 56.7274 6.51362   4
   9  -5   2 -2.1733 3.06987   3
   9  -5   2 -2.3157 3.49077   4
  10  -5   2 3.91356 3.67062   3
  10  -5   2 -0.4603 4.19188   4
  11  -5   2 10.6915 4.47224   3
  11  -5   2 -1.5333 4.34592   4
  12  -5   2 0.88850 5.19022   4
  12   4  -2 3.30316 4.15644   1
  11   4  -2 11.5268 4.13459   1
  10   4  -2 0.15294 3.10721   1
   9   4  -2 48.1810 5.45305   1
   8   4  -2 120.664 9.38493   4
   8   4  -2 133.456 7.40837   1
   8   4  -2 122.052 7.06673   1
  -8  -4   2 123.369 5.44475   2
   7   4  -2 94.6085 6.00715   1
   7   4  -2 85.8465 6.24889   1
   7   4  -2 91.5260 7.74915   4
  -7  -4   2 94.2890 4.65488   2
   6   4  -2 285.478 9.84704   1
   6   4  -2 297.167 7.92027   5
   6   4  -2 285.302 7.68219   5
   6   4  -2 287.774 11.6339   4
   6   4  -2 297.274 9.78793   1
  -6  -4   2 288.601 7.97494   2
   5   4  -2 164.976 8.02142   4
   5   4  -2 161.447 6.91123   1
   5   4  -2 167.944 6.23233   5
   5   4  -2 145.891 6.92041   1
  -5  -4   2 156.803 5.46892   2
   4   4  -2 540.151 12.9532   5
   4   4  -2 555.750 13.4137   1
   4   4  -2 548.318 10.7859   2
  -4  -4   2 556.438 11.7093   2
   3   4  -2 168.114 6.19347   5
   3   4  -2 161.071 4.98378   2
   3   4  -2 163.192 6.14322   1
  -3  -4   2 162.025 5.07219   2
   2   4  -2 92.8540 4.32513   1
   2   4  -2 94.4998 3.61606   2
   2   4  -2 90.9499 4.37233   5
  -2  -4   2 92.6032 4.28972   1
  -2  -4   2 87.8730 3.44890   2
   1   4  -2 5.76788 1.22547   2
   1   4  -2 4.58391 1.27414   1
  -1  -4   2 5.70334 1.11322   2
  -1  -4   2 4.85024 1.40593   1
  -1  -4   2 3.92058 1.66073   5
   0   4  -2 2.01087 0.87500   2
   0  -4   2 0.35140 0.66254   2
   0  -4   2 1.25646 1.07298   1
   0  -4   2 2.22387 1.04864   5
  -1   4  -2 1153.66 20.0422   2
   1  -4   2 1160.40 19.7146   4
   1  -4   2 1128.58 21.8665   3
   1  -4   2 1178.19 20.5834   5
   1  -4   2 1169.53 21.6459   1
   1  -4   2 1157.86 21.3846   1
   2  -4   2 846.558 15.8829   1
   2  -4   2 840.060 16.1324   1
   2  -4   2 852.568 17.3381   3
   2  -4   2 837.703 15.6963   4
   3  -4   2 1224.58 24.1361   3
   3  -4   2 1220.95 21.5962   1
   3  -4   2 1210.19 21.3600   1
   3  -4   2 1210.02 22.8538   4
   4  -4   2 55.2235 2.37767   1
   4  -4   2 58.6897 4.05049   4
   4  -4   2 55.9948 4.25354   3
   4  -4   2 57.0424 2.26712   1
   5  -4   2 279.487 9.65061   4
   5  -4   2 285.355 9.73068   3
   6  -4   2 175.256 8.31892   4
   6  -4   2 180.124 8.29896   3
   7  -4   2 -1.3603 2.95643   4
   7  -4   2 5.88713 3.22200   3
   8  -4   2 174.535 9.27296   3
   8  -4   2 150.305 9.25639   4
   9  -4   2 -0.3224 4.12270   4
   9  -4   2 11.4832 3.98544   3
  10  -4   2 -1.1340 4.33265   4
  10  -4   2 1.61246 3.30268   3
  11  -4   2 12.9292 4.49429   3
  11  -4   2 11.2096 5.57030   4
  12  -4   2 -3.9807 4.79508   4
  12  -4   2 1.13276 3.94359   3
  12   3  -2 12.0673 4.29302   1
  11   3  -2 12.0533 3.86524   1
  10   3  -2 4.47307 3.22427   1
   9   3  -2 51.0812 4.92687   1
   9   3  -2 53.2945 4.98849   1
   9   3  -2 60.2599 7.97540   4
   8   3  -2 -2.2984 2.29507   1
   8   3  -2 -10.318 3.61220   4
   8   3  -2 -2.3576 2.10715   1
   7   3  -2 167.277 9.94320   4
   7   3  -2 173.542 7.36770   1
   7   3  -2 188.950 7.81767   1
  -7  -3   2 179.203 5.70767   2
   6   3  -2 42.5224 3.92607   1
   6   3  -2 43.1925 4.09118   1
   6   3  -2 45.7481 5.62500   4
  -6  -3   2 48.7246 3.19649   2
   5   3  -2 222.942 7.50421   1
   5   3  -2 229.311 9.00507   4
   5   3  -2 222.447 6.11386   5
   5   3  -2 216.353 7.33218   1
   5   3  -2 214.662 6.12838   5
  -5  -3   2 212.944 5.92841   2
   4   3  -2 2139.71 37.3632   5
   4   3  -2 2135.64 38.0410   1
   4   3  -2 2007.53 37.8943   1
   4   3  -2 2185.77 39.9666   4
  -4  -3   2 2158.38 36.3059   2
   3   3  -2 2.10592 1.31295   5
   3   3  -2 0.32861 0.78604   2
   3   3  -2 -0.3905 1.15570   1
   3   3  -2 -0.3701 1.75374   1
  -3  -3   2 0.18723 1.03856   2
   2   3  -2 1204.58 23.1091   5
   2   3  -2 1239.63 22.9978   1
   2   3  -2 1216.20 21.9992   2
  -2  -3   2 1311.32 24.6089   1
  -2  -3   2 1256.49 21.8242   2
   1   3  -2 791.081 14.4446   2
   1   3  -2 761.582 14.9975   1
  -1  -3   2 775.501 14.0463   2
  -1  -3   2 779.931 15.2856   1
   0   3  -2 71.0594 2.51405   2
   0  -3   2 64.6832 3.02815   1
   0  -3   2 71.2458 2.24270   2
   0  -3   2 72.5495 2.88863   5
  -1   3  -2 257.535 5.11134   2
   1  -3   2 260.844 6.00970   1
   1  -3   2 262.668 6.59376   3
   1  -3   2 254.822 6.20716   1
   1  -3   2 255.970 5.48585   5
   1  -3   2 261.500 5.38087   4
   2  -3   2 385.246 7.60054   1
   2  -3   2 376.015 9.07632   3
   2  -3   2 393.690 8.45142   4
   2  -3   2 381.700 7.81261   1
   3  -3   2 55.4787 1.81835   1
   3  -3   2 50.8240 3.36606   3
   3  -3   2 50.5060 1.66908   1
   3  -3   2 55.9726 3.28112   4
   4  -3   2 16.1550 2.72598   4
   4  -3   2 24.1881 2.99801   3
   5  -3   2 4.13053 2.23932   3
   5  -3   2 -1.8762 1.97621   4
   6  -3   2 11.2622 3.63585   4
   6  -3   2 24.0765 3.78893   3
   7  -3   2 280.916 11.3946   4
   7  -3   2 258.995 10.2191   3
   8  -3   2 21.4521 4.40198   3
   8  -3   2 18.1174 4.90195   4
   9  -3   2 1.31715 3.29159   3
   9  -3   2 -1.1534 4.21199   4
  10  -3   2 17.0449 4.50732   3
  10  -3   2 15.4757 5.32458   4
  11  -3   2 -5.5268 4.67939   4
  11  -3   2 1.78184 3.91842   3
  12  -3   2 12.0625 6.20368   4
  12   2  -2 -2.3120 2.93025   1
  11   2  -2 9.54055 3.39137   1
  10   2  -2 11.1827 3.16963   1
  10   2  -2 13.6586 3.26052   1
   9   2  -2 70.9836 5.45133   1
   9   2  -2 78.7866 8.83412   4
   9   2  -2 72.3879 5.34558   1
   8   2  -2 0.87129 3.85528   4
   8   2  -2 9.18926 2.64376   1
   8   2  -2 11.2970 2.63357   1
   7   2  -2 42.4919 3.76141   1
   7   2  -2 39.8907 3.79686   1
   7   2  -2 40.9755 5.72026   4
  -7  -2   2 37.0732 2.41140   2
   6   2  -2 239.563 7.53172   1
   6   2  -2 227.239 7.53332   1
   6   2  -2 249.904 10.2410   4
  -6  -2   2 229.499 5.60228   2
   5   2  -2 659.940 14.2278   1
   5   2  -2 680.004 14.3189   1
   5   2  -2 674.740 17.2295   4
  -5  -2   2 666.935 12.4267   2
   4   2  -2 102.091 4.14500   1
   4   2  -2 103.817 3.43595   5
   4   2  -2 102.153 3.46654   5
   4   2  -2 101.127 5.51905   4
   4   2  -2 107.624 4.31656   1
  -4  -2   2 101.337 3.14086   2
   3   2  -2 382.289 8.52816   5
   3   2  -2 382.049 8.82478   1
   3   2  -2 382.568 8.83319   1
   3   2  -2 392.269 10.0367   4
  -3  -2   2 383.440 7.72448   2
   2   2  -2 744.172 13.1843   2
   2   2  -2 730.771 14.0366   1
   2   2  -2 706.299 14.0169   5
  -2  -2   2 726.526 13.0736   2
   1   2  -2 113.542 3.52754   1
   1   2  -2 112.028 3.17496   2
  -1  -2   2 112.063 3.57750   1
  -1  -2   2 113.648 3.00695   2
   0   2  -2 1500.04 25.0594   2
   0  -2   2 1484.44 25.7910   1
   0  -2   2 1526.99 24.7553   2
   0  -2   2 1464.32 25.6068   3
  -1   2  -2 27.5065 1.03405   2
   1  -2   2 31.2364 1.60038   1
   1  -2   2 29.3178 1.43305   1
   1  -2   2 30.3844 1.47112   4
   1  -2   2 26.7053 1.12156   5
   2  -2   2 2043.56 33.0092   1
   2  -2   2 2042.24 34.9507   4
   2  -2   2 2048.52 35.3593   3
   2  -2   2 1977.33 32.8722   1
   3  -2   2 1146.68 22.0419   4
   3  -2   2 1129.67 21.8968   3
   4  -2   2 1020.77 20.9769   3
   4  -2   2 1040.83 21.5751   4
   5  -2   2 20.3221 3.30214   4
   5  -2   2 27.7194 3.42657   3
   6  -2   2 0.71995 2.71055   4
   6  -2   2 5.19221 2.45102   3
   7  -2   2 60.8249 5.64502   3
   7  -2   2 74.7317 7.14295   4
   8  -2   2 152.146 8.43144   3
   8  -2   2 137.499 8.91629   4
   9  -2   2 16.8249 4.31828   3
   9  -2   2 15.8733 4.87156   4
  10  -2   2 54.5355 7.95021   4
  10  -2   2 65.2595 7.41423   3
  11  -2   2 7.65639 5.48852   4
  12  -2   2 -5.1233 5.24167   4
  12   1  -2 3.47139 2.91947   1
  11   1  -2 8.44085 2.95259   1
  11   1  -2 6.53255 2.83277   1
  10   1  -2 -1.7931 2.32095   1
  10   1  -2 -1.6231 1.97927   1
   9   1  -2 1.18150 4.42980   4
   9   1  -2 8.41098 2.58294   1
   9   1  -2 11.9337 2.66718   1
   8   1  -2 78.9463 4.63302   1
   8   1  -2 77.7505 4.72410   1
   8   1  -2 78.1469 8.11903   4
   7   1  -2 27.8553 5.32689   4
   7   1  -2 18.9363 2.54705   1
   7   1  -2 21.1097 2.76058   1
   6   1  -2 287.530 7.73047   1
   6   1  -2 269.736 10.6670   4
   6   1  -2 292.949 7.68800   1
   5   1  -2 1018.76 19.2582   1
   5   1  -2 1028.93 19.2646   1
   5   1  -2 1036.42 22.9913   4
   4   1  -2 1213.53 24.4277   4
   4   1  -2 1186.48 21.4959   1
   4   1  -2 1173.98 21.4637   1
   3   1  -2 659.042 12.5906   1
   3   1  -2 650.628 11.7804   5
   3   1  -2 650.438 14.3665   4
   3   1  -2 654.001 12.5563   1
   3   1  -2 654.353 11.8236   5
  -3  -1   2 656.145 11.2907   2
   2   1  -2 2054.53 33.0619   2
   2   1  -2 2060.11 34.4639   1
   2   1  -2 2008.38 34.3119   5
   2   1  -2 2036.82 33.0211   2
   2   1  -2 2053.67 34.5503   1
   2   1  -2 2071.23 34.4214   5
  -2  -1   2 2057.01 33.5829   2
   1   1  -2 -0.3063 0.55246   1
   1   1  -2 0.17020 0.49035   2
   1   1  -2 -0.2481 0.53576   5
  -1  -1   2 0.13262 0.47236   2
   0   1  -2 105.006 3.00704   1
   0  -1   2 98.1847 2.64396   1
   0  -1   2 96.9205 2.54935   3
   0  -1   2 97.6930 2.17973   2
   1  -1   2 3.27359 0.78219   3
   1  -1   2 6.17322 0.58080   1
   1  -1   2 3.22747 0.70415   4
   1  -1   2 4.38619 0.57581   1
   2  -1   2 1775.86 31.5631   3
   2  -1   2 1854.94 31.7592   4
   3  -1   2 2527.82 44.2329   4
   3  -1   2 2498.17 43.6600   3
   4  -1   2 539.555 12.7950   3
   4  -1   2 557.733 13.6852   4
   5  -1   2 2138.50 39.7058   3
   5  -1   2 2151.71 41.1815   4
   6  -1   2 47.2576 5.33496   4
   6  -1   2 53.4297 4.52503   3
   7  -1   2 53.6852 5.34598   3
   7  -1   2 39.9633 5.31494   4
   8  -1   2 -4.0203 3.68504   4
   8  -1   2 2.41931 3.09801   3
   9  -1   2 94.1381 9.48178   4
  10  -1   2 -5.5168 4.17431   4
  10  -1   2 -0.1400 1.39785   1
  11  -1   2 76.7964 9.76170   4
  11  -1   2 67.5723 4.01326   1
  11  -1   2 76.1511 4.10597   1
  12  -1   2 1.90412 2.01251   1
  12  -1   2 -6.2875 4.71747   4
  12  -1   2 1.05218 2.04392   1
  12   0  -2 3.99648 2.63225   1
  12   0  -2 2.50624 2.76507   1
  11   0  -2 -1.0444 2.25055   1
  11   0  -2 0.92259 2.43309   1
  10   0  -2 -0.8869 2.04506   1
  10   0  -2 -1.0370 2.03837   1
   9   0  -2 12.9847 2.51476   1
   9   0  -2 19.6281 2.77931   1
   9   0  -2 20.4802 5.91948   4
   8   0  -2 25.4950 5.08429   4
   8   0  -2 28.8813 2.93470   1
   8   0  -2 27.9667 2.82456   1
   7   0  -2 24.5946 2.45027   1
   7   0  -2 22.0629 4.81521   4
   7   0  -2 23.2870 2.44164   1
   6   0  -2 292.209 7.13997   1
   6   0  -2 288.952 7.19514   1
   6   0  -2 300.313 11.1259   4
   5   0  -2 5.60674 1.22166   1
   5   0  -2 3.66244 2.32739   4
   5   0  -2 2.32439 1.16598   1
   4   0  -2 834.555 18.3203   4
   4   0  -2 822.919 15.0686   1
   4   0  -2 836.395 15.0719   1
   3   0  -2 1091.76 19.0744   1
   3   0  -2 1117.01 19.1696   1
   2   0  -2 156.262 3.71837   1
   2   0  -2 161.108 3.29269   5
   2   0  -2 164.869 3.85294   1
   2   0  -2 159.869 3.30387   5
   1   0  -2 2214.22 36.0592   5
   1   0  -2 2194.06 35.3178   2
   1   0  -2 2185.95 36.0265   1
   1   0  -2 2168.03 35.8231   5
   1   0  -2 2154.64 35.4337   2
   1   0  -2 2199.58 35.8500   1
  -1   0   2 2146.31 35.3331   2
   1   0   2 3371.34 54.5248   1
   1   0   2 3393.68 55.4655   4
   3   0   2 204.177 6.63082   4
   4   0   2 150.079 6.28521   4
   4   0   2 150.396 5.64839   3
   5   0   2 544.814 14.7563   4
   5   0   2 541.180 13.4934   3
   6   0   2 1081.73 23.6723   3
   6   0   2 1119.87 25.7382   4
   7   0   2 396.843 14.3176   4
   8   0   2 18.3857 1.97677   1
   8   0   2 13.1040 4.24233   4
   8   0   2 17.8509 1.81673   1
   9   0   2 202.577 6.19217   1
   9   0   2 223.066 6.15946   1
   9   0   2 220.035 12.5702   4
  10   0   2 9.28984 2.13641   1
  10   0   2 7.39471 5.56157   4
  10   0   2 6.48646 2.09940   1
  11   0   2 1.92863 2.05463   1
  11   0   2 -7.7502 3.91510   4
  11   0   2 0.43894 2.05520   1
  12   0   2 0.09506 2.26269   1
  12   0   2 -2.3879 5.61691   4
  12   0   2 2.27785 2.07889   1
  12  -1  -2 -1.1288 2.48788   1
  12  -1  -2 1.28797 2.26984   1
  11  -1  -2 8.94915 2.43679   1
  11  -1  -2 10.9887 2.71876   1
  10  -1  -2 2.91960 2.09067   1
  10  -1  -2 0.83570 1.90049   1
   9  -1  -2 1.86223 1.73610   1
   9  -1  -2 -7.6168 3.89408   4
   9  -1  -2 1.72137 1.86261   1
   8  -1  -2 223.276 6.42403   1
   8  -1  -2 223.859 6.44655   1
   8  -1  -2 215.678 10.6910   4
   7  -1  -2 104.459 7.10970   4
   7  -1  -2 101.452 3.91866   1
   7  -1  -2 107.535 3.93058   1
   6  -1  -2 9.48112 3.34060   4
   6  -1  -2 5.52682 1.36421   1
   6  -1  -2 10.6255 1.42862   1
   5  -1  -2 200.608 4.82131   1
   5  -1  -2 202.134 4.81431   1
   5  -1  -2 210.109 6.69870   3
   5  -1  -2 210.088 8.26130   4
   4  -1  -2 1203.60 23.9339   4
   4  -1  -2 1182.06 21.9528   3
   4  -1  -2 1180.44 20.1012   1
   4  -1  -2 1166.87 20.1488   1
   3  -1  -2 185.419 4.29673   1
   3  -1  -2 188.947 4.17276   1
   3  -1  -2 226.705 5.31565   3
   1  -1  -2 958.310 16.7583   1
   1  -1  -2 984.045 16.3998   5
   1  -1  -2 969.552 16.6551   5
   1  -1  -2 986.647 16.6258   1
   1  -1  -2 963.015 16.0498   3
  -1   1   2 1001.37 15.9695   2
   0  -1  -2 151.350 3.91959   5
   0  -1  -2 153.651 3.42457   2
   0   1   2 154.751 3.23491   2
   0   1   2 150.752 3.23378   2
   0   1   2 149.172 3.74123   1
   1   1   2 4896.56 80.1323   1
   1   1   2 5036.07 80.6645   4
   1   1   2 4915.28 80.6303   1
   2   1   2 4087.57 67.5950   4
   2   1   2 4014.94 65.6633   1
   2   1   2 4014.33 65.6722   1
   3   1   2 2765.68 45.9168   1
   3   1   2 2803.29 45.9579   1
   3   1   2 2802.99 49.1257   4
   4   1   2 568.547 10.7074   1
   4   1   2 579.269 14.4117   4
   4   1   2 562.620 10.6701   1
   5   1   2 1040.46 18.4533   1
   5   1   2 1053.41 23.4911   4
   5   1   2 1023.68 18.5011   1
   6   1   2 138.741 7.71078   4
   6   1   2 152.349 4.46073   1
   6   1   2 143.447 4.50684   1
   7   1   2 66.0741 3.38836   1
   7   1   2 58.9690 6.25148   4
   7   1   2 67.2130 3.51277   1
   8   1   2 222.164 11.3797   4
   8   1   2 229.182 6.86908   1
   8   1   2 233.460 6.71563   1
   9   1   2 1.07373 2.16118   1
   9   1   2 2.53603 2.08392   1
   9   1   2 5.53224 4.43996   4
  10   1   2 33.4459 7.24257   4
  10   1   2 30.9131 3.38410   1
  10   1   2 28.8150 3.36772   1
  11   1   2 1.82425 2.26963   1
  11   1   2 -1.5698 4.75809   4
  11   1   2 4.69505 2.23857   1
  12   1   2 -0.7717 2.30520   1
  12   1   2 -2.8480 2.43627   1
  12   1   2 3.00604 5.60863   4
  12  -2  -2 1.05141 2.03957   1
  12  -2  -2 -0.7521 2.17289   1
  11  -2  -2 -2.0160 2.04051   1
  11  -2  -2 -1.2024 1.72911   1
  10  -2  -2 7.55592 2.24591   1
  10  -2  -2 6.18408 1.99070   1
   9  -2  -2 14.1810 2.15879   1
   9  -2  -2 16.7764 2.39022   1
   8  -2  -2 62.2679 3.46333   1
   8  -2  -2 62.3279 3.27493   1
   8  -2  -2 64.8207 6.71927   4
   7  -2  -2 114.548 3.74021   1
   7  -2  -2 112.676 3.83592   1
   7  -2  -2 128.636 7.97628   4
   7  -2  -2 109.901 6.09277   3
   6  -2  -2 90.2267 3.02040   1
   6  -2  -2 100.227 6.49889   4
   6  -2  -2 89.2927 3.12103   1
   6  -2  -2 76.9535 4.77295   3
   5  -2  -2 -0.9533 1.09495   1
   5  -2  -2 -1.6265 1.05561   1
   5  -2  -2 2.14405 2.85385   4
   5  -2  -2 3.63038 2.19087   3
   4  -2  -2 508.007 9.44465   1
   4  -2  -2 507.516 11.2843   3
   4  -2  -2 511.055 9.23759   1
   4  -2  -2 507.478 12.5450   4
   3  -2  -2 138.764 4.35394   3
   3  -2  -2 149.295 3.65072   1
   3  -2  -2 146.720 3.44611   1
   1  -2  -2 7.86766 0.80013   5
   1  -2  -2 8.04654 1.00749   1
   1  -2  -2 7.17744 1.02293   1
   1  -2  -2 8.49137 0.98680   5
   1  -2  -2 10.1476 1.05385   3
  -1   2   2 8.50564 0.67199   2
   0  -2  -2 4120.89 69.1126   1
   0  -2  -2 4175.68 69.3467   5
   0  -2  -2 4342.88 68.4724   2
   0  -2  -2 4282.61 68.9474   5
   0   2   2 4224.68 70.4803   1
  -2  -2  -2 402.358 7.68019   2
   2   2   2 395.276 8.49846   1
   2   2   2 384.452 8.39897   1
   2   2   2 395.111 9.29608   4
   2   2   2 388.293 8.34880   5
   2   2   2 395.942 7.30705   2
  -3  -2  -2 30.1516 1.51504   2
   3   2   2 29.4693 2.16429   1
   3   2   2 29.3504 2.14767   1
   3   2   2 28.8400 1.78904   5
   3   2   2 32.5062 2.92973   4
   4   2   2 32.7026 3.50196   4
   4   2   2 32.3255 2.43498   1
   4   2   2 29.9234 2.48486   1
   5   2   2 496.402 10.7756   1
   5   2   2 463.805 10.6964   1
   5   2   2 520.235 14.5003   4
   6   2   2 277.683 7.51368   1
   6   2   2 278.632 10.9692   4
   6   2   2 271.630 7.59608   1
   7   2   2 157.427 9.32667   4
   7   2   2 138.906 5.78587   1
   7   2   2 148.240 5.66995   1
   8   2   2 311.559 9.29575   1
   8   2   2 337.575 9.38346   1
   8   2   2 333.909 14.5280   4
   9   2   2 5.19887 2.48757   1
   9   2   2 8.57244 4.88421   4
   9   2   2 3.96546 2.31129   1
  10   2   2 4.56476 5.20751   4
  10   2   2 9.29515 2.63489   1
  10   2   2 12.8231 3.09239   1
  11   2   2 2.28436 2.58064   1
  11   2   2 6.48924 5.73879   4
  11   2   2 0.78851 2.64229   1
  12   2   2 6.23717 3.05206   1
  12   2   2 -7.8793 5.26584   4
  12  -3  -2 7.13638 2.21784   1
  12  -3  -2 9.77458 2.70541   1
  11  -3  -2 5.57561 2.43163   1
  11  -3  -2 11.8061 2.18059   1
  10  -3  -2 3.19651 1.70723   1
  10  -3  -2 2.80935 1.91987   1
   9  -3  -2 42.9560 3.08378   1
   9  -3  -2 54.0784 3.73844   1
   9  -3  -2 55.3500 6.00320   3
   8  -3  -2 0.40782 1.46880   1
   8  -3  -2 -0.7127 2.70281   3
   8  -3  -2 0.84109 1.32248   1
   7  -3  -2 241.813 5.64183   1
   7  -3  -2 226.129 8.63553   3
   7  -3  -2 232.908 5.95253   1
   6  -3  -2 22.1308 1.66196   1
   6  -3  -2 18.7178 3.04368   3
   6  -3  -2 23.1081 1.89933   1
   5  -3  -2 6744.01 111.459   3
   5  -3  -2 6653.71 108.438   1
   5  -3  -2 6704.41 108.143   1
   4  -3  -2 288.469 6.10783   1
   4  -3  -2 284.435 6.34073   1
   4  -3  -2 286.448 7.80210   3
   3  -3  -2 773.711 14.4190   1
   3  -3  -2 789.359 14.1738   1
   3  -3  -2 780.858 15.3544   3
   2  -3  -2 156.247 4.43647   3
   2  -3  -2 161.281 4.31346   1
   2  -3  -2 164.962 4.50447   1
   1  -3  -2 3.15391 1.07250   1
   1  -3  -2 3.29868 0.82103   5
   1  -3  -2 3.31834 0.46904   2
   1  -3  -2 2.16686 1.04221   1
   1  -3  -2 3.01730 0.42343   2
   1  -3  -2 3.54976 1.03852   5
  -1   3   2 2.94459 0.67593   2
   0  -3  -2 11.6410 1.23058   5
   0  -3  -2 15.1795 1.28124   2
   0  -3  -2 13.5672 1.48692   1
   0   3   2 13.2291 1.01664   4
   0   3   2 13.0440 1.18341   2
  -1  -3  -2 831.089 15.0644   2
  -1  -3  -2 828.142 15.9555   1
   1   3   2 839.739 14.9394   2
   1   3   2 837.743 15.4924   4
   1   3   2 810.096 15.9926   1
  -2  -3  -2 245.142 5.81386   2
   2   3   2 253.993 6.74229   1
   2   3   2 252.757 6.74573   5
   2   3   2 241.430 5.55989   2
   2   3   2 246.639 6.91681   4
  -3  -3  -2 163.018 4.49214   2
   3   3   2 161.204 6.14750   4
   3   3   2 161.769 5.27885   1
   3   3   2 166.128 3.87542   2
   3   3   2 168.892 5.18537   5
   3   3   2 159.081 5.33018   1
  -4  -3  -2 805.882 14.9588   2
   4   3   2 795.131 16.4701   1
   4   3   2 816.022 16.4712   1
   4   3   2 793.475 18.6636   4
   4   3   2 809.274 15.4482   5
  -5  -3  -2 274.762 6.46598   2
   5   3   2 283.145 8.04939   1
   5   3   2 277.283 10.3693   4
   5   3   2 276.907 8.13138   1
  -6  -3  -2 8.06633 1.58082   2
   6   3   2 7.59715 3.68553   4
   6   3   2 10.8790 2.37092   1
   6   3   2 9.63256 2.44021   1
  -7  -3  -2 5.09035 1.43088   2
   7   3   2 -0.0592 2.14271   1
   7   3   2 2.06184 1.94455   1
   7   3   2 4.12533 3.70366   4
   8   3   2 121.306 9.04245   4
   8   3   2 118.986 6.09634   1
   8   3   2 117.261 6.32608   1
   9   3   2 7.87406 2.62673   1
   9   3   2 5.99971 5.55750   4
   9   3   2 4.49637 2.69754   1
  10   3   2 31.4151 7.52405   4
  10   3   2 26.2617 3.91791   1
  10   3   2 33.5162 4.24312   1
  11   3   2 5.83981 5.76755   4
  11   3   2 2.68676 2.96098   1
  12   3   2 -0.5666 5.95492   4
  12   3   2 -4.4471 2.91793   1
  12  -4  -2 3.33126 2.24279   1
  12  -4  -2 3.58366 2.36090   1
  11  -4  -2 9.85911 2.29626   1
  11  -4  -2 14.1097 2.64433   1
  10  -4  -2 43.5039 3.57435   1
  10  -4  -2 44.4757 3.55762   1
  10  -4  -2 43.5399 5.65916   3
   9  -4  -2 5.89560 1.98639   1
   9  -4  -2 8.77858 3.69298   3
   9  -4  -2 12.1533 1.98005   1
   8  -4  -2 15.4010 3.66645   3
   8  -4  -2 15.9844 2.02641   1
   8  -4  -2 15.6129 2.29579   1
   7  -4  -2 7.10035 2.89362   3
   7  -4  -2 7.34621 1.72319   1
   7  -4  -2 4.64902 1.49973   1
   6  -4  -2 5.88083 2.55347   3
   6  -4  -2 7.26581 1.50869   1
   6  -4  -2 8.12144 1.63501   1
   5  -4  -2 81.3813 3.31028   1
   5  -4  -2 84.2694 3.55943   1
   5  -4  -2 77.8866 4.67717   3
   4  -4  -2 752.764 16.0353   3
   4  -4  -2 753.360 14.2019   1
   4  -4  -2 732.397 14.4752   1
   3  -4  -2 222.568 6.08601   1
   3  -4  -2 230.006 6.56908   3
   3  -4  -2 221.082 5.85413   1
   2  -4  -2 41.9307 2.65183   1
   2  -4  -2 40.3456 1.64590   5
   2  -4  -2 40.0648 1.81458   5
   2  -4  -2 39.9441 2.70235   1
   2  -4  -2 39.9892 2.59951   3
  -2   4   2 39.2949 1.55957   2
   1  -4  -2 2844.68 46.1747   5
   1  -4  -2 2730.91 47.2229   1
   1  -4  -2 2736.70 46.7039   5
   1  -4  -2 2824.32 44.6629   2
   1  -4  -2 2681.45 44.5977   2
   1  -4  -2 2735.30 47.1019   1
  -1   4   2 2769.93 45.4500   2
   0  -4  -2 181.545 5.62300   5
   0  -4  -2 177.039 4.42435   2
   0  -4  -2 179.244 5.14104   5
   0  -4  -2 166.871 5.47092   1
   0   4   2 178.305 4.52520   2
   0   4   2 184.488 4.11369   4
  -1  -4  -2 31.8985 2.16273   2
  -1  -4  -2 27.5976 2.54629   1
  -1  -4  -2 27.1311 2.62744   5
   1   4   2 34.5360 2.17576   2
   1   4   2 24.7368 2.46821   1
   1   4   2 36.5321 2.20682   4
  -2  -4  -2 986.906 18.0685   2
  -2  -4  -2 984.127 19.2724   1
   2   4   2 976.961 19.1975   4
   2   4   2 970.800 17.8634   2
   2   4   2 949.801 19.3979   5
   2   4   2 970.926 19.4247   1
  -3  -4  -2 96.6322 3.79127   2
   3   4   2 102.110 4.67121   5
   3   4   2 97.9120 3.47423   2
   3   4   2 95.5239 4.67445   1
   3   4   2 100.718 5.16027   4
  -4  -4  -2 721.141 14.2012   2
   4   4   2 663.466 15.4113   1
   4   4   2 732.537 12.6607   2
   4   4   2 643.155 12.4560   2
   4   4   2 721.842 17.3751   4
   4   4   2 739.650 15.2875   5
   4   4   2 732.746 15.9122   1
  -5  -4  -2 132.294 4.70230   2
   5   4   2 131.573 7.23624   4
   5   4   2 132.589 5.97040   1
   5   4   2 127.152 4.96920   5
   5   4   2 137.268 6.15913   1
  -6  -4  -2 238.181 6.85683   2
   6   4   2 247.013 6.00605   5
   6   4   2 238.385 8.70998   1
   6   4   2 241.692 8.52765   1
   6   4   2 254.343 10.9610   4
  -7  -4  -2 -2.9176 1.54413   2
   7   4   2 -0.3498 3.63081   4
   7   4   2 -2.0360 2.36940   1
   7   4   2 -4.5928 1.86786   1
  -8  -4  -2 107.969 6.25359   2
   8   4   2 100.887 8.48704   4
   8   4   2 101.878 6.61397   1
   8   4   2 107.696 6.31959   1
   9   4   2 -1.3985 2.28817   1
   9   4   2 -3.3748 4.46673   4
   9   4   2 0.27684 2.75879   1
  10   4   2 5.61266 5.76905   4
  10   4   2 11.6687 3.66841   1
  11   4   2 7.02591 5.96502   4
  11   4   2 4.48554 3.50217   1
  12   4   2 -3.7808 3.47327   1
  12   4   2 -2.7787 5.87591   4
  11  -5  -2 1.11310 2.13032   1
  11  -5  -2 -0.6160 1.88203   1
  10  -5  -2 24.9030 2.79201   1
  10  -5  -2 26.0043 4.91852   3
  10  -5  -2 29.2393 3.25229   1
   9  -5  -2 3.95715 1.81642   1
   9  -5  -2 2.36928 2.00948   1
   9  -5  -2 2.74829 3.39142   3
   8  -5  -2 92.2887 4.64029   1
   8  -5  -2 89.0478 6.70089   3
   8  -5  -2 90.7141 4.19325   1
   7  -5  -2 9.57760 3.16147   3
   7  -5  -2 7.57223 2.03905   1
   7  -5  -2 8.34849 1.90461   1
   6  -5  -2 265.454 7.39165   1
   6  -5  -2 257.786 7.01576   1
   6  -5  -2 274.431 9.52878   3
   5  -5  -2 329.217 10.0219   3
   5  -5  -2 341.310 8.21609   1
   5  -5  -2 326.590 8.41745   1
   4  -5  -2 61.0492 3.60582   1
   4  -5  -2 57.3936 3.77689   1
   4  -5  -2 70.9185 4.36850   3
   3  -5  -2 102.704 4.60578   1
   3  -5  -2 105.260 4.68651   3
   3  -5  -2 104.196 4.56987   1
  -3   5   2 98.8648 2.76821   2
   2  -5  -2 1269.22 22.3035   5
   2  -5  -2 1314.78 24.3918   3
   2  -5  -2 1286.01 24.4439   1
   2  -5  -2 1286.32 22.6788   5
   2  -5  -2 1317.29 24.4052   1
  -2   5   2 1302.65 22.2531   2
  -2   5   2 1281.47 22.1743   2
   1  -5  -2 503.751 8.91964   2
   1  -5  -2 510.401 8.99083   2
   1  -5  -2 511.351 10.6187   5
   1  -5  -2 509.539 11.8046   1
   1  -5  -2 506.498 11.8477   1
   1  -5  -2 494.787 11.1214   5
  -1   5   2 512.234 10.1078   2
   0  -5  -2 1.79311 1.26988   5
   0  -5  -2 1.44301 1.60942   1
   0  -5  -2 2.40318 1.11474   2
   0  -5  -2 1.76953 1.46229   5
   0   5   2 4.45498 0.88061   4
   0   5   2 4.42542 1.22668   2
  -1  -5  -2 243.491 6.36808   2
  -1  -5  -2 258.602 7.81973   1
  -1  -5  -2 242.885 7.74745   5
   1   5   2 255.163 7.76802   1
   1   5   2 248.373 6.30436   4
   1   5   2 251.909 6.53111   2
  -2  -5  -2 708.148 14.9389   2
  -2  -5  -2 723.963 16.4220   1
  -2  -5  -2 826.368 18.2158   5
   2   5   2 717.957 15.7140   4
   2   5   2 730.878 15.0196   2
   2   5   2 760.168 16.8191   1
   2   5   2 882.012 18.6109   5
  -3  -5  -2 546.017 11.7669   2
   3   5   2 533.288 13.3080   1
   3   5   2 536.459 11.3878   2
   3   5   2 524.385 13.0970   5
   3   5   2 536.944 13.3459   4
  -4  -5  -2 263.285 7.44409   2
   4   5   2 269.333 8.98297   1
   4   5   2 263.626 9.38492   4
   4   5   2 273.502 8.67386   5
   4   5   2 269.495 6.67551   2
  -5  -5  -2 43.9917 3.55764   2
   5   5   2 34.4711 4.14995   1
   5   5   2 46.1221 5.33819   4
   5   5   2 44.3235 4.17302   5
   5   5   2 42.6517 4.30702   1
  -6  -5  -2 44.8277 3.65315   2
   6   5   2 55.6294 6.11986   4
   6   5   2 50.8958 4.96279   1
   6   5   2 43.8877 4.50332   1
   6   5   2 45.1049 3.59025   5
  -7  -5  -2 55.3688 4.12112   2
   7   5   2 50.0449 4.91677   1
   7   5   2 57.4003 7.07422   4
   7   5   2 54.8429 5.37898   1
  -8  -5  -2 10.9144 2.53615   2
   8   5   2 7.11039 3.17293   1
   8   5   2 4.63044 4.65944   4
   9   5   2 52.8426 8.27631   4
   9   5   2 54.9948 5.84339   1
  10   5   2 39.6316 5.29809   1
  10   5   2 29.8044 7.15566   4
  11   5   2 2.80656 5.76325   4
  11   5   2 1.36790 3.96388   1
  12   5   2 13.9097 4.84546   1
  12   5   2 17.2315 7.60128   4
  11  -6  -2 28.9223 3.34182   1
  11  -6  -2 28.3856 3.73097   1
  10  -6  -2 -0.6146 3.53327   3
  10  -6  -2 3.87388 2.08689   1
  10  -6  -2 3.10537 2.35546   1
   9  -6  -2 0.93845 3.17819   3
   9  -6  -2 2.79161 2.23467   1
   9  -6  -2 2.64178 1.96252   1
   8  -6  -2 20.9832 2.70929   1
   8  -6  -2 26.4754 3.21969   1
   8  -6  -2 18.7167 4.20295   3
   7  -6  -2 47.4847 3.83842   1
   7  -6  -2 49.5363 5.60529   3
   7  -6  -2 55.2128 4.28145   1
   6  -6  -2 -1.8516 1.75636   1
   6  -6  -2 -1.2023 1.72153   1
   6  -6  -2 -1.3011 2.44230   3
   5  -6  -2 0.96544 1.70137   1
   5  -6  -2 2.25252 2.14150   3
   5  -6  -2 0.66716 1.80628   1
   5  -6  -2 -1.2022 1.63623   1
   4  -6  -2 1.96741 1.91332   1
   4  -6  -2 3.01864 1.95938   1
   4  -6  -2 1.13256 2.02657   3
   3  -6  -2 1286.38 25.1800   1
   3  -6  -2 1283.79 25.4854   3
   3  -6  -2 1299.66 25.0887   1
  -3   6   2 1300.12 22.3990   2
   2  -6  -2 40.0504 3.73953   1
   2  -6  -2 51.0822 4.17769   1
   2  -6  -2 43.8464 2.60328   5
   2  -6  -2 56.1159 4.05785   3
   2  -6  -2 38.8186 2.85149   5
  -2   6   2 37.0928 2.60240   2
   1  -6  -2 207.885 4.50034   2
   1  -6  -2 218.499 6.38555   5
   1  -6  -2 206.954 6.79114   5
   1  -6  -2 206.237 4.39806   2
   1  -6  -2 217.070 7.60995   1
   1  -6  -2 227.944 7.10387   3
   1  -6  -2 205.160 7.50754   1
  -1   6   2 208.016 5.89903   2
   0  -6  -2 462.103 12.1937   1
   0  -6  -2 483.762 9.79827   2
   0  -6  -2 461.283 11.1171   5
   0  -6  -2 463.527 11.8500   5
   0   6   2 471.475 10.4446   2
  -1  -6  -2 193.667 7.30886   5
  -1  -6  -2 188.224 5.72817   2
  -1  -6  -2 184.886 7.27240   1
   1   6   2 200.756 7.32252   1
   1   6   2 186.695 5.25733   4
   1   6   2 184.543 5.98175   2
  -2  -6  -2 5.30906 2.14774   5
  -2  -6  -2 9.94873 2.12020   2
  -2  -6  -2 6.98867 2.34320   1
   2   6   2 5.50469 2.35399   5
   2   6   2 9.53195 2.04130   4
   2   6   2 7.15458 2.51399   1
   2   6   2 3.98828 1.84843   2
  -3  -6  -2 145.271 5.47644   2
  -3  -6  -2 148.550 6.54899   1
   3   6   2 145.897 5.29827   2
   3   6   2 139.262 6.19688   4
   3   6   2 154.716 6.95216   1
   3   6   2 134.214 6.59689   5
  -4  -6  -2 -2.1842 1.87301   2
   4   6   2 3.34560 2.43353   4
   4   6   2 1.51649 1.62410   2
   4   6   2 3.79916 2.29824   5
   4   6   2 -0.6375 2.34802   1
  -5  -6  -2 77.2634 4.68965   2
   5   6   2 72.2835 5.77043   1
   5   6   2 70.3678 6.35601   4
   5   6   2 71.8339 3.30205   2
   5   6   2 73.3460 5.24320   5
  -6  -6  -2 3.22129 2.24646   2
   6   6   2 7.06458 2.90534   1
   6   6   2 6.24081 3.09530   1
   6   6   2 1.49669 3.54956   4
   6   6   2 9.09068 2.40232   5
  -7  -6  -2 51.8191 4.39675   2
   7   6   2 49.1443 5.50571   1
   7   6   2 47.1423 4.10289   5
   7   6   2 39.5243 6.39077   4
  -8  -6  -2 -0.3528 2.48902   2
   8   6   2 3.29753 3.29279   1
   8   6   2 -7.3829 4.26398   4
  -9  -6  -2 -3.0719 2.69100   2
   9   6   2 -1.3579 4.96400   4
   9   6   2 -5.2165 3.45016   1
  10   6   2 -5.6108 3.70621   1
  10   6   2 -1.5401 5.26197   4
  11   6   2 4.90478 6.02214   4
  11   6   2 1.02170 4.38452   1
  10  -7  -2 9.14402 2.97608   1
  10  -7  -2 8.25261 5.26025   3
  10  -7  -2 5.68513 2.55971   1
   9  -7  -2 17.2718 3.19951   1
   9  -7  -2 17.2299 2.97877   1
   9  -7  -2 16.1214 4.56575   3
   8  -7  -2 20.0870 3.07335   1
   8  -7  -2 29.4767 4.91669   3
   8  -7  -2 23.4848 3.26263   1
   8  -7  -2 27.6495 3.66000   1
   7  -7  -2 57.0611 6.01288   3
   7  -7  -2 60.0073 4.86964   1
   7  -7  -2 53.2854 4.29482   1
   7  -7  -2 39.6482 3.93505   1
   6  -7  -2 97.0579 6.63652   3
   6  -7  -2 96.5565 5.63893   1
   6  -7  -2 96.9246 5.54115   1
   5  -7  -2 508.028 14.3853   3
   5  -7  -2 495.343 12.8808   1
   5  -7  -2 498.768 12.7790   1
   4  -7  -2 25.5063 3.40166   1
   4  -7  -2 26.2466 3.71927   3
   4  -7  -2 24.1793 3.37847   1
  -4   7   2 29.7461 2.17883   2
   3  -7  -2 300.013 9.50438   3
   3  -7  -2 294.109 9.45866   1
   3  -7  -2 281.819 9.29570   1
  -3   7   2 288.387 6.98682   2
   2  -7  -2 9.03295 1.78882   5
   2  -7  -2 7.61489 2.54223   3
   2  -7  -2 9.76143 2.85628   1
   2  -7  -2 11.1979 2.77991   1
   2  -7  -2 7.93444 1.98812   5
  -2   7   2 5.06802 1.87485   2
   1  -7  -2 55.9119 2.07640   2
   1  -7  -2 56.7529 3.78563   5
   1  -7  -2 56.0866 4.46748   3
   1  -7  -2 63.7614 6.03600   1
   1  -7  -2 62.4190 4.31047   5
   1  -7  -2 70.9536 5.42919   1
   1  -7  -2 54.9216 1.95445   2
  -1   7   2 62.0151 3.74885   2
   0  -7  -2 543.979 10.9455   2
   0  -7  -2 534.029 14.1363   1
   0  -7  -2 513.942 13.1984   5
   0  -7  -2 527.375 12.6380   5
   0   7   2 523.602 11.9949   2
  -1  -7  -2 133.986 6.80169   1
  -1  -7  -2 133.138 5.02878   2
  -1  -7  -2 141.901 6.72875   5
   1   7   2 119.040 5.20111   2
   1   7   2 129.178 4.12304   4
   1   7   2 120.541 6.30549   1
  -2  -7  -2 378.400 11.6234   5
  -2  -7  -2 376.279 9.58624   2
  -2  -7  -2 380.051 11.5298   1
   2   7   2 396.390 11.6764   1
   2   7   2 344.573 13.1392   5
   2   7   2 364.156 9.82982   2
   2   7   2 373.227 9.55835   4
  -3  -7  -2 6.42533 2.61314   1
  -3  -7  -2 2.66126 2.08418   2
  -3  -7  -2 2.87581 2.68841   5
   3   7   2 3.38207 2.21938   4
   3   7   2 1.52887 2.17227   5
   3   7   2 1.16584 1.72545   2
   3   7   2 0.08953 2.26611   1
  -4  -7  -2 6.43019 2.44340   2
   4   7   2 4.69129 1.94955   2
   4   7   2 3.94681 2.71193   4
   4   7   2 8.35208 2.87598   5
   4   7   2 13.3808 3.34278   1
  -5  -7  -2 35.2743 3.85613   2
   5   7   2 44.1811 3.35845   2
   5   7   2 42.7428 4.99671   1
   5   7   2 41.1459 4.51929   5
   5   7   2 28.2819 4.57945   4
  -6  -7  -2 19.0866 3.61787   2
   6   7   2 29.2796 4.81516   1
   6   7   2 22.8936 5.11665   4
   6   7   2 29.1269 4.13203   5
  -7  -7  -2 4.64796 2.95752   2
   7   7   2 6.56194 4.55618   4
   7   7   2 11.2381 2.94986   5
   7   7   2 13.3191 4.21586   1
  -8  -7  -2 6.74584 3.50315   2
   8   7   2 9.93069 2.42885   5
   8   7   2 8.49652 4.50966   1
   8   7   2 8.93749 5.15699   4
  -9  -7  -2 0.54323 3.17436   2
   9   7   2 6.69210 4.65189   1
   9   7   2 3.37764 5.14486   4
  10   7   2 -3.9233 5.07931   4
  10   7   2 -7.0754 3.91593   1
  11   7   2 11.1442 6.95022   4
  11   7   2 24.0630 5.76114   1
  10  -8  -2 0.97097 2.62406   1
  10  -8  -2 1.21786 2.88509   1
   9  -8  -2 3.56942 3.47253   3
   9  -8  -2 6.55648 2.89780   1
   9  -8  -2 0.16786 2.61323   1
   8  -8  -2 12.0209 3.39120   1
   8  -8  -2 12.3617 4.19850   3
   8  -8  -2 10.2797 3.01453   1
   7  -8  -2 40.4046 4.34186   1
   7  -8  -2 41.8910 4.53688   1
   7  -8  -2 44.5170 5.75720   3
   6  -8  -2 0.14443 2.61109   1
   6  -8  -2 1.28153 2.33122   1
   6  -8  -2 1.17879 2.73231   3
   5  -8  -2 10.9701 3.29594   1
   5  -8  -2 16.9103 3.87511   3
   5  -8  -2 8.52473 3.08914   1
   4  -8  -2 97.5609 6.01216   1
   4  -8  -2 80.5831 5.87020   3
   4  -8  -2 90.0372 6.04026   1
  -4   8   2 88.0331 3.84781   2
   3  -8  -2 33.2682 4.20787   3
   3  -8  -2 20.1118 3.42834   1
   3  -8  -2 18.1090 3.50124   1
  -3   8   2 21.0610 2.56467   2
   2  -8  -2 51.9132 3.11629   5
   2  -8  -2 49.8911 4.89496   1
   2  -8  -2 53.8298 3.53336   5
   2  -8  -2 49.8959 4.57840   1
   2  -8  -2 46.1602 4.75474   3
  -2   8   2 43.7206 3.47047   2
   1  -8  -2 138.500 6.77414   3
   1  -8  -2 137.292 5.58537   5
   1  -8  -2 136.713 7.28940   1
   1  -8  -2 148.998 6.14538   5
  -1   8   2 134.831 5.56905   2
   0  -8  -2 4.62801 2.65889   1
   0  -8  -2 3.82961 1.96341   5
   0  -8  -2 5.89393 2.23782   5
   0  -8  -2 7.16327 1.71231   2
   0   8   2 3.76844 1.99976   2
  -1  -8  -2 369.539 12.1246   1
  -1  -8  -2 367.880 11.5744   5
  -1  -8  -2 383.217 9.36231   2
  -1  -8  -2 360.377 11.0084   5
   1   8   2 371.114 10.1096   2
   1   8   2 409.495 17.0577   1
  -2  -8  -2 95.7948 5.19639   2
  -2  -8  -2 110.842 6.83168   5
  -2  -8  -2 87.4312 6.71538   1
   2   8   2 85.8976 6.64204   1
   2   8   2 94.4039 5.44373   2
   2   8   2 98.1192 4.53356   4
  -3  -8  -2 15.3217 3.51013   1
  -3  -8  -2 6.15942 2.91689   5
  -3  -8  -2 10.3561 2.80763   2
   3   8   2 9.32817 2.83408   4
   3   8   2 10.3476 2.57102   2
   3   8   2 14.4240 3.61694   1
   3   8   2 6.45617 3.01880   5
  -4  -8  -2 913.936 19.8592   2
   4   8   2 960.813 22.9546   1
   4   8   2 927.153 19.5650   2
   4   8   2 949.805 22.6074   5
   4   8   2 907.213 21.4067   4
  -5  -8  -2 6.53864 2.94753   2
   5   8   2 9.91715 3.43014   5
   5   8   2 6.40517 3.60988   4
   5   8   2 5.19563 3.62651   1
   5   8   2 11.4710 2.39620   2
  -6  -8  -2 0.49898 2.89481   2
   6   8   2 -0.8848 1.56875   2
   6   8   2 0.25012 3.74993   1
   6   8   2 -2.6713 3.18138   4
   6   8   2 3.37599 2.90929   5
  -7  -8  -2 3.57595 3.19896   2
   7   8   2 -1.3665 3.77337   4
   7   8   2 3.97274 3.97121   1
   7   8   2 6.60857 3.07047   5
  -8  -8  -2 16.6225 3.98336   2
   8   8   2 17.0476 3.38091   5
   8   8   2 15.6732 5.54139   4
   8   8   2 12.2269 5.11233   1
  -9  -8  -2 2.36814 3.40523   2
   9   8   2 -2.2497 4.30376   1
   9   8   2 2.08968 4.84348   4
 -10  -8  -2 7.83105 3.92471   2
  10   8   2 2.48843 4.73677   1
  10   8   2 -1.3740 5.16666   4
   9  -9  -2 3.77658 3.87674   3
   9  -9  -2 -0.6406 2.85377   1
   8  -9  -2 4.72482 3.05624   1
   8  -9  -2 4.77003 3.73992   3
   7  -9  -2 -0.6993 2.71941   1
   7  -9  -2 2.49981 3.25334   3
   6  -9  -2 55.8956 5.31018   1
   6  -9  -2 56.9546 6.52244   3
   5  -9  -2 4.08762 3.07566   1
   5  -9  -2 8.42955 3.59590   3
   4  -9  -2 43.3047 5.02362   1
   4  -9  -2 47.8708 5.52131   3
  -4   9   2 51.9335 3.99751   2
   3  -9  -2 8.67665 3.24537   1
   3  -9  -2 3.37910 2.92530   3
  -3   9   2 6.29843 2.17126   2
   2  -9  -2 30.4184 3.11471   5
   2  -9  -2 33.3960 2.84161   5
   2  -9  -2 31.4451 4.47812   1
   2  -9  -2 27.6014 4.32633   3
  -2   9   2 30.0188 3.38385   2
   1  -9  -2 77.4453 5.11407   5
   1  -9  -2 79.1454 6.06420   3
   1  -9  -2 73.3413 6.48048   1
   1  -9  -2 73.6498 4.72590   5
  -1   9   2 79.2226 4.99475   2
   0  -9  -2 504.880 10.6876   2
   0  -9  -2 497.138 13.1495   5
   0  -9  -2 533.755 15.5226   1
   0  -9  -2 503.627 13.9493   5
   0   9   2 508.091 12.8963   2
  -1  -9  -2 24.0150 4.29308   1
  -1  -9  -2 25.5369 3.80583   5
  -1  -9  -2 23.2150 2.82356   2
  -1  -9  -2 19.3543 3.09571   5
   1   9   2 25.4607 3.36039   2
  -2  -9  -2 9.51607 3.48192   1
  -2  -9  -2 5.24080 2.46051   2
  -2  -9  -2 6.90007 3.09792   5
   2   9   2 5.81563 2.55048   2
  -3  -9  -2 28.3656 3.62533   2
   3   9   2 24.7463 3.47689   2
  -4  -9  -2 84.7363 6.20325   2
   4   9   2 81.7507 7.27701   5
   4   9   2 96.1262 5.89511   2
   4   9   2 82.9573 6.18083   4
   4   9   2 76.4997 7.31289   1
  -5  -9  -2 2.31814 2.95309   2
   5   9   2 2.91466 3.09782   5
   5   9   2 4.17694 3.96460   1
   5   9   2 5.82804 2.60783   2
   5   9   2 -0.2201 3.06156   4
  -6  -9  -2 -3.6628 2.73595   2
   6   9   2 -0.1023 3.69464   1
   6   9   2 -0.7622 1.96348   2
   6   9   2 2.80881 3.64587   4
   6   9   2 0.92544 3.03227   5
  -7  -9  -2 35.6650 4.90927   2
   7   9   2 37.9848 5.13536   5
   7   9   2 36.7578 6.28638   4
   7   9   2 39.7210 6.35794   1
  -8  -9  -2 -3.6295 3.11985   2
   8   9   2 -5.5931 4.00632   4
   8   9   2 1.74311 2.81348   5
   8   9   2 -5.2341 3.86361   1
  -9  -9  -2 -2.9575 3.48687   2
   9   9   2 4.74901 2.43930   5
   9   9   2 -5.6048 4.54232   4
   9   9   2 10.7308 5.32041   1
 -10  -9  -2 5.44587 4.15170   2
  10   9   2 22.7780 6.22946   1
  10   9   2 2.94577 5.65098   4
   8 -10  -2 9.69263 4.26963   3
   8 -10  -2 10.2470 3.87653   1
   7 -10  -2 -2.3966 3.09459   1
   7 -10  -2 4.92677 3.74792   3
   6 -10  -2 1.51999 3.24164   3
   6 -10  -2 1.02587 3.25971   1
   5 -10  -2 20.0368 4.38833   1
   5 -10  -2 25.2141 5.01468   3
   4 -10  -2 48.7967 5.93665   3
   4 -10  -2 39.5803 5.49041   1
   3 -10  -2 14.2768 3.97479   3
   3 -10  -2 16.5362 4.29935   1
  -3  10   2 15.0887 3.22794   2
   2 -10  -2 43.1865 5.53579   1
   2 -10  -2 46.3934 3.54298   5
   2 -10  -2 41.8970 5.40443   3
   2 -10  -2 45.0684 3.93706   5
  -2  10   2 44.4314 4.29315   2
   1 -10  -2 5.84222 2.26318   5
   1 -10  -2 11.7566 3.04271   5
   1 -10  -2 7.37873 3.63233   3
   1 -10  -2 5.52186 3.48171   1
  -1  10   2 0.89236 2.44068   2
   0 -10  -2 40.2584 5.11144   3
   0 -10  -2 48.8055 4.55819   5
   0 -10  -2 56.7931 5.21862   5
   0 -10  -2 51.5713 6.04245   1
   0 -10  -2 58.1148 3.24183   2
   0  10   2 56.2475 4.90966   2
  -1 -10  -2 0.71353 3.31697   1
  -1 -10  -2 1.83680 2.39989   5
  -1 -10  -2 2.05120 2.95944   5
  -1 -10  -2 3.94533 2.04940   2
   1  10   2 1.19077 2.54678   2
  -2 -10  -2 26.2385 3.35912   2
  -2 -10  -2 26.3667 4.90988   5
  -2 -10  -2 18.5477 5.79571   5
   2  10   2 21.2588 3.62978   2
  -3 -10  -2 735.905 16.7723   2
   3  10   2 700.436 17.3584   2
  -4 -10  -2 24.4054 3.96328   2
   4  10   2 27.2365 3.93077   2
  -5 -10  -2 13.2008 3.64093   2
   5  10   2 14.8681 3.30853   2
  -6 -10  -2 54.5690 5.48725   2
   6  10   2 44.9044 6.31951   5
   6  10   2 54.1756 4.53315   2
  -7 -10  -2 4.64635 3.61274   2
   7  10   2 -0.7801 3.37467   5
  -8 -10  -2 -0.7172 3.59674   2
   8  10   2 -0.8876 3.01653   5
  -9 -10  -2 1.90969 3.88971   2
   9  10   2 1.29323 2.80868   5
   7 -11  -2 8.65417 4.46423   3
   7 -11  -2 -2.5618 3.58704   1
   6 -11  -2 22.2102 5.04760   1
   6 -11  -2 27.3586 5.64383   3
   5 -11  -2 1.90232 3.39917   3
   5 -11  -2 -1.8928 3.53152   1
   4 -11  -2 20.9806 4.70884   3
   4 -11  -2 15.2480 4.75569   1
   3 -11  -2 2.81432 3.66603   1
   3 -11  -2 5.16385 3.70866   3
  -3  11   2 -3.0249 2.80303   2
   2 -11  -2 -1.1049 1.74701   5
   2 -11  -2 -2.5594 3.39004   1
   2 -11  -2 -0.1182 1.89715   5
   2 -11  -2 -1.7347 3.10400   3
  -2  11   2 -1.9062 2.67323   2
   1 -11  -2 38.3327 5.61207   3
   1 -11  -2 29.9278 5.50199   1
   1 -11  -2 32.4229 4.23763   5
   1 -11  -2 36.2536 3.86162   5
  -1  11   2 31.0666 4.39084   2
   0 -11  -2 60.9390 6.60534   3
   0 -11  -2 54.9933 5.76085   5
   0 -11  -2 62.5547 3.23471   2
   0 -11  -2 66.6844 7.12477   1
   0 -11  -2 55.0545 5.23316   5
   0  11   2 55.9574 5.34923   2
  -1 -11  -2 86.4084 4.76633   2
  -1 -11  -2 88.3110 7.17970   5
  -1 -11  -2 61.9483 5.85825   5
   1  11   2 86.4466 6.53947   2
  -2 -11  -2 96.4982 5.70095   2
  -2 -11  -2 110.248 8.84006   5
   2  11   2 103.760 6.99471   2
  -3 -11  -2 -1.6277 2.69153   2
   3  11   2 0.36583 2.59291   2
  -4 -11  -2 14.2498 3.62506   2
   4  11   2 25.1395 4.17366   2
  -5 -11  -2 7.56265 3.35116   2
   5  11   2 7.07907 3.11605   2
  -6 -11  -2 15.0517 4.06789   2
   6  11   2 7.37879 2.95258   2
  -7 -11  -2 7.12081 3.87396   2
   7  11   2 12.5847 4.58567   5
   7  11   2 5.35296 2.29883   2
  -8 -11  -2 0.61258 3.71218   2
   8  11   2 3.29072 3.48434   5
   6 -12  -2 -0.6303 3.77283   3
   6 -12  -2 2.37650 4.35487   1
   5 -12  -2 3.95951 3.95204   3
   5 -12  -2 4.09498 4.60521   1
   4 -12  -2 17.2090 5.23537   1
   4 -12  -2 12.9282 4.58025   3
   3 -12  -2 22.5086 5.20484   3
   3 -12  -2 28.4194 5.69575   1
  -3  12   2 23.1123 4.40124   2
   2 -12  -2 63.3090 7.32374   3
   2 -12  -2 67.9784 4.50170   5
   2 -12  -2 74.3439 4.63185   5
   2 -12  -2 63.4027 7.43213   1
  -2  12   2 69.9450 6.09287   2
   1 -12  -2 14.6836 3.54544   5
   1 -12  -2 13.0177 5.12647   1
   1 -12  -2 11.1129 2.94856   5
   1 -12  -2 9.07423 4.24642   3
  -1  12   2 13.7609 3.90495   2
   0 -12  -2 -1.4007 2.98500   5
   0 -12  -2 -1.0369 2.77517   5
   0 -12  -2 -1.6640 3.73266   3
   0  12   2 8.21614 3.53951   2
  -1 -12  -2 4.44562 2.18842   2
  -1 -12  -2 3.48984 2.90778   5
  -1 -12  -2 4.10498 4.04585   3
  -1 -12  -2 8.56748 3.86678   5
   1  12   2 11.0627 3.71118   2
  -2 -12  -2 10.9800 2.94929   2
   2  12   2 9.31721 3.75381   2
  -3 -12  -2 2.39876 2.85675   2
   3  12   2 4.44031 3.06665   2
  -4 -12  -2 12.7934 3.52789   2
   4  12   2 6.42900 3.32597   2
  -5 -12  -2 30.1581 4.51140   2
   5  12   2 20.2697 3.98641   2
  -6 -12  -2 6.92452 3.64389   2
   6  12   2 8.99732 3.29993   2
   4 -13  -2 0.27699 3.68258   3
   4 -13  -2 -1.6131 4.04727   1
   3 -13  -2 4.53724 4.82398   1
   3 -13  -2 5.48431 4.24908   3
  -3  13   2 4.40691 3.77846   2
   2 -13  -2 25.2339 2.91651   5
   2 -13  -2 30.9236 5.99581   3
   2 -13  -2 22.8319 5.95109   1
   2 -13  -2 28.3293 3.10593   5
  -2  13   2 31.2141 5.08458   2
   1 -13  -2 15.3499 5.26960   3
   1 -13  -2 8.99319 2.92915   5
   1 -13  -2 17.4645 3.47619   5
  -1  13   2 5.56556 3.74498   2
   0 -13  -2 -0.6069 2.83205   5
   0 -13  -2 3.47517 3.01010   5
   0 -13  -2 -0.6119 3.95841   3
   0  13   2 -3.2595 3.11492   2
  -1 -13  -2 14.1216 4.29134   5
  -1 -13  -2 11.8346 2.27823   2
  -1 -13  -2 13.0436 4.92642   3
   1  13   2 12.7463 4.16952   2
  -2 -13  -2 5.04544 2.52680   2
   2  13   2 7.88003 3.66641   2
  -3 -13  -2 8.21101 3.06583   2
   3  13   2 -1.4465 3.07646   2
  -4 -13  -2 6.83182 3.23124   2
   4  13   2 2.71797 3.31369   2
  -5 -13  -2 -3.4289 2.83330   2
   5  13   2 2.58299 3.25577   2
   0 -14  -2 5.27043 3.41753   5
   0 -14  -2 8.15504 4.77043   3
   0 -14  -2 4.08363 3.11281   5
   0  14   2 2.31838 3.92305   2
  -1 -14  -2 7.07773 4.65906   3
  -1 -14  -2 9.50270 4.08006   5
   1  14   2 5.98559 3.85063   2
   4  13  -3 0.93683 3.16468   2
  -4 -13   3 0.98204 2.82174   2
   3  13  -3 3.30765 3.56182   2
  -3 -13   3 -2.0634 4.75470   3
  -3 -13   3 3.67952 2.70994   2
   2  13  -3 -2.0086 3.37666   2
  -2 -13   3 -2.3169 1.97933   2
  -2 -13   3 -2.3247 4.14678   3
   1  13  -3 -2.4772 3.03969   2
  -1 -13   3 6.45329 4.47966   3
  -1 -13   3 1.66579 2.97127   5
  -1 -13   3 -1.9407 1.56627   2
   0  13  -3 12.1592 4.12325   2
   0 -13   3 11.7821 3.56228   5
   0 -13   3 13.9459 5.02932   3
   0 -13   3 18.7838 4.28077   5
  -1  13  -3 4.81753 3.84124   2
   1 -13   3 4.30797 2.65349   5
   1 -13   3 -1.6741 2.10459   5
   1 -13   3 3.42431 4.33274   3
  -2  13  -3 8.69548 4.07959   2
   2 -13   3 0.35321 4.49298   1
   2 -13   3 1.35376 4.50466   3
   2 -13   3 5.90078 1.87687   5
  -3  13  -3 -0.5038 3.66203   2
   3 -13   3 3.39225 4.75225   1
   3 -13   3 -2.6321 3.84284   3
   4 -13   3 3.13266 4.61928   1
   4 -13   3 9.51856 5.14315   3
   6  12  -3 0.66027 2.92495   2
  -6 -12   3 -0.8170 3.20932   2
   5  12  -3 2.12577 3.02035   2
  -5 -12   3 -0.1826 2.90334   2
   4  12  -3 4.11954 3.18139   2
  -4 -12   3 0.78259 2.87927   2
   3  12  -3 10.7732 3.83071   2
  -3 -12   3 13.4771 4.94403   3
  -3 -12   3 13.7877 3.14141   2
   2  12  -3 2.33086 3.27132   2
  -2 -12   3 -0.3248 2.15426   2
  -2 -12   3 2.74223 4.28285   3
   1  12  -3 4.16795 3.28210   2
  -1 -12   3 10.0625 3.67556   5
  -1 -12   3 9.87999 2.15485   2
  -1 -12   3 13.5563 5.02044   3
   0  12  -3 0.89319 3.26166   2
   0 -12   3 0.67197 3.84286   3
   0 -12   3 0.55280 2.91242   5
   0 -12   3 2.77194 2.92302   5
  -1  12  -3 36.9689 5.06779   2
   1 -12   3 45.9448 4.70780   5
   1 -12   3 33.7271 5.99444   3
   1 -12   3 43.4825 6.47164   1
   1 -12   3 40.2661 4.27970   5
  -2  12  -3 26.1683 4.61323   2
   2 -12   3 37.6920 6.35051   1
   2 -12   3 12.2969 5.15813   3
   2 -12   3 24.2997 2.90557   5
   2 -12   3 25.5081 2.79962   5
  -3  12  -3 13.4619 3.90342   2
   3 -12   3 13.8224 4.67281   1
   3 -12   3 10.9123 4.73442   3
   4 -12   3 11.0236 4.84392   1
   4 -12   3 7.73600 4.67848   3
   5 -12   3 0.94127 4.22958   3
   5 -12   3 -0.3876 4.12074   1
   6 -12   3 -4.4017 3.87974   3
   6 -12   3 -2.7411 3.84656   1
   7  11  -3 11.8234 2.78585   2
  -7 -11   3 7.59515 3.91019   2
   6  11  -3 1.32355 2.66639   2
  -6 -11   3 2.67457 3.27303   2
   5  11  -3 0.90663 2.80687   2
  -5 -11   3 1.84101 3.23013   2
   4  11  -3 38.5446 4.91129   2
  -4 -11   3 32.3934 4.17224   2
   3  11  -3 7.24494 3.49230   2
  -3 -11   3 9.00330 3.06997   2
   2  11  -3 1.11255 2.98361   2
  -2 -11   3 -0.3323 3.50083   5
  -2 -11   3 0.07347 2.28515   2
  -2 -11   3 2.44657 3.89227   3
   1  11  -3 20.1528 4.00312   2
  -1 -11   3 16.0345 3.98019   5
  -1 -11   3 23.2653 5.19106   3
  -1 -11   3 17.6444 2.54577   2
   0  11  -3 1.43573 3.02505   2
   0 -11   3 0.32392 2.58119   5
   0 -11   3 4.71076 3.98884   3
   0 -11   3 5.44819 3.92977   1
   0 -11   3 1.84120 1.28979   2
   0 -11   3 -2.2912 2.73338   5
  -1  11  -3 6.59828 3.29736   2
   1 -11   3 6.52858 3.99065   1
   1 -11   3 7.38143 2.62111   5
   1 -11   3 8.44669 2.60171   5
   1 -11   3 9.07852 4.21178   3
  -2  11  -3 14.8856 3.70671   2
   2 -11   3 13.1242 2.36021   5
   2 -11   3 18.5276 4.66109   1
   2 -11   3 14.4684 2.41900   5
   2 -11   3 12.2965 4.67663   3
  -3  11  -3 -1.7206 2.74879   2
   3 -11   3 1.63989 3.57659   1
   3 -11   3 -3.6203 3.32448   3
   4 -11   3 69.5035 7.00178   1
   4 -11   3 84.1708 8.33214   3
   5 -11   3 20.9116 5.65981   3
   5 -11   3 15.6394 4.50916   1
   6 -11   3 6.82611 4.64820   3
   6 -11   3 -0.3582 3.54271   1
   7 -11   3 8.05714 4.06245   1
   7 -11   3 12.1876 5.30209   3
   8  10  -3 28.6093 5.36210   5
  -8 -10   3 16.8041 4.44144   2
   7  10  -3 9.65317 4.22014   5
  -7 -10   3 10.7759 3.84887   2
   6  10  -3 -0.1971 2.32485   2
  -6 -10   3 -0.1116 2.93021   2
   5  10  -3 9.13760 3.22732   2
  -5 -10   3 12.4581 3.62647   2
   4  10  -3 46.8225 4.97632   2
  -4 -10   3 38.3507 4.47920   2
   3  10  -3 8.95040 3.39147   2
  -3 -10   3 11.6311 3.03144   2
   2  10  -3 9.81688 3.29803   2
  -2 -10   3 9.32937 3.73553   5
  -2 -10   3 5.52915 2.44534   2
   1  10  -3 45.1011 4.74132   2
  -1 -10   3 37.8266 5.18076   3
  -1 -10   3 41.0409 4.89481   5
  -1 -10   3 40.8196 5.55199   1
  -1 -10   3 41.7749 3.36000   2
   0  10  -3 14.9601 3.32123   2
   0 -10   3 18.3639 4.39761   3
   0 -10   3 19.0181 4.25874   1
   0 -10   3 17.7070 3.39591   5
   0 -10   3 16.9002 1.87724   2
  -1  10  -3 36.3073 4.22104   2
   1 -10   3 29.1413 4.75124   1
   1 -10   3 36.1414 3.96815   5
   1 -10   3 33.8209 3.83433   5
   1 -10   3 32.0050 5.03323   3
  -2  10  -3 26.0260 3.74854   2
   2 -10   3 19.9126 4.23808   1
   2 -10   3 19.0918 2.49867   5
   2 -10   3 18.6815 2.52193   5
   2 -10   3 17.2386 4.34618   3
  -3  10  -3 24.5979 3.60594   2
   3 -10   3 21.9023 5.04260   3
   3 -10   3 24.1535 4.70112   1
   4 -10   3 59.1924 7.12567   3
   4 -10   3 43.2714 5.55855   1
   5 -10   3 1.07441 3.24822   1
   5 -10   3 -3.2041 3.45604   3
   6 -10   3 48.2757 5.70214   1
   6 -10   3 74.8561 8.70201   3
   7 -10   3 79.5310 9.10009   3
   7 -10   3 58.4893 5.95124   1
   8 -10   3 1.30501 3.20105   1
   8 -10   3 1.48114 3.89122   3
   9   9  -3 -0.9682 2.29257   5
   9   9  -3 2.80990 2.65904   5
  -9  -9   3 -3.5789 3.67673   2
   8   9  -3 9.62900 3.88287   5
  -8  -9   3 9.26578 3.76299   2
   7   9  -3 4.21756 3.40694   5
  -7  -9   3 0.35055 3.31014   2
   6   9  -3 2.81870 3.37573   5
   6   9  -3 -1.8177 2.07362   2
  -6  -9   3 -4.5770 2.80956   2
   5   9  -3 44.5407 4.45110   2
   5   9  -3 48.1448 5.78950   5
  -5  -9   3 48.2606 4.80624   2
   4   9  -3 31.7596 4.08194   2
  -4  -9   3 33.3819 4.03619   2
   3   9  -3 3.07851 2.65421   2
  -3  -9   3 -2.6406 2.26858   2
   2   9  -3 1.02446 2.32210   2
  -2  -9   3 -1.3400 1.96871   2
  -2  -9   3 -1.0221 2.17836   5
  -2  -9   3 -0.1545 2.67559   1
   1   9  -3 65.5732 5.27238   2
  -1  -9   3 71.6795 5.80231   5
  -1  -9   3 80.3910 6.34393   3
  -1  -9   3 90.8828 6.99149   1
  -1  -9   3 64.4028 4.06516   2
   0   9  -3 30.1849 3.79731   2
   0  -9   3 36.0927 3.97715   5
   0  -9   3 27.3944 4.53005   1
   0  -9   3 32.7305 2.51426   2
   0  -9   3 34.8912 4.88646   3
  -1   9  -3 47.9793 4.31055   2
   1  -9   3 38.7176 4.95116   3
   1  -9   3 50.2911 4.26752   5
   1  -9   3 47.0149 5.18727   1
   1  -9   3 44.6595 4.05291   5
  -2   9  -3 42.5592 3.91232   2
   2  -9   3 33.8901 4.91847   3
   2  -9   3 38.2924 4.69346   1
   2  -9   3 36.1203 3.05780   5
   2  -9   3 42.9119 3.23324   5
  -3   9  -3 6.91505 2.34777   2
   3  -9   3 6.30651 3.09112   1
   3  -9   3 5.53390 3.27098   3
   4  -9   3 0.49056 3.09103   3
   4  -9   3 -1.5684 2.73169   1
   4  -9   3 3.91104 2.82221   1
   5  -9   3 4.40055 3.65529   3
   5  -9   3 9.59328 3.20049   1
   5  -9   3 0.13901 2.90078   1
   6  -9   3 45.2633 5.03717   1
   6  -9   3 52.5340 7.03945   3
   6  -9   3 45.8329 4.91657   1
   7  -9   3 14.2558 3.39502   1
   7  -9   3 7.19313 3.14907   1
   7  -9   3 13.0023 4.70579   3
   8  -9   3 33.0438 6.62590   3
   8  -9   3 34.7453 4.40142   1
   8  -9   3 36.5816 4.62250   1
   9  -9   3 3.50519 2.68056   1
   9  -9   3 2.08923 4.06943   3
   9  -9   3 0.11964 2.67683   1
  10   8  -3 2.38131 4.78346   1
 -10  -8   3 3.48603 4.16136   2
   9   8  -3 33.3125 3.34366   5
   9   8  -3 29.9281 3.21070   5
   9   8  -3 41.6109 6.57196   1
  -9  -8   3 30.0923 5.01824   2
   8   8  -3 22.6373 5.52440   1
   8   8  -3 20.9401 3.85104   5
   8   8  -3 17.2979 3.53413   5
  -8  -8   3 15.1954 4.11774   2
   7   8  -3 2.44800 3.13826   5
   7   8  -3 -0.3225 3.52922   1
  -7  -8   3 3.61706 3.17107   2
   6   8  -3 36.2657 5.50069   1
   6   8  -3 39.9585 3.36004   2
   6   8  -3 36.7596 5.01316   5
  -6  -8   3 42.7111 4.59595   2
   5   8  -3 39.6273 5.22193   1
   5   8  -3 41.1742 3.92594   2
   5   8  -3 38.3700 4.94848   5
  -5  -8   3 26.2726 3.75456   2
   4   8  -3 16.8628 4.22430   5
   4   8  -3 15.1636 2.98961   2
   4   8  -3 18.4574 4.04319   1
  -4  -8   3 15.9688 3.07542   2
   3   8  -3 93.3039 6.81061   1
   3   8  -3 98.3151 7.02651   5
   3   8  -3 88.5916 5.45479   2
  -3  -8   3 83.6478 5.11888   2
  -3  -8   3 92.4244 6.37619   5
  -3  -8   3 103.294 7.18894   1
   2   8  -3 386.000 11.0012   2
   2   8  -3 402.939 12.2121   1
  -2  -8   3 397.119 12.7954   1
  -2  -8   3 406.930 10.0943   2
  -2  -8   3 377.216 12.0190   5
   1   8  -3 49.1448 4.34811   2
  -1  -8   3 46.0410 4.55289   5
  -1  -8   3 47.4020 3.39220   2
  -1  -8   3 55.3947 5.43816   1
   0   8  -3 9.36500 2.45138   2
   0  -8   3 8.38549 1.57528   2
   0  -8   3 7.41221 1.03814   4
   0  -8   3 4.43952 2.20839   5
   0  -8   3 11.0239 3.00019   1
   0  -8   3 9.70843 3.17844   3
  -1   8  -3 22.0513 2.86935   2
   1  -8   3 16.9136 3.43501   1
   1  -8   3 15.3456 2.73326   5
   1  -8   3 18.8081 3.67901   3
   1  -8   3 19.9859 2.66543   5
  -2   8  -3 53.0060 3.84216   2
   2  -8   3 48.6945 4.60474   1
   2  -8   3 51.9789 4.89973   1
   2  -8   3 50.9919 5.19679   3
   2  -8   3 55.0717 3.24072   5
   2  -8   3 54.2322 3.15852   5
  -3   8  -3 0.40479 1.71684   2
   3  -8   3 1.95143 2.12530   1
   3  -8   3 -1.8695 2.15522   1
   3  -8   3 -2.1528 2.36848   3
  -4   8  -3 8.86661 1.98689   2
   4  -8   3 4.49045 1.73114   4
   4  -8   3 12.8671 3.88391   3
   4  -8   3 7.39313 2.76651   1
   4  -8   3 5.87504 2.46875   1
   5  -8   3 39.5683 4.29360   1
   5  -8   3 40.9795 3.68289   4
   5  -8   3 35.2026 4.09940   1
   5  -8   3 45.1659 6.16090   3
   6  -8   3 3.75808 2.72624   4
   6  -8   3 7.35092 2.72088   1
   6  -8   3 2.85873 2.67615   1
   6  -8   3 6.30048 3.66640   3
   7  -8   3 36.3350 4.91889   4
   7  -8   3 38.5680 4.00382   1
   7  -8   3 53.8472 7.04266   3
   7  -8   3 44.6468 4.34056   1
   8  -8   3 16.0162 3.19169   1
   8  -8   3 17.2075 3.18301   1
   8  -8   3 20.2428 5.28078   3
   9  -8   3 1.61834 2.43663   1
   9  -8   3 1.77872 2.53599   1
   9  -8   3 -0.2013 3.97358   3
  10  -8   3 7.51427 2.79987   1
  10  -8   3 10.0778 2.77493   1
  10  -8   3 5.93597 4.73177   3
  10   7  -3 9.01212 4.89404   1
 -10  -7   3 9.02596 4.03752   2
   9   7  -3 20.9458 5.27508   1
  -9  -7   3 35.9695 4.80916   2
   8   7  -3 13.9024 2.90475   5
   8   7  -3 15.7763 2.88180   5
   8   7  -3 12.3273 4.46625   1
  -8  -7   3 20.1094 4.05571   2
   7   7  -3 25.4607 3.91734   5
   7   7  -3 31.1741 4.91395   1
  -7  -7   3 25.5582 3.96284   2
   6   7  -3 19.4918 3.74388   5
   6   7  -3 27.4332 2.28582   2
   6   7  -3 28.0288 4.82304   1
  -6  -7   3 29.7407 3.94147   2
   5   7  -3 302.077 10.9493   5
   5   7  -3 299.383 8.55276   2
   5   7  -3 312.250 11.3693   1
  -5  -7   3 308.152 9.42818   2
   4   7  -3 10.8914 3.11103   5
   4   7  -3 14.6934 3.47564   1
   4   7  -3 8.22273 2.38634   2
  -4  -7   3 8.74901 2.55013   2
   3   7  -3 46.8983 4.75293   1
   3   7  -3 47.6940 5.09000   5
   3   7  -3 49.5239 4.18290   2
  -3  -7   3 44.7635 4.35999   5
  -3  -7   3 54.7544 4.21709   2
  -3  -7   3 53.0301 5.01557   1
   2   7  -3 159.322 7.37634   1
   2   7  -3 166.381 6.57138   2
  -2  -7   3 164.068 7.74548   1
  -2  -7   3 156.528 7.16243   5
  -2  -7   3 165.977 5.95598   2
   1   7  -3 33.4808 3.80376   1
   1   7  -3 31.5635 3.28293   2
  -1  -7   3 38.8372 4.19975   1
  -1  -7   3 23.8361 3.27010   5
  -1  -7   3 32.6518 2.83920   2
   0   7  -3 87.4859 4.65051   2
   0  -7   3 85.6490 4.94174   5
   0  -7   3 93.7978 5.92696   1
   0  -7   3 80.9053 3.39965   2
   0  -7   3 86.6840 5.28866   3
  -1   7  -3 479.527 11.0821   2
   1  -7   3 474.719 11.2123   5
   1  -7   3 472.896 13.0159   1
   1  -7   3 458.698 12.6740   1
   1  -7   3 478.651 13.1260   3
  -2   7  -3 804.222 16.0015   2
   2  -7   3 786.590 18.0176   1
   2  -7   3 811.807 15.5243   5
   2  -7   3 790.257 15.3709   5
   2  -7   3 805.522 19.0076   3
   2  -7   3 813.291 18.3896   1
  -3   7  -3 632.545 12.5962   2
   3  -7   3 627.574 16.4860   3
   3  -7   3 615.118 15.1232   1
   3  -7   3 613.266 12.4430   4
   3  -7   3 646.906 14.9751   1
  -4   7  -3 4.76776 1.35313   2
   4  -7   3 5.66038 2.32410   1
   4  -7   3 5.56302 2.04168   4
   4  -7   3 6.38648 3.25177   3
   4  -7   3 6.15971 2.50073   1
   5  -7   3 6.85246 2.44203   1
   5  -7   3 6.24426 2.39611   1
   5  -7   3 4.80401 3.13455   3
   5  -7   3 10.1738 2.65729   4
   6  -7   3 22.0471 3.04542   1
   6  -7   3 22.1528 3.75574   4
   6  -7   3 26.2343 3.16603   1
   6  -7   3 18.8289 4.58833   3
   7  -7   3 48.6987 6.25990   3
   7  -7   3 41.6670 3.68253   1
   7  -7   3 49.7119 5.50214   4
   7  -7   3 48.0381 3.90562   1
   8  -7   3 7.91747 2.37899   1
   8  -7   3 8.05119 2.40981   1
   8  -7   3 9.12819 4.17458   3
   8  -7   3 5.14282 3.76678   4
   9  -7   3 44.8142 3.69120   1
   9  -7   3 54.7163 6.75474   4
   9  -7   3 51.6314 7.27299   3
   9  -7   3 54.2523 4.24422   1
  10  -7   3 11.9363 2.49577   1
  10  -7   3 8.27604 2.37220   1
  10  -7   3 11.0103 4.83162   4
  10  -7   3 8.13301 4.74006   3
  11  -7   3 -1.9630 1.89405   1
  11  -7   3 -0.6889 1.95784   1
  11  -7   3 4.06805 4.62768   3
  11  -7   3 -6.9500 4.05883   4
  11   6  -3 -3.5392 4.17466   1
  10   6  -3 -5.8647 3.77404   1
   9   6  -3 47.7652 6.30352   1
  -9  -6   3 49.2888 5.08603   2
   8   6  -3 11.9463 2.06865   5
   8   6  -3 12.6437 4.18695   1
  -8  -6   3 16.6525 3.46819   2
   7   6  -3 11.6861 2.65434   5
   7   6  -3 9.77389 2.44209   5
   7   6  -3 3.98135 3.30452   1
  -7  -6   3 3.31704 2.67278   2
   6   6  -3 4.82480 2.38527   5
   6   6  -3 3.23895 2.93127   1
  -6  -6   3 2.58451 2.35491   2
   5   6  -3 8.82234 1.86650   2
   5   6  -3 8.54375 3.05442   1
   5   6  -3 8.84710 2.77961   5
  -5  -6   3 4.66274 2.37408   2
   4   6  -3 32.7625 3.96923   5
   4   6  -3 36.9316 4.01171   1
   4   6  -3 40.5708 3.44813   2
  -4  -6   3 33.6922 3.30661   2
   3   6  -3 516.411 12.2410   2
   3   6  -3 536.434 13.7797   1
   3   6  -3 538.510 14.2633   5
  -3  -6   3 505.854 13.5835   1
  -3  -6   3 519.793 11.8763   2
   2   6  -3 349.516 10.2436   1
   2   6  -3 349.667 10.9052   5
   2   6  -3 343.959 9.24575   2
  -2  -6   3 360.073 10.6987   1
  -2  -6   3 336.673 10.1626   5
  -2  -6   3 357.441 8.71120   2
   1   6  -3 76.0918 4.20862   2
   1   6  -3 81.3651 4.82428   1
  -1  -6   3 90.7868 5.42747   1
  -1  -6   3 85.4096 3.69029   2
  -1  -6   3 78.2843 4.73641   5
   0   6  -3 -1.0574 1.73218   2
   0  -6   3 0.28044 2.14471   1
   0  -6   3 2.32845 2.41776   3
   0  -6   3 -2.3074 1.63410   5
   0  -6   3 0.94906 1.21826   2
  -1   6  -3 180.450 5.55943   2
   1  -6   3 172.759 3.57491   2
   1  -6   3 176.687 4.35184   4
   1  -6   3 170.521 3.53831   2
   1  -6   3 176.561 6.67410   1
   1  -6   3 179.338 6.99700   1
   1  -6   3 171.499 6.99579   3
   1  -6   3 174.454 5.72842   5
   1  -6   3 177.103 3.62095   2
  -2   6  -3 151.628 4.73743   2
   2  -6   3 159.366 6.19274   1
   2  -6   3 149.654 4.39543   5
   2  -6   3 152.719 4.48769   4
   2  -6   3 155.869 4.49668   5
   2  -6   3 161.616 6.90543   3
   2  -6   3 162.829 6.53441   1
  -3   6  -3 253.343 5.68822   2
   3  -6   3 234.182 6.70097   4
   3  -6   3 246.473 7.54784   1
   3  -6   3 245.826 8.90098   3
   3  -6   3 240.395 7.75386   1
   4  -6   3 41.1268 3.70503   4
   4  -6   3 41.5999 3.53247   1
   4  -6   3 39.4715 3.22853   1
   4  -6   3 51.2920 5.39736   3
   5  -6   3 12.7880 3.52962   3
   5  -6   3 13.0657 2.30972   1
   5  -6   3 11.8468 2.75582   4
   5  -6   3 9.08889 1.96696   1
   6  -6   3 464.785 10.8358   1
   6  -6   3 476.193 13.8610   4
   6  -6   3 480.357 15.2212   3
   6  -6   3 484.056 10.6772   1
   7  -6   3 52.5901 3.36867   1
   7  -6   3 48.5768 3.34293   1
   7  -6   3 47.8643 6.14230   3
   7  -6   3 48.7021 5.56148   4
   8  -6   3 0.01184 1.62504   1
   8  -6   3 1.80196 1.61527   1
   8  -6   3 3.24059 3.36043   3
   8  -6   3 5.62036 3.81448   4
   9  -6   3 29.7928 5.92162   4
   9  -6   3 29.8843 5.85068   3
  10  -6   3 1.08436 4.57713   4
  10  -6   3 0.02357 3.90669   3
  11  -6   3 0.29469 3.85973   3
  11  -6   3 -2.0812 4.04527   4
  11   5  -3 6.01543 4.48069   1
  10   5  -3 21.4473 4.97082   1
   9   5  -3 25.7501 4.70327   1
   8   5  -3 22.9624 4.11695   1
  -8  -5   3 21.2940 3.35781   2
   7   5  -3 6.88712 3.14268   1
   7   5  -3 6.85562 1.94836   5
   7   5  -3 7.76910 2.06610   5
  -7  -5   3 5.33584 2.47465   2
   6   5  -3 8.84108 2.26087   5
   6   5  -3 6.96285 2.93800   1
   6   5  -3 8.27217 2.61242   5
   6   5  -3 11.3662 2.86221   1
  -6  -5   3 7.81011 2.45127   2
   5   5  -3 9.11383 1.45600   2
   5   5  -3 6.51520 2.62047   1
   5   5  -3 8.34665 1.27539   2
   5   5  -3 11.8365 2.72659   5
  -5  -5   3 13.1692 2.44524   2
   4   5  -3 16.4846 2.98228   1
   4   5  -3 19.1026 2.34901   2
   4   5  -3 20.7193 3.43839   5
  -4  -5   3 22.9298 2.74732   2
   3   5  -3 347.741 10.2196   1
   3   5  -3 362.672 10.5594   5
   3   5  -3 355.447 8.96254   2
  -3  -5   3 359.975 10.3446   1
  -3  -5   3 356.675 8.82116   2
   2   5  -3 195.573 7.38071   5
   2   5  -3 223.030 7.41653   1
   2   5  -3 214.540 6.45172   2
  -2  -5   3 202.921 7.34994   1
  -2  -5   3 210.997 6.00203   2
   1   5  -3 121.393 5.27017   1
   1   5  -3 128.993 4.78457   2
  -1  -5   3 123.452 4.19013   2
  -1  -5   3 120.167 5.25582   5
  -1  -5   3 124.427 5.66849   1
   0   5  -3 4357.89 72.0550   2
   0  -5   3 4359.87 73.4611   3
   0  -5   3 4336.77 73.7610   1
   0  -5   3 4293.54 70.8441   2
   0  -5   3 4318.74 72.7455   5
  -1   5  -3 238.304 6.01643   2
   1  -5   3 230.552 6.19643   5
   1  -5   3 231.788 5.32390   4
   1  -5   3 235.826 4.39405   2
   1  -5   3 229.084 7.02358   1
   1  -5   3 231.534 4.44139   2
   1  -5   3 233.234 7.29363   1
   1  -5   3 241.126 7.68304   3
  -2   5  -3 2336.21 38.7854   2
   2  -5   3 2318.76 38.6444   5
   2  -5   3 2349.76 41.0636   1
   2  -5   3 2327.66 40.6592   1
   2  -5   3 2300.16 42.0798   3
   2  -5   3 2290.63 39.5356   4
   2  -5   3 2351.13 38.6005   5
   3  -5   3 8.25424 2.72885   3
   3  -5   3 13.3433 1.98754   1
   3  -5   3 8.27970 1.98090   4
   3  -5   3 10.2760 1.98777   1
   4  -5   3 121.099 4.60519   1
   4  -5   3 110.856 5.46195   4
   4  -5   3 121.481 6.46867   3
   4  -5   3 116.524 4.21780   1
   5  -5   3 357.058 8.09165   1
   5  -5   3 349.134 11.7095   3
   5  -5   3 347.141 7.75706   1
   5  -5   3 348.043 10.7593   4
   6  -5   3 120.554 3.87767   1
   6  -5   3 111.017 3.56683   1
   6  -5   3 128.838 6.91064   4
   6  -5   3 124.311 7.65304   3
   7  -5   3 2.67794 3.30509   3
   7  -5   3 2.79826 3.16570   4
   8  -5   3 22.7257 4.83594   3
   8  -5   3 12.2162 4.44065   4
   9  -5   3 8.19272 4.11091   3
   9  -5   3 3.80177 4.16123   4
  10  -5   3 1.96823 3.52695   3
  10  -5   3 -4.8359 3.82638   4
  11  -5   3 -4.6715 4.21516   4
  11  -5   3 0.77570 3.63531   3
  12  -5   3 -0.5208 4.97294   4
  12  -5   3 3.03510 4.39562   3
  11   4  -3 -0.4380 3.66142   1
  10   4  -3 -5.0399 3.11842   1
   9   4  -3 136.216 8.17357   1
   8   4  -3 2.26985 2.81194   1
  -8  -4   3 7.44691 2.58996   2
   7   4  -3 25.2968 3.84306   1
   7   4  -3 19.0476 3.37342   1
  -7  -4   3 25.6862 2.99501   2
   6   4  -3 622.964 15.7876   1
   6   4  -3 639.579 15.9082   1
   6   4  -3 640.047 13.8359   5
   6   4  -3 642.060 13.7975   5
  -6  -4   3 647.427 13.7960   2
   5   4  -3 206.530 7.98171   1
   5   4  -3 208.220 7.85699   1
   5   4  -3 208.019 7.25428   5
   5   4  -3 210.424 7.10284   5
  -5  -4   3 209.715 6.45856   2
   4   4  -3 1.48816 1.24198   2
   4   4  -3 0.74046 2.00263   1
   4   4  -3 1.25919 1.84447   5
  -4  -4   3 -0.2929 1.59502   2
   3   4  -3 82.6939 4.64617   1
   3   4  -3 82.5655 3.68002   2
   3   4  -3 89.4533 4.77017   5
  -3  -4   3 79.5771 3.68062   2
   2   4  -3 30.9309 2.96241   1
   2   4  -3 25.6206 2.37731   2
   2   4  -3 30.6488 3.07056   5
  -2  -4   3 24.1831 2.77095   1
  -2  -4   3 23.7170 2.12453   2
   1   4  -3 0.52576 1.16330   1
   1   4  -3 0.55533 0.96196   2
  -1  -4   3 1.87413 0.99635   2
  -1  -4   3 1.24320 1.25567   1
  -1  -4   3 0.99848 1.11666   5
   0   4  -3 142.993 4.29027   2
   0  -4   3 141.421 4.63535   5
   0  -4   3 138.716 5.07458   1
   0  -4   3 138.161 3.67776   2
   0  -4   3 147.130 5.06394   3
  -1   4  -3 2.09524 0.88932   2
   1  -4   3 3.76025 0.96517   5
   1  -4   3 2.94769 0.81807   4
   1  -4   3 1.33844 1.04487   1
   1  -4   3 3.99492 1.43803   3
   1  -4   3 2.86979 0.43623   2
   1  -4   3 2.14471 1.19036   1
   1  -4   3 2.65091 0.41641   2
  -2   4  -3 98.9241 2.50877   2
   2  -4   3 96.4461 3.61215   1
   2  -4   3 96.1108 4.53630   3
   2  -4   3 91.8713 3.80090   1
   2  -4   3 97.4663 3.62237   4
   3  -4   3 1.55978 1.92135   3
   3  -4   3 0.72609 1.12132   1
   3  -4   3 2.04564 1.55378   4
   3  -4   3 2.35319 1.02842   1
   4  -4   3 174.441 6.67077   4
   4  -4   3 165.902 4.44257   1
   4  -4   3 167.828 7.06987   3
   4  -4   3 160.499 4.14800   1
   5  -4   3 1410.98 28.8887   4
   5  -4   3 1418.70 29.4131   3
   6  -4   3 123.784 7.16222   3
   6  -4   3 124.593 7.10257   4
   7  -4   3 8.05088 3.32002   3
   7  -4   3 5.71754 3.37524   4
   8  -4   3 101.358 7.44510   3
   8  -4   3 89.5758 8.03082   4
   9  -4   3 9.68570 3.86954   3
   9  -4   3 11.3080 4.78074   4
  10  -4   3 9.91466 5.29023   4
  10  -4   3 8.38394 4.18022   3
  11  -4   3 -7.2396 4.16700   4
  11  -4   3 -1.2112 3.65897   3
  12  -4   3 3.52465 4.06931   3
  12  -4   3 -3.5116 4.83058   4
  12   3  -3 -3.8945 3.38671   1
  11   3  -3 3.53477 3.46992   1
  10   3  -3 3.63380 3.30631   1
   9   3  -3 23.2474 4.47463   1
   9   3  -3 30.9975 4.27628   1
   8   3  -3 65.0694 5.35219   1
   8   3  -3 62.4749 5.35531   1
   7   3  -3 641.380 15.4669   1
   7   3  -3 613.409 15.3553   1
  -7  -3   3 621.034 13.1221   2
   6   3  -3 6.93776 2.64164   1
   6   3  -3 6.61440 2.39337   1
  -6  -3   3 8.79939 1.97025   2
   5   3  -3 14.7531 2.80762   1
   5   3  -3 10.8688 2.88230   1
   5   3  -3 13.0605 2.34761   5
   5   3  -3 16.7516 2.33500   5
  -5  -3   3 14.0932 2.21875   2
   4   3  -3 899.060 17.9714   5
   4   3  -3 926.268 17.9987   5
   4   3  -3 842.423 18.3125   1
   4   3  -3 894.107 18.4137   1
  -4  -3   3 906.879 16.8194   2
   3   3  -3 73.3503 3.88128   5
   3   3  -3 75.8202 3.98829   1
   3   3  -3 73.8657 2.93583   2
  -3  -3   3 67.7198 3.06062   2
   2   3  -3 74.8130 3.68384   5
   2   3  -3 82.9603 3.16379   2
   2   3  -3 76.1348 3.61512   1
  -2  -3   3 81.1836 3.00513   2
  -2  -3   3 85.6084 3.72019   1
   1   3  -3 771.172 14.5462   2
   1   3  -3 762.873 15.0277   1
  -1  -3   3 779.856 15.4224   1
  -1  -3   3 774.584 14.0519   2
   0   3  -3 619.609 11.8293   2
   0  -3   3 633.093 11.3118   2
   0  -3   3 613.983 12.7373   1
   0  -3   3 619.490 12.2501   5
   0  -3   3 639.216 12.6597   3
  -1   3  -3 717.345 12.7326   2
   1  -3   3 713.506 14.4130   3
   1  -3   3 713.610 13.9275   1
   1  -3   3 716.836 13.0473   4
   1  -3   3 727.667 13.6733   1
   1  -3   3 715.475 13.0937   5
   2  -3   3 188.079 4.80823   1
   2  -3   3 186.252 4.51412   1
   2  -3   3 179.538 5.16973   4
   2  -3   3 182.413 5.79079   3
   3  -3   3 1.33133 0.69783   1
   3  -3   3 4.09834 1.72490   3
   3  -3   3 4.11673 0.89350   1
   3  -3   3 2.08691 1.49526   4
   4  -3   3 746.562 17.1085   3
   4  -3   3 754.669 16.9959   4
   5  -3   3 145.965 6.90621   4
   5  -3   3 141.343 6.73267   3
   6  -3   3 215.120 9.39494   4
   6  -3   3 216.577 8.95395   3
   7  -3   3 156.667 8.14419   3
   7  -3   3 158.715 8.77679   4
   8  -3   3 22.0411 5.09998   4
   8  -3   3 14.7745 3.96818   3
   9  -3   3 108.661 8.07081   3
   9  -3   3 114.085 9.34837   4
  10  -3   3 20.8105 6.13183   4
  10  -3   3 22.4105 5.20182   3
  11  -3   3 3.99003 4.12289   3
  11  -3   3 -5.8970 4.71149   4
  12  -3   3 1.62453 5.43202   4
  12   2  -3 5.08403 3.32618   1
  11   2  -3 10.6061 3.37712   1
  10   2  -3 9.95015 3.21973   1
  10   2  -3 12.2792 3.35939   1
   9   2  -3 4.42331 2.69680   1
   9   2  -3 2.96098 2.46616   1
   8   2  -3 27.1356 3.48375   1
   8   2  -3 27.5445 3.54696   1
   7   2  -3 214.709 7.72932   1
   7   2  -3 221.259 7.72577   1
  -7  -2   3 213.288 5.72934   2
   6   2  -3 739.319 16.0449   1
   6   2  -3 721.701 16.0933   1
  -6  -2   3 726.101 13.8604   2
   5   2  -3 10.9485 2.24482   1
   5   2  -3 10.1806 2.15757   1
  -5  -2   3 18.6199 1.83532   2
   4   2  -3 615.414 13.4325   1
   4   2  -3 641.323 13.4194   1
   4   2  -3 626.339 12.5091   5
   4   2  -3 622.372 12.5388   5
  -4  -2   3 622.922 11.8956   2
   3   2  -3 614.125 12.5368   5
   3   2  -3 597.691 12.7664   1
   3   2  -3 609.821 12.5023   5
   3   2  -3 613.387 10.7712   2
   3   2  -3 606.242 10.6435   2
   3   2  -3 618.527 12.7214   1
  -3  -2   3 605.127 11.4877   2
   2   2  -3 1182.77 21.9234   5
   2   2  -3 1207.51 21.8204   1
   2   2  -3 1215.48 21.0412   2
  -2  -2   3 1206.53 20.8048   2
   1   2  -3 61.5653 2.39572   2
  -1  -2   3 61.2563 2.74250   1
  -1  -2   3 63.7822 2.21771   2
   0   2  -3 75.7313 2.49907   2
   0  -2   3 79.7843 2.26230   2
   0  -2   3 79.7197 2.68368   5
   0  -2   3 77.9615 2.85099   3
   0  -2   3 89.3752 3.09001   1
  -1   2  -3 771.027 13.0737   2
   1  -2   3 791.605 13.9058   4
   1  -2   3 774.177 14.1140   1
   1  -2   3 766.101 13.7672   1
   1  -2   3 763.613 13.4102   5
   1  -2   3 750.943 14.6516   3
   2  -2   3 327.734 8.35666   3
   2  -2   3 356.437 6.61935   1
   2  -2   3 352.965 6.83767   1
   2  -2   3 360.393 8.14869   4
   3  -2   3 598.717 13.4276   3
   3  -2   3 600.752 13.3532   4
   4  -2   3 409.923 11.2203   4
   4  -2   3 412.323 10.9707   3
   5  -2   3 51.2685 4.37134   3
   5  -2   3 48.5883 4.71727   4
   6  -2   3 57.1871 5.29134   3
   6  -2   3 64.7816 6.15611   4
   7  -2   3 127.321 7.26699   3
   7  -2   3 133.455 8.38263   4
   8  -2   3 127.152 9.00374   4
   8  -2   3 126.256 7.85959   3
   9  -2   3 7.77564 3.71820   3
   9  -2   3 7.88691 4.64715   4
  10  -2   3 3.35588 3.88619   3
  10  -2   3 3.45923 4.84048   4
  11  -2   3 -7.7354 4.58562   4
  12  -2   3 -9.4964 4.40585   4
  12   1  -3 0.53903 2.72655   1
  11   1  -3 4.48767 3.55867   1
  11   1  -3 2.08061 2.63624   1
  10   1  -3 -1.5768 2.20526   1
  10   1  -3 -0.4300 2.26385   1
   9   1  -3 26.5657 3.47142   1
   9   1  -3 26.6729 3.45655   1
   8   1  -3 44.6718 3.96318   1
   8   1  -3 52.4974 4.21140   1
   7   1  -3 282.634 8.33231   1
   7   1  -3 285.446 8.37437   1
   6   1  -3 12.0198 2.35177   1
   6   1  -3 12.1170 2.21263   1
   5   1  -3 379.937 9.09735   1
   5   1  -3 374.274 9.12322   1
   4   1  -3 57.0119 3.10496   1
   4   1  -3 51.9187 2.92375   1
  -4  -1   3 51.2030 1.95447   2
   3   1  -3 1638.35 27.6672   5
   3   1  -3 1595.56 28.0096   1
   3   1  -3 1598.17 27.5237   5
   3   1  -3 1598.99 28.1981   1
  -3  -1   3 1593.19 26.7890   2
   2   1  -3 61.3040 2.64075   1
   2   1  -3 56.4417 2.43776   5
   2   1  -3 58.7399 2.54524   1
   2   1  -3 60.3483 1.88935   2
   2   1  -3 59.5055 2.55968   5
  -2  -1   3 59.4692 2.01843   2
   1   1  -3 786.301 14.5238   5
   1   1  -3 791.966 14.4280   1
   1   1  -3 806.193 14.1681   2
  -1  -1   3 794.361 14.8908   1
  -1  -1   3 811.512 13.8121   2
  -1   1  -3 2973.09 47.7757   2
   1  -1   3 2935.03 48.3897   1
   1  -1   3 2921.91 48.5723   1
   1  -1   3 2990.72 49.4918   3
   1  -1   3 3028.33 49.0494   4
   2  -1   3 13.1723 1.69726   4
   2  -1   3 10.5475 0.74777   1
   2  -1   3 11.2317 0.80349   1
   2  -1   3 11.5675 1.58405   3
   3  -1   3 725.068 15.2713   3
   3  -1   3 729.998 15.5843   4
   4  -1   3 44.0165 3.81598   4
   4  -1   3 46.3236 3.50825   3
   5  -1   3 180.765 7.21911   3
   5  -1   3 180.884 7.99254   4
   6  -1   3 464.741 13.3673   3
   6  -1   3 487.386 14.6029   4
   7  -1   3 23.5747 4.53029   4
   7  -1   3 23.6147 4.17714   3
   8  -1   3 204.351 11.0633   4
   8  -1   3 198.437 9.43718   3
   9  -1   3 5.00074 4.71543   4
   9  -1   3 6.65991 3.92900   3
  10  -1   3 2.90267 5.05320   4
  11  -1   3 27.3730 7.06362   4
  11  -1   3 26.3494 2.69804   1
  11  -1   3 26.5072 2.61521   1
  12  -1   3 3.71055 2.07272   1
  12  -1   3 -1.3638 1.68022   1
  12  -1   3 -5.7953 5.50845   4
  12   0  -3 2.76262 2.61669   1
  11   0  -3 1.20538 2.29569   1
  11   0  -3 -1.9978 2.37660   1
  10   0  -3 2.94683 2.11200   1
  10   0  -3 -1.2151 2.02803   1
   9   0  -3 5.28508 2.30945   1
   9   0  -3 8.61649 2.41630   1
   8   0  -3 2.86900 1.96253   1
   8   0  -3 2.84688 1.74708   1
   7   0  -3 294.163 7.92657   1
   7   0  -3 283.730 7.87162   1
   6   0  -3 9.96760 1.78815   1
   6   0  -3 11.1923 1.93866   1
   5   0  -3 46.5397 2.90654   1
   5   0  -3 45.7019 2.82079   1
   4   0  -3 1247.97 22.0201   1
   4   0  -3 1231.99 22.1368   1
   3   0  -3 70.0316 2.76633   1
   3   0  -3 71.0506 2.71586   1
   2   0  -3 14.8603 1.31706   5
   2   0  -3 15.3219 1.35036   1
   2   0  -3 13.6246 1.21301   5
   2   0  -3 19.2883 1.55239   1
  -2   0   3 15.8337 0.99727   2
   1   0  -3 1608.25 26.4554   2
   1   0  -3 1568.93 26.8436   5
   1   0  -3 1596.10 27.2616   5
   1   0  -3 1566.08 26.8719   1
   1   0  -3 1619.35 28.0990   1
  -1   0   3 1621.36 26.3016   2
   0   0  -3 43.3161 1.66598   2
   0   0  -3 49.0059 1.77984   1
   0   0   3 41.9189 1.56286   3
   0   0   3 42.5306 1.41466   2
   0   0   3 41.9943 1.82501   1
  -1   0  -3 2638.64 42.6793   2
   1   0   3 2675.19 43.8479   4
   1   0   3 2653.35 43.0919   1
   1   0   3 2655.86 43.9446   3
   1   0   3 2593.16 42.3397   2
   1   0   3 2619.92 43.2584   1
   1   0   3 2617.03 42.9244   5
   2   0   3 43.3726 1.48420   1
   2   0   3 45.9361 2.54362   3
   2   0   3 39.9201 1.46795   1
   2   0   3 44.4979 2.63726   4
   3   0   3 538.094 12.3412   4
   3   0   3 497.295 11.6040   3
   4   0   3 231.451 7.40723   3
   4   0   3 225.297 8.00135   4
   5   0   3 333.151 10.9405   4
   5   0   3 335.137 10.0892   3
   6   0   3 49.3941 5.41707   4
   6   0   3 65.6066 5.14232   3
   7   0   3 334.684 13.1518   4
   7   0   3 338.364 11.6593   3
   8   0   3 54.8263 6.52255   4
   8   0   3 61.0681 2.83645   1
   8   0   3 65.0345 2.98699   1
   9   0   3 43.9197 7.44442   4
   9   0   3 55.8299 3.69238   1
   9   0   3 50.3565 3.39782   1
  10   0   3 12.8499 5.50633   4
  10   0   3 19.5215 2.46613   1
  11   0   3 -0.1264 1.84155   1
  11   0   3 -0.6059 1.94706   1
  11   0   3 -4.3666 4.33058   4
  12   0   3 4.64714 2.24312   1
  12   0   3 -11.831 4.03089   4
  12   0   3 1.82466 2.18525   1
  12  -1  -3 12.9196 3.41516   1
  12  -1  -3 8.95113 2.68979   1
  11  -1  -3 1.16128 2.12571   1
  11  -1  -3 -1.4824 2.22039   1
  10  -1  -3 8.23812 2.37906   1
  10  -1  -3 9.50396 2.69176   1
   9  -1  -3 7.12778 2.14065   1
   9  -1  -3 7.18006 2.32506   1
   8  -1  -3 90.6216 4.40949   1
   8  -1  -3 100.576 4.68369   1
   7  -1  -3 86.0218 3.86707   1
   7  -1  -3 86.3762 3.98202   1
   6  -1  -3 28.4355 2.35654   1
   6  -1  -3 29.2525 2.33715   1
   5  -1  -3 87.5018 3.44209   1
   5  -1  -3 89.2192 3.43385   1
   4  -1  -3 225.268 5.41919   1
   4  -1  -3 238.054 5.65006   1
   3  -1  -3 1303.48 22.7925   1
   3  -1  -3 1319.30 22.5854   1
   3  -1  -3 1322.64 22.8188   3
   2  -1  -3 1110.84 19.5520   1
   2  -1  -3 1126.18 18.7266   3
   2  -1  -3 1110.99 18.9164   5
   2  -1  -3 1116.32 19.3066   1
   2  -1  -3 1120.94 18.7618   5
   0  -1  -3 104.642 3.16925   5
   0   1   3 109.014 2.51831   2
   0   1   3 109.763 3.12473   1
  -1  -1  -3 2.85285 0.67142   2
   1   1   3 3.17842 0.77875   1
   1   1   3 5.13414 0.64773   2
   1   1   3 4.44473 1.01061   4
   1   1   3 6.43688 0.97471   5
  -2  -1  -3 1877.91 30.3450   2
   2   1   3 1846.13 32.5003   3
   2   1   3 1839.58 30.8655   5
   2   1   3 1853.51 32.8598   4
   2   1   3 1861.71 31.2091   1
   2   1   3 1843.97 31.1689   1
   3   1   3 207.277 6.88924   4
   3   1   3 204.546 4.83060   1
   3   1   3 206.348 4.82677   1
   3   1   3 204.408 6.30220   3
   4   1   3 45.6327 2.14150   1
   4   1   3 43.7311 2.13438   1
   4   1   3 48.6153 3.88155   4
   5   1   3 432.971 9.02477   1
   5   1   3 441.790 9.02992   1
   5   1   3 450.681 13.3542   4
   6   1   3 10.9164 1.62323   1
   6   1   3 9.03459 3.05827   4
   6   1   3 11.8053 1.70482   1
   7   1   3 55.7323 3.13323   1
   7   1   3 52.3686 6.05889   4
   7   1   3 50.6259 3.16045   1
   8   1   3 -0.2926 1.73657   1
   8   1   3 -1.7236 1.54775   1
   8   1   3 -1.7542 4.15009   4
   9   1   3 29.8911 6.04026   4
   9   1   3 31.3595 3.14319   1
   9   1   3 40.7190 3.55329   1
  10   1   3 51.9525 4.07610   1
  10   1   3 47.7569 7.57651   4
  10   1   3 43.6738 3.87475   1
  11   1   3 3.38037 2.22299   1
  11   1   3 -6.1305 4.31417   4
  11   1   3 2.82325 2.32468   1
  12   1   3 1.29725 2.35468   1
  12   1   3 1.38669 2.50542   1
  12   1   3 -5.5473 5.31254   4
  12  -2  -3 -1.8735 1.87057   1
  12  -2  -3 -2.6780 2.45557   1
  11  -2  -3 15.6130 2.94458   1
  11  -2  -3 13.6311 2.56465   1
  10  -2  -3 19.7425 3.06807   1
  10  -2  -3 20.0219 2.70244   1
   9  -2  -3 -1.2346 1.90761   1
   9  -2  -3 0.49070 1.70786   1
   8  -2  -3 47.2310 3.62572   1
   8  -2  -3 43.7357 3.36629   1
   7  -2  -3 39.8613 2.92770   1
   7  -2  -3 44.7439 3.13511   1
   7  -2  -3 46.9325 4.39418   3
   6  -2  -3 80.4307 4.64852   3
   6  -2  -3 84.7416 3.32382   1
   6  -2  -3 83.5868 3.47770   1
   5  -2  -3 2288.88 38.6112   1
   5  -2  -3 2292.29 38.9152   1
   5  -2  -3 2326.06 40.6130   3
   4  -2  -3 809.998 14.8736   1
   4  -2  -3 800.688 14.5589   1
   4  -2  -3 799.107 15.6777   3
   3  -2  -3 49.3138 2.38517   3
   3  -2  -3 48.4950 2.39987   1
   3  -2  -3 51.4190 2.23575   1
   2  -2  -3 882.173 16.1600   1
   2  -2  -3 929.131 16.5578   1
   2  -2  -3 909.373 15.3144   5
   2  -2  -3 912.924 15.8361   3
   2  -2  -3 902.358 15.5068   5
   1  -2  -3 141.925 3.85718   1
   1  -2  -3 138.636 2.89587   2
   1  -2  -3 139.890 3.93763   5
   1  -2  -3 137.760 3.48152   5
   1  -2  -3 144.124 2.91271   2
   1  -2  -3 137.601 4.02178   1
  -1   2   3 140.261 3.13878   2
   0  -2  -3 3156.08 52.1601   1
   0  -2  -3 3221.02 51.4674   2
   0  -2  -3 3117.32 52.4385   5
   0  -2  -3 3075.87 52.0408   1
   0  -2  -3 3075.66 51.7347   5
   0   2   3 3195.89 52.3215   1
   0   2   3 3166.41 51.1747   2
  -1  -2  -3 819.998 14.5429   2
  -1  -2  -3 813.706 15.0945   1
   1   2   3 836.573 15.1850   4
   1   2   3 797.888 14.1867   2
   1   2   3 803.910 15.1979   1
   1   2   3 800.185 15.2731   5
  -2  -2  -3 19.7249 1.39759   2
   2   2   3 18.8041 1.75654   1
   2   2   3 19.3975 1.74639   1
   2   2   3 19.8594 1.17476   2
   2   2   3 26.2634 2.31810   4
  -3  -2  -3 15.0004 1.23664   2
   3   2   3 10.0646 1.95296   4
   3   2   3 12.9123 1.55243   1
   3   2   3 15.6478 1.67348   1
   3   2   3 14.5564 1.45251   5
  -4  -2  -3 -0.9051 0.65790   2
   4   2   3 -2.0702 0.87798   1
   4   2   3 -0.3703 1.46113   4
   4   2   3 -2.4737 0.86432   1
   5   2   3 442.073 13.4902   4
   5   2   3 478.550 10.3624   1
   5   2   3 450.411 10.2678   1
   6   2   3 24.2209 2.63161   1
   6   2   3 17.4259 3.88993   4
   6   2   3 23.2846 2.53589   1
   7   2   3 -1.2816 1.65798   1
   7   2   3 -2.3963 1.69822   1
   7   2   3 4.21649 3.65512   4
   8   2   3 182.688 6.78046   1
   8   2   3 170.892 6.90594   1
   8   2   3 180.632 11.3286   4
   9   2   3 209.498 7.51123   1
   9   2   3 176.197 11.3268   4
   9   2   3 196.904 7.57110   1
  10   2   3 0.45571 2.29133   1
  10   2   3 0.51175 4.84328   4
  10   2   3 1.10998 2.29231   1
  11   2   3 26.0977 3.88097   1
  11   2   3 27.2980 7.38739   4
  11   2   3 27.6507 3.94030   1
  12   2   3 -0.7515 5.57682   4
  12   2   3 0.27693 2.61308   1
  12   2   3 -0.7171 2.61744   1
  12  -3  -3 5.44516 2.24960   1
  12  -3  -3 5.83843 2.93424   1
  11  -3  -3 0.15715 1.84260   1
  11  -3  -3 0.70943 2.08661   1
  10  -3  -3 -0.7134 1.64431   1
  10  -3  -3 1.23310 2.06198   1
   9  -3  -3 65.4511 4.42227   1
   9  -3  -3 67.0782 3.98552   1
   8  -3  -3 13.9498 2.14121   1
   8  -3  -3 12.4817 2.34347   1
   8  -3  -3 14.4004 3.61835   3
   7  -3  -3 103.883 4.09115   1
   7  -3  -3 108.580 4.47933   1
   7  -3  -3 108.987 6.15202   3
   6  -3  -3 5.35721 1.35615   1
   6  -3  -3 1.34548 1.36875   1
   6  -3  -3 3.03866 2.03019   3
   5  -3  -3 113.192 5.47657   3
   5  -3  -3 109.344 4.34198   1
   5  -3  -3 115.066 4.02238   1
   4  -3  -3 7.49237 1.49310   1
   4  -3  -3 8.70832 1.41099   1
   4  -3  -3 8.68374 1.87000   3
   3  -3  -3 1665.20 29.3000   3
   3  -3  -3 1663.69 28.8456   1
   3  -3  -3 1694.68 29.2530   1
   2  -3  -3 13.2631 1.50724   1
   2  -3  -3 14.3491 1.24290   5
   2  -3  -3 13.5326 1.07698   5
   2  -3  -3 14.4639 1.60298   1
  -2   3   3 14.8183 0.99804   2
   1  -3  -3 5169.88 85.1157   5
   1  -3  -3 5118.91 86.1264   1
   1  -3  -3 5368.38 85.9822   5
   1  -3  -3 5283.82 85.9241   1
   1  -3  -3 5187.04 85.8391   1
  -1   3   3 5275.23 84.5762   2
   0  -3  -3 396.906 8.58336   5
   0  -3  -3 418.776 8.09913   2
   0  -3  -3 397.805 8.97858   1
   0   3   3 407.734 7.88238   4
   0   3   3 411.326 7.95915   2
  -1  -3  -3 49.8551 2.69730   1
  -1  -3  -3 42.1709 2.15907   2
   1   3   3 46.9895 2.44708   4
   1   3   3 51.4750 2.79204   1
   1   3   3 42.9044 1.99805   2
  -2  -3  -3 206.701 5.23821   2
   2   3   3 208.249 6.30060   4
   2   3   3 209.368 4.94279   2
   2   3   3 193.453 5.90137   5
   2   3   3 204.835 6.01767   1
  -3  -3  -3 8.44784 1.29635   2
   3   3   3 8.25297 1.96211   4
   3   3   3 8.01003 1.58058   1
   3   3   3 11.2656 1.10603   2
   3   3   3 9.46882 1.54262   5
   3   3   3 7.58104 1.53651   1
  -4  -3  -3 628.633 12.3205   2
   4   3   3 611.499 13.7684   1
   4   3   3 637.424 15.9583   4
   4   3   3 639.943 12.8542   5
   4   3   3 675.971 13.9239   1
  -5  -3  -3 11.8905 1.68113   2
   5   3   3 15.9631 3.55563   4
   5   3   3 9.53318 2.16145   1
   5   3   3 10.1140 2.22480   1
  -6  -3  -3 404.388 8.68027   2
   6   3   3 408.469 10.7249   1
   6   3   3 402.397 13.7447   4
   6   3   3 418.903 10.6899   1
  -7  -3  -3 98.3933 3.58297   2
   7   3   3 96.4998 7.49696   4
   7   3   3 99.7373 5.29124   1
   7   3   3 105.946 5.62913   1
   8   3   3 50.8389 4.46889   1
   8   3   3 47.0433 7.12468   4
   8   3   3 58.2907 4.61155   1
   9   3   3 -0.5632 4.98000   4
   9   3   3 8.26682 2.73415   1
   9   3   3 9.11374 3.00248   1
  10   3   3 27.6584 6.98089   4
  10   3   3 20.9955 3.81797   1
  10   3   3 23.8586 3.82419   1
  11   3   3 -1.0987 2.77949   1
  11   3   3 -2.7859 4.52053   4
  12   3   3 1.66045 3.18835   1
  12   3   3 -1.5835 5.68650   4
  11  -4  -3 -0.2014 2.20445   1
  11  -4  -3 -1.0305 1.91254   1
  10  -4  -3 9.44380 2.30368   1
  10  -4  -3 10.9062 2.63483   1
   9  -4  -3 168.209 8.56846   3
   9  -4  -3 162.457 6.28813   1
   9  -4  -3 159.586 5.80921   1
   8  -4  -3 11.7848 2.40831   1
   8  -4  -3 11.8641 3.47564   3
   8  -4  -3 13.0670 2.25181   1
   7  -4  -3 182.313 8.01266   3
   7  -4  -3 203.527 6.43657   1
   7  -4  -3 197.530 5.91632   1
   6  -4  -3 345.454 8.51141   1
   6  -4  -3 341.820 8.08141   1
   6  -4  -3 338.014 10.1998   3
   5  -4  -3 61.2504 3.48498   1
   5  -4  -3 58.5762 4.09444   3
   5  -4  -3 57.5689 3.16351   1
   4  -4  -3 1311.18 24.7873   3
   4  -4  -3 1311.09 24.0143   1
   4  -4  -3 1297.93 23.5284   1
   3  -4  -3 103.664 4.08095   3
   3  -4  -3 106.916 4.19375   1
   3  -4  -3 105.977 4.04540   1
   2  -4  -3 824.252 16.5135   1
   2  -4  -3 827.173 15.1990   5
   2  -4  -3 843.959 14.8962   5
   2  -4  -3 838.959 16.3169   1
   2  -4  -3 836.396 15.9794   3
   2  -4  -3 836.838 16.2610   1
  -2   4   3 851.225 14.6557   2
   1  -4  -3 238.715 5.70414   5
   1  -4  -3 226.238 4.59899   2
   1  -4  -3 219.592 6.21479   5
   1  -4  -3 234.210 5.59717   2
   1  -4  -3 224.232 6.49967   1
   1  -4  -3 224.318 6.41207   1
  -1   4   3 217.142 5.07619   2
   0  -4  -3 48.3194 2.28405   2
   0  -4  -3 47.0116 3.04534   5
   0  -4  -3 52.3932 3.12604   1
   0   4   3 46.8844 2.25756   2
   0   4   3 47.3967 2.05917   4
  -1  -4  -3 133.964 4.99228   1
  -1  -4  -3 138.048 4.25005   2
   1   4   3 152.366 5.28197   1
   1   4   3 137.403 4.42609   4
   1   4   3 132.702 4.06359   2
  -2  -4  -3 558.140 11.5567   2
  -2  -4  -3 566.213 12.6552   1
   2   4   3 562.962 12.9198   1
   2   4   3 585.750 12.8517   4
   2   4   3 563.779 12.9646   5
  -3  -4  -3 276.551 7.05797   2
   3   4   3 289.449 8.13800   5
   3   4   3 268.936 6.51637   2
   3   4   3 289.415 8.34464   1
   3   4   3 283.249 8.79805   4
  -4  -4  -3 1542.24 26.7201   2
   4   4   3 1515.58 27.6551   5
   4   4   3 1390.63 28.0411   1
   4   4   3 1523.67 28.5253   1
   4   4   3 1535.23 24.9463   2
   4   4   3 1361.75 24.7758   2
   4   4   3 1504.85 30.3506   4
  -5  -4  -3 -2.1484 1.25831   2
   5   4   3 -2.3061 1.46867   5
   5   4   3 -1.5182 2.33503   4
   5   4   3 -2.4088 1.78304   1
   5   4   3 -2.3977 1.52012   1
  -6  -4  -3 143.195 5.21978   2
   6   4   3 143.149 6.88594   1
   6   4   3 154.261 6.78723   1
   6   4   3 157.109 8.51663   4
  -7  -4  -3 71.8740 3.90630   2
   7   4   3 78.6641 5.46668   1
   7   4   3 79.4547 8.05029   4
   7   4   3 72.4500 5.59652   1
   8   4   3 6.26007 2.74220   1
   8   4   3 5.16250 4.59395   4
   8   4   3 3.64207 2.70159   1
   9   4   3 1.08414 4.45971   4
   9   4   3 2.42732 2.83618   1
   9   4   3 4.45717 2.75670   1
  10   4   3 -7.9799 5.05889   4
  10   4   3 0.60434 2.96971   1
  11   4   3 -0.4427 5.50411   4
  11   4   3 4.74395 3.55552   1
  12   4   3 5.68721 5.73128   4
  12   4   3 -2.0000 3.39406   1
  11  -5  -3 17.4054 3.16364   1
  11  -5  -3 17.5165 2.91040   1
  10  -5  -3 1.46154 1.99878   1
  10  -5  -3 -1.4131 3.15199   3
  10  -5  -3 0.87669 2.31732   1
   9  -5  -3 6.25828 3.47858   3
   9  -5  -3 12.1977 2.71343   1
   9  -5  -3 10.6449 2.31200   1
   8  -5  -3 10.2598 3.63340   3
   8  -5  -3 11.5712 2.34827   1
   8  -5  -3 13.6782 2.67807   1
   7  -5  -3 481.665 11.5642   1
   7  -5  -3 486.142 13.9209   3
   7  -5  -3 481.279 11.1354   1
   6  -5  -3 154.371 6.89515   3
   6  -5  -3 160.251 5.58561   1
   6  -5  -3 155.176 5.87570   1
   5  -5  -3 3.92946 1.76715   1
   5  -5  -3 5.51682 2.16757   3
   5  -5  -3 6.53118 1.76738   1
   4  -5  -3 265.917 7.94352   3
   4  -5  -3 253.934 7.40406   1
   4  -5  -3 244.799 7.13670   1
   3  -5  -3 263.518 7.36436   1
   3  -5  -3 261.289 7.44847   1
   3  -5  -3 265.291 7.51804   3
   3  -5  -3 253.011 7.51390   1
  -3   5   3 266.657 5.58754   2
   2  -5  -3 118.739 4.06956   5
   2  -5  -3 109.223 4.89226   1
   2  -5  -3 116.935 4.97006   1
   2  -5  -3 117.847 3.68341   5
   2  -5  -3 120.344 4.63322   3
  -2   5   3 120.561 3.57111   2
  -2   5   3 130.374 3.61236   2
   1  -5  -3 70.6129 3.78315   5
   1  -5  -3 66.7654 2.90233   2
   1  -5  -3 66.7415 3.93317   1
   1  -5  -3 65.2546 3.13903   5
   1  -5  -3 72.6649 4.13955   1
   1  -5  -3 65.7518 2.19796   2
  -1   5   3 63.1102 2.81881   2
   0  -5  -3 35.2461 2.68470   5
   0  -5  -3 39.4753 3.33082   1
   0  -5  -3 37.5548 2.40095   2
   0  -5  -3 42.2841 3.31860   5
   0   5   3 44.7436 2.56346   2
   0   5   3 39.8526 2.16483   4
  -1  -5  -3 448.172 11.3094   5
  -1  -5  -3 447.354 10.5931   5
  -1  -5  -3 422.909 9.47637   2
  -1  -5  -3 432.663 11.0324   1
   1   5   3 422.834 9.62246   4
   1   5   3 429.371 11.0163   1
   1   5   3 424.159 9.50665   2
  -2  -5  -3 158.717 6.70309   5
  -2  -5  -3 175.191 6.56661   1
  -2  -5  -3 162.434 5.42247   2
   2   5   3 164.314 5.23618   2
   2   5   3 165.643 6.60650   5
   2   5   3 165.896 6.60569   1
   2   5   3 164.591 5.98695   4
  -3  -5  -3 -0.0338 1.51603   2
   3   5   3 0.17933 1.82974   5
   3   5   3 -0.3162 1.18342   2
   3   5   3 0.80174 1.86642   1
   3   5   3 3.54687 2.02777   4
  -4  -5  -3 49.8570 3.44106   2
   4   5   3 47.4625 2.79063   2
   4   5   3 51.3938 4.85351   4
   4   5   3 42.8694 4.21248   1
   4   5   3 44.8748 3.96980   5
  -5  -5  -3 173.007 6.14166   2
   5   5   3 175.977 8.58932   4
   5   5   3 179.626 7.58770   1
   5   5   3 191.032 7.87170   1
   5   5   3 172.070 6.73568   5
  -6  -5  -3 159.549 6.00557   2
   6   5   3 161.206 7.39293   1
   6   5   3 174.509 7.89176   1
   6   5   3 161.498 6.00460   5
   6   5   3 165.972 9.20360   4
  -7  -5  -3 7.54908 2.38019   2
   7   5   3 8.52697 2.93879   1
   7   5   3 7.96888 4.50661   4
   7   5   3 1.92545 3.04258   1
  -8  -5  -3 10.0107 2.53605   2
   8   5   3 11.5938 3.60010   1
   8   5   3 4.48184 4.30186   4
   8   5   3 12.0375 3.84932   1
   9   5   3 103.358 10.4785   4
   9   5   3 98.0386 7.73941   1
  10   5   3 2.22689 3.59535   1
  10   5   3 -5.6352 5.12171   4
  11   5   3 4.58796 5.86498   4
  11   5   3 1.99170 3.84939   1
  12   5   3 0.04402 4.01412   1
  12   5   3 -6.5757 5.95210   4
  11  -6  -3 5.72388 2.82754   1
  11  -6  -3 5.09332 2.63175   1
  10  -6  -3 -0.8260 2.33773   1
  10  -6  -3 -1.8286 2.02716   1
   9  -6  -3 63.8553 5.23238   1
   9  -6  -3 62.3399 4.56487   1
   9  -6  -3 71.0205 6.77581   3
   8  -6  -3 0.50235 2.18076   1
   8  -6  -3 3.76103 2.07087   1
   8  -6  -3 2.85415 3.07462   3
   7  -6  -3 6.50475 2.28252   1
   7  -6  -3 10.3244 2.64915   1
   7  -6  -3 9.25840 3.20074   3
   6  -6  -3 12.3082 3.25315   3
   6  -6  -3 15.3227 2.72202   1
   6  -6  -3 13.5225 2.52514   1
   5  -6  -3 107.431 5.28909   1
   5  -6  -3 95.7937 4.93726   1
   5  -6  -3 108.522 5.76480   3
   4  -6  -3 -2.6492 1.60296   1
   4  -6  -3 -3.5998 1.46390   1
   4  -6  -3 2.45354 1.85282   3
  -4   6   3 -1.8256 0.85989   2
   3  -6  -3 99.3173 5.25812   1
   3  -6  -3 95.0411 5.25832   1
   3  -6  -3 108.016 4.97801   3
  -3   6   3 94.6108 3.39242   2
   2  -6  -3 7.38484 2.05162   3
   2  -6  -3 2.55675 1.36283   5
   2  -6  -3 8.79479 1.84768   5
   2  -6  -3 4.41488 2.04516   1
   2  -6  -3 5.21613 2.24034   1
  -2   6   3 2.98196 1.33784   2
   1  -6  -3 1386.47 23.0884   2
   1  -6  -3 1350.54 23.0064   2
   1  -6  -3 1399.80 27.0322   1
   1  -6  -3 1333.45 26.8907   1
   1  -6  -3 1377.94 25.1784   5
   1  -6  -3 1387.75 26.1659   5
  -1   6   3 1371.13 23.0839   4
  -1   6   3 1360.93 24.5599   2
   0  -6  -3 991.012 20.8664   1
   0  -6  -3 982.763 18.1637   2
   0  -6  -3 985.893 19.6482   5
   0  -6  -3 983.790 20.6386   5
   0   6   3 998.101 17.6084   4
   0   6   3 983.377 18.8127   2
  -1  -6  -3 21.8133 3.33316   5
  -1  -6  -3 21.5790 3.29440   1
  -1  -6  -3 18.0147 2.31467   2
  -1  -6  -3 15.6678 2.49823   5
   1   6   3 19.4469 2.39765   2
   1   6   3 21.3714 3.17493   1
   1   6   3 19.3083 2.12891   4
  -2  -6  -3 188.733 6.17409   2
  -2  -6  -3 194.091 7.51722   1
  -2  -6  -3 187.444 7.57700   5
   2   6   3 190.627 6.61449   4
   2   6   3 171.045 7.42843   1
   2   6   3 177.616 6.00717   2
   2   6   3 244.923 9.45284   5
  -3  -6  -3 210.602 6.69231   2
  -3  -6  -3 201.003 7.66450   1
   3   6   3 203.580 8.09007   1
   3   6   3 189.985 6.23987   2
   3   6   3 196.214 7.52677   4
   3   6   3 202.980 7.92089   5
  -4  -6  -3 8.85051 2.45401   2
   4   6   3 6.34701 2.89294   1
   4   6   3 12.2441 3.17034   4
   4   6   3 12.3037 2.24195   2
   4   6   3 11.6688 3.02567   5
  -5  -6  -3 105.365 5.25643   2
   5   6   3 107.771 7.11551   4
   5   6   3 98.3732 3.72914   2
   5   6   3 112.859 6.02711   5
   5   6   3 106.724 6.75225   1
  -6  -6  -3 58.0502 4.53258   2
   6   6   3 71.0774 4.94595   5
   6   6   3 55.8145 6.56402   4
   6   6   3 62.6680 5.87541   1
   6   6   3 54.0110 5.33610   1
  -7  -6  -3 -0.1093 2.27685   2
   7   6   3 -0.5042 3.10498   1
   7   6   3 3.21677 1.93540   5
   7   6   3 -1.6591 4.03907   4
  -8  -6  -3 31.4386 3.88031   2
   8   6   3 17.6593 5.91145   4
   8   6   3 24.9587 4.69937   1
  -9  -6  -3 18.6930 4.21557   2
   9   6   3 16.1912 4.68834   1
   9   6   3 12.3209 5.31500   4
  10   6   3 29.6250 5.66441   1
  10   6   3 31.9014 7.59700   4
  11   6   3 -3.6998 4.09309   1
  11   6   3 1.27533 5.96223   4
  10  -7  -3 -0.7550 2.27092   1
  10  -7  -3 -0.8824 2.68530   1
   9  -7  -3 -0.5522 2.21708   1
   9  -7  -3 2.74931 3.32741   3
   9  -7  -3 6.18520 2.87700   1
   8  -7  -3 7.64291 3.34628   3
   8  -7  -3 2.12191 2.30127   1
   8  -7  -3 5.86747 2.69982   1
   7  -7  -3 10.0599 3.53842   3
   7  -7  -3 5.42023 2.55925   1
   7  -7  -3 11.2713 2.88588   1
   7  -7  -3 12.6222 2.78432   1
   6  -7  -3 13.5646 2.95122   1
   6  -7  -3 14.1422 2.95293   1
   6  -7  -3 16.7898 3.62921   3
   6  -7  -3 5.02377 2.67925   1
   5  -7  -3 97.3760 6.19753   3
   5  -7  -3 88.4616 5.76637   1
   5  -7  -3 102.040 5.96167   1
   4  -7  -3 8.59430 2.67174   1
   4  -7  -3 12.7244 2.90772   3
   4  -7  -3 9.56830 2.56245   1
  -4   7   3 13.5091 1.71613   2
   3  -7  -3 178.658 7.32721   1
   3  -7  -3 179.513 7.04143   3
   3  -7  -3 174.281 7.32984   1
  -3   7   3 179.453 5.27837   2
   2  -7  -3 50.3096 3.65087   5
   2  -7  -3 53.1535 4.63814   1
   2  -7  -3 53.0572 4.26296   3
   2  -7  -3 68.7367 4.99271   1
   2  -7  -3 61.9182 3.30590   5
  -2   7   3 62.5239 3.46069   2
   1  -7  -3 6.20707 2.34732   3
   1  -7  -3 1.07405 1.62087   5
   1  -7  -3 3.18478 2.48975   1
   1  -7  -3 1.07698 0.81671   2
   1  -7  -3 -1.2121 1.90714   5
   1  -7  -3 -0.1785 0.97335   2
  -1   7   3 0.95401 1.72015   2
   0  -7  -3 -1.6237 1.43002   2
   0  -7  -3 0.33227 1.39808   5
   0  -7  -3 -2.8854 2.15462   1
   0  -7  -3 -1.0477 1.83095   5
   0   7   3 -1.7391 1.65590   2
  -1  -7  -3 538.296 14.2299   5
  -1  -7  -3 523.954 13.2959   5
  -1  -7  -3 539.347 11.8275   2
  -1  -7  -3 527.912 14.2290   1
   1   7   3 538.967 13.9913   1
   1   7   3 540.013 11.3015   4
   1   7   3 540.168 12.3780   2
  -2  -7  -3 520.382 14.2478   1
  -2  -7  -3 520.872 12.1247   2
   2   7   3 526.861 12.4044   4
   2   7   3 538.068 14.3405   1
   2   7   3 550.960 15.1933   5
   2   7   3 501.153 12.1396   2
  -3  -7  -3 56.8446 4.97870   1
  -3  -7  -3 51.9955 5.07855   5
  -3  -7  -3 42.1437 3.72589   2
   3   7   3 47.2397 4.59521   1
   3   7   3 46.1331 3.79501   2
   3   7   3 47.2604 4.34450   4
   3   7   3 43.3249 4.86736   5
  -4  -7  -3 14.4398 2.83250   2
   4   7   3 16.3305 2.50413   2
   4   7   3 14.1289 3.27563   1
   4   7   3 18.8816 3.34351   5
   4   7   3 16.6668 3.55578   4
  -5  -7  -3 77.1899 5.31738   2
   5   7   3 83.7070 4.23683   2
   5   7   3 85.9715 6.16144   5
   5   7   3 90.0175 7.00155   4
   5   7   3 91.5412 7.01195   1
  -6  -7  -3 9.85279 3.40593   2
   6   7   3 8.54383 4.05437   4
   6   7   3 20.0941 3.64974   5
   6   7   3 14.9713 4.29337   1
  -7  -7  -3 4.67410 3.04001   2
   7   7   3 1.67090 3.49743   1
   7   7   3 6.01403 2.67924   5
   7   7   3 -0.7853 3.99244   4
  -8  -7  -3 90.3341 6.46901   2
   8   7   3 75.3702 4.69498   5
   8   7   3 79.5238 7.76957   1
   8   7   3 82.5073 9.00337   4
  -9  -7  -3 -0.7659 3.16209   2
   9   7   3 -2.1556 3.83687   1
   9   7   3 1.18803 4.92190   4
  10   7   3 1.24425 4.28558   1
  10   7   3 2.18378 5.61255   4
  11   7   3 -4.4475 4.85623   4
  11   7   3 -4.1708 4.31386   1
  10  -8  -3 11.8852 3.50848   1
   9  -8  -3 -1.1696 2.53343   1
   9  -8  -3 -0.6845 2.62423   1
   8  -8  -3 0.04492 2.69179   1
   8  -8  -3 1.62241 2.57653   1
   8  -8  -3 0.59311 3.17818   3
   7  -8  -3 51.9972 5.04596   1
   7  -8  -3 43.1239 5.70142   3
   7  -8  -3 34.3898 4.18556   1
   6  -8  -3 11.7360 3.14619   1
   6  -8  -3 19.6161 3.54175   1
   6  -8  -3 21.6007 4.19720   3
   5  -8  -3 70.7536 5.65368   1
   5  -8  -3 54.6935 5.06899   1
   5  -8  -3 74.2787 6.00482   3
   4  -8  -3 71.0461 5.50529   1
   4  -8  -3 61.1734 5.09693   3
   4  -8  -3 68.7047 5.63035   1
  -4   8   3 60.4677 3.44117   2
   3  -8  -3 175.280 7.77031   3
   3  -8  -3 184.132 7.95815   1
   3  -8  -3 170.177 8.06869   1
  -3   8   3 179.244 5.90752   2
   2  -8  -3 117.448 5.02871   5
   2  -8  -3 111.353 6.15848   3
   2  -8  -3 116.938 4.51344   5
   2  -8  -3 109.949 6.60593   1
   2  -8  -3 126.655 7.01132   1
  -2   8   3 123.356 5.12329   2
   1  -8  -3 4.64145 1.99793   5
   1  -8  -3 4.90819 2.17779   5
   1  -8  -3 4.70278 0.86900   2
   1  -8  -3 4.56944 2.67326   1
   1  -8  -3 4.63417 2.53812   3
   1  -8  -3 3.28287 0.83807   2
  -1   8   3 3.04848 1.94062   2
   0  -8  -3 -1.8858 1.43827   5
   0  -8  -3 0.48027 1.45993   2
   0  -8  -3 -2.8728 2.26879   1
   0  -8  -3 1.32276 2.08497   5
   0   8   3 0.68692 1.84462   2
  -1  -8  -3 424.306 10.1323   2
  -1  -8  -3 424.694 12.7057   5
  -1  -8  -3 410.240 11.6965   5
  -1  -8  -3 421.845 13.0897   1
   1   8   3 418.279 15.1613   1
   1   8   3 402.391 8.79262   4
   1   8   3 418.236 10.9407   2
  -2  -8  -3 18.7366 3.72879   5
  -2  -8  -3 12.7888 2.95726   2
  -2  -8  -3 18.3947 3.97517   1
   2   8   3 14.4583 2.94242   2
   2   8   3 17.1978 3.93916   1
   2   8   3 19.0296 2.65501   4
  -3  -8  -3 169.973 8.37002   1
  -3  -8  -3 194.443 8.93563   5
  -3  -8  -3 184.278 7.13980   2
   3   8   3 188.414 7.10639   2
   3   8   3 180.875 8.78076   1
   3   8   3 186.292 7.46901   4
   3   8   3 178.913 8.74123   5
  -4  -8  -3 443.455 12.0533   2
   4   8   3 447.158 11.5915   2
   4   8   3 425.159 13.2829   4
   4   8   3 461.321 14.3419   5
   4   8   3 453.803 14.5477   1
  -5  -8  -3 3.44229 2.75593   2
   5   8   3 8.31790 2.24013   2
   5   8   3 10.8317 3.45706   5
   5   8   3 7.48747 3.67866   1
   5   8   3 4.40431 3.51311   4
  -6  -8  -3 -2.9834 2.55153   2
   6   8   3 1.04067 3.68692   1
   6   8   3 6.18363 3.77904   4
   6   8   3 1.89450 1.67170   2
   6   8   3 -1.7861 2.67299   5
  -7  -8  -3 19.3069 4.01326   2
   7   8   3 19.2666 5.31062   4
   7   8   3 18.4335 3.78701   5
   7   8   3 26.6371 5.41438   1
  -8  -8  -3 71.1073 6.26234   2
   8   8   3 68.6225 7.65955   1
   8   8   3 47.7328 7.17700   4
   8   8   3 56.2573 4.98626   5
  -9  -8  -3 3.59369 3.40489   2
   9   8   3 -7.9134 3.91329   1
   9   8   3 -1.3564 4.62539   4
 -10  -8  -3 5.74840 3.72776   2
  10   8   3 -4.9172 4.31872   1
  10   8   3 -5.6064 5.25731   4
   9  -9  -3 2.78150 3.04340   1
   8  -9  -3 4.91655 3.20407   1
   8  -9  -3 7.66799 3.75808   3
   7  -9  -3 12.6946 3.57610   1
   7  -9  -3 8.97800 3.91938   3
   6  -9  -3 24.6095 4.25864   1
   6  -9  -3 39.0700 5.47849   3
   5  -9  -3 42.1638 5.41724   3
   5  -9  -3 44.8510 5.17087   1
   4  -9  -3 143.561 7.74394   3
   4  -9  -3 144.954 8.12708   1
  -4   9   3 144.539 5.75852   2
   3  -9  -3 88.4940 6.22539   3
   3  -9  -3 99.0393 7.08376   1
  -3   9   3 98.9715 5.05297   2
   2  -9  -3 44.4639 5.02296   3
   2  -9  -3 41.5427 5.07027   1
   2  -9  -3 38.4061 3.52058   5
   2  -9  -3 42.2541 3.37708   5
  -2   9   3 41.3787 3.71519   2
   1  -9  -3 231.544 8.36264   5
   1  -9  -3 255.741 10.4343   1
   1  -9  -3 241.752 9.51167   3
   1  -9  -3 232.471 7.74151   5
  -1   9   3 242.785 8.06520   2
   0  -9  -3 50.0181 3.34925   2
   0  -9  -3 63.2022 5.86335   5
   0  -9  -3 55.4139 4.72497   5
   0  -9  -3 57.9528 6.00039   1
   0   9   3 47.7333 4.24847   2
  -1  -9  -3 3.35119 2.65040   5
  -1  -9  -3 -5.2465 2.60915   1
  -1  -9  -3 0.33576 1.96912   2
  -1  -9  -3 0.46754 1.90894   5
   1   9   3 -3.4499 1.92781   2
  -2  -9  -3 109.779 7.61653   1
  -2  -9  -3 117.402 7.54315   5
  -2  -9  -3 86.1482 5.33448   2
  -2  -9  -3 108.397 6.40249   5
   2   9   3 98.2516 5.90319   2
   2   9   3 98.9175 4.62389   4
  -3  -9  -3 14.9926 3.14613   2
   3   9   3 9.36184 3.10568   4
   3   9   3 15.7976 2.99178   2
  -4  -9  -3 0.21892 2.87708   2
   4   9   3 0.28385 2.35486   2
   4   9   3 0.06950 2.88006   4
   4   9   3 -1.0825 3.71097   1
   4   9   3 -0.8265 3.08848   5
  -5  -9  -3 31.3882 4.27465   2
   5   9   3 29.3991 4.73248   4
   5   9   3 26.5140 4.78529   5
   5   9   3 35.1287 5.79031   1
   5   9   3 29.2275 3.80300   2
  -6  -9  -3 12.0225 3.69824   2
   6   9   3 15.1935 4.81908   4
   6   9   3 9.09664 2.44751   2
   6   9   3 18.0159 4.23335   5
   6   9   3 19.1804 4.99349   1
  -7  -9  -3 71.3810 6.02794   2
   7   9   3 56.9659 7.24919   4
   7   9   3 59.3195 6.09177   5
   7   9   3 75.2775 7.72432   1
  -8  -9  -3 -2.1611 3.18429   2
   8   9   3 5.05524 4.70267   1
   8   9   3 -6.0457 4.14345   4
   8   9   3 -3.6568 2.62427   5
  -9  -9  -3 1.31491 3.80397   2
   9   9   3 -0.4790 2.17796   5
   9   9   3 -4.6036 4.37084   1
   9   9   3 -10.847 4.10906   4
 -10  -9  -3 -4.9597 3.54385   2
  10   9   3 1.97426 4.78026   1
  10   9   3 -7.9101 4.81174   4
   8 -10  -3 9.36069 3.84348   1
   8 -10  -3 10.9513 5.08554   3
   7 -10  -3 1.06972 3.34925   1
   7 -10  -3 6.67225 3.80216   3
   6 -10  -3 19.8298 4.58644   3
   6 -10  -3 18.5088 4.43632   1
   5 -10  -3 0.73125 3.40425   1
   5 -10  -3 4.50567 3.38058   3
   4 -10  -3 -1.9607 3.29937   1
   4 -10  -3 0.81007 2.95867   3
  -4  10   3 1.07903 3.28858   2
   3 -10  -3 55.8858 6.14007   1
   3 -10  -3 61.5832 6.23402   3
  -3  10   3 68.2766 5.10424   2
   2 -10  -3 -0.2698 3.13776   1
   2 -10  -3 2.05119 1.71074   5
   2 -10  -3 3.76703 2.05817   5
   2 -10  -3 0.42851 3.00102   3
  -2  10   3 2.39828 2.51198   2
   1 -10  -3 48.7860 5.78550   1
   1 -10  -3 55.6908 5.85784   3
   1 -10  -3 63.9406 4.79588   5
   1 -10  -3 52.6869 5.09360   5
  -1  10   3 52.7031 4.69254   2
   0 -10  -3 16.4724 4.22610   1
   0 -10  -3 16.6534 3.51662   5
   0 -10  -3 15.0322 2.05278   2
   0 -10  -3 18.5137 3.54679   5
   0  10   3 12.1542 3.08479   2
  -1 -10  -3 32.5539 3.23119   2
  -1 -10  -3 29.0057 5.01530   1
  -1 -10  -3 24.9205 3.75698   5
  -1 -10  -3 27.8827 4.73483   5
   1  10   3 25.1027 3.71520   2
  -2 -10  -3 132.203 6.23882   2
  -2 -10  -3 115.078 7.94251   5
   2  10   3 112.931 6.81652   2
  -3 -10  -3 205.075 8.11444   2
   3  10   3 187.077 8.40105   2
  -4 -10  -3 22.9664 3.96634   2
   4  10   3 23.7450 5.89699   4
   4  10   3 25.7738 3.88530   2
  -5 -10  -3 26.0151 4.22526   2
   5  10   3 19.8118 4.46825   4
   5  10   3 24.5828 3.70771   2
  -6 -10  -3 -3.3633 2.99906   2
   6  10   3 -2.9131 3.68490   4
   6  10   3 -2.1337 3.01085   5
   6  10   3 -2.6862 2.19298   2
  -7 -10  -3 -2.4444 3.29364   2
   7  10   3 -4.2849 3.80120   4
   7  10   3 -2.1144 3.08954   5
  -8 -10  -3 -2.2575 3.46230   2
   8  10   3 -4.0607 4.37954   4
   8  10   3 4.14170 3.31835   5
  -9 -10  -3 6.62828 4.07301   2
   9  10   3 0.18518 5.26494   4
   9  10   3 1.04637 2.74725   5
   7 -11  -3 10.0482 4.37240   1
   7 -11  -3 15.7531 4.65230   3
   6 -11  -3 -0.9738 3.32638   3
   6 -11  -3 0.30846 3.82536   1
   5 -11  -3 1.90746 3.41349   3
   5 -11  -3 -0.9837 3.65688   1
   4 -11  -3 11.2887 4.71699   1
   4 -11  -3 26.0809 4.90906   3
   3 -11  -3 2.41926 3.83392   1
   3 -11  -3 1.86991 3.38550   3
  -3  11   3 1.97225 2.96763   2
   2 -11  -3 7.09771 2.41060   5
   2 -11  -3 10.2244 4.15691   1
   2 -11  -3 8.03244 2.24443   5
   2 -11  -3 7.17892 3.92088   3
  -2  11   3 5.40123 3.18542   2
   1 -11  -3 6.45402 3.92199   1
   1 -11  -3 3.42314 2.51216   5
   1 -11  -3 11.3612 3.96605   3
   1 -11  -3 0.68261 2.49947   5
  -1  11   3 -0.7987 2.84506   2
   0 -11  -3 2.26343 2.81716   5
   0 -11  -3 0.66386 1.42920   2
   0 -11  -3 -0.6767 3.87272   1
   0 -11  -3 -1.7852 3.27543   3
   0 -11  -3 -1.9720 2.67969   5
   0  11   3 4.07547 2.89135   2
  -1 -11  -3 33.9816 4.45645   5
  -1 -11  -3 38.4664 3.53900   2
  -1 -11  -3 31.1804 4.78355   5
   1  11   3 32.8758 4.31228   2
  -2 -11  -3 1.83382 3.71443   5
  -2 -11  -3 2.85836 2.53837   2
   2  11   3 6.47687 3.00401   2
  -3 -11  -3 2.05681 2.91933   2
   3  11   3 -0.6479 2.78052   2
  -4 -11  -3 37.7542 4.63354   2
   4  11   3 40.8348 4.79758   2
  -5 -11  -3 2.61332 3.14089   2
   5  11   3 1.18770 2.76250   2
  -6 -11  -3 3.76916 3.41461   2
   6  11   3 0.08798 2.56526   2
  -7 -11  -3 11.1684 4.01387   2
   7  11   3 6.34971 4.12755   5
   7  11   3 9.76463 2.84669   2
  -8 -11  -3 -1.0652 3.47843   2
   8  11   3 4.05670 3.60665   5
   6 -12  -3 6.83921 4.78127   1
   6 -12  -3 6.82703 4.65087   3
   5 -12  -3 1.66867 4.41475   1
   5 -12  -3 1.52311 3.83774   3
   4 -12  -3 6.27848 3.95186   3
   4 -12  -3 2.43463 4.31553   1
   3 -12  -3 14.9267 5.10973   1
   3 -12  -3 3.53307 4.04694   3
  -3  12   3 9.80714 3.86622   2
   2 -12  -3 8.01957 2.33498   5
   2 -12  -3 9.34590 4.69994   1
   2 -12  -3 10.0539 4.17651   3
   2 -12  -3 6.67672 2.15080   5
  -2  12   3 7.98687 3.54376   2
   1 -12  -3 30.8810 4.20449   5
   1 -12  -3 30.5808 5.45835   3
   1 -12  -3 36.2113 6.29130   1
   1 -12  -3 30.8929 3.98883   5
  -1  12   3 17.1572 4.10639   2
   0 -12  -3 9.84034 3.52965   5
   0 -12  -3 9.36415 3.31388   5
   0 -12  -3 7.97350 4.21374   3
   0  12   3 7.44113 3.52285   2
  -1 -12  -3 46.4916 3.75845   2
  -1 -12  -3 56.2013 6.19631   5
  -1 -12  -3 52.0983 5.93599   5
   1  12   3 46.4379 5.34659   2
  -2 -12  -3 1.97643 2.62452   2
   2  12   3 1.58332 3.23220   2
  -3 -12  -3 -0.1514 2.74064   2
   3  12   3 -0.7440 2.67735   2
  -4 -12  -3 9.73754 3.42793   2
   4  12   3 11.6331 3.65355   2
  -5 -12  -3 6.07585 3.28538   2
   5  12   3 1.11200 3.01298   2
  -6 -12  -3 0.86539 3.36780   2
   6  12   3 -2.7528 2.55673   2
   7  12   3 -0.7645 2.61667   2
   4 -13  -3 31.3114 5.91778   3
   4 -13  -3 27.8230 6.20532   1
   3 -13  -3 15.3078 4.80762   3
   3 -13  -3 28.7425 6.35365   1
  -3  13   3 20.2006 4.54638   2
   2 -13  -3 2.86651 1.85984   5
   2 -13  -3 -0.3928 4.67627   1
   2 -13  -3 0.53038 1.98213   5
   2 -13  -3 -0.6901 3.57551   3
  -2  13   3 1.68766 3.67425   2
   1 -13  -3 1.29644 2.55415   5
   1 -13  -3 -5.7475 3.42191   3
   1 -13  -3 2.81229 2.75659   5
  -1  13   3 -2.6374 3.29447   2
   0 -13  -3 16.2451 5.19686   3
   0 -13  -3 17.5177 3.95659   5
   0 -13  -3 28.1367 4.98285   5
   0  13   3 24.7791 4.78586   2
  -1 -13  -3 9.17875 4.50789   3
  -1 -13  -3 5.27286 3.48915   5
  -1 -13  -3 8.30938 2.19494   2
   1  13   3 5.88834 3.76826   2
  -2 -13  -3 12.9492 2.89013   2
   2  13   3 11.8041 3.92737   2
  -3 -13  -3 14.3263 3.55209   2
   3  13   3 22.7006 4.43062   2
  -4 -13  -3 12.4226 3.61784   2
   4  13   3 4.89603 3.48415   2
  -5 -13  -3 -1.3607 3.10013   2
   5  13   3 2.87297 3.28051   2
   0 -14  -3 6.27840 3.36055   5
   0 -14  -3 1.55204 3.13794   5
   0 -14  -3 -2.0536 4.16812   3
   0  14   3 -0.2119 3.70603   2
  -1 -14  -3 6.92606 4.76908   3
  -1 -14  -3 7.17969 3.86223   5
   1  14   3 3.56127 3.84970   2
   3  13  -4 0.52206 3.50710   2
  -3 -13   4 1.03498 2.63325   2
  -3 -13   4 -2.0634 4.47210   3
   2  13  -4 -1.9021 3.37373   2
  -2 -13   4 -0.6894 4.44077   3
  -2 -13   4 -1.2140 2.16251   2
   1  13  -4 3.70246 3.77906   2
  -1 -13   4 -0.1560 1.61615   2
  -1 -13   4 1.65230 4.56272   3
  -1 -13   4 0.89321 2.99952   5
   0  13  -4 0.24082 3.23724   2
   0 -13   4 4.67362 4.39228   3
   0 -13   4 1.79375 2.81048   5
   0 -13   4 -0.4589 3.10373   5
  -1  13  -4 -2.3328 3.42487   2
   1 -13   4 -0.9177 2.51253   5
   1 -13   4 -4.1301 3.97344   3
   1 -13   4 3.68792 2.52894   5
  -2  13  -4 11.7888 4.44278   2
   2 -13   4 14.4499 2.28350   5
   2 -13   4 11.5180 5.25985   3
   2 -13   4 17.6465 5.98159   1
   2 -13   4 15.8232 2.40206   5
  -3  13  -4 1.72160 3.78634   2
   3 -13   4 2.10744 4.50665   1
   3 -13   4 -1.0429 4.20254   3
   4 -13   4 1.34975 4.27385   1
   4 -13   4 3.69599 4.48574   3
   5  12  -4 2.76428 3.24120   2
  -5 -12   4 0.37446 2.96492   2
   4  12  -4 0.60391 3.16750   2
  -4 -12   4 5.11174 3.04767   2
   3  12  -4 15.9419 4.08744   2
  -3 -12   4 16.2052 3.38632   2
  -3 -12   4 10.3810 4.68815   3
   2  12  -4 2.19516 3.36874   2
  -2 -12   4 3.40041 2.36253   2
  -2 -12   4 2.17814 4.49518   3
   1  12  -4 0.78514 3.49219   2
  -1 -12   4 3.50629 1.89742   2
  -1 -12   4 6.10890 3.20476   5
  -1 -12   4 4.37259 4.15608   3
   0  12  -4 6.36134 3.81542   2
   0 -12   4 3.19804 3.04122   5
   0 -12   4 2.80639 3.14088   5
   0 -12   4 -1.7124 3.96603   3
  -1  12  -4 -2.2029 3.06914   2
   1 -12   4 0.83134 2.60833   5
   1 -12   4 3.11865 4.18313   3
   1 -12   4 5.14902 2.59942   5
   1 -12   4 -0.9491 3.97579   1
  -2  12  -4 16.7681 4.28740   2
   2 -12   4 12.5018 2.35244   5
   2 -12   4 15.5875 5.43182   3
   2 -12   4 14.5418 2.49787   5
   2 -12   4 22.7147 5.41131   1
  -3  12  -4 0.78132 3.33001   2
   3 -12   4 1.68808 4.10345   3
   3 -12   4 -1.2140 3.74593   1
   4 -12   4 6.75983 4.52714   3
   4 -12   4 2.39151 4.12181   1
   5 -12   4 11.6390 4.60466   1
   5 -12   4 15.5637 5.45317   3
   6 -12   4 6.26535 4.30886   1
   6 -12   4 7.83055 5.03001   3
   7  11  -4 8.12622 2.98938   2
  -7 -11   4 2.52135 3.51557   2
   6  11  -4 5.21666 2.84864   2
  -6 -11   4 1.02831 3.17976   2
   5  11  -4 1.82837 3.00967   2
  -5 -11   4 6.20650 3.33515   2
   4  11  -4 -4.2708 2.89170   2
  -4 -11   4 -0.1520 2.73283   2
   3  11  -4 1.15543 3.08176   2
  -3 -11   4 0.15208 2.44874   2
   2  11  -4 49.9137 5.57909   2
  -2 -11   4 45.6898 4.06676   2
  -2 -11   4 52.6874 6.84829   3
   1  11  -4 3.92574 3.20158   2
  -1 -11   4 -2.9998 2.54819   5
  -1 -11   4 -4.3271 3.41176   3
  -1 -11   4 -1.0202 1.85800   2
   0  11  -4 3.35462 3.23123   2
   0 -11   4 7.23757 4.31073   3
   0 -11   4 2.21905 1.27488   2
   0 -11   4 0.26746 2.73539   5
   0 -11   4 3.33148 3.82709   1
  -1  11  -4 42.6891 5.06283   2
   1 -11   4 41.4622 5.91948   3
   1 -11   4 50.7916 4.75396   5
   1 -11   4 36.8183 5.93910   1
   1 -11   4 46.8769 4.41610   5
  -2  11  -4 12.1553 3.51936   2
   2 -11   4 15.0606 2.47807   5
   2 -11   4 10.9442 4.67464   3
   2 -11   4 14.8027 2.44585   5
   2 -11   4 15.0970 4.46661   1
  -3  11  -4 -0.5489 2.89764   2
   3 -11   4 0.29690 3.62517   3
   3 -11   4 -1.6696 3.49154   1
   4 -11   4 16.4408 5.15804   3
   4 -11   4 13.9292 4.57068   1
   5 -11   4 -3.9094 3.33069   1
   5 -11   4 3.07938 4.30818   3
   6 -11   4 27.6058 5.44538   1
   6 -11   4 24.6536 6.03180   3
   7 -11   4 0.40285 4.30725   3
   7 -11   4 0.50656 3.65808   1
   8  10  -4 4.87139 4.09084   5
  -8 -10   4 -0.8258 3.69302   2
   7  10  -4 15.8653 4.64512   5
  -7 -10   4 4.20834 3.48741   2
   6  10  -4 2.50937 2.52066   2
  -6 -10   4 1.40156 3.26653   2
   5  10  -4 6.83442 3.04752   2
  -5 -10   4 8.51486 3.36743   2
   4  10  -4 149.001 7.83898   2
  -4 -10   4 162.220 7.53180   2
   3  10  -4 -3.0321 2.66225   2
  -3 -10   4 0.82650 2.50040   2
   2  10  -4 1.54018 2.71649   2
  -2 -10   4 -0.7727 2.92264   5
  -2 -10   4 0.52356 3.65488   3
  -2 -10   4 -1.7507 2.14757   2
   1  10  -4 8.42335 3.03187   2
  -1 -10   4 1.63538 3.28354   1
  -1 -10   4 5.00826 2.84356   5
  -1 -10   4 8.38742 2.12120   2
  -1 -10   4 5.97222 3.87768   3
   0  10  -4 25.7539 4.08943   2
   0 -10   4 30.7211 3.95989   5
   0 -10   4 31.6261 5.12447   1
   0 -10   4 32.6211 2.41504   2
   0 -10   4 28.9994 4.84406   3
  -1  10  -4 2.81072 2.76927   2
   1 -10   4 1.14922 2.12584   5
   1 -10   4 1.75468 3.25136   3
   1 -10   4 2.07424 2.16426   5
   1 -10   4 5.15194 3.58395   1
  -2  10  -4 -5.0305 2.12820   2
   2 -10   4 1.66939 1.70448   5
   2 -10   4 -4.3081 2.83710   1
   2 -10   4 -5.4128 3.15987   3
   2 -10   4 0.23149 1.62629   5
  -3  10  -4 -6.0578 2.10822   2
   3 -10   4 -0.7936 3.32747   3
   3 -10   4 0.78753 3.17462   1
   4 -10   4 5.00550 3.82032   3
   4 -10   4 10.8191 3.93041   1
   5 -10   4 29.1766 4.89902   1
   5 -10   4 36.7346 6.42447   3
   6 -10   4 18.2488 4.28096   1
   6 -10   4 20.8396 5.49384   3
   7 -10   4 -1.7288 3.73308   3
   7 -10   4 -2.6279 2.98040   1
   8 -10   4 2.99451 4.56819   3
   8 -10   4 4.56654 3.30261   1
   9   9  -4 5.03488 2.94993   5
   9   9  -4 -2.5059 2.30139   5
  -9  -9   4 3.14440 3.96072   2
   8   9  -4 11.6803 3.67723   5
   8   9  -4 7.93298 3.79465   5
  -8  -9   4 6.38647 3.78106   2
   7   9  -4 0.15132 3.23452   5
  -7  -9   4 -0.5013 3.22823   2
   6   9  -4 25.4483 4.89153   5
   6   9  -4 19.1597 3.15240   2
  -6  -9   4 19.3718 3.89921   2
   5   9  -4 13.5271 3.18765   2
   5   9  -4 13.6430 5.26488   5
  -5  -9   4 12.7753 3.51869   2
   4   9  -4 5.53443 2.90667   2
  -4  -9   4 4.16252 2.88976   2
   3   9  -4 75.0052 5.84644   2
  -3  -9   4 81.5542 5.39555   2
   2   9  -4 21.8628 3.79020   2
  -2  -9   4 17.0238 3.80188   1
  -2  -9   4 28.1734 4.22795   5
  -2  -9   4 15.5047 2.78986   2
   1   9  -4 0.68718 2.43593   2
  -1  -9   4 5.27177 2.89042   5
  -1  -9   4 1.68360 2.97879   1
  -1  -9   4 9.21011 3.63211   3
  -1  -9   4 2.21412 1.86697   2
   0   9  -4 6.50890 2.73678   2
   0  -9   4 12.2482 1.81043   2
   0  -9   4 6.08230 3.16251   1
   0  -9   4 11.5260 3.66028   3
   0  -9   4 9.61944 2.82039   5
  -1   9  -4 19.9544 3.29852   2
   1  -9   4 19.0622 4.26415   3
   1  -9   4 15.8979 2.73979   5
   1  -9   4 15.8445 3.02056   5
   1  -9   4 17.9073 3.99592   1
  -2   9  -4 -2.3689 1.99279   2
   2  -9   4 4.27760 3.10003   3
   2  -9   4 4.76463 1.68196   5
   2  -9   4 0.62593 1.40858   5
   2  -9   4 0.32447 2.67671   1
  -3   9  -4 96.9112 5.24230   2
   3  -9   4 97.7928 6.96805   1
   3  -9   4 91.9368 7.07824   3
   4  -9   4 0.56185 2.80166   1
   4  -9   4 -1.9163 3.21883   3
   5  -9   4 208.273 11.0770   3
   5  -9   4 225.212 9.60889   1
   5  -9   4 198.252 9.16378   1
   6  -9   4 47.1256 6.91925   3
   6  -9   4 40.8078 4.73658   1
   6  -9   4 36.0338 4.75646   1
   7  -9   4 57.2875 7.67100   3
   7  -9   4 58.1569 5.32818   1
   7  -9   4 60.3981 5.47952   1
   8  -9   4 31.0916 4.26230   1
   8  -9   4 36.6340 6.92415   3
   8  -9   4 30.9375 4.22744   1
   9  -9   4 10.2467 3.32824   1
   9  -9   4 6.31085 4.64622   3
   9  -9   4 5.95474 2.87594   1
  10   8  -4 7.66105 5.37045   1
   9   8  -4 0.46692 1.98065   5
   9   8  -4 1.14112 4.61504   1
   9   8  -4 3.35913 2.16515   5
  -9  -8   4 -2.3574 3.51714   2
   8   8  -4 3.74543 2.75541   5
   8   8  -4 -4.1428 4.03328   1
   8   8  -4 7.39240 3.44873   5
  -8  -8   4 3.33143 3.46934   2
   7   8  -4 0.18722 3.05931   5
   7   8  -4 0.69687 3.85277   1
  -7  -8   4 -0.2689 3.02985   2
   6   8  -4 5.00351 3.33247   5
   6   8  -4 8.24228 4.15271   1
   6   8  -4 4.29133 2.02889   2
  -6  -8   4 4.73635 3.12859   2
   5   8  -4 1.39383 3.10853   1
   5   8  -4 -0.1801 2.61946   5
   5   8  -4 -1.0819 1.95522   2
  -5  -8   4 0.43469 2.55812   2
   4   8  -4 39.7031 4.10831   2
   4   8  -4 42.1263 5.29700   5
   4   8  -4 42.1850 5.11162   1
  -4  -8   4 43.8426 4.22940   2
   3   8  -4 15.6598 3.73176   1
   3   8  -4 20.6980 3.23773   2
   3   8  -4 15.9049 3.69312   5
  -3  -8   4 19.7190 3.17726   2
  -3  -8   4 23.1956 4.12966   5
   2   8  -4 7.61894 2.51886   2
   2   8  -4 4.57690 3.06285   1
  -2  -8   4 11.2059 3.29896   1
  -2  -8   4 5.01299 2.08765   2
  -2  -8   4 10.0381 3.14044   5
   1   8  -4 13.0443 2.86577   2
  -1  -8   4 11.9610 3.21440   1
  -1  -8   4 11.3582 2.78064   5
  -1  -8   4 8.54481 2.97813   3
  -1  -8   4 14.8231 2.28879   2
   0   8  -4 8.99920 2.45972   2
   0  -8   4 9.06962 1.63244   2
   0  -8   4 8.63990 2.40444   5
   0  -8   4 12.2804 3.34726   3
   0  -8   4 5.27502 2.89466   1
  -1   8  -4 14.0656 2.60565   2
   1  -8   4 22.2282 1.66355   4
   1  -8   4 21.1189 2.79365   5
   1  -8   4 22.2794 3.63493   1
   1  -8   4 20.0581 3.83850   3
  -2   8  -4 4.41038 2.01633   2
   2  -8   4 4.60230 2.91228   3
   2  -8   4 5.83842 1.61498   5
   2  -8   4 8.25535 1.71781   5
   2  -8   4 10.9881 2.84884   1
   2  -8   4 10.1551 2.90689   1
  -3   8  -4 79.4130 4.26264   2
   3  -8   4 81.7024 5.49986   1
   3  -8   4 77.2267 3.19490   4
   3  -8   4 74.7955 5.77173   1
   3  -8   4 83.2531 6.39847   3
  -4   8  -4 128.087 5.51951   2
   4  -8   4 123.564 4.87630   4
   4  -8   4 124.469 6.47933   1
   4  -8   4 129.912 6.89861   1
   4  -8   4 133.577 8.08935   3
   5  -8   4 19.3036 3.40735   1
   5  -8   4 16.2597 2.91549   4
   5  -8   4 18.9933 3.24938   1
   5  -8   4 19.2486 4.56615   3
   6  -8   4 -1.3449 2.41225   1
   6  -8   4 2.40038 2.30871   1
   6  -8   4 2.57233 3.63432   3
   6  -8   4 -0.3250 2.53315   4
   7  -8   4 46.5969 6.71193   3
   7  -8   4 42.2441 5.21297   4
   7  -8   4 50.5895 4.50283   1
   7  -8   4 41.3708 4.21002   1
   8  -8   4 1.10846 2.42180   1
   8  -8   4 3.95000 4.30111   3
   8  -8   4 1.95981 2.42004   1
   9  -8   4 12.8138 5.50922   3
   9  -8   4 14.1844 3.11491   1
   9  -8   4 7.03501 2.81809   1
  10  -8   4 1.80825 2.55621   1
  10  -8   4 1.96441 2.32975   1
  10  -8   4 1.56025 4.36998   3
  10   7  -4 5.44649 4.90604   1
 -10  -7   4 2.35274 3.67565   2
   9   7  -4 13.4531 5.02031   1
  -9  -7   4 5.73239 3.72299   2
   8   7  -4 -1.9792 2.31074   5
   8   7  -4 1.49292 2.24857   5
   8   7  -4 5.00707 4.30710   1
  -8  -7   4 1.77436 3.06276   2
   7   7  -4 12.9965 3.38839   5
   7   7  -4 16.8580 3.34762   5
   7   7  -4 15.6228 4.45732   1
  -7  -7   4 23.2736 3.82781   2
   6   7  -4 19.0931 4.26423   1
   6   7  -4 24.0195 4.15644   5
   6   7  -4 15.0041 1.96201   2
  -6  -7   4 19.5925 3.60697   2
   5   7  -4 45.0745 5.09417   5
   5   7  -4 40.9241 5.05156   1
   5   7  -4 38.1495 3.45690   2
  -5  -7   4 32.6029 3.79118   2
   4   7  -4 84.0386 6.63777   1
   4   7  -4 74.6131 4.86729   2
   4   7  -4 94.3932 6.57832   5
  -4  -7   4 81.3214 5.08540   2
   3   7  -4 391.235 12.6247   5
   3   7  -4 401.804 12.0918   1
   3   7  -4 383.922 10.6738   2
  -3  -7   4 381.515 10.0732   2
  -3  -7   4 382.846 11.9258   5
  -3  -7   4 393.716 12.2019   1
   2   7  -4 782.551 17.2307   2
   2   7  -4 792.108 18.2554   1
  -2  -7   4 770.557 16.0542   2
  -2  -7   4 772.316 18.8636   1
  -2  -7   4 791.845 18.3843   5
   1   7  -4 7.86179 2.78644   1
   1   7  -4 0.71730 1.99524   2
  -1  -7   4 5.43508 2.44512   5
  -1  -7   4 2.07292 2.61758   1
  -1  -7   4 1.38981 1.70591   2
  -1  -7   4 8.18970 2.79298   3
   0   7  -4 333.135 9.17884   2
   0  -7   4 312.570 10.6128   1
   0  -7   4 342.901 10.6293   3
   0  -7   4 318.983 9.40134   5
   0  -7   4 329.932 7.51010   2
  -1   7  -4 15.4548 2.48729   2
   1  -7   4 22.2121 3.71267   3
   1  -7   4 16.9814 1.70552   4
   1  -7   4 17.5392 2.41933   5
   1  -7   4 10.9449 2.78134   1
   1  -7   4 16.1524 3.22928   1
  -2   7  -4 23.2910 2.63511   2
   2  -7   4 26.0723 2.34327   5
   2  -7   4 25.3071 2.19203   4
   2  -7   4 23.9543 2.33346   5
   2  -7   4 22.4129 3.44031   1
   2  -7   4 23.2086 3.97333   3
   2  -7   4 22.9998 3.30251   1
  -3   7  -4 8.25990 1.88398   2
   3  -7   4 5.52243 2.54858   1
   3  -7   4 7.46216 2.96522   3
   3  -7   4 8.97338 1.93033   4
   3  -7   4 5.46078 2.16050   1
  -4   7  -4 384.605 8.35006   2
   4  -7   4 368.221 12.8624   3
   4  -7   4 402.265 10.3923   4
   4  -7   4 416.796 10.9617   1
   4  -7   4 400.862 11.2111   1
   5  -7   4 195.629 9.59834   3
   5  -7   4 172.778 6.73276   1
   5  -7   4 184.481 7.16065   1
   5  -7   4 182.864 7.27394   4
   6  -7   4 0.75058 2.62436   4
   6  -7   4 0.15852 1.99230   1
   6  -7   4 0.10319 1.95168   1
   6  -7   4 5.60442 3.48439   3
   7  -7   4 74.0032 4.59939   1
   7  -7   4 85.4896 6.71659   4
   7  -7   4 72.9952 4.67327   1
   7  -7   4 62.3212 7.14343   3
   8  -7   4 -0.3706 3.87909   3
   8  -7   4 7.62295 2.41786   1
   8  -7   4 3.79566 3.55681   4
   8  -7   4 2.38525 2.18956   1
   9  -7   4 9.13470 4.61311   3
   9  -7   4 14.4053 2.56614   1
   9  -7   4 6.83275 4.33497   4
   9  -7   4 14.4871 2.66953   1
  10  -7   4 13.9448 2.54449   1
  10  -7   4 12.0671 2.52591   1
  10  -7   4 16.4400 5.30061   3
  10  -7   4 9.54189 4.94639   4
  11  -7   4 5.13387 4.60806   3
  11  -7   4 4.59703 2.16743   1
  11  -7   4 3.07637 4.73641   4
  11   6  -4 1.29550 4.83408   1
  10   6  -4 0.47221 4.19249   1
   9   6  -4 31.8935 5.62047   1
  -9  -6   4 33.4460 4.66913   2
   8   6  -4 121.208 8.75675   1
   8   6  -4 109.234 5.07414   5
   8   6  -4 113.826 5.00501   5
  -8  -6   4 130.343 6.89821   2
   7   6  -4 3.37393 2.14735   5
   7   6  -4 4.80827 2.45397   5
   7   6  -4 4.68398 3.40601   1
  -7  -6   4 6.36765 2.80400   2
   6   6  -4 39.6792 4.85436   1
   6   6  -4 36.3137 4.23885   5
  -6  -6   4 36.1531 3.92469   2
   5   6  -4 24.6925 3.77226   5
   5   6  -4 24.4091 4.03060   1
   5   6  -4 21.7744 2.51012   2
  -5  -6   4 29.5123 3.31160   2
   4   6  -4 6.81396 2.06674   2
   4   6  -4 7.05665 2.61612   5
   4   6  -4 9.51898 2.91323   1
  -4  -6   4 8.90725 2.29794   2
   3   6  -4 3.09149 1.89387   2
   3   6  -4 2.13782 2.07332   5
   3   6  -4 3.82827 2.48541   1
  -3  -6   4 -1.6306 1.71118   2
  -3  -6   4 3.93962 2.13594   5
  -3  -6   4 6.08062 2.42851   1
   2   6  -4 8.76240 2.62255   5
   2   6  -4 14.3454 2.75882   1
   2   6  -4 15.3235 2.46913   2
  -2  -6   4 10.4171 2.47394   5
  -2  -6   4 4.87844 1.83043   2
  -2  -6   4 10.0892 2.60120   1
   1   6  -4 27.7152 3.11105   1
   1   6  -4 34.8830 3.33385   2
  -1  -6   4 32.7720 3.35863   5
  -1  -6   4 37.2870 3.97601   1
  -1  -6   4 35.9990 2.72134   2
   0   6  -4 1326.15 25.1767   2
   0  -6   4 1332.05 23.6183   2
   0  -6   4 1360.64 26.8644   3
   0  -6   4 1347.72 25.7330   5
   0  -6   4 1373.14 27.2112   1
  -1   6  -4 54.8139 3.47227   2
   1  -6   4 50.9145 4.55588   3
   1  -6   4 57.6053 3.52845   5
   1  -6   4 55.5290 2.66386   4
   1  -6   4 63.2885 4.36548   1
   1  -6   4 55.1476 1.79428   2
   1  -6   4 57.4686 4.62510   1
   1  -6   4 52.6325 1.74023   2
  -2   6  -4 352.297 8.12557   2
   2  -6   4 336.440 8.09404   4
   2  -6   4 341.252 7.63696   5
   2  -6   4 346.522 10.4934   3
   2  -6   4 335.160 7.73328   5
   2  -6   4 328.308 9.79920   1
   2  -6   4 352.827 9.64492   1
  -3   6  -4 108.547 3.62490   2
   3  -6   4 109.284 6.25916   3
   3  -6   4 107.385 5.08467   1
   3  -6   4 98.7873 5.29897   1
   3  -6   4 106.784 4.70846   4
   4  -6   4 158.559 7.95637   3
   4  -6   4 164.892 6.18948   1
   4  -6   4 164.426 6.43759   4
   4  -6   4 162.622 5.89168   1
   5  -6   4 7.03366 2.15174   1
   5  -6   4 10.9766 2.98500   4
   5  -6   4 8.12317 2.03158   1
   5  -6   4 8.73923 3.26164   3
   6  -6   4 117.107 5.00048   1
   6  -6   4 115.228 7.78643   3
   6  -6   4 122.336 4.67607   1
   6  -6   4 115.887 6.98373   4
   7  -6   4 32.3787 2.81247   1
   7  -6   4 28.8492 5.43861   3
   7  -6   4 38.8279 3.02250   1
   7  -6   4 27.2438 4.61374   4
   8  -6   4 10.4130 4.23814   3
   8  -6   4 9.12520 4.14988   4
   8  -6   4 7.17110 1.96671   1
   8  -6   4 6.73697 1.84177   1
   9  -6   4 4.53783 4.18352   4
   9  -6   4 1.57476 1.53317   1
   9  -6   4 2.98062 3.99800   3
  10  -6   4 3.70115 4.75174   4
  10  -6   4 14.4528 5.13965   3
  11  -6   4 -2.2617 3.98430   3
  11  -6   4 17.3066 5.87362   4
  11   5  -4 0.80014 4.12932   1
  10   5  -4 38.4494 5.88389   1
   9   5  -4 123.353 8.90025   1
  -9  -5   4 124.670 9.08265   2
   8   5  -4 -0.8824 3.25094   1
  -8  -5   4 4.10044 2.68404   2
   7   5  -4 29.9562 4.52226   1
   7   5  -4 30.5324 3.32727   5
   7   5  -4 23.3225 2.83599   5
  -7  -5   4 26.4897 3.54753   2
   6   5  -4 106.795 5.81745   5
   6   5  -4 106.060 9.76873   1
   6   5  -4 112.765 5.61734   5
   6   5  -4 120.924 7.03807   1
  -6  -5   4 117.336 5.48988   2
   5   5  -4 202.408 5.22647   2
   5   5  -4 221.885 8.24151   5
   5   5  -4 205.464 5.39219   2
   5   5  -4 215.754 8.56376   1
  -5  -5   4 222.280 7.10246   2
   4   5  -4 356.865 8.86821   2
   4   5  -4 362.081 10.8282   1
   4   5  -4 366.275 10.9326   5
  -4  -5   4 348.262 9.18430   2
   3   5  -4 167.007 6.87706   1
   3   5  -4 181.328 7.24928   5
   3   5  -4 160.510 5.77848   2
  -3  -5   4 168.119 5.64393   2
  -3  -5   4 177.403 6.90327   1
   2   5  -4 579.865 13.7530   1
   2   5  -4 596.906 12.9548   2
   2   5  -4 593.496 14.4647   5
  -2  -5   4 592.651 14.1584   1
  -2  -5   4 586.360 13.9083   5
  -2  -5   4 568.729 12.2008   2
   1   5  -4 272.632 7.98500   1
   1   5  -4 264.983 7.39740   2
  -1  -5   4 269.847 8.05738   5
  -1  -5   4 268.319 6.71148   2
  -1  -5   4 276.380 8.56660   1
   0   5  -4 1802.60 31.8449   2
   0  -5   4 1833.30 33.5771   1
   0  -5   4 1763.64 32.2868   5
   0  -5   4 1809.57 30.5975   2
   0  -5   4 1776.60 33.1493   3
  -1   5  -4 66.5212 3.24631   2
   1  -5   4 61.3434 1.83928   2
   1  -5   4 62.4405 4.38913   3
   1  -5   4 53.8270 3.69002   1
   1  -5   4 63.8749 3.26135   5
   1  -5   4 67.3196 1.89886   2
   1  -5   4 69.1641 4.27457   1
   1  -5   4 69.3180 2.80983   4
  -2   5  -4 285.879 6.48838   2
   2  -5   4 274.274 8.09594   1
   2  -5   4 292.207 7.86791   1
   2  -5   4 287.682 7.25203   4
   2  -5   4 283.726 6.23330   5
   2  -5   4 290.029 9.05126   3
   2  -5   4 286.427 6.45651   5
   3  -5   4 408.763 10.1244   1
   3  -5   4 429.926 9.81903   1
   3  -5   4 417.585 11.9438   3
   3  -5   4 423.028 10.3729   4
   4  -5   4 126.552 6.81931   3
   4  -5   4 117.519 4.36582   1
   4  -5   4 122.062 4.79512   1
   4  -5   4 116.716 5.77587   4
   5  -5   4 17.1858 1.84546   1
   5  -5   4 15.0895 3.60827   3
   5  -5   4 14.5124 1.99790   1
   5  -5   4 16.8911 3.23230   4
   6  -5   4 43.1473 5.41887   3
   6  -5   4 36.9215 2.39867   1
   6  -5   4 34.7355 4.50663   4
   6  -5   4 37.9435 2.71657   1
   7  -5   4 201.673 10.0717   3
   7  -5   4 214.753 9.95466   4
   8  -5   4 -1.1749 3.33441   3
   8  -5   4 1.75888 3.49200   4
   9  -5   4 2.38895 4.09475   4
   9  -5   4 -0.3243 3.36906   3
  10  -5   4 46.4202 7.23109   4
  10  -5   4 56.4426 7.42612   3
  11  -5   4 2.50567 4.16485   3
  11  -5   4 -4.9258 4.20841   4
  12  -5   4 6.04025 4.69338   3
  12  -5   4 -7.0113 4.51117   4
  11   4  -4 7.48792 4.02396   1
  10   4  -4 -4.0114 3.13761   1
   9   4  -4 5.77295 3.50845   1
   8   4  -4 -2.8570 2.78347   1
  -8  -4   4 -1.8330 2.13507   2
   7   4  -4 7.48457 2.57748   1
   7   4  -4 5.08420 2.94072   1
  -7  -4   4 3.57914 2.12145   2
   6   4  -4 502.058 11.9838   5
   6   4  -4 493.133 11.8551   5
   6   4  -4 523.198 14.0434   1
   6   4  -4 484.299 13.5476   1
  -6  -4   4 515.796 11.8000   2
   5   4  -4 412.042 10.9116   5
   5   4  -4 414.291 11.5997   1
   5   4  -4 390.644 11.4939   1
   5   4  -4 400.248 10.6262   5
  -5  -4   4 398.134 9.73538   2
   4   4  -4 159.174 6.77816   1
   4   4  -4 154.193 4.83256   2
   4   4  -4 147.641 6.47220   5
  -4  -4   4 165.767 5.56830   2
   3   4  -4 77.4150 3.77231   2
   3   4  -4 78.3705 4.79929   1
   3   4  -4 88.1293 4.96522   5
  -3  -4   4 87.4773 3.93836   2
   2   4  -4 1215.13 23.4010   1
   2   4  -4 1211.45 23.9330   5
   2   4  -4 1229.21 22.5952   2
  -2  -4   4 1211.09 21.9327   2
  -2  -4   4 1198.56 23.6616   1
   1   4  -4 216.351 6.59044   1
   1   4  -4 221.765 6.17901   2
  -1  -4   4 222.207 5.63651   2
  -1  -4   4 245.899 7.24937   1
  -1  -4   4 226.927 6.72528   5
   0   4  -4 1031.04 18.8762   2
   0  -4   4 1005.56 20.0333   1
   0  -4   4 1038.62 17.9489   2
   0  -4   4 1019.93 19.8464   3
   0  -4   4 991.984 19.1924   5
  -1   4  -4 304.315 6.70975   2
   1  -4   4 303.683 6.67646   4
   1  -4   4 295.496 5.44857   2
   1  -4   4 297.871 6.91904   5
   1  -4   4 295.093 7.55848   1
   1  -4   4 286.328 8.14420   3
   1  -4   4 296.873 7.89012   1
   1  -4   4 297.211 5.44993   2
  -2   4  -4 646.677 11.4777   2
   2  -4   4 626.312 14.3655   3
   2  -4   4 657.050 11.5101   5
   2  -4   4 625.128 12.8056   1
   2  -4   4 623.761 11.2787   5
   2  -4   4 630.763 13.2082   1
   2  -4   4 640.641 12.9756   4
   3  -4   4 523.482 11.2118   1
   3  -4   4 537.084 10.8138   1
   3  -4   4 550.357 13.6345   3
   3  -4   4 539.226 12.4053   4
   4  -4   4 308.692 9.41908   4
   4  -4   4 303.250 7.09654   1
   4  -4   4 317.167 10.1975   3
   4  -4   4 306.552 6.71877   1
   5  -4   4 432.109 8.43011   1
   5  -4   4 423.831 12.7898   3
   5  -4   4 426.275 12.5479   4
   5  -4   4 417.893 8.09549   1
   6  -4   4 168.653 8.24705   4
   6  -4   4 166.552 8.39420   3
   7  -4   4 97.6275 7.14135   3
   7  -4   4 93.0362 7.15460   4
   8  -4   4 -1.5330 3.28262   4
   8  -4   4 -5.9362 2.59128   3
   9  -4   4 -0.8636 4.03275   4
   9  -4   4 7.67527 4.01846   3
  10  -4   4 37.6230 6.26914   3
  10  -4   4 31.7090 6.51730   4
  11  -4   4 1.14282 4.78582   4
  11  -4   4 -0.0287 3.84170   3
  12  -4   4 2.56863 4.39458   3
  12  -4   4 -0.7544 5.22872   4
  12   3  -4 -2.4977 3.37370   1
  11   3  -4 -1.0986 3.28975   1
  10   3  -4 9.28781 3.53452   1
   9   3  -4 6.43991 3.20749   1
   8   3  -4 1.02131 2.39234   1
   8   3  -4 -1.8590 2.62975   1
   7   3  -4 5.47675 2.57006   1
   7   3  -4 3.29060 2.57323   1
  -7  -3   4 1.50811 1.93288   2
   6   3  -4 3.82718 1.56478   5
   6   3  -4 4.19849 1.43178   5
   6   3  -4 2.51409 2.18311   1
   6   3  -4 1.77460 2.39053   1
  -6  -3   4 3.45627 1.86032   2
   5   3  -4 987.215 19.4339   5
   5   3  -4 977.154 20.5354   1
   5   3  -4 980.737 19.3996   5
   5   3  -4 998.074 20.8271   1
  -5  -3   4 990.384 18.7074   2
   4   3  -4 0.14324 0.80917   2
   4   3  -4 -1.8442 1.67037   5
   4   3  -4 -0.9151 0.82873   2
   4   3  -4 -0.1327 1.91330   1
   4   3  -4 0.47959 1.54341   5
   4   3  -4 0.54388 1.78945   1
  -4  -3   4 -1.0071 1.41517   2
   3   3  -4 1255.97 24.0341   1
   3   3  -4 1268.74 24.2043   5
   3   3  -4 1277.89 22.6286   2
  -3  -3   4 1247.82 22.5570   2
   2   3  -4 782.538 16.1384   5
   2   3  -4 783.134 15.1341   2
   2   3  -4 793.594 15.8628   1
  -2  -3   4 782.916 16.0346   1
  -2  -3   4 772.120 14.6158   2
   1   3  -4 219.724 5.63436   2
   1   3  -4 209.807 5.88879   1
  -1  -3   4 208.401 5.92935   5
  -1  -3   4 204.237 5.07155   2
  -1  -3   4 208.161 6.17362   1
   0   3  -4 265.880 6.32323   2
   0  -3   4 283.681 6.67848   5
   0  -3   4 267.244 7.07518   1
   0  -3   4 274.244 5.75624   2
   0  -3   4 271.486 6.91742   3
  -1   3  -4 309.645 6.52345   2
   1  -3   4 313.725 7.58743   1
   1  -3   4 314.038 5.58373   2
   1  -3   4 311.357 5.55069   2
   1  -3   4 324.483 6.84189   5
   1  -3   4 314.599 7.96328   3
   1  -3   4 322.931 6.94991   4
   1  -3   4 309.102 7.24532   1
   2  -3   4 1.40117 1.02339   4
   2  -3   4 0.20659 1.11246   3
   2  -3   4 0.74446 0.89940   1
   2  -3   4 0.92320 0.76588   1
   3  -3   4 1085.12 19.1992   1
   3  -3   4 1081.53 22.0950   3
   3  -3   4 1094.34 21.4034   4
   3  -3   4 1076.65 18.7962   1
   4  -3   4 724.207 17.2102   3
   4  -3   4 751.688 17.0681   4
   4  -3   4 752.343 13.0098   1
   5  -3   4 138.206 6.88127   4
   5  -3   4 139.856 6.97397   3
   6  -3   4 1279.13 27.9195   3
   6  -3   4 1275.44 28.2881   4
   7  -3   4 22.4058 4.33804   3
   7  -3   4 20.2772 4.45030   4
   8  -3   4 5.23677 3.50583   3
   8  -3   4 5.80784 3.96439   4
   9  -3   4 38.3979 6.44510   4
   9  -3   4 46.9983 6.28229   3
  10  -3   4 2.58887 4.45220   4
  10  -3   4 0.87368 3.68682   3
  11  -3   4 -5.8416 4.58671   4
  11  -3   4 -4.6970 3.51248   3
  12  -3   4 -1.0046 5.10747   4
  12  -3   4 1.21243 4.24478   3
  12   2  -4 2.60689 3.37069   1
  11   2  -4 3.43436 2.95365   1
  10   2  -4 8.83180 3.14164   1
   9   2  -4 28.5849 3.96304   1
   9   2  -4 30.4921 4.00248   1
   8   2  -4 160.853 7.31159   1
   8   2  -4 168.872 7.32238   1
   7   2  -4 48.8714 4.38532   1
   7   2  -4 49.4681 4.36520   1
  -7  -2   4 53.1199 3.23452   2
   6   2  -4 1115.03 22.2813   1
   6   2  -4 1097.86 22.4010   1
  -6  -2   4 1076.95 19.9796   2
   5   2  -4 122.994 4.04106   5
   5   2  -4 122.826 5.63611   1
   5   2  -4 124.271 5.56229   1
   5   2  -4 123.561 4.07692   5
  -5  -2   4 115.415 4.14127   2
   4   2  -4 11.7269 1.93665   5
   4   2  -4 9.64478 2.03367   1
   4   2  -4 9.92331 2.05870   1
   4   2  -4 8.21013 1.67486   5
  -4  -2   4 11.1688 1.68275   2
   3   2  -4 558.900 11.9430   1
   3   2  -4 557.989 10.2777   2
   3   2  -4 534.464 11.8222   5
   3   2  -4 547.563 12.1859   1
   3   2  -4 552.455 11.8751   5
  -3  -2   4 545.008 10.6922   2
   2   2  -4 821.121 15.7758   1
   2   2  -4 812.234 15.0376   2
   2   2  -4 799.039 15.9087   5
  -2  -2   4 811.001 14.7045   2
   1   2  -4 3072.15 50.8717   2
   1   2  -4 3021.70 51.1344   1
  -1  -2   4 3080.75 51.5586   1
  -1  -2   4 3038.37 50.1995   2
  -1   2  -4 324.744 6.37168   2
   1  -2   4 324.810 7.68983   3
   1  -2   4 324.341 6.96276   1
   1  -2   4 329.547 5.59785   2
   1  -2   4 334.253 7.11179   4
   1  -2   4 319.168 7.20196   1
   1  -2   4 316.946 5.63478   2
   1  -2   4 313.581 6.56459   5
   1  -2   4 334.502 5.61669   2
   2  -2   4 253.444 7.09616   3
   2  -2   4 253.553 6.62853   4
   2  -2   4 254.852 5.70355   1
   2  -2   4 250.093 5.39265   1
   3  -2   4 156.930 3.38556   1
   3  -2   4 153.509 5.76120   3
   3  -2   4 148.483 3.52338   1
   3  -2   4 160.817 5.68361   4
   4  -2   4 16.1081 2.77715   3
   4  -2   4 13.4589 2.82326   4
   5  -2   4 1082.89 23.5829   3
   5  -2   4 1104.91 24.2722   4
   6  -2   4 369.160 11.9290   3
   6  -2   4 367.233 12.4059   4
   7  -2   4 112.263 7.19068   3
   7  -2   4 102.941 7.75022   4
   8  -2   4 5.29899 3.57946   3
   8  -2   4 6.63371 3.99405   4
   9  -2   4 37.0223 6.63538   4
   9  -2   4 36.6301 5.88886   3
  10  -2   4 15.4718 4.84746   3
  10  -2   4 16.2062 5.89923   4
  11  -2   4 0.50857 4.03061   3
  11  -2   4 -12.100 4.24137   4
  12  -2   4 5.34681 6.11163   4
  12   1  -4 6.75689 3.20082   1
  11   1  -4 1.34777 2.73041   1
  10   1  -4 3.70288 2.51039   1
  10   1  -4 0.12491 2.44975   1
   9   1  -4 16.1857 3.06135   1
   9   1  -4 22.9835 3.49274   1
   8   1  -4 -0.4420 2.01821   1
   8   1  -4 -2.3274 1.77284   1
   7   1  -4 -0.8105 1.70603   1
   7   1  -4 -1.1286 1.82337   1
  -7  -1   4 3.34283 1.42272   2
   6   1  -4 1045.74 20.4262   1
   6   1  -4 1029.45 20.6166   1
  -6  -1   4 1004.48 18.0987   2
   5   1  -4 42.8196 3.26780   1
   5   1  -4 44.8690 3.49761   1
  -5  -1   4 43.3870 2.31889   2
   4   1  -4 13.0370 1.89614   1
   4   1  -4 10.9963 1.78069   1
   4   1  -4 14.3294 1.52099   5
   4   1  -4 14.8619 1.54817   5
  -4  -1   4 12.8280 1.36954   2
   3   1  -4 2998.55 50.5532   1
   3   1  -4 2985.17 50.4266   5
   3   1  -4 2944.11 50.2082   5
   3   1  -4 3016.94 50.9360   1
  -3  -1   4 3042.77 49.2983   2
   2   1  -4 23.1154 1.46438   2
   2   1  -4 23.5534 1.90526   5
   2   1  -4 24.1810 1.97038   5
   2   1  -4 24.8478 1.97401   1
   2   1  -4 25.8750 2.10867   1
  -2  -1   4 24.5267 1.55154   2
   1   1  -4 7.29098 1.10660   2
   1   1  -4 3.35422 0.90649   1
   1   1  -4 7.04995 1.22045   5
   1   1  -4 7.51878 1.24159   5
  -1  -1   4 7.42359 1.23992   1
  -1  -1   4 6.53848 0.93565   2
  -1  -1   4 10.3419 1.08468   3
   0   1  -4 26.6261 1.55643   2
   0   1  -4 26.9732 1.62774   1
   0  -1   4 29.5279 1.33938   2
   0  -1   4 27.1208 1.62875   3
   0  -1   4 28.2029 1.54752   5
  -1   1  -4 611.456 10.9627   2
   1  -1   4 613.223 10.4699   2
   1  -1   4 620.676 12.3137   3
   1  -1   4 616.639 11.6698   1
   1  -1   4 632.269 11.9215   4
   1  -1   4 636.506 11.4810   1
   1  -1   4 630.819 10.3821   2
   1  -1   4 618.447 11.1597   5
   2  -1   4 6.30893 0.79432   1
   2  -1   4 5.76023 1.38454   3
   2  -1   4 8.08933 1.42794   4
   2  -1   4 5.15948 0.79878   1
   3  -1   4 48.8578 3.19010   3
   3  -1   4 46.2576 1.47436   1
   3  -1   4 51.3743 3.33181   4
   3  -1   4 45.6361 1.50721   1
   4  -1   4 54.6233 4.04351   4
   4  -1   4 61.3501 4.16050   3
   5  -1   4 88.8110 5.44390   3
   5  -1   4 82.6770 5.83271   4
   6  -1   4 -1.4164 2.25083   4
   6  -1   4 -1.6677 2.23645   3
   7  -1   4 85.0601 6.98726   4
   7  -1   4 83.7202 6.40439   3
   8  -1   4 110.746 8.84515   4
   8  -1   4 118.252 7.71929   3
   9  -1   4 16.4856 4.48985   3
   9  -1   4 18.2015 5.71732   4
  10  -1   4 2.56946 5.05187   4
  11  -1   4 -1.4034 4.63186   4
  12  -1   4 3.42621 1.85344   1
  12  -1   4 2.10696 1.87687   1
  12  -1   4 -2.0081 5.93654   4
  12   0  -4 4.40448 2.84359   1
  11   0  -4 2.54091 2.76324   1
  11   0  -4 4.75828 2.53773   1
  10   0  -4 17.2770 3.04879   1
  10   0  -4 14.4686 3.20573   1
   9   0  -4 10.2858 2.55563   1
   9   0  -4 13.4056 2.80526   1
   8   0  -4 71.4275 4.65308   1
   8   0  -4 60.1679 4.28624   1
   7   0  -4 238.877 7.29657   1
   7   0  -4 239.151 7.43719   1
   6   0  -4 20.1095 2.44361   1
   6   0  -4 20.7746 2.40789   1
   5   0  -4 61.1082 3.50007   1
   5   0  -4 59.0848 3.56061   1
   4   0  -4 350.466 8.27028   1
   4   0  -4 344.473 8.01051   1
   3   0  -4 1.11159 0.75871   5
   3   0  -4 0.83935 0.91591   1
   3   0  -4 -0.1098 0.71644   5
   3   0  -4 3.53978 1.06037   1
  -3   0   4 0.60824 0.66456   2
   2   0  -4 5020.60 82.0694   1
   2   0  -4 5060.01 82.4443   1
   2   0  -4 5109.30 82.3141   5
   2   0  -4 5008.31 81.9568   5
   2   0  -4 4953.17 80.5079   2
  -2   0   4 4990.52 81.0940   2
   1   0  -4 3131.74 51.8814   5
   1   0  -4 3124.31 51.4472   2
   1   0  -4 3191.56 52.4794   5
   1   0  -4 3119.93 51.8926   1
  -1   0   4 3082.35 50.6656   3
  -1   0   4 3196.99 51.1609   2
   0   0  -4 6.13947 0.92258   2
   0   0  -4 7.99009 0.98613   1
   0   0   4 7.46083 0.81343   2
   0   0   4 6.23947 0.99412   1
   0   0   4 7.09289 0.93891   3
   0   0   4 4.97566 0.93920   5
  -1   0  -4 2727.83 44.5262   2
   1   0   4 2662.24 44.7888   1
   1   0   4 2733.74 45.5963   3
   1   0   4 2810.99 43.9920   2
   1   0   4 2703.50 44.6611   5
   1   0   4 2713.23 45.0866   1
   1   0   4 2678.07 45.4190   4
   2   0   4 432.637 8.42290   1
   2   0   4 442.558 9.96530   4
   2   0   4 429.267 8.28700   1
   2   0   4 433.401 9.84126   3
   2   0   4 441.682 8.35872   1
   3   0   4 183.651 5.92818   3
   3   0   4 174.377 6.17118   4
   3   0   4 165.600 3.86165   1
   3   0   4 169.043 3.90042   1
   4   0   4 1029.51 22.4022   4
   4   0   4 1060.82 17.7900   1
   4   0   4 1066.34 17.8438   1
   4   0   4 1043.02 21.6110   3
   5   0   4 9.72040 2.84230   4
   5   0   4 14.9314 2.93132   3
   6   0   4 313.313 10.6450   3
   6   0   4 318.347 11.7063   4
   7   0   4 205.802 10.4522   4
   7   0   4 212.790 9.30500   3
   7   0   4 205.418 4.86463   1
   8   0   4 7.29654 4.54880   4
   8   0   4 7.03034 1.49894   1
   8   0   4 8.51551 1.50944   1
   8   0   4 12.5829 3.99917   3
   9   0   4 344.888 8.36167   1
   9   0   4 373.561 15.5834   4
   9   0   4 349.919 8.27654   1
  10   0   4 2.30353 1.75374   1
  10   0   4 -8.6112 4.15989   4
  10   0   4 4.11958 1.83460   1
  11   0   4 -2.7959 1.75700   1
  11   0   4 1.85147 1.88942   1
  11   0   4 -3.9132 5.26256   4
  12   0   4 7.21176 2.43345   1
  12   0   4 8.50157 2.41644   1
  12   0   4 -7.6931 5.23423   4
  13   0   4 1.45273 2.34644   1
  12  -1  -4 5.85788 2.69599   1
  11  -1  -4 18.1197 3.55108   1
  11  -1  -4 11.1425 2.78495   1
  10  -1  -4 18.5006 2.90575   1
  10  -1  -4 25.5413 3.57518   1
   9  -1  -4 -0.4884 1.97163   1
   9  -1  -4 0.74756 1.99119   1
   8  -1  -4 3.73250 1.94850   1
   8  -1  -4 3.81834 2.06561   1
   7  -1  -4 38.1539 3.13424   1
   7  -1  -4 36.8088 2.94562   1
   6  -1  -4 51.5282 3.28565   1
   6  -1  -4 50.0778 3.35795   1
   5  -1  -4 223.793 6.04333   1
   5  -1  -4 226.489 6.26610   1
   4  -1  -4 467.286 9.63477   1
   4  -1  -4 455.761 9.83191   1
   3  -1  -4 47.4455 2.40168   1
   3  -1  -4 44.4415 2.49920   1
   2  -1  -4 3015.65 49.8033   5
   2  -1  -4 3052.90 50.1958   5
   2  -1  -4 3009.91 50.4793   1
   2  -1  -4 3004.37 50.1712   1
  -2   1   4 3047.71 49.1463   2
   1  -1  -4 155.545 4.52138   5
   1  -1  -4 170.198 4.39569   1
   1  -1  -4 169.828 5.37900   1
   1  -1  -4 165.553 3.82468   2
   1  -1  -4 169.240 4.22232   5
  -1   1   4 162.897 3.70591   2
   0  -1  -4 2797.60 47.1881   5
   0  -1  -4 2778.51 46.6902   1
   0  -1  -4 2832.79 46.3656   2
   0   1   4 2823.75 46.9493   1
   0   1   4 2834.77 45.9206   2
  -1  -1  -4 4003.80 65.1791   2
   1   1   4 3956.42 65.8441   5
   1   1   4 4000.18 65.9496   3
   1   1   4 3993.05 65.9538   4
   1   1   4 4043.04 65.7723   1
   1   1   4 3982.73 65.4298   5
  -2  -1  -4 242.373 5.00157   2
   2   1   4 231.709 6.62070   4
   2   1   4 235.277 5.61708   1
   2   1   4 241.261 5.44821   5
   2   1   4 231.913 6.45977   3
   2   1   4 233.756 5.56529   1
   3   1   4 274.723 6.26474   1
   3   1   4 288.495 8.49092   4
   3   1   4 269.998 7.84133   3
   3   1   4 290.715 6.37682   1
   4   1   4 142.051 4.02950   1
   4   1   4 143.676 4.06800   1
   4   1   4 137.860 6.45021   4
   4   1   4 139.300 5.99911   3
   5   1   4 80.4912 3.23873   1
   5   1   4 79.2123 5.57874   4
   5   1   4 86.2168 3.28749   1
   6   1   4 87.5832 6.39741   4
   6   1   4 87.4529 3.54696   1
   6   1   4 84.0620 3.46279   1
   7   1   4 57.2935 3.23979   1
   7   1   4 58.2892 6.61059   4
   7   1   4 58.6582 3.31749   1
   8   1   4 38.0418 3.05723   1
   8   1   4 32.4342 6.03387   4
   8   1   4 31.3805 2.87910   1
   9   1   4 28.9255 3.04529   1
   9   1   4 23.9424 2.98385   1
   9   1   4 21.1340 5.62668   4
  10   1   4 5.81561 4.88350   4
  10   1   4 3.41909 2.31340   1
  10   1   4 2.74619 2.17036   1
  11   1   4 11.5017 2.66189   1
  11   1   4 7.95351 6.28660   4
  11   1   4 13.1967 2.92596   1
  12   1   4 0.17730 6.05515   4
  12   1   4 -0.3308 2.29813   1
  12   1   4 2.67692 2.51575   1
  12  -2  -4 4.39522 2.47104   1
  12  -2  -4 9.98692 3.32911   1
  11  -2  -4 9.59731 2.52664   1
  11  -2  -4 15.2457 3.24039   1
  10  -2  -4 -0.9319 2.23775   1
  10  -2  -4 0.15452 1.93792   1
   9  -2  -4 16.4602 2.57450   1
   9  -2  -4 21.5162 3.07830   1
   8  -2  -4 37.2443 3.48809   1
   8  -2  -4 27.9842 2.92011   1
   7  -2  -4 11.1147 2.15088   1
   7  -2  -4 12.5852 2.05761   1
   6  -2  -4 3.49481 1.44231   1
   6  -2  -4 2.97928 1.56881   1
   5  -2  -4 4.63768 1.89641   3
   5  -2  -4 4.08399 1.59892   1
   5  -2  -4 5.62022 1.59724   1
   4  -2  -4 88.4618 3.39924   1
   4  -2  -4 95.3243 3.56365   3
   4  -2  -4 87.8723 3.64134   1
   3  -2  -4 1497.47 26.2894   1
   3  -2  -4 1475.18 25.9209   1
   3  -2  -4 1491.84 25.4541   3
   2  -2  -4 187.504 4.32290   5
   2  -2  -4 188.070 5.12965   1
   2  -2  -4 181.250 4.60597   5
   2  -2  -4 182.066 3.92888   3
   2  -2  -4 179.941 4.84939   1
  -2   2   4 184.097 3.90628   2
   1  -2  -4 1316.53 21.8817   2
   1  -2  -4 1283.48 22.5398   5
   1  -2  -4 1315.96 23.0621   1
   1  -2  -4 1291.62 23.2477   1
   1  -2  -4 1312.92 23.3047   5
  -1   2   4 1298.05 21.9921   2
   0  -2  -4 8239.03 131.996   5
   0  -2  -4 8053.43 131.391   1
   0   2   4 8023.84 131.599   1
  -1  -2  -4 2100.07 37.1216   1
  -1  -2  -4 2243.43 36.6502   2
   1   2   4 2199.51 36.1287   2
   1   2   4 2211.15 37.4370   1
   1   2   4 2122.40 37.4954   5
   1   2   4 2206.50 37.3018   4
  -2  -2  -4 228.762 5.34603   2
   2   2   4 228.254 4.82926   2
   2   2   4 228.467 6.63054   4
   2   2   4 232.624 5.93712   5
   2   2   4 238.868 6.07810   1
   2   2   4 228.362 5.98231   1
  -3  -2  -4 239.556 5.34435   2
   3   2   4 230.513 7.56017   4
   3   2   4 229.979 6.09363   1
   3   2   4 240.559 6.24957   1
   3   2   4 241.900 5.79155   5
  -4  -2  -4 19.9232 1.36727   2
   4   2   4 16.8112 3.03485   4
   4   2   4 15.8155 1.87225   1
   4   2   4 17.9390 1.94245   1
   5   2   4 92.4231 4.08233   1
   5   2   4 93.8702 4.07216   1
   5   2   4 88.1373 5.94965   4
   6   2   4 574.541 12.5610   1
   6   2   4 559.326 12.4711   1
   6   2   4 576.236 17.0509   4
   7   2   4 4.78867 2.06033   1
   7   2   4 18.4542 4.63006   4
   7   2   4 8.99946 2.14121   1
   8   2   4 664.257 15.0405   1
   8   2   4 676.653 15.2647   1
   8   2   4 672.597 20.9881   4
   9   2   4 116.350 5.96128   1
   9   2   4 127.360 10.5637   4
   9   2   4 107.133 6.04540   1
  10   2   4 -3.9881 4.40422   4
  10   2   4 0.02751 2.39653   1
  10   2   4 -2.1530 2.08401   1
  11   2   4 4.48783 5.24860   4
  11   2   4 11.2805 3.03508   1
  11   2   4 3.78812 2.54141   1
  12   2   4 -1.1474 2.78607   1
  12   2   4 1.71181 2.78608   1
  12   2   4 2.54386 5.52317   4
  11  -3  -4 -2.2213 2.01955   1
  11  -3  -4 0.10760 2.18641   1
  10  -3  -4 21.6442 3.25049   1
  10  -3  -4 19.9810 2.83255   1
   9  -3  -4 38.3686 3.38253   1
   9  -3  -4 47.4310 4.02646   1
   8  -3  -4 86.2919 4.91824   1
   8  -3  -4 83.5074 4.45313   1
   7  -3  -4 384.779 11.0481   3
   7  -3  -4 397.145 9.30195   1
   7  -3  -4 375.965 9.64552   1
   6  -3  -4 47.5808 3.83714   3
   6  -3  -4 51.2355 3.22444   1
   6  -3  -4 48.8956 3.36815   1
   5  -3  -4 75.9616 3.64092   1
   5  -3  -4 69.4923 3.97562   3
   5  -3  -4 76.4926 3.92766   1
   4  -3  -4 1244.66 22.7792   3
   4  -3  -4 1247.31 22.8525   1
   4  -3  -4 1235.33 22.4037   1
   3  -3  -4 641.641 12.5528   3
   3  -3  -4 657.646 13.3027   1
   3  -3  -4 650.761 12.9286   1
   2  -3  -4 542.857 10.9100   5
   2  -3  -4 553.152 11.4057   1
   2  -3  -4 553.215 10.4516   5
   2  -3  -4 570.934 10.5591   3
   2  -3  -4 552.828 11.7135   1
  -2   3   4 561.140 10.1126   2
   1  -3  -4 331.020 7.97802   5
   1  -3  -4 343.226 7.30350   5
   1  -3  -4 329.545 8.08415   1
   1  -3  -4 329.757 7.81971   1
   1  -3  -4 332.634 6.47677   2
  -1   3   4 336.749 6.75137   2
   0  -3  -4 1630.69 28.6978   1
   0  -3  -4 1592.60 28.9345   5
   0  -3  -4 1540.75 27.9343   5
   0  -3  -4 1649.88 27.5550   2
   0   3   4 1624.82 27.3149   2
   0   3   4 1619.84 29.1176   1
  -1  -3  -4 166.597 5.13260   1
  -1  -3  -4 162.420 4.49261   2
   1   3   4 160.369 4.81233   4
   1   3   4 162.094 4.20473   2
   1   3   4 163.168 5.22687   1
  -2  -3  -4 1335.19 23.5541   2
   2   3   4 1355.83 25.2100   4
   2   3   4 1336.16 23.0209   2
   2   3   4 1304.34 24.5366   5
   2   3   4 1310.80 24.6681   1
  -3  -3  -4 400.095 8.43416   2
   3   3   4 386.924 7.53528   2
   3   3   4 376.221 9.24030   1
   3   3   4 391.891 9.55362   1
   3   3   4 376.598 9.12761   5
   3   3   4 386.672 10.6699   4
  -4  -3  -4 32.2300 2.39396   2
   4   3   4 24.1241 3.45552   4
   4   3   4 27.1536 2.39505   5
   4   3   4 24.6545 2.72854   1
   4   3   4 25.0222 2.73546   1
  -5  -3  -4 61.8004 2.90285   2
   5   3   4 60.1166 3.85406   1
   5   3   4 67.9521 5.32571   4
   5   3   4 65.0268 4.09734   1
  -6  -3  -4 -0.9989 1.24571   2
   6   3   4 5.39109 3.54278   4
   6   3   4 0.46210 1.90766   1
   6   3   4 3.16588 2.11183   1
  -7  -3  -4 126.928 4.23831   2
   7   3   4 148.640 6.23851   1
   7   3   4 139.875 8.76550   4
   7   3   4 144.979 6.35214   1
   8   3   4 8.60742 4.81086   4
   8   3   4 9.55893 2.90501   1
   8   3   4 16.7713 3.09186   1
   9   3   4 16.0902 3.23817   1
   9   3   4 25.8687 3.83704   1
   9   3   4 19.1270 5.84362   4
  10   3   4 0.31822 5.31887   4
  10   3   4 -0.8878 2.54177   1
  10   3   4 -2.8457 2.45255   1
  11   3   4 11.8452 4.19246   1
  11   3   4 7.76725 3.32174   1
  11   3   4 10.8309 6.44993   4
  12   3   4 -1.5135 2.92803   1
  12   3   4 9.20593 6.65768   4
  11  -4  -4 4.54101 2.69018   1
  11  -4  -4 7.35769 2.44236   1
  10  -4  -4 1.09281 2.19791   1
  10  -4  -4 -1.1659 1.95887   1
   9  -4  -4 50.7560 4.23269   1
   9  -4  -4 43.7101 3.62697   1
   9  -4  -4 45.7538 5.26062   3
   8  -4  -4 26.7328 3.20399   1
   8  -4  -4 21.8016 2.82311   1
   8  -4  -4 24.2854 4.02973   3
   7  -4  -4 960.177 18.7127   1
   7  -4  -4 953.352 19.2410   1
   7  -4  -4 941.635 20.7577   3
   6  -4  -4 7.74997 2.03415   1
   6  -4  -4 7.26968 1.90620   1
   6  -4  -4 7.97908 2.43522   3
   5  -4  -4 7.44284 1.90622   1
   5  -4  -4 7.63016 2.10939   3
   5  -4  -4 8.95311 1.82378   1
   4  -4  -4 546.154 12.0332   1
   4  -4  -4 529.518 11.9374   3
   4  -4  -4 544.772 11.6837   1
   3  -4  -4 26.2119 2.32667   3
   3  -4  -4 21.3151 2.21439   1
   3  -4  -4 20.1361 2.30356   1
  -3   4   4 22.1279 1.46364   2
   2  -4  -4 0.07026 0.76600   5
   2  -4  -4 2.43352 1.08058   3
   2  -4  -4 -0.4534 1.07931   1
   2  -4  -4 -0.5764 1.10100   1
   2  -4  -4 -0.7833 0.95227   5
  -2   4   4 -0.2479 0.71536   2
   1  -4  -4 262.297 6.40308   5
   1  -4  -4 270.136 5.46830   2
   1  -4  -4 268.070 7.40122   1
   1  -4  -4 261.957 7.23701   1
   1  -4  -4 252.787 7.09216   5
  -1   4   4 271.301 5.95432   2
  -1   4   4 259.146 5.87222   2
   0  -4  -4 409.548 9.27811   5
   0  -4  -4 416.190 8.62588   2
   0  -4  -4 429.781 10.0381   1
   0  -4  -4 401.689 10.0588   5
   0   4   4 416.814 8.60986   2
   0   4   4 411.136 8.52779   4
  -1  -4  -4 514.733 11.6795   1
  -1  -4  -4 479.951 11.7573   5
  -1  -4  -4 509.398 10.5331   2
   1   4   4 515.869 10.3350   2
   1   4   4 510.623 10.9730   4
   1   4   4 503.394 11.7310   1
  -2  -4  -4 382.147 8.78694   2
  -2  -4  -4 381.484 9.68428   1
   2   4   4 383.568 9.94251   1
   2   4   4 382.245 8.41523   2
   2   4   4 407.106 10.1533   5
   2   4   4 375.574 9.79807   4
  -3  -4  -4 21.7590 2.24882   2
   3   4   4 20.4515 2.71251   1
   3   4   4 24.4688 2.03543   2
   3   4   4 18.6415 2.92386   4
   3   4   4 18.7096 2.50665   5
  -4  -4  -4 34.5342 2.82933   2
   4   4   4 24.5512 3.03651   1
   4   4   4 30.8988 1.76579   2
   4   4   4 25.4349 1.62914   2
   4   4   4 29.0916 2.94506   5
   4   4   4 24.6606 3.20356   1
   4   4   4 31.9628 4.16128   4
  -5  -4  -4 7.88096 1.76776   2
   5   4   4 5.76434 2.05004   1
   5   4   4 6.80947 2.30380   1
   5   4   4 3.46297 2.56350   4
   5   4   4 1.95173 1.68886   5
  -6  -4  -4 73.7671 3.94617   2
   6   4   4 82.8826 6.99943   4
   6   4   4 73.5033 5.43208   1
   6   4   4 76.8222 5.18276   1
  -7  -4  -4 320.535 8.33599   2
   7   4   4 340.451 13.8795   4
   7   4   4 320.093 10.2334   1
   7   4   4 325.285 10.5411   1
   8   4   4 28.3751 4.00608   1
   8   4   4 26.1105 3.72334   1
   8   4   4 21.3588 5.70190   4
   9   4   4 8.54859 2.91944   1
   9   4   4 6.84389 3.19883   1
   9   4   4 3.47732 5.18797   4
  10   4   4 10.3963 3.61221   1
  10   4   4 5.21144 5.86831   4
  11   4   4 -3.3990 5.58101   4
  11   4   4 2.97899 3.39992   1
  12   4   4 10.1147 4.16231   1
  12   4   4 9.33141 6.23292   4
  11  -5  -4 3.41328 2.41835   1
  11  -5  -4 12.2023 3.12243   1
  10  -5  -4 4.65574 2.39278   1
  10  -5  -4 3.14602 2.56139   1
   9  -5  -4 3.04909 2.23179   1
   9  -5  -4 3.36471 2.44446   1
   9  -5  -4 1.65280 3.07319   3
   8  -5  -4 198.291 8.93248   3
   8  -5  -4 217.541 7.27873   1
   8  -5  -4 212.056 7.74688   1
   7  -5  -4 238.714 8.07014   1
   7  -5  -4 236.187 9.21474   3
   7  -5  -4 240.394 7.58687   1
   6  -5  -4 46.2678 3.73934   1
   6  -5  -4 34.2794 3.90746   3
   6  -5  -4 39.4182 3.63259   1
   5  -5  -4 419.894 10.9957   3
   5  -5  -4 408.811 10.1560   1
   5  -5  -4 424.068 10.5983   1
   4  -5  -4 371.015 9.54408   1
   4  -5  -4 391.800 9.92665   3
   4  -5  -4 362.656 9.76090   1
  -4   5   4 380.970 7.45309   2
   3  -5  -4 68.6600 4.02606   1
   3  -5  -4 62.7372 3.79085   1
   3  -5  -4 65.1454 3.41655   3
  -3   5   4 60.5235 2.44818   2
   2  -5  -4 15.5538 2.28074   1
   2  -5  -4 16.5425 2.45795   1
   2  -5  -4 31.2317 2.57765   3
   2  -5  -4 19.6193 1.84954   5
   2  -5  -4 19.7823 2.17429   5
  -2   5   4 21.4963 1.72730   2
   1  -5  -4 200.833 5.66678   5
   1  -5  -4 206.270 6.80916   1
   1  -5  -4 190.324 6.36499   5
   1  -5  -4 197.457 4.49900   2
   1  -5  -4 179.024 6.51071   1
  -1   5   4 201.890 5.21326   2
   0  -5  -4 1712.40 32.0428   5
   0  -5  -4 1749.70 31.9538   1
   0  -5  -4 1711.44 29.6869   2
   0  -5  -4 1716.17 30.9144   5
   0   5   4 1667.39 29.5895   4
   0   5   4 1737.64 29.9777   2
  -1  -5  -4 2.60436 1.72615   1
  -1  -5  -4 -0.6089 1.22670   2
  -1  -5  -4 4.89067 3.26595   5
  -1  -5  -4 1.88146 1.34009   5
   1   5   4 4.35340 1.79203   1
   1   5   4 2.30612 1.48553   4
   1   5   4 2.36621 1.27493   2
  -2  -5  -4 1825.70 33.5909   1
  -2  -5  -4 1793.87 34.3920   5
  -2  -5  -4 1798.94 31.9623   2
   2   5   4 1821.10 31.6747   2
   2   5   4 1822.70 33.8234   1
   2   5   4 1794.95 33.1819   4
   2   5   4 1709.38 33.8008   5
  -3  -5  -4 6.94778 1.80744   2
   3   5   4 9.47357 1.76156   2
   3   5   4 7.33588 2.28849   5
   3   5   4 8.34095 2.42852   1
   3   5   4 9.04882 2.50920   4
  -4  -5  -4 68.4241 3.98233   2
   4   5   4 98.6180 5.97853   4
   4   5   4 75.4144 4.77301   5
   4   5   4 80.0783 3.34551   2
   4   5   4 73.5509 5.17122   1
  -5  -5  -4 -4.3021 1.62571   2
   5   5   4 -5.9408 1.62996   5
   5   5   4 -4.6995 1.99980   1
   5   5   4 -4.2857 2.15543   1
   5   5   4 -1.0751 2.64208   4
  -6  -5  -4 184.208 6.37947   2
   6   5   4 177.917 8.00617   1
   6   5   4 171.457 7.67557   1
   6   5   4 160.661 9.30476   4
   6   5   4 172.143 6.17958   5
  -7  -5  -4 6.06553 2.19042   2
   7   5   4 6.95446 4.48390   4
   7   5   4 4.88246 3.04451   1
   7   5   4 4.02044 2.75134   1
  -8  -5  -4 24.0155 3.02594   2
   8   5   4 15.6322 3.86528   1
   8   5   4 20.0163 4.67488   1
   8   5   4 12.5569 4.92218   4
   9   5   4 -1.9257 4.76320   4
   9   5   4 2.60378 3.31610   1
  10   5   4 -8.1111 4.97000   4
  10   5   4 -2.1084 3.52620   1
  11   5   4 13.8567 6.01045   4
  11   5   4 20.5337 4.78717   1
  12   5   4 -2.3973 3.85484   1
  12   5   4 -3.9749 5.92412   4
  11  -6  -4 2.33073 2.56980   1
  10  -6  -4 20.7892 3.62178   1
  10  -6  -4 12.6108 2.98939   1
   9  -6  -4 28.1288 3.44539   1
   9  -6  -4 30.6827 3.92467   1
   8  -6  -4 13.9348 2.75138   1
   8  -6  -4 17.6406 3.18555   1
   8  -6  -4 14.0629 3.76678   3
   7  -6  -4 31.7082 4.45856   3
   7  -6  -4 28.7731 3.37692   1
   7  -6  -4 36.7728 3.92812   1
   6  -6  -4 11.4169 2.67300   1
   6  -6  -4 10.6446 2.59975   1
   6  -6  -4 15.8023 3.23910   3
   5  -6  -4 92.4292 5.29199   3
   5  -6  -4 87.6021 4.96369   1
   5  -6  -4 90.1647 5.18798   1
   4  -6  -4 56.9720 4.27066   1
   4  -6  -4 61.8182 4.22777   3
   4  -6  -4 54.7534 4.11266   1
   4  -6  -4 56.6422 4.26194   1
  -4   6   4 54.8681 2.53504   2
   3  -6  -4 -2.5737 1.54312   1
   3  -6  -4 2.36435 1.74367   3
   3  -6  -4 -3.0603 1.64526   1
  -3   6   4 -0.4284 1.00044   2
   2  -6  -4 185.229 5.88180   5
   2  -6  -4 190.321 7.12857   1
   2  -6  -4 177.409 6.97264   1
   2  -6  -4 192.677 5.41852   5
   2  -6  -4 194.248 6.36176   3
  -2   6   4 194.568 5.28267   2
   1  -6  -4 318.243 6.55207   2
   1  -6  -4 327.804 9.22659   5
   1  -6  -4 319.106 8.21460   5
   1  -6  -4 317.622 9.63447   1
   1  -6  -4 307.694 13.3991   1
  -1   6   4 302.072 7.69808   2
  -1   6   4 322.183 6.82183   4
   0  -6  -4 3.75502 2.09598   5
   0  -6  -4 4.19597 1.62412   2
   0  -6  -4 -1.7199 1.95499   1
   0  -6  -4 4.81172 1.73197   5
   0   6   4 4.22568 1.32726   4
   0   6   4 0.34562 1.50410   2
  -1  -6  -4 239.712 6.76500   2
  -1  -6  -4 225.938 7.46500   5
  -1  -6  -4 235.538 8.31682   5
  -1  -6  -4 236.251 8.36222   1
   1   6   4 242.496 8.30801   1
   1   6   4 242.276 6.87648   2
   1   6   4 239.684 6.85991   4
  -2  -6  -4 387.866 11.1102   1
  -2  -6  -4 384.445 11.4484   5
  -2  -6  -4 379.022 9.51760   2
   2   6   4 385.308 11.2613   1
   2   6   4 390.725 11.4591   5
   2   6   4 391.689 10.3037   4
   2   6   4 380.529 9.43300   2
  -3  -6  -4 123.695 6.23424   1
  -3  -6  -4 129.699 5.43257   2
   3   6   4 128.803 6.31155   4
   3   6   4 138.013 5.12527   2
   3   6   4 126.118 6.55009   5
   3   6   4 131.356 6.64626   1
  -4  -6  -4 111.828 5.30073   2
   4   6   4 122.253 4.75328   2
   4   6   4 115.490 6.26908   5
   4   6   4 130.810 6.95654   1
   4   6   4 124.274 6.82553   4
  -5  -6  -4 219.789 7.39384   2
   5   6   4 216.414 9.03055   1
   5   6   4 211.924 5.63326   2
   5   6   4 222.628 8.25463   5
   5   6   4 212.675 9.87553   4
  -6  -6  -4 372.324 10.2533   2
   6   6   4 364.977 10.6053   5
   6   6   4 361.007 13.0372   1
   6   6   4 373.085 12.3824   1
   6   6   4 358.947 13.7553   4
  -7  -6  -4 146.883 6.58270   2
   7   6   4 148.421 9.97881   4
   7   6   4 150.095 5.96928   5
   7   6   4 170.088 8.87722   1
  -8  -6  -4 3.13291 2.62331   2
   8   6   4 1.78906 3.35782   1
   8   6   4 -0.6928 4.81508   4
  -9  -6  -4 15.2647 4.35818   2
   9   6   4 14.1710 6.25151   4
   9   6   4 16.4136 4.63320   1
  10   6   4 -2.1869 5.04358   4
  10   6   4 1.08476 3.96658   1
  11   6   4 -2.3967 4.76750   4
  11   6   4 6.04716 4.50143   1
  10  -7  -4 10.4410 3.35449   1
  10  -7  -4 5.71330 2.73941   1
   9  -7  -4 32.3304 4.28176   1
   9  -7  -4 28.9338 3.86915   1
   8  -7  -4 -1.9157 2.20463   1
   8  -7  -4 2.97588 2.55749   1
   8  -7  -4 -3.3168 2.66401   3
   7  -7  -4 2.99701 2.99275   3
   7  -7  -4 1.06457 2.33359   1
   7  -7  -4 3.35021 2.58465   1
   6  -7  -4 68.6245 5.47312   1
   6  -7  -4 81.3127 5.95732   3
   6  -7  -4 87.2077 5.74797   1
   6  -7  -4 87.1868 5.74520   1
   5  -7  -4 107.878 6.20931   3
   5  -7  -4 90.9022 5.92836   1
   5  -7  -4 96.3828 5.98775   1
   4  -7  -4 84.0704 5.49216   1
   4  -7  -4 79.4641 5.41868   1
   4  -7  -4 85.0944 5.09100   3
  -4   7   4 88.2822 3.58008   2
   3  -7  -4 203.543 7.35959   3
   3  -7  -4 200.254 8.00606   1
   3  -7  -4 195.450 7.87629   1
  -3   7   4 205.950 5.78718   2
   2  -7  -4 10.5311 2.49029   3
   2  -7  -4 10.9276 2.30005   5
   2  -7  -4 9.93054 2.81653   1
   2  -7  -4 8.98586 2.61642   1
   2  -7  -4 9.17558 1.88261   5
  -2   7   4 9.09035 1.93639   2
   1  -7  -4 624.804 13.4867   5
   1  -7  -4 614.688 11.1491   2
   1  -7  -4 624.324 15.4104   1
   1  -7  -4 593.676 14.3876   5
   1  -7  -4 584.232 10.9844   2
  -1   7   4 608.978 11.4209   4
  -1   7   4 607.344 13.0375   2
   0  -7  -4 4.92835 1.67207   2
   0  -7  -4 8.31234 2.69028   5
   0  -7  -4 6.73561 2.75067   1
   0  -7  -4 7.42836 2.08687   5
   0   7   4 10.7826 2.19642   2
   0   7   4 9.09731 1.63727   4
  -1  -7  -4 -2.0776 1.58997   2
  -1  -7  -4 0.70848 2.48733   1
  -1  -7  -4 -2.5028 1.36525   5
  -1  -7  -4 -1.2952 1.90114   5
   1   7   4 2.10081 1.52719   4
   1   7   4 -2.0216 1.61731   2
   1   7   4 0.34227 2.27813   1
  -2  -7  -4 160.674 6.76227   5
  -2  -7  -4 154.748 7.49332   5
  -2  -7  -4 153.019 7.43697   1
  -2  -7  -4 152.703 6.01049   2
   2   7   4 151.192 6.19500   4
   2   7   4 148.604 5.95724   2
   2   7   4 191.714 9.35912   5
   2   7   4 136.131 7.31446   1
  -3  -7  -4 8.66826 2.45809   2
  -3  -7  -4 7.42298 2.65104   5
  -3  -7  -4 7.95508 2.84847   1
   3   7   4 13.2377 2.51736   2
   3   7   4 8.65416 2.93044   1
   3   7   4 10.1617 3.15422   5
   3   7   4 10.7126 2.77593   4
  -4  -7  -4 -1.0599 2.08257   2
   4   7   4 2.64296 2.84345   4
   4   7   4 2.43561 2.37988   5
   4   7   4 4.46813 1.92613   2
   4   7   4 2.44840 2.80548   1
  -5  -7  -4 76.9226 5.37147   2
   5   7   4 65.4201 6.37988   4
   5   7   4 64.4862 5.92176   1
   5   7   4 69.5140 3.93893   2
   5   7   4 87.2283 6.27267   5
  -6  -7  -4 -5.6281 2.55671   2
   6   7   4 -9.7442 2.99308   1
   6   7   4 -3.2545 2.27805   5
   6   7   4 1.27139 3.53230   4
  -7  -7  -4 58.1321 5.13894   2
   7   7   4 43.1240 5.90026   1
   7   7   4 57.7301 4.91914   5
   7   7   4 43.5204 6.79550   4
  -8  -7  -4 1.21649 3.12292   2
   8   7   4 -8.7288 3.40269   1
   8   7   4 0.40240 1.96831   5
   8   7   4 8.27285 5.48319   4
  -9  -7  -4 -0.6673 3.12372   2
   9   7   4 0.67850 4.01415   1
   9   7   4 -5.2354 4.60949   4
  10   7   4 1.57759 4.82648   4
  10   7   4 -5.1301 3.88456   1
  11   7   4 -7.6607 5.23081   4
  11   7   4 -3.5594 4.26889   1
   9  -8  -4 6.09851 3.08026   1
   9  -8  -4 9.67314 3.20337   1
   8  -8  -4 16.5992 4.32042   3
   8  -8  -4 14.4450 3.49802   1
   8  -8  -4 16.5825 4.23473   1
   7  -8  -4 0.59401 2.71891   1
   7  -8  -4 4.85626 3.18557   3
   7  -8  -4 2.63181 2.77025   1
   6  -8  -4 5.60324 2.82331   1
   6  -8  -4 5.94603 2.90262   1
   6  -8  -4 12.9879 3.47345   3
   5  -8  -4 19.3822 3.74085   1
   5  -8  -4 25.3311 4.01839   3
   5  -8  -4 22.3597 3.79246   1
   4  -8  -4 33.7459 4.16091   3
   4  -8  -4 26.5575 3.92060   1
   4  -8  -4 32.0373 4.12147   1
  -4   8   4 29.1673 2.70132   2
   3  -8  -4 30.9545 3.94027   3
   3  -8  -4 27.3897 4.14924   1
   3  -8  -4 24.4645 3.84394   1
  -3   8   4 25.5418 2.77010   2
   2  -8  -4 934.388 17.8912   5
   2  -8  -4 890.195 20.0577   3
   2  -8  -4 903.524 18.5105   5
   2  -8  -4 940.950 21.3010   1
   2  -8  -4 876.584 20.9909   1
  -2   8   4 896.409 18.1770   2
   1  -8  -4 118.377 3.06171   2
   1  -8  -4 117.983 5.27218   5
   1  -8  -4 114.033 5.93380   5
   1  -8  -4 121.085 7.14682   1
   1  -8  -4 122.298 3.21485   2
   1  -8  -4 113.082 5.92050   3
  -1   8   4 121.926 5.26879   2
   0  -8  -4 13.3396 2.46435   5
   0  -8  -4 21.4074 3.44140   5
   0  -8  -4 14.0748 3.37252   1
   0  -8  -4 17.9492 2.27359   2
   0   8   4 18.3789 2.80930   2
  -1  -8  -4 36.8658 4.33312   5
  -1  -8  -4 44.6395 4.87141   1
  -1  -8  -4 42.6967 3.56814   2
   1   8   4 44.2279 4.00181   2
   1   8   4 41.3230 3.06525   4
   1   8   4 50.9074 5.54345   1
  -2  -8  -4 -5.3441 2.09273   2
  -2  -8  -4 -3.5376 2.25408   5
  -2  -8  -4 0.46219 1.66650   5
  -2  -8  -4 -4.1774 2.59559   1
   2   8   4 -0.7771 1.87753   4
   2   8   4 0.45238 3.37205   5
   2   8   4 -5.9195 2.39500   1
   2   8   4 -3.0053 2.08184   2
  -3  -8  -4 36.1566 4.72420   1
  -3  -8  -4 35.5188 3.87387   2
  -3  -8  -4 26.6966 4.07624   5
   3   8   4 34.1095 4.78471   1
   3   8   4 30.6165 3.62218   2
   3   8   4 34.5010 4.09196   4
   3   8   4 27.8144 4.17481   5
  -4  -8  -4 18.1490 3.64003   2
   4   8   4 29.2017 3.35856   2
   4   8   4 18.1887 4.41603   1
   4   8   4 23.2120 4.18185   4
   4   8   4 25.8905 4.47385   5
  -5  -8  -4 164.352 7.45779   2
   5   8   4 161.191 8.53281   5
   5   8   4 175.429 9.47890   1
   5   8   4 150.431 8.77047   4
   5   8   4 159.922 6.22779   2
  -6  -8  -4 79.0013 6.06938   2
   6   8   4 81.3972 6.68547   5
   6   8   4 92.8465 8.06734   4
   6   8   4 74.0210 7.12930   1
   6   8   4 78.6351 3.81908   2
  -7  -8  -4 -1.3769 2.90925   2
   7   8   4 -0.0817 3.90629   1
   7   8   4 -6.2170 3.98545   4
   7   8   4 -0.5310 2.64813   5
  -8  -8  -4 -2.5169 3.18041   2
   8   8   4 3.11548 4.75576   1
   8   8   4 0.87041 2.48997   5
   8   8   4 5.49692 4.69003   4
  -9  -8  -4 17.9465 4.25812   2
   9   8   4 15.4477 5.98473   4
   9   8   4 9.99006 4.98366   1
 -10  -8  -4 5.16442 3.64738   2
  10   8   4 7.29430 4.92423   1
  10   8   4 -0.1249 5.49265   4
   9  -9  -4 14.3578 3.99194   1
   8  -9  -4 0.22840 2.98155   1
   7  -9  -4 14.5675 3.79041   1
   7  -9  -4 22.6383 4.59086   3
   6  -9  -4 13.1501 3.67082   3
   6  -9  -4 13.4513 3.65369   1
   5  -9  -4 7.75113 3.35972   1
   5  -9  -4 10.3861 3.40951   3
   4  -9  -4 4.12586 3.27583   1
   4  -9  -4 9.47263 3.09950   3
  -4   9   4 3.44797 2.12916   2
   3  -9  -4 0.20812 2.40496   3
   3  -9  -4 1.74345 3.09572   1
  -3   9   4 -0.5279 2.01839   2
   2  -9  -4 163.030 8.77380   1
   2  -9  -4 172.116 7.79928   3
   2  -9  -4 168.321 6.60685   5
   2  -9  -4 164.061 5.91509   5
  -2   9   4 176.867 6.68924   2
   1  -9  -4 136.413 7.14411   3
   1  -9  -4 139.020 8.51949   1
   1  -9  -4 136.953 6.82466   5
   1  -9  -4 139.439 6.08561   5
  -1   9   4 149.140 6.46978   2
   0  -9  -4 2.20275 1.69874   2
   0  -9  -4 1.21613 2.61568   5
   0  -9  -4 2.71368 3.30499   1
   0  -9  -4 5.07220 2.48308   5
   0   9   4 -1.5205 2.25837   2
  -1  -9  -4 59.4371 6.05799   1
  -1  -9  -4 52.5893 3.96292   2
  -1  -9  -4 62.4640 4.89382   5
  -1  -9  -4 54.3261 5.52350   5
   1   9   4 53.5974 4.50400   2
  -2  -9  -4 147.977 8.50239   5
  -2  -9  -4 152.756 7.49729   5
  -2  -9  -4 146.215 8.74742   1
  -2  -9  -4 150.568 6.51483   2
   2   9   4 144.287 5.89948   4
   2   9   4 159.204 6.95777   2
  -3  -9  -4 105.955 6.12400   2
   3   9   4 102.339 6.27797   4
   3   9   4 105.354 6.09848   2
  -4  -9  -4 8.05984 3.47308   2
   4   9   4 17.9683 3.92376   4
   4   9   4 8.59084 2.85332   2
   4   9   4 11.3483 4.77492   1
   4   9   4 8.71384 4.21453   5
  -5  -9  -4 20.7974 4.09112   2
   5   9   4 14.9836 4.07869   5
   5   9   4 14.9828 3.15528   2
   5   9   4 19.2539 4.39145   4
   5   9   4 22.0058 4.96672   1
  -6  -9  -4 40.7923 4.96917   2
   6   9   4 46.0187 6.20119   1
   6   9   4 40.2343 5.47044   5
   6   9   4 35.0350 3.38327   2
   6   9   4 39.7846 6.05471   4
  -7  -9  -4 23.7868 4.28344   2
   7   9   4 21.5136 5.52922   4
   7   9   4 26.5017 4.44544   5
   7   9   4 24.8351 5.51522   1
  -8  -9  -4 3.21236 3.46906   2
   8   9   4 1.86171 2.78716   5
   8   9   4 3.18286 4.48579   1
   8   9   4 0.12638 4.65679   4
  -9  -9  -4 9.78271 4.06752   2
   9   9   4 0.41164 5.04916   4
   9   9   4 0.85957 4.69169   1
   9   9   4 3.92546 2.32531   5
 -10  -9  -4 12.1417 4.38541   2
  10   9   4 12.7955 5.68558   1
  10   9   4 3.43967 6.05541   4
   8 -10  -4 1.61490 3.41087   1
   7 -10  -4 5.95192 3.70350   1
   7 -10  -4 7.29674 3.61464   3
   6 -10  -4 10.5555 4.01396   1
   6 -10  -4 10.0195 3.90752   3
   5 -10  -4 -3.5199 2.64417   3
   5 -10  -4 -2.9274 3.01953   1
   4 -10  -4 9.02040 3.47234   3
   4 -10  -4 3.27409 3.65455   1
  -4  10   4 10.7806 3.10303   2
   3 -10  -4 107.409 7.27819   3
   3 -10  -4 121.512 8.37437   1
  -3  10   4 115.697 6.06951   2
   2 -10  -4 -0.3453 2.07198   5
   2 -10  -4 1.36550 3.45596   1
   2 -10  -4 5.91396 3.35329   3
   2 -10  -4 6.08532 2.08449   5
  -2  10   4 2.61218 2.61022   2
   1 -10  -4 4.90959 3.53291   1
   1 -10  -4 8.70788 2.51364   5
   1 -10  -4 7.76664 2.71363   5
   1 -10  -4 10.2125 3.49883   3
  -1  10   4 2.16421 2.61099   2
   0 -10  -4 13.3290 3.06969   5
   0 -10  -4 18.5132 2.27938   2
   0 -10  -4 17.2476 3.69528   5
   0 -10  -4 10.5268 3.84021   1
   0  10   4 14.6774 3.28620   2
  -1 -10  -4 0.19884 3.39465   1
  -1 -10  -4 3.15845 2.94697   5
  -1 -10  -4 0.38202 2.37667   5
  -1 -10  -4 6.41048 2.23625   2
   1  10   4 1.92511 2.60320   2
  -2 -10  -4 13.8859 3.07327   2
  -2 -10  -4 12.3476 3.87513   5
   2  10   4 10.5382 3.24766   2
  -3 -10  -4 90.0496 6.15844   2
   3  10   4 94.5028 6.50220   2
  -4 -10  -4 -5.7284 2.64371   2
   4  10   4 0.57681 4.04402   4
   4  10   4 -1.9017 2.39501   2
  -5 -10  -4 163.700 8.16622   2
   5  10   4 166.634 7.43118   2
   5  10   4 158.723 8.88221   4
  -6 -10  -4 4.03220 3.40742   2
   6  10   4 5.98362 4.09840   4
   6  10   4 1.69964 3.33341   5
   6  10   4 5.28296 2.56075   2
  -7 -10  -4 -2.4926 3.45339   2
   7  10   4 -3.0634 3.15657   5
   7  10   4 -6.5178 3.70449   4
  -8 -10  -4 2.61861 3.82638   2
   8  10   4 5.99125 5.12186   4
   8  10   4 -0.1135 3.06687   5
  -9 -10  -4 -2.9594 3.63964   2
   9  10   4 0.47010 5.19696   4
   9  10   4 -4.4407 2.26054   5
   7 -11  -4 1.28510 4.17384   1
   6 -11  -4 -3.5014 3.56316   1
   6 -11  -4 1.42369 3.59805   3
   5 -11  -4 1.02432 3.43111   3
   5 -11  -4 -0.3095 3.86615   1
   4 -11  -4 21.2023 4.47737   3
   4 -11  -4 15.9815 4.75745   1
   3 -11  -4 27.4919 5.68993   1
   3 -11  -4 27.1395 5.00375   3
  -3  11   4 27.5226 4.20637   2
   2 -11  -4 29.7680 3.30176   5
   2 -11  -4 25.5399 3.36538   5
   2 -11  -4 21.0228 4.84999   1
   2 -11  -4 22.4783 4.77764   3
  -2  11   4 28.1554 4.31975   2
   1 -11  -4 43.2865 4.36997   5
   1 -11  -4 40.6609 6.19678   1
   1 -11  -4 43.3278 4.98013   5
   1 -11  -4 42.0420 5.72410   3
  -1  11   4 33.9929 4.56265   2
   0 -11  -4 10.8967 4.55635   1
   0 -11  -4 8.99743 1.82946   2
   0 -11  -4 3.97350 3.26312   5
   0 -11  -4 4.43432 3.07318   5
   0 -11  -4 12.8514 4.04939   3
   0  11   4 6.54984 3.29569   2
  -1 -11  -4 183.416 8.88090   5
  -1 -11  -4 178.543 9.71921   5
  -1 -11  -4 181.805 6.68805   2
   1  11   4 178.057 8.47531   2
  -2 -11  -4 28.7604 3.82266   2
   2  11   4 32.0556 4.57234   2
  -3 -11  -4 -5.1671 2.70307   2
   3  11   4 -2.4114 2.69702   2
  -4 -11  -4 6.02075 3.24657   2
   4  11   4 9.50249 3.43483   2
  -5 -11  -4 0.69031 3.14121   2
   5  11   4 1.61007 2.82095   2
  -6 -11  -4 14.7121 4.15038   2
   6  11   4 11.5457 3.19886   2
  -7 -11  -4 1.04973 3.52365   2
   7  11   4 -2.3079 2.99615   2
   7  11   4 1.67477 3.50470   5
  -8 -11  -4 12.1571 4.29782   2
   8  11   4 12.3251 8.03780   4
   8  11   4 11.8659 4.17908   5
   5 -12  -4 2.84767 3.97771   3
   5 -12  -4 3.66595 4.63453   1
   4 -12  -4 1.60870 3.51242   3
   4 -12  -4 -3.3702 3.95044   1
   3 -12  -4 8.85519 4.08672   3
   3 -12  -4 3.26921 4.52707   1
  -3  12   4 11.3397 3.89826   2
   2 -12  -4 5.25742 2.35972   5
   2 -12  -4 8.67693 2.46938   5
   2 -12  -4 7.85495 4.64311   1
   2 -12  -4 7.12654 3.96543   3
  -2  12   4 10.8570 3.84164   2
   1 -12  -4 5.84046 4.56361   1
   1 -12  -4 6.26488 3.93317   3
   1 -12  -4 4.95023 2.68235   5
   1 -12  -4 5.53937 3.14975   5
  -1  12   4 9.72241 3.96591   2
   0 -12  -4 15.6809 4.79195   3
   0 -12  -4 27.0919 4.66509   5
   0 -12  -4 19.9877 4.03661   5
   0  12   4 23.7767 4.36983   2
  -1 -12  -4 9.51094 2.46572   2
  -1 -12  -4 17.0503 5.79515   5
  -1 -12  -4 7.12595 3.76833   5
   1  12   4 14.2009 3.78460   2
  -2 -12  -4 -1.9506 2.38794   2
   2  12   4 -2.8293 2.74452   2
  -3 -12  -4 6.14897 3.17414   2
   3  12   4 8.88665 3.56296   2
  -4 -12  -4 60.3231 5.48390   2
   4  12   4 60.0471 5.70725   2
  -5 -12  -4 8.95988 3.57633   2
   5  12   4 11.2963 3.57032   2
  -6 -12  -4 -3.8580 3.15194   2
   6  12   4 -2.2704 2.84241   2
   4 -13  -4 0.38403 4.59581   1
   4 -13  -4 5.61809 3.59713   3
   3 -13  -4 3.43030 3.97701   3
   3 -13  -4 12.0313 5.46714   1
  -3  13   4 0.07506 3.76412   2
   2 -13  -4 -0.0884 1.98466   5
   2 -13  -4 8.76198 5.16231   1
   2 -13  -4 2.81456 2.07253   5
   2 -13  -4 4.90978 4.01608   3
  -2  13   4 1.57248 3.66510   2
   1 -13  -4 16.0341 3.28843   5
   1 -13  -4 12.5601 4.41023   3
   1 -13  -4 15.6753 3.61261   5
  -1  13   4 9.65405 4.04498   2
   0 -13  -4 -2.5481 2.77181   5
   0 -13  -4 0.85412 4.26828   3
   0 -13  -4 8.92104 3.72457   5
   0  13   4 6.78137 3.81969   2
  -1 -13  -4 0.38192 4.07048   3
  -1 -13  -4 -0.8851 1.82930   2
  -1 -13  -4 2.77088 3.61122   5
   1  13   4 -1.8691 3.28371   2
  -2 -13  -4 -1.3362 2.31917   2
   2  13   4 1.69376 3.51742   2
  -3 -13  -4 6.55100 3.05115   2
   3  13   4 9.15093 3.67628   2
  -4 -13  -4 3.01119 3.11448   2
   4  13   4 2.69156 3.49795   2
  -5 -13  -4 -2.0845 3.12271   2
   5  13   4 1.04069 3.07224   2
   3  13  -5 4.29486 3.62816   2
  -3 -13   5 -1.0799 4.54140   3
  -3 -13   5 5.55522 2.78945   2
   2  13  -5 1.16966 3.77207   2
  -2 -13   5 0.09974 2.14527   2
  -2 -13   5 2.70355 4.37759   3
   1  13  -5 6.08858 4.08347   2
  -1 -13   5 0.89342 3.22876   5
  -1 -13   5 1.43785 4.61992   3
  -1 -13   5 0.47712 1.65718   2
   0  13  -5 -2.1232 3.25069   2
   0 -13   5 1.92346 4.62399   3
   0 -13   5 5.69408 3.14265   5
   0 -13   5 3.05308 3.17497   5
  -1  13  -5 2.19945 3.79150   2
   1 -13   5 -1.2141 2.52225   5
   1 -13   5 -2.8157 2.13710   5
   1 -13   5 -1.0498 4.38130   3
  -2  13  -5 13.6336 4.51900   2
   2 -13   5 10.6949 2.15455   5
   2 -13   5 11.8645 2.09615   5
   2 -13   5 13.1634 5.57922   3
   2 -13   5 8.38636 4.95896   1
  -3  13  -5 7.27341 4.06705   2
   3 -13   5 -0.1902 4.21667   3
   3 -13   5 13.2204 5.65526   1
   5  12  -5 3.36213 3.23481   2
  -5 -12   5 6.20123 3.34144   2
   4  12  -5 -0.1291 3.22567   2
  -4 -12   5 0.37100 4.41695   3
  -4 -12   5 -0.4778 2.82328   2
   3  12  -5 0.53365 3.22512   2
  -3 -12   5 3.66879 4.87144   3
  -3 -12   5 1.75416 2.50053   2
   2  12  -5 3.25440 3.55690   2
  -2 -12   5 -3.1522 4.24568   3
  -2 -12   5 0.98072 2.28301   2
   1  12  -5 19.9819 4.52333   2
  -1 -12   5 12.7080 2.28950   2
  -1 -12   5 17.4399 4.11591   5
  -1 -12   5 14.1512 5.01481   3
   0  12  -5 1.90135 3.45862   2
   0 -12   5 0.34335 3.12223   5
   0 -12   5 -0.1751 4.12060   3
   0 -12   5 2.74103 2.79236   5
  -1  12  -5 -2.2540 3.26365   2
   1 -12   5 -0.1308 2.48315   5
   1 -12   5 1.38527 2.42096   5
   1 -12   5 2.18655 4.12246   1
   1 -12   5 0.38108 4.14220   3
  -2  12  -5 15.4022 4.25320   2
   2 -12   5 7.89968 4.61837   3
   2 -12   5 10.3300 2.27265   5
   2 -12   5 4.27315 4.27896   1
   2 -12   5 9.04743 2.21437   5
  -3  12  -5 2.07377 3.42508   2
   3 -12   5 5.39734 4.49595   3
   3 -12   5 0.84195 4.00052   1
   4 -12   5 20.4832 5.70297   3
   4 -12   5 20.6537 5.50154   1
   5 -12   5 0.98677 4.63825   3
   5 -12   5 10.9146 4.63044   1
   6 -12   5 6.07513 4.32467   1
   6 -12   5 -1.6636 4.34356   3
   7  11  -5 -0.1550 3.60549   2
  -7 -11   5 1.59277 3.45860   2
   6  11  -5 -2.6130 2.48374   2
  -6 -11   5 0.03688 3.23555   2
   5  11  -5 0.80122 2.87687   2
  -5 -11   5 1.53118 3.05166   2
   4  11  -5 12.0620 3.89395   2
  -4 -11   5 16.2560 3.54089   2
   3  11  -5 5.13292 3.35198   2
  -3 -11   5 0.31201 2.61117   2
  -3 -11   5 -2.1865 4.03409   3
   2  11  -5 11.8735 3.93328   2
  -2 -11   5 10.7143 4.57630   3
  -2 -11   5 11.6910 2.80716   2
   1  11  -5 1.97554 3.33059   2
  -1 -11   5 1.91968 4.13850   3
  -1 -11   5 2.24981 3.12708   5
  -1 -11   5 2.92261 2.08399   2
   0  11  -5 16.9980 3.78273   2
   0 -11   5 6.71695 4.17140   3
   0 -11   5 16.2064 1.72062   2
   0 -11   5 16.8651 3.60752   5
   0 -11   5 11.3612 4.39455   1
  -1  11  -5 24.7533 4.33736   2
   1 -11   5 27.5802 5.60257   1
   1 -11   5 30.1065 3.91097   5
   1 -11   5 29.2194 4.12762   5
   1 -11   5 28.4146 5.50027   3
  -2  11  -5 -3.8370 2.82682   2
   2 -11   5 2.00690 3.71103   1
   2 -11   5 1.88977 1.93884   5
   2 -11   5 -2.0524 1.62907   5
   2 -11   5 -0.8469 3.70326   3
  -3  11  -5 4.58116 3.36167   2
   3 -11   5 6.33148 4.08974   1
   3 -11   5 13.9792 4.72685   3
   4 -11   5 -3.1033 3.96845   3
   4 -11   5 -5.0515 3.52217   1
   5 -11   5 -0.6472 4.07212   3
   5 -11   5 -2.9522 3.35374   1
   6 -11   5 9.65482 4.11849   1
   6 -11   5 8.48483 5.25741   3
   7 -11   5 -3.8902 3.44192   1
   7 -11   5 3.28934 4.35469   3
   8  10  -5 2.14324 3.44874   5
   8  10  -5 2.80272 3.50910   5
  -8 -10   5 7.86162 4.00736   2
   7  10  -5 3.60022 3.88703   5
  -7 -10   5 2.39098 3.16708   2
   6  10  -5 7.36336 2.83705   2
  -6 -10   5 1.80876 3.30617   2
   5  10  -5 1.77817 2.83050   2
  -5 -10   5 -0.0026 2.99365   2
   4  10  -5 19.7145 3.88735   2
  -4 -10   5 20.2142 3.62276   2
   3  10  -5 47.6487 5.07314   2
  -3 -10   5 37.7616 4.03838   2
   2  10  -5 45.0225 4.98632   2
  -2 -10   5 51.6439 5.53216   5
  -2 -10   5 50.1442 6.18028   3
  -2 -10   5 49.3065 4.08525   2
   1  10  -5 14.3473 3.61154   2
  -1 -10   5 19.9899 2.67729   2
  -1 -10   5 14.2319 4.58381   3
  -1 -10   5 18.8641 4.51213   1
  -1 -10   5 15.9657 3.67496   5
   0  10  -5 13.8041 3.47952   2
   0 -10   5 13.1732 4.22635   3
   0 -10   5 14.7604 3.19050   5
   0 -10   5 13.9575 4.21755   1
   0 -10   5 10.7863 1.71250   2
  -1  10  -5 0.34708 2.75579   2
   1 -10   5 4.75222 2.68742   5
   1 -10   5 9.09685 3.56944   3
   1 -10   5 5.16818 2.43011   5
   1 -10   5 3.20282 3.45369   1
  -2  10  -5 28.2622 3.97688   2
   2 -10   5 14.9657 4.26674   1
   2 -10   5 20.7303 2.77358   5
   2 -10   5 20.5199 2.64449   5
   2 -10   5 21.8383 4.93537   3
  -3  10  -5 41.4490 4.51405   2
   3 -10   5 47.2160 5.81797   1
   3 -10   5 33.0290 5.33087   3
   4 -10   5 -0.1988 3.38415   1
   4 -10   5 5.16847 4.02066   3
   5 -10   5 -7.9930 2.86974   1
   5 -10   5 -3.7536 3.71597   3
   6 -10   5 0.81349 4.08620   3
   6 -10   5 -5.2182 3.03000   1
   7 -10   5 9.16812 3.65930   1
   7 -10   5 13.8346 5.23321   3
   8 -10   5 -0.7231 4.40943   3
   8 -10   5 0.53075 3.16634   1
   9   9  -5 14.8952 3.69609   5
   9   9  -5 13.5949 3.35300   5
  -9  -9   5 17.1401 4.69788   2
   8   9  -5 0.29146 3.31102   5
   8   9  -5 3.03180 2.99961   5
  -8  -9   5 4.39564 3.71487   2
   7   9  -5 1.34828 3.44620   5
  -7  -9   5 1.96944 3.38662   2
   6   9  -5 28.7633 5.01438   5
   6   9  -5 21.0970 3.24542   2
  -6  -9   5 30.9637 4.52737   2
   5   9  -5 7.63390 2.85346   2
  -5  -9   5 3.39391 3.14391   2
   4   9  -5 20.6849 3.78097   2
  -4  -9   5 28.9628 3.91361   2
   3   9  -5 24.5189 3.98941   2
  -3  -9   5 28.5175 3.62208   2
   2   9  -5 47.0056 4.79105   2
  -2  -9   5 60.5008 6.17606   3
  -2  -9   5 50.1769 5.30828   5
  -2  -9   5 62.4596 7.87421   1
  -2  -9   5 50.5529 3.98890   2
   1   9  -5 52.0869 4.98905   2
  -1  -9   5 45.2443 4.85441   5
  -1  -9   5 49.5758 5.66886   1
  -1  -9   5 46.2597 5.63105   3
  -1  -9   5 47.3603 3.52786   2
   0   9  -5 54.7396 4.95869   2
   0  -9   5 49.4600 2.94016   2
   0  -9   5 57.6537 5.91375   3
   0  -9   5 54.6702 4.68008   5
   0  -9   5 49.0312 3.16025   4
   0  -9   5 40.9996 5.18605   1
  -1   9  -5 51.6497 4.62635   2
   1  -9   5 48.1588 5.50655   1
   1  -9   5 60.0999 5.94973   3
   1  -9   5 58.0590 4.45524   5
  -2   9  -5 132.605 6.25993   2
   2  -9   5 129.656 7.63135   3
   2  -9   5 130.552 5.06640   5
   2  -9   5 130.655 5.23320   5
   2  -9   5 133.479 7.94957   1
  -3   9  -5 29.0452 3.54780   2
   3  -9   5 30.0423 5.20040   3
   3  -9   5 27.8211 4.43935   1
   4  -9   5 28.4768 4.42031   1
   4  -9   5 29.1804 5.23419   3
   5  -9   5 116.750 8.91509   3
   5  -9   5 123.198 7.70704   1
   6  -9   5 0.91227 2.78986   1
   6  -9   5 -2.0195 2.57650   1
   6  -9   5 4.98469 4.17680   3
   7  -9   5 1.46647 2.81945   1
   7  -9   5 6.79445 4.30551   3
   7  -9   5 4.79972 3.00054   1
   8  -9   5 28.0658 4.05816   1
   8  -9   5 19.0849 5.83187   3
   8  -9   5 18.3329 3.64371   1
   9  -9   5 3.47009 2.96038   1
   9  -9   5 3.00661 4.51311   3
   9  -9   5 3.41135 2.83039   1
   9   8  -5 7.06855 5.02185   1
   9   8  -5 0.51063 2.18226   5
   9   8  -5 0.80269 2.13752   5
  -9  -8   5 -0.3847 3.79523   2
   8   8  -5 7.38865 3.33639   5
   8   8  -5 6.03788 4.45127   1
   8   8  -5 11.1625 3.39677   5
  -8  -8   5 9.89499 3.87617   2
   7   8  -5 29.1567 5.46523   1
   7   8  -5 21.6155 4.40327   5
  -7  -8   5 26.9835 4.37451   2
   6   8  -5 46.1823 6.02718   1
   6   8  -5 31.3835 3.19586   2
   6   8  -5 29.1387 4.78851   5
  -6  -8   5 28.1661 4.08279   2
   5   8  -5 0.39054 2.23183   2
   5   8  -5 2.89363 3.04354   5
   5   8  -5 2.02562 3.25866   1
  -5  -8   5 0.77825 2.61822   2
   4   8  -5 0.97939 2.71729   5
   4   8  -5 3.46755 2.51537   2
   4   8  -5 -0.3423 2.80873   1
  -4  -8   5 -2.2359 2.39274   2
   3   8  -5 115.558 6.33885   2
   3   8  -5 121.690 12.5733   5
   3   8  -5 135.079 9.40236   1
  -3  -8   5 117.738 5.71789   2
   2   8  -5 172.142 7.37621   2
  -2  -8   5 189.299 8.32769   5
  -2  -8   5 168.689 8.61308   1
  -2  -8   5 180.741 6.42754   2
   1   8  -5 1.62354 2.27184   2
  -1  -8   5 -0.3139 1.57781   2
  -1  -8   5 3.50933 2.84383   1
  -1  -8   5 5.16009 3.17014   3
  -1  -8   5 -1.3733 2.09763   5
   0   8  -5 71.6980 4.99836   2
   0  -8   5 63.8881 3.20296   2
   0  -8   5 64.7083 5.67176   1
   0  -8   5 71.4324 5.74264   3
   0  -8   5 60.6855 4.76644   5
  -1   8  -5 21.6695 3.11051   2
   1  -8   5 16.9039 3.63795   3
   1  -8   5 14.1663 2.46967   5
   1  -8   5 19.8073 1.94851   4
   1  -8   5 11.7081 3.32464   1
  -2   8  -5 -0.2242 1.77459   2
   2  -8   5 -1.2997 1.28605   5
   2  -8   5 -1.3513 2.66552   3
   2  -8   5 0.06301 1.25917   4
   2  -8   5 -3.5665 2.03369   1
   2  -8   5 0.44865 1.36323   5
   2  -8   5 -2.1863 1.82744   1
  -3   8  -5 18.5100 2.65138   2
   3  -8   5 14.7374 3.37756   1
   3  -8   5 23.2183 4.10788   3
   3  -8   5 19.2522 2.40722   4
   3  -8   5 19.7821 3.36792   1
  -4   8  -5 10.2412 2.46010   2
   4  -8   5 12.0313 2.38199   4
   4  -8   5 14.5599 4.26957   3
   4  -8   5 10.8670 3.11822   1
   4  -8   5 11.5208 2.88262   1
   5  -8   5 63.7031 4.79008   4
   5  -8   5 72.4613 5.78186   1
   5  -8   5 76.3934 5.51552   1
   5  -8   5 59.8588 6.82518   3
   6  -8   5 153.396 9.87760   3
   6  -8   5 154.727 7.38470   1
   6  -8   5 146.471 7.36537   4
   6  -8   5 161.273 7.16361   1
   7  -8   5 19.9366 3.22093   1
   7  -8   5 18.9224 5.15577   3
   7  -8   5 11.4427 3.81538   4
   7  -8   5 10.3877 2.95358   1
   8  -8   5 -3.6374 3.71301   3
   8  -8   5 -1.8001 2.35508   1
   8  -8   5 2.22360 2.39091   1
   8  -8   5 3.74630 5.55620   4
   9  -8   5 17.4724 3.20986   1
   9  -8   5 15.7914 3.32196   1
   9  -8   5 13.4375 5.26766   3
  10  -8   5 9.99875 2.87835   1
  10  -8   5 7.37113 4.77284   3
  10  -8   5 5.32943 2.66184   1
  10   7  -5 4.34718 4.73626   1
 -10  -7   5 0.03305 3.68043   2
   9   7  -5 -4.0954 4.11457   1
  -9  -7   5 -4.4343 3.30101   2
   8   7  -5 21.9935 3.73433   5
   8   7  -5 33.2396 5.60722   1
   8   7  -5 25.0991 3.62014   5
  -8  -7   5 21.3838 4.12679   2
   7   7  -5 114.131 6.86346   5
   7   7  -5 105.461 7.13720   5
   7   7  -5 122.746 8.89543   1
  -7  -7   5 118.571 6.94062   2
   6   7  -5 18.0773 2.17618   2
   6   7  -5 18.9853 4.35335   1
   6   7  -5 16.2859 3.70984   5
  -6  -7   5 16.0663 3.47529   2
   5   7  -5 4.69991 3.23356   1
   5   7  -5 1.63759 1.82262   2
   5   7  -5 5.38453 2.91869   5
  -5  -7   5 0.61572 2.32058   2
   4   7  -5 323.305 11.2101   1
   4   7  -5 306.140 11.4764   5
   4   7  -5 286.686 9.18386   2
  -4  -7   5 320.964 9.32253   2
   3   7  -5 4.27418 2.76828   5
   3   7  -5 3.88320 2.27798   2
   3   7  -5 2.41798 2.63873   1
  -3  -7   5 -0.7079 1.96457   2
  -3  -7   5 -0.6054 2.19775   1
  -3  -7   5 -0.0421 2.39018   5
   2   7  -5 -1.2962 3.29887   5
   2   7  -5 0.11103 2.03352   2
   2   7  -5 -3.0735 2.06280   1
  -2  -7   5 -3.2225 2.28404   1
  -2  -7   5 -2.6310 2.09218   5
  -2  -7   5 -1.3649 1.77416   2
   1   7  -5 7.91589 2.46627   2
   1   7  -5 12.1912 2.90169   1
  -1  -7   5 12.3539 3.21437   1
  -1  -7   5 8.39816 2.60566   5
  -1  -7   5 8.49389 1.95379   2
  -1  -7   5 10.0518 3.23487   3
   0   7  -5 81.6182 4.87436   2
   0  -7   5 87.3822 5.05791   5
   0  -7   5 84.4975 3.52311   2
   0  -7   5 89.9992 5.72530   3
   0  -7   5 92.1431 6.13511   1
  -1   7  -5 49.2412 3.89658   2
   1  -7   5 34.6891 4.07195   1
   1  -7   5 43.8322 4.81610   3
   1  -7   5 46.8488 3.62179   5
   1  -7   5 41.7553 2.60443   4
  -2   7  -5 1.62858 1.61996   2
   2  -7   5 -2.1060 1.30910   5
   2  -7   5 4.36079 1.53256   4
   2  -7   5 5.92701 2.28239   1
   2  -7   5 3.76780 2.41044   1
   2  -7   5 11.5268 2.95135   3
   2  -7   5 1.36737 1.26736   5
  -3   7  -5 152.161 5.23311   2
   3  -7   5 149.200 6.89321   1
   3  -7   5 147.449 5.60512   4
   3  -7   5 168.046 7.98316   3
   3  -7   5 157.194 6.62936   1
  -4   7  -5 174.759 5.08003   2
   4  -7   5 176.571 6.87598   1
   4  -7   5 162.188 7.07402   1
   4  -7   5 181.709 8.73128   3
   4  -7   5 170.923 6.66761   4
   5  -7   5 36.8392 5.28129   3
   5  -7   5 39.0368 3.92282   1
   5  -7   5 43.2091 3.81285   1
   5  -7   5 43.7680 4.43784   4
   6  -7   5 40.9104 3.86823   1
   6  -7   5 39.2805 3.63050   1
   6  -7   5 44.4700 6.08917   3
   6  -7   5 40.8580 4.80474   4
   7  -7   5 0.92289 2.07845   1
   7  -7   5 2.14365 1.96775   1
   7  -7   5 0.44218 2.95802   4
   7  -7   5 3.70893 3.81291   3
   8  -7   5 20.4598 4.77225   4
   8  -7   5 25.7499 3.03829   1
   8  -7   5 25.3811 5.84937   3
   8  -7   5 25.1334 3.17128   1
   9  -7   5 8.91894 2.40273   1
   9  -7   5 15.9391 2.59983   1
   9  -7   5 15.1062 5.29090   3
   9  -7   5 10.6606 4.68062   4
  10  -7   5 -0.9333 2.03245   1
  10  -7   5 -3.1265 1.90230   1
  10  -7   5 -11.447 3.43848   4
  10  -7   5 0.06175 4.42476   3
  11  -7   5 5.94492 5.14338   3
  11  -7   5 4.28081 2.17412   1
  11  -7   5 4.37936 2.20576   1
  11  -7   5 1.30009 4.72214   4
  10   6  -5 6.19353 4.66279   1
   9   6  -5 14.2322 4.78327   1
  -9  -6   5 16.7272 3.92607   2
   8   6  -5 12.0964 2.35238   5
   8   6  -5 11.2004 2.53724   5
   8   6  -5 5.90845 3.96046   1
  -8  -6   5 15.8480 3.54892   2
   7   6  -5 13.0342 3.12810   5
   7   6  -5 13.2596 2.87999   5
   7   6  -5 11.2285 3.85240   1
  -7  -6   5 13.3558 3.26463   2
   6   6  -5 146.823 8.30685   1
   6   6  -5 147.632 7.47714   5
   6   6  -5 141.666 7.13172   5
  -6  -6   5 154.538 6.74887   2
   5   6  -5 70.2804 3.88877   2
   5   6  -5 76.5062 6.25264   1
   5   6  -5 66.8892 5.65757   5
  -5  -6   5 72.3423 4.91669   2
   4   6  -5 0.03297 2.39152   1
   4   6  -5 -1.0087 1.96848   5
   4   6  -5 0.27183 1.69630   2
  -4  -6   5 -2.0873 1.79400   2
   3   6  -5 2.69732 2.41085   1
   3   6  -5 2.95206 1.93614   2
   3   6  -5 1.33939 2.28859   5
  -3  -6   5 1.96949 1.92211   5
  -3  -6   5 1.88342 2.15132   1
  -3  -6   5 3.43284 2.09111   2
   2   6  -5 158.845 7.45499   5
   2   6  -5 164.013 6.27049   2
   2   6  -5 159.107 6.84365   1
  -2  -6   5 164.642 5.59913   2
  -2  -6   5 156.726 7.23399   1
  -2  -6   5 162.813 6.91537   5
   1   6  -5 3.82488 2.15323   1
   1   6  -5 5.62805 2.15074   2
  -1  -6   5 4.73082 2.73702   3
  -1  -6   5 2.50626 1.63438   2
  -1  -6   5 5.74185 2.56840   1
  -1  -6   5 5.86620 2.18351   5
   0   6  -5 304.573 8.43175   2
   0  -6   5 287.647 9.65580   1
   0  -6   5 287.783 8.52851   5
   0  -6   5 293.404 6.89710   2
   0  -6   5 300.153 9.40168   3
  -1   6  -5 8.44175 2.05836   2
   1  -6   5 6.79525 2.19261   1
   1  -6   5 9.41860 0.99683   2
   1  -6   5 12.9406 3.02787   3
   1  -6   5 5.35064 2.43677   1
   1  -6   5 9.88948 2.06380   5
   1  -6   5 9.89773 1.65848   4
   1  -6   5 10.5753 1.07582   2
  -2   6  -5 317.342 7.86702   2
   2  -6   5 305.667 9.18703   1
   2  -6   5 319.304 7.37829   5
   2  -6   5 318.645 9.72691   1
   2  -6   5 308.072 8.03047   4
   2  -6   5 310.638 10.3094   3
  -3   6  -5 362.454 8.03786   2
   3  -6   5 375.911 11.7723   3
   3  -6   5 357.302 10.1301   1
   3  -6   5 346.373 9.51416   4
   3  -6   5 371.448 9.80939   1
   4  -6   5 33.1994 3.00929   1
   4  -6   5 27.2199 3.12847   1
   4  -6   5 34.3669 3.62689   4
   4  -6   5 28.4534 4.28068   3
   5  -6   5 623.093 15.7689   4
   5  -6   5 633.590 14.0601   1
   5  -6   5 613.960 13.4137   1
   5  -6   5 613.149 17.7018   3
   6  -6   5 0.42046 1.42766   1
   6  -6   5 0.07134 1.67552   1
   6  -6   5 -4.4390 2.70549   3
   6  -6   5 -1.3481 2.41592   4
   7  -6   5 54.5016 6.79633   3
   7  -6   5 54.0637 3.70598   1
   7  -6   5 58.0753 3.41775   1
   7  -6   5 57.6167 6.15720   4
   8  -6   5 37.3656 2.86331   1
   8  -6   5 40.7811 3.12694   1
   8  -6   5 40.8792 5.92547   4
   8  -6   5 35.2182 6.09867   3
   9  -6   5 -1.3406 3.66527   3
   9  -6   5 -0.5142 1.67920   1
   9  -6   5 0.00066 1.47713   1
   9  -6   5 -1.6645 3.86014   4
  10  -6   5 3.93567 4.56446   3
  10  -6   5 5.24355 4.75992   4
  11  -6   5 0.21742 4.55851   4
  11  -6   5 0.18542 4.01933   3
  11   5  -5 0.17607 4.16394   1
  10   5  -5 15.9776 4.81206   1
   9   5  -5 -2.4404 3.41254   1
  -9  -5   5 1.15660 3.18902   2
   8   5  -5 7.20104 3.69844   1
  -8  -5   5 7.76791 2.99610   2
   7   5  -5 0.63816 2.03631   5
   7   5  -5 2.08571 1.89495   5
   7   5  -5 0.76298 2.96685   1
  -7  -5   5 0.85687 2.39608   2
   6   5  -5 4.21601 2.00836   5
   6   5  -5 0.80913 2.10313   5
   6   5  -5 0.53667 2.57387   1
  -6  -5   5 2.10828 2.26461   2
   5   5  -5 4.71420 2.37365   5
   5   5  -5 4.92920 2.76879   1
   5   5  -5 7.60243 1.55298   2
  -5  -5   5 3.80718 2.17607   2
   4   5  -5 316.217 10.2296   5
   4   5  -5 318.522 8.41205   2
   4   5  -5 312.136 10.1239   1
  -4  -5   5 328.652 8.73017   2
   3   5  -5 46.5474 3.56861   2
   3   5  -5 52.2333 4.47619   1
   3   5  -5 40.8897 4.13949   5
  -3  -5   5 51.9852 4.34335   1
  -3  -5   5 49.5656 3.50215   2
   2   5  -5 169.113 6.61849   1
   2   5  -5 160.177 6.81197   5
   2   5  -5 168.569 6.00522   2
  -2  -5   5 170.718 6.59341   5
  -2  -5   5 168.213 6.88404   1
  -2  -5   5 151.143 5.19359   2
   1   5  -5 26.5662 2.81620   2
   1   5  -5 28.0518 3.01061   1
  -1  -5   5 28.4395 2.36750   2
  -1  -5   5 26.2995 3.18622   3
  -1  -5   5 26.1001 3.24178   1
  -1  -5   5 27.0596 2.88129   5
   0   5  -5 1001.18 19.7370   2
   0  -5   5 1053.30 18.5715   2
   0  -5   5 1039.80 20.2303   5
   0  -5   5 1025.86 21.0149   3
   0  -5   5 1043.82 21.3977   1
  -1   5  -5 1530.90 27.0631   2
   1  -5   5 1396.91 24.9889   2
   1  -5   5 1561.10 27.2597   5
   1  -5   5 1417.18 28.1745   1
   1  -5   5 1521.84 29.1664   3
   1  -5   5 1542.95 25.0794   2
   1  -5   5 1555.82 26.7182   4
   1  -5   5 1556.07 28.9105   1
  -2   5  -5 29.6203 2.35236   2
   2  -5   5 31.6187 2.10070   5
   2  -5   5 27.7888 3.07448   1
   2  -5   5 32.8569 3.92150   3
   2  -5   5 30.6952 2.77328   4
   2  -5   5 26.4288 2.73258   1
  -3   5  -5 526.384 9.86929   2
   3  -5   5 517.809 14.0520   3
   3  -5   5 525.083 12.1426   1
   3  -5   5 517.572 11.6130   1
   3  -5   5 529.688 12.4408   4
   4  -5   5 571.918 15.6932   3
   4  -5   5 590.435 14.3125   4
   4  -5   5 559.766 12.5899   1
   4  -5   5 576.920 12.1402   1
   5  -5   5 41.4620 5.28799   3
   5  -5   5 43.2207 4.63667   4
   5  -5   5 37.6704 3.12163   1
   5  -5   5 39.8511 2.76580   1
   6  -5   5 11.8578 1.96672   1
   6  -5   5 11.4261 3.34773   4
   6  -5   5 12.1907 1.76699   1
   6  -5   5 8.92510 3.70812   3
   7  -5   5 4.02241 3.27462   4
   7  -5   5 8.22751 1.40532   1
   7  -5   5 7.48379 1.58311   1
   7  -5   5 5.54451 3.49693   3
   8  -5   5 232.679 11.6324   3
   8  -5   5 245.568 11.7619   4
   9  -5   5 8.07696 4.50484   4
   9  -5   5 9.32132 4.30703   3
  10  -5   5 8.33404 4.70789   3
  10  -5   5 5.70268 4.83394   4
  11  -5   5 0.47293 3.90189   3
  11  -5   5 1.02233 4.79884   4
  11   4  -5 51.4492 6.24133   1
  10   4  -5 19.7948 4.60944   1
   9   4  -5 -1.6555 3.20533   1
   8   4  -5 -2.2988 2.88512   1
  -8  -4   5 1.34678 2.35699   2
   7   4  -5 64.7926 5.58212   1
  -7  -4   5 77.1235 4.73929   2
   6   4  -5 18.5834 3.53770   1
   6   4  -5 22.2896 3.58559   1
   6   4  -5 19.8095 2.92190   5
   6   4  -5 18.1626 2.72070   5
  -6  -4   5 21.9674 2.95298   2
   5   4  -5 164.157 6.72536   5
   5   4  -5 155.668 7.35656   1
   5   4  -5 155.604 7.21780   1
   5   4  -5 161.161 6.48916   5
  -5  -4   5 160.821 5.81719   2
   4   4  -5 1507.57 26.7768   2
   4   4  -5 1474.11 29.0709   1
   4   4  -5 1523.52 29.3263   5
  -4  -4   5 1490.66 27.2780   2
   3   4  -5 155.154 6.38632   1
   3   4  -5 170.626 5.57697   2
   3   4  -5 149.154 6.53326   5
  -3  -4   5 157.234 5.24010   2
   2   4  -5 2513.46 43.3209   2
   2   4  -5 2553.50 44.2167   1
   2   4  -5 2295.32 44.3880   5
  -2  -4   5 2528.98 44.6409   1
  -2  -4   5 2483.84 42.4821   2
  -2  -4   5 2603.99 45.3133   5
   1   4  -5 113.755 4.84478   1
   1   4  -5 123.374 4.58524   2
  -1  -4   5 122.642 4.85638   3
  -1  -4   5 119.250 3.98069   2
  -1  -4   5 121.819 4.85192   5
  -1  -4   5 130.460 5.36929   1
   0   4  -5 7.51426 1.49398   2
   0  -4   5 8.07579 1.19272   2
   0  -4   5 8.85769 1.80722   1
   0  -4   5 5.54879 1.38016   5
   0  -4   5 6.26698 1.76817   3
  -1   4  -5 13.0399 1.63967   2
   1  -4   5 14.9995 2.17375   1
   1  -4   5 14.6265 1.06080   2
   1  -4   5 15.5280 2.48136   3
   1  -4   5 13.2542 0.98013   2
   1  -4   5 15.0097 1.73644   5
   1  -4   5 16.0566 2.11033   1
  -2   4  -5 3.94363 1.05107   2
   2  -4   5 4.36405 1.49755   4
   2  -4   5 4.65241 0.96747   5
   2  -4   5 3.10275 1.38913   1
   2  -4   5 5.14805 2.03405   3
   2  -4   5 3.50642 1.58970   1
   3  -4   5 43.1965 4.35210   3
   3  -4   5 47.6398 2.76160   1
   3  -4   5 43.7098 3.01427   1
   3  -4   5 42.2468 3.44381   4
   4  -4   5 1076.18 19.0817   1
   4  -4   5 1048.98 23.3428   3
   4  -4   5 1066.77 22.3922   4
   4  -4   5 1039.16 19.5361   1
   5  -4   5 405.914 8.26083   1
   5  -4   5 423.048 13.0718   3
   5  -4   5 407.853 8.65167   1
   5  -4   5 411.582 12.4302   4
   6  -4   5 37.1982 4.89035   4
   6  -4   5 37.7287 5.32546   3
   7  -4   5 208.272 10.3273   4
   7  -4   5 231.126 10.4867   3
   8  -4   5 25.6234 5.16063   3
   8  -4   5 27.2202 5.34825   4
   9  -4   5 -0.6724 3.84964   4
   9  -4   5 -2.1573 3.49609   3
  10  -4   5 6.16224 4.97722   4
  10  -4   5 10.3499 4.69984   3
  11  -4   5 -4.0207 4.43049   4
  11  -4   5 0.98503 4.02381   3
  12  -4   5 4.76684 4.59284   3
  12  -4   5 -0.6710 4.91831   4
  11   3  -5 9.59917 4.13618   1
  10   3  -5 3.26191 3.37068   1
   9   3  -5 31.9848 4.46050   1
   8   3  -5 286.947 10.3380   1
  -8  -3   5 292.556 9.14655   2
   7   3  -5 -1.3739 2.41205   1
   7   3  -5 -0.7001 2.23154   1
  -7  -3   5 4.25229 2.07130   2
   6   3  -5 8.64039 1.96866   5
   6   3  -5 4.56030 2.28370   1
   6   3  -5 9.32692 1.90773   5
   6   3  -5 8.79942 2.90145   1
  -6  -3   5 8.81973 2.18661   2
   5   3  -5 286.589 8.38889   5
   5   3  -5 290.775 9.39046   1
   5   3  -5 282.014 8.22626   5
   5   3  -5 301.866 9.35346   1
  -5  -3   5 293.729 7.69286   2
   4   3  -5 13.4625 2.49300   5
   4   3  -5 5.92603 1.92965   5
   4   3  -5 11.8517 1.43729   2
   4   3  -5 11.9874 2.62617   1
   4   3  -5 12.4469 1.36456   2
   4   3  -5 8.06067 2.26628   1
  -4  -3   5 10.2527 1.97614   2
   3   3  -5 1288.98 25.0920   5
   3   3  -5 1300.00 24.9107   1
   3   3  -5 1316.36 23.5252   2
  -3  -3   5 1298.00 23.3526   2
   2   3  -5 35.3242 3.00584   1
   2   3  -5 38.0299 2.69755   2
  -2  -3   5 39.9091 3.19944   1
  -2  -3   5 36.5994 2.45386   2
   1   3  -5 844.010 16.6348   1
   1   3  -5 867.226 16.3395   2
  -1  -3   5 842.504 17.1653   1
  -1  -3   5 835.461 16.6460   5
  -1  -3   5 835.869 16.4059   3
  -1  -3   5 852.728 15.5472   2
   0   3  -5 6.32273 1.26799   2
   0  -3   5 5.10818 1.50243   3
   0  -3   5 6.97805 1.34493   5
   0  -3   5 6.41579 1.40722   1
   0  -3   5 12.8347 1.24019   2
  -1   3  -5 129.262 3.73702   2
   1  -3   5 119.785 4.43087   1
   1  -3   5 133.074 4.86674   3
   1  -3   5 132.098 3.48451   2
   1  -3   5 130.846 3.86576   5
   1  -3   5 121.431 4.15987   1
   1  -3   5 128.113 2.82185   2
  -2   3  -5 562.288 10.1260   2
   2  -3   5 558.437 11.2340   1
   2  -3   5 574.039 12.1146   4
   2  -3   5 557.061 13.0372   3
   2  -3   5 561.092 11.6635   1
   2  -3   5 558.752 10.0481   5
   3  -3   5 797.048 17.9449   3
   3  -3   5 810.355 14.9097   1
   3  -3   5 821.121 15.4110   1
   3  -3   5 831.764 17.3178   4
   4  -3   5 43.4138 4.46038   3
   4  -3   5 34.1063 1.91085   1
   4  -3   5 40.2216 2.22622   1
   4  -3   5 44.9664 4.21273   4
   5  -3   5 63.9720 5.22756   4
   5  -3   5 64.7010 5.86753   3
   6  -3   5 47.7692 5.11210   3
   6  -3   5 48.2427 5.60303   4
   7  -3   5 -2.5282 2.84876   4
   7  -3   5 2.03192 2.89630   3
   8  -3   5 342.179 13.3402   3
   8  -3   5 339.206 13.9156   4
   9  -3   5 2.78489 3.95436   3
   9  -3   5 0.00916 4.28607   4
  10  -3   5 10.4573 4.71682   3
  10  -3   5 8.14841 5.22687   4
  11  -3   5 24.0546 6.91763   4
  11  -3   5 19.6317 5.27162   3
  12  -3   5 -1.6687 5.61790   4
  12  -3   5 6.55991 4.92093   3
  11   2  -5 2.36767 3.23538   1
  10   2  -5 12.0081 3.44502   1
   9   2  -5 -2.3941 2.41437   1
   8   2  -5 18.1979 3.32210   1
   8   2  -5 16.7958 3.35578   1
   7   2  -5 3.56578 2.42430   1
   7   2  -5 1.95409 2.41921   1
  -7  -2   5 2.16057 1.84651   2
   6   2  -5 70.5199 5.07384   1
   6   2  -5 70.6982 5.01483   1
  -6  -2   5 78.5075 3.79569   2
   5   2  -5 1741.07 30.6427   5
   5   2  -5 1710.25 32.0845   1
   5   2  -5 1750.63 30.5975   5
   5   2  -5 1748.41 32.6210   1
  -5  -2   5 1709.90 30.1830   2
   4   2  -5 2287.38 41.2038   1
   4   2  -5 2343.29 40.3265   5
   4   2  -5 2260.13 40.2869   5
   4   2  -5 2324.57 40.8188   1
  -4  -2   5 2287.58 39.0581   2
   3   2  -5 128.953 5.01921   5
   3   2  -5 141.146 3.94558   2
   3   2  -5 129.554 4.97412   5
   3   2  -5 142.487 6.38136   1
   3   2  -5 143.751 5.21434   1
  -3  -2   5 148.270 4.29349   2
   2   2  -5 181.538 5.80321   5
   2   2  -5 174.259 5.52230   5
   2   2  -5 173.071 5.41581   1
   2   2  -5 175.941 4.92513   2
  -2  -2   5 175.935 4.59877   2
   1   2  -5 132.105 4.08748   2
   1   2  -5 129.515 4.25997   1
  -1  -2   5 129.973 5.35688   5
  -1  -2   5 129.339 3.61818   2
  -1  -2   5 125.578 3.94720   3
  -1  -2   5 126.631 4.47455   1
   0   2  -5 195.432 4.97516   2
   0   2  -5 187.096 5.13508   1
   0  -2   5 187.345 5.17811   3
   0  -2   5 181.664 4.32719   2
   0  -2   5 178.666 4.95327   5
   0  -2   5 183.511 5.42979   1
  -1   2  -5 18.0731 1.46792   2
   1  -2   5 24.3807 2.21853   3
   1  -2   5 20.6332 1.01426   2
   1  -2   5 22.9884 2.00627   1
   1  -2   5 21.7034 1.54329   5
   1  -2   5 19.3151 1.75285   1
  -2   2  -5 144.497 3.81278   2
   2  -2   5 139.390 4.78299   4
   2  -2   5 151.425 5.33484   3
   2  -2   5 144.016 4.19140   1
   2  -2   5 145.381 3.93740   1
   2  -2   5 144.569 3.15144   5
   3  -2   5 317.604 8.81398   4
   3  -2   5 314.529 9.00348   3
   3  -2   5 308.954 6.71469   1
   3  -2   5 312.267 6.42863   1
   4  -2   5 1705.66 28.5288   1
   4  -2   5 1713.72 33.1763   3
   4  -2   5 1727.45 33.2367   4
   4  -2   5 1710.91 28.3418   1
   5  -2   5 1308.25 27.4719   3
   5  -2   5 1300.32 27.8338   4
   6  -2   5 98.7334 6.94499   4
   6  -2   5 106.123 6.72114   3
   7  -2   5 420.993 13.8830   3
   7  -2   5 421.080 14.7936   4
   8  -2   5 7.68640 4.18383   4
   8  -2   5 8.48248 3.88836   3
   9  -2   5 -3.5435 3.93213   4
   9  -2   5 2.33547 3.64647   3
  10  -2   5 80.4228 9.48529   4
  10  -2   5 56.4324 7.15611   3
  11  -2   5 31.6141 7.74824   4
  11  -2   5 19.0003 5.60666   3
  12  -2   5 -6.1967 5.07827   4
  12   1  -5 9.83121 3.42632   1
  11   1  -5 3.83816 2.79170   1
  10   1  -5 3.27199 2.65550   1
   9   1  -5 -3.4050 2.05046   1
   9   1  -5 -2.2044 2.12488   1
   8   1  -5 12.2597 2.75272   1
   8   1  -5 18.2042 3.06349   1
   7   1  -5 33.4021 3.55510   1
   7   1  -5 40.3964 3.85604   1
  -7  -1   5 37.6644 2.68184   2
   6   1  -5 173.032 6.53863   1
   6   1  -5 165.483 6.60585   1
  -6  -1   5 168.054 4.83253   2
   5   1  -5 21.7002 2.72887   1
   5   1  -5 18.9611 2.55025   1
  -5  -1   5 21.4558 2.01248   2
   4   1  -5 777.793 15.0692   5
   4   1  -5 809.046 16.4213   1
   4   1  -5 780.144 15.8739   1
   4   1  -5 776.062 15.0232   5
  -4  -1   5 772.956 14.3841   2
   3   1  -5 6.15596 1.54797   1
   3   1  -5 6.87818 1.44414   5
   3   1  -5 8.39591 0.77824   2
   3   1  -5 7.03352 0.67079   2
   3   1  -5 6.53435 1.31954   5
   3   1  -5 7.41193 1.58729   1
  -3  -1   5 8.39195 1.21449   2
   2   1  -5 35.6831 2.37666   5
   2   1  -5 35.6041 2.37159   1
   2   1  -5 36.8159 1.92790   2
   2   1  -5 33.3670 2.39432   5
  -2  -1   5 35.1120 1.87004   2
   1   1  -5 414.941 8.51242   2
   1   1  -5 395.899 9.16344   5
   1   1  -5 413.966 8.86601   5
   1   1  -5 404.103 8.71074   1
  -1  -1   5 387.986 8.92547   1
  -1  -1   5 399.924 7.97376   3
  -1  -1   5 401.415 7.92805   2
   0   1  -5 1446.64 25.6483   1
   0   1  -5 1486.16 25.5266   2
   0  -1   5 1453.44 25.5772   5
   0  -1   5 1492.01 24.8560   2
   0  -1   5 1465.27 25.5103   3
   0  -1   5 1472.53 26.0922   1
  -1   1  -5 927.523 16.1046   2
   1  -1   5 911.824 17.3217   3
   1  -1   5 881.704 16.1475   5
   1  -1   5 911.718 16.7918   1
   1  -1   5 918.232 15.3202   2
   1  -1   5 917.424 16.4936   1
   2  -1   5 4.52497 1.34129   4
   2  -1   5 4.18567 0.86146   1
   2  -1   5 3.14877 0.85959   1
   2  -1   5 6.22942 0.69258   5
   2  -1   5 11.4287 1.74829   3
   3  -1   5 0.64174 0.65998   1
   3  -1   5 0.86942 1.15659   3
   3  -1   5 1.68536 0.70290   1
   3  -1   5 0.40704 1.23267   4
   4  -1   5 635.787 15.2613   3
   4  -1   5 631.852 11.2475   1
   4  -1   5 641.741 15.6513   4
   4  -1   5 636.769 11.2904   1
   5  -1   5 292.887 10.5215   4
   5  -1   5 309.428 10.1463   3
   6  -1   5 109.819 7.42525   4
   6  -1   5 121.862 6.92610   3
   7  -1   5 346.572 13.5160   4
   7  -1   5 350.877 12.3371   3
   8  -1   5 9.15019 3.94690   3
   8  -1   5 12.5421 4.37949   4
   9  -1   5 38.7939 5.77017   3
   9  -1   5 32.5123 6.83030   4
  10  -1   5 19.8237 6.25240   4
  10  -1   5 32.1869 5.91331   3
  11  -1   5 -1.3713 5.38459   4
  11  -1   5 -0.3922 1.55544   1
  12  -1   5 5.36456 1.94623   1
  12  -1   5 2.56802 1.85213   1
  12  -1   5 -6.3164 4.66399   4
  12   0  -5 1.05781 2.68074   1
  11   0  -5 1.02202 2.36579   1
  10   0  -5 24.7650 3.78516   1
  10   0  -5 15.8791 3.01397   1
   9   0  -5 3.24875 2.35915   1
   9   0  -5 4.33365 2.37298   1
   8   0  -5 30.1949 3.27914   1
   8   0  -5 24.1911 3.26805   1
   7   0  -5 24.4568 2.92343   1
   7   0  -5 21.2840 2.86715   1
   6   0  -5 3.09424 1.86650   1
   6   0  -5 2.90112 1.78836   1
  -6   0   5 4.76179 1.32392   2
   5   0  -5 2424.86 42.6228   1
   5   0  -5 2428.04 42.1594   1
  -5   0   5 2424.86 40.1770   2
   4   0  -5 336.954 8.53303   1
   4   0  -5 338.292 8.21112   1
  -4   0   5 339.233 6.87045   2
   3   0  -5 222.706 5.68503   5
   3   0  -5 214.015 5.42592   5
   3   0  -5 203.914 5.71750   1
   3   0  -5 210.681 6.05456   1
  -3   0   5 209.120 4.78733   2
   2   0  -5 775.955 14.9316   1
   2   0  -5 796.254 13.7918   2
   2   0  -5 764.856 15.2992   1
   2   0  -5 789.611 15.3036   5
   2   0  -5 792.076 14.8940   5
  -2   0   5 784.283 13.9425   2
   1   0  -5 90.7997 2.96144   2
   1   0  -5 90.0139 3.25713   1
   1   0  -5 92.6439 3.59894   5
   1   0  -5 98.0239 3.24263   5
  -1   0   5 87.9401 2.35470   3
  -1   0   5 88.4413 2.69577   2
   0   0  -5 69.3864 2.58340   2
   0   0  -5 64.0528 2.63525   1
   0   0   5 65.2871 2.51056   5
   0   0   5 68.7567 2.85550   1
   0   0   5 69.9179 2.45001   3
   0   0   5 71.3496 2.22517   2
  -1   0  -5 89.8181 2.82372   2
   1   0   5 87.6780 3.17168   1
   1   0   5 90.7896 2.87299   5
   1   0   5 90.2125 2.31528   2
   1   0   5 91.8192 3.36806   3
  -2   0  -5 3512.74 56.9454   2
   2   0   5 3459.94 57.9859   1
   2   0   5 3471.36 57.7285   1
   2   0   5 3499.10 59.5421   3
   2   0   5 3606.35 59.6405   4
   3   0   5 610.235 11.3447   1
   3   0   5 585.767 13.8412   4
   3   0   5 589.488 13.5849   3
   3   0   5 618.041 11.4657   1
   4   0   5 4004.46 65.8707   1
   4   0   5 4043.52 69.8695   3
   4   0   5 4036.17 70.6517   4
   4   0   5 4039.69 65.8594   1
   5   0   5 36.5019 2.00373   1
   5   0   5 37.1953 4.62294   4
   5   0   5 35.2217 1.92110   1
   5   0   5 41.0863 4.39127   3
   6   0   5 528.526 10.0092   1
   6   0   5 531.328 14.8465   3
   6   0   5 517.924 10.0220   1
   6   0   5 517.903 16.0103   4
   7   0   5 40.0097 5.90395   4
   7   0   5 40.3372 2.40733   1
   7   0   5 38.9996 2.43190   1
   7   0   5 45.2597 5.22469   3
   8   0   5 -1.8161 3.09349   3
   8   0   5 2.79910 1.44248   1
   8   0   5 3.30296 1.40050   1
   8   0   5 -0.5880 3.88723   4
   9   0   5 8.36021 4.82827   4
   9   0   5 7.42951 2.32071   1
   9   0   5 9.18238 2.08471   1
  10   0   5 44.6140 8.10284   4
  10   0   5 42.7861 3.49187   1
  10   0   5 39.7394 3.19570   1
  11   0   5 -12.968 4.49791   4
  11   0   5 4.03469 2.11367   1
  11   0   5 0.99930 1.83696   1
  12   0   5 3.81441 6.41938   4
  12   0   5 10.9353 2.61432   1
  12   0   5 3.92938 2.33555   1
  12  -1  -5 12.7792 3.23006   1
  11  -1  -5 5.20295 2.54899   1
  11  -1  -5 -0.5706 3.02870   1
  10  -1  -5 -0.0788 2.31025   1
  10  -1  -5 2.20701 2.15808   1
   9  -1  -5 9.71779 2.80529   1
   9  -1  -5 12.6538 2.62347   1
   8  -1  -5 43.0167 3.90772   1
   8  -1  -5 40.1112 3.47937   1
   7  -1  -5 7.48901 2.03405   1
   7  -1  -5 9.54903 2.22020   1
   6  -1  -5 153.970 5.76215   1
   6  -1  -5 154.200 5.48114   1
   5  -1  -5 266.705 7.45261   1
   5  -1  -5 264.570 7.12049   1
   4  -1  -5 14.1768 1.81254   1
   4  -1  -5 11.9989 1.83434   1
  -4   1   5 17.4765 1.25318   2
   3  -1  -5 993.712 17.3584   5
   3  -1  -5 957.912 18.2517   1
   3  -1  -5 953.228 17.8686   1
   3  -1  -5 943.092 16.9867   5
  -3   1   5 960.182 16.5595   2
   2  -1  -5 52.7685 2.59442   5
   2  -1  -5 53.4824 1.44201   2
   2  -1  -5 51.1146 1.36722   2
   2  -1  -5 50.7077 2.57563   1
   2  -1  -5 52.3318 2.31933   5
   2  -1  -5 47.3241 2.66284   1
  -2   1   5 48.5270 1.96558   2
   1  -1  -5 1524.97 26.9801   5
   1  -1  -5 1509.73 25.6466   2
   1  -1  -5 1476.83 26.1443   5
   1  -1  -5 1476.86 26.4053   1
  -1   1   5 1551.30 25.5198   2
   0  -1  -5 2613.41 43.9204   1
   0  -1  -5 2643.47 43.4975   2
   0  -1  -5 2582.71 44.4446   5
   0   1   5 2618.57 43.1410   3
   0   1   5 2608.50 42.9242   2
   0   1   5 2577.24 44.1359   1
  -1  -1  -5 1902.45 32.8936   2
   1   1   5 1853.20 33.4427   1
   1   1   5 1882.57 33.4965   3
   1   1   5 1892.57 33.1186   5
   1   1   5 1960.80 32.2636   2
   1   1   5 1934.46 33.6623   4
   1   1   5 2209.50 34.7356   5
  -2  -1  -5 112.604 3.18624   2
   2   1   5 109.070 3.57270   1
   2   1   5 114.800 2.46891   2
   2   1   5 110.472 2.54078   2
   2   1   5 106.697 3.52512   5
   2   1   5 114.779 4.40549   4
   2   1   5 107.857 3.67094   1
   2   1   5 114.625 3.65808   1
   2   1   5 106.105 4.22778   3
  -3  -1  -5 814.283 14.0259   2
   3   1   5 815.972 17.1697   3
   3   1   5 798.475 15.1559   1
   3   1   5 822.001 17.7107   4
   3   1   5 802.176 15.2508   1
   4   1   5 20.8374 2.88562   3
   4   1   5 32.6241 2.18436   1
   4   1   5 32.6536 3.87651   4
   4   1   5 32.1163 2.18975   1
   5   1   5 183.683 8.46262   4
   5   1   5 198.751 5.42202   1
   5   1   5 194.047 5.35564   1
   6   1   5 7.89274 1.57686   1
   6   1   5 4.20113 2.91697   4
   6   1   5 1.87694 2.67209   3
   6   1   5 6.24459 1.50471   1
   7   1   5 51.6537 3.29602   1
   7   1   5 52.4537 3.30375   1
   7   1   5 54.9627 6.67546   4
   8   1   5 85.9660 8.75342   4
   8   1   5 88.6443 4.39069   1
   8   1   5 79.4312 4.34936   1
   9   1   5 0.48384 2.05855   1
   9   1   5 -0.6803 4.55604   4
   9   1   5 -1.9095 1.81872   1
  10   1   5 9.68904 2.65518   1
  10   1   5 12.0456 2.60409   1
  10   1   5 9.56354 5.32930   4
  11   1   5 3.60002 2.34030   1
  11   1   5 2.80981 2.39830   1
  11   1   5 0.48399 4.85296   4
  12   1   5 5.95932 2.68488   1
  12   1   5 3.07997 2.55992   1
  12   1   5 -0.3155 6.18450   4
  11  -2  -5 0.11882 2.13615   1
  11  -2  -5 -2.2372 2.37608   1
  10  -2  -5 7.06678 2.47237   1
  10  -2  -5 6.86505 2.79254   1
   9  -2  -5 63.9301 4.58565   1
   9  -2  -5 73.5305 5.09779   1
   8  -2  -5 33.1295 3.28424   1
   8  -2  -5 35.7884 3.55813   1
   7  -2  -5 57.9204 4.20338   1
   7  -2  -5 55.5461 3.88670   1
   6  -2  -5 232.471 6.70087   1
   6  -2  -5 236.573 7.04426   1
   5  -2  -5 1564.15 28.5579   1
   5  -2  -5 1582.85 28.1638   1
   4  -2  -5 81.3988 3.79736   1
   4  -2  -5 98.4643 3.81259   1
   4  -2  -5 76.9707 2.99779   3
   3  -2  -5 349.978 6.80044   5
   3  -2  -5 346.270 6.96072   5
   3  -2  -5 340.739 6.67627   3
   3  -2  -5 339.965 8.05268   1
   3  -2  -5 355.741 8.38927   1
  -3   2   5 344.532 6.69389   2
   2  -2  -5 123.665 4.29722   1
   2  -2  -5 125.714 4.04398   5
   2  -2  -5 118.686 3.58183   5
   2  -2  -5 116.030 4.03591   1
  -2   2   5 123.349 3.22234   2
   1  -2  -5 577.828 11.7197   1
   1  -2  -5 569.397 10.6366   2
   1  -2  -5 590.559 12.1534   5
   1  -2  -5 557.714 11.2226   5
  -1   2   5 576.892 10.6584   2
   0  -2  -5 49.2846 2.29666   2
   0  -2  -5 47.6159 2.78548   5
   0  -2  -5 48.4373 2.32544   5
   0   2   5 48.5835 1.97135   2
   0   2   5 46.7774 1.95655   2
   0   2   5 44.3380 2.64706   1
  -1  -2  -5 828.651 16.0864   1
  -1  -2  -5 848.674 15.5643   2
   1   2   5 837.297 16.3751   1
   1   2   5 856.532 15.0183   2
   1   2   5 826.200 16.1160   4
   1   2   5 851.874 16.4696   5
  -2  -2  -5 1984.14 33.9765   2
   2   2   5 2004.80 34.8886   5
   2   2   5 1977.78 33.2393   2
   2   2   5 2014.95 35.8648   4
   2   2   5 2007.23 34.9493   1
  -3  -2  -5 107.974 3.37621   2
   3   2   5 101.972 3.88105   1
   3   2   5 110.733 4.12478   1
   3   2   5 106.184 3.67059   5
   3   2   5 103.573 5.08930   4
  -4  -2  -5 39.8294 2.00598   2
   4   2   5 36.8058 2.86177   1
   4   2   5 38.8790 1.84510   5
   4   2   5 39.5581 2.78944   1
   4   2   5 35.7957 4.05753   4
   5   2   5 71.2282 3.73951   1
   5   2   5 64.4464 3.58086   1
   5   2   5 63.5475 6.02767   4
   6   2   5 7.52878 3.55632   4
   6   2   5 1.29605 1.63790   1
   6   2   5 2.45939 1.75959   1
   7   2   5 20.4956 2.66439   1
   7   2   5 20.2478 2.60298   1
   7   2   5 17.1264 4.53142   4
   8   2   5 42.7900 4.01709   1
   8   2   5 40.7635 6.35482   4
   8   2   5 40.1562 4.08924   1
   9   2   5 34.0216 3.78650   1
   9   2   5 38.1516 7.12514   4
   9   2   5 36.1200 4.02374   1
  10   2   5 30.2090 3.81796   1
  10   2   5 29.2058 3.67415   1
  10   2   5 26.4046 6.61720   4
  11   2   5 4.47673 2.70149   1
  11   2   5 0.23861 2.35172   1
  11   2   5 10.9024 6.13760   4
  12   2   5 7.44615 5.86296   4
  12   2   5 3.36157 2.83288   1
  12   2   5 6.67277 3.11131   1
  11  -3  -5 0.26183 2.25619   1
  11  -3  -5 1.27660 2.58434   1
  10  -3  -5 24.2228 3.25365   1
  10  -3  -5 29.6692 3.89125   1
   9  -3  -5 4.42735 2.38146   1
   9  -3  -5 9.56471 2.83226   1
   8  -3  -5 5.74028 2.34209   1
   8  -3  -5 4.85251 2.22636   1
   7  -3  -5 229.017 7.62456   1
   7  -3  -5 235.964 7.27608   1
   6  -3  -5 45.5887 3.58294   3
   6  -3  -5 43.8512 3.48104   1
   6  -3  -5 47.6266 3.73646   1
   5  -3  -5 20.0710 2.36104   1
   5  -3  -5 23.0403 2.48019   3
   5  -3  -5 19.0141 2.46620   1
   4  -3  -5 406.652 8.98323   3
   4  -3  -5 410.970 9.52501   1
   4  -3  -5 424.005 9.94584   1
   3  -3  -5 375.254 9.16561   1
   3  -3  -5 369.285 7.78763   3
   3  -3  -5 371.399 8.80911   1
  -3   3   5 380.761 7.30727   2
   2  -3  -5 136.508 4.45047   5
   2  -3  -5 137.901 4.71487   1
   2  -3  -5 139.845 3.99627   5
   2  -3  -5 142.184 4.99658   1
   2  -3  -5 139.603 3.55947   3
  -2   3   5 141.748 3.68456   2
   1  -3  -5 148.872 4.82956   1
   1  -3  -5 131.793 5.86592   1
   1  -3  -5 141.279 4.21370   5
   1  -3  -5 142.926 3.65400   2
   1  -3  -5 140.035 4.81059   5
  -1   3   5 142.352 3.77491   2
   0  -3  -5 513.835 11.2219   1
   0  -3  -5 501.439 11.4618   5
   0  -3  -5 506.104 10.5808   5
   0  -3  -5 522.960 10.2310   2
   0  -3  -5 484.633 10.9644   1
   0   3   5 516.248 11.3106   1
   0   3   5 506.835 9.84168   2
  -1  -3  -5 265.196 7.17803   1
  -1  -3  -5 278.149 8.18724   5
  -1  -3  -5 271.319 6.54720   2
   1   3   5 273.430 6.99115   4
   1   3   5 267.926 6.10362   2
   1   3   5 278.655 7.44503   1
  -2  -3  -5 311.838 7.22343   2
   2   3   5 298.787 8.02232   1
   2   3   5 297.172 8.30990   4
   2   3   5 303.357 8.10335   5
   2   3   5 305.071 6.69548   2
  -3  -3  -5 2.83228 1.15211   2
   3   3   5 0.15471 1.21189   1
   3   3   5 2.35322 1.28043   5
   3   3   5 0.66444 1.28645   1
   3   3   5 2.26973 0.84099   2
   3   3   5 0.60479 1.77866   4
  -4  -3  -5 909.272 17.1859   2
   4   3   5 928.722 17.6877   5
   4   3   5 908.749 21.0156   4
   4   3   5 918.143 18.4467   1
   4   3   5 912.450 18.6452   1
  -5  -3  -5 -0.1735 0.94893   2
   5   3   5 1.73879 2.68500   4
   5   3   5 0.32663 1.53943   1
   5   3   5 0.68625 1.44318   1
   5   3   5 -1.2556 0.86900   5
  -6  -3  -5 616.646 12.2376   2
   6   3   5 619.402 18.0269   4
   6   3   5 618.420 14.1560   1
   6   3   5 582.739 14.1680   1
  -7  -3  -5 -1.3488 1.16268   2
   7   3   5 -3.1901 1.56937   1
   7   3   5 -5.7484 1.73745   1
   7   3   5 -0.0422 3.06470   4
   8   3   5 -1.6219 3.54199   4
   8   3   5 0.49282 2.16460   1
   8   3   5 -2.8054 2.13544   1
   9   3   5 150.294 7.22666   1
   9   3   5 150.439 7.37640   1
   9   3   5 147.271 11.5225   4
  10   3   5 10.6720 5.90986   4
  10   3   5 19.6799 3.81084   1
  10   3   5 22.9245 3.75837   1
  11   3   5 3.12843 3.45992   1
  11   3   5 -1.9140 2.67225   1
  11   3   5 0.88550 4.86636   4
  12   3   5 15.6093 7.11450   4
  12   3   5 11.8652 3.86847   1
  11  -4  -5 4.94874 3.02261   1
  11  -4  -5 -2.3341 2.26331   1
  10  -4  -5 5.10534 2.71986   1
  10  -4  -5 1.95253 2.31771   1
   9  -4  -5 8.73263 2.57614   1
   9  -4  -5 4.85303 2.65719   1
   8  -4  -5 -1.2007 2.21304   1
   8  -4  -5 4.33858 2.88559   3
   8  -4  -5 0.60534 2.15829   1
   7  -4  -5 5.46305 2.43252   1
   7  -4  -5 4.61320 2.39733   1
   7  -4  -5 3.16984 2.64371   3
   6  -4  -5 66.5733 4.31866   3
   6  -4  -5 64.7031 4.32256   1
   6  -4  -5 67.0540 4.10717   1
   5  -4  -5 350.686 9.00104   3
   5  -4  -5 337.586 8.89492   1
   5  -4  -5 355.066 9.38084   1
   4  -4  -5 53.5658 3.10832   3
   4  -4  -5 60.8004 3.69243   1
   4  -4  -5 56.9976 3.84496   1
  -4   4   5 54.6014 2.24462   2
   3  -4  -5 3.28360 1.56204   1
   3  -4  -5 1.99529 1.41061   1
   3  -4  -5 6.50028 1.40855   3
  -3   4   5 3.10822 0.99166   2
   2  -4  -5 -0.2989 1.20119   1
   2  -4  -5 0.41314 1.17878   1
   2  -4  -5 1.89854 1.01087   3
   2  -4  -5 1.07057 1.13210   5
   2  -4  -5 0.50526 0.80587   5
  -2   4   5 1.64787 0.85181   2
   1  -4  -5 65.3240 3.59829   5
   1  -4  -5 64.7210 3.61906   1
   1  -4  -5 65.5033 2.99613   5
   1  -4  -5 63.1385 4.83083   1
   1  -4  -5 64.1200 2.42325   2
   1  -4  -5 64.5245 3.67073   1
  -1   4   5 70.8636 2.71388   2
  -1   4   5 69.8198 2.71974   2
   0  -4  -5 151.871 4.94193   5
   0  -4  -5 146.949 5.61757   5
   0  -4  -5 163.601 5.68461   1
   0  -4  -5 155.953 4.52825   2
   0   4   5 153.022 6.78759   1
   0   4   5 154.133 4.52153   4
   0   4   5 159.785 4.46756   2
  -1  -4  -5 159.587 5.79937   1
  -1  -4  -5 162.321 5.03533   2
  -1  -4  -5 213.836 7.56497   5
   1   4   5 163.690 4.73998   2
   1   4   5 160.566 5.88915   1
   1   4   5 174.404 5.43736   4
  -2  -4  -5 203.678 5.94204   2
  -2  -4  -5 220.578 6.88420   1
   2   4   5 205.161 5.57701   2
   2   4   5 205.461 6.92298   5
   2   4   5 219.807 7.20812   1
   2   4   5 222.865 7.17158   4
  -3  -4  -5 601.890 12.6044   2
   3   4   5 592.589 14.0257   1
   3   4   5 577.161 14.6967   4
   3   4   5 605.187 13.6999   5
   3   4   5 600.680 11.8049   2
  -4  -4  -5 20.8624 2.36352   2
   4   4   5 20.3251 3.54141   4
   4   4   5 25.6570 3.27763   1
   4   4   5 23.5631 2.88538   1
   4   4   5 23.2225 1.59965   2
   4   4   5 21.6772 1.55715   2
   4   4   5 25.7778 2.88322   5
  -5  -4  -5 173.841 5.56506   2
   5   4   5 184.086 8.71754   4
   5   4   5 171.076 5.87489   5
   5   4   5 197.557 7.25853   1
   5   4   5 174.797 6.82972   1
  -6  -4  -5 72.7312 3.91796   2
   6   4   5 75.8513 6.51257   4
   6   4   5 77.1296 5.45713   1
   6   4   5 67.9507 5.08198   1
  -7  -4  -5 16.9496 2.43296   2
   7   4   5 15.6109 3.37850   1
   7   4   5 17.1717 5.13541   4
   7   4   5 22.3002 3.56891   1
   8   4   5 9.38610 2.87431   1
   8   4   5 8.38772 3.14849   1
   8   4   5 8.23823 4.94334   4
   9   4   5 143.362 7.60657   1
   9   4   5 144.243 11.3881   4
   9   4   5 147.589 8.04802   1
  10   4   5 54.4289 5.54712   1
  10   4   5 76.4320 9.56662   4
  11   4   5 8.28851 5.48451   4
  11   4   5 4.24498 3.43859   1
  12   4   5 7.25954 3.92845   1
  12   4   5 5.21593 6.01690   4
  11  -5  -5 5.79086 2.97892   1
  11  -5  -5 8.53436 2.88934   1
  10  -5  -5 12.7514 2.98858   1
  10  -5  -5 14.9464 3.38481   1
   9  -5  -5 51.7161 4.36879   1
   9  -5  -5 55.0298 4.79096   1
   8  -5  -5 31.0523 3.81279   1
   8  -5  -5 28.8362 4.16060   3
   8  -5  -5 25.5286 3.28474   1
   7  -5  -5 4.03502 2.23277   1
   7  -5  -5 0.50035 2.27676   1
   7  -5  -5 1.35041 2.60220   3
   6  -5  -5 68.1409 4.58058   1
   6  -5  -5 74.9729 4.87755   3
   6  -5  -5 78.0313 5.06638   1
   5  -5  -5 88.3854 4.78010   1
   5  -5  -5 86.3729 4.64972   3
   5  -5  -5 92.4166 5.09680   1
   4  -5  -5 103.312 5.16236   1
   4  -5  -5 115.759 5.23033   1
   4  -5  -5 111.080 4.78222   3
  -4   5   5 115.105 3.50246   2
   3  -5  -5 43.5975 2.83600   3
   3  -5  -5 38.9844 3.26022   1
   3  -5  -5 49.2201 3.65151   1
  -3   5   5 41.7136 2.22278   2
   2  -5  -5 57.6627 2.83497   5
   2  -5  -5 57.6325 3.84405   1
   2  -5  -5 50.4817 3.25428   5
   2  -5  -5 59.5167 3.10575   3
   2  -5  -5 62.9613 3.94283   1
   2  -5  -5 58.9811 3.85195   1
  -2   5   5 65.4090 2.74691   2
   1  -5  -5 375.364 8.91778   5
   1  -5  -5 381.999 10.1512   1
   1  -5  -5 369.478 9.91108   5
   1  -5  -5 388.249 7.71857   2
  -1   5   5 382.566 8.36458   2
   0  -5  -5 735.447 15.2461   5
   0  -5  -5 732.518 16.2860   1
   0  -5  -5 741.778 16.5173   5
   0  -5  -5 736.204 14.3201   2
   0   5   5 748.325 14.5044   4
   0   5   5 748.310 14.5182   2
  -1  -5  -5 38.1174 2.93230   2
  -1  -5  -5 29.3153 3.02651   5
  -1  -5  -5 32.3089 3.37043   1
  -1  -5  -5 23.5952 2.91604   5
   1   5   5 29.5145 2.78884   4
   1   5   5 29.3351 3.18009   1
   1   5   5 33.9727 2.69262   2
  -2  -5  -5 4.18603 1.75507   2
  -2  -5  -5 4.20350 2.11007   1
  -2  -5  -5 4.72676 2.00585   5
   2   5   5 6.13461 1.66630   2
   2   5   5 2.99173 2.22250   4
   2   5   5 4.68992 2.12225   5
   2   5   5 4.15733 2.21260   1
  -3  -5  -5 141.351 5.19830   2
   3   5   5 128.620 6.15718   1
   3   5   5 126.498 6.17268   4
   3   5   5 130.399 5.91159   5
   3   5   5 125.755 4.54991   2
  -4  -5  -5 34.1559 3.17430   2
   4   5   5 32.6118 2.43923   2
   4   5   5 35.1531 4.31380   4
   4   5   5 40.8462 4.19207   1
   4   5   5 37.8120 3.68476   5
  -5  -5  -5 509.413 12.0388   2
   5   5   5 512.132 12.7246   5
   5   5   5 521.049 13.9806   1
   5   5   5 526.613 13.6478   1
   5   5   5 499.731 15.5140   4
  -6  -5  -5 20.6969 2.95914   2
   6   5   5 22.5140 3.74907   1
   6   5   5 21.0037 2.76505   5
   6   5   5 19.8345 3.43024   1
   6   5   5 20.7115 4.33286   4
  -7  -5  -5 15.5638 2.71198   2
   7   5   5 15.1487 3.58824   1
   7   5   5 12.6057 4.83738   4
   7   5   5 9.14780 3.11049   1
  -8  -5  -5 124.897 5.72879   2
   8   5   5 123.403 7.70561   1
   8   5   5 111.058 9.29451   4
   9   5   5 1.97901 5.15607   4
   9   5   5 4.05714 3.43067   1
  10   5   5 2.56633 5.55866   4
  10   5   5 5.82049 3.72354   1
  11   5   5 -5.4826 5.06043   4
  11   5   5 0.63435 3.79610   1
  12   5   5 7.67568 4.27595   1
  12   5   5 -1.8868 6.32988   4
  10  -6  -5 7.21430 2.88638   1
  10  -6  -5 4.17304 3.07057   1
   9  -6  -5 3.49535 2.63740   1
   9  -6  -5 5.01348 2.87586   1
   8  -6  -5 54.6856 6.13759   3
   8  -6  -5 48.2597 4.34113   1
   8  -6  -5 59.7520 5.02331   1
   7  -6  -5 104.808 6.28882   1
   7  -6  -5 101.053 5.81201   1
   7  -6  -5 101.893 6.47242   3
   6  -6  -5 455.633 12.3974   1
   6  -6  -5 465.514 12.0892   1
   6  -6  -5 422.837 12.2065   3
   5  -6  -5 3.32095 1.86899   3
   5  -6  -5 0.97910 1.97336   1
   5  -6  -5 0.67657 2.08686   1
   4  -6  -5 220.807 7.87013   1
   4  -6  -5 224.213 7.72019   1
   4  -6  -5 229.401 7.41411   3
   4  -6  -5 226.636 7.82247   1
  -4   6   5 217.777 5.61061   2
   3  -6  -5 181.147 7.05889   1
   3  -6  -5 179.600 6.17138   3
   3  -6  -5 182.007 4.68844   5
   3  -6  -5 181.433 7.01140   1
  -3   6   5 186.815 5.13107   2
   2  -6  -5 92.3725 5.19436   1
   2  -6  -5 99.7956 5.41405   1
   2  -6  -5 79.6269 3.60004   5
   2  -6  -5 83.8319 4.20173   3
   2  -6  -5 87.8755 4.40232   5
  -2   6   5 85.8543 3.58188   2
   1  -6  -5 2.22264 2.02914   1
   1  -6  -5 0.28731 1.36433   5
   1  -6  -5 -0.8718 1.51485   5
   1  -6  -5 -0.3078 1.02483   2
  -1   6   5 2.46870 1.17969   4
  -1   6   5 0.03751 1.35608   2
   0  -6  -5 49.6076 3.04679   2
   0  -6  -5 44.3786 4.06403   1
   0  -6  -5 56.2838 3.66022   5
   0  -6  -5 48.4327 4.17222   5
   0   6   5 46.3794 3.17055   2
   0   6   5 57.1286 3.04446   4
  -1  -6  -5 89.0805 5.45297   1
  -1  -6  -5 90.9013 5.44314   5
  -1  -6  -5 93.5708 4.27108   2
   1   6   5 96.8775 4.45572   4
   1   6   5 96.0567 4.27708   2
   1   6   5 85.5154 5.31060   1
  -2  -6  -5 35.3955 4.24175   5
  -2  -6  -5 38.4573 3.88463   1
  -2  -6  -5 30.3996 3.11164   2
   2   6   5 30.5697 3.84529   5
   2   6   5 32.6103 2.97005   2
   2   6   5 35.3488 3.60154   4
   2   6   5 34.1052 3.80815   1
  -3  -6  -5 25.5453 3.51277   1
  -3  -6  -5 20.2544 2.80153   2
   3   6   5 21.8226 2.60119   2
   3   6   5 20.3190 3.32257   5
   3   6   5 22.2779 3.42318   4
   3   6   5 24.7893 3.48464   1
  -4  -6  -5 330.948 9.17427   2
   4   6   5 317.704 10.8007   1
   4   6   5 327.892 11.2768   4
   4   6   5 318.558 8.18125   2
   4   6   5 320.283 10.2587   5
  -5  -6  -5 45.0584 3.94320   2
   5   6   5 47.9789 4.28321   5
   5   6   5 42.9371 5.46781   4
   5   6   5 46.2201 2.75240   2
   5   6   5 48.3617 5.14338   1
  -6  -6  -5 7.22158 2.53991   2
   6   6   5 0.22509 2.94855   1
   6   6   5 2.74631 2.07072   5
   6   6   5 2.06313 3.74578   4
  -7  -6  -5 41.7899 4.14161   2
   7   6   5 26.0019 5.44828   4
   7   6   5 32.8026 4.91332   1
   7   6   5 38.3175 3.47077   5
  -8  -6  -5 136.407 6.70362   2
   8   6   5 146.361 8.95005   1
   8   6   5 132.731 10.7519   4
  -9  -6  -5 13.3642 5.59712   2
   9   6   5 3.43385 5.48372   4
   9   6   5 2.92564 3.91794   1
  10   6   5 -1.1660 3.97764   1
  10   6   5 2.69042 5.37579   4
  11   6   5 11.2607 6.53688   4
  11   6   5 -0.6424 4.06308   1
  10  -7  -5 -2.7321 2.47422   1
   9  -7  -5 17.7133 3.47864   1
   9  -7  -5 23.4810 4.09207   1
   8  -7  -5 5.91430 2.67046   1
   8  -7  -5 6.94196 2.97586   1
   7  -7  -5 73.5332 5.61897   1
   7  -7  -5 82.1799 6.25866   1
   7  -7  -5 81.9677 6.30087   3
   6  -7  -5 -2.3506 2.26952   1
   6  -7  -5 2.17129 2.44531   1
   6  -7  -5 -0.6905 2.47612   3
   6  -7  -5 4.03645 2.56221   1
   5  -7  -5 3.62232 2.44098   1
   5  -7  -5 2.38659 2.35119   1
   5  -7  -5 -1.4359 2.34080   1
   5  -7  -5 3.60885 2.39063   3
   4  -7  -5 249.595 8.43598   3
   4  -7  -5 239.478 8.88341   1
   4  -7  -5 268.810 9.24095   1
  -4   7   5 257.999 6.66724   2
   3  -7  -5 38.7496 4.05465   1
   3  -7  -5 31.6927 2.18751   5
   3  -7  -5 41.9221 3.86753   3
   3  -7  -5 31.1682 3.87255   1
   3  -7  -5 36.4083 2.50208   5
  -3   7   5 36.0042 2.80747   2
   2  -7  -5 92.6933 5.65856   1
   2  -7  -5 98.6097 6.00171   1
   2  -7  -5 90.4309 4.07278   5
   2  -7  -5 87.9074 4.86159   3
   2  -7  -5 86.2858 4.61589   5
  -2   7   5 91.9301 4.13394   2
   1  -7  -5 488.455 12.6456   5
   1  -7  -5 481.654 13.3312   1
   1  -7  -5 481.424 9.31622   2
   1  -7  -5 482.968 11.3703   5
  -1   7   5 464.670 9.93640   4
  -1   7   5 476.894 11.0685   2
   0  -7  -5 88.0430 5.83757   1
   0  -7  -5 87.6335 3.92348   2
   0  -7  -5 83.6916 4.67415   5
   0  -7  -5 86.2656 5.53001   5
   0   7   5 88.7362 4.43586   2
   0   7   5 90.7186 3.91139   4
  -1  -7  -5 60.9803 5.22285   5
  -1  -7  -5 73.2400 5.77067   1
  -1  -7  -5 65.2800 4.10327   2
   1   7   5 71.7059 4.17555   4
   1   7   5 63.6892 5.16604   1
   1   7   5 68.3020 4.29659   2
  -2  -7  -5 -3.5509 1.75201   2
  -2  -7  -5 -1.7151 2.11090   1
  -2  -7  -5 -1.1213 2.43140   5
  -2  -7  -5 0.17851 1.77932   5
   2   7   5 -2.0245 1.85125   4
   2   7   5 -3.4624 1.60253   2
   2   7   5 1.71461 2.62113   1
   2   7   5 -3.3847 2.19437   5
  -3  -7  -5 170.447 6.61959   2
  -3  -7  -5 178.157 7.93087   1
  -3  -7  -5 175.200 8.17407   5
   3   7   5 169.407 7.45302   4
   3   7   5 173.794 8.18780   1
   3   7   5 168.659 6.34457   2
   3   7   5 169.613 8.03844   5
  -4  -7  -5 355.784 10.2288   2
   4   7   5 347.366 12.0277   4
   4   7   5 370.806 12.3194   1
   4   7   5 361.137 9.39057   2
   4   7   5 345.613 11.6194   5
  -5  -7  -5 83.7846 5.58126   2
   5   7   5 95.3793 7.36201   1
   5   7   5 99.2859 7.48525   4
   5   7   5 82.7667 6.20626   5
   5   7   5 84.1775 4.24902   2
  -6  -7  -5 15.1615 3.64343   2
   6   7   5 15.2058 4.68802   4
   6   7   5 18.3959 3.58617   5
   6   7   5 10.4436 4.09018   1
  -7  -7  -5 89.1320 6.13847   2
   7   7   5 86.2328 5.70425   5
   7   7   5 72.4099 7.96350   4
   7   7   5 92.8152 7.73853   1
  -8  -7  -5 38.2828 4.74010   2
   8   7   5 39.3940 7.40196   4
   8   7   5 28.3533 3.09884   5
   8   7   5 46.2742 6.37836   1
  -9  -7  -5 16.0982 4.00275   2
   9   7   5 8.33859 4.67657   1
   9   7   5 8.09314 5.46372   4
  10   7   5 16.7046 6.60613   4
  10   7   5 9.93067 4.81613   1
  11   7   5 -4.5195 4.30670   1
  11   7   5 0.76073 6.29521   4
   9  -8  -5 4.50021 3.11017   1
   9  -8  -5 -0.2633 2.76722   1
   8  -8  -5 15.2380 3.52448   1
   8  -8  -5 16.9875 3.66382   1
   7  -8  -5 8.73599 3.20079   1
   7  -8  -5 11.9845 3.61845   3
   6  -8  -5 33.3626 4.52297   3
   6  -8  -5 29.5043 4.89777   1
   6  -8  -5 34.3096 4.41025   1
   5  -8  -5 12.8191 3.23222   3
   5  -8  -5 18.1786 3.71317   1
   5  -8  -5 17.0515 3.39961   1
   4  -8  -5 24.3424 3.65065   3
   4  -8  -5 22.6831 3.92272   1
   4  -8  -5 27.5457 4.05107   1
  -4   8   5 22.1987 2.58879   2
   3  -8  -5 35.1336 4.07940   3
   3  -8  -5 27.1213 3.92629   1
   3  -8  -5 33.2368 2.37919   5
   3  -8  -5 33.6525 2.69567   5
   3  -8  -5 31.1995 4.34783   1
  -3   8   5 32.9932 3.13784   2
   2  -8  -5 1.28461 1.98054   5
   2  -8  -5 -5.8300 2.43681   1
   2  -8  -5 0.03528 2.48666   1
   2  -8  -5 0.83596 1.59296   5
   2  -8  -5 1.94315 2.37987   3
  -2   8   5 0.34530 2.10180   2
  -2   8   5 2.05725 1.26752   4
   1  -8  -5 56.3926 5.34347   1
   1  -8  -5 64.1605 4.13707   5
   1  -8  -5 60.1532 4.92328   5
   1  -8  -5 60.7511 2.24864   2
   1  -8  -5 66.7341 2.55475   2
  -1   8   5 63.0926 2.90419   4
  -1   8   5 67.6972 4.27338   2
   0  -8  -5 459.882 12.0492   5
   0  -8  -5 466.242 13.4149   5
   0  -8  -5 458.243 10.3045   2
   0  -8  -5 467.835 13.8634   1
   0   8   5 467.905 11.6452   2
   0   8   5 458.979 10.0044   4
  -1  -8  -5 1.31171 2.43721   5
  -1  -8  -5 0.37841 2.02222   2
  -1  -8  -5 1.81284 1.97161   5
  -1  -8  -5 2.06147 2.76569   1
   1   8   5 2.79572 2.28776   2
   1   8   5 4.00840 2.90458   1
   1   8   5 8.18360 2.09297   4
  -2  -8  -5 21.9176 3.12512   5
  -2  -8  -5 16.1812 2.96204   2
  -2  -8  -5 18.1837 3.35540   5
  -2  -8  -5 17.2623 3.74784   1
   2   8   5 18.8345 4.24597   5
   2   8   5 22.9590 3.21795   4
   2   8   5 13.5954 2.87377   2
   2   8   5 22.5436 4.08021   1
  -3  -8  -5 106.388 9.21944   5
  -3  -8  -5 106.115 5.91447   2
  -3  -8  -5 106.331 7.21347   5
  -3  -8  -5 110.404 7.44715   1
   3   8   5 115.610 6.43217   4
   3   8   5 96.7152 7.41421   1
   3   8   5 105.257 7.42486   5
   3   8   5 114.587 5.80740   2
  -4  -8  -5 -6.5515 2.51614   2
   4   8   5 -9.1599 3.20040   1
   4   8   5 -4.2157 1.95676   2
   4   8   5 -0.9431 3.02680   5
   4   8   5 -1.2226 3.07554   4
  -5  -8  -5 1.50647 2.75571   2
   5   8   5 -0.6735 3.50224   1
   5   8   5 3.82645 2.90593   5
   5   8   5 1.40130 3.43100   4
   5   8   5 -2.0950 1.94117   2
  -6  -8  -5 20.3176 3.80648   2
   6   8   5 19.0403 4.82331   1
   6   8   5 14.1563 4.50505   4
   6   8   5 20.4792 3.91999   5
   6   8   5 18.6432 2.30947   2
  -7  -8  -5 35.0335 4.67990   2
   7   8   5 32.7649 4.52358   5
   7   8   5 37.3824 5.99842   1
   7   8   5 32.6518 6.19282   4
  -8  -8  -5 3.66167 3.38458   2
   8   8   5 3.35050 4.47459   4
   8   8   5 0.22448 4.45972   1
   8   8   5 0.40385 2.45921   5
  -9  -8  -5 -4.1385 3.06372   2
   9   8   5 -0.4937 4.98198   4
   9   8   5 -0.6654 4.31265   1
 -10  -8  -5 6.20386 3.82626   2
  10   8   5 18.1337 5.52919   1
  10   8   5 4.26455 5.74161   4
   8  -9  -5 7.15769 3.60975   1
   7  -9  -5 2.71969 3.01306   1
   7  -9  -5 2.12629 4.30001   3
   6  -9  -5 5.74199 3.03741   3
   6  -9  -5 5.04708 3.24979   1
   5  -9  -5 35.1253 4.89213   1
   5  -9  -5 38.0400 4.97838   3
   4  -9  -5 40.9155 5.16677   1
   4  -9  -5 50.8147 5.24974   3
  -4   9   5 36.3211 3.53092   2
   3  -9  -5 1.78691 3.13229   1
   3  -9  -5 3.82315 1.36947   5
   3  -9  -5 -0.2469 2.56855   3
  -3   9   5 2.15421 2.25583   2
   2  -9  -5 69.6080 4.77209   5
   2  -9  -5 83.3377 5.82742   3
   2  -9  -5 79.5060 6.62322   1
   2  -9  -5 66.5498 4.30330   5
  -2   9   5 67.8836 4.88164   2
   1  -9  -5 49.7529 4.74012   5
   1  -9  -5 52.1269 4.97694   3
   1  -9  -5 56.4444 4.41187   5
   1  -9  -5 51.0918 5.85590   1
  -1   9   5 49.9077 4.38777   2
   0  -9  -5 45.0891 4.20691   5
   0  -9  -5 48.6203 3.50112   2
   0  -9  -5 51.3926 5.25437   5
   0  -9  -5 60.9000 6.28816   1
   0   9   5 56.5036 4.70565   2
  -1  -9  -5 0.15683 2.88457   1
  -1  -9  -5 -4.6457 1.75255   2
  -1  -9  -5 3.21470 2.33169   5
  -1  -9  -5 -2.6414 2.44657   5
   1   9   5 -0.8409 2.19753   2
  -2  -9  -5 16.6998 4.32462   1
  -2  -9  -5 19.2787 4.19027   5
  -2  -9  -5 21.1674 3.70721   5
  -2  -9  -5 19.4855 3.27467   2
   2   9   5 22.3212 3.20483   4
   2   9   5 17.8681 3.33952   2
  -3  -9  -5 235.860 8.59039   2
   3   9   5 238.388 8.89390   4
   3   9   5 237.471 8.67508   2
  -4  -9  -5 7.63326 3.39325   2
   4   9   5 5.79461 4.10532   5
   4   9   5 8.92018 2.91350   2
   4   9   5 2.67304 5.54390   1
   4   9   5 13.4381 3.65633   4
  -5  -9  -5 -3.6365 2.73033   2
   5   9   5 -2.7519 3.42048   1
   5   9   5 -0.4707 2.41725   2
   5   9   5 -1.1226 3.30024   4
   5   9   5 -2.4569 2.87052   5
  -6  -9  -5 99.0520 6.77785   2
   6   9   5 91.6270 4.87140   2
   6   9   5 97.2295 8.39383   4
   6   9   5 107.713 7.76033   5
   6   9   5 103.587 8.89359   1
  -7  -9  -5 31.0171 4.61087   2
   7   9   5 33.2797 6.00796   1
   7   9   5 40.4674 5.15764   5
   7   9   5 38.2104 6.59620   4
  -8  -9  -5 0.55809 3.45382   2
   8   9   5 7.52356 4.66086   1
   8   9   5 3.89543 2.93970   5
   8   9   5 -3.5374 4.46925   4
  -9  -9  -5 3.44623 3.76114   2
   9   9   5 3.31887 4.76936   1
   9   9   5 1.74059 5.16967   4
   9   9   5 1.06929 1.99757   5
 -10  -9  -5 9.38013 4.27671   2
  10   9   5 -2.2324 5.33376   4
  10   9   5 6.73798 5.12047   1
   8 -10  -5 2.64498 3.54756   1
   7 -10  -5 -0.7524 3.20935   1
   6 -10  -5 -0.4230 2.93951   3
   6 -10  -5 -5.6048 2.68341   1
   5 -10  -5 9.58252 3.83077   1
   5 -10  -5 11.8457 3.69616   3
   4 -10  -5 39.8639 5.57553   1
   4 -10  -5 35.4376 5.02699   3
  -4  10   5 34.1373 3.93071   2
   3 -10  -5 24.2696 4.75370   1
   3 -10  -5 14.5417 3.81457   3
  -3  10   5 14.0737 3.30799   2
   2 -10  -5 7.04259 2.26937   5
   2 -10  -5 5.50987 3.15666   3
   2 -10  -5 8.47154 2.58143   5
   2 -10  -5 12.3060 4.04345   1
  -2  10   5 10.8093 2.97392   2
   1 -10  -5 181.103 10.0243   1
   1 -10  -5 174.654 8.68571   3
   1 -10  -5 179.335 7.23364   5
   1 -10  -5 177.076 8.18801   5
  -1  10   5 180.904 7.77404   2
   0 -10  -5 23.2975 3.55542   5
   0 -10  -5 29.9351 5.20341   1
   0 -10  -5 29.0303 4.45428   5
   0 -10  -5 31.3243 2.86513   2
   0  10   5 22.7065 3.66231   2
  -1 -10  -5 -0.7726 2.24192   5
  -1 -10  -5 -0.5099 3.29226   1
  -1 -10  -5 -3.6870 2.74839   5
  -1 -10  -5 -2.6754 2.01993   2
   1  10   5 3.37977 2.66156   2
  -2 -10  -5 -1.9474 2.54537   2
  -2 -10  -5 -2.5412 3.09514   5
   2  10   5 3.30638 2.99803   2
  -3 -10  -5 4.30638 3.12421   2
   3  10   5 -0.2817 2.98837   2
  -4 -10  -5 -5.2316 2.84492   2
   4  10   5 0.89279 2.60233   2
   4  10   5 0.74791 3.63509   4
  -5 -10  -5 -2.5626 2.99113   2
   5  10   5 -1.8213 3.36024   4
   5  10   5 2.65810 2.50321   2
  -6 -10  -5 4.67981 3.46921   2
   6  10   5 2.51741 3.91109   4
   6  10   5 -3.2386 2.03265   2
   6  10   5 5.79518 3.67761   5
  -7 -10  -5 6.39599 3.71964   2
   7  10   5 9.20823 3.90296   5
   7  10   5 4.83257 4.41966   4
  -8 -10  -5 -0.8266 3.73128   2
   8  10   5 0.63273 4.75238   4
   8  10   5 0.99349 2.95617   5
  -9 -10  -5 -0.5034 3.74488   2
   9  10   5 -2.1926 2.63242   5
   9  10   5 1.08213 5.18866   4
   7 -11  -5 0.77447 4.12119   1
   6 -11  -5 0.37828 3.84992   1
   6 -11  -5 3.66700 3.54718   3
   5 -11  -5 7.21074 3.75140   3
   5 -11  -5 10.5756 4.38734   1
   4 -11  -5 -3.0761 3.70325   1
   4 -11  -5 -1.3020 2.77619   3
  -4  11   5 -3.0787 3.02343   2
   3 -11  -5 -3.7190 3.76167   1
   3 -11  -5 0.19428 3.03684   3
  -3  11   5 0.03919 2.80123   2
   2 -11  -5 43.3234 4.30482   5
   2 -11  -5 44.6879 3.92568   5
   2 -11  -5 39.4768 5.39559   3
   2 -11  -5 46.4982 6.29770   1
  -2  11   5 35.8514 4.64178   2
   1 -11  -5 34.6630 5.89007   1
   1 -11  -5 38.7028 4.73260   5
   1 -11  -5 47.2879 4.68777   5
   1 -11  -5 50.3135 5.97529   3
  -1  11   5 34.2865 4.61484   2
   0 -11  -5 14.3188 3.92707   5
   0 -11  -5 15.4205 2.27973   2
   0 -11  -5 12.6096 3.87319   3
   0 -11  -5 17.2339 3.52526   5
   0 -11  -5 11.0158 4.48874   1
   0  11   5 15.5197 3.77506   2
  -1 -11  -5 1.81879 3.76643   5
  -1 -11  -5 -0.4673 2.20333   2
  -1 -11  -5 -1.1430 2.73313   5
   1  11   5 -4.4128 2.69348   2
  -2 -11  -5 24.5276 3.72469   2
   2  11   5 11.9443 3.67437   2
  -3 -11  -5 7.75719 3.36887   2
   3  11   5 9.62751 3.64807   2
  -4 -11  -5 6.88009 3.39678   2
   4  11   5 7.04712 3.03868   2
  -5 -11  -5 3.72750 3.18536   2
   5  11   5 1.44053 2.89223   2
  -6 -11  -5 3.57072 3.57430   2
   6  11   5 10.2363 3.08545   2
  -7 -11  -5 3.50707 3.65142   2
   7  11   5 2.13708 3.38261   5
  -8 -11  -5 -2.2657 3.51712   2
   8  11   5 -4.1843 6.63661   4
   8  11   5 2.12379 3.45373   5
   5 -12  -5 3.42026 4.67622   1
   5 -12  -5 5.51720 4.06000   3
   4 -12  -5 3.02435 3.31554   3
   4 -12  -5 0.90074 4.37947   1
   3 -12  -5 3.52805 4.90840   1
   3 -12  -5 -0.6066 3.30636   3
  -3  12   5 0.24298 3.31641   2
   2 -12  -5 33.7859 5.50129   3
   2 -12  -5 40.4090 6.49433   1
   2 -12  -5 39.5587 3.77802   5
   2 -12  -5 32.6470 3.81920   5
  -2  12   5 43.3714 5.33939   2
   1 -12  -5 39.8948 5.14189   5
   1 -12  -5 37.0380 6.43898   1
   1 -12  -5 35.0370 4.07482   5
   1 -12  -5 46.0439 6.10396   3
  -1  12   5 37.0407 5.14138   2
   0 -12  -5 -0.4082 3.60652   3
   0 -12  -5 -0.6160 2.78429   5
   0 -12  -5 2.61228 3.29059   5
   0  12   5 8.55420 3.48798   2
  -1 -12  -5 -1.3966 1.99159   2
  -1 -12  -5 -4.4224 3.43354   5
   1  12   5 -1.9138 2.92744   2
  -2 -12  -5 17.7475 3.42727   2
   2  12   5 9.71709 3.77105   2
  -3 -12  -5 19.6507 3.77284   2
   3  12   5 30.8800 4.82821   2
  -4 -12  -5 7.25037 3.34479   2
   4  12   5 8.08999 3.20566   2
  -5 -12  -5 -2.3584 3.01858   2
   5  12   5 -3.3695 2.72969   2
  -6 -12  -5 -1.3030 3.40603   2
   6  12   5 4.28899 3.07042   2
   3 -13  -5 30.1985 5.41407   3
   3 -13  -5 26.6937 6.26837   1
  -3  13   5 16.9439 4.55755   2
   2 -13  -5 1.39456 2.03542   5
   2 -13  -5 2.69361 2.11610   5
   2 -13  -5 7.15798 3.89112   3
   2 -13  -5 11.0437 5.83527   1
  -2  13   5 8.43091 3.94258   2
   1 -13  -5 8.99455 4.31045   3
   1 -13  -5 7.38605 3.37537   5
   1 -13  -5 0.00436 2.56841   5
  -1  13   5 4.10156 3.82215   2
   0 -13  -5 0.83386 3.56023   5
   0 -13  -5 -4.0643 3.49707   3
   0 -13  -5 -2.4909 2.56999   5
   0  13   5 -4.6620 3.05054   2
  -1 -13  -5 -4.7460 3.09280   5
  -1 -13  -5 -1.2247 3.78288   3
  -1 -13  -5 -1.0867 1.86657   2
   1  13   5 -0.5740 3.29810   2
  -2 -13  -5 34.4556 3.93110   2
   2  13   5 32.0622 5.15603   2
  -3 -13  -5 -1.1047 2.62782   2
   3  13   5 -2.2400 3.05000   2
  -4 -13  -5 1.77747 3.09869   2
   4  13   5 3.05595 3.39153   2
  -5 -13  -5 8.85941 3.71665   2
   5  13   5 5.83138 3.42610   2
   2  13  -6 -1.3850 3.55238   2
  -2 -13   6 3.08436 2.30260   2
  -2 -13   6 4.06764 4.31449   3
   1  13  -6 0.73888 3.55701   2
  -1 -13   6 -3.6222 2.57995   2
  -1 -13   6 -0.0062 3.21742   5
  -1 -13   6 -1.1685 4.52028   3
   0  13  -6 7.17791 4.08315   2
   0 -13   6 7.44229 3.51325   5
   0 -13   6 5.98860 3.11509   5
   0 -13   6 0.39017 4.34071   3
  -1  13  -6 0.10074 3.81952   2
   1 -13   6 3.87980 4.67109   3
   1 -13   6 3.80525 2.78565   5
   1 -13   6 1.80271 2.39403   5
  -2  13  -6 6.80675 4.15572   2
   2 -13   6 7.31372 5.30950   1
   2 -13   6 1.82907 4.40419   3
   2 -13   6 0.28279 1.63632   5
  -3  13  -6 -4.0257 3.41428   2
   3 -13   6 -4.3148 4.01871   1
   3 -13   6 3.10142 4.35554   3
   5  12  -6 7.40892 3.52720   2
  -5 -12   6 5.33451 4.98820   3
  -5 -12   6 7.64341 3.30347   2
   4  12  -6 -2.2981 3.14930   2
  -4 -12   6 0.35271 2.76207   2
  -4 -12   6 10.0173 5.10525   3
   3  12  -6 -3.0943 3.00132   2
  -3 -12   6 -2.2287 4.33331   3
  -3 -12   6 -0.4455 2.36193   2
   2  12  -6 -0.2481 3.28256   2
  -2 -12   6 0.46849 2.24170   2
  -2 -12   6 -1.6853 3.97466   3
   1  12  -6 10.1005 4.11512   2
  -1 -12   6 11.6990 3.86064   5
  -1 -12   6 16.4148 5.16072   3
  -1 -12   6 10.6730 2.14712   2
   0  12  -6 2.29360 3.53817   2
   0 -12   6 2.60358 2.85814   5
   0 -12   6 2.64768 4.11454   3
  -1  12  -6 18.1500 4.39677   2
   1 -12   6 7.87808 4.75395   3
   1 -12   6 14.9262 3.22005   5
   1 -12   6 14.4392 3.59051   5
   1 -12   6 16.1167 5.19984   1
  -2  12  -6 0.42516 3.44996   2
   2 -12   6 0.99312 4.34863   3
   2 -12   6 2.10239 1.78736   5
   2 -12   6 1.91072 1.81660   5
   2 -12   6 -0.7380 3.98639   1
  -3  12  -6 1.24902 3.52770   2
   3 -12   6 3.57192 4.30365   3
   3 -12   6 0.09667 3.91530   1
   4 -12   6 32.8716 6.09564   1
   4 -12   6 27.2561 6.41949   3
   5 -12   6 6.80520 4.15801   1
   5 -12   6 9.97029 5.01694   3
   6  11  -6 -1.0026 2.56592   2
  -6 -11   6 -0.0489 3.09418   2
   5  11  -6 4.61195 3.16672   2
  -5 -11   6 0.84389 3.10614   2
   4  11  -6 14.5579 3.85435   2
  -4 -11   6 7.43772 3.14020   2
  -4 -11   6 9.33131 4.82104   3
   3  11  -6 -4.1516 2.90158   2
  -3 -11   6 1.74278 3.80269   3
  -3 -11   6 -3.0021 2.43048   2
   2  11  -6 -4.1131 3.04194   2
  -2 -11   6 -0.1527 4.25181   3
  -2 -11   6 -2.5902 2.20102   2
   1  11  -6 20.1907 4.32514   2
  -1 -11   6 9.28824 4.21892   3
  -1 -11   6 14.8531 2.54800   2
  -1 -11   6 18.9977 4.23629   5
   0  11  -6 41.6653 5.24421   2
   0 -11   6 37.0599 2.31769   2
   0 -11   6 36.9857 4.51605   5
   0 -11   6 33.6924 5.72614   3
   0 -11   6 45.9377 6.34134   1
  -1  11  -6 12.6548 3.93491   2
   1 -11   6 11.0605 2.91108   5
   1 -11   6 16.0104 5.13142   3
   1 -11   6 15.0246 4.71621   1
   1 -11   6 10.6814 3.32679   5
  -2  11  -6 15.0148 3.84974   2
   2 -11   6 14.5174 4.85096   3
   2 -11   6 14.0373 4.45310   1
   2 -11   6 7.83956 2.14556   5
   2 -11   6 6.61967 2.28126   5
  -3  11  -6 54.4582 5.57256   2
   3 -11   6 55.2376 6.70801   1
   3 -11   6 64.5154 7.73093   3
   4 -11   6 -5.1642 3.30359   1
   4 -11   6 -4.7059 3.65088   3
   5 -11   6 5.29567 4.17401   1
   5 -11   6 8.00783 5.10382   3
   6 -11   6 3.20476 3.87276   1
   6 -11   6 8.95266 5.17148   3
   7 -11   6 18.6211 4.81926   1
   7 -11   6 15.4188 5.96617   3
   7  10  -6 5.48432 4.26458   5
  -7 -10   6 7.26912 3.67258   2
   6  10  -6 -2.6916 2.40740   2
  -6 -10   6 1.63729 3.00065   2
   5  10  -6 18.4454 3.89687   2
  -5 -10   6 15.9701 3.67154   2
   4  10  -6 21.6813 4.14555   2
  -4 -10   6 26.5036 3.97529   2
   3  10  -6 17.2844 4.01855   2
  -3 -10   6 15.3852 3.33443   2
  -3 -10   6 10.6849 4.36297   3
   2  10  -6 9.46526 3.46654   2
  -2 -10   6 11.5946 3.78126   5
  -2 -10   6 6.90179 2.49611   2
  -2 -10   6 13.9919 4.61725   3
   1  10  -6 15.6424 3.79308   2
  -1 -10   6 17.5686 2.67840   2
  -1 -10   6 19.1999 3.78759   5
  -1 -10   6 18.2723 5.57764   1
  -1 -10   6 16.2081 4.37072   3
   0  10  -6 7.78862 3.21059   2
   0 -10   6 1.62686 1.42647   2
   0 -10   6 5.81733 3.86750   3
   0 -10   6 5.54860 3.77634   1
   0 -10   6 -0.8431 2.36351   5
  -1  10  -6 -1.8192 2.68473   2
   1 -10   6 5.79302 3.86533   1
   1 -10   6 1.89315 2.21190   5
   1 -10   6 0.50030 3.57247   3
  -2  10  -6 20.8843 3.93859   2
   2 -10   6 26.2504 5.20867   3
   2 -10   6 25.7442 3.14909   5
   2 -10   6 25.9700 2.85522   5
   2 -10   6 22.5938 4.81383   1
  -3  10  -6 33.1779 4.38139   2
   3 -10   6 33.8282 5.40113   1
   3 -10   6 36.1651 6.00568   3
   4 -10   6 -1.3879 3.56053   3
   4 -10   6 -5.5031 3.35056   1
   5 -10   6 -3.6649 3.50854   3
   5 -10   6 -6.1379 3.26227   1
   6 -10   6 8.30782 3.86759   1
   6 -10   6 3.40267 4.26439   3
   7 -10   6 7.42913 4.81531   3
   7 -10   6 12.8052 4.00533   1
   8 -10   6 13.7651 3.84949   1
   8 -10   6 7.21411 5.32641   3
   8   9  -6 -3.0811 3.08287   5
   8   9  -6 3.73966 3.05694   5
  -8  -9   6 1.18671 3.43790   2
   7   9  -6 5.88348 3.90526   5
  -7  -9   6 2.69980 3.41615   2
   6   9  -6 4.62896 3.65033   5
   6   9  -6 7.49348 2.71030   2
  -6  -9   6 9.59254 3.63011   2
   5   9  -6 4.05541 2.75911   2
  -5  -9   6 -0.6794 2.75192   2
   4   9  -6 2.32496 2.89896   2
  -4  -9   6 2.29487 2.82137   2
   3   9  -6 13.2082 3.55397   2
  -3  -9   6 15.8634 3.07943   2
   2   9  -6 54.3716 5.29489   2
  -2  -9   6 48.6163 5.13582   5
  -2  -9   6 45.0130 3.83284   2
  -2  -9   6 36.9286 5.08717   3
   1   9  -6 31.3454 4.37095   2
  -1  -9   6 26.0915 2.95320   2
  -1  -9   6 35.9598 5.24844   3
  -1  -9   6 27.8164 4.11968   5
  -1  -9   6 30.5772 4.89246   1
   0   9  -6 -1.7810 2.36159   2
   0  -9   6 4.08590 3.10666   1
   0  -9   6 2.17258 2.29085   5
   0  -9   6 5.60989 3.41788   3
   0  -9   6 3.39635 1.46438   2
  -1   9  -6 8.22234 2.76397   2
   1  -9   6 4.86080 3.29045   3
   1  -9   6 4.10590 2.10320   5
   1  -9   6 1.32868 3.20223   1
  -2   9  -6 37.6023 4.15945   2
   2  -9   6 41.6889 3.40332   5
   2  -9   6 38.3033 5.15296   3
   2  -9   6 43.7695 3.64460   5
   2  -9   6 38.0456 5.00167   1
  -3   9  -6 0.11577 2.14645   2
   3  -9   6 -4.6483 2.53734   1
   3  -9   6 3.60192 3.04158   3
   4  -9   6 3.78822 3.60123   3
   4  -9   6 -0.5009 2.83553   1
   5  -9   6 -2.8102 2.80209   1
   5  -9   6 5.16833 4.11936   3
   6  -9   6 -5.4884 2.53060   1
   6  -9   6 -3.2547 3.52069   3
   7  -9   6 9.85010 5.13721   1
   7  -9   6 6.71444 4.30862   3
   7  -9   6 3.35033 3.05958   1
   8  -9   6 -0.0003 4.65165   3
   8  -9   6 2.31798 2.76400   1
   8  -9   6 4.50038 3.16957   1
   9  -9   6 -2.4624 4.46561   3
   9  -9   6 -1.1436 2.66229   1
   9  -9   6 3.09523 3.01168   1
   9   8  -6 6.14140 2.73818   5
   9   8  -6 2.06212 4.85020   1
   9   8  -6 -0.7856 2.07559   5
  -9  -8   6 1.53336 3.60665   2
   8   8  -6 2.38627 4.43310   1
   8   8  -6 6.01221 3.18293   5
   8   8  -6 3.79979 3.23872   5
  -8  -8   6 2.82489 3.52140   2
   7   8  -6 22.5076 4.70032   5
   7   8  -6 8.46457 4.34074   1
   7   8  -6 16.9794 3.99949   5
  -7  -8   6 9.55816 3.56045   2
   6   8  -6 -1.7262 1.88933   2
   6   8  -6 4.60399 3.84383   1
   6   8  -6 -1.5706 3.10077   5
  -6  -8   6 -3.5222 2.68826   2
   5   8  -6 61.5566 6.93275   1
   5   8  -6 71.2300 5.15984   2
   5   8  -6 62.7684 6.86336   5
  -5  -8   6 61.0670 5.04305   2
   4   8  -6 8.30585 3.77884   5
   4   8  -6 11.9297 3.12157   2
  -4  -8   6 11.2419 2.96345   2
   3   8  -6 85.0179 5.80528   2
  -3  -8   6 73.1735 5.11288   2
   2   8  -6 8.78974 2.90829   2
  -2  -8   6 15.7132 3.45036   5
  -2  -8   6 24.3454 4.20300   3
  -2  -8   6 20.4649 4.28393   1
  -2  -8   6 8.63936 2.44556   2
   1   8  -6 2.23277 2.38438   2
  -1  -8   6 1.84176 1.86671   2
  -1  -8   6 1.06381 2.81444   1
  -1  -8   6 4.24590 3.47715   3
  -1  -8   6 4.06709 2.45966   5
   0   8  -6 267.601 8.98215   2
   0  -8   6 275.124 10.7010   1
   0  -8   6 275.602 10.4508   3
   0  -8   6 275.903 9.02907   5
   0  -8   6 262.275 6.64785   2
  -1   8  -6 242.309 8.25715   2
   1  -8   6 239.819 9.65493   3
   1  -8   6 239.509 7.74689   5
   1  -8   6 255.418 9.96983   1
   1  -8   6 231.405 6.65580   4
  -2   8  -6 0.80065 2.22804   2
   2  -8   6 2.60549 1.61025   5
   2  -8   6 3.82257 1.68782   4
   2  -8   6 2.07400 2.46502   1
   2  -8   6 1.48447 1.66272   5
   2  -8   6 -0.8686 2.61010   1
   2  -8   6 1.88319 2.88519   3
  -3   8  -6 133.274 5.58171   2
   3  -8   6 126.102 5.31250   4
   3  -8   6 133.071 7.40433   1
   3  -8   6 133.439 7.78999   3
   3  -8   6 118.849 6.56717   1
  -4   8  -6 10.3052 2.68288   2
   4  -8   6 12.0068 4.08319   3
   4  -8   6 11.2961 3.00356   1
   4  -8   6 15.5170 2.82752   4
   4  -8   6 9.29943 3.03274   1
   5  -8   6 9.33646 3.07259   1
   5  -8   6 12.1874 3.02325   1
   5  -8   6 9.64781 2.93513   4
   5  -8   6 17.0777 4.76158   3
   6  -8   6 63.4394 5.69256   4
   6  -8   6 61.1299 5.23447   1
   6  -8   6 45.2302 6.53405   3
   6  -8   6 58.5868 4.92813   1
   7  -8   6 15.9857 4.15698   4
   7  -8   6 25.3459 5.91209   3
   7  -8   6 14.7472 3.24905   1
   7  -8   6 21.0912 3.36112   1
   8  -8   6 24.7659 6.52934   4
   8  -8   6 14.3023 3.19995   1
   8  -8   6 17.6945 3.16480   1
   8  -8   6 17.8572 5.78627   3
   9  -8   6 24.0549 3.45405   1
   9  -8   6 24.5141 3.59653   1
   9  -8   6 22.9131 6.07976   3
  10  -8   6 11.6525 2.94405   1
  10  -8   6 20.2401 6.09023   3
  10  -8   6 12.7505 2.95226   1
  10   7  -6 4.51476 4.72113   1
 -10  -7   6 2.28278 3.86802   2
   9   7  -6 -0.0520 4.14859   1
  -9  -7   6 0.92869 3.59036   2
   8   7  -6 0.59798 3.93387   1
   8   7  -6 0.14691 2.30767   5
   8   7  -6 1.51554 2.68042   5
  -8  -7   6 5.70724 3.47544   2
   7   7  -6 2.76104 2.55090   5
   7   7  -6 8.33494 4.02252   1
   7   7  -6 0.44574 2.68638   5
  -7  -7   6 0.49687 2.84444   2
   6   7  -6 39.4508 5.28457   1
   6   7  -6 34.7198 2.76658   2
   6   7  -6 39.6266 5.10385   5
  -6  -7   6 28.6951 3.97080   2
   5   7  -6 36.9227 4.89836   1
   5   7  -6 29.9078 4.59842   5
   5   7  -6 34.4761 3.45758   2
  -5  -7   6 34.2054 3.92353   2
   4   7  -6 122.733 7.42119   1
   4   7  -6 115.382 5.89708   2
   4   7  -6 113.227 7.46055   5
  -4  -7   6 117.952 5.94957   2
   3   7  -6 20.8575 3.19685   2
   3   7  -6 25.0532 3.77364   1
   3   7  -6 20.2881 3.85849   5
  -3  -7   6 11.2811 2.79084   5
  -3  -7   6 17.9955 3.64704   1
  -3  -7   6 12.6408 2.55787   2
   2   7  -6 14.8764 2.98820   2
   2   7  -6 12.1306 3.63125   5
   2   7  -6 14.1606 3.12018   1
  -2  -7   6 18.0983 3.49624   1
  -2  -7   6 16.6509 2.58222   2
  -2  -7   6 8.25969 2.93040   3
  -2  -7   6 18.5619 3.22142   5
   1   7  -6 47.6951 4.54229   1
   1   7  -6 37.5486 3.76174   2
  -1  -7   6 42.5520 4.77033   1
  -1  -7   6 45.9099 4.18334   5
  -1  -7   6 45.7158 4.95600   3
  -1  -7   6 41.7345 3.27032   2
   0   7  -6 1.20328 1.91187   2
   0  -7   6 -2.4869 1.12736   2
   0  -7   6 -0.8254 2.39508   3
   0  -7   6 -0.0416 1.78741   5
   0  -7   6 -0.3888 2.19834   1
  -1   7  -6 58.5311 4.28674   2
   1  -7   6 61.2024 1.95194   2
   1  -7   6 68.7578 3.38618   4
   1  -7   6 59.7657 1.99055   2
   1  -7   6 54.1102 3.93679   5
   1  -7   6 73.3407 5.55766   3
   1  -7   6 67.8399 5.78142   1
  -2   7  -6 49.7003 3.76355   2
   2  -7   6 46.7605 3.02709   5
   2  -7   6 38.1586 4.23126   1
   2  -7   6 59.4373 5.79216   3
   2  -7   6 45.6392 3.30009   4
   2  -7   6 47.3054 4.45635   1
  -3   7  -6 60.5871 3.73005   2
   3  -7   6 53.0189 4.72851   1
   3  -7   6 67.5504 5.76655   3
   3  -7   6 63.7913 4.12097   4
   3  -7   6 56.6058 4.62679   1
[truncated: 745,051 more chars]
