# Supplementary material for: Rapid and reversible photoinduced switching of a rotaxane crystal
Source: Nat Commun. 2016 Nov 3;7:13321. doi: 10.1038/ncomms13321 (PMC5097158; doi:10.1038/ncomms13321)
Supplement: Supplementary Data 2 — CIFs for a rotaxane at various temperatures. [file ncomms13321-s3.zip › rotaxane temp/rotaxane90C.cif]

 
data_mo_160522VT2_150_0m
 
_audit_creation_method            SHELXL-2014/6
_chemical_name_systematic         ?
_chemical_name_common             ?
_chemical_melting_point           ?
_chemical_formula_moiety          ?
_chemical_formula_sum
 'C43 H54 F6 Fe N O8 P' 
_chemical_formula_weight          913.69

loop_
 _atom_type_symbol
 _atom_type_description
 _atom_type_scat_dispersion_real
 _atom_type_scat_dispersion_imag
 _atom_type_scat_source
 'C'  'C'   0.0033   0.0016
 'International Tables Vol C Tables 4.2.6.8 and 6.1.1.4'
 'H'  'H'   0.0000   0.0000
 'International Tables Vol C Tables 4.2.6.8 and 6.1.1.4'
 'N'  'N'   0.0061   0.0033
 'International Tables Vol C Tables 4.2.6.8 and 6.1.1.4'
 'O'  'O'   0.0106   0.0060
 'International Tables Vol C Tables 4.2.6.8 and 6.1.1.4'
 'F'  'F'   0.0171   0.0103
 'International Tables Vol C Tables 4.2.6.8 and 6.1.1.4'
 'P'  'P'   0.1023   0.0942
 'International Tables Vol C Tables 4.2.6.8 and 6.1.1.4'
 'Fe'  'Fe'   0.3463   0.8444
 'International Tables Vol C Tables 4.2.6.8 and 6.1.1.4'
 
_space_group_crystal_system       triclinic
_space_group_IT_number            2
_space_group_name_H-M_alt         'P -1'
_space_group_name_Hall            '-P 1'
 
_shelx_space_group_comment
;
The symmetry employed for this shelxl refinement is uniquely defined
by the following loop, which should always be used as a source of
symmetry information in preference to the above space-group names.
They are only intended as comments.
;
 
loop_
 _space_group_symop_operation_xyz
 'x, y, z'
 '-x, -y, -z'
 
_cell_length_a                    10.3728(6)
_cell_length_b                    11.2401(6)
_cell_length_c                    19.3827(10)
_cell_angle_alpha                 87.3342(13)
_cell_angle_beta                  80.6721(12)
_cell_angle_gamma                 88.6789(12)
_cell_volume                      2227.3(2)
_cell_formula_units_Z             2
_cell_measurement_temperature     360(2)
_cell_measurement_reflns_used     8011
_cell_measurement_theta_min       2.6615
_cell_measurement_theta_max       22.7473
 
_exptl_crystal_description        Tabullar
_exptl_crystal_colour             Yellow
_exptl_crystal_density_meas       ?
_exptl_crystal_density_method     'not measured'
_exptl_crystal_density_diffrn     1.362          
_exptl_crystal_F_000              956
_exptl_transmission_factor_min    ?
_exptl_transmission_factor_max    ?
_exptl_crystal_size_max           0.30
_exptl_crystal_size_mid           0.22
_exptl_crystal_size_min           0.10
_exptl_absorpt_coefficient_mu     0.450
_shelx_estimated_absorpt_T_min    ?
_shelx_estimated_absorpt_T_max    ?
_exptl_absorpt_correction_type    multi-scan
_exptl_absorpt_correction_T_min   0.8285  
_exptl_absorpt_correction_T_max   0.9485
_exptl_absorpt_process_details    'SADABS V2014/4 (Bruker AXS Inc.)'

_exptl_special_details    
;
?
;

_diffrn_ambient_temperature       360(2)
_diffrn_radiation_wavelength      0.71073
_diffrn_radiation_type            MoK\a
_diffrn_source                    ?
_diffrn_measurement_device_type   'Bruker APEX-II CCD'
_diffrn_measurement_method        '\f and \w scans'
_diffrn_detector_area_resol_mean  8.3333
_diffrn_reflns_number             33557
_diffrn_reflns_av_unetI/netI      0.0366
_diffrn_reflns_av_R_equivalents   0.0340
_diffrn_reflns_limit_h_min        -10
_diffrn_reflns_limit_h_max        13
_diffrn_reflns_limit_k_min        -14
_diffrn_reflns_limit_k_max        14
_diffrn_reflns_limit_l_min        -24
_diffrn_reflns_limit_l_max        24
_diffrn_reflns_theta_min          1.066
_diffrn_reflns_theta_max          26.658
_diffrn_reflns_theta_full         25.242
_diffrn_measured_fraction_theta_max   0.984
_diffrn_measured_fraction_theta_full  0.998
_diffrn_reflns_Laue_measured_fraction_max    0.984
_diffrn_reflns_Laue_measured_fraction_full   0.998
_diffrn_reflns_point_group_measured_fraction_max   0.984
_diffrn_reflns_point_group_measured_fraction_full  0.998
_reflns_number_total              9220
_reflns_number_gt                 6111
_reflns_threshold_expression      'I > 2\s(I)'
_reflns_Friedel_coverage          0.000
_reflns_Friedel_fraction_max      .
_reflns_Friedel_fraction_full     .
 
_reflns_special_details
;
 Reflections were merged by SHELXL according to the crystal
 class for the calculation of statistics and refinement.
 
 _reflns_Friedel_fraction is defined as the number of unique
 Friedel pairs measured divided by the number that would be
 possible theoretically, ignoring centric projections and
 systematic absences.
;
 
_computing_data_collection        'APEX2 (Bruker AXS, 2010)'
_computing_cell_refinement        'SAINT V8.34A (Bruker AXS Inc., 2013)'
_computing_data_reduction         'SAINT V8.34A (Bruker AXS Inc., 2013)'
_computing_structure_solution     ?
_computing_structure_refinement   'SHELXL-2014/6 (Sheldrick, 2014)'
_computing_molecular_graphics     'SHELXTL (Sheldrick, 2008)'
_computing_publication_material   'SHELXTL'
_refine_special_details           ?
_refine_ls_structure_factor_coef  Fsqd
_refine_ls_matrix_type            full
_refine_ls_weighting_scheme       calc
_refine_ls_weighting_details
'w=1/[\s^2^(Fo^2^)+(0.0787P)^2^+0.9912P] where P=(Fo^2^+2Fc^2^)/3'
_atom_sites_solution_primary      ?
_atom_sites_solution_secondary    ?
_atom_sites_solution_hydrogens    geom
_refine_ls_hydrogen_treatment     constr
_refine_ls_extinction_method      none
_refine_ls_extinction_coef        .
_refine_ls_number_reflns          9220
_refine_ls_number_parameters      542
_refine_ls_number_restraints      0
_refine_ls_R_factor_all           0.0883
_refine_ls_R_factor_gt            0.0565
_refine_ls_wR_factor_ref          0.1748
_refine_ls_wR_factor_gt           0.1511
_refine_ls_goodness_of_fit_ref    1.047
_refine_ls_restrained_S_all       1.047
_refine_ls_shift/su_max           0.001
_refine_ls_shift/su_mean          0.000
 
loop_
 _atom_site_label
 _atom_site_type_symbol
 _atom_site_fract_x
 _atom_site_fract_y
 _atom_site_fract_z
 _atom_site_U_iso_or_equiv
 _atom_site_adp_type
 _atom_site_occupancy
 _atom_site_site_symmetry_order  
 _atom_site_calc_flag
 _atom_site_refinement_flags_posn
 _atom_site_refinement_flags_adp
 _atom_site_refinement_flags_occupancy
 _atom_site_disorder_assembly
 _atom_site_disorder_group
Fe1 Fe 0.32027(5) 0.36485(4) 0.93038(2) 0.06446(17) Uani 1 1 d . . . . .
P1 P 0.94702(10) 0.72492(8) 0.74666(5) 0.0787(3) Uani 1 1 d . . . . .
C1 C 0.2129(4) 0.4929(4) 0.6086(2) 0.0922(11) Uani 1 1 d . . . . .
H1A H 0.1307 0.5335 0.6047 0.111 Uiso 1 1 calc R U . . .
H1B H 0.2645 0.4906 0.5622 0.111 Uiso 1 1 calc R U . . .
C2 C 0.2834(4) 0.5572(3) 0.6547(2) 0.0890(11) Uani 1 1 d . . . . .
H2A H 0.2814 0.6419 0.6429 0.107 Uiso 1 1 calc R U . . .
H2B H 0.2421 0.5444 0.7030 0.107 Uiso 1 1 calc R U . . .
C3 C 0.4948(4) 0.5790(3) 0.68279(18) 0.0808(10) Uani 1 1 d . . . . .
H3A H 0.4697 0.5634 0.7328 0.097 Uiso 1 1 calc R U . . .
H3B H 0.4840 0.6636 0.6728 0.097 Uiso 1 1 calc R U . . .
C4 C 0.6323(4) 0.5427(3) 0.6610(2) 0.0854(11) Uani 1 1 d . . . . .
H4A H 0.6589 0.5624 0.6115 0.102 Uiso 1 1 calc R U . . .
H4B H 0.6880 0.5848 0.6870 0.102 Uiso 1 1 calc R U . . .
C5 C 0.7784(3) 0.3796(3) 0.66934(18) 0.0798(9) Uani 1 1 d . . . . .
H5A H 0.8328 0.4309 0.6355 0.096 Uiso 1 1 calc R U . . .
H5B H 0.7875 0.2991 0.6529 0.096 Uiso 1 1 calc R U . . .
C6 C 0.8244(3) 0.3820(3) 0.73797(17) 0.0707(8) Uani 1 1 d . . . . .
H6A H 0.9187 0.3725 0.7318 0.085 Uiso 1 1 calc R U . . .
H6B H 0.8005 0.4574 0.7594 0.085 Uiso 1 1 calc R U . . .
C7 C 0.7940(3) 0.2710(3) 0.84662(17) 0.0677(8) Uani 1 1 d . . . . .
C8 C 0.8594(4) 0.3515(4) 0.8789(2) 0.0839(10) Uani 1 1 d . . . . .
H8 H 0.8859 0.4232 0.8558 0.101 Uiso 1 1 calc R U . . .
C9 C 0.8855(5) 0.3264(5) 0.9451(2) 0.1081(14) Uani 1 1 d . . . . .
H9 H 0.9298 0.3813 0.9666 0.130 Uiso 1 1 calc R U . . .
C10 C 0.8480(5) 0.2234(6) 0.9791(2) 0.1170(16) Uani 1 1 d . . . . .
H10 H 0.8670 0.2072 1.0239 0.140 Uiso 1 1 calc R U . . .
C11 C 0.7810(4) 0.1406(5) 0.9482(2) 0.1009(13) Uani 1 1 d . . . . .
H11 H 0.7546 0.0697 0.9724 0.121 Uiso 1 1 calc R U . . .
C12 C 0.7532(3) 0.1633(3) 0.88099(18) 0.0756(9) Uani 1 1 d . . . . .
C13 C 0.6646(4) -0.0294(3) 0.8713(2) 0.0992(13) Uani 1 1 d . . . . .
H13A H 0.6096 -0.0292 0.9168 0.119 Uiso 1 1 calc R U . . .
H13B H 0.7467 -0.0690 0.8767 0.119 Uiso 1 1 calc R U . . .
C14 C 0.6006(4) -0.0926(4) 0.8229(3) 0.1166(17) Uani 1 1 d . . . . .
H14A H 0.6490 -0.0818 0.7759 0.140 Uiso 1 1 calc R U . . .
H14B H 0.5997 -0.1771 0.8356 0.140 Uiso 1 1 calc R U . . .
C15 C 0.3806(5) -0.1164(4) 0.8229(3) 0.1237(18) Uani 1 1 d . . . . .
H15A H 0.3801 -0.1730 0.8622 0.148 Uiso 1 1 calc R U . . .
H15B H 0.4037 -0.1615 0.7810 0.148 Uiso 1 1 calc R U . . .
C16 C 0.2503(5) -0.0787(4) 0.8241(3) 0.1084(15) Uani 1 1 d . . . . .
H16A H 0.2125 -0.1274 0.7927 0.130 Uiso 1 1 calc R U . . .
H16B H 0.2035 -0.0956 0.8709 0.130 Uiso 1 1 calc R U . . .
C17 C 0.0953(4) 0.0738(4) 0.8121(2) 0.0909(11) Uani 1 1 d . . . . .
H17A H 0.0852 0.1519 0.8317 0.109 Uiso 1 1 calc R U . . .
H17B H 0.0415 0.0189 0.8438 0.109 Uiso 1 1 calc R U . . .
C18 C 0.0496(4) 0.0794(3) 0.7441(2) 0.0856(10) Uani 1 1 d . . . . .
H18A H 0.0731 0.0062 0.7202 0.103 Uiso 1 1 calc R U . . .
H18B H -0.0448 0.0886 0.7510 0.103 Uiso 1 1 calc R U . . .
C19 C 0.0733(3) 0.1991(3) 0.6382(2) 0.0769(9) Uani 1 1 d . . . . .
C20 C -0.0010(4) 0.1223(4) 0.6077(3) 0.1068(14) Uani 1 1 d . . . . .
H20 H -0.0309 0.0519 0.6314 0.128 Uiso 1 1 calc R U . . .
C21 C -0.0303(6) 0.1502(6) 0.5425(4) 0.135(2) Uani 1 1 d . . . . .
H21 H -0.0802 0.0981 0.5223 0.162 Uiso 1 1 calc R U . . .
C22 C 0.0113(5) 0.2515(7) 0.5069(3) 0.1280(19) Uani 1 1 d . . . . .
H22 H -0.0094 0.2683 0.4625 0.154 Uiso 1 1 calc R U . . .
C23 C 0.0854(4) 0.3312(5) 0.5364(2) 0.1069(14) Uani 1 1 d . . . . .
H23 H 0.1136 0.4016 0.5122 0.128 Uiso 1 1 calc R U . . .
C24 C 0.1167(3) 0.3040(4) 0.60290(19) 0.0794(10) Uani 1 1 d . . . . .
C25 C 0.3712(3) 0.3643(2) 0.82533(13) 0.0547(6) Uani 1 1 d . . . . .
C26 C 0.2372(3) 0.3956(3) 0.84298(15) 0.0668(8) Uani 1 1 d . . . . .
H26 H 0.1674 0.3550 0.8310 0.080 Uiso 1 1 calc R U . . .
C27 C 0.2281(4) 0.4995(3) 0.88195(17) 0.0832(10) Uani 1 1 d . . . . .
H27 H 0.1513 0.5391 0.9001 0.100 Uiso 1 1 calc R U . . .
C28 C 0.3531(5) 0.5319(3) 0.88833(18) 0.0867(11) Uani 1 1 d . . . . .
H28 H 0.3741 0.5972 0.9119 0.104 Uiso 1 1 calc R U . . .
C29 C 0.4436(4) 0.4509(3) 0.85373(15) 0.0704(8) Uani 1 1 d . . . . .
H29 H 0.5340 0.4532 0.8500 0.084 Uiso 1 1 calc R U . . .
C30 C 0.2338(5) 0.2217(4) 0.9851(2) 0.1027(13) Uani 1 1 d . . . . .
H30 H 0.1673 0.1773 0.9725 0.123 Uiso 1 1 calc R U . . .
C31 C 0.2170(5) 0.3209(5) 1.02646(19) 0.1065(14) Uani 1 1 d . . . . .
H31 H 0.1376 0.3547 1.0461 0.128 Uiso 1 1 calc R U . . .
C32 C 0.3402(6) 0.3597(5) 1.03294(18) 0.1064(14) Uani 1 1 d . . . . .
H32 H 0.3579 0.4245 1.0578 0.128 Uiso 1 1 calc R U . . .
C33 C 0.4338(5) 0.2844(5) 0.9954(2) 0.1041(14) Uani 1 1 d . . . . .
H33 H 0.5241 0.2902 0.9914 0.125 Uiso 1 1 calc R U . . .
C34 C 0.3677(6) 0.2003(4) 0.96572(19) 0.0998(14) Uani 1 1 d . . . . .
H34 H 0.4057 0.1399 0.9377 0.120 Uiso 1 1 calc R U . . .
C35 C 0.4268(3) 0.2582(2) 0.78814(13) 0.0567(7) Uani 1 1 d . . . . .
H35A H 0.3852 0.1875 0.8114 0.068 Uiso 1 1 calc R U . . .
H35B H 0.5194 0.2517 0.7906 0.068 Uiso 1 1 calc R U . . .
C36 C 0.4792(3) 0.1624(3) 0.67490(14) 0.0662(8) Uani 1 1 d . . . . .
H36A H 0.4597 0.0888 0.7024 0.079 Uiso 1 1 calc R U . . .
H36B H 0.5726 0.1747 0.6696 0.079 Uiso 1 1 calc R U . . .
C37 C 0.4414(3) 0.1511(3) 0.60417(14) 0.0616(7) Uani 1 1 d . . . . .
C38 C 0.4806(4) 0.2327(3) 0.55012(16) 0.0845(10) Uani 1 1 d . . . . .
H38 H 0.5323 0.2959 0.5574 0.101 Uiso 1 1 calc R U . . .
C39 C 0.4447(5) 0.2223(4) 0.48585(18) 0.0942(12) Uani 1 1 d . . . . .
H39 H 0.4718 0.2790 0.4503 0.113 Uiso 1 1 calc R U . . .
C40 C 0.3698(4) 0.1300(4) 0.47303(17) 0.0824(10) Uani 1 1 d . . . . .
C41 C 0.3302(4) 0.0494(3) 0.5266(2) 0.0838(10) Uani 1 1 d . . . . .
H41 H 0.2787 -0.0138 0.5190 0.101 Uiso 1 1 calc R U . . .
C42 C 0.3650(3) 0.0592(3) 0.59236(17) 0.0733(9) Uani 1 1 d . . . . .
H42 H 0.3363 0.0035 0.6282 0.088 Uiso 1 1 calc R U . . .
C43 C 0.3283(5) 0.1172(5) 0.4021(2) 0.1213(17) Uani 1 1 d . . . . .
H43A H 0.2630 0.1766 0.3954 0.182 Uiso 1 1 calc R U . . .
H43B H 0.2930 0.0394 0.4002 0.182 Uiso 1 1 calc R U . . .
H43C H 0.4027 0.1273 0.3659 0.182 Uiso 1 1 calc R U . . .
F1 F 0.9411(4) 0.6463(3) 0.68303(16) 0.1631(14) Uani 1 1 d . . . . .
F2 F 0.8836(4) 0.8338(3) 0.7113(2) 0.1763(15) Uani 1 1 d . . . . .
F3 F 1.0847(3) 0.7695(2) 0.71231(19) 0.1465(12) Uani 1 1 d . . . . .
F4 F 0.9478(3) 0.8072(3) 0.80880(18) 0.1651(14) Uani 1 1 d . . . . .
F5 F 1.0073(4) 0.6163(3) 0.7807(2) 0.1849(16) Uani 1 1 d . . . . .
F6 F 0.8090(3) 0.6795(2) 0.78177(16) 0.1327(10) Uani 1 1 d . . . . .
N1 N 0.4087(2) 0.26337(19) 0.71295(10) 0.0562(6) Uani 1 1 d . . . . .
H1C H 0.3239 0.2603 0.7105 0.067 Uiso 1 1 calc R U . . .
H1D H 0.4387 0.3321 0.6926 0.067 Uiso 1 1 calc R U . . .
O1 O 0.1893(2) 0.3751(2) 0.63691(12) 0.0783(6) Uani 1 1 d . . . . .
O2 O 0.4155(2) 0.5144(2) 0.64629(13) 0.0763(6) Uani 1 1 d . . . . .
O3 O 0.6455(2) 0.4179(2) 0.67399(13) 0.0789(6) Uani 1 1 d . . . . .
O4 O 0.7637(2) 0.28658(19) 0.78086(12) 0.0741(6) Uani 1 1 d . . . . .
O5 O 0.6878(3) 0.0896(2) 0.84471(14) 0.0909(8) Uani 1 1 d . . . . .
O6 O 0.4723(3) -0.0503(3) 0.8242(3) 0.178(2) Uani 1 1 d . . . . .
O7 O 0.2274(3) 0.0365(2) 0.80660(18) 0.1083(10) Uani 1 1 d . . . . .
O8 O 0.1091(2) 0.17930(19) 0.70239(13) 0.0763(6) Uani 1 1 d . . . . .
 
loop_
 _atom_site_aniso_label
 _atom_site_aniso_U_11
 _atom_site_aniso_U_22
 _atom_site_aniso_U_33
 _atom_site_aniso_U_23
 _atom_site_aniso_U_13
 _atom_site_aniso_U_12
Fe1 0.0800(3) 0.0708(3) 0.0436(2) -0.00727(18) -0.01322(19) 0.0083(2)
P1 0.0743(6) 0.0638(5) 0.0981(7) -0.0142(5) -0.0109(5) -0.0043(4)
C1 0.072(2) 0.089(3) 0.115(3) 0.024(2) -0.021(2) 0.011(2)
C2 0.075(2) 0.061(2) 0.124(3) 0.010(2) -0.002(2) 0.0121(18)
C3 0.108(3) 0.0610(19) 0.074(2) 0.0081(16) -0.020(2) -0.0080(19)
C4 0.081(3) 0.069(2) 0.110(3) 0.0290(19) -0.036(2) -0.0190(18)
C5 0.067(2) 0.087(2) 0.082(2) 0.0149(18) -0.0098(17) -0.0019(18)
C6 0.0591(19) 0.0685(19) 0.083(2) 0.0158(16) -0.0126(15) -0.0054(15)
C7 0.0576(18) 0.0709(19) 0.0723(19) 0.0064(15) -0.0072(15) 0.0089(15)
C8 0.085(3) 0.084(2) 0.082(2) -0.0036(19) -0.0132(19) -0.001(2)
C9 0.115(4) 0.129(4) 0.082(3) -0.011(3) -0.017(2) -0.009(3)
C10 0.117(4) 0.165(5) 0.069(2) 0.008(3) -0.020(2) 0.000(3)
C11 0.091(3) 0.122(3) 0.081(2) 0.035(2) -0.002(2) 0.003(3)
C12 0.0586(19) 0.085(2) 0.079(2) 0.0176(18) -0.0075(16) 0.0085(17)
C13 0.076(3) 0.077(2) 0.137(4) 0.042(2) -0.008(2) 0.008(2)
C14 0.087(3) 0.061(2) 0.203(5) 0.020(3) -0.034(3) 0.007(2)
C15 0.117(4) 0.061(2) 0.199(6) 0.023(3) -0.049(4) -0.011(3)
C16 0.096(3) 0.079(3) 0.156(4) 0.033(3) -0.046(3) -0.029(2)
C17 0.075(3) 0.084(2) 0.109(3) 0.007(2) -0.003(2) -0.009(2)
C18 0.066(2) 0.066(2) 0.122(3) -0.004(2) -0.008(2) -0.0093(17)
C19 0.063(2) 0.080(2) 0.092(2) -0.0181(19) -0.0210(18) 0.0093(17)
C20 0.092(3) 0.106(3) 0.135(4) -0.040(3) -0.045(3) 0.007(2)
C21 0.116(4) 0.150(5) 0.156(5) -0.064(4) -0.059(4) 0.008(4)
C22 0.104(4) 0.188(6) 0.104(4) -0.045(4) -0.049(3) 0.025(4)
C23 0.087(3) 0.145(4) 0.089(3) -0.002(3) -0.019(2) 0.018(3)
C24 0.060(2) 0.100(3) 0.081(2) -0.017(2) -0.0186(17) 0.0136(19)
C25 0.0708(19) 0.0524(15) 0.0420(12) -0.0004(11) -0.0125(12) -0.0027(13)
C26 0.077(2) 0.0721(19) 0.0551(15) -0.0048(14) -0.0206(14) 0.0038(16)
C27 0.109(3) 0.078(2) 0.0636(18) -0.0117(16) -0.0193(19) 0.030(2)
C28 0.138(4) 0.0590(19) 0.070(2) -0.0175(15) -0.035(2) -0.001(2)
C29 0.086(2) 0.0668(19) 0.0618(17) -0.0063(14) -0.0186(16) -0.0179(17)
C30 0.132(4) 0.103(3) 0.072(2) 0.023(2) -0.020(2) -0.012(3)
C31 0.109(4) 0.145(4) 0.057(2) 0.007(2) 0.005(2) 0.024(3)
C32 0.142(4) 0.136(4) 0.0475(18) -0.015(2) -0.033(2) 0.017(3)
C33 0.106(3) 0.145(4) 0.063(2) 0.007(2) -0.028(2) 0.030(3)
C34 0.147(4) 0.091(3) 0.0570(19) 0.0151(18) -0.014(2) 0.032(3)
C35 0.0707(19) 0.0579(16) 0.0426(13) -0.0009(11) -0.0124(12) -0.0016(13)
C36 0.086(2) 0.0594(17) 0.0535(15) -0.0097(13) -0.0133(15) 0.0144(15)
C37 0.078(2) 0.0567(16) 0.0497(14) -0.0112(12) -0.0096(13) 0.0130(15)
C38 0.126(3) 0.069(2) 0.0597(18) -0.0043(15) -0.0161(19) -0.007(2)
C39 0.141(4) 0.086(3) 0.0568(18) 0.0027(17) -0.022(2) -0.001(2)
C40 0.099(3) 0.095(3) 0.0569(18) -0.0178(17) -0.0228(18) 0.032(2)
C41 0.082(2) 0.087(2) 0.088(2) -0.026(2) -0.0215(19) 0.0009(19)
C42 0.082(2) 0.075(2) 0.0626(17) -0.0075(15) -0.0081(16) 0.0016(18)
C43 0.150(4) 0.149(4) 0.077(2) -0.032(3) -0.050(3) 0.027(3)
F1 0.181(3) 0.170(3) 0.133(2) -0.067(2) 0.018(2) -0.073(2)
F2 0.165(3) 0.137(3) 0.226(4) 0.045(3) -0.047(3) 0.023(2)
F3 0.0983(19) 0.112(2) 0.215(3) -0.048(2) 0.0336(19) -0.0303(15)
F4 0.151(3) 0.175(3) 0.167(3) -0.092(2) 0.013(2) -0.059(2)
F5 0.155(3) 0.145(3) 0.253(4) 0.069(3) -0.052(3) 0.023(2)
F6 0.0991(18) 0.1136(19) 0.176(3) -0.0445(18) 0.0212(17) -0.0326(15)
N1 0.0726(16) 0.0516(12) 0.0458(11) -0.0042(9) -0.0135(10) 0.0042(11)
O1 0.0717(15) 0.0768(15) 0.0871(15) 0.0084(12) -0.0180(12) -0.0009(12)
O2 0.0665(14) 0.0664(13) 0.0956(16) -0.0084(11) -0.0122(12) 0.0080(11)
O3 0.0697(15) 0.0684(14) 0.0999(17) 0.0230(12) -0.0236(12) -0.0090(11)
O4 0.0748(15) 0.0649(13) 0.0849(14) 0.0186(11) -0.0247(11) -0.0087(11)
O5 0.0891(18) 0.0738(15) 0.1108(19) 0.0352(14) -0.0288(15) -0.0106(13)
O6 0.085(2) 0.0658(18) 0.392(7) 0.038(3) -0.081(3) -0.0056(17)
O7 0.0775(18) 0.0790(17) 0.164(3) 0.0370(17) -0.0168(17) -0.0119(14)
O8 0.0709(14) 0.0640(13) 0.0969(16) -0.0084(11) -0.0199(12) -0.0048(11)
 
_geom_special_details
;
 All esds (except the esd in the dihedral angle between two l.s. planes)
 are estimated using the full covariance matrix.  The cell esds are taken
 into account individually in the estimation of esds in distances, angles
 and torsion angles; correlations between esds in cell parameters are only
 used when they are defined by crystal symmetry.  An approximate (isotropic)
 treatment of cell esds is used for estimating esds involving l.s. planes.
;
 
loop_
 _geom_bond_atom_site_label_1
 _geom_bond_atom_site_label_2
 _geom_bond_distance
 _geom_bond_site_symmetry_2
 _geom_bond_publ_flag
Fe1 C25 2.019(2) . ?
Fe1 C34 2.020(4) . ?
Fe1 C29 2.021(3) . ?
Fe1 C28 2.026(4) . ?
Fe1 C30 2.029(4) . ?
Fe1 C32 2.030(3) . ?
Fe1 C33 2.030(4) . ?
Fe1 C26 2.034(3) . ?
Fe1 C31 2.038(4) . ?
Fe1 C27 2.044(3) . ?
P1 F5 1.530(3) . ?
P1 F4 1.553(3) . ?
P1 F3 1.558(3) . ?
P1 F2 1.560(3) . ?
P1 F1 1.560(3) . ?
P1 F6 1.568(3) . ?
C1 O1 1.421(4) . ?
C1 C2 1.468(6) . ?
C1 H1A 0.9700 . ?
C1 H1B 0.9700 . ?
C2 O2 1.428(4) . ?
C2 H2A 0.9700 . ?
C2 H2B 0.9700 . ?
C3 O2 1.403(4) . ?
C3 C4 1.474(5) . ?
C3 H3A 0.9700 . ?
C3 H3B 0.9700 . ?
C4 O3 1.420(4) . ?
C4 H4A 0.9700 . ?
C4 H4B 0.9700 . ?
C5 O3 1.426(4) . ?
C5 C6 1.486(5) . ?
C5 H5A 0.9700 . ?
C5 H5B 0.9700 . ?
C6 O4 1.421(4) . ?
C6 H6A 0.9700 . ?
C6 H6B 0.9700 . ?
C7 O4 1.364(4) . ?
C7 C8 1.374(5) . ?
C7 C12 1.394(5) . ?
C8 C9 1.369(5) . ?
C8 H8 0.9300 . ?
C9 C10 1.338(7) . ?
C9 H9 0.9300 . ?
C10 C11 1.388(7) . ?
C10 H10 0.9300 . ?
C11 C12 1.389(5) . ?
C11 H11 0.9300 . ?
C12 O5 1.370(4) . ?
C13 O5 1.423(4) . ?
C13 C14 1.454(6) . ?
C13 H13A 0.9700 . ?
C13 H13B 0.9700 . ?
C14 O6 1.399(5) . ?
C14 H14A 0.9700 . ?
C14 H14B 0.9700 . ?
C15 O6 1.224(5) . ?
C15 C16 1.403(6) . ?
C15 H15A 0.9700 . ?
C15 H15B 0.9700 . ?
C16 O7 1.349(5) . ?
C16 H16A 0.9700 . ?
C16 H16B 0.9700 . ?
C17 O7 1.412(5) . ?
C17 C18 1.469(5) . ?
C17 H17A 0.9700 . ?
C17 H17B 0.9700 . ?
C18 O8 1.442(4) . ?
C18 H18A 0.9700 . ?
C18 H18B 0.9700 . ?
C19 O8 1.362(4) . ?
C19 C24 1.383(5) . ?
C19 C20 1.384(5) . ?
C20 C21 1.368(7) . ?
C20 H20 0.9300 . ?
C21 C22 1.346(8) . ?
C21 H21 0.9300 . ?
C22 C23 1.393(7) . ?
C22 H22 0.9300 . ?
C23 C24 1.398(5) . ?
C23 H23 0.9300 . ?
C24 O1 1.370(4) . ?
C25 C26 1.417(4) . ?
C25 C29 1.425(4) . ?
C25 C35 1.479(4) . ?
C26 C27 1.413(5) . ?
C26 H26 0.9300 . ?
C27 C28 1.381(6) . ?
C27 H27 0.9300 . ?
C28 C29 1.405(5) . ?
C28 H28 0.9300 . ?
C29 H29 0.9300 . ?
C30 C31 1.395(6) . ?
C30 C34 1.397(6) . ?
C30 H30 0.9300 . ?
C31 C32 1.387(6) . ?
C31 H31 0.9300 . ?
C32 C33 1.407(6) . ?
C32 H32 0.9300 . ?
C33 C34 1.380(6) . ?
C33 H33 0.9300 . ?
C34 H34 0.9300 . ?
C35 N1 1.498(3) . ?
C35 H35A 0.9700 . ?
C35 H35B 0.9700 . ?
C36 N1 1.494(3) . ?
C36 C37 1.497(4) . ?
C36 H36A 0.9700 . ?
C36 H36B 0.9700 . ?
C37 C42 1.366(5) . ?
C37 C38 1.376(4) . ?
C38 C39 1.367(5) . ?
C38 H38 0.9300 . ?
C39 C40 1.366(6) . ?
C39 H39 0.9300 . ?
C40 C41 1.364(5) . ?
C40 C43 1.519(5) . ?
C41 C42 1.389(5) . ?
C41 H41 0.9300 . ?
C42 H42 0.9300 . ?
C43 H43A 0.9600 . ?
C43 H43B 0.9600 . ?
C43 H43C 0.9600 . ?
N1 H1C 0.8900 . ?
N1 H1D 0.8900 . ?
 
loop_
 _geom_angle_atom_site_label_1
 _geom_angle_atom_site_label_2
 _geom_angle_atom_site_label_3
 _geom_angle
 _geom_angle_site_symmetry_1
 _geom_angle_site_symmetry_3
 _geom_angle_publ_flag
C25 Fe1 C34 105.28(14) . . ?
C25 Fe1 C29 41.29(11) . . ?
C34 Fe1 C29 119.95(18) . . ?
C25 Fe1 C28 68.62(12) . . ?
C34 Fe1 C28 156.5(2) . . ?
C29 Fe1 C28 40.63(15) . . ?
C25 Fe1 C30 120.88(16) . . ?
C34 Fe1 C30 40.35(18) . . ?
C29 Fe1 C30 156.13(18) . . ?
C28 Fe1 C30 162.1(2) . . ?
C25 Fe1 C32 159.22(18) . . ?
C34 Fe1 C32 67.50(18) . . ?
C29 Fe1 C32 123.87(19) . . ?
C28 Fe1 C32 109.77(18) . . ?
C30 Fe1 C32 67.1(2) . . ?
C25 Fe1 C33 121.56(15) . . ?
C34 Fe1 C33 39.83(19) . . ?
C29 Fe1 C33 106.20(18) . . ?
C28 Fe1 C33 122.7(2) . . ?
C30 Fe1 C33 67.3(2) . . ?
C32 Fe1 C33 40.56(18) . . ?
C25 Fe1 C26 40.93(12) . . ?
C34 Fe1 C26 123.33(17) . . ?
C29 Fe1 C26 68.66(13) . . ?
C28 Fe1 C26 67.73(14) . . ?
C30 Fe1 C26 108.54(16) . . ?
C32 Fe1 C26 159.25(18) . . ?
C33 Fe1 C26 158.60(17) . . ?
C25 Fe1 C31 157.50(19) . . ?
C34 Fe1 C31 67.78(18) . . ?
C29 Fe1 C31 160.89(19) . . ?
C28 Fe1 C31 126.16(19) . . ?
C30 Fe1 C31 40.13(18) . . ?
C32 Fe1 C31 39.87(18) . . ?
C33 Fe1 C31 67.69(19) . . ?
C26 Fe1 C31 123.66(18) . . ?
C25 Fe1 C27 68.57(12) . . ?
C34 Fe1 C27 161.1(2) . . ?
C29 Fe1 C27 68.00(16) . . ?
C28 Fe1 C27 39.67(16) . . ?
C30 Fe1 C27 126.3(2) . . ?
C32 Fe1 C27 124.33(17) . . ?
C33 Fe1 C27 158.6(2) . . ?
C26 Fe1 C27 40.54(13) . . ?
C31 Fe1 C27 110.69(17) . . ?
F5 P1 F4 95.7(3) . . ?
F5 P1 F3 91.3(2) . . ?
F4 P1 F3 90.44(17) . . ?
F5 P1 F2 178.7(2) . . ?
F4 P1 F2 85.4(2) . . ?
F3 P1 F2 89.5(2) . . ?
F5 P1 F1 86.9(2) . . ?
F4 P1 F1 177.3(2) . . ?
F3 P1 F1 90.46(17) . . ?
F2 P1 F1 92.1(2) . . ?
F5 P1 F6 88.3(2) . . ?
F4 P1 F6 89.35(16) . . ?
F3 P1 F6 179.5(2) . . ?
F2 P1 F6 90.9(2) . . ?
F1 P1 F6 89.77(16) . . ?
O1 C1 C2 109.0(3) . . ?
O1 C1 H1A 109.9 . . ?
C2 C1 H1A 109.9 . . ?
O1 C1 H1B 109.9 . . ?
C2 C1 H1B 109.9 . . ?
H1A C1 H1B 108.3 . . ?
O2 C2 C1 108.8(3) . . ?
O2 C2 H2A 109.9 . . ?
C1 C2 H2A 109.9 . . ?
O2 C2 H2B 109.9 . . ?
C1 C2 H2B 109.9 . . ?
H2A C2 H2B 108.3 . . ?
O2 C3 C4 109.0(3) . . ?
O2 C3 H3A 109.9 . . ?
C4 C3 H3A 109.9 . . ?
O2 C3 H3B 109.9 . . ?
C4 C3 H3B 109.9 . . ?
H3A C3 H3B 108.3 . . ?
O3 C4 C3 109.1(3) . . ?
O3 C4 H4A 109.9 . . ?
C3 C4 H4A 109.9 . . ?
O3 C4 H4B 109.9 . . ?
C3 C4 H4B 109.9 . . ?
H4A C4 H4B 108.3 . . ?
O3 C5 C6 111.8(3) . . ?
O3 C5 H5A 109.3 . . ?
C6 C5 H5A 109.3 . . ?
O3 C5 H5B 109.3 . . ?
C6 C5 H5B 109.3 . . ?
H5A C5 H5B 107.9 . . ?
O4 C6 C5 107.3(3) . . ?
O4 C6 H6A 110.3 . . ?
C5 C6 H6A 110.3 . . ?
O4 C6 H6B 110.3 . . ?
C5 C6 H6B 110.3 . . ?
H6A C6 H6B 108.5 . . ?
O4 C7 C8 125.1(3) . . ?
O4 C7 C12 114.5(3) . . ?
C8 C7 C12 120.4(3) . . ?
C9 C8 C7 120.2(4) . . ?
C9 C8 H8 119.9 . . ?
C7 C8 H8 119.9 . . ?
C10 C9 C8 120.6(5) . . ?
C10 C9 H9 119.7 . . ?
C8 C9 H9 119.7 . . ?
C9 C10 C11 120.6(4) . . ?
C9 C10 H10 119.7 . . ?
C11 C10 H10 119.7 . . ?
C10 C11 C12 120.2(4) . . ?
C10 C11 H11 119.9 . . ?
C12 C11 H11 119.9 . . ?
O5 C12 C11 126.0(3) . . ?
O5 C12 C7 116.0(3) . . ?
C11 C12 C7 118.0(4) . . ?
O5 C13 C14 109.0(3) . . ?
O5 C13 H13A 109.9 . . ?
C14 C13 H13A 109.9 . . ?
O5 C13 H13B 109.9 . . ?
C14 C13 H13B 109.9 . . ?
H13A C13 H13B 108.3 . . ?
O6 C14 C13 110.6(4) . . ?
O6 C14 H14A 109.5 . . ?
C13 C14 H14A 109.5 . . ?
O6 C14 H14B 109.5 . . ?
C13 C14 H14B 109.5 . . ?
H14A C14 H14B 108.1 . . ?
O6 C15 C16 125.0(4) . . ?
O6 C15 H15A 106.1 . . ?
C16 C15 H15A 106.1 . . ?
O6 C15 H15B 106.1 . . ?
C16 C15 H15B 106.1 . . ?
H15A C15 H15B 106.3 . . ?
O7 C16 C15 117.9(3) . . ?
O7 C16 H16A 107.8 . . ?
C15 C16 H16A 107.8 . . ?
O7 C16 H16B 107.8 . . ?
C15 C16 H16B 107.8 . . ?
H16A C16 H16B 107.2 . . ?
O7 C17 C18 112.4(3) . . ?
O7 C17 H17A 109.1 . . ?
C18 C17 H17A 109.1 . . ?
O7 C17 H17B 109.1 . . ?
C18 C17 H17B 109.1 . . ?
H17A C17 H17B 107.9 . . ?
O8 C18 C17 109.0(3) . . ?
O8 C18 H18A 109.9 . . ?
C17 C18 H18A 109.9 . . ?
O8 C18 H18B 109.9 . . ?
C17 C18 H18B 109.9 . . ?
H18A C18 H18B 108.3 . . ?
O8 C19 C24 115.6(3) . . ?
O8 C19 C20 124.5(4) . . ?
C24 C19 C20 119.9(4) . . ?
C21 C20 C19 119.7(5) . . ?
C21 C20 H20 120.1 . . ?
C19 C20 H20 120.1 . . ?
C22 C21 C20 121.5(5) . . ?
C22 C21 H21 119.2 . . ?
C20 C21 H21 119.2 . . ?
C21 C22 C23 120.1(5) . . ?
C21 C22 H22 119.9 . . ?
C23 C22 H22 119.9 . . ?
C22 C23 C24 119.2(5) . . ?
C22 C23 H23 120.4 . . ?
C24 C23 H23 120.4 . . ?
O1 C24 C19 116.1(3) . . ?
O1 C24 C23 124.4(4) . . ?
C19 C24 C23 119.5(4) . . ?
C26 C25 C29 107.2(3) . . ?
C26 C25 C35 127.0(3) . . ?
C29 C25 C35 125.8(3) . . ?
C26 C25 Fe1 70.09(16) . . ?
C29 C25 Fe1 69.42(16) . . ?
C35 C25 Fe1 122.98(18) . . ?
C27 C26 C25 107.9(3) . . ?
C27 C26 Fe1 70.10(18) . . ?
C25 C26 Fe1 68.98(16) . . ?
C27 C26 H26 126.0 . . ?
C25 C26 H26 126.0 . . ?
Fe1 C26 H26 126.5 . . ?
C28 C27 C26 108.2(3) . . ?
C28 C27 Fe1 69.5(2) . . ?
C26 C27 Fe1 69.36(18) . . ?
C28 C27 H27 125.9 . . ?
C26 C27 H27 125.9 . . ?
Fe1 C27 H27 126.8 . . ?
C27 C28 C29 109.4(3) . . ?
C27 C28 Fe1 70.9(2) . . ?
C29 C28 Fe1 69.51(19) . . ?
C27 C28 H28 125.3 . . ?
C29 C28 H28 125.3 . . ?
Fe1 C28 H28 125.9 . . ?
C28 C29 C25 107.4(3) . . ?
C28 C29 Fe1 69.9(2) . . ?
C25 C29 Fe1 69.29(16) . . ?
C28 C29 H29 126.3 . . ?
C25 C29 H29 126.3 . . ?
Fe1 C29 H29 126.1 . . ?
C31 C30 C34 108.3(5) . . ?
C31 C30 Fe1 70.3(3) . . ?
C34 C30 Fe1 69.5(2) . . ?
C31 C30 H30 125.9 . . ?
C34 C30 H30 125.9 . . ?
Fe1 C30 H30 126.0 . . ?
C32 C31 C30 107.5(4) . . ?
C32 C31 Fe1 69.7(2) . . ?
C30 C31 Fe1 69.6(2) . . ?
C32 C31 H31 126.3 . . ?
C30 C31 H31 126.3 . . ?
Fe1 C31 H31 126.0 . . ?
C31 C32 C33 108.4(4) . . ?
C31 C32 Fe1 70.4(2) . . ?
C33 C32 Fe1 69.7(2) . . ?
C31 C32 H32 125.8 . . ?
C33 C32 H32 125.8 . . ?
Fe1 C32 H32 125.6 . . ?
C34 C33 C32 107.7(5) . . ?
C34 C33 Fe1 69.7(2) . . ?
C32 C33 Fe1 69.7(2) . . ?
C34 C33 H33 126.2 . . ?
C32 C33 H33 126.2 . . ?
Fe1 C33 H33 126.0 . . ?
C33 C34 C30 108.2(4) . . ?
C33 C34 Fe1 70.5(2) . . ?
C30 C34 Fe1 70.2(2) . . ?
C33 C34 H34 125.9 . . ?
C30 C34 H34 125.9 . . ?
Fe1 C34 H34 125.0 . . ?
C25 C35 N1 112.4(2) . . ?
C25 C35 H35A 109.1 . . ?
N1 C35 H35A 109.1 . . ?
C25 C35 H35B 109.1 . . ?
N1 C35 H35B 109.1 . . ?
H35A C35 H35B 107.9 . . ?
N1 C36 C37 112.0(2) . . ?
N1 C36 H36A 109.2 . . ?
C37 C36 H36A 109.2 . . ?
N1 C36 H36B 109.2 . . ?
C37 C36 H36B 109.2 . . ?
H36A C36 H36B 107.9 . . ?
C42 C37 C38 118.4(3) . . ?
C42 C37 C36 120.1(3) . . ?
C38 C37 C36 121.5(3) . . ?
C39 C38 C37 121.1(4) . . ?
C39 C38 H38 119.4 . . ?
C37 C38 H38 119.4 . . ?
C40 C39 C38 121.1(4) . . ?
C40 C39 H39 119.5 . . ?
C38 C39 H39 119.5 . . ?
C41 C40 C39 117.9(3) . . ?
C41 C40 C43 120.1(4) . . ?
C39 C40 C43 121.9(4) . . ?
C40 C41 C42 121.6(4) . . ?
C40 C41 H41 119.2 . . ?
C42 C41 H41 119.2 . . ?
C37 C42 C41 119.8(3) . . ?
C37 C42 H42 120.1 . . ?
C41 C42 H42 120.1 . . ?
C40 C43 H43A 109.5 . . ?
C40 C43 H43B 109.5 . . ?
H43A C43 H43B 109.5 . . ?
C40 C43 H43C 109.5 . . ?
H43A C43 H43C 109.5 . . ?
H43B C43 H43C 109.5 . . ?
C36 N1 C35 111.0(2) . . ?
C36 N1 H1C 109.4 . . ?
C35 N1 H1C 109.4 . . ?
C36 N1 H1D 109.4 . . ?
C35 N1 H1D 109.4 . . ?
H1C N1 H1D 108.0 . . ?
C24 O1 C1 117.1(3) . . ?
C3 O2 C2 113.2(3) . . ?
C4 O3 C5 112.6(3) . . ?
C7 O4 C6 117.2(2) . . ?
C12 O5 C13 118.5(3) . . ?
C15 O6 C14 122.7(4) . . ?
C16 O7 C17 116.9(3) . . ?
C19 O8 C18 116.3(3) . . ?
 
_refine_diff_density_max    0.544
_refine_diff_density_min   -0.501
_refine_diff_density_rms    0.045

_shelxl_version_number 2014/6

_shelx_res_file
;
TITL mo_160522VT2_150_0m in P-1
CELL 0.71073  10.37280  11.24010  19.38270  87.3342  80.6721  88.6789
ZERR    2.00   0.00060   0.00060   0.00100   0.0013   0.0012   0.0012
LATT 1
SFAC C  H  N  O  F  P  Fe
UNIT 86  108  2  16  12  2  2
L.S. 4
ACTA
BOND $H
FMAP 2
PLAN 5
TEMP 87.130
WGHT    0.078700    0.991200
FVAR       0.68307
FE1   7    0.320274    0.364851    0.930382    11.00000    0.08002    0.07082 =
         0.04363   -0.00727   -0.01322    0.00828
P1    6    0.947023    0.724920    0.746663    11.00000    0.07426    0.06378 =
         0.09811   -0.01419   -0.01093   -0.00432
C1    1    0.212934    0.492910    0.608568    11.00000    0.07163    0.08857 =
         0.11487    0.02396   -0.02057    0.01058
AFIX  23
H1A   2    0.130696    0.533476    0.604688    11.00000   -1.20000
H1B   2    0.264490    0.490603    0.562175    11.00000   -1.20000
AFIX   0
C2    1    0.283423    0.557191    0.654740    11.00000    0.07528    0.06105 =
         0.12395    0.01002   -0.00210    0.01208
AFIX  23
H2A   2    0.281379    0.641948    0.642916    11.00000   -1.20000
H2B   2    0.242085    0.544423    0.703034    11.00000   -1.20000
AFIX   0
C3    1    0.494801    0.578962    0.682790    11.00000    0.10811    0.06097 =
         0.07413    0.00806   -0.01975   -0.00798
AFIX  23
H3A   2    0.469684    0.563441    0.732758    11.00000   -1.20000
H3B   2    0.483961    0.663621    0.672755    11.00000   -1.20000
AFIX   0
C4    1    0.632305    0.542674    0.660986    11.00000    0.08132    0.06905 =
         0.11043    0.02904   -0.03601   -0.01896
AFIX  23
H4A   2    0.658897    0.562423    0.611549    11.00000   -1.20000
H4B   2    0.687993    0.584822    0.686970    11.00000   -1.20000
AFIX   0
C5    1    0.778429    0.379563    0.669342    11.00000    0.06713    0.08745 =
         0.08227    0.01494   -0.00983   -0.00193
AFIX  23
H5A   2    0.832763    0.430897    0.635494    11.00000   -1.20000
H5B   2    0.787503    0.299147    0.652875    11.00000   -1.20000
AFIX   0
C6    1    0.824411    0.382044    0.737970    11.00000    0.05915    0.06854 =
         0.08326    0.01576   -0.01257   -0.00535
AFIX  23
H6A   2    0.918702    0.372493    0.731817    11.00000   -1.20000
H6B   2    0.800547    0.457390    0.759409    11.00000   -1.20000
AFIX   0
C7    1    0.793999    0.270990    0.846624    11.00000    0.05758    0.07088 =
         0.07232    0.00637   -0.00720    0.00888
C8    1    0.859351    0.351463    0.878934    11.00000    0.08530    0.08393 =
         0.08247   -0.00359   -0.01316   -0.00121
AFIX  43
H8    2    0.885904    0.423237    0.855759    11.00000   -1.20000
AFIX   0
C9    1    0.885517    0.326361    0.945127    11.00000    0.11492    0.12922 =
         0.08154   -0.01135   -0.01738   -0.00861
AFIX  43
H9    2    0.929758    0.381314    0.966634    11.00000   -1.20000
AFIX   0
C10   1    0.847985    0.223439    0.979146    11.00000    0.11683    0.16509 =
         0.06937    0.00767   -0.02008    0.00015
AFIX  43
H10   2    0.866960    0.207248    1.023945    11.00000   -1.20000
AFIX   0
C11   1    0.780991    0.140645    0.948160    11.00000    0.09145    0.12228 =
         0.08112    0.03502   -0.00244    0.00266
AFIX  43
H11   2    0.754625    0.069740    0.972441    11.00000   -1.20000
AFIX   0
C12   1    0.753185    0.163336    0.880993    11.00000    0.05864    0.08507 =
         0.07950    0.01759   -0.00747    0.00848
C13   1    0.664580   -0.029437    0.871312    11.00000    0.07582    0.07693 =
         0.13687    0.04202   -0.00785    0.00753
AFIX  23
H13A  2    0.609581   -0.029207    0.916832    11.00000   -1.20000
H13B  2    0.746700   -0.068975    0.876680    11.00000   -1.20000
AFIX   0
C14   1    0.600566   -0.092635    0.822863    11.00000    0.08696    0.06104 =
         0.20264    0.01966   -0.03378    0.00725
AFIX  23
H14A  2    0.649016   -0.081838    0.775875    11.00000   -1.20000
H14B  2    0.599739   -0.177135    0.835585    11.00000   -1.20000
AFIX   0
C15   1    0.380616   -0.116364    0.822861    11.00000    0.11661    0.06072 =
         0.19914    0.02330   -0.04867   -0.01089
AFIX  23
H15A  2    0.380091   -0.172975    0.862232    11.00000   -1.20000
H15B  2    0.403701   -0.161469    0.781048    11.00000   -1.20000
AFIX   0
C16   1    0.250345   -0.078741    0.824071    11.00000    0.09602    0.07938 =
         0.15587    0.03290   -0.04567   -0.02900
AFIX  23
H16A  2    0.212550   -0.127384    0.792683    11.00000   -1.20000
H16B  2    0.203457   -0.095570    0.870885    11.00000   -1.20000
AFIX   0
C17   1    0.095341    0.073823    0.812054    11.00000    0.07523    0.08376 =
         0.10906    0.00749   -0.00299   -0.00921
AFIX  23
H17A  2    0.085213    0.151911    0.831738    11.00000   -1.20000
H17B  2    0.041458    0.018942    0.843814    11.00000   -1.20000
AFIX   0
C18   1    0.049585    0.079413    0.744086    11.00000    0.06635    0.06631 =
         0.12241   -0.00438   -0.00836   -0.00933
AFIX  23
H18A  2    0.073109    0.006198    0.720188    11.00000   -1.20000
H18B  2   -0.044783    0.088603    0.751004    11.00000   -1.20000
AFIX   0
C19   1    0.073336    0.199056    0.638177    11.00000    0.06265    0.08029 =
         0.09158   -0.01806   -0.02100    0.00932
C20   1   -0.000998    0.122262    0.607702    11.00000    0.09164    0.10568 =
         0.13471   -0.03953   -0.04475    0.00658
AFIX  43
H20   2   -0.030908    0.051889    0.631446    11.00000   -1.20000
AFIX   0
C21   1   -0.030325    0.150236    0.542526    11.00000    0.11605    0.15008 =
         0.15632   -0.06406   -0.05928    0.00821
AFIX  43
H21   2   -0.080194    0.098093    0.522350    11.00000   -1.20000
AFIX   0
C22   1    0.011322    0.251475    0.506926    11.00000    0.10445    0.18828 =
         0.10416   -0.04530   -0.04877    0.02526
AFIX  43
H22   2   -0.009359    0.268274    0.462533    11.00000   -1.20000
AFIX   0
C23   1    0.085367    0.331197    0.536426    11.00000    0.08741    0.14474 =
         0.08875   -0.00180   -0.01876    0.01756
AFIX  43
H23   2    0.113607    0.401630    0.512178    11.00000   -1.20000
AFIX   0
C24   1    0.116677    0.304027    0.602897    11.00000    0.06027    0.09968 =
         0.08129   -0.01671   -0.01865    0.01360
C25   1    0.371227    0.364315    0.825327    11.00000    0.07084    0.05242 =
         0.04195   -0.00042   -0.01248   -0.00268
C26   1    0.237170    0.395641    0.842984    11.00000    0.07653    0.07214 =
         0.05510   -0.00476   -0.02065    0.00383
AFIX  43
H26   2    0.167447    0.354994    0.831029    11.00000   -1.20000
AFIX   0
C27   1    0.228143    0.499492    0.881947    11.00000    0.10944    0.07767 =
         0.06364   -0.01170   -0.01925    0.03006
AFIX  43
H27   2    0.151339    0.539146    0.900143    11.00000   -1.20000
AFIX   0
C28   1    0.353121    0.531920    0.888330    11.00000    0.13834    0.05903 =
         0.07001   -0.01749   -0.03470   -0.00052
AFIX  43
H28   2    0.374136    0.597218    0.911858    11.00000   -1.20000
AFIX   0
C29   1    0.443568    0.450857    0.853728    11.00000    0.08590    0.06676 =
         0.06179   -0.00625   -0.01859   -0.01791
AFIX  43
H29   2    0.533995    0.453246    0.850042    11.00000   -1.20000
AFIX   0
C30   1    0.233813    0.221653    0.985064    11.00000    0.13195    0.10331 =
         0.07182    0.02278   -0.01969   -0.01188
AFIX  43
H30   2    0.167309    0.177326    0.972507    11.00000   -1.20000
AFIX   0
C31   1    0.216963    0.320872    1.026460    11.00000    0.10938    0.14518 =
         0.05651    0.00708    0.00542    0.02422
AFIX  43
H31   2    0.137614    0.354746    1.046112    11.00000   -1.20000
AFIX   0
C32   1    0.340197    0.359734    1.032939    11.00000    0.14198    0.13555 =
         0.04749   -0.01453   -0.03295    0.01743
AFIX  43
H32   2    0.357919    0.424548    1.057829    11.00000   -1.20000
AFIX   0
C33   1    0.433846    0.284370    0.995429    11.00000    0.10623    0.14483 =
         0.06334    0.00691   -0.02770    0.02952
AFIX  43
H33   2    0.524073    0.290169    0.991391    11.00000   -1.20000
AFIX   0
C34   1    0.367681    0.200327    0.965723    11.00000    0.14713    0.09089 =
         0.05703    0.01505   -0.01369    0.03158
AFIX  43
H34   2    0.405670    0.139904    0.937662    11.00000   -1.20000
AFIX   0
C35   1    0.426789    0.258197    0.788142    11.00000    0.07068    0.05794 =
         0.04257   -0.00093   -0.01236   -0.00160
AFIX  23
H35A  2    0.385176    0.187471    0.811398    11.00000   -1.20000
H35B  2    0.519355    0.251741    0.790619    11.00000   -1.20000
AFIX   0
C36   1    0.479204    0.162396    0.674901    11.00000    0.08649    0.05935 =
         0.05352   -0.00971   -0.01326    0.01441
AFIX  23
H36A  2    0.459739    0.088809    0.702405    11.00000   -1.20000
H36B  2    0.572603    0.174698    0.669616    11.00000   -1.20000
AFIX   0
C37   1    0.441425    0.151083    0.604174    11.00000    0.07841    0.05666 =
         0.04965   -0.01124   -0.00961    0.01296
C38   1    0.480576    0.232662    0.550122    11.00000    0.12593    0.06855 =
         0.05975   -0.00432   -0.01605   -0.00726
AFIX  43
H38   2    0.532297    0.295913    0.557428    11.00000   -1.20000
AFIX   0
C39   1    0.444724    0.222305    0.485849    11.00000    0.14112    0.08617 =
         0.05675    0.00272   -0.02203   -0.00055
AFIX  43
H39   2    0.471818    0.279001    0.450283    11.00000   -1.20000
AFIX   0
C40   1    0.369758    0.130034    0.473030    11.00000    0.09905    0.09452 =
         0.05691   -0.01775   -0.02282    0.03179
C41   1    0.330216    0.049375    0.526637    11.00000    0.08185    0.08653 =
         0.08766   -0.02560   -0.02150    0.00094
AFIX  43
H41   2    0.278682   -0.013795    0.518984    11.00000   -1.20000
AFIX   0
C42   1    0.365001    0.059243    0.592360    11.00000    0.08188    0.07469 =
         0.06258   -0.00746   -0.00806    0.00158
AFIX  43
H42   2    0.336341    0.003490    0.628204    11.00000   -1.20000
AFIX   0
C43   1    0.328318    0.117152    0.402122    11.00000    0.14978    0.14938 =
         0.07669   -0.03175   -0.05021    0.02690
AFIX 137
H43A  2    0.263016    0.176600    0.395441    11.00000   -1.50000
H43B  2    0.293028    0.039396    0.400170    11.00000   -1.50000
H43C  2    0.402723    0.127319    0.365944    11.00000   -1.50000
AFIX   0
F1    5    0.941145    0.646251    0.683032    11.00000    0.18051    0.17038 =
         0.13297   -0.06714    0.01821   -0.07319
F2    5    0.883577    0.833799    0.711262    11.00000    0.16519    0.13698 =
         0.22566    0.04510   -0.04684    0.02294
F3    5    1.084711    0.769537    0.712313    11.00000    0.09829    0.11190 =
         0.21497   -0.04820    0.03356   -0.03026
F4    5    0.947807    0.807215    0.808799    11.00000    0.15124    0.17465 =
         0.16707   -0.09188    0.01349   -0.05864
F5    5    1.007332    0.616265    0.780691    11.00000    0.15476    0.14514 =
         0.25255    0.06925   -0.05187    0.02326
F6    5    0.809028    0.679542    0.781768    11.00000    0.09911    0.11364 =
         0.17608   -0.04453    0.02122   -0.03258
N1    3    0.408703    0.263365    0.712948    11.00000    0.07259    0.05159 =
         0.04575   -0.00418   -0.01347    0.00422
AFIX  23
H1C   2    0.323928    0.260258    0.710464    11.00000   -1.20000
H1D   2    0.438748    0.332071    0.692591    11.00000   -1.20000
AFIX   0
O1    4    0.189256    0.375063    0.636907    11.00000    0.07167    0.07680 =
         0.08713    0.00839   -0.01801   -0.00087
O2    4    0.415498    0.514382    0.646293    11.00000    0.06654    0.06637 =
         0.09560   -0.00839   -0.01218    0.00804
O3    4    0.645452    0.417936    0.673992    11.00000    0.06973    0.06836 =
         0.09990    0.02296   -0.02362   -0.00896
O4    4    0.763652    0.286583    0.780860    11.00000    0.07476    0.06487 =
         0.08495    0.01856   -0.02470   -0.00867
O5    4    0.687780    0.089595    0.844707    11.00000    0.08908    0.07375 =
         0.11081    0.03522   -0.02879   -0.01057
O6    4    0.472333   -0.050327    0.824180    11.00000    0.08501    0.06584 =
         0.39215    0.03787   -0.08064   -0.00564
O7    4    0.227379    0.036521    0.806598    11.00000    0.07747    0.07899 =
         0.16407    0.03696   -0.01675   -0.01190
O8    4    0.109105    0.179295    0.702385    11.00000    0.07087    0.06400 =
         0.09685   -0.00837   -0.01988   -0.00477
HKLF 4

REM  mo_160522VT2_150_0m in P-1
REM R1 =  0.0565 for    6111 Fo > 4sig(Fo)  and  0.0883 for all    9220 data
REM    542 parameters refined using      0 restraints

END

WGHT      0.0787      0.9909

REM Highest difference peak  0.544,  deepest hole -0.501,  1-sigma level  0.045
Q1    1   0.4604 -0.0584  0.8515  11.00000  0.05    0.54
Q2    1   0.4708 -0.0832  0.7831  11.00000  0.05    0.50
Q3    1   0.8324  0.7357  0.7085  11.00000  0.05    0.49
Q4    1   1.0770  0.6916  0.7724  11.00000  0.05    0.46
Q5    1   0.9930  0.6021  0.7230  11.00000  0.05    0.40
;
_shelx_res_checksum   36790

_shelx_hkl_file
;
   1   0   0 1.49934 0.37130   3
   1   0   0 -0.0563 0.35282   4
   2   0   0 100.333 4.52108   4
   2   0   0 107.707 4.10300   3
   3   0   0 1017.52 32.0778   3
   3   0   0 997.937 32.7715   4
   4   0   0 54.0715 3.98081   4
   4   0   0 56.0674 3.36619   3
   5   0   0 43.8772 2.28007   1
   5   0   0 42.8683 4.48932   4
   6   0   0 11.8003 1.61271   1
   6   0   0 11.2352 1.73085   1
   6   0   0 8.06250 3.62846   4
   7   0   0 526.242 17.5745   1
   7   0   0 518.077 17.6883   1
   7   0   0 527.148 20.8944   4
   8   0   0 54.7742 6.52984   4
   8   0   0 58.1791 4.34436   1
   8   0   0 59.6294 4.14435   1
   9   0   0 94.4248 5.81679   1
   9   0   0 95.4598 8.63763   4
   9   0   0 100.460 6.03396   1
  10   0   0 -2.0323 1.97705   1
  10   0   0 -2.3479 4.18779   4
  10   0   0 -0.3156 2.28638   1
  11   0   0 9.66432 5.51580   4
  11   0   0 16.8050 3.43347   1
  11   0   0 12.9791 3.21924   1
  12   0   0 -3.4897 4.22337   4
  12   0   0 3.44252 2.86524   1
  12   0   0 -1.2531 2.63461   1
  12  -1   0 -4.8378 4.55691   4
  12  -1   0 1.55409 2.33921   1
  12  -1   0 -2.2639 2.44774   1
  11  -1   0 -3.7795 2.13296   1
  11  -1   0 -10.523 4.17549   4
  11  -1   0 -0.5532 2.18340   1
  10  -1   0 -0.4719 2.11972   1
  10  -1   0 -2.9468 1.91272   1
  10  -1   0 -3.3946 4.22376   4
   9  -1   0 43.6857 3.91797   1
   9  -1   0 53.1796 3.85140   1
   9  -1   0 43.9734 6.41417   4
   8  -1   0 21.0733 4.86739   4
   7  -1   0 113.765 6.60269   3
   7  -1   0 106.199 7.73507   4
   6  -1   0 55.6980 5.51877   4
   6  -1   0 49.5021 4.17229   3
   5  -1   0 39.8892 4.36971   4
   5  -1   0 39.8037 3.37735   3
   4  -1   0 747.036 24.7737   3
   4  -1   0 759.592 25.6373   4
   3  -1   0 6990.50 216.686   3
   3  -1   0 7132.85 217.325   4
   2  -1   0 1.23392 0.97882   4
   0  -1   0 807.404 25.5350   1
   0  -1   0 830.315 25.1505   2
   0  -1   0 797.034 25.3200   5
   0   1   0 819.294 25.1527   2
   1   1   0 4035.30 125.373   1
   1   1   0 4098.42 125.352   1
   1   1   0 3994.40 125.010   5
   1   1   0 4180.70 125.326   4
   2   1   0 3738.82 114.249   4
   2   1   0 3693.47 113.754   1
   2   1   0 3684.12 113.709   1
   2   1   0 3672.82 113.168   5
   3   1   0 3662.96 113.952   4
   3   1   0 3664.17 112.923   1
   3   1   0 3667.88 112.998   1
   4   1   0 282.030 10.1177   1
   4   1   0 286.864 11.3904   4
   4   1   0 284.643 10.0289   1
   5   1   0 299.814 11.1074   1
   5   1   0 306.167 12.9369   4
   5   1   0 315.553 11.0673   1
   6   1   0 190.559 8.00891   1
   6   1   0 195.074 10.0702   4
   6   1   0 182.535 7.78086   1
   7   1   0 205.673 8.66168   1
   7   1   0 199.072 8.76257   1
   7   1   0 198.338 10.9185   4
   8   1   0 49.3274 4.51133   1
   8   1   0 55.4287 4.75846   1
   8   1   0 50.3150 6.40981   4
   9   1   0 24.9556 3.81659   1
   9   1   0 22.4025 5.79954   4
   9   1   0 19.4356 3.52293   1
  10   1   0 16.5850 3.33491   1
  10   1   0 11.3843 3.26777   1
  10   1   0 10.7184 4.81395   4
  11   1   0 2.97937 2.68458   1
  11   1   0 1.84001 2.77419   1
  11   1   0 -4.7016 4.47221   4
  12   1   0 -4.2387 2.86874   1
  12   1   0 4.75271 3.16601   1
  12   1   0 -6.9721 4.32313   4
  12  -2   0 4.24150 2.46210   1
  12  -2   0 -0.3641 2.13536   1
  12  -2   0 -8.1596 4.53286   4
  12  -2   0 2.75779 2.17668   1
  11  -2   0 -0.7265 4.50566   4
  11  -2   0 2.40009 2.07311   1
  11  -2   0 2.40069 2.04727   1
  10  -2   0 11.7898 2.15885   1
  10  -2   0 7.38974 2.20273   1
  10  -2   0 17.9678 5.44751   4
   9  -2   0 36.3087 4.92044   3
   9  -2   0 37.8290 6.22167   4
   8  -2   0 34.6296 5.64441   4
   8  -2   0 38.6494 4.69049   3
   7  -2   0 169.701 8.54439   3
   7  -2   0 193.016 10.1423   4
   6  -2   0 111.407 7.32738   4
   6  -2   0 125.222 6.41972   3
   5  -2   0 6.34832 2.70139   4
   5  -2   0 5.89458 1.98305   3
   4  -2   0 77.9717 5.01886   4
   4  -2   0 88.9204 4.46862   3
   3  -2   0 3770.87 116.856   4
   2  -2   0 1051.41 32.6877   1
   2  -2   0 1068.92 33.5284   4
   0  -2   0 2960.74 91.9429   1
   0  -2   0 3003.67 91.1233   2
   0  -2   0 3010.04 91.4707   5
   0   2   0 2919.73 91.1584   2
  -1  -2   0 2147.55 67.7971   1
  -1  -2   0 2180.14 66.9566   2
   1   2   0 2221.28 67.2780   4
   1   2   0 2150.78 67.7462   5
  -2  -2   0 4051.76 125.317   2
   2   2   0 4139.68 126.408   1
   2   2   0 4112.99 126.427   1
   2   2   0 4127.17 126.284   4
   2   2   0 4013.45 125.694   5
  -3  -2   0 26.6987 1.60892   2
   3   2   0 32.5179 2.74586   1
   3   2   0 25.0587 2.91024   4
   3   2   0 27.7860 1.88437   5
   3   2   0 27.9140 2.46388   1
  -4  -2   0 208.318 7.04700   2
   4   2   0 209.850 8.46951   1
   4   2   0 215.612 9.26938   4
   4   2   0 213.651 8.63014   1
   5   2   0 19.8908 3.61983   4
   5   2   0 18.0685 2.85532   1
   5   2   0 18.8859 2.66667   1
   6   2   0 234.515 10.0050   1
   6   2   0 232.348 11.3243   4
   6   2   0 242.926 10.2799   1
   7   2   0 195.397 9.27998   1
   7   2   0 194.341 9.11063   1
   7   2   0 196.705 10.8941   4
   8   2   0 26.1997 3.67481   1
   8   2   0 14.8313 5.28414   4
   8   2   0 27.3144 3.93883   1
   9   2   0 4.73665 4.65958   4
   9   2   0 7.62533 3.13373   1
   9   2   0 5.28753 2.76876   1
  10   2   0 8.13579 3.19689   1
  10   2   0 6.11152 3.16822   1
  10   2   0 6.02791 5.26691   4
  11   2   0 -1.0066 4.81652   4
  11   2   0 -0.3012 2.96528   1
  11   2   0 -1.2448 2.72402   1
  12   2   0 4.60536 3.87214   1
  12   2   0 -2.8345 4.18637   4
  12  -3   0 -0.8335 1.80580   1
  11  -3   0 -1.4024 4.48033   4
  10  -3   0 5.14867 4.51194   4
  10  -3   0 1.83540 2.96756   3
   9  -3   0 -4.9171 3.44951   4
   9  -3   0 3.52131 3.08016   3
   8  -3   0 323.848 14.9600   4
   8  -3   0 313.433 13.6081   3
   7  -3   0 32.0034 4.85139   4
   7  -3   0 37.3948 4.24149   3
   6  -3   0 380.056 15.5903   4
   6  -3   0 404.093 14.9845   3
   5  -3   0 691.036 23.7249   3
   5  -3   0 702.935 24.4112   4
   4  -3   0 195.363 8.39863   4
   3  -3   0 54.7418 2.58045   1
   3  -3   0 50.9562 3.34110   4
   3  -3   0 60.8575 2.61919   1
   2  -3   0 1505.62 46.2517   4
   2  -3   0 1465.30 46.3822   1
   2  -3   0 1476.25 46.4410   1
   1  -3   0 690.406 22.6296   1
   1  -3   0 663.608 21.6942   5
   1  -3   0 683.498 21.6482   5
   1  -3   0 699.684 22.6058   1
  -1   3   0 704.042 21.4190   2
   0  -3   0 286.908 10.2794   1
   0  -3   0 279.651 9.03726   2
   0  -3   0 269.183 9.49524   5
   0   3   0 270.556 9.11083   2
  -1  -3   0 215.386 8.48644   1
  -1  -3   0 199.276 7.22396   2
   1   3   0 216.914 7.40402   4
   1   3   0 215.933 7.33566   2
   1   3   0 204.775 8.37361   1
  -2  -3   0 1197.59 37.4856   2
   2   3   0 1182.28 38.1972   4
   2   3   0 1185.95 38.0099   5
   2   3   0 1213.66 37.5055   2
   2   3   0 1208.79 38.9324   1
  -3  -3   0 558.180 18.1572   2
   3   3   0 561.329 19.6763   1
   3   3   0 563.249 18.6617   5
   3   3   0 567.886 19.5032   4
   3   3   0 558.183 19.7051   1
   3   3   0 565.059 17.8977   2
  -4  -3   0 41.7134 2.48914   2
   4   3   0 41.2878 3.74748   1
   4   3   0 42.0077 2.85707   5
   4   3   0 37.9986 3.98898   4
   4   3   0 41.7326 4.05036   1
  -5  -3   0 123.352 5.01118   2
   5   3   0 125.067 7.03918   1
   5   3   0 124.321 4.77452   5
   5   3   0 125.273 4.81824   5
   5   3   0 123.518 7.45009   4
   5   3   0 114.053 6.69453   1
  -6  -3   0 236.618 8.61746   2
   6   3   0 241.604 11.0760   1
   6   3   0 244.873 10.8964   1
   6   3   0 242.945 11.8227   4
  -7  -3   0 9.83937 1.76393   2
   7   3   0 6.99266 2.73109   1
   7   3   0 11.9915 4.28847   4
   7   3   0 9.83291 3.35163   1
   8   3   0 -0.8838 2.76994   1
   8   3   0 -1.1742 2.32475   1
   8   3   0 -2.1475 3.29289   4
   9   3   0 14.6776 3.94191   1
   9   3   0 21.0821 5.52794   4
   9   3   0 24.9966 4.32480   1
  10   3   0 -0.2402 3.11606   1
  10   3   0 0.69881 2.90079   1
  10   3   0 3.09890 4.95442   4
  11   3   0 6.85582 3.75038   1
  11   3   0 -4.3635 4.63202   4
  12   3   0 -2.6081 5.16012   4
  12   3   0 -3.1226 3.49715   1
  11  -4   0 2.47854 3.43221   3
  10  -4   0 -3.2613 3.91871   4
  10  -4   0 4.79076 3.20447   3
   9  -4   0 34.1190 4.88717   3
   9  -4   0 28.0717 5.41098   4
   8  -4   0 5.94098 3.10288   3
   8  -4   0 5.09088 3.49047   4
   7  -4   0 14.7424 3.89019   4
   7  -4   0 13.0709 3.20204   3
   6  -4   0 127.369 7.48888   4
   6  -4   0 142.881 7.30337   3
   5  -4   0 23.5440 3.45297   4
   5  -4   0 22.5228 2.00905   1
   5  -4   0 22.0832 2.21880   1
   5  -4   0 19.9776 1.99280   1
   4  -4   0 530.961 17.6528   1
   4  -4   0 520.859 18.4802   4
   4  -4   0 539.218 17.6080   1
   4  -4   0 537.064 17.6240   1
   3  -4   0 686.148 22.3673   4
   3  -4   0 683.045 22.4862   1
   3  -4   0 674.386 22.4077   1
   2  -4   0 201.664 8.19576   1
   2  -4   0 207.391 8.27801   1
   2  -4   0 209.024 7.14750   4
   1  -4   0 249.475 8.69045   5
   1  -4   0 251.780 8.61045   5
   1  -4   0 250.897 9.84611   1
   1  -4   0 251.301 9.89516   1
  -1   4   0 253.889 8.37945   2
   0  -4   0 1259.21 39.0558   2
   0  -4   0 1239.88 40.7646   1
   0  -4   0 1267.65 39.7257   5
   0   4   0 1255.66 39.2573   2
  -1  -4   0 837.706 26.3661   2
  -1  -4   0 837.745 28.0695   1
   1   4   0 838.571 27.9693   1
   1   4   0 802.822 26.4297   2
   1   4   0 834.489 26.3395   4
  -2  -4   0 915.348 30.3560   1
  -2  -4   0 897.528 28.6295   2
   2   4   0 906.222 30.3772   1
   2   4   0 891.492 29.1246   4
   2   4   0 888.615 29.3159   5
   2   4   0 897.594 28.6754   2
  -3  -4   0 725.106 22.7848   2
   3   4   0 689.248 23.7928   4
   3   4   0 697.644 22.6196   2
   3   4   0 695.640 23.4158   5
   3   4   0 700.421 24.6846   1
  -4  -4   0 7.34605 1.72909   2
   4   4   0 6.69330 2.64381   1
   4   4   0 8.87905 2.73833   4
   4   4   0 5.60034 1.96796   5
   4   4   0 7.51593 1.13537   2
   4   4   0 6.62036 2.31494   1
   4   4   0 8.62583 1.25066   2
  -5  -4   0 305.054 10.8423   2
   5   4   0 312.270 13.0765   4
   5   4   0 300.797 11.0598   5
   5   4   0 302.545 13.0447   1
   5   4   0 295.168 13.1576   1
  -6  -4   0 1318.92 41.7851   2
   6   4   0 1322.75 44.5713   1
   6   4   0 1342.51 44.8605   4
   6   4   0 1289.91 41.3023   5
   6   4   0 1309.08 44.4398   1
   6   4   0 1318.24 41.3449   5
  -7  -4   0 36.2952 3.11014   2
   7   4   0 21.6101 4.37206   1
   7   4   0 31.4844 4.57394   1
   7   4   0 29.1680 5.21247   4
  -8  -4   0 1.89379 1.78767   2
   8   4   0 4.77216 3.29325   1
   8   4   0 -1.5898 3.87986   4
   8   4   0 2.31452 2.77340   1
   9   4   0 1.90674 3.99969   4
   9   4   0 0.32229 3.12883   1
   9   4   0 0.21972 3.40698   1
  10   4   0 1.88011 5.13066   4
  10   4   0 3.99259 3.81587   1
  11   4   0 -0.7296 5.04026   4
  11   4   0 -2.1245 3.62758   1
  12   4   0 -6.9672 5.05583   4
  12   4   0 -0.5940 4.31766   1
  11  -5   0 0.59594 3.26604   3
  10  -5   0 1.44964 1.72470   1
  10  -5   0 2.02781 3.16676   3
   9  -5   0 18.1420 4.03799   3
   9  -5   0 22.6276 4.92747   4
   8  -5   0 48.4154 3.57587   1
   8  -5   0 49.5982 5.86009   4
   8  -5   0 49.3301 3.57975   1
   8  -5   0 44.2312 5.37286   3
   8  -5   0 50.3314 3.74430   1
   7  -5   0 50.6600 3.54994   1
   7  -5   0 54.2950 3.82265   1
   7  -5   0 46.1909 5.32773   4
   7  -5   0 53.8325 5.40954   3
   7  -5   0 53.0784 3.53667   1
   6  -5   0 548.135 20.5402   1
   6  -5   0 670.282 20.8255   1
   6  -5   0 626.097 22.4209   4
   6  -5   0 632.502 20.8276   1
   5  -5   0 -1.6054 1.61939   1
   5  -5   0 -1.3285 2.00796   4
   5  -5   0 -1.9623 1.42426   1
   5  -5   0 -1.7587 1.48427   1
   4  -5   0 191.909 8.23653   1
   4  -5   0 204.373 8.11629   4
   4  -5   0 182.688 8.10606   1
   3  -5   0 35.8817 3.65724   1
   3  -5   0 36.8779 3.69161   1
   2  -5   0 30.4321 3.42293   1
   2  -5   0 23.4299 3.12171   1
   2  -5   0 24.3467 1.60374   5
   2  -5   0 23.4090 1.64076   5
  -2   5   0 21.5222 1.67433   2
   1  -5   0 383.416 14.7618   1
   1  -5   0 406.633 14.9174   1
   1  -5   0 389.627 12.1791   2
   1  -5   0 393.767 13.1402   5
   1  -5   0 381.805 12.1526   2
   1  -5   0 378.047 13.2001   5
  -1   5   0 393.988 12.8930   2
   0  -5   0 -1.3394 1.56690   1
   0  -5   0 -1.4720 0.83745   2
   0  -5   0 0.02335 1.22199   5
   0   5   0 0.36794 0.99815   2
  -1  -5   0 631.791 21.3348   5
  -1  -5   0 646.139 22.7140   1
  -1  -5   0 617.020 20.4626   2
   1   5   0 622.054 20.6397   2
   1   5   0 640.100 22.4201   1
  -2  -5   0 -1.8230 1.84835   1
  -2  -5   0 -1.2149 1.26572   2
  -2  -5   0 -1.1136 1.41444   5
   2   5   0 3.91178 1.60179   4
   2   5   0 -1.9267 1.16690   2
   2   5   0 4.90190 2.50411   1
   2   5   0 0.34572 1.43020   5
  -3  -5   0 2.35758 1.50933   2
   3   5   0 1.03482 1.70082   5
   3   5   0 6.06129 1.60963   2
   3   5   0 3.66003 1.88870   4
   3   5   0 3.19826 2.37510   1
  -4  -5   0 128.689 5.89872   2
   4   5   0 123.734 6.47104   5
   4   5   0 132.439 7.15060   4
   4   5   0 133.124 8.07919   1
   4   5   0 135.728 5.51376   2
  -5  -5   0 585.839 19.7851   2
   5   5   0 579.642 21.8730   4
   5   5   0 584.689 20.2974   5
   5   5   0 595.523 22.5386   1
   5   5   0 577.869 22.3780   1
  -6  -5   0 -2.1568 1.67907   2
   6   5   0 -1.2795 2.38939   1
   6   5   0 -0.8058 2.77696   4
   6   5   0 -4.5201 1.47815   5
   6   5   0 -1.0140 2.80186   1
  -7  -5   0 14.0862 2.69353   2
   7   5   0 14.8591 3.81270   1
   7   5   0 16.7041 1.87646   5
   7   5   0 14.8406 4.09132   1
   7   5   0 15.4189 4.36403   4
  -8  -5   0 21.3158 2.97602   2
   8   5   0 9.78133 4.62715   4
   8   5   0 16.9859 4.57313   1
   9   5   0 -0.3285 4.44205   4
   9   5   0 -1.4756 3.55884   1
  10   5   0 -2.3875 4.03390   4
  10   5   0 3.48834 4.44876   1
  11   5   0 5.45506 5.56437   4
  11   5   0 0.28264 4.71112   1
  12   5   0 -1.8544 4.83595   1
  11  -6   0 2.30632 2.18730   1
  11  -6   0 0.02045 3.31849   3
  11  -6   0 -2.5976 2.38492   1
  11  -6   0 1.19498 2.30582   1
  10  -6   0 16.8071 3.08700   1
  10  -6   0 17.4951 4.49965   3
  10  -6   0 9.00667 2.52912   1
  10  -6   0 9.34672 2.41097   1
   9  -6   0 3.30309 2.01705   1
   9  -6   0 1.74826 3.19819   3
   9  -6   0 2.56335 2.11996   1
   9  -6   0 2.92432 2.25815   1
   8  -6   0 24.4071 3.26079   1
   8  -6   0 24.1763 3.07752   1
   8  -6   0 18.3377 2.96225   1
   8  -6   0 27.2409 4.53974   3
   7  -6   0 7.49364 2.41669   1
   7  -6   0 -1.3923 2.08968   1
   7  -6   0 4.78156 2.20540   1
   6  -6   0 2.67654 2.23942   1
   6  -6   0 -3.0943 1.95971   1
   5  -6   0 190.781 8.60976   1
   5  -6   0 177.718 8.60038   1
   4  -6   0 69.3375 5.61817   1
   4  -6   0 74.2213 5.65456   1
   3  -6   0 732.059 25.5041   1
   3  -6   0 723.975 25.5201   1
  -3   6   0 724.219 22.9169   2
   2  -6   0 847.671 29.6090   1
   2  -6   0 853.008 27.0230   5
   2  -6   0 876.466 29.7526   1
   2  -6   0 852.701 27.1230   5
  -2   6   0 849.804 27.1797   2
   1  -6   0 1936.45 58.9182   2
   1  -6   0 1957.31 62.3922   1
   1  -6   0 1946.74 60.0989   5
   1  -6   0 1886.15 58.8809   2
   1  -6   0 1917.22 60.2040   5
   1  -6   0 1881.76 62.2920   1
  -1   6   0 1909.63 59.8283   2
   0  -6   0 0.96240 2.41251   1
   0  -6   0 -0.8479 1.20959   2
   0  -6   0 0.76192 1.68836   5
   0   6   0 3.14716 1.61272   2
  -1  -6   0 473.100 15.8692   2
  -1  -6   0 460.601 18.4270   1
  -1  -6   0 478.027 16.8760   5
   1   6   0 479.856 18.2094   1
   1   6   0 468.008 16.1466   2
  -2  -6   0 33.8021 4.65860   1
  -2  -6   0 32.2292 3.40793   5
  -2  -6   0 31.2314 2.98125   2
   2   6   0 33.2357 3.06553   2
   2   6   0 50.6300 5.00274   5
   2   6   0 26.9375 3.93656   1
  -3  -6   0 55.6898 5.43507   1
  -3  -6   0 46.5953 3.59794   2
   3   6   0 46.9482 3.54223   2
   3   6   0 44.4945 3.94315   4
   3   6   0 46.8281 5.01370   1
   3   6   0 43.4348 4.03700   5
  -4  -6   0 486.363 16.7027   2
   4   6   0 487.523 19.5192   1
   4   6   0 473.693 17.8608   4
   4   6   0 469.259 17.5310   5
   4   6   0 469.495 16.3781   2
  -5  -6   0 21.4792 2.90590   2
   5   6   0 24.9435 4.05199   4
   5   6   0 22.8433 3.24506   5
   5   6   0 25.2787 2.31815   2
   5   6   0 23.2244 4.30479   1
  -6  -6   0 -1.6182 1.78027   2
   6   6   0 1.59136 3.26100   1
   6   6   0 1.28238 1.96624   5
   6   6   0 -3.8022 2.76620   4
  -7  -6   0 0.76505 2.29240   2
   7   6   0 -0.6536 3.39540   1
   7   6   0 -6.2330 3.14860   4
   7   6   0 2.69339 1.84786   5
  -8  -6   0 19.2907 3.25724   2
   8   6   0 20.3296 5.17510   1
   8   6   0 11.5034 5.06657   4
  -9  -6   0 18.9851 3.76031   2
   9   6   0 21.9722 5.80889   1
   9   6   0 13.6641 5.35193   4
  10   6   0 -4.6084 4.09843   1
  10   6   0 -2.2358 4.28514   4
  11   6   0 0.12221 4.75486   1
  11  -7   0 6.53302 2.76322   1
  11  -7   0 11.6541 3.42822   1
  10  -7   0 8.86059 3.00205   1
  10  -7   0 5.10422 3.71634   3
  10  -7   0 9.27753 2.76740   1
   9  -7   0 7.18566 2.92802   1
   9  -7   0 2.36140 2.36727   1
   9  -7   0 7.54492 3.72135   3
   8  -7   0 2.67629 2.61330   1
   8  -7   0 -0.7711 2.21214   1
   8  -7   0 3.70365 3.21894   3
   7  -7   0 2.20680 2.47068   1
   7  -7   0 -1.9339 2.25731   1
   6  -7   0 23.8245 3.78158   1
   6  -7   0 29.1418 4.08291   1
   5  -7   0 2.64509 2.54899   1
   5  -7   0 1.95873 2.48909   1
   4  -7   0 67.5775 5.89466   1
   4  -7   0 56.2802 5.68078   1
  -4   7   0 59.8866 3.01902   2
   3  -7   0 61.3602 5.93443   1
   3  -7   0 61.5368 5.85644   1
  -3   7   0 58.0240 3.29974   2
   2  -7   0 647.201 21.2618   5
   2  -7   0 666.378 24.3725   1
   2  -7   0 673.066 24.4345   1
   2  -7   0 652.127 21.1676   5
  -2   7   0 635.940 21.4054   2
   1  -7   0 81.2451 4.44482   5
   1  -7   0 81.0146 4.66768   5
   1  -7   0 82.7235 3.02719   2
   1  -7   0 83.3625 7.15676   1
   1  -7   0 83.8894 6.79329   1
  -1   7   0 84.2797 4.66150   2
   0  -7   0 300.739 13.6454   1
   0  -7   0 288.492 11.4022   5
   0  -7   0 296.224 10.1412   2
   0   7   0 281.907 10.8328   2
  -1  -7   0 55.3858 3.53216   2
  -1  -7   0 55.0291 4.43439   5
  -1  -7   0 42.5967 5.14566   1
   1   7   0 48.5709 5.12648   1
   1   7   0 55.5909 3.87543   2
  -2  -7   0 1.22130 2.61006   1
  -2  -7   0 -0.9860 1.68567   5
  -2  -7   0 2.12515 1.78846   2
   2   7   0 1.47360 2.52769   1
   2   7   0 -1.5927 2.09592   5
   2   7   0 -0.7610 1.56590   2
  -3  -7   0 47.6856 4.63490   5
  -3  -7   0 52.0936 5.70937   1
  -3  -7   0 47.7344 4.00999   2
   3   7   0 58.0329 4.93470   5
   3   7   0 48.4595 5.68886   1
   3   7   0 54.7084 4.00347   2
  -4  -7   0 36.6220 3.46989   2
   4   7   0 34.6353 5.02896   1
   4   7   0 29.2754 3.80266   4
   4   7   0 28.7126 3.00554   2
   4   7   0 28.3519 3.44712   5
  -5  -7   0 138.390 7.00288   2
   5   7   0 128.661 9.58282   1
   5   7   0 136.585 6.16172   2
   5   7   0 138.883 7.67584   5
   5   7   0 135.022 8.33326   4
  -6  -7   0 57.6761 4.81947   2
   6   7   0 70.2995 5.58650   5
   6   7   0 51.0077 6.08400   4
   6   7   0 62.9594 7.31307   1
  -7  -7   0 2.59081 2.54965   2
   7   7   0 4.96316 2.36140   5
   7   7   0 6.81674 4.16074   4
   7   7   0 6.95266 4.27164   1
  -8  -7   0 92.1049 6.63485   2
   8   7   0 75.7304 4.86180   5
   8   7   0 77.9413 4.75496   5
   8   7   0 69.3379 8.42333   1
   8   7   0 53.0903 7.31983   4
  -9  -7   0 -0.0262 3.23841   2
   9   7   0 1.72301 4.32268   4
   9   7   0 1.52081 4.84986   1
  10   7   0 -0.5441 4.82191   1
  11   7   0 -0.4625 5.36387   1
  10  -8   0 4.39000 3.15579   1
  10  -8   0 5.33458 4.09178   3
  10  -8   0 2.11030 2.84864   1
   9  -8   0 4.54794 3.31860   1
   9  -8   0 5.39916 3.83649   3
   9  -8   0 4.90374 3.10637   1
   8  -8   0 3.77018 2.89614   1
   8  -8   0 3.61578 3.05182   1
   7  -8   0 0.50436 2.73251   1
   7  -8   0 1.14705 2.58684   1
   6  -8   0 3.44460 3.08918   1
   6  -8   0 2.30264 2.97830   1
   5  -8   0 120.311 8.64881   1
   5  -8   0 128.782 8.65221   1
   4  -8   0 6.26314 3.15638   1
   4  -8   0 1.54991 2.60347   1
  -4   8   0 4.45495 1.46369   2
   3  -8   0 338.191 15.0855   1
   3  -8   0 310.283 14.6099   1
  -3   8   0 336.114 11.7829   2
   2  -8   0 3.29616 2.62082   1
   2  -8   0 2.17858 1.22224   5
   2  -8   0 7.36433 1.52292   5
   2  -8   0 3.86544 2.91414   1
  -2   8   0 4.10957 1.64000   2
   1  -8   0 17.1906 4.02796   1
   1  -8   0 14.6256 2.34009   5
   1  -8   0 14.5518 2.47239   5
  -1   8   0 21.0265 2.64925   2
   0  -8   0 101.900 5.92583   5
   0  -8   0 102.217 4.58317   2
   0  -8   0 107.200 8.18590   1
   0  -8   0 95.6352 5.56888   5
   0   8   0 104.603 5.49040   2
  -1  -8   0 7.55365 3.49721   1
  -1  -8   0 3.41824 2.07820   5
  -1  -8   0 11.0278 2.01318   2
   1   8   0 5.09371 1.98939   2
  -2  -8   0 128.055 7.52373   5
  -2  -8   0 140.220 9.52016   1
  -2  -8   0 140.282 6.57114   2
   2   8   0 131.695 9.17292   1
   2   8   0 133.549 6.86836   2
  -3  -8   0 -2.9480 2.01683   2
  -3  -8   0 -0.3518 1.75965   5
  -3  -8   0 -1.2575 2.92030   1
   3   8   0 -1.1289 1.78276   2
   3   8   0 3.11537 3.18191   1
   3   8   0 -5.2288 1.77531   5
  -4  -8   0 17.4355 3.05043   2
   4   8   0 19.4791 3.38277   5
   4   8   0 19.9716 2.91368   2
   4   8   0 18.1321 4.96836   1
  -5  -8   0 24.2501 3.40145   2
   5   8   0 23.1791 3.73443   5
   5   8   0 22.5734 2.93569   2
   5   8   0 24.1536 5.51079   1
  -6  -8   0 37.0291 4.18072   2
   6   8   0 37.4217 6.40287   1
   6   8   0 42.3629 3.22754   2
   6   8   0 23.2217 3.98833   5
  -7  -8   0 12.7184 3.35386   2
   7   8   0 9.71454 3.13366   5
   7   8   0 5.30030 4.51330   1
  -8  -8   0 46.7209 5.07278   2
   8   8   0 37.8595 4.23387   5
   8   8   0 35.6591 7.03131   1
  -9  -8   0 -1.8499 3.15903   2
   9   8   0 1.22100 5.01925   1
 -10  -8   0 -1.6436 3.34451   2
  10   8   0 -6.1816 4.88638   1
   9  -9   0 7.14963 3.82546   3
   9  -9   0 5.00311 3.49457   1
   9  -9   0 1.63315 3.83387   1
   8  -9   0 -2.3234 3.06379   1
   8  -9   0 6.10169 3.82240   1
   7  -9   0 84.5524 7.80978   1
   7  -9   0 70.6901 7.27178   1
   6  -9   0 1.87627 3.12695   1
   6  -9   0 -2.2762 3.18043   1
   5  -9   0 46.9587 6.21416   1
   5  -9   0 47.6245 5.97372   1
   4  -9   0 0.99160 3.35703   1
   4  -9   0 0.86521 2.74342   1
  -4   9   0 -1.2694 2.62156   2
   3  -9   0 7.17753 4.60904   1
   3  -9   0 3.73313 3.38838   1
  -3   9   0 0.32088 1.76811   2
   2  -9   0 214.805 8.52507   5
   2  -9   0 232.410 12.7167   1
   2  -9   0 218.352 8.39174   5
  -2   9   0 221.737 9.20090   2
   1  -9   0 30.4742 5.41527   1
   1  -9   0 27.4542 3.27359   5
   1  -9   0 25.5508 3.19899   5
  -1   9   0 26.6542 3.15959   2
   0  -9   0 228.954 9.82019   5
   0  -9   0 222.788 8.27561   2
   0  -9   0 217.154 12.8116   1
   0  -9   0 238.569 10.2141   5
   0   9   0 222.840 9.60496   2
  -1  -9   0 252.892 9.64276   2
  -1  -9   0 267.325 13.9258   1
  -1  -9   0 252.256 11.2230   5
   1   9   0 235.940 10.4013   2
  -2  -9   0 235.491 13.4631   1
  -2  -9   0 240.858 9.75532   2
  -2  -9   0 247.074 11.2178   5
   2   9   0 242.116 10.3983   2
  -3  -9   0 28.6759 3.53584   2
   3   9   0 31.9249 3.69830   2
  -4  -9   0 95.1543 6.35805   2
   4   9   0 85.0144 10.7831   1
   4   9   0 109.057 6.33015   2
   4   9   0 90.4783 7.39466   5
  -5  -9   0 3.54752 2.68456   2
   5   9   0 0.68183 2.77317   5
   5   9   0 4.48662 2.31033   2
   5   9   0 2.35071 4.00247   1
  -6  -9   0 10.0978 3.22706   2
   6   9   0 9.35689 4.75798   1
   6   9   0 9.82717 3.26941   5
   6   9   0 14.8355 2.45530   2
  -7  -9   0 0.74297 2.94548   2
   7   9   0 3.29578 4.67901   1
   7   9   0 1.59463 2.87727   5
  -8  -9   0 11.6062 3.79737   2
   8   9   0 8.92268 5.63424   1
   8   9   0 11.6946 3.42722   5
  -9  -9   0 -0.3421 3.23735   2
   9   9   0 -0.0036 2.12219   5
   9   9   0 -0.0678 1.88162   5
   9   9   0 -0.0381 5.40387   1
  10   9   0 -3.9225 5.21155   1
   8 -10   0 -0.4214 3.61665   1
   7 -10   0 18.1320 5.00158   1
   6 -10   0 9.86347 4.38503   1
   5 -10   0 20.4984 5.30793   1
   4 -10   0 50.3126 6.97953   1
   3 -10   0 132.313 10.5607   1
  -3  10   0 132.380 7.00427   2
   2 -10   0 0.95802 1.32048   5
   2 -10   0 2.86076 1.63951   5
   2 -10   0 6.01813 4.04305   1
  -2  10   0 1.63279 2.15397   2
   1 -10   0 10.5320 4.41168   1
   1 -10   0 10.5706 2.51661   5
   1 -10   0 8.93284 2.22403   5
  -1  10   0 10.1133 2.68535   2
   0 -10   0 49.6758 5.00808   5
   0 -10   0 43.7600 6.53438   1
   0 -10   0 46.7935 4.64885   5
   0 -10   0 45.3271 2.98548   2
   0  10   0 43.3657 4.40103   2
  -1 -10   0 126.997 6.08522   2
  -1 -10   0 145.244 8.22859   5
  -1 -10   0 133.080 10.6046   1
  -1 -10   0 112.758 7.13567   5
   1  10   0 129.488 7.28379   2
  -2 -10   0 5.09084 2.31004   2
  -2 -10   0 8.87021 3.15560   5
  -3 -10   0 111.396 6.55043   2
   3  10   0 112.116 7.03314   2
  -4 -10   0 134.364 7.73794   2
   4  10   0 144.599 7.83151   2
  -5 -10   0 0.90339 2.90378   2
   5  10   0 6.81497 2.68293   2
  -6 -10   0 -3.0668 2.87881   2
   6  10   0 1.52180 2.93995   5
   6  10   0 -2.1950 1.93049   2
  -7 -10   0 3.70285 3.25322   2
   7  10   0 0.83272 2.93137   5
  -8 -10   0 2.02301 3.41415   2
   8  10   0 2.80841 3.15992   5
  -9 -10   0 -3.2306 3.30496   2
   9  10   0 -3.6775 2.32097   5
   7 -11   0 -0.1013 4.30475   1
   6 -11   0 0.02383 4.37473   1
   5 -11   0 12.0073 5.22984   1
   4 -11   0 -1.9462 4.27104   1
   3 -11   0 4.73526 4.82793   1
  -3  11   0 14.6793 3.37757   2
   2 -11   0 -0.1332 1.47558   5
   2 -11   0 -2.5698 3.99896   1
   2 -11   0 2.23618 1.77791   5
  -2  11   0 -3.0924 2.45693   2
   1 -11   0 6.78104 2.33286   5
   1 -11   0 6.49442 2.46970   5
   1 -11   0 6.71803 4.72598   1
  -1  11   0 2.76300 2.73545   2
   0 -11   0 85.3761 3.90860   2
   0 -11   0 90.0792 6.83071   5
   0 -11   0 84.7605 9.63885   1
   0 -11   0 66.1632 5.65091   5
   0  11   0 85.7421 6.49762   2
  -1 -11   0 6.76438 2.03969   2
  -1 -11   0 5.38416 3.11046   5
  -1 -11   0 0.10748 2.16195   5
   1  11   0 3.88766 2.87765   2
  -2 -11   0 9.43992 3.50307   5
  -2 -11   0 6.32726 2.51247   2
   2  11   0 13.0279 3.23686   2
  -3 -11   0 146.521 7.76471   2
   3  11   0 146.023 8.39989   2
  -4 -11   0 25.5828 3.79363   2
   4  11   0 24.8625 3.98893   2
  -5 -11   0 2.37857 2.81861   2
   5  11   0 -1.7863 2.51685   2
  -6 -11   0 0.03204 3.00001   2
   6  11   0 -0.7233 2.32181   2
  -7 -11   0 -0.1512 3.31138   2
   7  11   0 -0.0606 3.67681   5
   7  11   0 -1.3315 1.74897   2
  -8 -11   0 4.39521 3.54156   2
   8  11   0 4.04068 3.89849   5
   6 -12   0 3.16903 5.04851   1
   5 -12   0 -1.7817 4.67208   1
   4 -12   0 19.5676 6.23725   1
   3 -12   0 0.77178 4.69102   1
  -3  12   0 1.65669 3.00243   2
   2 -12   0 3.87807 1.83861   5
   2 -12   0 3.30481 1.70842   5
   2 -12   0 2.50349 4.97797   1
  -2  12   0 5.57546 3.13678   2
   1 -12   0 6.77446 2.48898   5
   1 -12   0 6.77144 5.26093   1
   1 -12   0 2.48992 2.41608   5
  -1  12   0 4.20283 3.05426   2
   0 -12   0 6.38332 2.53230   5
   0 -12   0 13.8977 3.55989   5
   0  12   0 5.85403 3.23593   2
  -1 -12   0 9.54945 2.09736   2
  -1 -12   0 2.93847 3.03143   5
  -1 -12   0 8.72435 2.97419   5
   1  12   0 5.89928 3.13910   2
  -2 -12   0 17.4307 3.00483   2
   2  12   0 13.2440 3.53768   2
  -3 -12   0 45.9138 4.39683   2
   3  12   0 42.9911 5.00655   2
  -4 -12   0 8.19604 3.11323   2
   4  12   0 8.19410 3.27569   2
  -5 -12   0 4.88660 3.24894   2
   5  12   0 8.30748 3.17214   2
  -6 -12   0 13.7004 3.75938   2
   6  12   0 7.76454 2.94673   2
   4 -13   0 6.21969 5.72728   1
   3 -13   0 8.54919 6.04036   1
  -3  13   0 2.69636 3.53538   2
   2 -13   0 6.79396 1.84408   5
   2 -13   0 5.79007 1.88045   5
   2 -13   0 12.0572 6.19546   1
  -2  13   0 7.94252 3.63937   2
   1 -13   0 5.50075 2.60714   5
   1 -13   0 5.53337 2.43573   5
  -1  13   0 9.92356 3.64323   2
   0 -13   0 2.56506 2.21432   5
   0 -13   0 5.04971 2.98547   5
   0  13   0 -1.3358 3.10653   2
  -1 -13   0 0.15035 1.70225   2
  -1 -13   0 5.57840 3.49706   5
   1  13   0 1.32676 3.05033   2
  -2 -13   0 19.4401 3.12802   2
   2  13   0 14.5828 3.89563   2
  -3 -13   0 1.97992 2.56198   2
   3  13   0 9.67380 3.56905   2
  -4 -13   0 16.1323 3.36545   2
   4  13   0 13.0607 3.62540   2
  -5 -13   0 11.0175 3.33097   2
   5  13   0 1.07759 2.93356   2
   1 -14   0 3.82483 2.54858   5
   1 -14   0 1.89707 2.18673   5
  -1  14   0 -2.0996 3.19196   2
   0 -14   0 3.86053 3.10883   5
   0 -14   0 1.68181 2.66172   5
   0  14   0 5.41040 3.87333   2
  -1 -14   0 -0.6795 3.09849   5
   1  14   0 -1.8164 3.26326   2
  -1 -14   1 -0.0122 2.97770   5
   0  14  -1 4.45160 3.85655   2
   0 -14   1 0.42165 2.38450   5
   0 -14   1 4.16543 2.99980   5
   1 -14   1 3.61766 2.27650   5
   1 -14   1 1.41905 2.51452   5
   4  13  -1 2.64885 3.01128   2
  -4 -13   1 3.54537 2.74903   2
   3  13  -1 2.97538 3.21391   2
  -3 -13   1 -1.0595 2.37992   2
   2  13  -1 18.4727 4.11903   2
  -2 -13   1 16.9937 2.88652   2
   1  13  -1 3.70941 3.36582   2
  -1 -13   1 6.62941 1.90021   2
  -1 -13   1 -0.6909 2.88487   5
   0  13  -1 5.68861 3.61159   2
   0 -13   1 0.18920 2.27075   5
   0 -13   1 0.61089 2.73799   5
  -1  13  -1 5.15760 3.70264   2
   1 -13   1 2.25241 2.05780   5
   1 -13   1 4.56396 2.61068   5
  -2  13  -1 0.33818 3.38541   2
   2 -13   1 4.42524 5.64033   1
   2 -13   1 -0.4400 1.48385   5
   2 -13   1 -0.0734 1.54193   5
  -3  13  -1 11.4010 3.99999   2
   3 -13   1 14.7994 6.38329   1
   4 -13   1 1.47752 5.29097   1
   6  12  -1 1.50694 2.53776   2
  -6 -12   1 2.31077 3.17453   2
   5  12  -1 2.63488 2.75538   2
  -5 -12   1 0.23975 2.75113   2
   4  12  -1 5.26502 3.03218   2
  -4 -12   1 5.17550 2.92018   2
   3  12  -1 -2.0701 2.65864   2
  -3 -12   1 9.62911 2.80256   2
   2  12  -1 7.36336 3.26531   2
  -2 -12   1 3.28951 2.33706   2
   1  12  -1 12.6111 3.40339   2
  -1 -12   1 14.1373 2.33233   2
  -1 -12   1 15.3680 3.98284   5
  -1 -12   1 9.88642 3.56596   5
   0  12  -1 13.7922 3.68932   2
   0 -12   1 7.76844 2.80703   5
   0 -12   1 12.1089 3.29651   5
  -1  12  -1 42.3973 5.10930   2
   1 -12   1 40.8974 4.12010   5
   1 -12   1 39.1503 4.18051   5
   1 -12   1 45.5642 7.76519   1
  -2  12  -1 3.04809 3.08819   2
   2 -12   1 0.30706 1.54990   5
   2 -12   1 3.25969 1.79174   5
   2 -12   1 5.07179 4.89873   1
  -3  12  -1 1.26783 3.09663   2
   3 -12   1 5.24693 5.25600   1
   4 -12   1 -2.0790 4.59111   1
   5 -12   1 4.72451 4.94656   1
   6 -12   1 6.97572 5.18430   1
   8  11  -1 1.16969 3.56400   5
  -8 -11   1 -1.9681 3.21707   2
   7  11  -1 -2.6279 1.73414   2
  -7 -11   1 -3.1504 3.14992   2
   6  11  -1 21.7839 3.42139   2
  -6 -11   1 13.6046 3.64122   2
   5  11  -1 3.06470 2.74157   2
  -5 -11   1 2.09744 2.81273   2
   4  11  -1 19.3098 3.65706   2
  -4 -11   1 10.7587 3.39906   2
   3  11  -1 95.5229 6.89907   2
  -3 -11   1 78.8766 5.94167   2
   2  11  -1 85.5169 6.58929   2
  -2 -11   1 91.2168 7.77340   5
  -2 -11   1 81.8652 5.49658   2
   1  11  -1 101.724 7.05201   2
  -1 -11   1 75.8598 6.22115   5
  -1 -11   1 88.4817 4.96587   2
  -1 -11   1 91.1266 7.33988   5
   0  11  -1 89.9162 6.55168   2
   0 -11   1 84.6819 3.91518   2
   0 -11   1 82.9698 6.12974   5
   0 -11   1 96.4262 6.79598   5
   0 -11   1 79.9576 9.17009   1
  -1  11  -1 41.9388 4.69926   2
   1 -11   1 53.2561 4.51892   5
   1 -11   1 48.8805 7.63163   1
   1 -11   1 45.0328 4.34361   5
  -2  11  -1 1.29664 2.56866   2
   2 -11   1 5.77287 4.76966   1
   2 -11   1 0.03177 1.68638   5
   2 -11   1 3.07317 1.71615   5
  -3  11  -1 63.0460 5.33218   2
   3 -11   1 65.7735 8.51907   1
   4 -11   1 28.8496 6.60632   1
   5 -11   1 19.1468 5.65651   1
   6 -11   1 -3.8415 4.00489   1
   7 -11   1 -0.6606 4.12530   1
   9  10  -1 1.06924 2.80388   5
   9  10  -1 -2.2982 2.30655   5
  -9 -10   1 -2.1820 3.58396   2
   8  10  -1 -2.8159 2.98139   5
  -8 -10   1 0.18179 3.35163   2
   7  10  -1 7.56001 3.52845   5
  -7 -10   1 2.54830 3.12307   2
   6  10  -1 4.67058 2.40168   2
   6  10  -1 4.95844 3.22262   5
  -6 -10   1 0.66501 3.10734   2
   5  10  -1 1.69656 2.44225   2
  -5 -10   1 0.72599 2.80391   2
   4  10  -1 3.18922 2.55024   2
  -4 -10   1 -1.5169 2.54659   2
   3  10  -1 9.41290 2.84468   2
  -3 -10   1 -2.6663 2.26600   2
   2  10  -1 193.578 9.42827   2
  -2 -10   1 201.738 10.4550   5
  -2 -10   1 201.073 8.65542   2
   1  10  -1 -1.8563 2.27039   2
  -1 -10   1 -4.2667 3.19993   1
  -1 -10   1 -1.0162 2.42479   5
  -1 -10   1 0.73966 1.81831   2
   0  10  -1 26.9597 3.69640   2
   0 -10   1 27.3629 2.25263   2
   0 -10   1 23.4887 3.36092   5
   0 -10   1 31.1474 5.78817   1
   0 -10   1 33.7317 4.00665   5
  -1  10  -1 104.565 6.39327   2
   1 -10   1 98.5519 5.86190   5
   1 -10   1 111.443 9.75450   1
   1 -10   1 89.5694 5.51081   5
  -2  10  -1 56.3382 4.72481   2
   2 -10   1 58.6577 3.72877   5
   2 -10   1 58.5637 3.94642   5
   2 -10   1 48.9058 6.86289   1
  -3  10  -1 49.2373 4.36301   2
   3 -10   1 49.6711 6.89225   1
   4 -10   1 -0.3498 3.91820   1
   5 -10   1 5.18044 4.30506   1
   6 -10   1 18.2703 4.91160   1
   7 -10   1 13.3097 4.74389   1
   8 -10   1 -3.0699 3.35560   1
   9   9  -1 -0.5787 2.05597   5
   9   9  -1 -4.9506 4.79186   1
   9   9  -1 -2.3289 2.03345   5
  -9  -9   1 2.90928 3.51143   2
   8   9  -1 5.08525 3.05499   5
   8   9  -1 2.83764 5.04091   1
  -8  -9   1 -3.5144 3.13409   2
   7   9  -1 12.9966 3.66006   5
   7   9  -1 13.8104 5.64416   1
  -7  -9   1 15.8975 3.74377   2
   6   9  -1 -2.2596 2.80885   5
   6   9  -1 -0.6119 4.32575   1
   6   9  -1 1.14987 1.93260   2
  -6  -9   1 -2.6753 2.58146   2
   5   9  -1 27.1448 3.55766   2
   5   9  -1 23.4338 3.96694   5
   5   9  -1 26.8249 6.19618   1
  -5  -9   1 26.4293 3.82077   2
   4   9  -1 421.285 19.4626   5
   4   9  -1 434.516 16.2797   2
  -4  -9   1 440.636 16.2169   2
   3   9  -1 28.0651 3.61510   2
  -3  -9   1 34.1309 3.65741   2
   2   9  -1 0.72184 2.12275   2
  -2  -9   1 -0.0638 2.21050   5
  -2  -9   1 1.73793 3.23020   1
  -2  -9   1 1.87597 2.00817   2
   1   9  -1 11.0758 2.62804   2
  -1  -9   1 8.52860 2.05668   2
  -1  -9   1 11.9218 2.80529   5
  -1  -9   1 7.45945 3.81157   1
   0   9  -1 7.36814 2.35618   2
   0  -9   1 10.1332 2.40056   5
   0  -9   1 8.97841 4.14773   1
   0  -9   1 9.50210 2.50438   5
   0  -9   1 11.2696 1.69365   2
  -1   9  -1 101.029 5.73379   2
   1  -9   1 98.9818 5.59256   5
   1  -9   1 99.4277 8.61348   1
   1  -9   1 92.0900 5.32800   5
  -2   9  -1 54.6025 4.29390   2
   2  -9   1 56.0936 3.60757   5
   2  -9   1 47.4189 6.21325   1
   2  -9   1 54.0734 3.38148   5
  -3   9  -1 0.29946 1.76710   2
   3  -9   1 -0.0185 3.18805   1
   3  -9   1 1.18913 3.24855   1
   4  -9   1 49.7154 6.09146   1
   4  -9   1 41.5640 5.86283   1
   5  -9   1 -2.6456 3.23053   1
   5  -9   1 1.15679 2.94656   1
   6  -9   1 5.94864 3.45983   1
   6  -9   1 4.49350 3.52736   1
   7  -9   1 5.37542 3.58451   1
   7  -9   1 5.89363 3.60165   1
   8  -9   1 0.96238 3.30162   1
   8  -9   1 9.87823 3.85831   1
   9  -9   1 2.27084 3.43202   1
   9  -9   1 9.24917 4.42738   3
   9  -9   1 10.5003 3.81348   1
  10   8  -1 -4.0761 5.04117   1
 -10  -8   1 -1.4662 3.22267   2
   9   8  -1 -3.9072 4.83855   1
  -9  -8   1 0.42341 3.16323   2
   8   8  -1 21.3660 6.23022   1
   8   8  -1 23.3598 3.64058   5
  -8  -8   1 30.9638 4.38089   2
   7   8  -1 -0.0381 4.07648   1
   7   8  -1 -0.4970 2.44930   5
  -7  -8   1 7.20579 3.08166   2
   6   8  -1 29.4825 2.73532   2
   6   8  -1 24.3447 5.38714   1
   6   8  -1 28.4705 4.17264   5
  -6  -8   1 30.2855 3.83939   2
   5   8  -1 72.7257 7.92081   1
   5   8  -1 72.4400 4.79191   2
   5   8  -1 77.9925 6.33660   5
  -5  -8   1 73.5358 5.62370   2
   4   8  -1 3.61458 2.11798   2
   4   8  -1 -3.1338 2.97364   1
   4   8  -1 3.29826 2.77908   5
  -4  -8   1 -1.9886 2.14558   2
   3   8  -1 214.847 9.32652   2
   3   8  -1 210.639 11.9781   1
   3   8  -1 215.624 10.4720   5
  -3  -8   1 207.015 9.01454   2
  -3  -8   1 228.630 12.1572   1
  -3  -8   1 214.871 10.2177   5
   2   8  -1 141.667 9.20588   1
   2   8  -1 146.353 7.07769   2
  -2  -8   1 135.556 9.44297   1
  -2  -8   1 136.171 6.54586   2
  -2  -8   1 137.453 7.66522   5
   1   8  -1 6.52679 2.09693   2
  -1  -8   1 9.82681 1.97039   2
  -1  -8   1 5.10229 2.12618   5
  -1  -8   1 9.35874 3.53327   1
   0   8  -1 0.06604 1.70089   2
   0  -8   1 -1.5056 1.09847   2
   0  -8   1 -4.2495 2.48289   1
   0  -8   1 1.79520 1.85694   5
  -1   8  -1 77.1938 4.59743   2
   1  -8   1 83.8083 7.20723   1
   1  -8   1 66.1389 4.43658   5
   1  -8   1 80.2299 4.71322   5
  -2   8  -1 17.2377 2.35107   2
   2  -8   1 19.5141 4.07409   1
   2  -8   1 19.5567 2.13114   5
   2  -8   1 19.9128 4.06588   1
   2  -8   1 19.6765 2.03651   5
  -3   8  -1 233.569 8.70603   2
   3  -8   1 217.566 11.6380   1
   3  -8   1 224.578 11.6753   1
  -4   8  -1 67.0876 3.83969   2
   4  -8   1 70.6863 6.68154   1
   4  -8   1 80.6720 6.69282   1
   5  -8   1 404.265 17.1800   1
   5  -8   1 412.995 17.2328   1
   6  -8   1 167.070 9.49908   1
   6  -8   1 161.013 9.48491   1
   7  -8   1 3.88839 2.83033   1
   7  -8   1 2.37494 2.98483   1
   8  -8   1 15.6692 3.67578   1
   8  -8   1 11.7613 3.41421   1
   9  -8   1 -1.9803 2.67375   1
   9  -8   1 4.59219 3.72249   3
   9  -8   1 -0.9119 2.65251   1
  10  -8   1 1.07199 3.13154   1
  10  -8   1 -0.5985 3.62589   3
  10  -8   1 -1.1130 2.54712   1
  11   7  -1 -6.3181 4.61668   1
  10   7  -1 -6.3897 4.44238   1
   9   7  -1 -9.2389 4.07521   1
  -9  -7   1 -3.5891 2.83183   2
   8   7  -1 89.6027 5.35988   5
   8   7  -1 82.6305 9.00443   1
   8   7  -1 85.6748 5.16776   5
  -8  -7   1 90.7837 6.63395   2
   7   7  -1 6.72298 4.36656   1
   7   7  -1 4.39872 2.41259   5
  -7  -7   1 10.3474 2.98120   2
   6   7  -1 31.5176 4.11461   5
   6   7  -1 35.4570 5.91103   1
   6   7  -1 38.1949 2.39689   2
  -6  -7   1 38.2847 4.07022   2
   5   7  -1 178.260 9.20200   5
   5   7  -1 203.293 11.8521   1
   5   7  -1 189.708 7.86957   2
  -5  -7   1 194.877 8.60415   2
   4   7  -1 273.714 10.7887   2
   4   7  -1 287.112 12.0573   5
   4   7  -1 275.510 13.7366   1
  -4  -7   1 279.606 10.9868   2
   3   7  -1 75.7252 5.46649   5
   3   7  -1 61.7628 4.40303   2
   3   7  -1 62.8077 6.57232   1
  -3  -7   1 56.8909 5.06475   5
  -3  -7   1 60.7913 4.45902   2
  -3  -7   1 68.9091 6.48732   1
   2   7  -1 -2.1371 2.23477   1
   2   7  -1 1.18214 1.61380   2
  -2  -7   1 0.52838 1.96106   5
  -2  -7   1 -0.5870 1.56031   2
  -2  -7   1 0.75334 2.50968   1
   1   7  -1 260.722 10.2776   2
   1   7  -1 267.136 12.1607   1
  -1  -7   1 266.902 10.9153   5
  -1  -7   1 283.398 12.9839   1
  -1  -7   1 256.770 9.74514   2
   0   7  -1 61.2231 4.06036   2
   0  -7   1 59.0168 3.27426   2
   0  -7   1 60.4861 6.03907   1
   0  -7   1 62.2454 4.43454   5
  -1   7  -1 718.132 23.7428   2
   1  -7   1 740.095 26.6790   1
   1  -7   1 697.436 23.7999   5
   1  -7   1 727.661 26.5388   1
   1  -7   1 722.204 23.9257   5
  -2   7  -1 34.0014 2.83225   2
   2  -7   1 39.6460 2.75916   5
   2  -7   1 37.5283 2.58591   5
   2  -7   1 32.4950 4.46053   1
   2  -7   1 30.5464 4.48259   1
  -3   7  -1 352.258 12.1385   2
   3  -7   1 352.778 15.0242   1
   3  -7   1 365.094 15.1052   1
  -4   7  -1 158.391 5.88826   2
   4  -7   1 161.434 8.81547   1
   4  -7   1 170.752 8.96842   1
   5  -7   1 115.576 7.42102   1
   5  -7   1 131.129 7.65251   1
   6  -7   1 107.439 6.99433   1
   6  -7   1 123.717 7.33251   1
   7  -7   1 2.12965 2.43549   1
   7  -7   1 -0.6570 2.26544   1
   8  -7   1 7.77930 2.93482   1
   8  -7   1 10.1189 2.76278   1
   8  -7   1 14.0961 3.99689   3
   9  -7   1 -0.5293 2.29541   1
   9  -7   1 5.06826 2.71622   1
   9  -7   1 5.81424 3.70690   3
  10  -7   1 1.75641 2.68685   1
  10  -7   1 1.70500 3.72070   3
  10  -7   1 -1.3041 2.24536   1
  11  -7   1 10.4384 4.52995   3
  11  -7   1 9.20851 3.13019   1
  11  -7   1 5.88707 2.66519   1
  11   6  -1 -0.5041 4.85123   1
  10   6  -1 1.12540 4.80756   1
   9   6  -1 19.4480 5.44780   1
  -9  -6   1 18.7410 3.71601   2
   8   6  -1 49.3880 6.74129   1
   8   6  -1 45.0419 6.69430   4
  -8  -6   1 56.5353 4.83967   2
   7   6  -1 0.85289 3.48738   1
   7   6  -1 1.85870 1.84472   5
   7   6  -1 1.11293 1.59640   5
   7   6  -1 2.55785 3.54907   4
  -7  -6   1 2.58369 2.39403   2
   6   6  -1 4.39500 2.06828   5
   6   6  -1 0.54430 3.05596   1
   6   6  -1 -1.7395 2.88670   4
  -6  -6   1 4.44041 2.17833   2
   5   6  -1 70.7380 5.85870   4
   5   6  -1 77.1848 3.91098   2
   5   6  -1 74.4458 7.01509   1
   5   6  -1 77.0793 5.32642   5
  -5  -6   1 74.9804 4.81194   2
   4   6  -1 39.9030 4.98884   1
   4   6  -1 43.7101 4.18171   5
   4   6  -1 46.5501 3.51296   2
  -4  -6   1 49.6588 3.79431   2
   3   6  -1 141.704 8.46501   1
   3   6  -1 132.603 6.14184   2
   3   6  -1 134.786 6.96218   5
  -3  -6   1 123.712 6.06702   2
  -3  -6   1 139.883 8.18568   1
   2   6  -1 1085.27 35.5956   2
   2   6  -1 1122.07 37.8887   1
  -2  -6   1 1112.06 35.3505   2
  -2  -6   1 1104.56 36.3473   5
  -2  -6   1 1100.17 37.9746   1
   1   6  -1 811.790 28.7699   1
   1   6  -1 813.093 26.8849   2
  -1  -6   1 822.868 26.5078   2
  -1  -6   1 847.513 29.3525   1
  -1  -6   1 820.107 27.4934   5
   0   6  -1 206.222 7.86592   2
   0  -6   1 205.991 7.27671   2
   0  -6   1 186.099 9.88798   1
   0  -6   1 196.085 8.25535   5
  -1   6  -1 454.522 15.0961   2
   1  -6   1 438.518 15.3020   5
   1  -6   1 450.829 17.4671   1
   1  -6   1 440.668 15.2836   5
   1  -6   1 450.126 14.0021   2
   1  -6   1 450.025 17.4257   1
   1  -6   1 448.087 14.0267   2
  -2   6  -1 316.554 10.7078   2
   2  -6   1 303.371 10.4764   5
   2  -6   1 310.950 13.0907   1
   2  -6   1 314.724 10.5816   5
   2  -6   1 319.667 13.0855   1
  -3   6  -1 50.4597 2.52160   2
   3  -6   1 51.8288 2.97298   4
   3  -6   1 45.7689 4.70971   1
   3  -6   1 47.6528 4.57627   1
   4  -6   1 813.016 26.6910   4
   4  -6   1 811.780 27.8334   1
   4  -6   1 809.717 27.8293   1
   5  -6   1 230.592 9.75411   1
   5  -6   1 219.448 9.67428   1
   5  -6   1 225.563 9.57745   4
   6  -6   1 126.042 7.43717   4
   6  -6   1 134.308 6.90642   1
   6  -6   1 127.149 6.74604   1
   7  -6   1 82.7566 5.16877   1
   7  -6   1 73.6769 4.92363   1
   7  -6   1 74.0761 6.26395   4
   8  -6   1 3.80406 3.02020   3
   8  -6   1 4.99897 2.08324   1
   8  -6   1 5.90998 2.28311   1
   8  -6   1 2.51466 2.04121   1
   8  -6   1 8.31364 3.62187   4
   9  -6   1 7.45249 2.09831   1
   9  -6   1 -0.7558 2.81454   3
   9  -6   1 8.23322 2.34246   1
   9  -6   1 6.68587 2.32835   1
   9  -6   1 12.1684 4.35192   4
  10  -6   1 12.6152 4.22978   3
  10  -6   1 11.2402 2.61967   1
  10  -6   1 9.62732 2.33381   1
  11  -6   1 3.02443 3.69400   3
  11  -6   1 4.24278 2.32609   1
  12   5  -1 -3.1807 4.35747   1
  11   5  -1 -0.0520 4.55597   1
  10   5  -1 -5.5631 3.72433   1
   9   5  -1 -3.4524 4.20790   4
   9   5  -1 -1.7510 3.60182   1
   8   5  -1 -2.3128 3.04693   1
   8   5  -1 -1.8712 3.43372   4
  -8  -5   1 -0.0204 2.08455   2
   7   5  -1 26.1892 4.78873   4
   7   5  -1 33.5614 2.77671   5
   7   5  -1 33.7347 5.22462   1
   7   5  -1 36.7543 5.20998   1
   7   5  -1 31.5324 2.64234   5
  -7  -5   1 30.9805 3.29285   2
   6   5  -1 31.5876 4.91481   1
   6   5  -1 39.6512 3.67077   5
   6   5  -1 32.8840 4.85234   1
   6   5  -1 43.6186 5.23417   4
  -6  -5   1 35.5308 3.34858   2
   5   5  -1 660.129 22.4409   5
   5   5  -1 633.095 20.4893   2
   5   5  -1 637.341 20.5244   2
   5   5  -1 660.478 23.8882   4
   5   5  -1 685.723 26.3434   1
   5   5  -1 668.186 24.6221   1
  -5  -5   1 645.005 21.8446   2
   4   5  -1 10.9360 2.81139   4
   4   5  -1 5.72872 2.74543   1
   4   5  -1 7.53391 1.66131   2
   4   5  -1 5.58782 2.23490   5
  -4  -5   1 9.89950 2.12353   2
   3   5  -1 304.287 11.2729   4
   3   5  -1 282.147 12.5703   1
   3   5  -1 286.038 10.4608   2
   3   5  -1 287.041 11.2795   5
  -3  -5   1 276.142 10.4243   2
   2   5  -1 1013.34 34.2341   1
   2   5  -1 970.014 32.2398   2
  -2  -5   1 1035.73 33.0465   5
  -2  -5   1 1010.43 34.3155   1
  -2  -5   1 995.893 32.0946   2
   1   5  -1 31.4196 3.53505   1
   1   5  -1 28.3535 2.45182   2
  -1  -5   1 30.0703 3.69375   1
  -1  -5   1 29.9308 2.34318   2
  -1  -5   1 28.2679 2.81184   5
   0   5  -1 382.892 13.1433   2
   0  -5   1 371.577 13.5260   5
   0  -5   1 394.522 12.7785   2
   0  -5   1 407.566 15.1825   1
  -1   5  -1 16.1611 1.58556   2
   1  -5   1 13.8975 1.64750   5
   1  -5   1 15.0688 1.73039   5
   1  -5   1 14.1806 2.51276   1
   1  -5   1 14.8635 2.62353   1
   1  -5   1 13.8936 0.85627   2
  -2   5  -1 708.774 22.2452   2
   2  -5   1 700.448 24.2452   1
   2  -5   1 716.568 22.1600   5
   2  -5   1 695.865 22.2274   4
   2  -5   1 710.880 22.1921   5
   2  -5   1 699.542 24.2520   1
   3  -5   1 362.062 13.4729   1
   3  -5   1 372.139 12.5593   4
   3  -5   1 348.716 13.4332   1
   4  -5   1 108.203 5.67642   1
   4  -5   1 111.849 5.73817   4
   4  -5   1 112.358 5.72780   1
   5  -5   1 0.60820 2.01256   4
   5  -5   1 3.37118 1.69308   1
   5  -5   1 5.29349 1.80502   1
   6  -5   1 132.584 5.75097   1
   6  -5   1 134.404 7.53523   4
   6  -5   1 127.600 5.81520   1
   6  -5   1 121.519 5.81496   1
   7  -5   1 40.4148 4.85649   3
   7  -5   1 39.5397 4.93228   4
   8  -5   1 -0.0137 2.83600   3
   8  -5   1 -2.7471 2.97039   4
   9  -5   1 -0.6247 3.44177   4
   9  -5   1 5.97507 3.40893   3
  10  -5   1 14.3216 4.98575   4
  10  -5   1 20.2990 4.63122   3
  11  -5   1 1.04838 3.49863   3
  11  -5   1 -9.8350 3.36042   4
  12   4  -1 1.92192 4.30770   1
  11   4  -1 7.05277 4.54145   1
  10   4  -1 20.9215 5.02488   1
  10   4  -1 9.86885 5.45832   4
   9   4  -1 -2.2963 3.48106   1
   9   4  -1 3.29766 4.66406   4
   8   4  -1 -9.1567 2.75761   4
   8   4  -1 0.26723 2.92266   1
   8   4  -1 2.64310 2.91659   1
  -8  -4   1 -1.3774 1.73866   2
   7   4  -1 -0.8672 2.54701   1
   7   4  -1 -2.6932 2.73542   1
   7   4  -1 -2.0733 3.27166   4
  -7  -4   1 0.41618 1.78402   2
   6   4  -1 -1.0631 1.38438   5
   6   4  -1 0.41025 3.09386   4
   6   4  -1 1.27657 2.80003   1
   6   4  -1 4.44561 1.43545   5
   6   4  -1 -1.4181 2.91495   1
  -6  -4   1 -1.5673 1.83494   2
   5   4  -1 192.974 9.80453   1
   5   4  -1 192.579 10.0219   1
   5   4  -1 197.310 9.81902   4
   5   4  -1 206.990 8.14651   5
  -5  -4   1 197.423 7.75532   2
   4   4  -1 715.713 23.3532   2
   4   4  -1 728.746 26.1778   1
   4   4  -1 742.514 26.1726   1
   4   4  -1 759.061 25.6861   4
   4   4  -1 746.446 24.6002   5
  -4  -4   1 736.199 23.9824   2
   3   4  -1 1442.54 46.7936   5
   3   4  -1 1464.10 48.0906   1
   3   4  -1 1489.29 46.0870   2
   3   4  -1 1470.29 47.2037   4
  -3  -4   1 1475.25 46.1301   2
   2   4  -1 264.845 9.90460   4
   2   4  -1 276.265 10.1749   5
   2   4  -1 262.928 9.54832   2
   2   4  -1 279.216 11.1464   1
  -2  -4   1 269.697 9.45008   2
  -2  -4   1 272.370 11.0297   1
   1   4  -1 13.3364 1.48221   2
   1   4  -1 8.85193 1.83929   1
  -1  -4   1 11.9587 1.61434   5
  -1  -4   1 10.2253 1.98625   1
  -1  -4   1 7.83648 1.22377   2
   0   4  -1 653.764 20.9655   2
   0  -4   1 650.285 20.7016   2
   0  -4   1 660.433 21.3571   5
   0  -4   1 652.930 22.4807   1
  -1   4  -1 136.498 4.83070   2
   1  -4   1 134.305 6.17378   1
   1  -4   1 130.623 5.04830   5
   1  -4   1 133.699 6.25292   1
   1  -4   1 133.003 5.08219   5
   2  -4   1 394.105 13.7603   1
   2  -4   1 385.926 12.7777   4
   2  -4   1 381.373 13.7250   1
   3  -4   1 620.886 20.4003   1
   3  -4   1 613.621 20.3147   1
   3  -4   1 611.405 20.4246   4
   4  -4   1 132.664 5.16441   1
   4  -4   1 124.379 4.99154   1
   4  -4   1 106.322 5.02795   1
   4  -4   1 127.527 6.17893   4
   5  -4   1 310.155 12.5709   4
   6  -4   1 60.9434 5.28986   4
   6  -4   1 59.1784 4.82930   3
   7  -4   1 181.573 9.48745   3
   7  -4   1 193.205 9.98582   4
   8  -4   1 2.38988 3.40202   4
   8  -4   1 5.58534 3.00698   3
   9  -4   1 53.1863 6.01649   3
   9  -4   1 55.6098 6.74915   4
  10  -4   1 4.97729 3.42815   3
  10  -4   1 -2.7616 4.07567   4
  11  -4   1 3.49464 3.68817   3
  11  -4   1 1.26308 4.35494   4
  12  -4   1 -3.5641 4.61523   4
  12  -4   1 0.16073 3.46077   3
  12   3  -1 9.53493 4.30149   1
  11   3  -1 2.71134 5.15938   4
  11   3  -1 0.68161 3.44394   1
  10   3  -1 1.60295 3.41766   1
  10   3  -1 3.20202 4.03699   1
  10   3  -1 2.70845 4.19917   4
   9   3  -1 7.91441 3.50995   1
   9   3  -1 6.68225 4.83840   4
   9   3  -1 7.93788 3.21276   1
   8   3  -1 46.3148 5.35120   1
   8   3  -1 46.6292 5.22383   1
   8   3  -1 55.2216 6.96690   4
   7   3  -1 89.8715 7.02971   1
   7   3  -1 83.5327 7.23903   4
   7   3  -1 99.1584 6.89236   1
  -7  -3   1 93.2073 4.48859   2
   6   3  -1 173.515 9.28084   1
   6   3  -1 190.769 9.80241   4
   6   3  -1 182.741 9.13105   1
  -6  -3   1 180.256 6.94230   2
   5   3  -1 40.8041 2.67697   5
   5   3  -1 44.0429 4.85418   4
   5   3  -1 51.8062 4.59850   1
   5   3  -1 40.7464 2.72919   5
   5   3  -1 44.7384 4.55720   1
  -5  -3   1 44.2043 2.86342   2
   4   3  -1 157.698 6.38807   5
   4   3  -1 157.875 7.63529   1
   4   3  -1 166.576 7.89150   4
   4   3  -1 156.215 7.76122   1
  -4  -3   1 150.902 6.01824   2
   3   3  -1 110.789 5.93751   1
   3   3  -1 112.439 4.35983   2
   3   3  -1 128.464 6.07312   1
   3   3  -1 112.811 5.02984   5
   3   3  -1 114.671 5.69633   4
  -3  -3   1 114.162 4.58202   2
   2   3  -1 627.258 21.2787   5
   2   3  -1 649.783 22.1915   1
   2   3  -1 659.619 20.8683   2
   2   3  -1 659.162 21.4980   4
  -2  -3   1 655.678 20.8034   2
   1   3  -1 3803.68 117.782   1
   1   3  -1 3827.86 116.656   2
  -1  -3   1 3752.93 117.113   5
  -1  -3   1 3791.20 116.503   2
   0   3  -1 1239.70 38.6601   2
   0  -3   1 1260.33 39.8650   1
   0  -3   1 1215.33 38.9505   5
   0  -3   1 1255.42 38.5016   2
   1  -3   1 6288.63 193.475   4
   1  -3   1 6249.17 194.593   1
   1  -3   1 6451.04 194.589   1
   2  -3   1 2.34896 0.95010   4
   2  -3   1 3.30945 0.96089   1
   2  -3   1 2.97373 1.00008   1
   3  -3   1 0.75150 0.60458   1
   3  -3   1 -0.2038 0.58874   1
   3  -3   1 1.24082 0.69315   1
   3  -3   1 0.64545 0.61429   1
   3  -3   1 0.14467 1.06264   4
   4  -3   1 434.589 15.6927   4
   5  -3   1 107.440 5.85211   3
   5  -3   1 112.634 6.54470   4
   6  -3   1 13.4410 3.36296   4
   6  -3   1 17.7174 3.10729   3
   7  -3   1 241.904 12.2027   4
   7  -3   1 259.563 11.3690   3
   8  -3   1 14.7938 3.57655   3
   8  -3   1 8.65180 3.98327   4
   9  -3   1 24.6626 5.14913   4
   9  -3   1 27.7969 4.44882   3
  10  -3   1 54.0344 7.39139   4
  10  -3   1 56.2728 6.26548   3
  11  -3   1 0.80373 3.24268   3
  11  -3   1 -0.1946 4.51414   4
  12  -3   1 0.27008 4.85671   4
  12   2  -1 -1.8587 3.34168   1
  11   2  -1 -1.8747 3.05507   1
  11   2  -1 -6.0463 4.34217   4
  11   2  -1 3.09579 3.56457   1
  10   2  -1 4.06927 2.84677   1
  10   2  -1 1.78716 2.96125   1
  10   2  -1 2.10759 4.17987   4
   9   2  -1 0.82197 2.75841   1
   9   2  -1 -4.6181 4.01137   4
   9   2  -1 3.04139 2.57660   1
   8   2  -1 27.1630 3.96039   1
   8   2  -1 27.8592 5.59185   4
   8   2  -1 30.5438 4.11578   1
   7   2  -1 9.77413 2.72868   1
   7   2  -1 5.23241 3.73469   4
   7   2  -1 8.32683 2.77476   1
   6   2  -1 383.045 14.9445   1
   6   2  -1 389.103 14.8912   1
   6   2  -1 399.584 16.1744   4
   5   2  -1 1429.00 47.6573   4
   5   2  -1 1429.82 46.6518   1
   5   2  -1 1470.79 46.7833   1
  -5  -2   1 1446.73 44.7442   2
   4   2  -1 15.1260 2.32217   1
   4   2  -1 17.8221 1.40128   5
   4   2  -1 16.7342 2.25701   1
   4   2  -1 16.6730 1.45946   5
   4   2  -1 15.7887 2.81551   4
  -4  -2   1 16.5091 1.36380   2
   3   2  -1 125.235 5.64290   1
   3   2  -1 120.874 5.85846   4
   3   2  -1 122.600 5.70225   1
   3   2  -1 119.726 4.82210   5
  -3  -2   1 124.273 4.49296   2
   2   2  -1 9999.99 297.170   4
   2   2  -1 9384.16 297.412   1
   1   2  -1 7.78091 0.87874   2
   1   2  -1 0.38446 0.76217   1
  -1  -2   1 0.26306 0.75690   1
  -1  -2   1 0.65131 0.55171   2
   0   2  -1 12.9994 0.92923   2
   0  -2   1 11.5899 0.85310   2
   0  -2   1 14.0376 1.56374   1
   0  -2   1 12.6908 1.03583   5
   1  -2   1 2361.93 73.7172   1
   1  -2   1 2412.44 73.6586   1
   1  -2   1 2367.75 73.3461   4
   1  -2   1 2403.70 73.6560   1
   2  -2   1 8470.11 259.477   4
   3  -2   1 322.332 11.6930   4
   4  -2   1 1448.26 46.9676   3
   4  -2   1 1499.83 47.6270   4
   5  -2   1 956.438 31.7878   3
   5  -2   1 961.106 32.5468   4
   6  -2   1 438.623 16.3355   3
   6  -2   1 439.488 17.3391   4
   7  -2   1 66.1470 5.26438   3
   7  -2   1 54.3684 5.84230   4
   8  -2   1 56.5771 5.49264   3
   8  -2   1 51.7828 6.21964   4
   9  -2   1 39.5249 6.05744   4
   9  -2   1 41.6192 5.19040   3
  10  -2   1 6.88352 4.74471   4
  11  -2   1 -3.6210 4.21583   4
  12  -2   1 -10.693 4.15156   4
  12  -2   1 -0.4569 2.00387   1
  12  -2   1 0.98364 2.08462   1
  12   1  -1 1.32389 3.94643   1
  12   1  -1 0.52042 3.07243   1
  11   1  -1 5.91272 3.15707   1
  11   1  -1 2.32032 2.82544   1
  11   1  -1 3.61425 4.94449   4
  10   1  -1 3.37699 2.77058   1
  10   1  -1 -1.3538 4.41092   4
  10   1  -1 -0.5093 2.37339   1
   9   1  -1 161.499 8.81742   1
   9   1  -1 172.119 8.88781   1
   9   1  -1 181.465 11.2678   4
   8   1  -1 27.2384 3.54612   1
   8   1  -1 19.5920 3.29767   1
   8   1  -1 21.2016 5.25682   4
   7   1  -1 146.445 7.15258   1
   7   1  -1 152.551 9.41986   4
   7   1  -1 139.264 7.20482   1
   6   1  -1 648.068 22.3167   1
   6   1  -1 657.199 22.2379   1
   6   1  -1 657.771 24.1515   4
   5   1  -1 24.6931 2.50704   1
   5   1  -1 21.1923 3.37047   4
   5   1  -1 24.6610 2.68561   1
   4   1  -1 0.10667 1.69248   4
   4   1  -1 3.57048 1.34593   1
   4   1  -1 2.59626 1.17339   1
   3   1  -1 1.93543 1.66620   4
   3   1  -1 5.12736 1.22655   1
   3   1  -1 7.94503 1.31463   1
   2   1  -1 1643.62 51.1915   5
   2   1  -1 1678.21 52.0904   4
   2   1  -1 1664.30 51.7820   1
   2   1  -1 1638.26 51.1803   5
   2   1  -1 1663.15 51.7604   1
  -2  -1   1 1667.17 50.9109   2
   1   1  -1 3590.21 108.338   1
   1   1  -1 3414.57 107.937   5
  -1  -1   1 3556.28 107.728   2
   0  -1   1 2872.09 88.3609   1
   1  -1   1 1746.87 53.9795   4
   2  -1   1 825.673 26.5200   4
   3  -1   1 300.546 10.5159   3
   3  -1   1 287.621 10.8659   4
   4  -1   1 553.497 18.8155   3
   4  -1   1 551.959 19.5238   4
   5  -1   1 44.1962 3.86060   3
   5  -1   1 34.2105 4.14706   4
   6  -1   1 1.43870 1.79127   3
   6  -1   1 -0.5349 2.50590   4
   7  -1   1 -2.2284 1.91373   3
   7  -1   1 -2.1438 2.80012   4
   8  -1   1 18.2637 4.75063   4
   8  -1   1 18.4714 3.63282   3
   9  -1   1 136.358 10.1207   4
  10  -1   1 -0.5485 4.24883   4
  10  -1   1 0.94758 1.83268   1
  10  -1   1 1.27957 1.98910   1
  11  -1   1 3.73010 2.26889   1
  11  -1   1 -0.1086 4.90409   4
  11  -1   1 1.22930 2.06155   1
  12  -1   1 8.61833 2.88467   1
  12  -1   1 -0.7913 5.40159   4
  12  -1   1 3.59731 2.58178   1
  12   0  -1 3.39599 3.07485   1
  12   0  -1 -0.7938 2.67983   1
  11   0  -1 25.1307 3.96056   1
  11   0  -1 37.3126 4.69611   1
  11   0  -1 31.3012 6.65592   4
  10   0  -1 4.46002 2.47709   1
  10   0  -1 1.04206 2.51100   1
  10   0  -1 4.43306 4.66736   4
   9   0  -1 69.9849 7.93189   4
   9   0  -1 88.6117 5.74821   1
   9   0  -1 89.0626 5.87780   1
   8   0  -1 -0.1859 3.54636   4
   8   0  -1 0.48297 1.74173   1
   8   0  -1 -0.5455 1.90986   1
   7   0  -1 71.3776 4.40756   1
   7   0  -1 71.7089 4.21488   1
   7   0  -1 67.3746 6.87515   4
   6   0  -1 592.329 19.9157   1
   6   0  -1 612.208 20.0505   1
   6   0  -1 600.354 22.4270   4
   5   0  -1 248.930 10.6857   4
   5   0  -1 230.681 8.56160   1
   5   0  -1 239.743 8.49607   1
   4   0  -1 208.009 7.40778   1
   4   0  -1 212.450 9.11692   4
   4   0  -1 218.959 7.52893   1
   3   0  -1 585.109 19.0762   1
   3   0  -1 611.758 19.1577   1
   3   0  -1 614.871 20.4962   4
   2   0  -1 1832.00 56.6041   1
   2   0  -1 1816.15 56.5742   1
   2   0  -1 1862.34 57.4398   4
   1   0  -1 1233.38 37.9401   5
   1   0  -1 1265.52 38.1749   1
   1   0  -1 1241.08 38.1865   1
   1   0  -1 1207.80 37.9204   5
   0   0  -1 584.192 18.0009   2
   1   0   1 131.966 4.37010   3
   1   0   1 114.841 4.42196   4
   3   0   1 852.417 27.1743   3
   3   0   1 829.071 27.7238   4
   4   0   1 311.330 11.6056   3
   4   0   1 327.657 12.4992   4
   5   0   1 108.010 6.61517   4
   5   0   1 104.318 5.54862   3
   6   0   1 279.332 11.2586   3
   6   0   1 272.519 12.6315   4
   7   0   1 84.7647 7.65877   4
   7   0   1 94.3791 4.50443   1
   7   0   1 92.4493 4.36171   1
   8   0   1 87.7696 7.95332   4
   8   0   1 83.6030 4.48945   1
   8   0   1 77.2598 4.67346   1
   9   0   1 3.83281 2.04233   1
   9   0   1 -3.7099 4.18022   4
   9   0   1 2.38909 2.10173   1
  10   0   1 -3.4735 4.10126   4
  10   0   1 0.98111 2.17123   1
  10   0   1 -1.3859 2.16407   1
  11   0   1 7.57595 2.76059   1
  11   0   1 9.79635 5.50043   4
  11   0   1 7.08533 2.85951   1
  12   0   1 1.43299 2.61458   1
  12   0   1 3.25128 2.75486   1
  12   0   1 -7.1655 5.08869   4
  12  -1  -1 -1.1511 2.17765   1
  12  -1  -1 -3.2250 2.49380   1
  12  -1  -1 0.02050 2.43641   1
  11  -1  -1 -2.9395 4.58198   4
  11  -1  -1 0.73283 2.30561   1
  11  -1  -1 1.32413 2.37965   1
  10  -1  -1 81.4508 5.65852   1
  10  -1  -1 78.6793 8.62738   4
  10  -1  -1 99.9843 6.12410   1
   9  -1  -1 9.74873 2.37228   1
   9  -1  -1 7.28173 4.40964   4
   9  -1  -1 6.32315 2.30488   1
   8  -1  -1 122.749 5.76798   1
   8  -1  -1 123.830 9.09449   4
   8  -1  -1 120.594 5.89570   1
   7  -1  -1 72.7655 3.86710   1
   7  -1  -1 69.0764 6.64900   4
   7  -1  -1 72.7830 3.73827   1
   6  -1  -1 287.602 12.3656   4
   6  -1  -1 272.103 11.0371   3
   5  -1  -1 22.1868 3.25182   4
   5  -1  -1 26.9931 2.82054   3
   4  -1  -1 547.711 18.4335   3
   4  -1  -1 555.119 19.4624   4
   3  -1  -1 7371.39 229.622   3
   3  -1  -1 7612.94 230.449   4
   1  -1  -1 1209.00 36.7628   1
   1  -1  -1 1155.32 36.8170   1
   1  -1  -1 1171.30 36.7498   1
   0  -1  -1 380.015 12.3106   5
   0  -1  -1 381.589 12.4537   1
   0  -1  -1 382.092 12.0858   2
   0   1   1 380.675 12.0321   2
  -1  -1  -1 1125.30 34.8278   2
   1   1   1 1140.50 34.7831   2
   1   1   1 1104.68 35.0094   5
   1   1   1 1123.65 35.3557   1
   1   1   1 1142.48 35.3324   4
   1   1   1 1149.79 35.3407   1
   2   1   1 810.102 25.0844   5
   2   1   1 822.858 25.6972   1
   2   1   1 792.303 26.1901   4
   2   1   1 816.711 25.6534   1
   3   1   1 264.945 10.3905   4
   3   1   1 281.275 9.34807   1
   3   1   1 263.719 9.35904   1
   4   1   1 171.875 6.58396   1
   4   1   1 172.598 6.50079   1
   4   1   1 175.064 8.02978   4
   5   1   1 543.692 18.1033   1
   5   1   1 538.635 20.1298   4
   5   1   1 540.562 17.9998   1
   6   1   1 81.9708 4.46222   1
   6   1   1 85.4267 6.60628   4
   6   1   1 80.9186 4.64822   1
   7   1   1 64.7789 6.64443   4
   7   1   1 64.0315 4.50936   1
   7   1   1 56.6797 4.14183   1
   8   1   1 1.00915 2.02445   1
   8   1   1 -0.3695 1.72281   1
   8   1   1 -4.3629 3.39160   4
   9   1   1 169.922 8.54946   1
   9   1   1 164.679 8.63848   1
   9   1   1 173.558 11.5865   4
  10   1   1 11.1041 3.07059   1
  10   1   1 7.24469 2.66449   1
  10   1   1 13.5775 5.24568   4
  11   1   1 0.75912 2.70222   1
  11   1   1 -5.0052 4.51646   4
  11   1   1 -0.3766 2.44377   1
  12   1   1 0.53501 5.10619   4
  12   1   1 10.4063 3.39299   1
  12   1   1 1.89718 3.04349   1
  12  -2  -1 5.87298 2.51782   1
  12  -2  -1 6.91969 2.49180   1
  12  -2  -1 9.61275 3.03791   1
  11  -2  -1 6.88711 2.29981   1
  11  -2  -1 1.99757 2.16382   1
  11  -2  -1 6.70834 2.63914   1
  10  -2  -1 16.3061 2.66616   1
  10  -2  -1 13.0697 2.50638   1
  10  -2  -1 9.59568 4.90507   4
   9  -2  -1 13.4867 2.24593   1
   9  -2  -1 7.25380 3.84928   4
   9  -2  -1 12.1748 2.28209   1
   8  -2  -1 41.3130 5.81247   4
   8  -2  -1 45.0893 3.18947   1
   8  -2  -1 41.6581 4.67859   3
   7  -2  -1 156.573 7.80420   3
   7  -2  -1 154.251 9.17664   4
   6  -2  -1 148.447 7.17869   3
   6  -2  -1 151.553 8.42877   4
   5  -2  -1 1146.59 37.9250   4
   5  -2  -1 1128.45 36.8772   3
   4  -2  -1 1033.77 33.5512   3
   4  -2  -1 1053.35 34.3679   4
   3  -2  -1 2596.64 81.0246   4
   1  -2  -1 3333.36 101.441   1
   1  -2  -1 3234.20 101.504   1
   1  -2  -1 3191.44 101.405   1
   1  -2  -1 3307.98 100.904   5
  -1   2   1 3402.19 100.855   2
   0  -2  -1 452.770 14.5996   5
   0  -2  -1 453.579 14.2343   2
   0  -2  -1 445.248 14.4556   5
   0   2   1 449.554 14.0753   4
   0   2   1 456.555 14.2182   2
  -2  -2  -1 3051.29 94.3522   2
   2   2   1 3082.27 95.3167   4
   2   2   1 3094.29 95.4576   1
   2   2   1 3040.90 94.6934   5
   2   2   1 3097.82 94.2189   2
   2   2   1 3066.38 95.3694   1
  -3  -2  -1 1513.02 46.5004   2
   3   2   1 1513.08 47.7625   1
   3   2   1 1509.19 48.2101   4
   3   2   1 1501.57 46.7561   5
   3   2   1 1487.14 47.8031   1
   4   2   1 1156.15 38.0061   4
   4   2   1 1137.43 36.9953   1
   4   2   1 1144.94 37.1168   1
   5   2   1 17.2525 2.60283   1
   5   2   1 17.4796 2.40110   1
   5   2   1 15.9216 3.38917   4
   6   2   1 6.14352 2.24800   1
   6   2   1 10.6600 3.43245   4
   6   2   1 9.19556 2.28164   1
   7   2   1 290.333 11.8326   1
   7   2   1 293.435 13.7487   4
   7   2   1 284.907 12.0417   1
   8   2   1 34.3801 4.26464   1
   8   2   1 36.9447 4.14458   1
   8   2   1 23.6136 5.79439   4
   9   2   1 -2.2917 2.51547   1
   9   2   1 0.25582 2.32466   1
   9   2   1 2.67767 4.49988   4
  10   2   1 26.9134 4.29046   1
  10   2   1 22.0421 6.08447   4
  10   2   1 24.2894 4.21381   1
  11   2   1 -5.1354 3.90102   4
  11   2   1 5.52780 3.28271   1
  11   2   1 -2.3652 2.51334   1
  12   2   1 3.76274 5.77129   4
  12   2   1 10.5297 3.79774   1
  12  -3  -1 0.22268 2.07435   1
  12  -3  -1 0.90582 2.09880   1
  12  -3  -1 -1.0938 2.29017   1
  11  -3  -1 4.22042 2.00723   1
  11  -3  -1 2.97211 1.97014   1
  11  -3  -1 4.22429 2.27856   1
  10  -3  -1 4.83450 2.03956   1
  10  -3  -1 0.11987 2.86518   3
  10  -3  -1 2.20955 1.78943   1
   9  -3  -1 -5.2540 3.26163   4
   9  -3  -1 1.03568 1.70904   1
   9  -3  -1 -4.9547 2.50162   3
   8  -3  -1 226.819 11.7074   4
   8  -3  -1 196.899 9.97634   3
   7  -3  -1 13.7653 3.79837   4
   7  -3  -1 11.3693 2.96023   3
   6  -3  -1 114.549 7.21963   4
   6  -3  -1 119.136 6.41383   3
   5  -3  -1 6.23960 2.95357   4
   5  -3  -1 11.0120 2.37509   3
   4  -3  -1 172.662 6.10587   1
   4  -3  -1 164.558 6.19718   1
   4  -3  -1 191.508 6.16199   1
   4  -3  -1 156.806 7.47101   4
   3  -3  -1 1093.61 35.3325   4
   3  -3  -1 1117.10 34.7333   1
   3  -3  -1 1080.15 34.8182   1
   3  -3  -1 1125.79 34.7355   1
   2  -3  -1 480.808 15.9869   1
   2  -3  -1 477.289 15.8577   1
   2  -3  -1 470.130 15.8314   1
   1  -3  -1 2209.30 68.8429   1
   1  -3  -1 2110.27 67.9040   5
   1  -3  -1 2251.73 67.8056   5
   1  -3  -1 2201.92 68.7310   1
  -1   3   1 2200.25 67.5549   2
  -1   3   1 2237.42 67.5803   2
   0  -3  -1 3516.66 106.290   2
   0  -3  -1 3463.36 107.503   1
   0  -3  -1 3432.76 106.635   5
   0  -3  -1 3449.50 106.795   5
   0   3   1 3484.74 106.039   4
   0   3   1 3437.75 106.310   2
  -1  -3  -1 291.783 9.84014   2
  -1  -3  -1 298.894 11.0042   1
   1   3   1 293.621 11.0427   1
   1   3   1 291.632 9.99518   4
   1   3   1 297.301 9.84411   2
  -2  -3  -1 694.681 22.1499   2
   2   3   1 693.321 23.5479   1
   2   3   1 689.141 22.0838   2
   2   3   1 692.249 22.8911   4
   2   3   1 704.533 22.6851   5
  -3  -3  -1 134.260 5.03072   2
   3   3   1 129.954 4.68116   2
   3   3   1 128.286 5.41875   5
   3   3   1 130.353 6.30375   1
   3   3   1 127.855 6.15717   4
   3   3   1 129.044 6.37359   1
  -4  -3  -1 -0.3447 0.86970   2
   4   3   1 1.77395 1.52582   1
   4   3   1 0.08783 1.00187   5
   4   3   1 -1.8239 1.40844   1
   4   3   1 -3.7901 1.83379   4
  -5  -3  -1 522.383 17.2642   2
   5   3   1 533.544 19.2933   1
   5   3   1 542.136 20.0749   4
   5   3   1 520.023 16.9513   5
   5   3   1 540.981 19.4595   1
  -6  -3  -1 219.672 8.09048   2
   6   3   1 235.247 10.3688   1
   6   3   1 224.189 10.4835   1
   6   3   1 233.077 11.4864   4
  -7  -3  -1 81.5407 3.85968   2
   7   3   1 80.7479 5.93687   1
   7   3   1 77.8953 6.36787   1
   7   3   1 82.7312 7.02588   4
   8   3   1 203.068 11.9712   4
   8   3   1 190.194 10.3229   1
   8   3   1 205.172 10.2150   1
   9   3   1 30.8891 5.89865   4
   9   3   1 49.0872 5.67923   1
   9   3   1 60.3737 6.04606   1
  10   3   1 13.3526 5.49595   4
  10   3   1 12.6607 3.97965   1
  10   3   1 13.9329 3.89842   1
  11   3   1 1.66640 3.40472   1
  11   3   1 2.01646 4.65047   4
  12   3   1 -9.5805 5.01569   4
  12   3   1 -3.3755 3.37891   1
  12  -4  -1 1.40346 2.31350   1
  12  -4  -1 6.55355 2.66021   1
  12  -4  -1 7.71128 2.56159   1
  11  -4  -1 -0.4127 1.94640   1
  11  -4  -1 2.21540 3.39251   3
  11  -4  -1 0.57835 2.09283   1
  11  -4  -1 4.89507 2.29641   1
  10  -4  -1 2.75310 3.14221   3
  10  -4  -1 0.44946 1.63500   1
  10  -4  -1 2.17423 1.70078   1
  10  -4  -1 1.51187 2.02422   1
   9  -4  -1 -0.6630 1.43563   1
   9  -4  -1 -0.1818 2.72739   3
   9  -4  -1 1.00493 1.81442   1
   9  -4  -1 0.07599 1.52340   1
   8  -4  -1 6.93267 3.61393   4
   8  -4  -1 13.1779 3.29107   3
   7  -4  -1 139.963 6.10443   1
   7  -4  -1 145.499 7.86483   3
   7  -4  -1 154.840 8.90527   4
   6  -4  -1 8.60690 1.63900   1
   6  -4  -1 8.65355 1.73639   1
   6  -4  -1 9.02889 2.94531   4
   6  -4  -1 6.85747 1.63679   1
   6  -4  -1 8.71690 2.54105   3
   5  -4  -1 106.108 4.56774   1
   5  -4  -1 98.4353 5.98875   4
   5  -4  -1 83.5459 4.42359   1
   5  -4  -1 101.935 4.72443   1
   4  -4  -1 54.0613 3.64037   1
   4  -4  -1 68.2963 3.72181   1
   4  -4  -1 47.0085 3.93797   4
   4  -4  -1 74.7969 3.86482   1
   3  -4  -1 498.592 16.4003   1
   3  -4  -1 478.337 16.4872   1
   3  -4  -1 452.968 16.2746   1
   2  -4  -1 1.97868 1.30816   1
   2  -4  -1 -0.1803 1.19018   1
  -2   4   1 0.25767 0.47307   2
   1  -4  -1 98.4756 3.99777   5
   1  -4  -1 98.9384 3.29483   2
   1  -4  -1 95.7838 4.14502   5
   1  -4  -1 103.124 3.30934   2
   1  -4  -1 98.1266 5.15345   1
   1  -4  -1 104.450 5.29319   1
  -1   4   1 102.984 3.81449   2
   0  -4  -1 163.137 6.64031   5
   0  -4  -1 167.198 6.06348   2
   0  -4  -1 179.748 7.69773   1
   0  -4  -1 170.401 6.51127   5
   0   4   1 181.427 6.23338   2
  -1  -4  -1 1424.52 44.6549   2
  -1  -4  -1 1434.61 46.3328   1
   1   4   1 1429.82 44.7086   4
   1   4   1 1431.45 44.7187   2
   1   4   1 1427.60 46.3145   1
  -2  -4  -1 73.6377 4.85186   1
  -2  -4  -1 80.1087 3.73077   2
   2   4   1 79.6930 5.14831   1
   2   4   1 78.1050 4.20356   4
   2   4   1 79.1887 3.67529   2
   2   4   1 75.0503 4.17779   5
  -3  -4  -1 128.008 5.37085   2
   3   4   1 128.847 6.37269   4
   3   4   1 131.849 5.95786   5
   3   4   1 129.681 7.10190   1
   3   4   1 132.304 5.22738   2
  -4  -4  -1 12.4291 1.84090   2
   4   4   1 10.5596 2.84849   1
   4   4   1 6.57057 2.63717   4
   4   4   1 11.0072 2.12844   5
   4   4   1 12.4730 1.30227   2
   4   4   1 13.2470 2.65723   1
   4   4   1 12.2730 1.21862   2
  -5  -4  -1 123.391 5.33857   2
   5   4   1 110.906 5.45151   5
   5   4   1 129.507 7.46198   4
   5   4   1 120.140 7.47090   1
   5   4   1 115.659 7.11527   1
  -6  -4  -1 89.7960 4.89068   2
   6   4   1 83.5096 7.47159   4
   6   4   1 90.7830 7.54720   1
   6   4   1 94.9804 7.06614   1
   6   4   1 101.554 4.31398   5
   6   4   1 106.701 4.26765   5
  -7  -4  -1 60.8164 3.89589   2
   7   4   1 57.6828 6.43686   4
   7   4   1 62.7028 6.00778   1
   7   4   1 68.4615 6.48079   1
  -8  -4  -1 47.3389 4.09016   2
   8   4   1 43.7240 5.37238   1
   8   4   1 32.5757 5.40958   4
   8   4   1 40.6811 5.46333   1
   9   4   1 4.41829 3.64676   1
   9   4   1 -0.6377 4.15162   4
   9   4   1 5.18376 3.34000   1
  10   4   1 3.35967 4.98765   4
  10   4   1 1.77777 3.73900   1
  11   4   1 5.44111 5.45468   4
  11   4   1 0.33308 3.78397   1
  12   4   1 0.59703 4.38275   1
  12   4   1 -6.6810 4.90030   4
  11  -5  -1 -0.1889 3.33951   3
  11  -5  -1 8.12672 2.66475   1
  11  -5  -1 2.79977 2.20466   1
  11  -5  -1 2.45894 2.32030   1
  10  -5  -1 -2.5595 2.76260   3
  10  -5  -1 4.28607 2.10566   1
  10  -5  -1 0.63302 2.19828   1
  10  -5  -1 3.69582 2.20755   1
   9  -5  -1 32.5943 3.42191   1
   9  -5  -1 25.0277 2.91296   1
   9  -5  -1 17.0711 2.75305   1
   9  -5  -1 18.8452 3.95468   3
   8  -5  -1 36.6958 3.60581   1
   8  -5  -1 38.8677 4.89216   3
   8  -5  -1 29.0835 3.18712   1
   8  -5  -1 40.3065 3.86273   1
   7  -5  -1 119.559 6.06599   1
   7  -5  -1 135.740 5.98628   1
   7  -5  -1 101.518 5.67564   1
   7  -5  -1 115.154 7.18449   3
   6  -5  -1 10.6037 2.53011   1
   6  -5  -1 12.8327 2.49031   1
   6  -5  -1 22.0353 2.97404   1
   5  -5  -1 276.507 10.6375   1
   5  -5  -1 279.052 10.6673   1
   5  -5  -1 273.692 10.7794   1
   4  -5  -1 950.048 30.3424   1
   4  -5  -1 888.361 30.2121   1
   4  -5  -1 918.829 30.2161   1
   4  -5  -1 903.339 30.3880   1
   3  -5  -1 758.800 26.0377   1
   3  -5  -1 773.980 25.9257   1
   2  -5  -1 76.6095 3.34123   5
   2  -5  -1 78.5128 5.17119   1
   2  -5  -1 79.6663 5.18899   1
   2  -5  -1 77.0706 3.23309   5
  -2   5   1 85.0047 3.30168   2
   1  -5  -1 188.981 8.95595   1
   1  -5  -1 204.549 6.50617   2
   1  -5  -1 202.909 9.00104   1
   1  -5  -1 185.989 7.49427   5
   1  -5  -1 205.145 7.38414   5
   1  -5  -1 204.326 6.48214   2
  -1   5   1 204.113 7.16912   2
   0  -5  -1 186.458 7.36997   5
   0  -5  -1 189.725 8.83543   1
   0  -5  -1 195.429 7.71408   5
   0  -5  -1 190.112 6.81474   2
   0   5   1 189.100 7.05282   2
  -1  -5  -1 703.709 24.6896   1
  -1  -5  -1 688.078 22.5219   2
  -1  -5  -1 685.925 23.3132   5
   1   5   1 710.862 22.4206   4
   1   5   1 681.433 22.6655   2
   1   5   1 715.056 24.5917   1
  -2  -5  -1 304.651 10.6427   2
  -2  -5  -1 282.297 12.3842   1
   2   5   1 307.501 11.0333   4
   2   5   1 296.883 10.6443   2
   2   5   1 298.052 11.4348   5
   2   5   1 295.232 12.6192   1
  -3  -5  -1 2.19968 1.53910   2
   3   5   1 4.19189 2.04531   5
   3   5   1 1.90189 2.35745   1
   3   5   1 4.34070 1.44134   2
   3   5   1 2.13627 1.98336   4
  -4  -5  -1 205.219 8.14271   2
   4   5   1 200.933 7.67618   2
   4   5   1 206.461 8.81985   5
   4   5   1 207.926 9.51980   4
   4   5   1 217.062 10.6525   1
  -5  -5  -1 28.5477 3.08359   2
   5   5   1 31.1237 4.60516   1
   5   5   1 27.3195 4.06638   4
   5   5   1 32.9654 3.52942   5
   5   5   1 25.5585 4.48613   1
  -6  -5  -1 1.63446 1.79252   2
   6   5   1 -0.6374 2.79538   4
   6   5   1 -2.1389 2.82579   1
   6   5   1 -2.1976 1.65954   5
   6   5   1 -0.5219 2.50591   1
  -7  -5  -1 238.638 9.75678   2
   7   5   1 244.819 12.5550   1
   7   5   1 263.815 13.0506   4
   7   5   1 245.656 12.8561   1
  -8  -5  -1 16.8222 2.75466   2
   8   5   1 13.4163 4.39381   1
   8   5   1 11.7203 4.62769   4
   9   5   1 -1.8479 3.54487   1
   9   5   1 5.34644 4.66356   4
  10   5   1 0.53579 4.48617   4
  10   5   1 0.08391 4.22467   1
  11   5   1 -8.4213 4.06126   4
  11   5   1 -0.2079 4.22601   1
  12   5   1 1.23120 4.54762   1
  12   5   1 -0.9062 5.48944   4
  11  -6  -1 3.96440 2.39947   1
  11  -6  -1 4.90677 2.83000   1
  11  -6  -1 3.51980 2.49370   1
  11  -6  -1 1.59648 3.49309   3
  10  -6  -1 4.59330 3.45612   3
  10  -6  -1 1.55007 2.08289   1
  10  -6  -1 2.38160 2.32037   1
  10  -6  -1 -0.5299 2.47443   1
   9  -6  -1 4.90323 3.17546   3
   9  -6  -1 6.24319 2.29604   1
   9  -6  -1 5.83319 2.53741   1
   9  -6  -1 1.87041 2.25472   1
   8  -6  -1 22.8793 3.35151   1
   8  -6  -1 26.8242 3.32266   1
   8  -6  -1 23.2800 3.41780   1
   8  -6  -1 31.0163 4.70940   3
   7  -6  -1 64.0295 4.94566   1
   7  -6  -1 52.9595 4.83271   1
   7  -6  -1 66.3350 5.23673   1
   6  -6  -1 65.3109 5.13361   1
   6  -6  -1 53.9396 4.86832   1
   6  -6  -1 66.0258 4.97856   1
   6  -6  -1 65.3331 5.02249   1
   5  -6  -1 83.2537 5.74040   1
   5  -6  -1 84.7050 5.66141   1
   4  -6  -1 -3.4631 1.93969   1
   4  -6  -1 -3.2009 2.10943   1
   3  -6  -1 62.2351 5.50979   1
   3  -6  -1 57.4481 5.44542   1
  -3   6   1 71.9652 2.97146   2
  -3   6   1 55.5685 2.91024   2
   2  -6  -1 878.180 28.0996   5
   2  -6  -1 893.724 30.7478   1
   2  -6  -1 899.847 30.8625   1
   2  -6  -1 892.629 28.2891   5
  -2   6   1 889.400 28.2412   2
   1  -6  -1 196.761 7.95563   5
   1  -6  -1 217.442 10.0893   1
   1  -6  -1 202.231 9.91897   1
   1  -6  -1 203.925 6.54341   2
   1  -6  -1 185.568 7.61604   5
   1  -6  -1 193.348 6.50464   2
  -1   6   1 191.874 7.48015   2
   0  -6  -1 641.470 21.5799   5
   0  -6  -1 641.599 23.5415   1
   0  -6  -1 646.078 20.7547   2
   0  -6  -1 632.831 21.8150   5
   0   6   1 653.640 21.2223   2
  -1  -6  -1 472.986 18.5627   1
  -1  -6  -1 465.005 15.9375   2
  -1  -6  -1 497.390 17.0207   5
   1   6   1 462.085 16.1837   2
   1   6   1 477.913 15.5481   4
   1   6   1 469.434 18.2758   1
  -2  -6  -1 391.505 15.9214   1
  -2  -6  -1 363.211 14.2803   5
  -2  -6  -1 389.562 13.4715   2
   2   6   1 398.617 15.9845   1
   2   6   1 392.014 13.6353   4
   2   6   1 367.665 14.4411   5
   2   6   1 385.840 13.6246   2
  -3  -6  -1 329.157 12.0415   2
  -3  -6  -1 326.935 14.2209   1
   3   6   1 325.994 14.4501   1
   3   6   1 351.840 12.8518   4
   3   6   1 341.693 13.0874   5
   3   6   1 311.828 11.9139   2
  -4  -6  -1 530.396 18.6448   2
   4   6   1 539.838 19.9599   4
   4   6   1 542.270 18.3758   2
   4   6   1 544.672 19.5752   5
   4   6   1 568.937 21.6977   1
  -5  -6  -1 4.17779 1.98657   2
   5   6   1 2.28654 1.33109   2
   5   6   1 2.97857 3.09896   1
   5   6   1 3.21469 2.12514   5
   5   6   1 1.13984 2.63723   4
  -6  -6  -1 91.7457 5.33701   2
   6   6   1 89.4574 8.02324   1
   6   6   1 73.1992 6.85028   4
   6   6   1 84.0237 5.32923   5
   6   6   1 95.1160 8.38417   1
  -7  -6  -1 25.4878 3.31699   2
   7   6   1 25.2704 2.95844   5
   7   6   1 24.2129 5.13041   1
   7   6   1 15.5686 4.50547   4
  -8  -6  -1 3.95369 2.50109   2
   8   6   1 0.23137 3.67570   1
   8   6   1 -4.8257 3.71471   4
  -9  -6  -1 7.75272 3.13077   2
   9   6   1 4.92105 4.98036   4
   9   6   1 4.17094 4.52698   1
  10   6   1 5.65702 5.12214   4
  10   6   1 0.60415 4.73766   1
  11   6   1 -1.6197 4.62628   1
  11   6   1 -6.3321 4.49639   4
  11  -7  -1 1.10357 2.51337   1
  11  -7  -1 2.12649 2.79583   1
  10  -7  -1 0.83447 2.76538   1
  10  -7  -1 -0.2259 2.40909   1
  10  -7  -1 1.82581 2.41811   1
  10  -7  -1 3.91732 3.44096   3
  10  -7  -1 3.86453 2.68514   1
   9  -7  -1 1.46541 2.44574   1
   9  -7  -1 5.27900 3.49027   3
   9  -7  -1 4.35802 2.78331   1
   9  -7  -1 3.70171 2.48299   1
   9  -7  -1 6.61477 3.14897   1
   8  -7  -1 3.10714 3.11516   3
   8  -7  -1 4.29299 2.58967   1
   8  -7  -1 8.35172 3.07206   1
   7  -7  -1 -0.7272 2.20968   1
   7  -7  -1 3.30608 2.62323   1
   6  -7  -1 -3.2667 2.35876   1
   6  -7  -1 0.70711 2.46051   1
   5  -7  -1 83.0197 6.41364   1
   5  -7  -1 77.0021 6.35160   1
   4  -7  -1 102.099 7.01744   1
   4  -7  -1 91.1163 6.76209   1
  -4   7   1 102.147 4.10277   2
  -4   7   1 95.8408 4.11165   2
   3  -7  -1 245.844 11.6477   1
   3  -7  -1 241.923 11.6023   1
  -3   7   1 240.380 8.69772   2
   2  -7  -1 332.675 11.6625   5
   2  -7  -1 347.953 14.8639   1
   2  -7  -1 340.665 14.8528   1
   2  -7  -1 349.938 11.9395   5
  -2   7   1 344.424 12.0228   2
   1  -7  -1 868.006 28.4397   5
   1  -7  -1 867.061 30.9613   1
   1  -7  -1 827.997 26.7576   2
   1  -7  -1 873.987 30.9834   1
   1  -7  -1 884.885 28.1974   5
   1  -7  -1 872.118 26.8080   2
  -1   7   1 855.592 28.0009   2
   0  -7  -1 632.667 21.9404   5
   0  -7  -1 633.205 21.6706   5
   0  -7  -1 654.046 20.6936   2
   0  -7  -1 653.221 24.2349   1
   0   7   1 612.813 21.2497   2
  -1  -7  -1 0.54788 2.02747   5
  -1  -7  -1 0.63639 2.56775   1
  -1  -7  -1 -0.8340 1.47747   2
   1   7   1 0.86885 1.53814   2
   1   7   1 0.13114 2.28684   1
  -2  -7  -1 194.450 10.3366   1
  -2  -7  -1 183.792 8.62492   5
  -2  -7  -1 183.847 7.68676   2
   2   7   1 186.851 7.90027   2
   2   7   1 166.301 7.39715   4
   2   7   1 197.309 10.4307   5
   2   7   1 186.815 10.1676   1
  -3  -7  -1 152.461 9.29764   1
  -3  -7  -1 142.018 7.68673   5
  -3  -7  -1 158.158 6.96706   2
   3   7   1 149.875 6.88952   2
   3   7   1 149.066 7.26019   4
   3   7   1 156.989 9.57709   1
   3   7   1 151.892 7.94627   5
  -4  -7  -1 8.88685 2.44024   2
   4   7   1 5.50792 3.27729   1
   4   7   1 6.36121 2.43718   5
   4   7   1 9.59374 2.79586   4
   4   7   1 8.04799 2.05706   2
  -5  -7  -1 9.76153 2.66082   2
   5   7   1 4.70648 3.20642   4
   5   7   1 9.70016 1.92311   2
   5   7   1 11.4752 3.97531   1
   5   7   1 8.78870 2.79753   5
  -6  -7  -1 514.610 18.2626   2
   6   7   1 495.149 21.7090   1
   6   7   1 491.776 20.1720   4
   6   7   1 511.507 18.7282   5
  -7  -7  -1 23.8600 3.54670   2
   7   7   1 18.1918 5.51187   1
   7   7   1 17.0151 4.83764   4
   7   7   1 23.8019 3.38892   5
  -8  -7  -1 20.9460 3.77045   2
   8   7   1 22.1387 2.81002   5
   8   7   1 21.5018 5.84591   1
   8   7   1 17.8492 2.43095   5
   8   7   1 7.47162 4.90486   4
  -9  -7  -1 -4.5866 2.96842   2
   9   7   1 3.37163 4.60020   4
   9   7   1 -5.3194 4.30809   1
  10   7   1 0.05578 4.78744   4
  10   7   1 1.54770 4.87953   1
  11   7   1 -7.6720 4.87525   4
  11   7   1 -1.3551 4.89228   1
  10  -8  -1 2.66189 3.07345   1
  10  -8  -1 4.90812 3.75018   3
  10  -8  -1 6.89076 3.46541   1
   9  -8  -1 37.6103 5.20704   1
   9  -8  -1 26.8218 5.22121   3
   9  -8  -1 25.4789 4.36620   1
   8  -8  -1 0.86527 2.88389   1
   8  -8  -1 2.10758 2.87688   1
   7  -8  -1 0.52210 2.66811   1
   7  -8  -1 -1.8994 2.61179   1
   6  -8  -1 4.09101 3.24579   1
   6  -8  -1 4.03816 3.19572   1
   5  -8  -1 4.62230 3.46928   1
   5  -8  -1 0.96093 3.33986   1
   4  -8  -1 3.51027 2.81251   1
   4  -8  -1 -2.9737 2.58252   1
  -4   8   1 0.56705 1.33790   2
   3  -8  -1 40.5313 5.30902   1
   3  -8  -1 45.9372 5.74705   1
  -3   8   1 45.3735 3.45417   2
   2  -8  -1 6.12866 1.50897   5
   2  -8  -1 6.54577 3.19906   1
   2  -8  -1 5.87843 1.40294   5
  -2   8   1 3.08848 1.57831   2
   1  -8  -1 460.958 16.3158   5
   1  -8  -1 466.588 19.2021   1
   1  -8  -1 436.813 15.9112   5
  -1   8   1 465.303 16.0672   2
   0  -8  -1 106.249 4.64624   2
   0  -8  -1 102.924 6.04472   5
   0  -8  -1 97.3705 8.11555   1
   0  -8  -1 107.622 5.69335   5
   0   8   1 97.5676 5.43789   2
  -1  -8  -1 6.68986 2.35481   5
  -1  -8  -1 4.69422 1.75339   2
  -1  -8  -1 2.51082 3.07324   1
   1   8   1 5.71415 1.94846   2
  -2  -8  -1 984.604 36.2902   1
  -2  -8  -1 1002.20 32.8007   2
  -2  -8  -1 1030.71 34.3563   5
   2   8   1 996.557 33.2422   2
   2   8   1 1021.22 36.1846   1
  -3  -8  -1 5.15827 2.34811   2
  -3  -8  -1 5.68836 3.27904   1
  -3  -8  -1 2.61301 2.34736   5
   3   8   1 -0.1303 2.16195   5
   3   8   1 1.60544 3.10655   1
   3   8   1 1.38641 1.86162   2
  -4  -8  -1 91.4058 5.85905   2
   4   8   1 106.318 5.74469   2
   4   8   1 87.5906 8.87063   1
   4   8   1 96.4585 6.80485   5
   4   8   1 70.6077 6.56210   4
  -5  -8  -1 14.6249 3.10466   2
   5   8   1 8.68339 2.25485   2
   5   8   1 7.49146 3.45444   4
   5   8   1 10.5693 3.28140   5
   5   8   1 9.09726 4.36788   1
  -6  -8  -1 2.33062 2.66609   2
   6   8   1 -0.5810 2.39839   5
   6   8   1 3.60470 1.57902   2
   6   8   1 4.33012 4.26400   1
   6   8   1 -3.3247 3.21089   4
  -7  -8  -1 -0.6885 2.78322   2
   7   8   1 2.16004 3.68072   4
   7   8   1 3.77266 4.45676   1
   7   8   1 4.70000 2.81462   5
  -8  -8  -1 8.16852 3.49041   2
   8   8   1 11.7209 5.51354   1
   8   8   1 17.3395 3.20327   5
   8   8   1 14.6429 5.02180   4
  -9  -8  -1 -2.1663 3.15865   2
   9   8   1 -2.4374 3.84094   4
   9   8   1 -3.5966 4.61153   1
 -10  -8  -1 11.0158 3.92123   2
  10   8   1 3.92022 5.54525   1
  10   8   1 0.03529 4.90415   4
   9  -9  -1 -2.5112 3.26436   3
   9  -9  -1 5.70557 3.59470   1
   8  -9  -1 9.20201 4.70335   1
   8  -9  -1 3.27814 3.44221   1
   7  -9  -1 18.2703 4.72015   1
   7  -9  -1 15.1829 4.30637   1
   6  -9  -1 6.44232 3.83541   1
   6  -9  -1 16.2186 4.40686   1
   5  -9  -1 -5.4181 2.82433   1
   5  -9  -1 -0.3790 3.11484   1
   4  -9  -1 3.59719 3.61521   1
   4  -9  -1 1.55497 3.37518   1
  -4   9   1 1.69314 2.21586   2
   3  -9  -1 56.5279 6.70366   1
  -3   9   1 43.7968 3.68912   2
   2  -9  -1 147.915 6.61944   5
   2  -9  -1 159.852 10.6152   1
   2  -9  -1 163.105 6.49694   5
  -2   9   1 155.786 7.23744   2
   1  -9  -1 -0.0624 3.17214   1
   1  -9  -1 2.62011 1.89438   5
   1  -9  -1 -0.2906 1.66106   5
  -1   9   1 0.17086 1.83955   2
   0  -9  -1 3.17250 3.52091   1
   0  -9  -1 2.85526 2.13863   5
   0  -9  -1 6.08701 1.54797   2
   0  -9  -1 4.93347 1.99763   5
   0   9   1 5.39141 2.14566   2
  -1  -9  -1 125.341 7.40902   5
  -1  -9  -1 129.477 9.83222   1
  -1  -9  -1 121.271 5.96161   2
  -1  -9  -1 132.651 7.05586   5
   1   9   1 126.828 6.73268   2
  -2  -9  -1 42.1331 4.67081   5
  -2  -9  -1 33.8972 5.57884   1
  -2  -9  -1 36.0489 3.51317   2
   2   9   1 44.8239 4.33135   2
  -3  -9  -1 13.4248 2.94346   2
   3   9   1 11.8057 2.80251   2
  -4  -9  -1 3.56822 2.66735   2
   4   9   1 -2.7519 3.62186   1
   4   9   1 5.89430 3.12950   5
   4   9   1 6.83070 2.39394   2
  -5  -9  -1 154.753 8.19625   2
   5   9   1 161.109 9.41701   5
   5   9   1 154.814 7.66913   2
   5   9   1 148.391 11.5773   1
  -6  -9  -1 58.6515 5.29503   2
   6   9   1 60.8766 4.35306   2
   6   9   1 62.3866 6.30785   5
   6   9   1 58.5011 7.85174   1
  -7  -9  -1 12.7890 3.60514   2
   7   9   1 0.84829 2.94046   5
   7   9   1 4.59693 4.71747   1
  -8  -9  -1 0.23668 3.23617   2
   8   9   1 -3.2805 4.82223   1
   8   9   1 2.44492 2.76406   5
  -9  -9  -1 -2.1568 3.24871   2
   9   9   1 3.46591 2.30989   5
   9   9   1 3.30544 5.53913   1
   9   9   1 1.28008 1.94875   5
 -10  -9  -1 4.98419 3.70883   2
  10   9   1 5.06375 5.75460   1
   8 -10  -1 1.90833 3.82845   1
   7 -10  -1 2.46798 3.90943   1
   6 -10  -1 10.3711 4.56899   1
   5 -10  -1 20.6037 5.47521   1
   4 -10  -1 5.83567 4.17887   1
   3 -10  -1 -0.6399 3.87524   1
  -3  10   1 1.70799 2.21757   2
   2 -10  -1 28.4046 2.69465   5
   2 -10  -1 25.7512 5.54709   1
   2 -10  -1 28.8021 2.95015   5
  -2  10   1 23.6496 3.31422   2
   1 -10  -1 27.7016 3.13199   5
   1 -10  -1 30.0122 5.93213   1
   1 -10  -1 25.1563 3.39373   5
  -1  10   1 34.3157 3.83357   2
   0 -10  -1 76.5544 5.94786   5
   0 -10  -1 75.1181 8.18852   1
   0 -10  -1 73.5094 3.81074   2
   0 -10  -1 66.9988 5.12297   5
   0  10   1 70.0960 5.44452   2
  -1 -10  -1 2.87361 3.89346   1
  -1 -10  -1 2.45577 1.93984   2
  -1 -10  -1 5.39176 2.79670   5
  -1 -10  -1 2.85407 2.49304   5
   1  10   1 3.79687 2.50836   2
  -2 -10  -1 84.3724 6.97909   5
  -2 -10  -1 94.5050 5.77022   2
   2  10   1 89.4834 6.30448   2
  -3 -10  -1 76.2265 5.72871   2
   3  10   1 77.0366 5.92049   2
  -4 -10  -1 41.0541 4.52926   2
   4  10   1 32.9896 4.08897   2
  -5 -10  -1 -2.6677 2.77060   2
   5  10   1 -1.6601 2.16345   2
  -6 -10  -1 8.22513 3.34856   2
   6  10   1 2.49010 3.16479   5
   6  10   1 4.92485 2.38004   2
  -7 -10  -1 -1.2659 3.16184   2
   7  10   1 -2.9670 2.97598   5
  -8 -10  -1 0.25478 3.29289   2
   8  10   1 5.78257 3.28202   5
  -9 -10  -1 3.95507 3.74719   2
   9  10   1 5.84365 2.83780   5
   7 -11  -1 -1.1652 4.23189   1
   6 -11  -1 34.9457 6.73681   1
   5 -11  -1 2.00648 4.63189   1
   4 -11  -1 1.64242 4.49138   1
   3 -11  -1 9.07755 5.05574   1
  -3  11   1 15.3372 3.43048   2
   2 -11  -1 6.15134 1.81945   5
   2 -11  -1 11.5367 5.37145   1
   2 -11  -1 7.27679 2.04607   5
  -2  11   1 4.07103 2.79818   2
   1 -11  -1 1.49956 2.32125   5
   1 -11  -1 7.72485 4.85768   1
   1 -11  -1 0.51333 1.96937   5
  -1  11   1 -0.2334 2.57259   2
   0 -11  -1 39.4620 4.66253   5
   0 -11  -1 43.7342 7.31758   1
   0 -11  -1 39.0275 4.78711   5
   0 -11  -1 43.2414 2.94299   2
   0  11   1 34.7589 4.42603   2
  -1 -11  -1 12.3161 2.42991   2
  -1 -11  -1 5.85215 2.99812   5
  -1 -11  -1 10.3775 3.08830   5
   1  11   1 8.06744 3.05472   2
  -2 -11  -1 80.0275 5.31794   2
  -2 -11  -1 59.2622 6.24783   5
   2  11   1 51.2638 5.20051   2
  -3 -11  -1 -1.4393 2.56551   2
   3  11   1 5.28399 2.83772   2
  -4 -11  -1 -0.6938 2.67316   2
   4  11   1 1.40659 2.75534   2
  -5 -11  -1 58.8266 5.37206   2
   5  11   1 56.9762 5.19044   2
  -6 -11  -1 -0.6013 2.95551   2
   6  11   1 -2.9870 2.07597   2
  -7 -11  -1 -1.6361 3.30412   2
   7  11   1 -0.0834 3.27906   5
   7  11   1 0.45159 1.81062   2
  -8 -11  -1 -2.0000 3.38059   2
   8  11   1 5.82897 3.77813   5
   6 -12  -1 7.20574 5.37316   1
   5 -12  -1 -0.9132 4.64087   1
   4 -12  -1 8.94758 5.44967   1
   3 -12  -1 8.01424 5.51543   1
  -3  12   1 3.08943 3.09409   2
   2 -12  -1 65.3067 4.28091   5
   2 -12  -1 63.5724 4.48606   5
   2 -12  -1 63.4291 8.91456   1
  -2  12   1 70.1901 6.05704   2
   1 -12  -1 14.4416 3.13828   5
   1 -12  -1 17.0299 6.30891   1
   1 -12  -1 11.1062 2.64837   5
  -1  12   1 7.58193 3.45973   2
   0 -12  -1 4.39811 3.06487   5
   0 -12  -1 4.21924 2.74383   5
   0  12   1 -1.2154 2.74177   2
  -1 -12  -1 6.58828 2.13783   2
  -1 -12  -1 10.1692 3.58287   5
  -1 -12  -1 7.30256 2.54841   5
   1  12   1 11.0788 3.35319   2
  -2 -12  -1 21.8569 3.24908   2
   2  12   1 15.5970 3.79812   2
  -3 -12  -1 5.21685 2.77704   2
   3  12   1 7.79090 3.34007   2
  -4 -12  -1 12.0720 3.33595   2
   4  12   1 10.0613 3.47736   2
  -5 -12  -1 26.9519 4.04626   2
   5  12   1 21.5553 3.75556   2
  -6 -12  -1 0.29482 3.17449   2
   6  12   1 -0.7470 2.43388   2
  -7 -12  -1 -2.3553 3.23437   2
   4 -13  -1 10.3597 6.30207   1
   3 -13  -1 11.6995 5.95677   1
  -3  13   1 1.66411 3.40164   2
   2 -13  -1 1.93498 1.67594   5
   2 -13  -1 3.25998 1.74106   5
   2 -13  -1 2.80675 5.33300   1
  -2  13   1 -1.4215 3.19094   2
   1 -13  -1 0.34235 2.44300   5
   1 -13  -1 1.12764 2.17757   5
  -1  13   1 -3.8528 2.90816   2
   0 -13  -1 2.76631 2.43658   5
   0 -13  -1 2.37186 2.90024   5
   0  13   1 2.73431 3.30888   2
  -1 -13  -1 6.13814 2.00556   2
  -1 -13  -1 14.8052 3.99359   5
   1  13   1 1.80807 3.21689   2
  -2 -13  -1 4.81485 2.47365   2
   2  13   1 5.12703 3.13771   2
  -3 -13  -1 0.02382 2.46775   2
   3  13   1 5.49791 3.15940   2
  -4 -13  -1 26.1244 3.96202   2
   4  13   1 22.5340 4.25535   2
  -5 -13  -1 2.06879 2.96432   2
   5  13   1 5.03829 3.16821   2
   1 -14  -1 8.37442 2.78267   5
   1 -14  -1 5.16493 2.32672   5
  -1  14   1 4.98172 3.82016   2
   0 -14  -1 9.89499 3.48908   5
   0 -14  -1 4.31946 2.62763   5
   0  14   1 2.15690 3.53103   2
  -1 -14  -1 -3.0113 3.12776   5
   1  14   1 -1.8808 3.13785   2
   0 -14   2 -0.5508 2.57956   5
   4  13  -2 1.44867 2.92143   2
  -4 -13   2 4.85967 2.83921   2
   3  13  -2 4.36678 3.24699   2
  -3 -13   2 3.72608 2.64138   2
   2  13  -2 1.57830 3.06145   2
  -2 -13   2 1.77852 2.11198   2
   1  13  -2 1.40669 3.09316   2
  -1 -13   2 2.56965 3.29793   5
  -1 -13   2 -2.4727 1.45736   2
   0  13  -2 17.8281 4.24670   2
   0 -13   2 21.4480 3.88265   5
   0 -13   2 15.5045 3.44320   5
  -1  13  -2 26.2994 4.80833   2
   1 -13   2 21.2463 3.33710   5
   1 -13   2 24.1902 3.59835   5
  -2  13  -2 17.5833 4.25625   2
   2 -13   2 7.35826 1.92506   5
   2 -13   2 14.2770 6.46342   1
   2 -13   2 7.59565 1.86277   5
  -3  13  -2 0.76269 3.33841   2
   3 -13   2 14.5775 6.08211   1
   4 -13   2 1.71381 5.36828   1
   6  12  -2 0.63768 2.64961   2
  -6 -12   2 5.35897 3.29813   2
   5  12  -2 16.9843 3.57021   2
  -5 -12   2 13.4825 3.48304   2
   4  12  -2 -1.2524 2.72484   2
  -4 -12   2 3.17728 2.69275   2
   3  12  -2 14.8031 3.83759   2
  -3 -12   2 11.7656 3.08395   2
   2  12  -2 0.25050 2.75817   2
  -2 -12   2 4.66856 2.30498   2
   1  12  -2 57.7831 5.93743   2
  -1 -12   2 77.5884 6.34332   5
  -1 -12   2 70.1658 4.34625   2
  -1 -12   2 53.1031 5.78136   5
   0  12  -2 49.2463 5.55232   2
   0 -12   2 37.5607 4.79153   5
   0 -12   2 39.5025 4.69406   5
  -1  12  -2 1.36360 3.13206   2
   1 -12   2 5.32721 5.10125   1
   1 -12   2 4.60995 2.26042   5
   1 -12   2 -0.3201 2.33246   5
  -2  12  -2 15.3828 3.84608   2
   2 -12   2 22.0408 6.32288   1
   2 -12   2 16.1866 2.45619   5
   2 -12   2 17.4706 2.42548   5
  -3  12  -2 64.7396 5.93455   2
   3 -12   2 64.8528 8.97389   1
   4 -12   2 7.52015 5.25866   1
   5 -12   2 2.32202 4.81263   1
   6 -12   2 5.71012 5.16346   1
   7  11  -2 0.11072 1.98806   2
  -7 -11   2 -3.1676 3.01633   2
   6  11  -2 9.54229 2.80795   2
  -6 -11   2 12.0860 3.56764   2
   5  11  -2 1.54414 2.66293   2
  -5 -11   2 5.04502 3.00385   2
   4  11  -2 3.07922 2.74487   2
  -4 -11   2 -2.6527 2.60281   2
   3  11  -2 14.0788 3.68601   2
  -3 -11   2 13.6996 2.97564   2
   2  11  -2 5.12662 2.98142   2
  -2 -11   2 0.15438 2.09590   2
  -2 -11   2 0.20904 3.14090   5
   1  11  -2 10.3380 3.36583   2
  -1 -11   2 10.6824 3.13770   5
  -1 -11   2 10.8272 2.26043   2
   0  11  -2 27.3264 4.15679   2
   0 -11   2 21.4514 1.96945   2
   0 -11   2 30.9826 4.06147   5
   0 -11   2 28.2615 6.37848   1
   0 -11   2 15.9792 3.16986   5
  -1  11  -2 17.1429 3.61257   2
   1 -11   2 14.3099 5.56885   1
   1 -11   2 18.0057 3.06630   5
   1 -11   2 15.9777 3.05276   5
  -2  11  -2 82.1596 6.33437   2
   2 -11   2 71.6003 4.31079   5
   2 -11   2 68.5568 4.42345   5
   2 -11   2 76.3538 9.03866   1
  -3  11  -2 19.8598 3.75089   2
   3 -11   2 33.8445 6.68620   1
   4 -11   2 1.31314 4.51725   1
   5 -11   2 41.0522 7.09192   1
   6 -11   2 2.09995 4.61948   1
   7 -11   2 0.31349 4.42261   1
   8  10  -2 1.99594 3.12864   5
  -8 -10   2 6.03639 3.77264   2
   7  10  -2 3.10280 3.38191   5
  -7 -10   2 2.27458 3.33706   2
   6  10  -2 7.66164 5.42669   5
   6  10  -2 2.18898 2.36442   2
  -6 -10   2 7.65907 3.19095   2
   5  10  -2 11.7755 3.07473   2
  -5 -10   2 22.8974 3.81914   2
   4  10  -2 27.1015 3.79005   2
  -4 -10   2 23.6584 3.82540   2
  -3 -10   2 28.5805 3.66441   2
   2  10  -2 13.0947 3.10778   2
  -2 -10   2 8.08282 2.85265   5
  -2 -10   2 8.27195 2.42153   2
   1  10  -2 2.02461 2.49350   2
  -1 -10   2 -0.2327 2.33803   5
  -1 -10   2 7.76402 4.17724   1
  -1 -10   2 0.45734 1.75730   2
   0  10  -2 1.85738 2.33253   2
   0 -10   2 4.21778 4.02656   1
   0 -10   2 -2.1834 2.08964   5
   0 -10   2 2.89340 2.25114   5
   0 -10   2 3.46307 1.34466   2
  -1  10  -2 33.0033 3.89538   2
   1 -10   2 40.8648 3.97822   5
   1 -10   2 35.1523 6.08249   1
   1 -10   2 34.2393 3.61229   5
  -2  10  -2 21.4159 3.36958   2
   2 -10   2 19.3461 2.36016   5
   2 -10   2 21.8398 2.53909   5
   2 -10   2 25.8925 5.45674   1
  -3  10  -2 89.4578 5.93120   2
   3 -10   2 92.0954 9.08509   1
   4 -10   2 6.65758 4.35853   1
   5 -10   2 19.1128 5.15449   1
   6 -10   2 3.85464 4.01931   1
   7 -10   2 4.77264 4.00990   1
   8 -10   2 -2.4479 3.44173   1
   9   9  -2 -0.3961 5.55010   1
   9   9  -2 -0.1627 2.12196   5
   9   9  -2 -2.1774 1.84708   5
  -9  -9   2 -3.5560 3.27873   2
   8   9  -2 1.39445 4.65849   1
   8   9  -2 -0.3461 2.60966   5
  -8  -9   2 -2.1449 3.02110   2
   7   9  -2 5.70980 3.08517   5
   7   9  -2 9.26326 5.20147   1
  -7  -9   2 1.23820 3.07199   2
   6   9  -2 -0.5524 3.06033   5
   6   9  -2 0.69818 1.96764   2
   6   9  -2 2.34965 4.81682   1
  -6  -9   2 -0.4327 2.76927   2
   5   9  -2 19.9413 3.14503   2
   5   9  -2 12.9585 3.37988   5
  -5  -9   2 18.7745 3.50154   2
   4   9  -2 70.5867 5.46963   2
  -4  -9   2 72.4786 5.60906   2
   3   9  -2 142.601 7.80769   2
  -3  -9   2 156.820 7.53288   2
   2   9  -2 120.176 6.76803   2
  -2  -9   2 114.166 6.03919   2
  -2  -9   2 119.430 9.61510   1
  -2  -9   2 112.969 7.35535   5
   1   9  -2 23.2964 3.30179   2
  -1  -9   2 21.0249 2.60721   2
  -1  -9   2 18.9453 4.48816   1
  -1  -9   2 25.2013 3.54283   5
   0   9  -2 13.5341 2.82816   2
   0  -9   2 14.0704 4.46685   1
   0  -9   2 16.0099 1.93115   2
   0  -9   2 15.4434 2.92198   5
  -1   9  -2 63.1988 4.79461   2
   1  -9   2 65.9020 4.62120   5
   1  -9   2 66.1375 4.56200   5
  -2   9  -2 19.1109 2.78553   2
   2  -9   2 20.6160 2.25149   5
   2  -9   2 16.0321 4.44857   1
   2  -9   2 20.2418 2.31758   5
  -3   9  -2 26.3011 3.01670   2
   3  -9   2 23.1739 4.74318   1
   4  -9   2 77.1276 7.71323   1
   4  -9   2 64.9157 7.02121   1
   5  -9   2 0.07488 3.06944   1
   5  -9   2 -1.3503 3.48281   1
   6  -9   2 2.63214 3.52371   1
   6  -9   2 -1.5675 2.96270   1
   7  -9   2 0.38919 3.36849   1
   7  -9   2 0.57539 3.26892   1
   8  -9   2 3.12136 3.38152   1
   8  -9   2 -2.2367 2.97773   1
   9  -9   2 8.30824 4.42291   3
   9  -9   2 15.1527 3.99954   1
   9  -9   2 7.06936 3.61516   1
  10   8  -2 -4.6254 5.06989   1
 -10  -8   2 -2.0289 3.45230   2
   9   8  -2 -3.9018 4.61150   1
  -9  -8   2 1.30769 3.31396   2
   8   8  -2 2.58321 2.28748   5
   8   8  -2 3.67158 2.55671   5
   8   8  -2 8.87999 5.12035   1
  -8  -8   2 6.22578 3.45306   2
   7   8  -2 1.40399 2.64337   5
   7   8  -2 -0.5016 4.03452   1
  -7  -8   2 -2.1458 2.65931   2
   6   8  -2 53.2050 7.31797   1
   6   8  -2 50.7573 3.64609   2
   6   8  -2 56.6096 5.65872   5
  -6  -8   2 53.3747 4.91464   2
   5   8  -2 16.8598 3.61842   5
   5   8  -2 17.4231 2.76371   2
   5   8  -2 9.01990 4.12387   1
  -5  -8   2 10.9016 2.96119   2
   4   8  -2 76.4470 5.38155   2
   4   8  -2 80.2610 8.00458   1
   4   8  -2 81.6351 6.35234   5
  -4  -8   2 78.9573 5.43069   2
   3   8  -2 137.655 7.13782   2
   3   8  -2 156.475 9.81090   1
   3   8  -2 131.582 8.05579   5
  -3  -8   2 132.245 6.81524   2
  -3  -8   2 140.168 8.00529   5
  -3  -8   2 153.140 9.90818   1
   2   8  -2 19.4708 4.21285   1
   2   8  -2 32.7711 3.54832   2
  -2  -8   2 22.0989 3.44564   5
  -2  -8   2 30.2609 3.16532   2
  -2  -8   2 26.8212 5.05486   1
   1   8  -2 116.252 6.22000   2
  -1  -8   2 116.756 6.64015   5
  -1  -8   2 111.982 8.62243   1
  -1  -8   2 123.171 5.54892   2
   0   8  -2 252.443 9.97642   2
   0  -8   2 245.056 10.2408   5
   0  -8   2 243.626 8.76733   2
   0  -8   2 244.967 12.6723   1
  -1   8  -2 70.8291 4.35518   2
   1  -8   2 65.7500 6.71664   1
   1  -8   2 56.1058 4.20126   5
   1  -8   2 63.8506 4.24307   5
  -2   8  -2 32.1172 2.97844   2
   2  -8   2 29.9844 2.56833   5
   2  -8   2 29.8751 4.63741   1
   2  -8   2 28.1913 2.46666   5
   2  -8   2 23.3477 4.38078   1
  -3   8  -2 13.7759 2.10555   2
   3  -8   2 11.5400 3.61010   1
   3  -8   2 12.3077 3.51512   1
  -4   8  -2 -0.3257 1.34648   2
   4  -8   2 -2.1089 2.43539   1
   4  -8   2 3.50955 2.67262   1
   5  -8   2 437.707 17.9137   1
   5  -8   2 428.676 17.8354   1
   6  -8   2 67.4984 6.56091   1
   6  -8   2 66.3139 6.55003   1
   7  -8   2 -0.4321 2.50236   1
   7  -8   2 -3.4456 2.54778   1
   8  -8   2 14.6101 3.73487   1
   8  -8   2 11.6551 3.39408   1
   9  -8   2 11.6495 3.46629   1
   9  -8   2 13.4053 3.56461   1
   9  -8   2 16.2340 4.74251   3
  10  -8   2 -1.7833 2.70762   1
  10  -8   2 -2.3517 2.51225   1
  10  -8   2 1.29179 3.96873   3
  11   7  -2 10.9722 5.53272   1
  10   7  -2 5.14198 5.12272   1
 -10  -7   2 1.21996 5.13424   2
   9   7  -2 -8.5889 3.93879   1
  -9  -7   2 -3.0274 2.80032   2
   8   7  -2 58.9361 4.48750   5
   8   7  -2 46.8687 7.19320   1
   8   7  -2 52.8620 4.61056   5
  -8  -7   2 54.2849 5.05546   2
   7   7  -2 -0.1378 3.64822   1
   7   7  -2 -0.0608 2.27433   5
  -7  -7   2 3.52125 2.59209   2
   6   7  -2 11.9129 4.34378   1
   6   7  -2 15.1325 3.37020   5
   6   7  -2 18.7279 1.84820   2
  -6  -7   2 22.2742 3.49899   2
   5   7  -2 57.0922 3.96177   2
   5   7  -2 50.7166 4.87236   5
   5   7  -2 52.4329 6.58175   1
  -5  -7   2 50.2503 4.32290   2
   4   7  -2 2.46640 1.82779   2
   4   7  -2 0.53029 3.08489   1
   4   7  -2 4.55721 2.39846   5
  -4  -7   2 3.72607 2.28922   2
   3   7  -2 215.287 9.94191   5
   3   7  -2 208.914 11.2849   1
   3   7  -2 201.133 8.86708   2
  -3  -7   2 208.113 8.74868   2
  -3  -7   2 234.787 11.6067   1
  -3  -7   2 213.915 9.74160   5
   2   7  -2 83.1358 6.68320   1
   2   7  -2 87.4283 5.15706   2
  -2  -7   2 83.8970 7.18900   1
  -2  -7   2 81.1022 4.70968   2
  -2  -7   2 82.7316 5.66050   5
   1   7  -2 476.604 16.6848   2
   1   7  -2 471.055 18.5393   1
  -1  -7   2 462.464 19.2050   1
  -1  -7   2 479.121 17.2066   5
  -1  -7   2 473.094 16.0157   2
   0   7  -2 128.383 6.11748   2
   0  -7   2 136.302 5.38664   2
   0  -7   2 128.583 6.46681   5
   0  -7   2 142.775 8.64717   1
  -1   7  -2 100.239 5.08686   2
   1  -7   2 108.683 7.48197   1
   1  -7   2 91.5672 5.01066   5
   1  -7   2 96.1410 7.45553   1
   1  -7   2 104.057 5.11601   5
  -2   7  -2 20.0702 2.34816   2
   2  -7   2 15.4494 3.75563   1
   2  -7   2 17.3856 3.64143   1
   2  -7   2 21.1982 2.04628   5
   2  -7   2 17.5937 1.92811   5
  -3   7  -2 106.628 4.60518   2
   3  -7   2 96.5974 7.05736   1
   3  -7   2 92.8872 4.06146   4
   3  -7   2 103.853 7.36356   1
  -4   7  -2 56.8901 2.95738   2
   4  -7   2 63.7767 5.81014   1
   4  -7   2 56.3123 3.77029   4
   4  -7   2 67.6579 5.65249   1
   5  -7   2 5.76005 2.60618   1
   5  -7   2 5.96258 2.22436   4
   5  -7   2 3.78098 2.70309   1
   6  -7   2 62.3635 5.37069   1
   6  -7   2 47.6783 4.67284   4
   6  -7   2 45.6317 4.75886   1
   7  -7   2 20.5935 3.96659   4
   7  -7   2 25.7847 3.67319   1
   7  -7   2 21.7679 3.53445   1
   8  -7   2 41.4371 4.44595   1
   8  -7   2 32.8092 3.96470   1
   8  -7   2 31.5661 4.90597   4
   9  -7   2 0.98752 2.35159   1
   9  -7   2 1.71707 2.50931   1
   9  -7   2 0.80787 3.62838   3
   9  -7   2 -3.5911 3.46044   4
  10  -7   2 3.44962 2.52167   1
  10  -7   2 4.46057 2.59429   1
  10  -7   2 3.19396 3.87662   3
  11  -7   2 3.22665 3.96993   3
  11  -7   2 4.50933 2.60132   1
  11  -7   2 -0.8051 2.21824   1
  11   6  -2 0.77430 4.61645   1
  10   6  -2 -5.2568 3.97392   1
   9   6  -2 2.84736 4.70061   1
  -9  -6   2 3.97431 3.03967   2
   8   6  -2 23.9894 5.57698   1
  -8  -6   2 21.6190 3.44074   2
   7   6  -2 264.403 10.4121   5
   7   6  -2 254.539 10.4681   5
   7   6  -2 251.601 13.9294   1
  -7  -6   2 265.051 10.7587   2
   6   6  -2 28.9391 3.50709   5
   6   6  -2 34.4876 5.47023   1
  -6  -6   2 34.6455 3.51451   2
   5   6  -2 76.3705 4.00629   2
   5   6  -2 70.6253 7.14887   1
   5   6  -2 82.8266 5.53749   5
  -5  -6   2 79.7681 4.92926   2
   4   6  -2 99.6881 5.14599   2
   4   6  -2 101.617 7.61968   1
   4   6  -2 106.397 6.21733   5
  -4  -6   2 100.739 5.43065   2
   3   6  -2 -0.8484 2.37724   1
   3   6  -2 1.67277 1.54232   2
   3   6  -2 0.31746 1.91619   5
  -3  -6   2 -0.7922 1.60867   2
  -3  -6   2 2.94602 2.32802   1
   2   6  -2 342.153 14.1830   1
   2   6  -2 331.861 13.1793   5
   2   6  -2 334.708 12.1968   2
  -2  -6   2 318.384 11.8244   2
  -2  -6   2 332.984 12.8181   5
  -2  -6   2 335.079 14.3737   1
   1   6  -2 70.2968 4.30546   2
   1   6  -2 77.1944 5.78057   1
  -1  -6   2 74.1527 6.15364   1
  -1  -6   2 75.2603 4.74897   5
  -1  -6   2 72.2063 3.89628   2
   0   6  -2 683.605 22.6006   2
   0  -6   2 703.260 21.9929   2
   0  -6   2 676.704 24.9126   1
   0  -6   2 676.156 22.9057   5
  -1   6  -2 5.54318 1.52245   2
   1  -6   2 5.95836 2.46628   1
   1  -6   2 5.28300 1.56212   5
   1  -6   2 3.58999 2.59798   1
   1  -6   2 5.56023 0.74375   2
   1  -6   2 6.35840 0.75905   2
  -2   6  -2 113.830 4.66654   2
   2  -6   2 103.407 4.38657   5
   2  -6   2 112.501 6.77403   1
   2  -6   2 108.633 6.88565   1
   2  -6   2 114.108 4.47001   5
   2  -6   2 107.607 4.10706   4
  -3   6  -2 5.17798 1.11478   2
   3  -6   2 5.49273 2.53339   1
   3  -6   2 3.71027 1.50175   4
   3  -6   2 5.55678 2.34777   1
   4  -6   2 648.556 22.7407   1
   4  -6   2 652.608 21.8330   4
   4  -6   2 639.384 22.8050   1
   5  -6   2 0.32226 1.94168   1
   5  -6   2 3.42852 2.06544   1
   5  -6   2 1.14431 1.98363   4
   6  -6   2 25.4625 3.99267   4
   6  -6   2 22.3728 3.21539   1
   6  -6   2 31.5293 3.44893   1
   7  -6   2 56.6625 5.64106   4
   7  -6   2 54.6878 4.23222   1
   7  -6   2 47.1742 4.19864   1
   8  -6   2 1.51568 1.90972   1
   8  -6   2 2.49291 3.19672   4
   8  -6   2 6.48562 3.30660   3
   8  -6   2 1.52632 1.85860   1
   9  -6   2 42.4362 3.76839   1
   9  -6   2 56.4125 6.70095   4
   9  -6   2 45.8100 4.07255   1
   9  -6   2 45.9638 6.12897   3
  10  -6   2 -4.2757 3.68319   4
  10  -6   2 -4.5096 3.08897   3
  11  -6   2 1.41346 3.51127   3
  11  -6   2 -1.4171 4.13851   4
  11   5  -2 37.7457 6.77491   1
  10   5  -2 24.9280 5.61047   1
   9   5  -2 5.95080 4.49914   1
   8   5  -2 3.11927 3.84688   1
  -8  -5   2 6.69986 2.53264   2
   7   5  -2 3.84322 1.53393   5
   7   5  -2 1.76891 1.59988   5
   7   5  -2 2.48554 3.37262   1
  -7  -5   2 4.51840 2.27307   2
   6   5  -2 82.2939 7.39106   1
   6   5  -2 68.6269 6.86744   1
   6   5  -2 82.7854 5.05926   5
  -6  -5   2 84.5746 4.95116   2
   5   5  -2 28.3578 1.94579   2
   5   5  -2 34.6012 4.75887   1
   5   5  -2 34.6621 3.48199   5
   5   5  -2 34.5688 2.09457   2
  -5  -5   2 39.1364 3.34119   2
   4   5  -2 23.1866 4.15501   1
   4   5  -2 24.7597 2.51955   2
   4   5  -2 18.0292 2.78041   5
  -4  -5   2 20.4459 2.53075   2
   3   5  -2 1277.34 40.3610   2
   3   5  -2 1289.09 42.6298   1
   3   5  -2 1232.36 41.0983   5
  -3  -5   2 1255.00 40.2323   2
  -3  -5   2 1276.22 44.2026   1
   2   5  -2 312.304 11.3081   2
   2   5  -2 322.438 13.1350   1
   2   5  -2 307.681 11.9906   5
  -2  -5   2 311.016 13.1643   1
  -2  -5   2 307.944 11.0337   2
  -2  -5   2 314.355 11.8608   5
   1   5  -2 1153.07 38.7604   1
   1   5  -2 1180.32 37.2707   2
  -1  -5   2 1182.16 39.2594   1
  -1  -5   2 1185.59 37.7464   5
  -1  -5   2 1150.36 36.8890   2
   0   5  -2 110.406 4.86004   2
   0  -5   2 113.140 4.39159   2
   0  -5   2 110.060 5.11830   5
   0  -5   2 98.2371 6.42170   1
  -1   5  -2 105.814 4.48829   2
   1  -5   2 110.671 6.13103   1
   1  -5   2 109.515 6.25639   1
   1  -5   2 107.389 3.92817   4
   1  -5   2 111.012 4.66372   5
   1  -5   2 107.028 3.61309   2
   1  -5   2 107.128 3.59777   2
  -2   5  -2 366.984 12.0697   2
   2  -5   2 360.163 12.2704   4
   2  -5   2 381.042 11.9532   5
   2  -5   2 365.167 11.9307   5
   2  -5   2 362.954 14.0978   1
   2  -5   2 377.853 14.0581   1
   3  -5   2 491.809 17.5215   1
   3  -5   2 492.435 16.6304   4
   3  -5   2 490.378 17.3489   1
   4  -5   2 558.094 18.9677   1
   4  -5   2 559.763 19.0558   4
   4  -5   2 526.822 18.6888   1
   5  -5   2 90.0734 5.66955   4
   5  -5   2 94.4942 4.71329   1
   5  -5   2 85.2837 4.75251   1
   6  -5   2 19.6973 3.57303   4
   6  -5   2 21.8221 2.22567   1
   6  -5   2 18.8220 2.23055   1
   6  -5   2 18.5582 2.20793   1
   7  -5   2 67.6586 6.21722   3
   7  -5   2 55.9501 5.75709   4
   8  -5   2 38.4083 5.31609   3
   8  -5   2 43.9821 5.66079   4
   9  -5   2 -0.3283 3.27626   4
   9  -5   2 -2.1641 2.85252   3
  10  -5   2 -2.0172 3.90788   4
  10  -5   2 -1.9648 3.03447   3
  11  -5   2 -2.7303 4.12280   4
  11  -5   2 6.02100 3.93946   3
  12  -5   2 0.05846 4.73657   4
  12  -5   2 -2.0984 3.90272   3
  12   4  -2 5.63754 4.82524   1
  11   4  -2 10.5209 4.71045   1
  10   4  -2 1.02214 3.81103   1
   9   4  -2 45.3080 6.33283   1
   8   4  -2 100.059 8.16343   1
   8   4  -2 109.614 8.90047   4
   8   4  -2 107.544 8.46636   1
  -8  -4   2 102.786 5.56523   2
   7   4  -2 73.6653 6.67878   1
   7   4  -2 63.1756 6.47199   4
   7   4  -2 77.9530 7.17816   1
  -7  -4   2 77.5936 4.55767   2
   6   4  -2 264.240 12.5133   1
   6   4  -2 257.957 9.62682   5
   6   4  -2 278.240 12.6697   4
   6   4  -2 259.495 9.60395   5
   6   4  -2 259.426 12.5662   1
  -6  -4   2 255.116 9.85437   2
   5   4  -2 131.973 7.99018   1
   5   4  -2 138.962 7.78472   4
   5   4  -2 126.298 8.05983   1
   5   4  -2 124.564 6.14295   5
  -5  -4   2 127.959 5.80502   2
   4   4  -2 499.126 16.2910   2
   4   4  -2 499.327 17.4353   5
   4   4  -2 516.409 19.1039   1
  -4  -4   2 489.859 16.7836   2
   3   4  -2 148.344 5.90245   2
   3   4  -2 143.298 6.55136   5
   3   4  -2 135.812 7.57859   1
  -3  -4   2 155.916 5.99397   2
   2   4  -2 80.5871 4.45848   5
   2   4  -2 88.6618 4.09220   2
   2   4  -2 89.9369 5.45330   1
  -2  -4   2 86.3706 5.31083   1
  -2  -4   2 89.3731 3.99706   2
   1   4  -2 4.63424 1.49948   1
   1   4  -2 5.66438 1.16865   2
  -1  -4   2 7.82917 1.14259   2
  -1  -4   2 2.61790 1.50490   1
  -1  -4   2 4.05137 1.21522   5
   0   4  -2 1.25804 0.81619   2
   0  -4   2 1.55252 0.87079   5
   0  -4   2 0.84099 0.67522   2
   0  -4   2 1.09335 1.22060   1
  -1   4  -2 1078.21 33.3463   2
   1  -4   2 1050.62 33.5037   5
   1  -4   2 1076.35 34.9747   1
   1  -4   2 1087.65 34.8597   1
   1  -4   2 1045.75 33.1481   4
   2  -4   2 796.402 26.0935   1
   2  -4   2 816.133 26.3298   1
   2  -4   2 769.886 25.2973   4
   3  -4   2 1117.28 35.8536   4
   3  -4   2 1131.42 35.7961   1
   3  -4   2 1156.35 35.6966   1
   3  -4   2 1067.24 35.5804   1
   4  -4   2 36.9104 2.60733   1
   4  -4   2 45.1097 2.72495   1
   4  -4   2 45.8689 2.81319   1
   4  -4   2 44.9947 3.70571   4
   5  -4   2 241.444 10.5716   4
   6  -4   2 160.717 8.67296   4
   7  -4   2 1.92310 2.58183   3
   7  -4   2 4.57424 3.17946   4
   8  -4   2 125.616 8.70851   4
   8  -4   2 121.548 8.03859   3
   9  -4   2 0.44381 3.06257   3
   9  -4   2 -0.6348 3.46151   4
  10  -4   2 1.05186 3.24496   3
  10  -4   2 -1.5512 3.82122   4
  11  -4   2 11.7639 4.25720   3
  11  -4   2 13.8570 5.44128   4
  12  -4   2 -0.1220 5.03557   4
  12  -4   2 3.51278 3.77932   3
  12   3  -2 6.40942 4.16906   1
  11   3  -2 5.79386 3.79810   1
  10   3  -2 3.73654 3.56525   1
   9   3  -2 40.5070 5.47357   1
   9   3  -2 43.1858 6.81138   4
   9   3  -2 45.4447 5.56472   1
   8   3  -2 -0.2445 2.43769   1
   8   3  -2 -0.0247 3.73558   4
   8   3  -2 0.35215 2.85691   1
   7   3  -2 159.569 10.0854   4
   7   3  -2 150.085 8.96831   1
   7   3  -2 157.708 9.28976   1
  -7  -3   2 167.387 6.67862   2
   6   3  -2 50.5749 5.58908   4
   6   3  -2 38.5534 4.77665   1
   6   3  -2 43.4995 4.64807   1
  -6  -3   2 38.0575 3.05728   2
   5   3  -2 179.743 6.80914   5
   5   3  -2 181.352 9.11892   4
   5   3  -2 169.719 8.81237   1
   5   3  -2 168.684 8.66957   1
   5   3  -2 176.849 6.87981   5
  -5  -3   2 177.596 6.78269   2
   4   3  -2 1916.63 60.9102   1
   4   3  -2 1925.20 60.7489   4
   4   3  -2 1782.15 60.7038   1
   4   3  -2 1933.25 59.3934   5
  -4  -3   2 1907.58 58.9178   2
   3   3  -2 -0.9944 0.63369   2
   3   3  -2 2.15448 1.21071   5
   3   3  -2 -0.1837 1.37478   1
   3   3  -2 -0.8904 1.90186   1
  -3  -3   2 -1.7351 0.81997   2
   2   3  -2 1199.53 37.4178   2
   2   3  -2 1142.74 37.8192   5
   2   3  -2 1187.31 38.7476   1
  -2  -3   2 1228.85 39.9698   1
  -2  -3   2 1195.35 37.2946   2
   1   3  -2 791.600 25.0078   2
   1   3  -2 789.102 26.0287   1
  -1  -3   2 793.207 24.8125   2
  -1  -3   2 749.108 25.2563   5
  -1  -3   2 808.046 26.2566   1
   0   3  -2 69.1475 3.01494   2
   0  -3   2 67.0021 4.00576   1
   0  -3   2 70.9726 3.23785   5
   0  -3   2 69.0322 2.82324   2
  -1   3  -2 230.044 7.53889   2
   1  -3   2 230.438 8.55662   1
   1  -3   2 230.382 7.74555   5
   1  -3   2 228.241 8.74061   1
   1  -3   2 233.077 7.69560   4
   2  -3   2 380.379 13.0071   4
   2  -3   2 387.649 13.0094   1
   2  -3   2 393.215 13.0206   1
   2  -3   2 389.002 13.1495   1
   3  -3   2 53.6845 2.44059   1
   3  -3   2 50.5403 3.35221   4
   3  -3   2 54.1048 2.51433   1
   3  -3   2 60.4100 2.49784   1
   4  -3   2 12.3205 2.33903   4
   5  -3   2 1.88824 2.05576   4
   6  -3   2 6.27947 3.08585   4
   6  -3   2 8.88620 2.66559   3
   7  -3   2 220.753 11.4630   4
   7  -3   2 248.281 11.1268   3
   8  -3   2 12.1893 3.54729   3
   8  -3   2 12.2766 4.21109   4
   9  -3   2 0.56264 3.84234   4
   9  -3   2 1.67858 3.01556   3
  10  -3   2 6.10588 4.20972   4
  10  -3   2 11.8103 3.97509   3
  11  -3   2 -2.9018 4.23586   4
  11  -3   2 -0.5002 3.15949   3
  12  -3   2 0.22259 5.20961   4
  12   2  -2 -1.5117 3.40204   1
  11   2  -2 10.8430 3.74124   1
  10   2  -2 11.9440 3.62056   1
  10   2  -2 11.2473 3.61213   1
   9   2  -2 57.2000 5.84979   1
   9   2  -2 61.1951 6.14648   1
   9   2  -2 62.9276 7.55682   4
   8   2  -2 14.4171 3.27676   1
   8   2  -2 7.21406 3.91573   4
   8   2  -2 11.5948 3.19308   1
   7   2  -2 24.8953 4.41426   4
   7   2  -2 30.9123 4.08649   1
   7   2  -2 32.6461 3.99901   1
  -7  -2   2 32.3872 2.33145   2
   6   2  -2 188.474 9.19362   1
   6   2  -2 195.633 9.18243   1
   6   2  -2 186.909 10.1994   4
  -6  -2   2 188.400 6.82156   2
   5   2  -2 613.720 21.5347   1
   5   2  -2 621.574 21.5849   1
   5   2  -2 605.546 22.3255   4
  -5  -2   2 608.275 19.5358   2
   4   2  -2 91.8744 3.77264   5
   4   2  -2 79.5574 4.85187   1
   4   2  -2 85.2700 5.04377   1
   4   2  -2 77.2000 5.06740   4
   4   2  -2 88.6462 3.70824   5
  -4  -2   2 89.4922 3.58398   2
   3   2  -2 351.386 11.9868   5
   3   2  -2 359.708 12.9935   4
   3   2  -2 350.592 12.9409   1
   3   2  -2 354.782 12.9533   1
  -3  -2   2 348.218 11.5821   2
   2   2  -2 668.643 22.1065   1
   2   2  -2 671.164 20.9838   2
   2   2  -2 648.544 21.3368   5
  -2  -2   2 659.634 20.9268   2
   1   2  -2 110.063 4.97389   1
   1   2  -2 116.457 4.33776   2
  -1  -2   2 116.395 5.08967   1
  -1  -2   2 113.874 4.19270   2
   0   2  -2 1408.69 42.8727   2
   0  -2   2 1362.80 43.7052   1
   0  -2   2 1380.66 42.6924   2
  -1   2  -2 31.6098 1.32932   2
   1  -2   2 30.9616 2.03111   1
   1  -2   2 30.7515 1.37612   5
   1  -2   2 28.9182 1.61720   4
   1  -2   2 30.9088 1.91865   1
   1  -2   2 33.5360 1.92547   1
   2  -2   2 1981.52 60.6157   1
   2  -2   2 1981.87 60.6165   1
   2  -2   2 1954.15 60.6705   1
   2  -2   2 1969.25 61.4288   4
   3  -2   2 1046.48 33.8441   4
   4  -2   2 932.347 31.0110   4
   4  -2   2 929.376 30.5892   3
   5  -2   2 14.3924 3.03049   4
   5  -2   2 23.0737 3.15197   3
   6  -2   2 1.14699 2.67973   4
   6  -2   2 6.07876 2.36055   3
   7  -2   2 55.8327 5.18766   3
   7  -2   2 51.8351 5.90793   4
   8  -2   2 113.579 7.44288   3
   8  -2   2 120.249 8.78222   4
   9  -2   2 12.0816 4.48887   4
   9  -2   2 18.5495 4.18121   3
  10  -2   2 44.1070 6.92099   4
  10  -2   2 34.4795 5.37094   3
  11  -2   2 2.80628 4.63229   4
  12  -2   2 -0.1828 5.27579   4
  12   1  -2 1.57554 3.33915   1
  12   1  -2 3.52217 3.22579   1
  11   1  -2 5.76717 3.16922   1
  10   1  -2 -2.4258 2.44570   1
  10   1  -2 0.43358 2.42066   1
   9   1  -2 2.10266 3.88985   4
   9   1  -2 8.07549 2.88814   1
   9   1  -2 7.48022 2.83555   1
   8   1  -2 59.8216 5.32558   1
   8   1  -2 62.2482 5.18384   1
   8   1  -2 59.7230 7.02680   4
   7   1  -2 19.4858 3.04409   1
   7   1  -2 25.0702 3.45837   1
   7   1  -2 16.9348 4.33822   4
   6   1  -2 251.117 10.1212   1
   6   1  -2 228.982 11.3517   4
   6   1  -2 251.102 10.2130   1
   5   1  -2 930.372 31.3306   4
   5   1  -2 907.046 29.9226   1
   5   1  -2 890.793 29.9021   1
   4   1  -2 1093.60 36.2181   4
   4   1  -2 1097.08 35.3594   1
   4   1  -2 1097.08 35.3441   1
   3   1  -2 610.312 20.2951   1
   3   1  -2 610.558 19.2760   5
   3   1  -2 613.931 19.2817   5
   3   1  -2 608.402 20.2946   1
   3   1  -2 605.895 20.7350   4
  -3  -1   2 610.167 19.0578   2
   2   1  -2 1940.02 60.5772   1
   2   1  -2 1929.83 60.0321   5
   2   1  -2 1919.35 59.9855   5
   2   1  -2 1944.53 59.4423   2
   2   1  -2 1975.23 60.6755   1
   2   1  -2 1916.22 59.4188   2
  -2  -1   2 1970.66 59.6939   2
   1   1  -2 1.32275 0.79027   1
   1   1  -2 1.89608 0.60148   5
   1   1  -2 2.50021 0.58643   2
  -1  -1   2 1.71125 0.52538   2
   0   1  -2 84.4600 3.05146   2
   0   1  -2 92.7019 3.89727   1
   0   1  -2 83.6038 3.78414   1
   0  -1   2 87.2868 3.52856   1
   0  -1   2 86.1463 3.10609   5
   0  -1   2 81.4227 2.92068   2
   1  -1   2 5.16780 0.77886   4
   1  -1   2 7.05091 0.74110   1
   1  -1   2 10.0479 0.84916   1
   1  -1   2 5.92654 0.76418   1
   2  -1   2 1720.62 53.8392   4
   3  -1   2 2335.69 72.8746   3
   3  -1   2 2331.22 73.1879   4
   4  -1   2 503.142 17.4899   3
   4  -1   2 503.308 18.0356   4
   5  -1   2 1986.87 63.1186   3
   5  -1   2 1979.80 63.9664   4
   6  -1   2 57.6216 5.70769   4
   6  -1   2 47.9979 4.50556   3
   7  -1   2 37.3433 5.03285   4
   7  -1   2 31.1415 3.96752   3
   8  -1   2 -0.3996 3.57794   4
   8  -1   2 0.67405 2.72358   3
   9  -1   2 54.6578 5.98359   3
   9  -1   2 60.7328 7.35108   4
  10  -1   2 -3.0866 3.42433   4
  10  -1   2 -0.0894 1.54832   1
  11  -1   2 51.0552 7.90428   4
  11  -1   2 59.6832 4.62193   1
  11  -1   2 51.6041 4.52671   1
  12  -1   2 -5.0176 4.73011   4
  12  -1   2 -2.9535 2.07501   1
  12  -1   2 2.46384 2.21752   1
  12   0  -2 2.44414 2.90802   1
  12   0  -2 4.11142 3.36200   1
  12   0  -2 -2.0459 2.67639   1
  11   0  -2 -0.7242 2.43028   1
  11   0  -2 5.30241 3.10402   1
  10   0  -2 0.14465 2.34858   1
  10   0  -2 1.21669 2.48066   1
   9   0  -2 11.7782 2.85028   1
   9   0  -2 7.56813 4.69092   4
   9   0  -2 17.9834 3.15813   1
   8   0  -2 22.0063 4.85743   4
   8   0  -2 20.7940 3.13350   1
   8   0  -2 21.7266 3.09329   1
   7   0  -2 21.9279 2.75433   1
   7   0  -2 15.0389 4.34974   4
   7   0  -2 21.4863 2.90533   1
   6   0  -2 278.392 12.3247   4
   6   0  -2 259.207 10.1333   1
   6   0  -2 263.514 10.0841   1
   5   0  -2 2.39542 1.20287   1
   5   0  -2 0.01199 2.07833   4
   5   0  -2 0.22214 1.29339   1
   4   0  -2 778.692 25.4576   1
   4   0  -2 814.465 26.8878   4
   4   0  -2 781.125 25.4787   1
   3   0  -2 1029.20 32.6092   1
   3   0  -2 1035.72 32.6456   1
   2   0  -2 177.252 6.39035   1
   2   0  -2 178.008 5.72873   5
   2   0  -2 172.544 6.33006   1
   2   0  -2 174.538 5.73238   5
   1   0  -2 2086.34 64.2831   5
   1   0  -2 2151.05 64.5347   1
   1   0  -2 2119.21 64.5239   1
   1   0  -2 2066.38 63.9669   2
   1   0  -2 2054.97 64.5948   1
   1   0  -2 2102.94 64.0584   2
   1   0  -2 2005.59 64.1671   5
  -1   0   2 2075.68 63.9839   2
   1   0   2 3249.03 99.5464   3
   1   0   2 3278.16 99.5847   4
   1   0   2 3191.62 99.2980   1
   3   0   2 189.883 7.90254   4
   3   0   2 196.508 7.49937   3
   4   0   2 133.885 6.73946   4
   4   0   2 137.342 6.11601   3
   5   0   2 486.215 18.5453   4
   5   0   2 506.737 17.7862   3
   6   0   2 953.386 31.6823   3
   6   0   2 919.144 32.7961   4
   7   0   2 339.736 13.7147   3
   7   0   2 333.856 15.2551   4
   8   0   2 13.2555 4.47077   4
   8   0   2 15.6354 2.22630   1
   8   0   2 17.5226 2.16578   1
   9   0   2 184.626 8.28261   1
   9   0   2 196.087 12.4141   4
   9   0   2 192.431 8.10645   1
  10   0   2 4.12971 4.72924   4
  10   0   2 5.39944 2.27486   1
  10   0   2 5.76551 2.47370   1
  11   0   2 -10.131 3.82828   4
  11   0   2 -1.8067 2.27159   1
  11   0   2 2.08286 2.42126   1
  12   0   2 -1.5377 4.68450   4
  12   0   2 -3.1388 2.15178   1
  12   0   2 0.91468 2.52602   1
  13   0   2 3.97789 3.20878   1
  12  -1  -2 -0.3465 2.43736   1
  12  -1  -2 -3.5947 2.58033   1
  12  -1  -2 -0.2119 2.38783   1
  11  -1  -2 2.26548 2.61835   1
  11  -1  -2 2.98427 2.50572   1
  11  -1  -2 6.76806 2.91857   1
  10  -1  -2 -0.9688 2.25198   1
  10  -1  -2 2.67483 2.47152   1
  10  -1  -2 1.27664 2.26293   1
   9  -1  -2 -0.5522 1.97900   1
   9  -1  -2 1.39324 2.03982   1
   9  -1  -2 -3.6810 3.93076   4
   8  -1  -2 205.896 11.3270   4
   8  -1  -2 193.640 8.39964   1
   8  -1  -2 194.281 8.39075   1
   7  -1  -2 88.0174 4.75886   1
   7  -1  -2 88.5074 4.69132   1
   7  -1  -2 95.9415 7.25292   4
   6  -1  -2 8.14060 1.62535   1
   6  -1  -2 9.23303 1.77909   1
   6  -1  -2 5.89834 3.02165   4
   5  -1  -2 195.258 8.82562   4
   5  -1  -2 178.934 6.69779   1
   5  -1  -2 167.672 7.27975   3
   5  -1  -2 173.096 6.66253   1
   4  -1  -2 1085.79 34.7292   3
   4  -1  -2 1092.72 34.2065   1
   4  -1  -2 1088.27 34.2707   1
   4  -1  -2 1097.25 35.8771   4
   3  -1  -2 200.086 7.15583   1
   3  -1  -2 222.727 7.22945   1
   3  -1  -2 207.033 7.37271   3
   3  -1  -2 199.296 7.23562   1
   1  -1  -2 957.397 30.1631   5
   1  -1  -2 984.338 30.7273   1
   1  -1  -2 964.095 30.2937   5
   1  -1  -2 1013.24 30.6171   1
   1  -1  -2 977.316 30.5943   1
  -1   1   2 964.530 29.9797   2
   0  -1  -2 133.897 5.48056   1
   0  -1  -2 139.352 5.07642   2
   0   1   2 140.032 5.58304   1
   0   1   2 144.967 4.97693   2
   0   1   2 146.540 4.98633   2
   1   1   2 4545.43 141.707   5
   1   1   2 4651.93 141.974   4
   1   1   2 4637.31 142.099   1
   1   1   2 4672.25 142.375   1
   2   1   2 3877.87 116.690   4
   2   1   2 3847.43 116.133   1
   2   1   2 3603.52 115.489   5
   2   1   2 3769.84 116.104   1
   3   1   2 2622.74 83.0279   4
   3   1   2 2671.54 81.8995   1
   3   1   2 2650.04 81.8889   1
   4   1   2 520.155 17.0075   1
   4   1   2 522.357 18.6513   4
   4   1   2 505.800 16.9224   1
   5   1   2 999.068 31.4134   1
   5   1   2 982.066 31.2968   1
   5   1   2 953.258 33.4317   4
   6   1   2 130.163 7.90538   4
   6   1   2 129.070 5.93972   1
   6   1   2 134.842 5.85100   1
   7   1   2 56.3308 4.19474   1
   7   1   2 55.9039 6.20859   4
   7   1   2 62.5546 4.06661   1
   8   1   2 209.964 11.8157   4
   8   1   2 210.228 9.27584   1
   8   1   2 213.519 9.00479   1
   9   1   2 2.89823 4.62171   4
   9   1   2 0.67693 2.18914   1
   9   1   2 -0.1095 2.38651   1
  10   1   2 26.9800 3.75196   1
  10   1   2 27.8633 6.05455   4
  10   1   2 19.5036 3.50556   1
  11   1   2 1.23906 4.83015   4
  11   1   2 2.17764 2.57794   1
  11   1   2 5.87975 2.91684   1
  12   1   2 5.02765 2.95494   1
  12   1   2 -1.4827 2.86726   1
  12   1   2 -1.2495 4.96705   4
  13   1   2 0.93172 3.33741   1
  12  -2  -2 0.68263 2.42682   1
  12  -2  -2 1.64631 2.97334   1
  12  -2  -2 2.08154 2.33587   1
  11  -2  -2 -2.5827 2.28842   1
  11  -2  -2 -0.5625 2.15128   1
  11  -2  -2 1.92162 2.18163   1
  10  -2  -2 2.83436 2.25095   1
  10  -2  -2 7.75486 2.37316   1
  10  -2  -2 5.68301 2.48215   1
   9  -2  -2 12.9806 2.42294   1
   9  -2  -2 12.9951 2.62098   1
   9  -2  -2 11.8664 2.55659   1
   8  -2  -2 56.3305 3.95025   1
   8  -2  -2 51.7599 3.91868   1
   8  -2  -2 57.5719 4.08306   1
   8  -2  -2 46.0508 5.84699   4
   7  -2  -2 87.7419 4.35137   1
   7  -2  -2 89.8143 6.92062   4
   7  -2  -2 83.2602 4.21840   1
   7  -2  -2 82.5493 5.35127   3
   7  -2  -2 60.0596 3.98787   1
   6  -2  -2 78.4881 5.01928   3
   6  -2  -2 86.7623 3.98977   1
   6  -2  -2 80.7931 4.06819   1
   6  -2  -2 75.2801 6.06967   4
   6  -2  -2 82.5796 3.94905   1
   5  -2  -2 0.70915 1.36111   1
   5  -2  -2 12.4380 1.76056   1
   5  -2  -2 4.53716 1.53023   1
   5  -2  -2 3.35060 2.02338   3
   5  -2  -2 7.74038 2.92719   4
   4  -2  -2 425.959 14.7710   1
   4  -2  -2 454.300 15.5101   3
   4  -2  -2 461.961 14.9638   1
   4  -2  -2 462.385 16.4420   4
   4  -2  -2 480.078 14.8665   1
   3  -2  -2 175.436 5.90151   1
   3  -2  -2 154.967 5.98768   1
   3  -2  -2 154.006 5.82443   1
   2  -2  -2 7712.78 236.382   1
   1  -2  -2 14.3160 1.55315   1
   1  -2  -2 11.3203 0.94006   5
   1  -2  -2 8.90898 1.25764   1
   1  -2  -2 8.40134 0.94198   5
   1  -2  -2 11.0745 1.42557   1
  -1   2   2 10.5223 0.75252   2
   0  -2  -2 4087.07 125.222   5
   0  -2  -2 4047.57 124.996   5
   0  -2  -2 4061.77 125.614   1
   0   2   2 4104.46 126.540   1
  -2  -2  -2 353.076 11.7710   2
   2   2   2 369.588 12.8733   1
   2   2   2 370.236 12.7323   4
   2   2   2 361.868 12.1340   5
   2   2   2 365.661 11.6086   2
   2   2   2 361.535 12.7571   1
  -3  -2  -2 29.4898 1.60049   2
   3   2   2 31.6868 2.88156   4
   3   2   2 27.7913 2.60720   1
   3   2   2 28.9217 1.81121   5
   3   2   2 25.6778 2.51639   1
   4   2   2 30.4027 3.37491   4
   4   2   2 28.2875 2.84692   1
   4   2   2 26.0962 2.66210   1
   5   2   2 452.728 16.2758   1
   5   2   2 460.323 17.6688   4
   5   2   2 452.519 16.1466   1
   6   2   2 251.616 11.8498   4
   6   2   2 241.614 10.1181   1
   6   2   2 232.465 9.85545   1
   7   2   2 135.693 8.55942   4
   7   2   2 121.178 6.70984   1
   7   2   2 111.125 6.79166   1
   8   2   2 310.281 12.6435   1
   8   2   2 281.339 14.6425   4
   8   2   2 295.190 12.6953   1
   9   2   2 8.47239 2.88237   1
   9   2   2 6.53047 3.05256   1
   9   2   2 0.21284 4.41441   4
  10   2   2 1.16492 4.32060   4
  10   2   2 3.15327 2.60865   1
  10   2   2 6.43705 3.20690   1
  11   2   2 -3.7735 4.25916   4
  11   2   2 -0.9222 2.82299   1
  11   2   2 0.85855 2.70425   1
  12   2   2 2.03826 5.35281   4
  12   2   2 0.85869 3.13585   1
  12   2   2 2.45624 4.09696   1
  12  -3  -2 6.01941 2.52182   1
  12  -3  -2 4.14343 2.39805   1
  12  -3  -2 8.36065 3.17511   1
  11  -3  -2 3.27012 2.54840   1
  11  -3  -2 2.92542 2.17206   1
  11  -3  -2 2.49509 2.23026   1
  10  -3  -2 1.04692 2.23538   1
  10  -3  -2 1.77235 2.04320   1
  10  -3  -2 3.42784 2.05914   1
   9  -3  -2 34.9990 4.74494   3
   9  -3  -2 38.8419 3.71767   1
   9  -3  -2 47.3035 4.26048   1
   9  -3  -2 47.1783 3.87291   1
   8  -3  -2 2.18359 1.86398   1
   8  -3  -2 3.91179 1.82833   1
   8  -3  -2 1.54457 1.67289   1
   8  -3  -2 4.97375 2.78405   3
   7  -3  -2 222.485 8.21312   1
   7  -3  -2 197.652 8.05214   1
   7  -3  -2 221.705 8.47662   1
   7  -3  -2 222.580 9.73998   3
   6  -3  -2 22.3293 2.12706   1
   6  -3  -2 22.2337 2.21625   1
   6  -3  -2 21.5677 3.01902   3
   6  -3  -2 21.1378 2.13268   1
   5  -3  -2 5087.99 174.557   1
   5  -3  -2 5860.65 175.784   3
   5  -3  -2 6013.39 174.740   1
   5  -3  -2 5807.30 174.915   1
   4  -3  -2 267.834 9.23647   1
   4  -3  -2 258.423 9.37307   1
   4  -3  -2 251.498 9.17875   1
   3  -3  -2 747.141 25.1310   1
   3  -3  -2 782.360 25.0213   1
   3  -3  -2 795.442 25.0407   1
   2  -3  -2 143.979 6.00791   1
   2  -3  -2 148.687 6.15682   1
   2  -3  -2 147.804 6.00675   1
   1  -3  -2 6.80449 0.55662   2
   1  -3  -2 5.60411 1.43856   1
   1  -3  -2 6.78212 1.49677   1
   1  -3  -2 6.27246 0.50086   2
   1  -3  -2 6.03791 0.89054   5
   1  -3  -2 5.70500 1.07379   5
  -1   3   2 5.68610 0.76521   2
   0  -3  -2 5.50910 1.40917   1
   0  -3  -2 10.1674 1.11022   2
   0  -3  -2 9.69973 1.19238   5
   0   3   2 8.66205 0.84736   4
   0   3   2 8.80097 0.98128   2
  -1  -3  -2 750.083 23.9273   2
   1   3   2 772.325 25.2704   1
   1   3   2 746.150 23.8671   2
   1   3   2 753.001 24.1738   4
  -2  -3  -2 235.131 8.15046   2
   2   3   2 237.923 8.03469   2
   2   3   2 232.165 8.83973   4
   2   3   2 225.593 8.57444   5
   2   3   2 235.834 9.47926   1
  -3  -3  -2 146.259 5.55773   2
   3   3   2 147.312 5.93556   5
   3   3   2 146.151 6.80967   1
   3   3   2 153.966 7.03832   1
   3   3   2 145.995 5.20143   2
   3   3   2 147.328 6.77975   4
  -4  -3  -2 699.670 22.4687   2
   4   3   2 710.367 22.6865   5
   4   3   2 694.708 24.5575   4
   4   3   2 713.843 24.3551   1
   4   3   2 688.953 24.1041   1
  -5  -3  -2 251.095 8.79479   2
   5   3   2 249.280 10.6763   1
   5   3   2 253.043 10.8836   1
   5   3   2 254.774 11.3611   4
  -6  -3  -2 7.83893 1.49314   2
   6   3   2 11.4976 2.93761   1
   6   3   2 9.75740 3.69551   4
   6   3   2 4.17329 2.43295   1
  -7  -3  -2 3.99122 1.36844   2
   7   3   2 0.30919 2.46500   1
   7   3   2 2.24807 2.24703   1
   7   3   2 2.01663 3.56906   4
   8   3   2 103.432 7.51392   1
   8   3   2 103.535 8.47993   4
   8   3   2 107.997 7.30083   1
   9   3   2 3.78116 4.70805   4
   9   3   2 10.1940 3.24839   1
   9   3   2 8.20270 3.51075   1
  10   3   2 19.1036 5.78832   4
  10   3   2 28.3224 4.71441   1
  10   3   2 28.6244 4.90708   1
  11   3   2 0.72889 3.30867   1
  11   3   2 1.42483 5.04569   4
  12   3   2 -1.3879 3.50255   1
  12   3   2 -2.9332 5.25822   4
  12  -4  -2 1.81227 2.67522   1
  12  -4  -2 -0.1140 2.35656   1
  12  -4  -2 1.33614 2.44579   1
  11  -4  -2 1.83922 2.30872   1
  11  -4  -2 12.4327 2.92551   1
  11  -4  -2 4.87100 2.48141   1
  10  -4  -2 35.8137 3.63169   1
  10  -4  -2 24.4902 3.28758   1
  10  -4  -2 35.6280 3.95596   1
  10  -4  -2 38.4150 5.31385   3
   9  -4  -2 9.32335 2.49135   1
   9  -4  -2 4.84509 2.12061   1
   9  -4  -2 3.58781 2.13430   1
   9  -4  -2 12.1727 3.51485   3
   8  -4  -2 14.4898 2.71536   1
   8  -4  -2 19.7648 2.60179   1
   8  -4  -2 16.1109 3.52162   3
   8  -4  -2 17.8164 2.62187   1
   7  -4  -2 10.0198 2.14046   1
   7  -4  -2 4.31520 1.82093   1
   7  -4  -2 6.51729 2.04026   1
   7  -4  -2 11.1792 2.96853   3
   6  -4  -2 8.02397 1.95045   1
   6  -4  -2 6.75767 1.79941   1
   6  -4  -2 0.68824 1.61015   1
   6  -4  -2 6.88061 2.34188   3
   5  -4  -2 86.1739 4.62076   1
   5  -4  -2 87.0064 4.81505   1
   5  -4  -2 86.5770 4.62371   1
   4  -4  -2 691.759 21.7063   1
   4  -4  -2 643.919 21.7861   1
   4  -4  -2 607.618 21.5001   1
   3  -4  -2 224.233 8.43923   1
   3  -4  -2 208.044 8.48474   1
   3  -4  -2 191.038 8.22649   1
   2  -4  -2 43.6869 2.12035   5
   2  -4  -2 44.4824 3.50043   1
   2  -4  -2 49.7532 3.49298   1
   2  -4  -2 44.1349 2.02869   5
  -2   4   2 48.6818 2.01492   2
   1  -4  -2 2630.79 79.6425   5
   1  -4  -2 2624.38 81.2121   1
   1  -4  -2 2531.17 79.8417   5
   1  -4  -2 2491.17 78.9581   2
   1  -4  -2 2586.29 81.0090   1
   1  -4  -2 2602.87 78.9897   2
  -1   4   2 2580.25 79.3712   2
   0  -4  -2 178.161 7.87414   1
   0  -4  -2 182.699 7.05599   5
   0  -4  -2 180.852 6.35231   2
   0  -4  -2 167.686 6.68120   5
   0   4   2 180.744 6.42749   2
   0   4   2 184.489 6.14835   4
  -1  -4  -2 24.5365 2.95192   1
  -1  -4  -2 26.5854 2.13990   2
  -1  -4  -2 47.2304 4.19502   5
   1   4   2 29.2486 3.23936   1
   1   4   2 33.0674 2.15738   4
   1   4   2 32.1116 2.14841   2
  -2  -4  -2 899.422 29.7489   1
  -2  -4  -2 890.561 28.1556   2
   2   4   2 871.124 28.7534   4
   2   4   2 899.491 29.9810   1
   2   4   2 871.246 28.0422   2
   2   4   2 855.678 28.7455   5
  -3  -4  -2 88.0067 4.16089   2
   3   4   2 81.6635 5.56286   1
   3   4   2 91.4685 4.69795   5
   3   4   2 95.9353 5.17888   4
   3   4   2 84.6339 3.87400   2
  -4  -4  -2 676.076 21.5085   2
   4   4   2 663.378 21.9204   5
   4   4   2 672.483 23.4034   4
   4   4   2 603.770 23.1957   1
   4   4   2 678.777 23.7244   1
   4   4   2 608.044 20.5874   2
   4   4   2 691.875 20.6949   2
  -5  -4  -2 109.502 4.93438   2
   5   4   2 101.039 4.97444   5
   5   4   2 109.493 6.81890   1
   5   4   2 115.260 7.05765   4
   5   4   2 106.752 6.96429   1
  -6  -4  -2 218.440 8.47990   2
   6   4   2 214.015 11.2551   4
   6   4   2 211.836 11.0445   1
   6   4   2 235.544 11.0485   1
  -7  -4  -2 -0.0787 1.50986   2
   7   4   2 -6.2659 3.09897   4
   7   4   2 -3.3223 2.08833   1
   7   4   2 -3.7348 2.58377   1
  -8  -4  -2 90.4854 6.54404   2
   8   4   2 98.6258 9.11479   4
   8   4   2 94.6426 7.31829   1
   8   4   2 90.1288 7.75711   1
   9   4   2 -1.0569 4.52771   4
   9   4   2 1.87164 3.03677   1
   9   4   2 0.08652 3.16703   1
  10   4   2 6.75539 4.08459   1
  10   4   2 1.57816 4.75201   4
  11   4   2 7.25875 4.22560   1
  11   4   2 1.55883 5.01941   4
  12   4   2 -6.5412 5.06889   4
  12   4   2 3.50318 4.32573   1
  11  -5  -2 2.29617 2.58081   1
  11  -5  -2 2.32874 2.52655   1
  11  -5  -2 0.81923 2.38574   1
  10  -5  -2 23.8149 3.58620   1
  10  -5  -2 17.8811 3.19386   1
  10  -5  -2 22.2857 3.29120   1
  10  -5  -2 19.5688 4.23459   3
   9  -5  -2 4.20669 2.30140   1
   9  -5  -2 0.10057 2.32096   1
   9  -5  -2 -1.3422 2.77473   3
   9  -5  -2 2.05345 2.16161   1
   8  -5  -2 59.0386 4.77167   1
   8  -5  -2 73.9723 4.98860   1
   8  -5  -2 67.4323 6.07599   3
   8  -5  -2 73.1542 5.24345   1
   7  -5  -2 11.5328 3.07944   3
   7  -5  -2 7.51029 2.32835   1
   7  -5  -2 6.88524 2.28805   1
   7  -5  -2 7.50338 2.25621   1
   6  -5  -2 224.708 9.70253   1
   6  -5  -2 249.626 9.80502   1
   6  -5  -2 237.134 9.97198   1
   5  -5  -2 269.091 10.8884   1
   5  -5  -2 295.026 10.8569   1
   5  -5  -2 242.021 10.5289   1
   4  -5  -2 53.2935 4.55974   1
   4  -5  -2 56.7045 4.46571   1
   4  -5  -2 55.2234 4.54248   1
   3  -5  -2 116.645 6.24571   1
   3  -5  -2 116.526 6.34822   1
  -3   5   2 106.651 4.04378   2
   2  -5  -2 1212.03 37.8827   5
   2  -5  -2 1227.02 39.9528   1
   2  -5  -2 1190.73 40.0083   1
   2  -5  -2 1189.37 38.0355   5
  -2   5   2 1247.57 37.9052   2
  -2   5   2 1227.45 37.8544   2
   1  -5  -2 463.610 14.9623   2
   1  -5  -2 476.109 17.5765   1
   1  -5  -2 494.917 16.2061   5
   1  -5  -2 480.888 17.6976   1
   1  -5  -2 472.763 15.0020   2
   1  -5  -2 476.397 15.7941   5
  -1   5   2 475.989 15.5807   2
   0  -5  -2 3.85205 2.02568   1
   0  -5  -2 2.60905 1.11982   2
   0  -5  -2 4.38070 1.27387   5
   0  -5  -2 3.76494 1.52255   5
   0   5   2 4.22450 1.17845   2
   0   5   2 5.28572 0.86996   4
  -1  -5  -2 240.435 8.73437   2
  -1  -5  -2 246.097 10.6782   1
  -1  -5  -2 236.747 9.49456   5
   1   5   2 234.977 8.76887   2
   1   5   2 246.477 8.69932   4
   1   5   2 243.436 10.6525   1
  -2  -5  -2 663.483 21.9500   2
  -2  -5  -2 691.269 23.0741   5
  -2  -5  -2 657.508 23.8793   1
   2   5   2 672.412 24.1349   1
   2   5   2 672.762 22.4256   4
   2   5   2 673.462 22.8452   5
   2   5   2 657.850 21.9086   2
  -3  -5  -2 479.756 16.3477   2
   3   5   2 480.711 18.6277   1
   3   5   2 489.525 17.4161   4
   3   5   2 473.887 16.1893   2
   3   5   2 483.940 17.1218   5
  -4  -5  -2 242.630 8.92975   2
   4   5   2 230.622 10.3577   4
   4   5   2 219.638 11.0853   1
   4   5   2 221.651 8.34240   2
   4   5   2 239.250 9.59837   5
  -5  -5  -2 34.9274 3.29777   2
   5   5   2 34.2900 4.99063   1
   5   5   2 40.0475 4.91065   1
   5   5   2 36.1683 3.52805   5
   5   5   2 41.3524 4.62512   4
  -6  -5  -2 53.1938 3.95257   2
   6   5   2 43.0988 3.59918   5
   6   5   2 47.3091 5.77142   1
   6   5   2 44.8129 5.37661   1
   6   5   2 46.0021 5.51748   4
  -7  -5  -2 56.3680 4.22508   2
   7   5   2 51.8443 6.62634   4
   7   5   2 47.3594 5.83460   1
   7   5   2 53.3334 6.33038   1
  -8  -5  -2 5.97980 2.32898   2
   8   5   2 10.4732 4.13148   1
   8   5   2 0.95737 3.67583   4
   8   5   2 8.38818 4.86129   1
   9   5   2 58.9963 7.11402   1
   9   5   2 53.0067 7.82426   4
  10   5   2 34.7766 6.15678   1
  10   5   2 20.1822 5.71002   4
  11   5   2 3.94471 5.77920   4
  11   5   2 -0.0237 4.38233   1
  12   5   2 9.36317 5.25506   1
  12   5   2 5.60705 5.80867   4
  11  -6  -2 20.9118 4.03026   1
  11  -6  -2 14.1296 3.42823   1
  11  -6  -2 22.5283 3.59028   1
  10  -6  -2 -0.1417 2.61264   1
  10  -6  -2 3.97788 2.43933   1
  10  -6  -2 1.24311 3.33874   3
  10  -6  -2 2.97759 2.57505   1
   9  -6  -2 4.12424 2.60172   1
   9  -6  -2 3.54227 2.40198   1
   9  -6  -2 2.17292 2.39497   1
   9  -6  -2 5.11688 3.17052   3
   8  -6  -2 13.1604 3.08373   1
   8  -6  -2 24.2561 3.67709   1
   8  -6  -2 19.2513 3.14606   1
   8  -6  -2 20.1286 4.16794   3
   7  -6  -2 37.5292 4.58424   3
   7  -6  -2 32.3753 4.10485   1
   7  -6  -2 31.9642 3.98961   1
   7  -6  -2 39.0499 4.08888   1
   6  -6  -2 -1.3554 2.04572   1
   6  -6  -2 -1.7021 2.13459   1
   6  -6  -2 -2.0912 2.06751   1
   5  -6  -2 1.09899 2.18328   1
   5  -6  -2 -2.7308 2.01242   1
   5  -6  -2 -1.0023 1.99964   1
   5  -6  -2 0.51297 2.17088   1
   4  -6  -2 -0.5933 2.12378   1
   4  -6  -2 1.30158 2.30557   1
   3  -6  -2 1194.48 40.2092   1
   3  -6  -2 1199.83 40.0996   1
  -3   6   2 1209.48 37.5366   2
   2  -6  -2 35.9391 4.42856   1
   2  -6  -2 32.2827 2.39563   5
   2  -6  -2 32.4027 4.14196   1
   2  -6  -2 35.5178 2.69583   5
  -2   6   2 35.6032 2.51047   2
   1  -6  -2 177.942 7.34119   5
   1  -6  -2 170.524 5.86925   2
   1  -6  -2 168.268 5.78584   2
   1  -6  -2 174.764 6.94283   5
   1  -6  -2 174.602 9.10937   1
   1  -6  -2 165.555 9.05108   1
  -1   6   2 170.503 6.75067   2
   0  -6  -2 428.552 14.2025   2
   0  -6  -2 422.935 14.9056   5
   0  -6  -2 428.937 15.2757   5
   0  -6  -2 418.283 16.9078   1
   0   6   2 427.297 14.5698   2
  -1  -6  -2 212.168 8.96142   5
  -1  -6  -2 152.011 6.59014   2
  -1  -6  -2 156.081 8.83970   1
   1   6   2 168.562 6.85765   2
   1   6   2 164.067 6.34986   4
   1   6   2 149.232 8.60377   1
  -2  -6  -2 4.70925 2.18264   5
  -2  -6  -2 3.94713 1.80469   2
  -2  -6  -2 4.44563 2.66044   1
   2   6   2 1.75109 2.61791   1
   2   6   2 3.20370 2.75332   5
   2   6   2 6.63976 1.84862   4
   2   6   2 8.24098 1.96661   2
  -3  -6  -2 142.868 6.29022   2
  -3  -6  -2 128.339 8.05874   1
   3   6   2 128.184 8.42000   1
   3   6   2 149.285 7.19749   5
   3   6   2 139.523 6.10950   2
   3   6   2 132.778 6.87090   4
  -4  -6  -2 -0.1146 1.91693   2
   4   6   2 1.29620 1.47548   2
   4   6   2 3.48789 3.12827   1
   4   6   2 0.60927 2.10516   5
   4   6   2 -0.7546 2.21097   4
  -5  -6  -2 56.1428 4.21632   2
   5   6   2 55.5659 3.15092   2
   5   6   2 53.3373 4.55733   5
   5   6   2 56.1113 5.63235   4
   5   6   2 68.6679 6.86720   1
  -6  -6  -2 6.17996 2.25140   2
   6   6   2 5.46874 3.11890   1
   6   6   2 3.55993 3.38376   4
   6   6   2 6.80562 2.17917   5
   6   6   2 7.32606 3.62088   1
  -7  -6  -2 39.3969 3.94857   2
   7   6   2 22.7400 4.95852   4
   7   6   2 31.8822 5.62920   1
   7   6   2 35.0208 3.25784   5
  -8  -6  -2 -0.4564 2.30243   2
   8   6   2 2.16433 3.82014   1
   8   6   2 2.12263 4.07545   4
  -9  -6  -2 -1.5952 2.64933   2
   9   6   2 -2.8922 3.93555   1
   9   6   2 -2.9491 4.11002   4
  10   6   2 -4.4095 4.23313   1
  10   6   2 0.80802 4.60033   4
  11   6   2 0.46442 5.41353   4
  11   6   2 -9.0130 3.92090   1
  10  -7  -2 7.61484 3.49776   1
  10  -7  -2 7.56832 4.24564   3
  10  -7  -2 4.63681 2.85931   1
  10  -7  -2 1.19159 2.84413   1
   9  -7  -2 11.0950 3.27018   1
   9  -7  -2 3.34013 3.05916   1
   9  -7  -2 14.8011 3.63001   1
   9  -7  -2 13.7710 3.78325   3
   8  -7  -2 26.2901 4.17969   1
   8  -7  -2 19.4436 3.52414   1
   8  -7  -2 14.8099 3.35038   1
   8  -7  -2 8.31369 3.19769   1
   8  -7  -2 22.4934 4.25762   3
   7  -7  -2 41.9857 4.64456   1
   7  -7  -2 37.1175 4.87006   1
   7  -7  -2 45.5068 4.98516   1
   7  -7  -2 36.5372 4.71238   1
   6  -7  -2 77.2372 6.32274   1
   6  -7  -2 72.9637 6.38723   1
   5  -7  -2 418.611 16.8699   1
   5  -7  -2 411.308 16.6672   1
   4  -7  -2 24.0620 3.99863   1
   4  -7  -2 24.8346 4.09727   1
  -4   7   2 25.1616 2.01271   2
   3  -7  -2 260.161 12.2687   1
   3  -7  -2 264.408 12.3317   1
  -3   7   2 263.774 9.36125   2
   2  -7  -2 10.3699 1.90618   5
   2  -7  -2 9.80126 3.46945   1
   2  -7  -2 6.65588 3.26533   1
   2  -7  -2 16.4568 1.97352   5
  -2   7   2 8.58207 1.94389   2
   1  -7  -2 41.6168 2.05570   2
   1  -7  -2 52.7774 5.59103   1
   1  -7  -2 45.0204 2.15298   2
   1  -7  -2 48.2387 3.50279   5
   1  -7  -2 50.2929 3.94182   5
   1  -7  -2 44.6640 6.42994   1
  -1   7   2 42.8196 3.41776   2
   0  -7  -2 505.195 17.7160   5
   0  -7  -2 496.795 19.7561   1
   0  -7  -2 491.888 17.2150   5
   0  -7  -2 488.582 16.2724   2
   0   7   2 472.735 16.8712   2
  -1  -7  -2 107.503 5.23493   2
  -1  -7  -2 110.482 7.86534   1
  -1  -7  -2 112.548 6.18527   5
   1   7   2 102.301 7.41929   1
   1   7   2 109.668 5.41182   2
   1   7   2 104.775 4.55854   4
  -2  -7  -2 331.748 14.8118   1
  -2  -7  -2 326.076 11.9169   2
   2   7   2 332.942 13.8783   5
   2   7   2 318.820 12.0694   2
   2   7   2 324.009 14.6480   1
   2   7   2 316.052 11.9082   4
  -3  -7  -2 3.46151 2.82126   1
  -3  -7  -2 0.71856 2.01426   5
  -3  -7  -2 -2.2553 1.76663   2
   3   7   2 -1.5385 2.88319   1
   3   7   2 1.62633 2.17438   5
   3   7   2 2.65539 1.95609   4
   3   7   2 2.99576 1.72585   2
  -4  -7  -2 5.07406 2.28887   2
   4   7   2 7.81904 2.05939   2
   4   7   2 6.51214 3.23462   1
   4   7   2 8.71569 2.86281   4
   4   7   2 6.21274 2.61920   5
  -5  -7  -2 33.7866 3.77680   2
   5   7   2 41.7555 3.30150   2
   5   7   2 31.5700 4.11758   5
   5   7   2 35.2592 4.83120   4
   5   7   2 35.5793 5.49162   1
  -6  -7  -2 22.7663 3.59122   2
   6   7   2 24.8331 5.61543   1
   6   7   2 22.8462 4.61189   4
   6   7   2 23.1487 3.56451   5
  -7  -7  -2 9.60699 2.96296   2
   7   7   2 6.19884 4.37758   1
   7   7   2 8.57097 4.30383   4
   7   7   2 11.2788 2.60637   5
  -8  -7  -2 11.8011 3.40233   2
   8   7   2 11.8246 2.37279   5
   8   7   2 -3.0470 4.25585   1
   8   7   2 11.1588 5.05339   4
  -9  -7  -2 2.61540 3.22023   2
   9   7   2 3.60128 4.95787   4
   9   7   2 4.02294 5.05285   1
  10   7   2 -2.3318 4.56219   1
  10   7   2 -0.4261 4.42380   4
  11   7   2 8.82831 5.58804   1
  11   7   2 15.7550 6.38166   4
  10  -8  -2 -1.5472 3.01495   1
  10  -8  -2 2.70024 3.57037   1
   9  -8  -2 1.18006 3.11532   1
   9  -8  -2 6.37727 3.55076   1
   9  -8  -2 0.06679 3.26232   3
   8  -8  -2 14.0733 3.87136   1
   8  -8  -2 7.22265 3.36993   3
   8  -8  -2 11.8109 3.51144   1
   7  -8  -2 40.4891 5.31308   1
   7  -8  -2 38.5984 5.15541   1
   6  -8  -2 4.29396 3.20212   1
   6  -8  -2 0.27937 2.89063   1
   5  -8  -2 9.08742 3.77212   1
   5  -8  -2 4.97626 3.71048   1
   4  -8  -2 83.2163 7.27379   1
   4  -8  -2 85.0497 7.20302   1
  -4   8   2 77.5285 4.06075   2
   3  -8  -2 14.3140 4.08136   1
   3  -8  -2 18.2674 4.11090   1
  -3   8   2 16.7017 2.36289   2
   2  -8  -2 42.8284 2.85998   5
   2  -8  -2 37.3709 5.40807   1
   2  -8  -2 34.2295 4.94865   1
   2  -8  -2 39.7197 3.19424   5
  -2   8   2 35.8569 3.15378   2
   1  -8  -2 119.904 8.74135   1
   1  -8  -2 118.981 4.22135   2
   1  -8  -2 127.247 6.37817   5
   1  -8  -2 119.634 5.82462   5
  -1   8   2 127.722 6.03107   2
   0  -8  -2 6.42162 2.21657   5
   0  -8  -2 5.09592 2.16938   5
   0  -8  -2 8.54601 1.66264   2
   0  -8  -2 3.90574 3.25633   1
   0   8   2 3.47441 1.81680   2
  -1  -8  -2 355.277 13.8417   5
  -1  -8  -2 361.547 16.5104   1
  -1  -8  -2 347.352 12.8199   2
  -1  -8  -2 358.771 14.2917   5
   1   8   2 360.010 13.4077   2
   1   8   2 397.800 21.6481   1
  -2  -8  -2 69.7023 5.75453   5
  -2  -8  -2 84.8039 5.09505   2
  -2  -8  -2 77.4046 7.72993   1
   2   8   2 77.3689 4.50035   4
   2   8   2 87.3957 5.26041   2
   2   8   2 77.2913 7.57206   1
  -3  -8  -2 14.3656 4.16899   1
  -3  -8  -2 9.64373 2.76269   5
  -3  -8  -2 8.03238 2.40295   2
   3   8   2 9.97730 2.38429   2
   3   8   2 6.79333 2.95104   5
   3   8   2 12.0927 2.68622   4
   3   8   2 11.9883 4.15393   1
  -4  -8  -2 822.229 27.7065   2
   4   8   2 794.401 28.5351   4
   4   8   2 815.997 28.9734   5
   4   8   2 806.015 31.3784   1
   4   8   2 856.201 27.5946   2
  -5  -8  -2 10.6980 2.93179   2
   5   8   2 9.21971 3.00993   5
   5   8   2 7.29002 2.20347   2
   5   8   2 10.4591 4.41904   1
   5   8   2 4.19057 3.27590   4
  -6  -8  -2 2.29408 2.74158   2
   6   8   2 0.68769 2.49073   5
   6   8   2 -2.9167 3.30202   4
   6   8   2 -1.2158 3.98055   1
   6   8   2 -1.2489 1.34902   2
  -7  -8  -2 0.36848 2.79071   2
   7   8   2 -5.3492 3.48819   4
   7   8   2 1.32360 2.43709   5
   7   8   2 0.85800 4.29735   1
  -8  -8  -2 1.44962 3.04417   2
   8   8   2 6.64337 5.28667   1
   8   8   2 5.25245 2.46912   5
   8   8   2 7.36046 4.56743   4
  -9  -8  -2 2.54107 3.25242   2
   9   8   2 -7.8127 4.56526   1
   9   8   2 -2.3465 4.08206   4
 -10  -8  -2 4.42927 3.43821   2
  10   8   2 0.70924 4.90986   4
  10   8   2 -1.3688 4.99879   1
   9  -9  -2 -0.0965 3.23080   1
   9  -9  -2 5.86144 3.67872   3
   8  -9  -2 -0.6294 3.28105   1
   7  -9  -2 4.02396 3.70641   1
   6  -9  -2 34.7559 5.43461   1
   5  -9  -2 5.01875 3.65018   1
   4  -9  -2 32.2866 5.47191   1
  -4   9   2 38.8118 3.42807   2
   3  -9  -2 -0.9648 3.21204   1
  -3   9   2 0.26271 1.85184   2
   2  -9  -2 28.5936 5.22123   1
   2  -9  -2 27.9676 2.85642   5
   2  -9  -2 33.7421 2.77903   5
  -2   9   2 26.9051 3.19904   2
   1  -9  -2 62.9300 4.45801   5
   1  -9  -2 68.5540 5.04868   5
   1  -9  -2 79.0502 7.96585   1
  -1   9   2 70.3499 4.88954   2
   0  -9  -2 462.486 15.3015   2
   0  -9  -2 457.062 16.6684   5
   0  -9  -2 454.047 17.1809   5
   0  -9  -2 454.746 20.1916   1
   0   9   2 445.069 16.5274   2
  -1  -9  -2 23.9449 3.64542   5
  -1  -9  -2 18.4618 4.72280   1
  -1  -9  -2 23.5922 3.46859   5
  -1  -9  -2 17.2354 2.54147   2
   1   9   2 17.9592 2.92587   2
  -2  -9  -2 8.01522 2.40998   2
  -2  -9  -2 2.73284 3.42633   1
  -2  -9  -2 6.72942 2.41049   5
   2   9   2 13.6659 2.68599   2
  -3  -9  -2 35.9104 3.88467   2
   3   9   2 27.1590 3.55037   2
  -4  -9  -2 61.6343 5.23567   2
   4   9   2 81.0549 6.13353   4
   4   9   2 83.8660 7.01744   5
   4   9   2 79.1891 5.60365   2
   4   9   2 62.5797 7.74582   1
  -5  -9  -2 6.03160 2.77328   2
   5   9   2 2.15614 3.27359   4
   5   9   2 4.48358 2.30727   2
   5   9   2 1.16291 4.11362   1
   5   9   2 3.70486 3.02333   5
  -6  -9  -2 1.26440 2.89734   2
   6   9   2 -0.7063 1.72875   2
   6   9   2 -4.9965 3.34146   4
   6   9   2 0.81319 2.67508   5
   6   9   2 4.07255 4.29456   1
  -7  -9  -2 30.7081 4.38328   2
   7   9   2 28.8079 5.72488   4
   7   9   2 40.8158 5.02889   5
   7   9   2 30.2864 6.55979   1
  -8  -9  -2 1.14957 3.22551   2
   8   9   2 2.14872 2.61402   5
   8   9   2 2.85536 5.10354   1
   8   9   2 -3.6583 3.92097   4
  -9  -9  -2 0.85469 3.41960   2
   9   9   2 -2.4154 4.92839   1
   9   9   2 1.37811 2.05034   5
   9   9   2 -3.3258 4.39757   4
 -10  -9  -2 1.29315 3.62280   2
  10   9   2 5.90190 6.00649   1
  10   9   2 3.18770 5.50383   4
   8 -10  -2 7.56376 4.23238   1
   7 -10  -2 0.74515 3.67722   1
   6 -10  -2 1.25642 3.86596   1
   5 -10  -2 7.44847 4.52525   1
   4 -10  -2 34.8454 6.27271   1
   3 -10  -2 17.0361 5.36167   1
  -3  10   2 14.3145 2.97327   2
   2 -10  -2 36.1289 6.16271   1
   2 -10  -2 41.1618 3.25004   5
   2 -10  -2 31.8332 3.22504   5
  -2  10   2 36.2763 3.95963   2
   1 -10  -2 7.21836 4.27457   1
   1 -10  -2 4.18934 2.18284   5
   1 -10  -2 10.4018 2.59009   5
  -1  10   2 5.56965 2.52346   2
   0 -10  -2 45.7621 6.87510   1
   0 -10  -2 44.2053 4.62272   5
   0 -10  -2 41.6706 3.07299   2
   0 -10  -2 35.7003 4.09343   5
   0  10   2 42.4165 4.26936   2
  -1 -10  -2 9.24097 4.47730   1
  -1 -10  -2 2.01940 1.96530   5
  -1 -10  -2 2.50093 1.99568   2
  -1 -10  -2 -1.5413 2.37964   5
   1  10   2 3.45299 2.48133   2
  -2 -10  -2 24.1255 4.04405   5
  -2 -10  -2 22.3241 3.20855   2
  -2 -10  -2 17.0709 5.12806   5
   2  10   2 25.8848 3.60347   2
  -3 -10  -2 604.767 21.1959   2
   3  10   2 594.896 21.5777   2
  -4 -10  -2 16.2885 3.55550   2
   4  10   2 20.8922 3.55436   2
  -5 -10  -2 14.6761 3.66680   2
   5  10   2 13.8305 2.99034   2
  -6 -10  -2 42.8871 4.92531   2
   6  10   2 33.4919 4.94576   5
   6  10   2 49.9934 4.23052   2
  -7 -10  -2 -0.7856 3.09951   2
   7  10   2 -1.7709 3.13838   5
  -8 -10  -2 0.01189 3.26935   2
   8  10   2 2.64280 2.99351   5
  -9 -10  -2 9.08253 3.93066   2
   9  10   2 3.84789 2.64043   5
   7 -11  -2 -2.0428 4.24062   1
   6 -11  -2 18.2101 5.87527   1
   5 -11  -2 -5.6321 4.01038   1
   4 -11  -2 8.43842 5.09394   1
   3 -11  -2 -1.9515 4.24623   1
  -3  11   2 -0.3064 2.61665   2
   2 -11  -2 0.88882 1.64277   5
   2 -11  -2 -1.4502 4.37871   1
   2 -11  -2 3.08206 1.90960   5
  -2  11   2 -0.2670 2.63890   2
   1 -11  -2 27.8563 3.84446   5
   1 -11  -2 24.8877 6.32379   1
   1 -11  -2 37.0461 4.02818   5
  -1  11   2 32.4525 4.24014   2
   0 -11  -2 51.9920 7.87578   1
   0 -11  -2 52.7321 5.23622   5
   0 -11  -2 53.2921 5.30767   5
   0 -11  -2 51.5459 3.20689   2
   0  11   2 47.2906 5.06915   2
  -1 -11  -2 63.1028 6.26181   5
  -1 -11  -2 59.9198 6.03739   5
  -1 -11  -2 70.4506 4.58174   2
   1  11   2 61.7045 5.59759   2
  -2 -11  -2 107.431 8.47217   5
  -2 -11  -2 93.4424 5.97387   2
   2  11   2 93.2333 6.86406   2
  -3 -11  -2 -1.4800 2.43865   2
   3  11   2 -3.5995 2.19479   2
  -4 -11  -2 17.3876 3.65081   2
   4  11   2 16.8443 3.62509   2
  -5 -11  -2 6.98247 3.20249   2
   5  11   2 2.83683 2.68491   2
  -6 -11  -2 8.31431 3.38817   2
   6  11   2 4.65653 2.61200   2
  -7 -11  -2 7.26919 3.73217   2
   7  11   2 4.85617 2.18212   2
   7  11   2 7.68234 3.87938   5
  -8 -11  -2 0.08271 3.54473   2
   8  11   2 -3.6365 2.90606   5
   6 -12  -2 -0.5111 4.62116   1
   5 -12  -2 11.6331 5.87538   1
   4 -12  -2 14.2614 6.06421   1
   3 -12  -2 15.4289 6.20012   1
  -3  12   2 22.6312 4.09004   2
   2 -12  -2 60.5981 8.74981   1
   2 -12  -2 54.5331 4.28613   5
   2 -12  -2 61.1270 4.15858   5
  -2  12   2 55.4342 5.44484   2
   1 -12  -2 9.55606 2.78379   5
   1 -12  -2 7.88977 5.50724   1
   1 -12  -2 15.1344 3.35355   5
  -1  12   2 11.1291 3.53818   2
   0 -12  -2 1.58004 2.19802   5
   0 -12  -2 3.18143 3.01119   5
   0  12   2 -0.9609 2.72868   2
  -1 -12  -2 5.73689 3.55442   5
  -1 -12  -2 6.77464 3.00392   5
  -1 -12  -2 7.72756 2.20885   2
   1  12   2 9.65860 3.31189   2
  -2 -12  -2 9.92543 2.87323   2
   2  12   2 10.7315 3.48907   2
  -3 -12  -2 2.28255 2.68790   2
   3  12   2 3.67388 2.93969   2
  -4 -12  -2 9.49899 3.09158   2
   4  12   2 7.00653 3.29673   2
  -5 -12  -2 12.1596 3.51481   2
   5  12   2 17.7720 3.61279   2
  -6 -12  -2 10.7597 3.73145   2
   6  12   2 2.72346 2.73370   2
  -7 -12  -2 6.08065 3.64355   2
   7  12   2 3.68189 2.30866   2
   4 -13  -2 3.78847 5.96685   1
   3 -13  -2 9.91978 5.91170   1
  -3  13   2 5.65460 3.58086   2
   2 -13  -2 18.7208 2.58851   5
   2 -13  -2 32.0123 7.84101   1
   2 -13  -2 20.9359 2.62306   5
  -2  13   2 18.6922 4.34704   2
   1 -13  -2 4.64791 2.53513   5
   1 -13  -2 9.26696 2.86542   5
  -1  13   2 6.48173 3.54124   2
   0 -13  -2 5.72139 3.18942   5
   0 -13  -2 -0.7347 2.05098   5
   0  13   2 -0.6184 3.13949   2
  -1 -13  -2 10.7744 2.19358   2
  -1 -13  -2 18.4709 4.58470   5
   1  13   2 9.58247 3.64550   2
  -2 -13  -2 4.34844 2.48995   2
   2  13   2 8.77192 3.40717   2
  -3 -13  -2 6.91054 2.82276   2
   3  13   2 6.57567 3.10853   2
  -4 -13  -2 2.76753 2.81316   2
   4  13   2 2.46893 2.99563   2
  -5 -13  -2 4.62452 3.09828   2
   5  13   2 -0.9958 2.73469   2
   1 -14  -2 1.45442 2.06268   5
   1 -14  -2 4.49214 2.58665   5
   0 -14  -2 5.08501 2.74334   5
   0 -14  -2 9.30715 3.44356   5
   0  14   2 -0.9765 3.36681   2
  -1 -14  -2 11.7313 3.92667   5
   1  14   2 4.32175 3.63611   2
   4  13  -3 3.04487 3.22116   2
  -4 -13   3 -2.6831 2.49471   2
   3  13  -3 5.93701 3.34614   2
  -3 -13   3 3.50700 2.53444   2
   2  13  -3 1.71092 3.39275   2
  -2 -13   3 -0.0098 2.06393   2
   1  13  -3 0.40453 3.15249   2
  -1 -13   3 -0.4503 1.57547   2
  -1 -13   3 2.28039 3.34995   5
   0  13  -3 10.0918 3.77978   2
   0 -13   3 10.0231 3.22057   5
   0 -13   3 12.4339 3.44639   5
  -1  13  -3 0.73715 3.44720   2
   1 -13   3 1.99343 2.33727   5
   1 -13   3 3.09072 2.21929   5
  -2  13  -3 3.81212 3.49620   2
   2 -13   3 7.06836 6.05036   1
   2 -13   3 4.12523 1.74335   5
   2 -13   3 6.17416 1.79532   5
  -3  13  -3 -5.7368 3.03296   2
   3 -13   3 6.91425 5.77122   1
   4 -13   3 3.06904 5.74554   1
   6  12  -3 -4.5182 2.31835   2
  -6 -12   3 1.35029 3.24844   2
   5  12  -3 7.82017 3.08738   2
  -5 -12   3 2.62008 2.84543   2
   4  12  -3 -0.6340 2.77780   2
  -4 -12   3 2.34135 2.81438   2
   3  12  -3 13.4749 3.63968   2
  -3 -12   3 16.7235 3.21008   2
   2  12  -3 2.37390 3.05382   2
  -2 -12   3 -0.2012 2.06545   2
   1  12  -3 6.84876 3.22706   2
  -1 -12   3 6.70699 2.00697   2
  -1 -12   3 3.46228 3.04659   5
   0  12  -3 0.76165 3.14077   2
   0 -12   3 2.15251 2.60717   5
   0 -12   3 -0.7447 2.32557   5
  -1  12  -3 40.9318 5.10800   2
   1 -12   3 36.9236 4.21997   5
   1 -12   3 36.5807 7.08487   1
   1 -12   3 30.6011 3.98385   5
  -2  12  -3 22.8754 4.19124   2
   2 -12   3 16.9394 6.06315   1
   2 -12   3 19.4971 2.58843   5
   2 -12   3 21.6271 2.58596   5
  -3  12  -3 13.7908 3.60875   2
   3 -12   3 11.4645 5.63080   1
   4 -12   3 7.93568 5.19420   1
   5 -12   3 3.42079 5.03441   1
   6 -12   3 -3.5048 4.22228   1
   7  11  -3 13.1330 2.61520   2
  -7 -11   3 11.2448 3.91827   2
   6  11  -3 2.66573 2.45071   2
  -6 -11   3 3.20531 3.22469   2
   5  11  -3 0.07941 2.55647   2
  -5 -11   3 0.79681 2.85980   2
   4  11  -3 30.6016 4.36794   2
  -4 -11   3 27.3597 3.79904   2
   3  11  -3 6.69949 3.22448   2
  -3 -11   3 9.31712 2.81661   2
   2  11  -3 0.86105 2.66444   2
  -2 -11   3 -0.2462 2.14214   2
  -2 -11   3 -1.4476 3.18020   5
   1  11  -3 16.6022 3.65302   2
  -1 -11   3 21.0024 3.88639   5
  -1 -11   3 18.1062 2.52191   2
   0  11  -3 4.84665 3.03001   2
   0 -11   3 7.29808 4.57898   1
   0 -11   3 3.55314 1.25979   2
   0 -11   3 2.75740 2.53721   5
   0 -11   3 3.38392 2.62245   5
  -1  11  -3 4.32699 3.06360   2
   1 -11   3 6.13971 2.45088   5
   1 -11   3 4.87891 2.46346   5
   1 -11   3 15.5972 5.52352   1
  -2  11  -3 17.0848 3.60961   2
   2 -11   3 26.3842 6.04015   1
   2 -11   3 13.9020 2.29162   5
   2 -11   3 13.9969 2.28794   5
  -3  11  -3 -0.6485 2.63371   2
   3 -11   3 8.16182 4.82190   1
   4 -11   3 72.0738 8.65111   1
   5 -11   3 20.2728 5.77889   1
   6 -11   3 -2.7670 4.07189   1
   7 -11   3 1.92456 4.16833   1
   8  10  -3 12.9309 3.99213   5
  -8 -10   3 18.1120 4.21238   2
   7  10  -3 1.22425 3.34435   5
  -7 -10   3 -0.5330 3.17405   2
   6  10  -3 -0.2348 2.07509   2
  -6 -10   3 4.00485 3.05919   2
   5  10  -3 8.08737 2.87549   2
  -5 -10   3 5.90309 3.16562   2
   4  10  -3 31.3842 4.13499   2
  -4 -10   3 33.8400 4.04943   2
   3  10  -3 6.58942 2.88438   2
  -3 -10   3 8.93146 2.74240   2
   2  10  -3 6.28297 2.86853   2
  -2 -10   3 7.90840 2.49134   2
  -2 -10   3 4.86037 2.89365   5
   1  10  -3 38.9065 4.32406   2
  -1 -10   3 32.5345 3.02883   2
  -1 -10   3 33.9583 4.41363   5
  -1 -10   3 33.2033 6.12469   1
   0  10  -3 17.9538 3.35169   2
   0 -10   3 17.1409 3.10312   5
   0 -10   3 19.5203 5.23361   1
   0 -10   3 15.3663 1.87076   2
  -1  10  -3 32.2564 3.99949   2
   1 -10   3 31.5051 3.50182   5
   1 -10   3 34.6208 3.78091   5
   1 -10   3 36.1903 6.14957   1
  -2  10  -3 17.6452 3.29517   2
   2 -10   3 17.0418 4.84959   1
   2 -10   3 16.6599 2.26293   5
   2 -10   3 18.3654 2.35696   5
  -3  10  -3 18.5734 3.19746   2
   3 -10   3 20.8859 5.31785   1
   4 -10   3 38.7762 6.49768   1
   5 -10   3 -1.0479 3.66957   1
   6 -10   3 36.4836 5.99246   1
   7 -10   3 54.7760 6.89749   1
   8 -10   3 2.00942 3.71933   1
   9   9  -3 0.08075 2.15512   5
   9   9  -3 1.98972 2.35373   5
  -9  -9   3 4.88217 3.67675   2
   8   9  -3 11.5238 3.52177   5
  -8  -9   3 11.6415 3.74390   2
   7   9  -3 0.63454 2.94091   5
  -7  -9   3 2.85293 3.08383   2
   6   9  -3 0.28364 1.92242   2
   6   9  -3 2.61460 3.01658   5
  -6  -9   3 3.46366 2.95345   2
   5   9  -3 41.4606 5.01913   5
   5   9  -3 41.0918 4.18512   2
  -5  -9   3 48.0770 4.74609   2
   4   9  -3 36.4883 4.23615   2
  -4  -9   3 39.9507 4.27056   2
   3   9  -3 -0.3341 2.30411   2
  -3  -9   3 2.40402 2.33917   2
   2   9  -3 1.51878 2.27442   2
  -2  -9   3 0.51009 2.21298   5
  -2  -9   3 -0.5728 3.08292   1
  -2  -9   3 -2.7016 1.82960   2
   1   9  -3 63.8144 5.29576   2
  -1  -9   3 66.5803 7.63773   1
  -1  -9   3 70.5898 4.24623   2
  -1  -9   3 62.4271 5.36687   5
   0   9  -3 30.0784 3.77942   2
   0  -9   3 29.1127 3.52063   5
   0  -9   3 22.6633 2.20617   2
   0  -9   3 25.4071 5.33865   1
  -1   9  -3 37.8595 3.86323   2
   1  -9   3 40.2801 5.91905   1
   1  -9   3 36.2390 3.75326   5
   1  -9   3 44.4109 3.88177   5
  -2   9  -3 30.1570 3.40674   2
   2  -9   3 26.9110 5.15432   1
   2  -9   3 34.9650 2.91558   5
   2  -9   3 35.9517 2.90639   5
  -3   9  -3 3.79501 2.13086   2
   3  -9   3 4.75151 3.65127   1
   4  -9   3 0.45304 3.00706   1
   4  -9   3 -2.8804 3.20559   1
   5  -9   3 3.01879 3.31325   1
   5  -9   3 1.37404 3.63079   1
   6  -9   3 31.1489 5.32990   1
   6  -9   3 46.4835 5.91915   1
   7  -9   3 9.94116 3.73271   1
   7  -9   3 5.15478 3.68459   1
   8  -9   3 27.1638 4.86353   1
   8  -9   3 22.1804 4.51081   1
   9  -9   3 -0.1695 3.06219   1
   9  -9   3 6.27881 3.91697   3
   9  -9   3 0.45556 3.09628   1
  10   8  -3 7.21171 5.67119   1
 -10  -8   3 6.44614 3.89624   2
   9   8  -3 20.4011 6.37596   1
  -9  -8   3 25.5249 4.53955   2
   8   8  -3 13.3854 2.98976   5
   8   8  -3 18.4165 5.81236   1
   8   8  -3 10.9781 3.24583   5
  -8  -8   3 17.3564 3.89204   2
   7   8  -3 -0.5464 2.56753   5
   7   8  -3 8.63132 4.63855   1
  -7  -8   3 1.86856 2.92453   2
   6   8  -3 25.0269 4.00119   5
   6   8  -3 32.6946 3.04672   2
   6   8  -3 39.1463 6.37617   1
  -6  -8   3 35.9475 4.10947   2
   5   8  -3 19.4763 4.87905   1
   5   8  -3 25.9696 3.83299   5
   5   8  -3 24.0594 3.06982   2
  -5  -8   3 28.3889 3.73511   2
   4   8  -3 15.2943 4.43786   1
   4   8  -3 11.3189 2.69641   2
   4   8  -3 10.5778 3.48974   5
  -4  -8   3 10.6583 2.81165   2
   3   8  -3 57.7558 4.98907   2
   3   8  -3 74.0406 7.47688   1
   3   8  -3 74.1080 6.05382   5
  -3  -8   3 77.5621 7.74756   1
  -3  -8   3 77.1448 5.13761   2
  -3  -8   3 74.6692 5.96201   5
   2   8  -3 351.467 13.5791   2
   2   8  -3 366.167 15.9338   1
  -2  -8   3 362.620 16.5626   1
  -2  -8   3 349.925 14.2071   5
  -2  -8   3 347.313 12.9257   2
   1   8  -3 43.7212 4.08782   2
  -1  -8   3 39.0402 5.57182   1
  -1  -8   3 49.1771 3.52191   2
  -1  -8   3 48.0067 4.33410   5
   0   8  -3 4.51549 2.03531   2
   0  -8   3 6.77206 2.13277   5
   0  -8   3 5.94236 1.37438   2
   0  -8   3 4.05020 3.23975   1
  -1   8  -3 23.3079 2.78996   2
   1  -8   3 24.0345 4.45548   1
   1  -8   3 19.0477 2.93118   5
   1  -8   3 17.0334 2.49656   5
  -2   8  -3 46.2665 3.67835   2
   2  -8   3 48.8161 3.09668   5
   2  -8   3 51.1572 5.81846   1
   2  -8   3 47.1873 5.66429   1
   2  -8   3 50.4517 3.12773   5
  -3   8  -3 -2.3875 1.38698   2
   3  -8   3 -3.0700 2.54958   1
   3  -8   3 -0.8555 2.35737   1
  -4   8  -3 9.57649 1.92853   2
   4  -8   3 8.30216 3.11320   1
   4  -8   3 7.54943 1.77074   4
   4  -8   3 4.93028 3.12677   1
   5  -8   3 22.9664 3.00442   4
   5  -8   3 23.7258 4.23078   1
   5  -8   3 21.7884 4.17237   1
   6  -8   3 1.67417 2.56358   4
   6  -8   3 5.12293 2.97138   1
   6  -8   3 7.62956 3.24773   1
   7  -8   3 33.4162 4.69677   1
   7  -8   3 36.1435 4.73046   1
   7  -8   3 38.1217 4.96459   4
   8  -8   3 13.5862 3.51269   1
   8  -8   3 18.1504 3.87822   1
   9  -8   3 3.78096 2.93190   1
   9  -8   3 -1.9588 3.49603   3
   9  -8   3 -1.9957 2.58199   1
  10  -8   3 7.16877 3.24792   1
  10  -8   3 9.33640 3.28237   1
  10  -8   3 14.3836 4.86210   3
  10   7  -3 9.22426 5.49547   1
 -10  -7   3 6.59657 3.82268   2
   9   7  -3 18.1733 5.61275   1
  -9  -7   3 18.8939 4.20774   2
   8   7  -3 21.1888 3.03474   5
   8   7  -3 12.7230 5.09316   1
   8   7  -3 18.4427 3.09864   5
  -8  -7   3 26.8831 3.99975   2
   7   7  -3 15.6651 4.72679   1
   7   7  -3 15.2401 3.23937   5
  -7  -7   3 16.7611 3.36510   2
   6   7  -3 24.5383 3.65656   5
   6   7  -3 24.1579 2.16587   2
   6   7  -3 24.5419 5.29986   1
  -6  -7   3 20.7884 3.38783   2
   5   7  -3 285.144 12.3455   5
   5   7  -3 284.563 10.8392   2
   5   7  -3 286.830 14.3715   1
  -5  -7   3 283.853 11.4599   2
   4   7  -3 8.12426 2.25376   2
   4   7  -3 11.7841 3.84713   1
   4   7  -3 6.75503 2.59798   5
  -4  -7   3 1.70682 2.13600   2
   3   7  -3 44.0914 5.39938   1
   3   7  -3 47.9568 4.03565   2
   3   7  -3 36.8228 4.27313   5
  -3  -7   3 41.0972 3.56849   2
  -3  -7   3 56.3765 6.15985   1
  -3  -7   3 49.0317 4.62525   5
   2   7  -3 141.868 6.89252   2
   2   7  -3 142.853 8.84964   1
  -2  -7   3 142.189 6.43591   2
  -2  -7   3 141.306 7.44932   5
  -2  -7   3 136.766 9.04048   1
   1   7  -3 29.8898 3.20348   2
   1   7  -3 42.8071 5.01386   1
   1   7  -3 35.0573 4.55341   1
  -1  -7   3 28.9545 4.57389   1
  -1  -7   3 33.8831 3.54493   5
  -1  -7   3 32.1732 2.85953   2
   0   7  -3 77.4747 4.58346   2
   0  -7   3 67.6751 6.59500   1
   0  -7   3 68.8708 3.55405   2
   0  -7   3 77.3732 4.74369   5
  -1   7  -3 421.742 15.1004   2
   1  -7   3 426.694 17.6695   1
   1  -7   3 437.888 17.8107   1
   1  -7   3 443.312 15.1122   5
  -2   7  -3 710.180 23.8547   2
   2  -7   3 714.799 23.5143   5
   2  -7   3 732.990 23.5062   5
   2  -7   3 739.745 26.6260   1
   2  -7   3 750.717 26.8577   1
  -3   7  -3 573.640 18.8636   2
   3  -7   3 559.264 18.7899   4
   3  -7   3 576.564 21.8184   1
   3  -7   3 593.565 21.7092   1
  -4   7  -3 4.12035 1.36656   2
   4  -7   3 9.57522 2.88692   1
   4  -7   3 3.18083 2.63449   1
   4  -7   3 5.02268 1.96220   4
   5  -7   3 6.88279 2.89452   1
   5  -7   3 7.87235 2.84804   1
   5  -7   3 9.30360 2.46391   4
   6  -7   3 20.3443 3.40337   1
   6  -7   3 25.4979 3.65248   4
   6  -7   3 18.5254 3.47070   1
   7  -7   3 42.5279 4.89807   4
   7  -7   3 40.7257 4.38983   1
   7  -7   3 39.3365 4.37548   1
   8  -7   3 4.38791 2.58611   1
   8  -7   3 1.04462 2.43035   1
   8  -7   3 8.50341 3.67249   4
   9  -7   3 58.5865 6.86458   4
   9  -7   3 50.8904 5.09145   1
   9  -7   3 49.5422 4.87288   1
   9  -7   3 43.2695 6.70362   3
  10  -7   3 1.92364 4.13941   4
  10  -7   3 6.37362 2.60218   1
  10  -7   3 5.56510 4.30097   3
  10  -7   3 4.66718 2.68410   1
  11  -7   3 3.08646 2.36772   1
  11  -7   3 -4.0513 3.92841   4
  11  -7   3 -0.9030 3.71486   3
  11  -7   3 -1.7753 2.18526   1
  11   6  -3 -2.9123 4.41043   1
  10   6  -3 -0.7984 4.47481   1
   9   6  -3 19.9949 5.62042   1
  -9  -6   3 43.6524 4.63485   2
   8   6  -3 11.4254 4.61720   1
   8   6  -3 13.9261 2.12029   5
  -8  -6   3 18.3337 3.32947   2
   7   6  -3 11.0967 2.65069   5
   7   6  -3 11.6215 4.14522   1
   7   6  -3 9.23705 2.23876   5
  -7  -6   3 11.2563 2.81644   2
   6   6  -3 2.67040 2.01880   5
   6   6  -3 1.95805 2.95167   1
  -6  -6   3 2.98544 2.29276   2
   5   6  -3 4.18572 3.03781   1
   5   6  -3 6.95448 2.35941   5
   5   6  -3 8.80441 1.73101   2
  -5  -6   3 6.97820 2.28250   2
   4   6  -3 26.5361 4.22336   1
   4   6  -3 29.6730 3.57915   5
   4   6  -3 26.8713 2.90667   2
  -4  -6   3 33.8167 3.26494   2
   3   6  -3 491.578 16.9663   2
   3   6  -3 453.053 18.9346   1
   3   6  -3 487.199 17.8961   5
  -3  -6   3 524.253 18.4561   5
  -3  -6   3 474.851 16.6734   2
  -3  -6   3 475.620 19.2665   1
   2   6  -3 295.285 11.2010   2
   2   6  -3 288.482 12.9401   1
  -2  -6   3 294.152 10.8165   2
  -2  -6   3 304.528 13.4046   1
  -2  -6   3 302.496 11.7747   5
   1   6  -3 89.2243 6.15077   1
   1   6  -3 74.8734 4.51128   2
   1   6  -3 93.6742 6.25638   1
  -1  -6   3 84.7011 4.94665   5
  -1  -6   3 73.1038 6.32114   1
  -1  -6   3 75.7875 4.01344   2
   0   6  -3 3.75496 1.76066   2
   0  -6   3 1.24672 2.68981   1
   0  -6   3 3.70147 1.29657   2
   0  -6   3 1.75175 1.73261   5
  -1   6  -3 166.173 6.65991   2
   1  -6   3 171.260 8.92543   1
   1  -6   3 168.435 5.92507   4
   1  -6   3 162.357 5.42000   2
   1  -6   3 161.375 5.45589   2
   1  -6   3 175.651 6.80178   5
   1  -6   3 168.768 8.72039   1
   1  -6   3 158.248 5.43118   2
  -2   6  -3 143.110 5.88041   2
   2  -6   3 144.362 5.69900   4
   2  -6   3 149.220 5.61832   5
   2  -6   3 154.911 8.03735   1
   2  -6   3 152.473 8.23134   1
   2  -6   3 145.994 5.63882   5
  -3   6  -3 218.727 7.54892   2
   3  -6   3 217.616 8.27606   4
   3  -6   3 201.683 9.70479   1
   3  -6   3 222.398 10.1058   1
   4  -6   3 40.6413 3.69402   4
   4  -6   3 42.5337 4.25761   1
   4  -6   3 40.8970 4.22564   1
   5  -6   3 9.53516 2.58957   1
   5  -6   3 7.85621 2.43961   4
   5  -6   3 9.66290 2.38234   1
   6  -6   3 408.116 14.6981   1
   6  -6   3 399.807 14.8740   1
   6  -6   3 391.005 15.7861   4
   7  -6   3 42.9240 3.96155   1
   7  -6   3 44.6726 3.88517   1
   7  -6   3 42.9663 5.06282   4
   8  -6   3 0.19312 1.82261   1
   8  -6   3 -0.6899 2.97459   3
   8  -6   3 1.00434 1.86238   1
   8  -6   3 0.49503 3.09051   4
   9  -6   3 29.7289 3.07569   1
   9  -6   3 26.4564 5.16752   3
   9  -6   3 30.0975 5.32248   4
  10  -6   3 -3.4926 3.32884   3
  10  -6   3 -3.9217 3.82159   4
  11  -6   3 -4.7706 4.25092   4
  11  -6   3 -2.0003 3.49982   3
  11   5  -3 5.11643 4.77131   1
  10   5  -3 12.9399 5.04022   1
   9   5  -3 24.6804 5.31721   1
   8   5  -3 16.7728 4.48483   1
  -8  -5   3 22.6748 3.23198   2
   7   5  -3 2.30026 3.41395   1
   7   5  -3 4.99931 1.79804   5
   7   5  -3 6.75470 1.80621   5
  -7  -5   3 6.75312 2.24800   2
   6   5  -3 7.48061 2.01625   5
   6   5  -3 9.21936 2.33712   5
   6   5  -3 9.12554 3.55772   1
   6   5  -3 12.8298 3.58160   1
  -6  -5   3 10.2925 2.36653   2
   5   5  -3 8.34456 3.24263   1
   5   5  -3 9.58997 1.35373   2
   5   5  -3 5.77773 1.17790   2
   5   5  -3 9.58858 2.33455   5
  -5  -5   3 8.06414 2.21040   2
   4   5  -3 17.3432 3.04766   5
   4   5  -3 20.4132 2.36462   2
   4   5  -3 17.2636 3.55908   1
  -4  -5   3 18.8436 2.54256   2
   3   5  -3 341.525 13.1617   5
   3   5  -3 348.437 12.3629   2
   3   5  -3 352.926 14.4115   1
  -3  -5   3 340.855 14.4414   1
  -3  -5   3 331.119 12.1474   2
   2   5  -3 200.551 7.85751   2
   2   5  -3 193.816 9.46962   1
   2   5  -3 172.370 8.23398   5
  -2  -5   3 200.960 9.71292   1
  -2  -5   3 205.148 7.58269   2
   1   5  -3 97.6162 6.25832   1
   1   5  -3 109.578 5.06522   2
   1   5  -3 102.980 6.33474   1
  -1  -5   3 108.299 4.65062   2
  -1  -5   3 104.549 5.29747   5
  -1  -5   3 107.338 6.67675   1
   0   5  -3 3766.69 116.635   2
   0  -5   3 3803.84 118.738   1
   0  -5   3 3766.36 116.089   2
   0  -5   3 3772.83 116.894   5
  -1   5  -3 221.093 7.94363   2
   1  -5   3 222.430 7.55141   4
   1  -5   3 222.720 7.00066   2
   1  -5   3 221.103 9.80332   1
   1  -5   3 219.279 7.02629   2
   1  -5   3 210.703 9.57588   1
   1  -5   3 208.652 7.98216   5
  -2   5  -3 2097.82 64.3727   2
   2  -5   3 2071.14 64.7599   4
   2  -5   3 2106.59 66.2622   1
   2  -5   3 2079.74 64.2360   5
   2  -5   3 2097.93 64.2817   5
   2  -5   3 2045.64 66.4365   1
   3  -5   3 14.8321 2.63689   1
   3  -5   3 15.3351 2.46044   1
   3  -5   3 17.7759 2.29176   4
   4  -5   3 123.773 6.18310   4
   4  -5   3 116.908 5.87213   1
   4  -5   3 125.407 5.96534   1
   4  -5   3 111.255 6.01723   1
   5  -5   3 311.102 11.1332   1
   5  -5   3 304.906 11.2642   1
   5  -5   3 307.439 12.3236   4
   5  -5   3 292.466 11.0687   1
   6  -5   3 96.8640 4.79199   1
   6  -5   3 103.501 4.71763   1
   6  -5   3 98.7742 4.71050   1
   6  -5   3 102.844 6.67826   4
   7  -5   3 0.42162 2.86151   4
   7  -5   3 1.86923 2.70492   3
   8  -5   3 16.4309 4.06353   3
   8  -5   3 9.36797 3.68743   4
   9  -5   3 6.59042 3.99217   4
   9  -5   3 5.07905 3.44463   3
  10  -5   3 0.78424 3.48146   3
  10  -5   3 -7.1556 3.35785   4
  11  -5   3 1.04279 4.62389   4
  11  -5   3 -1.0927 3.38649   3
  12  -5   3 -11.313 4.17963   4
  12  -5   3 -0.2132 3.89537   3
  12   4  -3 2.52211 4.47340   1
  11   4  -3 -0.8378 3.96240   1
  10   4  -3 4.36903 4.04136   1
   9   4  -3 118.548 9.39997   1
   8   4  -3 -0.3505 3.28681   1
  -8  -4   3 5.19181 2.26020   2
   7   4  -3 26.1485 4.57805   1
   7   4  -3 26.1799 4.31028   1
  -7  -4   3 23.1310 2.84687   2
   6   4  -3 528.476 21.5326   1
   6   4  -3 558.727 18.8391   5
   6   4  -3 565.869 21.7640   1
   6   4  -3 567.319 18.9145   5
  -6  -4   3 569.906 18.9827   2
   5   4  -3 170.299 7.64178   5
   5   4  -3 173.159 9.41554   1
   5   4  -3 176.422 7.49032   5
   5   4  -3 180.963 9.70777   1
  -5  -4   3 174.967 7.23895   2
   4   4  -3 2.72796 1.23470   2
   4   4  -3 2.18661 2.56238   1
   4   4  -3 2.30086 1.73801   5
  -4  -4   3 -0.6124 1.42641   2
   3   4  -3 89.6672 5.01983   5
   3   4  -3 86.4386 5.93355   1
   3   4  -3 89.2540 4.30096   2
  -3  -4   3 91.1540 4.35146   2
   2   4  -3 17.8156 2.34672   5
   2   4  -3 20.1681 2.12758   2
   2   4  -3 19.0471 3.00661   1
  -2  -4   3 19.3209 1.93304   2
  -2  -4   3 21.0230 3.06257   1
   1   4  -3 -0.1343 0.91302   2
   1   4  -3 -0.3578 1.32849   1
   1   4  -3 0.19840 1.25164   1
  -1  -4   3 0.44365 1.01957   5
  -1  -4   3 0.31938 0.85064   2
  -1  -4   3 1.42766 1.46471   1
   0   4  -3 138.169 5.40197   2
   0  -4   3 137.419 4.99375   2
   0  -4   3 133.766 5.52304   5
   0  -4   3 138.637 6.78200   1
  -1   4  -3 -0.1325 0.72375   2
   1  -4   3 0.80244 0.65550   4
   1  -4   3 1.49962 0.35328   2
   1  -4   3 -0.0904 1.22983   1
   1  -4   3 1.02932 1.21753   1
   1  -4   3 0.44319 0.73371   5
  -2   4  -3 88.2810 3.31953   2
   2  -4   3 91.3191 4.93948   1
   2  -4   3 101.436 4.87771   1
   2  -4   3 94.1460 4.78996   1
   2  -4   3 86.1198 4.07379   4
   3  -4   3 12.5811 1.87834   1
   3  -4   3 4.93584 1.55168   1
   3  -4   3 3.35746 1.50241   4
   3  -4   3 3.37705 1.34879   1
   4  -4   3 151.566 7.13126   4
   4  -4   3 158.768 6.05267   1
   4  -4   3 151.982 6.16191   1
   4  -4   3 145.256 5.96272   1
   5  -4   3 1215.95 40.3434   4
   6  -4   3 122.070 7.41018   4
   7  -4   3 5.72779 3.26026   4
   7  -4   3 7.95345 3.22380   3
   8  -4   3 95.7319 7.90968   4
   8  -4   3 113.720 7.78784   3
   9  -4   3 11.9698 4.45838   4
   9  -4   3 12.0086 3.83995   3
  10  -4   3 5.02852 3.72140   3
  10  -4   3 -1.6806 3.85291   4
  11  -4   3 -4.4372 3.84205   4
  11  -4   3 0.67962 3.47916   3
  12  -4   3 4.34727 4.13033   3
  12  -4   3 -5.7246 4.79399   4
  12   3  -3 2.37811 4.13916   1
  12   3  -3 -1.7121 3.75150   1
  11   3  -3 5.59644 3.78522   1
  10   3  -3 7.07094 3.82686   1
   9   3  -3 22.4253 4.57819   1
   9   3  -3 23.9672 4.63117   1
   8   3  -3 55.5492 5.94886   1
   8   3  -3 54.1364 5.89625   1
   7   3  -3 561.216 21.1148   1
   7   3  -3 534.036 21.0684   1
  -7  -3   3 541.311 18.2943   2
   6   3  -3 4.33702 2.68671   1
   6   3  -3 5.77815 2.98866   1
  -6  -3   3 3.01949 1.69554   2
   5   3  -3 15.4557 2.27636   5
   5   3  -3 10.6830 2.97811   1
   5   3  -3 8.72420 3.21633   1
   5   3  -3 13.4150 2.03087   5
  -5  -3   3 15.2389 2.17969   2
   4   3  -3 839.290 28.1411   1
   4   3  -3 821.620 26.6322   5
   4   3  -3 829.053 26.5482   5
   4   3  -3 747.613 27.9161   1
  -4  -3   3 827.372 26.1065   2
   3   3  -3 55.5298 4.37806   1
   3   3  -3 55.2874 2.80468   2
   3   3  -3 51.0450 3.39644   5
  -3  -3   3 52.7672 2.99692   2
   2   3  -3 77.9572 3.55234   2
   2   3  -3 77.9923 3.90026   5
   2   3  -3 71.5997 4.51306   1
  -2  -3   3 75.9385 3.41283   2
  -2  -3   3 75.9930 4.55125   1
   1   3  -3 777.282 25.6969   1
   1   3  -3 770.238 25.6815   1
   1   3  -3 769.955 24.6622   2
  -1  -3   3 771.567 24.3808   2
  -1  -3   3 763.229 25.9045   1
   0   3  -3 619.070 19.8166   2
   0  -3   3 617.013 19.9697   5
   0  -3   3 629.320 19.5289   2
   0  -3   3 604.939 20.9853   1
  -1   3  -3 677.255 21.6035   2
   1  -3   3 681.885 22.8938   1
   1  -3   3 687.475 21.7833   4
   1  -3   3 672.949 21.7379   5
   1  -3   3 700.229 22.7335   1
   1  -3   3 699.247 22.7299   1
   2  -3   3 179.818 6.48239   1
   2  -3   3 155.561 6.31540   1
   2  -3   3 166.969 6.33973   4
   2  -3   3 157.038 6.50050   1
   3  -3   3 1.58572 0.91285   1
   3  -3   3 0.44375 0.87562   1
   3  -3   3 2.30865 0.92393   1
   3  -3   3 1.73709 1.32250   4
   4  -3   3 630.087 21.8753   4
   5  -3   3 129.851 7.04559   4
   6  -3   3 171.430 8.73186   3
   6  -3   3 181.542 9.59063   4
   7  -3   3 151.758 8.48239   3
   7  -3   3 151.641 9.09323   4
   8  -3   3 15.4166 3.63302   3
   8  -3   3 5.30919 3.71387   4
   9  -3   3 89.1401 7.20454   3
   9  -3   3 76.9726 7.98726   4
  10  -3   3 14.3327 5.09812   4
  10  -3   3 14.8618 4.34970   3
  11  -3   3 1.94584 3.45552   3
  11  -3   3 -2.8624 4.07966   4
  12  -3   3 -4.2211 4.85377   4
  12   2  -3 6.28560 3.90785   1
  12   2  -3 1.49288 3.49648   1
  11   2  -3 5.24510 3.51899   1
  10   2  -3 6.10941 3.42293   1
  10   2  -3 6.74503 3.43740   1
   9   2  -3 5.59080 3.05722   1
   9   2  -3 1.71663 2.77828   1
   8   2  -3 26.3375 4.08994   1
   8   2  -3 26.6290 4.03610   1
   7   2  -3 179.875 9.32468   1
   7   2  -3 177.976 9.32335   1
  -7  -2   3 184.019 6.87775   2
   6   2  -3 657.445 23.7068   1
   6   2  -3 652.595 23.5505   1
  -6  -2   3 667.290 21.2411   2
   5   2  -3 7.14110 2.39493   1
   5   2  -3 10.9419 2.60844   1
  -5  -2   3 14.1706 1.60397   2
   4   2  -3 538.381 17.1042   5
   4   2  -3 524.453 17.0815   5
   4   2  -3 508.439 18.5565   1
   4   2  -3 507.541 18.4100   1
  -4  -2   3 512.104 16.7753   2
   3   2  -3 559.914 17.4818   2
   3   2  -3 545.811 18.2908   5
   3   2  -3 558.214 18.3379   5
   3   2  -3 559.463 19.2837   1
   3   2  -3 579.834 19.4940   1
   3   2  -3 538.932 17.4042   2
  -3  -2   3 552.010 17.8410   2
   2   2  -3 1097.19 35.6937   5
   2   2  -3 1140.67 35.3590   2
   2   2  -3 1149.04 36.4939   1
  -2  -2   3 1130.58 35.2475   2
   1   2  -3 41.2561 2.91139   1
   1   2  -3 51.5760 2.44204   2
  -1  -2   3 50.8310 2.26664   2
  -1  -2   3 49.9042 3.11220   1
   0   2  -3 61.4566 2.69626   2
   0  -2   3 64.4244 2.51242   2
   0  -2   3 70.0951 3.54948   1
   0  -2   3 60.2085 2.73927   5
  -1   2  -3 735.902 22.7505   2
   1  -2   3 747.106 23.5638   1
   1  -2   3 723.387 23.7274   1
   1  -2   3 723.991 22.8834   5
   1  -2   3 718.180 23.5174   1
   1  -2   3 749.218 23.1768   4
   2  -2   3 310.515 10.5512   1
   2  -2   3 295.582 10.3838   1
   2  -2   3 333.750 10.4764   1
   2  -2   3 320.047 10.9662   4
   3  -2   3 587.787 19.9536   4
   4  -2   3 396.312 14.7582   4
   5  -2   3 29.5493 3.35004   3
   5  -2   3 33.6816 4.00684   4
   6  -2   3 59.5519 5.68099   4
   6  -2   3 49.3018 4.65228   3
   7  -2   3 106.969 7.89499   4
   7  -2   3 115.888 7.08522   3
   8  -2   3 120.942 8.78521   4
   8  -2   3 104.578 7.36563   3
   9  -2   3 -0.3043 3.90751   4
   9  -2   3 6.26816 3.38018   3
  10  -2   3 1.31037 4.28116   4
  10  -2   3 1.74430 3.29364   3
  11  -2   3 -1.2211 4.22075   4
  12  -2   3 -7.6427 4.25295   4
  12   1  -3 0.79257 3.20287   1
  12   1  -3 -6.0474 2.81932   1
  11   1  -3 2.83030 3.04787   1
  11   1  -3 -0.8018 2.69022   1
  11   1  -3 -0.3309 3.07822   1
  10   1  -3 1.41613 2.87719   1
  10   1  -3 -0.3517 2.47543   1
   9   1  -3 29.4929 4.21503   1
   9   1  -3 18.8926 3.73051   1
   8   1  -3 38.0202 4.33026   1
   8   1  -3 39.0720 4.32110   1
   7   1  -3 276.502 11.5306   1
   7   1  -3 267.815 11.5195   1
   6   1  -3 9.40177 2.60515   1
   6   1  -3 13.0244 2.68696   1
   5   1  -3 324.933 12.2765   1
   5   1  -3 315.761 12.2775   1
   4   1  -3 53.1600 3.78927   1
   4   1  -3 55.1483 3.73990   1
  -4  -1   3 52.8935 2.32010   2
   3   1  -3 1472.55 47.0927   1
   3   1  -3 1503.55 46.2240   5
   3   1  -3 1485.15 46.1879   5
   3   1  -3 1488.29 47.2657   1
  -3  -1   3 1473.47 45.8672   2
   2   1  -3 64.8465 2.62645   2
   2   1  -3 65.9842 3.04227   5
   2   1  -3 68.5124 3.64465   1
   2   1  -3 67.7901 3.66712   1
   2   1  -3 68.2326 3.10486   5
   2   1  -3 78.6015 3.79527   1
  -2  -1   3 67.3944 2.75339   2
   1   1  -3 755.536 24.2960   1
   1   1  -3 752.528 23.6708   2
   1   1  -3 768.437 24.3229   1
  -1  -1   3 735.799 24.5359   1
  -1  -1   3 752.710 23.4933   2
  -1   1  -3 2759.85 84.5674   2
   1  -1   3 2757.08 85.3069   1
   1  -1   3 2864.29 85.2373   1
   1  -1   3 2801.40 85.1597   4
   1  -1   3 2694.47 84.6844   5
   1  -1   3 2714.91 85.1882   1
   2  -1   3 9.00016 0.88811   1
   2  -1   3 10.2256 1.43537   4
   2  -1   3 10.5472 0.91787   1
   2  -1   3 8.29838 0.84595   1
   3  -1   3 687.976 22.9208   3
   3  -1   3 694.919 23.1835   4
   4  -1   3 51.3203 3.56917   3
   4  -1   3 46.5359 3.68006   4
   5  -1   3 192.875 9.22139   4
   5  -1   3 180.491 8.22161   3
   6  -1   3 431.848 17.3125   4
   6  -1   3 437.926 16.4815   3
   7  -1   3 8.00425 3.61164   4
   7  -1   3 18.3596 3.50229   3
   8  -1   3 180.483 9.52743   3
   8  -1   3 161.614 10.5634   4
   9  -1   3 0.65682 2.97098   3
   9  -1   3 -1.0409 3.93877   4
  10  -1   3 12.0585 5.30288   4
  11  -1   3 18.1622 5.97848   4
  11  -1   3 20.3016 2.79321   1
  11  -1   3 17.7155 2.77859   1
  12  -1   3 -0.0282 2.25761   1
  12  -1   3 0.95522 2.02582   1
  12  -1   3 -7.5128 4.80688   4
  12   0  -3 -0.0785 2.78955   1
  12   0  -3 -1.1961 3.02667   1
  11   0  -3 1.61631 2.62665   1
  11   0  -3 1.10207 2.92119   1
  11   0  -3 5.00544 2.93637   1
  10   0  -3 1.21872 2.58247   1
  10   0  -3 -0.9482 2.41630   1
  10   0  -3 0.16685 2.36820   1
   9   0  -3 8.14684 2.74191   1
   9   0  -3 4.14937 2.49374   1
   8   0  -3 1.49335 2.20362   1
   8   0  -3 1.64380 2.08872   1
   7   0  -3 265.345 10.8885   1
   7   0  -3 268.864 10.8652   1
   6   0  -3 14.3869 2.34273   1
   6   0  -3 11.4907 2.33077   1
   5   0  -3 31.1928 2.98375   1
   5   0  -3 34.5651 3.16394   1
   4   0  -3 1166.00 37.7228   1
   4   0  -3 1191.12 37.6712   1
   3   0  -3 73.6912 3.74285   1
   3   0  -3 73.7662 3.73483   1
   3   0  -3 73.8025 3.75885   1
   2   0  -3 16.7854 1.36818   5
   2   0  -3 19.8294 1.80493   1
   2   0  -3 20.4586 1.87781   1
   2   0  -3 14.2999 1.26487   5
  -2   0   3 16.6395 1.08923   2
   1   0  -3 1462.36 46.2587   5
   1   0  -3 1547.24 46.7355   1
   1   0  -3 1506.63 46.1221   2
   1   0  -3 1484.22 46.4515   5
   1   0  -3 1465.53 47.5389   1
  -1   0   3 1504.91 46.0406   2
   0   0  -3 44.9353 2.32003   1
   0   0  -3 41.4320 1.93075   2
   0   0   3 39.7606 2.33149   1
   0   0   3 39.3096 1.74658   2
  -1   0  -3 2514.24 75.1001   2
   1   0   3 2425.10 74.9255   2
   1   0   3 2480.18 75.6520   3
   1   0   3 2406.83 75.5847   1
   1   0   3 2456.86 75.1836   5
   1   0   3 2384.62 75.6597   1
   1   0   3 2457.71 75.6336   4
   1   0   3 2481.60 75.6081   1
   2   0   3 38.1593 2.40779   3
   2   0   3 40.3397 2.58999   4
   2   0   3 37.6355 1.89866   1
   2   0   3 38.8522 1.88597   1
   3   0   3 455.860 16.0234   3
   3   0   3 482.555 16.5471   4
   4   0   3 186.894 8.63532   4
   4   0   3 201.953 8.15126   3
   5   0   3 314.974 13.0871   4
   5   0   3 309.026 12.1687   3
   6   0   3 48.0947 5.38737   4
   6   0   3 57.8656 4.79557   3
   7   0   3 290.181 14.0930   4
   7   0   3 309.524 12.8927   3
   8   0   3 58.0048 3.53444   1
   8   0   3 50.5229 6.39978   4
   8   0   3 59.5271 3.67398   1
   9   0   3 40.4636 3.92405   1
   9   0   3 43.8124 4.25802   1
   9   0   3 49.7122 7.35723   4
  10   0   3 13.7048 2.60646   1
  10   0   3 14.1660 2.84298   1
  10   0   3 13.1121 5.46966   4
  11   0   3 1.19095 4.73489   4
  11   0   3 0.16842 2.10218   1
  11   0   3 0.24801 2.20999   1
  12   0   3 4.14286 2.50950   1
  12   0   3 -6.2123 4.82602   4
  12   0   3 0.60760 2.41581   1
  13   0   3 5.43244 3.08685   1
  12  -1  -3 4.45838 3.41176   1
  12  -1  -3 5.30868 2.97151   1
  12  -1  -3 4.61909 2.93245   1
  11  -1  -3 -1.1398 2.39865   1
  11  -1  -3 -2.6933 2.19443   1
  11  -1  -3 -0.2258 2.57079   1
  10  -1  -3 8.55641 2.78393   1
  10  -1  -3 2.59044 2.53288   1
  10  -1  -3 0.44860 2.47831   1
   9  -1  -3 4.70763 2.32820   1
   9  -1  -3 4.08088 2.40366   1
   9  -1  -3 8.62789 2.67680   1
   8  -1  -3 83.6835 5.48854   1
   8  -1  -3 89.4499 5.51460   1
   8  -1  -3 85.2597 5.49861   1
   7  -1  -3 63.5495 4.49479   1
   7  -1  -3 75.5403 4.66005   1
   7  -1  -3 79.5786 4.78614   1
   6  -1  -3 27.0494 2.73392   1
   6  -1  -3 29.3769 2.87351   1
   6  -1  -3 24.1146 2.65994   1
   5  -1  -3 65.7993 3.92182   1
   5  -1  -3 75.1754 4.03720   1
   5  -1  -3 52.7287 3.80317   1
   4  -1  -3 198.743 7.19256   1
   4  -1  -3 192.401 7.01314   3
   4  -1  -3 193.122 7.21627   1
   4  -1  -3 153.208 6.90052   1
   3  -1  -3 1107.60 37.3610   1
   3  -1  -3 1204.39 37.0408   3
   3  -1  -3 1236.82 37.5022   1
   3  -1  -3 1195.94 37.5835   1
   2  -1  -3 1102.06 34.0703   5
   2  -1  -3 1106.93 33.9684   3
   2  -1  -3 1096.03 34.8567   1
   2  -1  -3 1110.35 34.6909   1
   2  -1  -3 1074.64 33.9684   5
   2  -1  -3 1108.85 34.6944   1
   0  -1  -3 107.721 4.48516   1
   0  -1  -3 110.341 3.97271   2
   0  -1  -3 118.350 4.58734   1
   0  -1  -3 105.750 4.25431   5
   0   1   3 111.833 4.59092   1
  -1  -1  -3 2.86645 0.64185   2
   1   1   3 2.27196 0.49590   2
   1   1   3 1.59797 0.86316   1
   1   1   3 3.59433 0.85998   4
   1   1   3 1.99718 0.66407   5
  -2  -1  -3 1743.23 53.3247   2
   2   1   3 1745.68 53.5472   5
   2   1   3 1711.61 54.1450   1
   2   1   3 1747.59 54.5659   4
   2   1   3 1727.73 54.1439   1
   2   1   3 1734.22 54.2912   3
   3   1   3 196.420 7.23345   1
   3   1   3 197.595 7.72481   3
   3   1   3 193.967 7.22522   1
   3   1   3 197.378 8.18295   4
   4   1   3 41.9045 2.66587   1
   4   1   3 51.3147 3.86726   4
   4   1   3 43.1125 2.66964   1
   5   1   3 386.942 13.4453   1
   5   1   3 401.289 15.5619   4
   5   1   3 383.855 13.3972   1
   6   1   3 10.6225 1.97254   1
   6   1   3 11.5257 1.89710   1
   6   1   3 4.95973 2.90081   4
   7   1   3 50.5985 3.85563   1
   7   1   3 49.6287 3.66499   1
   7   1   3 38.4030 5.20697   4
   8   1   3 -1.8119 1.72540   1
   8   1   3 0.68520 3.20619   4
   8   1   3 -3.6961 1.78642   1
   9   1   3 41.4288 6.76133   4
   9   1   3 38.2568 4.00041   1
   9   1   3 33.7669 4.07245   1
  10   1   3 34.6773 6.35146   4
  10   1   3 39.4416 4.34912   1
  10   1   3 37.2810 4.33663   1
  11   1   3 6.30128 2.83119   1
  11   1   3 -2.1267 4.58400   4
  11   1   3 1.21232 2.62479   1
  12   1   3 4.93337 2.98891   1
  12   1   3 -10.665 4.15020   4
  12   1   3 0.19759 2.82351   1
  13   1   3 -2.4552 2.96045   1
  12  -2  -3 0.02628 2.46540   1
  12  -2  -3 1.72972 2.61972   1
  12  -2  -3 1.01654 2.94761   1
  11  -2  -3 12.6503 3.41206   1
  11  -2  -3 11.4965 2.84134   1
  11  -2  -3 2.03340 2.47067   1
  10  -2  -3 5.08747 2.48887   1
  10  -2  -3 10.9411 2.80156   1
  10  -2  -3 13.7143 3.11975   1
   9  -2  -3 0.69982 1.98729   1
   9  -2  -3 -1.9982 1.86253   1
   9  -2  -3 -0.2045 2.13796   1
   8  -2  -3 41.4254 3.98277   1
   8  -2  -3 38.8896 3.72941   1
   8  -2  -3 40.8405 4.17351   1
   7  -2  -3 32.9210 3.40288   1
   7  -2  -3 32.0661 3.67050   3
   7  -2  -3 39.3052 3.59078   1
   7  -2  -3 38.0115 3.46111   1
   6  -2  -3 68.5177 4.14129   1
   6  -2  -3 74.6492 4.64624   3
   6  -2  -3 82.1047 4.27465   1
   6  -2  -3 78.3666 4.40412   1
   5  -2  -3 2158.83 68.1511   3
   5  -2  -3 2121.26 67.8194   1
   5  -2  -3 2162.63 68.0485   1
   5  -2  -3 2257.47 67.9176   1
   4  -2  -3 774.605 25.5825   3
   4  -2  -3 805.918 25.6234   1
   4  -2  -3 796.528 25.8229   1
   4  -2  -3 797.698 25.6124   1
   3  -2  -3 56.4313 2.75582   3
   3  -2  -3 61.4544 3.16773   1
   3  -2  -3 59.7103 3.13613   1
   3  -2  -3 49.0831 3.18862   1
   2  -2  -3 903.053 28.4447   1
   2  -2  -3 873.358 27.2142   5
   2  -2  -3 868.473 28.1955   1
   2  -2  -3 885.285 28.2163   1
   2  -2  -3 867.957 27.3115   5
   1  -2  -3 131.156 4.20878   2
   1  -2  -3 121.584 4.44289   5
   1  -2  -3 123.589 4.72150   5
   1  -2  -3 122.902 5.32159   1
   1  -2  -3 128.675 5.22978   1
   1  -2  -3 114.363 5.12193   1
   1  -2  -3 120.940 4.12612   2
  -1   2   3 123.344 4.25223   2
   0  -2  -3 3020.92 93.7785   5
   0  -2  -3 3084.54 93.6661   2
   0  -2  -3 3041.83 94.5162   1
   0  -2  -3 3045.59 94.0887   5
   0  -2  -3 3068.64 94.5754   1
   0  -2  -3 3065.27 94.5659   1
   0   2   3 3008.35 94.6423   1
   0   2   3 3058.13 93.5153   2
  -1  -2  -3 785.207 24.5934   2
  -1  -2  -3 776.768 25.4177   1
   1   2   3 792.217 24.9145   4
   1   2   3 789.992 24.4420   2
   1   2   3 758.172 24.9208   5
  -2  -2  -3 18.6082 1.40261   2
   2   2   3 17.5179 2.00719   1
   2   2   3 25.1612 1.73093   5
   2   2   3 17.8140 2.00070   1
   2   2   3 24.7220 2.30274   4
   2   2   3 18.2799 1.21308   2
  -3  -2  -3 11.1221 1.08897   2
   3   2   3 9.72124 1.18682   5
   3   2   3 12.1770 2.06170   4
   3   2   3 10.8137 1.80526   1
   3   2   3 11.4076 1.76327   1
  -4  -2  -3 -1.0559 0.69686   2
   4   2   3 -0.3020 1.13678   1
   4   2   3 -0.3775 1.45742   4
   4   2   3 -1.3571 1.05682   1
   5   2   3 390.887 15.9530   4
   5   2   3 396.054 14.6887   1
   5   2   3 416.426 14.6711   1
   6   2   3 19.3262 4.03258   4
   6   2   3 24.1482 3.03787   1
   6   2   3 23.2650 3.11980   1
   7   2   3 0.76452 3.21333   4
   7   2   3 0.18818 1.93108   1
   7   2   3 -0.7731 2.08852   1
   8   2   3 149.407 10.7843   4
   8   2   3 147.921 8.11584   1
   8   2   3 147.063 8.44470   1
   9   2   3 172.738 9.29935   1
   9   2   3 163.104 11.7113   4
   9   2   3 176.925 9.16673   1
  10   2   3 1.10982 2.70720   1
  10   2   3 1.55585 4.93004   4
  10   2   3 2.56102 2.64092   1
  11   2   3 18.8617 4.20513   1
  11   2   3 25.0857 4.38904   1
  11   2   3 19.5331 6.33325   4
  12   2   3 1.91178 3.12364   1
  12   2   3 -1.5487 3.00347   1
  12   2   3 0.63008 4.58377   4
  12  -3  -3 2.93694 2.48285   1
  12  -3  -3 2.90369 2.44894   1
  12  -3  -3 4.77238 3.16685   1
  11  -3  -3 0.94686 2.15856   1
  11  -3  -3 1.05570 2.56131   1
  11  -3  -3 0.42096 2.23838   1
  10  -3  -3 -1.1471 1.96453   1
  10  -3  -3 -2.7387 2.27475   1
  10  -3  -3 0.96654 2.16942   1
   9  -3  -3 52.1733 4.93018   1
   9  -3  -3 55.7545 4.69487   1
   9  -3  -3 46.4914 4.47553   1
   8  -3  -3 14.0669 2.64286   1
   8  -3  -3 14.9286 2.92127   1
   8  -3  -3 10.2340 2.43515   1
   8  -3  -3 10.0114 3.24988   3
   7  -3  -3 87.9967 4.98774   1
   7  -3  -3 81.5377 5.22560   1
   7  -3  -3 82.1867 5.59386   3
   6  -3  -3 4.05677 1.60547   1
   6  -3  -3 2.12224 1.85368   3
   6  -3  -3 1.93197 1.54635   1
   6  -3  -3 2.18468 1.61232   1
   5  -3  -3 122.127 5.78146   1
   5  -3  -3 125.786 5.78473   1
   5  -3  -3 117.157 5.93842   3
   5  -3  -3 108.082 5.96268   1
   4  -3  -3 6.91178 1.65044   1
   4  -3  -3 7.53421 1.72822   1
   4  -3  -3 12.3973 1.98892   1
   3  -3  -3 1435.56 47.8356   1
   3  -3  -3 1521.30 48.1240   1
   3  -3  -3 1588.17 47.9993   1
   2  -3  -3 12.3349 1.12669   5
   2  -3  -3 14.7469 2.00046   1
   2  -3  -3 13.1711 1.88466   1
   2  -3  -3 16.5056 1.08235   5
   2  -3  -3 14.8406 1.93614   1
  -2   3   3 15.2395 1.01656   2
   1  -3  -3 5109.81 155.144   1
   1  -3  -3 4920.35 155.238   1
   1  -3  -3 4900.73 154.277   5
   1  -3  -3 5014.76 155.063   1
   1  -3  -3 5090.61 155.133   1
   1  -3  -3 5029.19 153.986   5
  -1   3   3 5083.38 153.775   2
   0  -3  -3 383.035 13.0783   5
   0  -3  -3 393.397 12.5088   2
   0  -3  -3 378.850 13.6497   1
   0  -3  -3 372.137 12.6963   5
   0   3   3 378.585 15.3451   1
   0   3   3 387.507 12.4032   4
   0   3   3 385.269 12.4286   2
  -1  -3  -3 43.2944 3.16809   1
  -1  -3  -3 42.2042 2.36719   2
   1   3   3 47.4239 2.57898   4
   1   3   3 48.0244 3.38740   1
   1   3   3 43.4815 2.25853   2
  -2  -3  -3 192.790 7.07515   2
   2   3   3 192.491 6.90269   2
   2   3   3 196.880 8.39380   1
   2   3   3 206.754 7.89121   4
   2   3   3 199.585 7.53393   5
  -3  -3  -3 10.1821 1.33736   2
   3   3   3 11.2227 2.12445   1
   3   3   3 8.17439 1.86708   4
   3   3   3 10.9884 1.99989   1
   3   3   3 10.6304 1.07806   2
   3   3   3 8.81181 1.36257   5
  -4  -3  -3 559.711 18.5333   2
   4   3   3 583.769 20.7691   4
   4   3   3 582.157 18.7574   5
   4   3   3 562.703 20.3638   1
   4   3   3 572.491 20.2368   1
  -5  -3  -3 13.4392 1.62465   2
   5   3   3 12.8181 2.60989   1
   5   3   3 13.9949 3.26188   4
   5   3   3 10.4673 2.62961   1
  -6  -3  -3 392.300 12.9561   2
   6   3   3 386.424 15.3717   1
   6   3   3 384.644 16.4319   4
   6   3   3 381.541 15.1413   1
  -7  -3  -3 86.3299 3.91158   2
   7   3   3 82.6078 7.13869   4
   7   3   3 87.3573 6.54435   1
   7   3   3 83.5670 6.10888   1
   8   3   3 50.9961 5.27862   1
   8   3   3 42.9552 5.09158   1
   8   3   3 52.5827 6.95587   4
   9   3   3 8.96002 3.40326   1
   9   3   3 9.37108 5.39977   4
   9   3   3 10.7187 3.53652   1
  10   3   3 22.9322 4.35424   1
  10   3   3 20.5512 4.39168   1
  10   3   3 22.4894 6.09109   4
  11   3   3 -0.2216 4.79614   4
  11   3   3 6.08315 3.59829   1
  11   3   3 0.41972 4.71804   1
  12   3   3 -2.9092 3.34406   1
  12   3   3 2.74696 5.26099   4
  11  -4  -3 1.65154 2.45541   1
  11  -4  -3 -0.5180 2.32326   1
  11  -4  -3 -1.6366 2.39779   1
  10  -4  -3 7.68486 2.99793   1
  10  -4  -3 9.36914 2.71851   1
  10  -4  -3 9.90213 2.71020   1
   9  -4  -3 130.155 7.88379   3
   9  -4  -3 136.428 6.92887   1
   9  -4  -3 126.397 7.16035   1
   9  -4  -3 98.0662 6.42932   1
   8  -4  -3 10.1100 2.77408   1
   8  -4  -3 9.26972 2.47772   1
   8  -4  -3 5.45429 3.00414   3
   8  -4  -3 5.75225 2.44761   1
   7  -4  -3 190.655 8.03284   1
   7  -4  -3 182.126 8.25808   1
   7  -4  -3 161.464 7.80767   1
   7  -4  -3 159.631 8.35119   3
   6  -4  -3 317.150 11.2803   1
   6  -4  -3 290.890 11.5545   3
   6  -4  -3 291.865 11.4044   1
   6  -4  -3 268.841 11.0462   1
   5  -4  -3 60.5773 4.32630   1
   5  -4  -3 54.4732 4.09443   1
   5  -4  -3 61.1089 4.17511   1
   4  -4  -3 1185.97 38.0749   1
   4  -4  -3 1233.86 37.9515   1
   4  -4  -3 1089.43 37.7162   1
   3  -4  -3 99.7662 5.41025   1
   3  -4  -3 107.099 5.41096   1
   3  -4  -3 110.024 5.61520   1
   2  -4  -3 795.060 26.8440   1
   2  -4  -3 826.771 26.9186   1
   2  -4  -3 811.534 26.8429   1
   2  -4  -3 796.352 25.2304   5
   2  -4  -3 797.109 25.4242   5
   2  -4  -3 788.788 26.9864   1
  -2   4   3 809.245 25.1455   2
   1  -4  -3 204.502 8.62184   1
   1  -4  -3 205.698 7.66886   5
   1  -4  -3 199.206 7.23762   5
   1  -4  -3 208.010 8.78364   1
   1  -4  -3 199.624 6.72527   2
  -1   4   3 206.532 7.04178   2
   0  -4  -3 38.9849 2.43621   5
   0  -4  -3 37.5409 2.71042   5
   0  -4  -3 42.0857 3.53123   1
   0  -4  -3 39.0542 2.27837   2
   0   4   3 37.1792 2.20970   2
   0   4   3 41.6249 2.10112   4
  -1  -4  -3 131.836 5.32101   2
  -1  -4  -3 130.652 6.64297   1
  -1  -4  -3 133.705 5.95743   5
   1   4   3 137.434 5.51497   4
   1   4   3 145.799 6.90763   1
   1   4   3 131.771 5.25374   2
  -2  -4  -3 526.648 18.3172   2
  -2  -4  -3 507.514 19.6729   1
   2   4   3 671.897 18.4272   2
   2   4   3 527.846 18.9385   4
  -3  -4  -3 265.598 9.54548   2
   3   4   3 267.620 10.7746   4
   3   4   3 257.905 11.3265   1
   3   4   3 268.926 9.27374   2
   3   4   3 264.922 10.0772   5
  -4  -4  -3 1367.88 42.9888   2
   4   4   3 1410.52 42.1406   2
   4   4   3 1372.38 44.9240   4
   4   4   3 1389.80 43.4228   5
   4   4   3 1258.61 42.0596   2
   4   4   3 1444.38 45.4610   1
   4   4   3 1289.45 44.8393   1
  -5  -4  -3 -2.8667 1.17407   2
   5   4   3 1.08885 2.38563   4
   5   4   3 -3.1392 1.83516   1
   5   4   3 -0.9314 1.88274   1
   5   4   3 -3.3861 1.16093   5
  -6  -4  -3 128.705 5.75756   2
   6   4   3 126.689 7.97064   1
   6   4   3 126.534 8.24498   1
   6   4   3 139.288 8.69882   4
  -7  -4  -3 68.6580 3.96610   2
   7   4   3 66.8167 6.58833   1
   7   4   3 57.9207 5.97395   1
   7   4   3 75.4537 7.37636   4
   8   4   3 5.02979 3.01459   1
   8   4   3 1.77798 4.06406   4
   8   4   3 2.11035 3.06520   1
   9   4   3 -2.5140 2.70140   1
   9   4   3 -7.1346 3.90273   4
   9   4   3 1.92566 3.23770   1
  10   4   3 -1.8687 4.75282   4
  10   4   3 2.02953 3.61151   1
  11   4   3 2.01453 3.82750   1
  11   4   3 -1.1250 4.90190   4
  12   4   3 -2.0865 5.39394   4
  12   4   3 -0.8537 3.82876   1
  11  -5  -3 14.7156 3.41946   1
  11  -5  -3 16.7564 3.79863   1
  11  -5  -3 16.1549 3.57011   1
  10  -5  -3 1.90989 2.71555   1
  10  -5  -3 2.44960 2.58033   1
  10  -5  -3 0.45303 3.25539   3
  10  -5  -3 1.15127 2.46578   1
   9  -5  -3 10.6155 3.02874   1
   9  -5  -3 14.3708 3.27402   1
   9  -5  -3 7.04790 3.22338   3
   9  -5  -3 8.48934 2.78368   1
   8  -5  -3 12.3997 3.00911   1
   8  -5  -3 12.4201 3.36020   3
   8  -5  -3 14.1154 2.96287   1
   8  -5  -3 12.1122 3.01753   1
   7  -5  -3 399.312 14.7432   1
   7  -5  -3 392.518 14.9811   3
   7  -5  -3 307.199 13.9275   1
   7  -5  -3 405.678 14.5606   1
   6  -5  -3 136.745 7.23076   1
   6  -5  -3 138.957 7.01393   1
   6  -5  -3 124.384 6.92595   1
   6  -5  -3 134.246 6.98065   3
   5  -5  -3 9.65143 2.58905   1
   5  -5  -3 8.91743 2.40645   1
   5  -5  -3 6.23064 2.26052   1
   4  -5  -3 230.941 9.50525   1
   4  -5  -3 224.274 9.55069   1
   4  -5  -3 191.452 9.20469   1
   3  -5  -3 225.881 10.0229   1
   3  -5  -3 223.613 9.83828   1
   3  -5  -3 246.632 10.0381   1
   3  -5  -3 232.532 9.90741   1
  -3   5   3 234.687 7.84846   2
   2  -5  -3 104.958 4.47952   5
   2  -5  -3 98.7266 6.02907   1
   2  -5  -3 105.742 4.21620   5
   2  -5  -3 104.468 6.14160   1
  -2   5   3 99.0701 4.13961   2
  -2   5   3 108.560 4.14955   2
   1  -5  -3 48.2222 2.20739   2
   1  -5  -3 46.8755 4.40306   1
   1  -5  -3 49.6964 2.89030   5
   1  -5  -3 41.1082 4.16367   1
   1  -5  -3 48.6855 3.25420   5
  -1   5   3 47.7124 2.69079   2
   0  -5  -3 43.4319 2.86687   5
   0  -5  -3 40.9262 2.51233   2
   0  -5  -3 37.8526 3.17439   5
   0  -5  -3 35.7516 3.88092   1
   0   5   3 44.5969 2.37186   4
   0   5   3 42.6808 2.66422   2
  -1  -5  -3 377.480 13.4134   5
  -1  -5  -3 373.281 13.8203   5
  -1  -5  -3 372.014 12.9167   2
  -1  -5  -3 376.472 14.9225   1
   1   5   3 373.948 12.9562   2
   1   5   3 385.694 15.0258   1
   1   5   3 390.884 13.0790   4
  -2  -5  -3 138.687 7.69195   1
  -2  -5  -3 129.344 5.78048   2
  -2  -5  -3 137.935 6.66281   5
   2   5   3 133.128 7.74330   1
   2   5   3 141.256 5.76061   2
   2   5   3 134.249 6.25848   4
   2   5   3 131.855 6.53947   5
  -3  -5  -3 -1.7340 1.30532   2
   3   5   3 -0.8224 2.12973   1
   3   5   3 -2.5472 0.99531   2
   3   5   3 -1.3055 1.57819   5
   3   5   3 -0.1641 1.65497   4
  -4  -5  -3 37.8631 3.15994   2
   4   5   3 43.3246 4.39974   4
   4   5   3 42.3758 3.73183   5
   4   5   3 37.5137 4.58425   1
   4   5   3 35.4243 2.63806   2
  -5  -5  -3 141.625 6.57135   2
   5   5   3 160.350 8.73091   4
   5   5   3 142.102 6.91536   5
   5   5   3 149.488 9.05335   1
   5   5   3 157.874 8.94514   1
  -6  -5  -3 140.320 6.52350   2
   6   5   3 137.779 9.19073   1
   6   5   3 142.857 9.04412   4
   6   5   3 142.651 8.79014   1
   6   5   3 143.000 6.38641   5
  -7  -5  -3 5.90582 2.28314   2
   7   5   3 2.35229 3.69089   4
   7   5   3 7.08201 3.29135   1
  -8  -5  -3 6.43159 2.28505   2
   8   5   3 10.9510 4.35111   1
   8   5   3 -2.0689 4.23457   4
   8   5   3 8.52462 3.94224   1
   9   5   3 89.8505 8.92620   1
   9   5   3 81.3170 8.93027   4
  10   5   3 2.05743 4.58477   4
  10   5   3 1.20988 3.98939   1
  11   5   3 -2.0408 4.12017   1
  11   5   3 2.97333 4.86952   4
  12   5   3 -0.7896 4.52715   1
  12   5   3 -5.1423 4.65969   4
  11  -6  -3 1.61123 2.74162   1
  11  -6  -3 0.60893 2.98809   1
  11  -6  -3 2.69268 3.02239   1
  10  -6  -3 -0.0792 2.65099   1
  10  -6  -3 -1.4932 2.78475   1
  10  -6  -3 0.45741 2.45928   1
   9  -6  -3 53.8973 5.69995   3
   9  -6  -3 43.0847 4.63555   1
   9  -6  -3 54.1647 5.44425   1
   9  -6  -3 36.4672 4.59809   1
   8  -6  -3 6.21768 2.85206   1
   8  -6  -3 0.12428 2.27396   1
   8  -6  -3 1.95660 2.72967   3
   8  -6  -3 3.27753 2.82058   1
   7  -6  -3 5.17682 2.80065   1
   7  -6  -3 8.39857 2.85953   3
   7  -6  -3 5.69154 2.61579   1
   7  -6  -3 11.2104 3.03024   1
   6  -6  -3 13.4007 3.08034   1
   6  -6  -3 12.9679 3.00021   1
   6  -6  -3 17.0993 3.25013   1
   5  -6  -3 97.4833 6.32750   1
   5  -6  -3 75.5603 6.01387   1
   5  -6  -3 91.9544 6.15649   1
   4  -6  -3 0.17925 2.04990   1
   4  -6  -3 -0.1563 2.01056   1
  -4   6   3 -1.0385 0.84980   2
   3  -6  -3 89.2319 6.34328   1
   3  -6  -3 78.7317 6.17703   1
  -3   6   3 87.0989 3.82490   2
   2  -6  -3 1.45426 2.27481   1
   2  -6  -3 -0.3991 2.35883   1
   2  -6  -3 2.47852 1.29200   5
   2  -6  -3 2.10643 1.50545   5
  -2   6   3 3.46188 1.27435   2
   1  -6  -3 1333.32 40.6145   2
   1  -6  -3 1279.02 40.6403   2
   1  -6  -3 1293.97 44.0398   1
   1  -6  -3 1291.07 41.9928   5
   1  -6  -3 1343.58 43.9918   1
   1  -6  -3 1310.57 41.5515   5
  -1   6   3 1332.98 41.3838   2
  -1   6   3 1304.90 40.5851   4
   0  -6  -3 860.828 30.4932   1
   0  -6  -3 862.361 28.3870   5
   0  -6  -3 885.147 27.7325   2
   0  -6  -3 865.579 28.8497   5
   0   6   3 865.101 27.4022   4
   0   6   3 868.924 28.0161   2
  -1  -6  -3 21.5713 2.77664   5
  -1  -6  -3 16.5306 2.95381   5
  -1  -6  -3 15.5193 2.21563   2
  -1  -6  -3 21.7503 3.87611   1
   1   6   3 25.6128 4.01938   1
   1   6   3 18.5833 2.11674   4
   1   6   3 17.6491 2.25616   2
  -2  -6  -3 177.269 9.40556   1
  -2  -6  -3 161.627 7.94024   5
  -2  -6  -3 175.935 7.19604   2
   2   6   3 175.084 9.54560   1
   2   6   3 168.531 7.08146   2
   2   6   3 172.783 7.47020   4
   2   6   3 169.833 8.07262   5
  -3  -6  -3 194.855 10.0025   1
  -3  -6  -3 196.008 7.98048   2
   3   6   3 191.554 7.78677   2
   3   6   3 181.168 10.2576   1
   3   6   3 195.030 8.80350   4
   3   6   3 201.674 8.92858   5
  -4  -6  -3 8.47274 2.31587   2
   4   6   3 11.9097 3.80142   1
   4   6   3 8.66213 2.58037   5
   4   6   3 7.25335 2.70147   4
   4   6   3 8.64576 1.88718   2
  -5  -6  -3 90.4535 5.19867   2
   5   6   3 80.5611 6.78231   4
   5   6   3 89.7649 5.65642   5
   5   6   3 97.5373 7.92956   1
   5   6   3 87.9591 4.04400   2
  -6  -6  -3 58.5334 4.52533   2
   6   6   3 48.1158 6.27156   1
   6   6   3 53.1504 6.11952   1
   6   6   3 53.5655 4.23428   5
   6   6   3 48.4399 5.89062   4
  -7  -6  -3 0.24574 2.23587   2
   7   6   3 -4.0706 3.40025   4
   7   6   3 2.09484 3.68308   1
   7   6   3 3.43773 1.77893   5
  -8  -6  -3 21.2978 3.34424   2
   8   6   3 9.35377 4.79521   4
   8   6   3 11.4151 4.64792   1
  -9  -6  -3 17.7315 4.21229   2
   9   6   3 12.4722 5.14770   1
   9   6   3 11.3686 5.32800   4
  10   6   3 21.7184 6.02069   1
  10   6   3 23.8206 6.35193   4
  11   6   3 3.26611 5.10376   4
  11   6   3 -6.2064 4.23966   1
  10  -7  -3 -1.9169 2.73952   1
  10  -7  -3 0.22833 2.74344   1
  10  -7  -3 -2.7721 3.22740   1
   9  -7  -3 -2.0568 2.63837   1
   9  -7  -3 3.40077 2.87741   1
   9  -7  -3 7.17486 3.44520   3
   9  -7  -3 4.41579 3.19556   1
   8  -7  -3 5.11333 3.04038   1
   8  -7  -3 1.05160 2.68832   1
   8  -7  -3 5.78093 2.95707   3
   8  -7  -3 2.53417 2.94013   1
   7  -7  -3 1.69432 2.86993   1
   7  -7  -3 3.66247 3.09081   1
   7  -7  -3 5.80938 2.89628   1
   7  -7  -3 9.57702 3.31694   1
   6  -7  -3 5.84844 3.28332   1
   6  -7  -3 12.2781 3.45419   1
   6  -7  -3 11.1139 3.30910   1
   5  -7  -3 91.4548 7.14807   1
   5  -7  -3 97.9465 7.34924   1
   4  -7  -3 5.36789 2.89313   1
   4  -7  -3 9.77780 3.04858   1
  -4   7   3 13.4051 1.65858   2
   3  -7  -3 165.709 9.32071   1
   3  -7  -3 173.357 9.53246   1
  -3   7   3 163.336 6.46275   2
   2  -7  -3 53.3342 3.28103   5
   2  -7  -3 52.3037 5.69596   1
   2  -7  -3 55.5526 5.70878   1
   2  -7  -3 44.6608 3.59031   5
  -2   7   3 57.6824 3.47671   2
   1  -7  -3 -2.4196 2.54589   1
   1  -7  -3 -1.8856 0.84368   2
   1  -7  -3 -0.5559 1.42591   5
   1  -7  -3 -1.1151 1.78230   5
   1  -7  -3 0.09267 0.77188   2
  -1   7   3 -0.3153 1.54377   2
   0  -7  -3 -4.0078 1.18982   2
   0  -7  -3 -3.5835 1.58124   5
   0  -7  -3 -1.0248 1.47242   5
   0  -7  -3 -2.5399 2.54588   1
   0   7   3 -1.0054 1.60001   2
  -1  -7  -3 499.177 19.7799   1
  -1  -7  -3 494.304 16.7032   2
  -1  -7  -3 481.964 17.8413   5
  -1  -7  -3 489.268 17.4708   5
   1   7   3 495.329 16.9763   2
   1   7   3 471.176 19.3753   1
   1   7   3 485.488 16.3682   4
  -2  -7  -3 466.099 19.0323   1
  -2  -7  -3 446.636 17.1510   5
  -2  -7  -3 464.318 16.0995   2
   2   7   3 468.027 16.2597   4
   2   7   3 464.789 19.0252   1
   2   7   3 461.046 17.4578   5
   2   7   3 445.193 16.0744   2
  -3  -7  -3 46.9504 4.99656   5
  -3  -7  -3 47.2393 4.08077   2
  -3  -7  -3 46.9952 5.59977   1
   3   7   3 52.1580 5.14308   5
   3   7   3 36.6768 5.24736   1
   3   7   3 52.5955 3.86305   2
   3   7   3 48.3609 4.34722   4
  -4  -7  -3 15.7623 2.73749   2
   4   7   3 10.7247 2.76528   5
   4   7   3 18.4695 4.37415   1
   4   7   3 12.4058 3.14862   4
   4   7   3 10.2330 2.12516   2
  -5  -7  -3 68.3794 5.16757   2
   5   7   3 67.4782 5.60870   5
   5   7   3 78.2119 8.09219   1
   5   7   3 70.9840 6.55260   4
   5   7   3 78.0876 4.31404   2
  -6  -7  -3 12.2191 3.12114   2
   6   7   3 8.42581 4.72697   1
   6   7   3 15.2163 4.33476   4
   6   7   3 12.9557 3.08781   5
  -7  -7  -3 2.07367 2.64478   2
   7   7   3 3.71446 4.35881   1
   7   7   3 -0.7888 3.80113   4
   7   7   3 4.75935 2.24599   5
  -8  -7  -3 69.1025 5.79884   2
   8   7   3 58.3972 8.02786   1
   8   7   3 67.5849 4.39677   5
   8   7   3 56.3649 7.46217   4
  -9  -7  -3 1.65620 3.19691   2
   9   7   3 -0.9812 4.74013   1
   9   7   3 8.26124 4.81959   4
  10   7   3 6.18842 5.12277   4
  10   7   3 -4.5085 4.44882   1
  11   7   3 1.34273 5.26305   4
  11   7   3 -0.3803 4.96043   1
  10  -8  -3 16.3508 4.30291   1
   9  -8  -3 -1.1817 2.93988   1
   9  -8  -3 -0.1980 3.34624   1
   8  -8  -3 0.55633 2.92045   1
   8  -8  -3 1.50978 3.05010   3
   8  -8  -3 4.24377 3.28265   1
   7  -8  -3 33.7907 5.16595   1
   7  -8  -3 37.7063 5.21002   1
   6  -8  -3 5.80779 3.43921   1
   6  -8  -3 16.7300 3.90822   1
   5  -8  -3 70.2441 6.82880   1
   5  -8  -3 65.6401 6.65220   1
   4  -8  -3 57.7939 6.29748   1
   4  -8  -3 55.3810 6.11876   1
  -4   8   3 55.0236 3.41074   2
   3  -8  -3 161.425 9.76706   1
   3  -8  -3 157.271 9.93106   1
  -3   8   3 157.527 6.69441   2
   2  -8  -3 125.947 5.75543   5
   2  -8  -3 115.149 8.51833   1
   2  -8  -3 117.959 5.28012   5
   2  -8  -3 128.273 8.82706   1
  -2   8   3 114.880 5.73321   2
   1  -8  -3 4.01509 1.62637   5
   1  -8  -3 1.87210 0.73772   2
   1  -8  -3 0.46608 2.93866   1
   1  -8  -3 5.52290 0.87029   2
   1  -8  -3 1.96299 1.86711   5
  -1   8   3 2.83786 1.81648   2
   0  -8  -3 -0.7630 1.29390   2
   0  -8  -3 -0.3756 1.80065   5
   0  -8  -3 -2.4355 1.44076   5
   0  -8  -3 -0.1929 2.83023   1
   0   8   3 1.84511 1.80673   2
  -1  -8  -3 363.261 14.5575   5
  -1  -8  -3 375.861 13.3142   2
  -1  -8  -3 389.952 17.0535   1
  -1  -8  -3 363.179 14.1795   5
   1   8   3 406.815 18.9768   1
   1   8   3 371.957 13.7608   2
   1   8   3 357.257 12.5269   4
  -2  -8  -3 18.3307 2.91843   2
  -2  -8  -3 18.8181 4.64964   1
  -2  -8  -3 14.5228 3.09805   5
   2   8   3 15.6116 3.95940   5
   2   8   3 23.7241 2.76213   4
   2   8   3 19.8323 4.79087   1
   2   8   3 18.5611 2.93856   2
  -3  -8  -3 156.972 8.48214   5
  -3  -8  -3 147.726 7.27724   2
  -3  -8  -3 150.259 9.89355   1
   3   8   3 159.768 7.36100   2
   3   8   3 139.281 8.34765   5
   3   8   3 156.204 7.72126   4
   3   8   3 152.730 10.3304   1
  -4  -8  -3 385.434 14.3825   2
   4   8   3 377.537 13.9034   2
   4   8   3 367.160 15.2628   4
   4   8   3 370.783 17.9746   1
   4   8   3 364.806 15.3753   5
  -5  -8  -3 13.2010 3.05925   2
   5   8   3 5.55351 2.86850   5
   5   8   3 2.65111 3.92586   1
   5   8   3 6.20107 3.47151   4
   5   8   3 10.7086 2.35884   2
  -6  -8  -3 1.31219 2.75005   2
   6   8   3 -2.9504 2.41169   5
   6   8   3 0.90304 1.45206   2
   6   8   3 -3.6305 3.18075   4
   6   8   3 2.02446 4.32425   1
  -7  -8  -3 20.6170 3.80460   2
   7   8   3 11.5756 3.27500   5
   7   8   3 16.6034 4.82333   4
   7   8   3 18.8057 5.79608   1
  -8  -8  -3 53.0258 5.44519   2
   8   8   3 53.6529 8.13898   1
   8   8   3 49.7990 7.06642   4
   8   8   3 46.6027 4.48501   5
  -9  -8  -3 1.72963 3.32333   2
   9   8   3 2.80668 4.41308   4
   9   8   3 -0.9477 4.89206   1
 -10  -8  -3 0.78185 3.43730   2
  10   8   3 -6.5995 4.59578   4
  10   8   3 -0.2799 5.02942   1
   9  -9  -3 7.28238 3.90932   1
   8  -9  -3 3.71943 3.71355   1
   7  -9  -3 3.68936 3.66898   1
   6  -9  -3 25.9149 5.16091   1
   5  -9  -3 31.3831 5.43713   1
   4  -9  -3 121.620 9.41434   1
  -4   9   3 113.545 5.76832   2
   3  -9  -3 96.3178 8.59839   1
  -3   9   3 83.6251 5.05857   2
   2  -9  -3 44.3437 6.26379   1
   2  -9  -3 39.3056 3.46400   5
   2  -9  -3 44.5342 3.31022   5
  -2   9   3 38.5220 3.70247   2
   1  -9  -3 187.371 8.10279   5
   1  -9  -3 195.313 11.7976   1
   1  -9  -3 180.179 8.68424   5
  -1   9   3 194.750 8.41951   2
   0  -9  -3 41.9707 6.29804   1
   0  -9  -3 44.0648 4.28367   5
   0  -9  -3 44.4109 3.26996   2
   0  -9  -3 43.5528 4.48713   5
   0   9   3 37.8610 3.82703   2
  -1  -9  -3 -0.0881 1.86777   2
  -1  -9  -3 -2.7614 2.23576   5
  -1  -9  -3 1.34200 3.41571   1
  -1  -9  -3 1.11085 1.82692   5
   1   9   3 0.49732 2.00875   2
  -2  -9  -3 86.0417 5.87906   5
  -2  -9  -3 85.0717 6.59445   5
  -2  -9  -3 89.1490 5.49225   2
  -2  -9  -3 82.7398 8.30043   1
   2   9   3 76.7540 4.65762   4
   2   9   3 87.4379 5.70893   2
  -3  -9  -3 8.52628 2.67918   2
   3   9   3 9.63125 2.85716   4
   3   9   3 10.6959 2.62928   2
  -4  -9  -3 -4.0723 2.52666   2
   4   9   3 -0.4189 2.22137   2
   4   9   3 -3.8342 3.70264   1
   4   9   3 -1.5756 2.77507   5
   4   9   3 0.39077 2.76896   4
  -5  -9  -3 36.0613 4.34449   2
   5   9   3 24.9073 3.43291   2
   5   9   3 24.5409 4.51951   5
   5   9   3 35.6690 6.52794   1
   5   9   3 26.4332 4.51749   4
  -6  -9  -3 6.84269 3.27769   2
   6   9   3 13.7051 3.45056   5
   6   9   3 13.6337 5.61597   1
   6   9   3 15.4355 4.45654   4
   6   9   3 12.1588 2.40333   2
  -7  -9  -3 68.8769 5.98149   2
   7   9   3 48.1113 6.55664   4
   7   9   3 51.6961 7.69047   1
   7   9   3 56.3220 5.62125   5
  -8  -9  -3 -1.8873 3.12516   2
   8   9   3 -0.2632 4.95697   1
   8   9   3 0.72994 4.31317   4
   8   9   3 -2.1399 2.29940   5
  -9  -9  -3 -4.4540 3.13481   2
   9   9   3 4.60240 5.02281   4
   9   9   3 -0.3125 5.03587   1
   9   9   3 0.48955 1.91241   5
 -10  -9  -3 2.88340 3.71880   2
  10   9   3 2.43815 5.18288   4
  10   9   3 0.45526 5.49766   1
   8 -10  -3 9.67833 4.59106   1
   7 -10  -3 4.20283 4.31864   1
   6 -10  -3 10.7709 4.67697   1
   5 -10  -3 4.59318 4.13475   1
   4 -10  -3 -1.9886 3.90901   1
  -4  10   3 0.19826 2.61064   2
   3 -10  -3 57.3910 7.41216   1
  -3  10   3 58.2457 4.68366   2
   2 -10  -3 3.38105 1.60663   5
   2 -10  -3 4.30760 2.01663   5
   2 -10  -3 -0.6656 3.95808   1
  -2  10   3 -1.3529 2.03785   2
   1 -10  -3 53.6152 4.20549   5
   1 -10  -3 45.1506 4.43642   5
   1 -10  -3 45.1139 6.78971   1
  -1  10   3 47.5872 4.49196   2
   0 -10  -3 15.8828 3.06653   5
   0 -10  -3 14.5127 1.98215   2
   0 -10  -3 9.48430 2.93439   5
   0 -10  -3 9.23366 4.60496   1
   0  10   3 14.9430 3.05287   2
  -1 -10  -3 24.2471 4.06015   5
  -1 -10  -3 15.4512 2.69223   2
  -1 -10  -3 22.2281 3.77883   5
  -1 -10  -3 25.7496 5.68682   1
   1  10   3 17.5235 3.26740   2
  -2 -10  -3 103.402 6.19366   2
   2  10   3 114.411 6.83663   2
  -3 -10  -3 158.435 8.16708   2
   3  10   3 155.073 8.29412   2
  -4 -10  -3 20.2661 3.89627   2
   4  10   3 20.0282 3.47574   2
   4  10   3 22.3196 4.37547   4
  -5 -10  -3 21.9697 3.83273   2
   5  10   3 20.0082 3.35108   2
   5  10   3 19.4196 4.27202   4
  -6 -10  -3 1.21736 2.88691   2
   6  10   3 -4.5566 1.83254   2
   6  10   3 -1.3018 3.33216   4
   6  10   3 0.08406 2.75960   5
  -7 -10  -3 -5.9782 2.83283   2
   7  10   3 -1.2173 3.55884   4
   7  10   3 0.61007 3.12381   5
  -8 -10  -3 -3.5991 3.20476   2
   8  10   3 -0.4876 4.32242   4
   8  10   3 1.47412 2.79930   5
  -9 -10  -3 1.63493 3.60336   2
   9  10   3 2.43202 2.60101   5
   9  10   3 0.58742 4.80735   4
   7 -11  -3 3.33836 4.80035   1
   6 -11  -3 -4.0915 4.04295   1
   5 -11  -3 4.65309 4.89712   1
   4 -11  -3 12.3839 5.57411   1
   3 -11  -3 2.91722 4.65192   1
  -3  11   3 0.81698 2.68292   2
   2 -11  -3 4.84870 2.08858   5
   2 -11  -3 6.16247 1.97067   5
   2 -11  -3 -0.4132 4.29634   1
  -2  11   3 3.57282 2.86906   2
   1 -11  -3 2.46951 2.16467   5
   1 -11  -3 0.52506 2.35673   5
   1 -11  -3 1.45278 4.49873   1
  -1  11   3 -0.1049 2.47461   2
   0 -11  -3 -1.4527 2.52607   5
   0 -11  -3 -5.7188 4.05031   1
   0 -11  -3 2.19423 1.47794   2
   0 -11  -3 -1.6914 2.21216   5
   0  11   3 1.35675 2.69515   2
  -1 -11  -3 43.0054 5.20551   5
  -1 -11  -3 36.0080 3.42997   2
  -1 -11  -3 39.2027 5.06988   5
   1  11   3 40.7610 4.58314   2
  -2 -11  -3 3.49637 3.19837   5
  -2 -11  -3 5.72897 2.54396   2
   2  11   3 3.66509 2.70014   2
  -3 -11  -3 -0.9745 2.58670   2
   3  11   3 -2.0351 2.54063   2
  -4 -11  -3 27.3861 4.18348   2
   4  11   3 39.1845 4.50821   2
  -5 -11  -3 1.30940 2.92074   2
   5  11   3 -2.2607 2.40843   2
  -6 -11  -3 1.98412 3.12962   2
   6  11   3 0.10154 2.41550   2
  -7 -11  -3 1.12304 3.27648   2
   7  11   3 9.16119 2.53416   2
   7  11   3 7.47906 3.90269   5
  -8 -11  -3 1.51447 3.77394   2
   8  11   3 -1.9833 2.96014   5
   6 -12  -3 6.28138 5.53507   1
   5 -12  -3 1.66457 5.07289   1
   4 -12  -3 4.40886 5.27283   1
   3 -12  -3 17.4648 6.55437   1
  -3  12   3 8.52058 3.56109   2
   2 -12  -3 9.07881 5.66732   1
   2 -12  -3 4.58643 1.83250   5
   2 -12  -3 9.00373 2.26361   5
  -2  12   3 2.07644 3.03086   2
   1 -12  -3 16.1480 3.04752   5
   1 -12  -3 34.7751 7.53290   1
   1 -12  -3 22.5214 3.72988   5
  -1  12   3 23.3880 4.26597   2
   0 -12  -3 10.8260 3.40124   5
   0 -12  -3 15.5587 3.46129   5
   0  12   3 9.05291 3.37054   2
  -1 -12  -3 44.6022 3.66435   2
  -1 -12  -3 42.1755 5.55255   5
  -1 -12  -3 28.1745 3.96441   5
   1  12   3 37.6762 4.75399   2
  -2 -12  -3 -0.5776 2.38060   2
   2  12   3 5.58861 3.27747   2
  -3 -12  -3 2.53773 2.69026   2
   3  12   3 0.39332 2.59412   2
  -4 -12  -3 11.9388 3.43837   2
   4  12   3 5.36676 3.12539   2
  -5 -12  -3 0.15475 2.99054   2
   5  12   3 1.76438 2.80380   2
  -6 -12  -3 0.92627 3.32642   2
   6  12   3 0.39079 2.44166   2
  -7 -12  -3 7.75632 3.73818   2
   7  12   3 6.29021 2.69135   2
   4 -13  -3 24.7716 7.51838   1
   3 -13  -3 21.8291 7.19516   1
  -3  13   3 18.6289 4.39886   2
   2 -13  -3 5.36034 5.89310   1
   2 -13  -3 2.55741 1.77346   5
   2 -13  -3 1.48260 1.70349   5
  -2  13   3 1.44869 3.51951   2
   1 -13  -3 2.77915 2.67657   5
   1 -13  -3 -1.1959 2.16957   5
  -1  13   3 1.66371 3.24280   2
   0 -13  -3 14.3594 3.61347   5
   0 -13  -3 14.9958 3.15572   5
   0  13   3 18.5573 4.11443   2
  -1 -13  -3 12.9751 3.89059   5
  -1 -13  -3 7.85115 2.09377   2
   1  13   3 11.5660 3.72243   2
  -2 -13  -3 11.1677 2.77223   2
   2  13   3 16.1753 3.96390   2
  -3 -13  -3 17.5639 3.38627   2
   3  13   3 9.17163 3.41590   2
  -4 -13  -3 5.54475 3.13358   2
   4  13   3 6.82185 3.41437   2
  -5 -13  -3 -2.8266 2.71811   2
   5  13   3 1.95830 2.95489   2
   0 -14  -3 0.79736 2.42467   5
   0 -14  -3 4.02614 3.31433   5
   0  14   3 1.61718 3.49288   2
  -1 -14  -3 10.0143 3.75697   5
   1  14   3 3.24139 3.60246   2
  -4 -13   4 -0.3220 2.63136   2
   3  13  -4 0.39814 2.98901   2
  -3 -13   4 1.27399 2.34244   2
   2  13  -4 -2.2420 3.22342   2
  -2 -13   4 -1.4485 1.93323   2
   1  13  -4 6.52123 3.70801   2
  -1 -13   4 -0.6480 2.99701   5
  -1 -13   4 0.61044 1.51996   2
   0  13  -4 2.72493 3.30572   2
   0 -13   4 -2.1234 2.68715   5
   0 -13   4 -4.2038 1.86359   5
  -1  13  -4 0.94573 3.16539   2
   1 -13   4 0.73477 2.20543   5
   1 -13   4 2.71269 2.28621   5
  -2  13  -4 13.4404 4.10701   2
   2 -13   4 14.5509 2.16445   5
   2 -13   4 23.0108 7.52774   1
  -3  13  -4 -5.6913 3.25227   2
   3 -13   4 9.11822 5.70179   1
   4 -13   4 4.50499 5.75649   1
   6  12  -4 -1.3786 2.57638   2
  -6 -12   4 -1.6763 2.96816   2
   5  12  -4 -3.2646 2.49513   2
  -5 -12   4 -1.0657 2.74088   2
   4  12  -4 4.85339 3.26410   2
  -4 -12   4 -1.5536 2.55726   2
   3  12  -4 10.4890 3.47806   2
  -3 -12   4 15.9410 3.09305   2
   2  12  -4 -0.6219 2.88328   2
  -2 -12   4 0.29804 2.16975   2
   1  12  -4 2.82293 3.22920   2
  -1 -12   4 0.58525 1.73930   2
  -1 -12   4 3.89198 2.99143   5
   0  12  -4 2.22300 3.30588   2
   0 -12   4 5.12844 2.80941   5
   0 -12   4 2.33390 2.73687   5
  -1  12  -4 1.03420 3.14753   2
   1 -12   4 -1.4458 4.80304   1
   1 -12   4 0.13395 2.10353   5
   1 -12   4 2.20392 2.30383   5
  -2  12  -4 11.1041 3.69748   2
   2 -12   4 10.7070 2.13631   5
   2 -12   4 9.07115 2.13519   5
   2 -12   4 21.0559 6.09135   1
  -3  12  -4 -2.7884 2.82901   2
   3 -12   4 -0.6618 4.69035   1
   4 -12   4 1.11122 4.63938   1
   5 -12   4 12.2113 5.59174   1
   6 -12   4 4.82361 4.92644   1
   7  11  -4 3.67375 2.38745   2
  -7 -11   4 0.99958 3.23560   2
   6  11  -4 0.97813 2.50009   2
  -6 -11   4 -1.0113 2.84559   2
   5  11  -4 4.73384 2.86418   2
  -5 -11   4 6.55696 3.04080   2
   4  11  -4 -4.4096 2.50604   2
  -4 -11   4 -2.0084 2.39212   2
   3  11  -4 -5.6130 2.48928   2
  -3 -11   4 -0.6718 2.41433   2
   2  11  -4 43.5016 5.09451   2
  -2 -11   4 35.9203 3.68357   2
   1  11  -4 -3.3518 2.58266   2
  -1 -11   4 -1.6282 2.64706   5
  -1 -11   4 -0.2209 1.63281   2
   0  11  -4 -0.8183 2.73769   2
   0 -11   4 1.80108 1.16923   2
   0 -11   4 -1.6568 4.05715   1
   0 -11   4 0.71611 2.32230   5
  -1  11  -4 37.3576 4.71055   2
   1 -11   4 40.1139 4.11754   5
   1 -11   4 29.8052 3.80989   5
   1 -11   4 48.6945 7.90910   1
  -2  11  -4 13.9057 3.60400   2
   2 -11   4 14.7690 5.57299   1
   2 -11   4 11.0236 2.19269   5
   2 -11   4 8.62300 2.13303   5
  -3  11  -4 -0.8782 2.71322   2
   3 -11   4 -0.3258 4.07235   1
   4 -11   4 10.7704 5.22932   1
   5 -11   4 -0.9997 4.04244   1
   6 -11   4 20.3228 5.92963   1
   7 -11   4 4.33060 4.36496   1
   8  10  -4 4.18023 3.24844   5
  -8 -10   4 1.70178 3.41830   2
   7  10  -4 2.73117 3.25980   5
  -7 -10   4 5.56122 3.40946   2
   6  10  -4 3.88520 2.45012   2
  -6 -10   4 2.41925 3.08128   2
   5  10  -4 8.33954 2.84209   2
  -5 -10   4 3.10087 2.88985   2
   4  10  -4 150.159 8.39372   2
  -4 -10   4 154.514 8.08416   2
   3  10  -4 -2.5494 2.39297   2
  -3 -10   4 -4.0186 2.07071   2
   2  10  -4 0.97522 2.70254   2
  -2 -10   4 -2.5523 1.99728   2
  -2 -10   4 -1.6318 2.68400   5
   1  10  -4 2.96718 2.53836   2
  -1 -10   4 -0.9315 3.71889   1
  -1 -10   4 3.17526 1.82914   2
  -1 -10   4 4.80669 2.85807   5
   0  10  -4 31.4091 4.10495   2
   0 -10   4 27.3222 5.86650   1
   0 -10   4 29.5198 3.88023   5
   0 -10   4 26.3943 2.25162   2
  -1  10  -4 2.89567 2.54752   2
   1 -10   4 2.98534 2.28026   5
   1 -10   4 2.75881 2.14905   5
  -2  10  -4 -1.0486 2.26168   2
   2 -10   4 -1.4004 1.45340   5
   2 -10   4 0.17126 1.39283   5
   2 -10   4 0.16245 3.61764   1
  -3  10  -4 -2.2760 2.17598   2
   3 -10   4 -3.6194 3.42274   1
   4 -10   4 4.56333 4.09721   1
   5 -10   4 24.3164 5.59158   1
   6 -10   4 22.0221 5.31111   1
   7 -10   4 0.96173 3.58347   1
   8 -10   4 4.04790 3.70373   1
   9   9  -4 1.97259 2.48871   5
   9   9  -4 5.68612 2.69483   5
  -9  -9   4 -2.8333 3.35698   2
   8   9  -4 6.42376 3.31119   5
   8   9  -4 7.96856 3.16748   5
  -8  -9   4 7.67698 3.57312   2
   7   9  -4 0.93027 3.16642   5
  -7  -9   4 -1.7130 3.04378   2
   6   9  -4 13.7639 3.62654   5
   6   9  -4 13.4800 2.64286   2
  -6  -9   4 14.4601 3.45093   2
   5   9  -4 8.33239 2.70918   2
   5   9  -4 8.31165 3.96908   5
  -5  -9   4 12.5665 3.35746   2
   4   9  -4 4.11109 2.70201   2
  -4  -9   4 3.94113 2.51136   2
   3   9  -4 51.6147 4.82392   2
  -3  -9   4 55.6122 4.46464   2
   2   9  -4 28.3793 3.85657   2
  -2  -9   4 16.0817 2.75999   2
  -2  -9   4 22.5410 5.08832   1
  -2  -9   4 26.1629 4.00069   5
   1   9  -4 0.62286 2.23747   2
  -1  -9   4 -0.0729 1.59900   2
  -1  -9   4 3.69826 3.81930   1
  -1  -9   4 -2.5736 2.12282   5
   0   9  -4 6.44588 2.59795   2
   0  -9   4 9.84499 2.70765   5
   0  -9   4 4.06787 1.47717   2
   0  -9   4 9.93595 4.14312   1
  -1   9  -4 19.0048 3.12839   2
   1  -9   4 19.4503 4.87543   1
   1  -9   4 25.9636 3.51735   5
   1  -9   4 22.6131 3.05619   5
  -2   9  -4 1.71671 1.97413   2
   2  -9   4 1.03512 1.39015   5
   2  -9   4 6.17386 3.63087   1
   2  -9   4 1.10734 1.40160   5
  -3   9  -4 87.2012 5.31282   2
   3  -9   4 81.5416 8.00704   1
   4  -9   4 2.55890 3.34990   1
   5  -9   4 174.547 10.8815   1
   5  -9   4 160.616 10.5902   1
   6  -9   4 26.0528 5.00876   1
   6  -9   4 39.2593 5.57778   1
   7  -9   4 46.6085 5.94121   1
   7  -9   4 48.8859 6.18532   1
   8  -9   4 27.1005 4.85630   1
   8  -9   4 23.4696 4.55801   1
   9  -9   4 5.67367 3.49224   1
   9  -9   4 0.98042 3.17302   1
  10   8  -4 -0.9295 5.02264   1
  10   8  -4 2.48924 5.47257   1
 -10  -8   4 1.71829 3.50314   2
   9   8  -4 0.54236 1.99550   5
   9   8  -4 -0.9926 4.88961   1
  -9  -8   4 1.75009 3.34453   2
   8   8  -4 1.48563 2.59856   5
   8   8  -4 4.61563 2.53440   5
   8   8  -4 0.60047 4.58393   1
  -8  -8   4 6.25772 3.24429   2
   7   8  -4 -0.4840 2.82206   5
   7   8  -4 5.91394 4.59545   1
  -7  -8   4 0.02144 2.91830   2
   6   8  -4 5.29059 4.22128   1
   6   8  -4 6.91516 2.03549   2
   6   8  -4 12.3392 3.70140   5
  -6  -8   4 6.00041 2.86802   2
   5   8  -4 -1.7222 3.30540   1
   5   8  -4 2.13246 2.69529   5
   5   8  -4 2.89228 2.01485   2
  -5  -8   4 -0.9684 2.25570   2
   4   8  -4 28.2812 3.57927   2
   4   8  -4 34.3252 4.41963   5
   4   8  -4 38.2748 5.67415   1
  -4  -8   4 32.3303 3.84627   2
   3   8  -4 28.5896 4.23401   5
   3   8  -4 17.9688 2.99754   2
   3   8  -4 17.0189 4.36682   1
  -3  -8   4 22.9563 3.92798   5
  -3  -8   4 20.0730 2.94572   2
   2   8  -4 3.48714 2.21048   2
   2   8  -4 1.93006 3.34699   1
   2   8  -4 1.08209 3.18677   1
  -2  -8   4 4.78530 2.37795   5
  -2  -8   4 4.07233 3.21635   1
  -2  -8   4 2.95719 1.87864   2
   1   8  -4 16.4541 2.92036   2
  -1  -8   4 12.1277 2.69334   5
  -1  -8   4 10.6596 2.02261   2
  -1  -8   4 13.7126 3.98816   1
   0   8  -4 7.15219 2.19916   2
   0  -8   4 6.86656 2.26679   5
   0  -8   4 5.41674 3.25768   1
   0  -8   4 4.13547 1.34337   2
  -1   8  -4 18.7594 2.74544   2
   1  -8   4 17.8805 2.61018   5
   1  -8   4 21.2967 1.67913   4
   1  -8   4 21.7598 4.38462   1
  -2   8  -4 4.96949 1.85825   2
   2  -8   4 6.45341 3.24829   1
   2  -8   4 6.59020 1.58089   5
   2  -8   4 6.74950 1.57505   5
   2  -8   4 6.50648 2.91956   1
  -3   8  -4 79.0149 4.46447   2
   3  -8   4 73.2888 3.58632   4
   3  -8   4 71.4958 6.51386   1
   3  -8   4 74.4120 7.03663   1
  -4   8  -4 109.255 5.51028   2
   4  -8   4 93.1399 4.94370   4
   4  -8   4 103.927 7.51165   1
   4  -8   4 103.738 7.82235   1
   5  -8   4 19.7307 4.07412   1
   5  -8   4 21.6878 4.02037   1
   5  -8   4 15.0954 2.78677   4
   6  -8   4 0.24852 2.74617   1
   6  -8   4 -0.2220 2.38297   4
   6  -8   4 2.86550 3.10237   1
   7  -8   4 41.9469 4.91955   1
   7  -8   4 42.6612 4.94094   4
   7  -8   4 37.5140 4.87588   1
   8  -8   4 1.50365 2.86903   1
   8  -8   4 -1.7107 4.75337   4
   8  -8   4 4.25170 3.02626   1
   9  -8   4 12.6845 3.47418   1
   9  -8   4 4.81701 3.09882   1
   9  -8   4 8.44763 4.54046   3
  10  -8   4 3.76778 4.13183   3
  10  -8   4 -0.0617 2.75649   1
  10  -8   4 -1.2091 2.64794   1
  10   7  -4 0.06766 4.94130   1
 -10  -7   4 1.36064 3.49618   2
   9   7  -4 0.45609 4.47611   1
  -9  -7   4 1.56703 3.25640   2
   8   7  -4 -1.4895 4.22053   1
   8   7  -4 3.70321 2.25688   5
   8   7  -4 3.00908 2.17557   5
  -8  -7   4 2.40274 3.06897   2
   7   7  -4 10.5142 4.55780   1
   7   7  -4 13.0764 2.86293   5
   7   7  -4 15.6353 3.15075   5
  -7  -7   4 11.4256 3.03659   2
   6   7  -4 11.5445 1.69832   2
   6   7  -4 11.8429 3.07182   5
   6   7  -4 16.4938 4.65978   1
  -6  -7   4 10.6458 2.94576   2
   5   7  -4 32.1523 3.18331   2
   5   7  -4 31.4828 4.14742   5
   5   7  -4 33.5460 5.57709   1
  -5  -7   4 31.1700 3.61077   2
   4   7  -4 56.8098 5.46740   5
   4   7  -4 76.5005 7.36199   1
   4   7  -4 68.3512 4.72508   2
  -4  -7   4 73.3538 4.96858   2
   3   7  -4 337.523 14.1745   5
   3   7  -4 335.189 13.1134   2
   3   7  -4 353.408 15.5509   1
  -3  -7   4 356.796 15.9119   1
  -3  -7   4 347.985 12.8168   2
   2   7  -4 711.705 24.3055   2
   2   7  -4 734.187 26.5983   1
   2   7  -4 671.585 26.2461   1
  -2  -7   4 725.998 23.6561   2
  -2  -7   4 733.163 27.0972   1
  -2  -7   4 696.540 24.6844   5
   1   7  -4 10.0638 3.42192   1
   1   7  -4 10.6894 2.47232   2
   1   7  -4 14.1073 3.86350   1
  -1  -7   4 7.27138 1.85328   2
  -1  -7   4 15.7267 3.87113   1
  -1  -7   4 3.36218 2.14710   5
   0   7  -4 304.138 11.5814   2
   0  -7   4 311.419 14.2768   1
   0  -7   4 304.891 10.5314   2
   0  -7   4 299.047 11.6568   5
  -1   7  -4 11.5987 2.20283   2
   1  -7   4 15.6538 2.23315   5
   1  -7   4 10.7657 3.46127   1
   1  -7   4 16.9418 3.84063   1
   1  -7   4 18.6593 1.71982   4
  -2   7  -4 26.3522 2.69399   2
   2  -7   4 26.7390 2.34753   4
   2  -7   4 25.1793 2.35303   5
   2  -7   4 25.6455 4.05571   1
   2  -7   4 24.8991 2.24524   5
   2  -7   4 23.7154 4.11083   1
  -3   7  -4 8.39937 1.83537   2
   3  -7   4 10.9928 3.28216   1
   3  -7   4 8.10093 1.78892   4
   3  -7   4 7.29930 2.77213   1
  -4   7  -4 338.387 11.3792   2
   4  -7   4 340.679 14.1880   1
   4  -7   4 332.587 14.3317   1
   4  -7   4 329.329 12.4392   4
   5  -7   4 159.111 8.52202   1
   5  -7   4 158.713 8.75100   1
   5  -7   4 153.631 7.61747   4
   6  -7   4 3.85549 2.56395   4
   6  -7   4 2.19318 2.49296   1
   6  -7   4 1.86271 2.32210   1
   7  -7   4 72.6992 6.27611   4
   7  -7   4 63.2237 5.46526   1
   7  -7   4 64.0663 5.41313   1
   8  -7   4 3.11095 2.61157   1
   8  -7   4 4.39435 3.47667   4
   8  -7   4 4.14865 2.65492   1
   9  -7   4 7.14002 2.64152   1
   9  -7   4 12.1531 2.96705   1
   9  -7   4 4.97438 3.99267   3
   9  -7   4 9.99174 4.13926   4
  10  -7   4 9.72081 2.88250   1
  10  -7   4 7.94499 2.74134   1
  10  -7   4 7.57057 4.72611   4
  10  -7   4 14.3706 4.93665   3
  11  -7   4 1.33267 2.33203   1
  11  -7   4 -1.6031 4.21419   4
  11  -7   4 5.66167 4.41125   3
  11  -7   4 1.47024 2.44820   1
  11   6  -4 3.14067 5.21868   1
  11   6  -4 3.28162 4.97706   1
  10   6  -4 2.73751 4.50578   1
   9   6  -4 18.0442 5.73002   1
  -9  -6   4 24.3857 4.08708   2
   8   6  -4 117.349 10.2082   1
   8   6  -4 98.0062 5.22703   5
   8   6  -4 108.556 5.45089   5
  -8  -6   4 112.269 6.80401   2
   7   6  -4 2.20320 1.92427   5
   7   6  -4 0.03489 1.97324   5
   7   6  -4 5.07092 3.97783   1
  -7  -6   4 3.36649 2.40499   2
   6   6  -4 33.3823 5.46272   1
   6   6  -4 34.3180 3.91476   5
  -6  -6   4 40.5440 3.94465   2
   5   6  -4 25.2904 3.57228   5
   5   6  -4 31.2271 4.99382   1
   5   6  -4 27.0408 2.60788   2
  -5  -6   4 27.1107 3.19023   2
   4   6  -4 5.19093 3.09054   1
   4   6  -4 5.03291 2.20181   5
   4   6  -4 5.18154 1.77994   2
  -4  -6   4 5.13866 2.07810   2
   3   6  -4 3.77186 2.86767   1
   3   6  -4 4.59438 2.19116   5
   3   6  -4 4.82762 1.96232   2
  -3  -6   4 3.00245 1.81484   2
  -3  -6   4 3.62148 2.52583   1
  -3  -6   4 2.14388 1.69401   5
   2   6  -4 14.6782 3.35291   1
   2   6  -4 13.6333 2.31626   2
   2   6  -4 21.7690 3.85132   1
   2   6  -4 11.1823 2.66739   5
  -2  -6   4 13.3829 2.12789   2
  -2  -6   4 13.4625 3.37631   1
  -2  -6   4 13.2971 2.48387   5
   1   6  -4 36.4046 3.36179   2
   1   6  -4 34.1254 4.10993   1
   1   6  -4 39.9117 4.51115   1
  -1  -6   4 38.0817 3.49329   5
  -1  -6   4 29.1249 2.62044   2
  -1  -6   4 42.7978 5.00687   1
   0   6  -4 1262.35 40.6715   2
   0  -6   4 1300.49 43.2748   1
   0  -6   4 1256.40 40.8006   5
   0  -6   4 1268.66 39.8547   2
  -1   6  -4 38.1714 3.03160   2
   1  -6   4 43.2598 2.56379   4
   1  -6   4 38.9971 4.37165   1
   1  -6   4 39.8812 1.79117   2
   1  -6   4 40.0973 4.82358   1
   1  -6   4 37.5661 3.10054   5
   1  -6   4 41.4092 1.82792   2
  -2   6  -4 301.787 10.3569   2
   2  -6   4 292.244 10.3636   4
   2  -6   4 285.550 12.6400   1
   2  -6   4 286.013 10.0949   5
   2  -6   4 292.488 10.0208   5
   2  -6   4 291.717 12.4210   1
  -3   6  -4 89.7504 3.98373   2
   3  -6   4 94.8697 4.87825   4
   3  -6   4 99.4197 6.15903   1
   3  -6   4 86.5022 6.37592   1
   4  -6   4 130.081 7.42045   1
   4  -6   4 136.567 7.20705   1
   4  -6   4 144.965 6.78260   4
   5  -6   4 4.18494 2.39765   1
   5  -6   4 3.22834 2.14151   1
   5  -6   4 4.29223 2.47213   4
   6  -6   4 111.266 6.06508   1
   6  -6   4 108.571 6.11360   1
   6  -6   4 114.476 6.31648   1
   6  -6   4 114.212 7.17538   4
   7  -6   4 38.2052 4.86824   4
   7  -6   4 33.6004 3.29452   1
   7  -6   4 25.7457 3.22694   1
   7  -6   4 25.9299 3.14343   1
   8  -6   4 5.15794 3.52456   4
   8  -6   4 6.82529 2.17432   1
   8  -6   4 3.89589 2.23214   1
   8  -6   4 4.18636 2.13147   1
   8  -6   4 4.94373 3.52671   3
   9  -6   4 -0.4396 3.56342   3
   9  -6   4 2.28916 3.71152   4
   9  -6   4 0.15475 1.70708   1
  10  -6   4 6.12134 4.52390   4
  10  -6   4 11.4808 4.36512   3
  11  -6   4 5.28550 4.22964   3
  11  -6   4 0.62107 4.71862   4
  11   5  -4 -1.7823 4.49119   1
  11   5  -4 4.92908 4.80606   1
  10   5  -4 21.5453 5.56504   1
   9   5  -4 70.1420 7.85043   1
  -9  -5   4 99.3450 8.09129   2
   8   5  -4 -0.9588 3.62368   1
  -8  -5   4 2.72072 2.41119   2
   7   5  -4 22.8036 2.80605   5
   7   5  -4 24.6058 2.73218   5
   7   5  -4 25.9294 4.86436   1
  -7  -5   4 25.8576 3.39774   2
   6   5  -4 92.7027 9.47169   1
   6   5  -4 99.0951 5.72178   5
   6   5  -4 98.6655 5.58138   5
   6   5  -4 111.891 8.23156   1
  -6  -5   4 92.8332 5.49746   2
   5   5  -4 159.328 7.74466   5
   5   5  -4 162.716 6.02397   2
   5   5  -4 158.926 6.09768   2
   5   5  -4 169.629 9.78442   1
  -5  -5   4 165.560 7.20645   2
   4   5  -4 350.447 14.5927   1
   4   5  -4 318.402 11.7590   2
   4   5  -4 330.362 12.8678   5
  -4  -5   4 319.200 11.9453   2
   3   5  -4 154.049 8.61849   1
   3   5  -4 164.846 7.61975   5
   3   5  -4 157.194 6.80458   2
  -3  -5   4 157.849 6.66445   2
  -3  -5   4 162.148 8.67626   1
   2   5  -4 531.597 18.2802   2
   2   5  -4 559.638 20.1868   1
   2   5  -4 517.568 19.9566   1
  -2  -5   4 532.536 20.2925   1
  -2  -5   4 541.948 17.9190   2
  -2  -5   4 537.569 18.7322   5
   1   5  -4 242.259 9.17673   2
   1   5  -4 238.697 10.5845   1
   1   5  -4 253.528 10.7048   1
  -1  -5   4 225.520 9.37302   5
  -1  -5   4 248.308 11.1280   1
  -1  -5   4 241.278 8.71368   2
   0   5  -4 1711.02 53.1306   2
   0  -5   4 1677.69 53.2589   5
   0  -5   4 1663.06 52.4674   2
   0  -5   4 1707.12 55.1961   1
  -1   5  -4 70.9085 3.66591   2
   1  -5   4 70.6755 2.64818   2
   1  -5   4 76.8002 5.47602   1
   1  -5   4 64.8619 2.60330   2
   1  -5   4 73.5169 3.70817   5
   1  -5   4 65.3095 4.90055   1
   1  -5   4 77.2248 3.36924   4
  -2   5  -4 285.529 9.63642   2
   2  -5   4 291.247 11.4070   1
   2  -5   4 280.510 10.0769   4
   2  -5   4 277.531 11.6100   1
   2  -5   4 270.491 9.50020   5
   2  -5   4 281.672 9.42890   5
   3  -5   4 305.449 13.1017   1
   3  -5   4 368.711 12.8814   4
   3  -5   4 364.944 13.6893   1
   3  -5   4 377.918 13.5213   1
   4  -5   4 87.2341 5.29685   1
   4  -5   4 88.4411 5.10451   1
   4  -5   4 84.0392 5.20019   4
   5  -5   4 10.7528 2.69964   4
   5  -5   4 6.48879 1.85130   1
   5  -5   4 8.16496 2.05485   1
   5  -5   4 13.6755 2.12065   1
   6  -5   4 32.7468 3.17887   1
   6  -5   4 30.0149 3.03727   1
   6  -5   4 34.1729 3.01446   1
   6  -5   4 40.5583 4.55648   4
   7  -5   4 170.137 9.78383   3
   7  -5   4 193.478 10.1894   4
   8  -5   4 3.13189 3.36566   4
   8  -5   4 5.11022 3.42338   3
   9  -5   4 5.36423 3.99078   4
   9  -5   4 10.3251 4.10379   3
  10  -5   4 29.1688 6.01808   4
  10  -5   4 38.0608 5.96920   3
  11  -5   4 -1.7122 3.67640   3
  11  -5   4 -5.1778 4.11148   4
  12  -5   4 -0.2480 5.00094   4
  12  -5   4 -2.7806 3.57908   3
  11   4  -4 6.19435 4.60392   1
  11   4  -4 -1.4175 3.87961   1
  10   4  -4 1.42960 3.81407   1
   9   4  -4 6.74232 3.84242   1
   8   4  -4 -2.5020 3.19585   1
  -8  -4   4 0.33336 2.02715   2
   7   4  -4 3.11665 2.83664   1
   7   4  -4 3.44432 3.25761   1
  -7  -4   4 1.29767 1.94721   2
   6   4  -4 453.305 18.7147   1
   6   4  -4 457.330 18.9331   1
   6   4  -4 464.086 16.1361   5
   6   4  -4 468.681 16.0926   5
  -6  -4   4 459.526 16.0252   2
   5   4  -4 367.090 15.3536   1
   5   4  -4 356.731 15.3850   1
   5   4  -4 362.276 13.4087   5
   5   4  -4 358.555 13.2983   5
  -5  -4   4 363.939 12.9155   2
   4   4  -4 141.161 5.71718   2
   4   4  -4 144.235 6.86454   5
   4   4  -4 140.038 8.25412   1
  -4  -4   4 138.227 6.18107   2
   3   4  -4 66.9853 5.60262   1
   3   4  -4 71.9802 3.96158   2
   3   4  -4 75.9193 4.61978   5
  -3  -4   4 70.2095 3.98600   2
   2   4  -4 994.000 35.8619   1
   2   4  -4 1097.34 34.5337   2
   2   4  -4 1148.87 36.2917   1
   2   4  -4 1025.83 34.8847   5
  -2  -4   4 1093.91 34.1868   2
  -2  -4   4 1104.76 36.3572   1
   1   4  -4 201.698 8.94372   1
   1   4  -4 198.361 8.89718   1
   1   4  -4 206.998 7.77900   2
  -1  -4   4 207.718 7.37262   2
  -1  -4   4 204.643 9.26176   1
  -1  -4   4 201.786 7.92275   5
   0   4  -4 926.027 28.8681   2
   0  -4   4 887.090 28.9416   5
   0  -4   4 893.135 28.3531   2
   0  -4   4 903.332 30.4734   1
  -1   4  -4 269.446 9.30256   2
   1  -4   4 260.715 10.6039   1
   1  -4   4 267.979 9.28856   4
   1  -4   4 277.628 8.62890   2
   1  -4   4 269.879 9.37099   5
   1  -4   4 267.454 8.61553   2
   1  -4   4 278.934 10.9549   1
   1  -4   4 276.946 10.7357   1
  -2   4  -4 555.761 17.3181   2
   2  -4   4 562.147 17.2882   5
   2  -4   4 473.111 18.5706   1
   2  -4   4 543.868 19.0673   1
   2  -4   4 565.432 18.1680   4
   2  -4   4 558.878 18.8867   1
   2  -4   4 557.104 17.2089   5
   3  -4   4 484.793 16.1088   1
   3  -4   4 420.493 15.8787   1
   3  -4   4 475.429 16.2685   4
   3  -4   4 478.321 16.3063   1
   4  -4   4 271.051 10.2182   1
   4  -4   4 270.879 10.0211   1
   4  -4   4 295.438 10.1097   1
   4  -4   4 275.335 11.1314   4
   5  -4   4 406.035 13.5243   1
   5  -4   4 388.269 15.7222   4
   5  -4   4 407.951 13.6926   1
   5  -4   4 420.491 13.5395   1
   6  -4   4 127.372 7.82432   4
   7  -4   4 59.8327 6.23880   4
   7  -4   4 80.9042 6.43080   3
   8  -4   4 0.14702 2.88337   3
   8  -4   4 -0.9284 3.09497   4
   9  -4   4 1.69242 3.80232   4
   9  -4   4 3.02247 3.25338   3
  10  -4   4 31.3701 6.13022   4
  10  -4   4 21.7922 5.08844   3
  11  -4   4 -0.4361 3.49414   3
  11  -4   4 0.10762 4.24170   4
  12  -4   4 -2.5928 4.71396   4
  12  -4   4 6.48504 4.39657   3
  12   3  -4 2.06827 4.27783   1
  12   3  -4 0.81118 3.93769   1
  11   3  -4 2.07460 3.75456   1
  11   3  -4 2.23522 4.06057   1
  10   3  -4 1.80985 3.71786   1
  10   3  -4 8.56414 4.01305   1
   9   3  -4 6.48851 3.47176   1
   8   3  -4 1.07533 3.09446   1
   8   3  -4 3.44637 3.06780   1
   7   3  -4 0.77547 2.77592   1
   7   3  -4 4.89424 2.94868   1
  -7  -3   4 1.35809 1.76970   2
   6   3  -4 -0.6369 2.35531   1
   6   3  -4 1.91345 1.26295   5
   6   3  -4 -1.2117 1.26689   5
   6   3  -4 2.42856 2.90172   1
  -6  -3   4 1.94571 1.72563   2
   5   3  -4 872.509 30.4719   1
   5   3  -4 875.099 30.2679   1
   5   3  -4 878.005 28.2564   5
   5   3  -4 868.450 28.2328   5
  -5  -3   4 843.028 27.8866   2
   4   3  -4 -0.5686 0.70311   2
   4   3  -4 -0.5897 1.96509   1
   4   3  -4 0.22105 0.85127   2
   4   3  -4 -2.6325 1.46134   5
   4   3  -4 -0.4698 2.27960   1
   4   3  -4 0.20841 1.41989   5
  -4  -3   4 -2.7656 1.34191   2
   3   3  -4 1071.94 34.8251   5
   3   3  -4 956.249 35.6531   1
   3   3  -4 1148.69 36.1670   1
   3   3  -4 1107.46 34.1782   2
  -3  -3   4 1113.65 34.1868   2
   2   3  -4 720.243 23.1365   2
   2   3  -4 743.616 24.5900   1
   2   3  -4 692.112 24.4064   1
   2   3  -4 686.529 23.5218   5
  -2  -3   4 729.448 24.5981   1
  -2  -3   4 711.293 22.8729   2
   1   3  -4 215.427 8.66099   1
   1   3  -4 214.456 7.67133   2
  -1  -3   4 211.892 7.34256   2
  -1  -3   4 199.905 7.73716   5
  -1  -3   4 202.233 8.79532   1
   0   3  -4 250.154 8.71575   2
   0  -3   4 248.030 8.79726   5
   0  -3   4 248.926 9.91096   1
   0  -3   4 250.326 8.34772   2
  -1   3  -4 286.955 9.55946   2
   1  -3   4 287.056 9.02460   2
   1  -3   4 296.532 10.6842   1
   1  -3   4 280.270 10.7874   1
   1  -3   4 298.571 9.78961   4
   1  -3   4 288.973 9.04012   2
   1  -3   4 268.698 10.5219   1
   1  -3   4 289.093 9.65302   5
   2  -3   4 0.47939 0.95625   1
   2  -3   4 -0.2831 0.89422   4
   2  -3   4 0.57523 0.91952   1
   2  -3   4 -1.1508 0.87639   1
   3  -3   4 951.826 29.7500   1
   3  -3   4 829.309 29.3861   1
   3  -3   4 942.538 30.4259   4
   3  -3   4 990.172 29.5845   1
   4  -3   4 738.904 25.5234   4
   4  -3   4 750.890 23.5305   1
   4  -3   4 735.718 23.6410   1
   4  -3   4 762.275 23.5533   1
   5  -3   4 133.596 7.46780   4
   6  -3   4 1117.77 38.4119   4
   6  -3   4 1130.03 38.0937   3
   7  -3   4 23.0620 4.40340   4
   7  -3   4 20.5397 3.97929   3
   8  -3   4 1.60863 2.92311   3
   8  -3   4 3.79773 3.75531   4
   9  -3   4 37.9186 6.11130   4
   9  -3   4 28.8982 4.85150   3
  10  -3   4 3.85717 3.73369   3
  10  -3   4 -2.0551 3.87755   4
  11  -3   4 -6.1932 3.99651   4
  11  -3   4 -0.7823 3.42097   3
  12  -3   4 2.28888 4.07655   3
  12  -3   4 -2.8177 4.83054   4
  12   2  -4 2.74728 3.83908   1
  12   2  -4 -0.5016 3.70562   1
  11   2  -4 5.38145 3.76164   1
  11   2  -4 -3.8277 2.90843   1
  10   2  -4 4.93668 3.27949   1
  10   2  -4 5.67941 3.52785   1
   9   2  -4 28.4928 4.50418   1
   9   2  -4 33.8471 5.00605   1
   8   2  -4 139.810 8.47465   1
   8   2  -4 137.228 8.71231   1
   7   2  -4 39.8486 4.74113   1
   7   2  -4 39.7370 4.74093   1
  -7  -2   4 42.7702 3.05643   2
   6   2  -4 965.005 33.3483   1
   6   2  -4 980.151 33.1888   1
  -6  -2   4 956.457 30.7550   2
   5   2  -4 104.876 4.53652   5
   5   2  -4 107.886 6.73840   1
   5   2  -4 109.491 4.48269   5
   5   2  -4 108.565 6.69301   1
  -5  -2   4 106.412 4.68801   2
   4   2  -4 11.7192 2.60036   1
   4   2  -4 12.1610 1.78823   5
   4   2  -4 9.75381 1.70527   5
   4   2  -4 10.6389 2.55906   1
  -4  -2   4 10.9617 1.58280   2
   3   2  -4 523.327 16.4221   2
   3   2  -4 495.583 17.1044   5
   3   2  -4 545.451 18.3333   1
   3   2  -4 503.569 17.1945   5
   3   2  -4 516.396 18.4132   1
   3   2  -4 502.270 18.1411   1
  -3  -2   4 505.395 16.6382   2
   2   2  -4 732.760 25.0698   1
   2   2  -4 727.760 24.2642   5
   2   2  -4 752.677 23.9302   2
   2   2  -4 788.295 25.2288   1
  -2  -2   4 748.843 23.7768   2
   1   2  -4 2748.37 86.3396   2
   1   2  -4 2837.03 87.2469   1
  -1  -2   4 2811.29 86.0754   2
  -1  -2   4 2789.60 87.4444   1
  -1   2  -4 336.589 10.8735   2
   1  -2   4 336.672 11.2469   4
   1  -2   4 339.963 10.4546   2
   1  -2   4 328.411 11.6849   1
   1  -2   4 323.506 10.4735   2
   1  -2   4 340.743 10.4613   2
   1  -2   4 330.748 11.8794   1
   1  -2   4 321.501 10.9318   5
   1  -2   4 370.123 11.8381   1
   2  -2   4 235.540 8.24477   1
   2  -2   4 231.301 8.55238   4
   2  -2   4 241.620 8.26825   1
   2  -2   4 220.104 8.33407   1
   3  -2   4 159.435 5.53876   1
   3  -2   4 157.974 5.52277   1
   3  -2   4 152.097 5.61990   1
   3  -2   4 153.552 6.78052   4
   4  -2   4 17.2950 2.85407   4
   5  -2   4 960.433 31.8528   3
   5  -2   4 922.303 32.1790   4
   6  -2   4 361.617 14.5023   3
   6  -2   4 355.109 15.0280   4
   7  -2   4 58.3408 6.09648   4
   7  -2   4 64.5921 5.90199   3
   8  -2   4 4.16475 3.28770   3
   8  -2   4 2.16532 3.56551   4
   9  -2   4 39.2759 5.52261   3
   9  -2   4 27.8825 5.79411   4
  10  -2   4 14.9964 5.65181   4
  10  -2   4 15.0498 4.40576   3
  11  -2   4 -1.9491 3.35148   3
  11  -2   4 -2.2885 4.31877   4
  12  -2   4 -3.1242 4.73200   4
  12   1  -4 3.11507 3.65587   1
  12   1  -4 -1.7121 3.06836   1
  11   1  -4 0.79970 3.15932   1
  11   1  -4 0.77774 2.93643   1
  10   1  -4 -0.4598 2.74283   1
  10   1  -4 -3.0504 2.59096   1
  10   1  -4 1.93552 2.79028   1
   9   1  -4 22.6584 4.08818   1
   9   1  -4 12.8174 3.33015   1
   9   1  -4 12.8091 3.36200   1
   8   1  -4 1.14246 2.54188   1
   8   1  -4 -1.0585 2.18880   1
   8   1  -4 -2.4919 2.22177   1
   7   1  -4 2.66923 2.26679   1
   7   1  -4 0.86488 2.07814   1
  -7  -1   4 1.24908 1.22573   2
   6   1  -4 943.947 31.3390   1
   6   1  -4 919.277 31.0878   1
  -6  -1   4 890.783 28.8153   2
   5   1  -4 44.4918 4.09235   1
   5   1  -4 41.5897 4.06125   1
   5   1  -4 42.3351 3.99809   1
  -5  -1   4 39.3078 2.38227   2
   4   1  -4 11.5474 2.19372   1
   4   1  -4 9.72822 1.27879   5
   4   1  -4 11.6210 2.19006   1
   4   1  -4 5.05695 1.98220   1
   4   1  -4 9.07954 1.20453   5
  -4  -1   4 9.37063 1.19946   2
   3   1  -4 2614.06 83.3964   5
   3   1  -4 2555.40 84.3549   1
   3   1  -4 2722.04 83.5391   5
   3   1  -4 2750.43 84.7030   1
   3   1  -4 2838.40 84.5875   1
  -3  -1   4 2715.95 83.0635   2
   2   1  -4 27.6261 2.49663   1
   2   1  -4 23.9836 1.55820   2
   2   1  -4 26.4042 2.00219   5
   2   1  -4 24.6204 1.87706   5
   2   1  -4 25.3368 2.48613   1
   2   1  -4 27.6093 2.61529   1
  -2  -1   4 25.6071 1.65831   2
   1   1  -4 5.74156 1.14313   5
   1   1  -4 6.08830 1.31933   1
   1   1  -4 5.98323 1.37545   1
   1   1  -4 8.53196 1.08127   2
   1   1  -4 3.66741 0.86029   5
  -1  -1   4 8.59896 0.96274   2
  -1  -1   4 7.57775 1.42934   1
   0   1  -4 22.6684 1.86918   1
   0   1  -4 23.2252 1.52491   2
   0  -1   4 28.1258 1.37390   2
   0  -1   4 23.1132 2.04029   1
   0  -1   4 21.7346 1.42929   5
  -1   1  -4 559.101 17.6349   2
   1  -1   4 563.475 17.6952   5
   1  -1   4 543.934 17.3703   2
   1  -1   4 514.991 18.2303   1
   1  -1   4 582.029 18.1512   4
   1  -1   4 578.559 17.3361   2
   1  -1   4 579.164 18.3658   1
   1  -1   4 566.939 18.4721   1
   2  -1   4 1.42826 0.73034   1
   2  -1   4 3.10950 1.06482   4
   2  -1   4 3.59778 0.82559   1
   2  -1   4 2.07824 0.72815   1
   3  -1   4 43.3702 3.15808   4
   3  -1   4 36.0291 1.81515   1
   3  -1   4 39.1105 1.82201   1
   3  -1   4 40.1910 2.91288   3
   4  -1   4 43.7120 3.43144   3
   4  -1   4 49.4679 3.85499   4
   5  -1   4 100.122 6.35063   4
   5  -1   4 88.7532 5.57225   3
   6  -1   4 -2.6638 2.34882   4
   6  -1   4 -1.2564 2.17302   3
   7  -1   4 65.4142 6.60169   4
   7  -1   4 67.1686 6.00241   3
   8  -1   4 105.326 8.58706   4
   8  -1   4 91.1809 7.01579   3
   9  -1   4 12.7427 4.79020   4
   9  -1   4 16.8760 4.27683   3
  10  -1   4 1.73414 3.58231   3
  10  -1   4 5.29527 4.66353   4
  11  -1   4 0.42718 1.76751   1
  11  -1   4 -1.6824 4.61098   4
  12  -1   4 -2.7501 4.82141   4
  12  -1   4 4.06136 2.29383   1
  12  -1   4 6.62283 2.33026   1
  12   0  -4 0.40758 2.93128   1
  12   0  -4 2.88762 3.29257   1
  11   0  -4 -0.5303 2.67910   1
  11   0  -4 0.50629 2.91311   1
  11   0  -4 0.72195 2.94950   1
  10   0  -4 12.7490 3.46168   1
  10   0  -4 12.8383 3.32596   1
  10   0  -4 16.2343 3.76585   1
   9   0  -4 10.5566 3.09714   1
   9   0  -4 5.51048 2.70420   1
   9   0  -4 4.73277 2.75489   1
   8   0  -4 33.8177 4.25074   1
   8   0  -4 50.8356 5.03983   1
   8   0  -4 58.0695 5.01829   1
   7   0  -4 191.748 9.28395   1
   7   0  -4 215.466 9.48669   1
   7   0  -4 216.652 9.49735   1
   6   0  -4 13.5570 2.61973   1
   6   0  -4 13.3267 2.62544   1
   6   0  -4 14.5221 2.61387   1
   5   0  -4 64.4796 4.48610   1
   5   0  -4 61.2867 4.33607   1
   5   0  -4 58.5777 4.42802   1
   4   0  -4 337.691 12.0326   1
   4   0  -4 315.337 11.9121   1
   4   0  -4 320.741 12.0323   1
   3   0  -4 -0.2656 0.93903   1
   3   0  -4 0.11588 0.66377   5
   3   0  -4 3.83883 1.31972   1
   3   0  -4 2.90343 1.20844   1
   3   0  -4 0.73852 0.68202   5
  -3   0   4 0.82218 0.61301   2
   2   0  -4 4777.38 147.466   2
   2   0  -4 4732.88 148.059   5
   2   0  -4 4808.15 148.992   1
   2   0  -4 4818.55 148.240   5
   2   0  -4 4872.13 148.814   1
   2   0  -4 5020.48 148.865   1
  -2   0   4 4756.65 147.729   2
   1   0  -4 2889.09 91.5821   1
   1   0  -4 3055.63 91.6581   1
   1   0  -4 2945.52 91.2596   5
   1   0  -4 2889.23 91.0102   5
   1   0  -4 2974.07 90.8770   2
  -1   0   4 2986.90 90.7159   2
   0   0  -4 5.02436 1.10835   1
   0   0  -4 8.32609 1.30711   1
   0   0  -4 3.08111 0.72433   2
   0   0   4 5.53025 0.67379   2
   0   0   4 3.94629 1.04897   1
   0   0   4 7.81241 1.32305   5
  -1   0  -4 2560.14 79.7379   2
   1   0   4 2566.61 79.7709   5
   1   0   4 2627.46 80.3445   1
   1   0   4 2606.44 80.2032   4
   1   0   4 2626.57 80.2284   3
   1   0   4 2650.07 80.3474   1
   1   0   4 2531.31 80.4491   1
   2   0   4 417.337 14.4543   3
   2   0   4 442.056 14.1074   1
   2   0   4 429.433 14.0750   1
   2   0   4 419.653 14.0231   1
   2   0   4 421.232 14.1086   1
   2   0   4 421.196 14.5485   4
   3   0   4 156.670 6.97452   4
   3   0   4 153.833 5.74847   1
   3   0   4 157.096 5.77306   1
   3   0   4 171.193 6.77330   3
   4   0   4 988.061 32.1402   3
   4   0   4 994.475 30.5038   1
   4   0   4 974.992 30.5103   1
   4   0   4 935.668 32.5877   4
   5   0   4 22.5884 3.22956   3
   5   0   4 15.6502 2.98367   4
   6   0   4 277.714 12.9110   4
   6   0   4 299.226 12.2214   3
   7   0   4 191.144 9.63931   3
   7   0   4 195.014 10.8899   4
   8   0   4 0.97869 3.21219   4
   8   0   4 4.85485 1.64470   1
   8   0   4 8.24165 1.71307   1
   8   0   4 0.09561 2.70416   3
   9   0   4 282.250 10.9123   1
   9   0   4 285.116 11.0906   1
   9   0   4 310.644 15.8025   4
  10   0   4 1.70916 2.14055   1
  10   0   4 2.16385 2.01789   1
  10   0   4 2.84699 4.85281   4
  11   0   4 -0.8417 4.66826   4
  11   0   4 -0.6289 2.03290   1
  11   0   4 -3.9264 2.10912   1
  12   0   4 -2.2095 5.11830   4
  12   0   4 5.84892 2.72338   1
  12   0   4 5.49147 2.66666   1
  13   0   4 3.01038 2.88372   1
  12  -1  -4 1.61183 2.86303   1
  12  -1  -4 0.05613 2.95343   1
  11  -1  -4 6.20133 3.01941   1
  11  -1  -4 10.2167 3.13981   1
  11  -1  -4 8.85602 3.51321   1
  10  -1  -4 16.7115 3.37557   1
  10  -1  -4 19.7727 3.84971   1
  10  -1  -4 17.5047 3.41317   1
   9  -1  -4 2.14583 2.45735   1
   9  -1  -4 -3.1698 2.08077   1
   9  -1  -4 1.80278 2.37557   1
   8  -1  -4 3.31190 2.31270   1
   8  -1  -4 0.21618 2.10679   1
   8  -1  -4 3.35973 2.22596   1
   7  -1  -4 33.0387 3.51068   1
   7  -1  -4 22.6899 3.18470   1
   7  -1  -4 29.0201 3.33702   1
   6  -1  -4 54.0512 4.12243   1
   6  -1  -4 52.9864 4.14472   1
   6  -1  -4 48.7286 4.08749   1
   5  -1  -4 179.240 7.90697   1
   5  -1  -4 192.558 8.12165   1
   5  -1  -4 205.902 8.10452   1
   4  -1  -4 447.978 16.0275   1
   4  -1  -4 468.420 15.9670   1
   4  -1  -4 468.372 15.9531   1
   3  -1  -4 48.6530 3.21187   1
   3  -1  -4 48.2274 3.12721   1
   3  -1  -4 46.2959 3.12470   1
   2  -1  -4 2831.00 86.4513   1
   2  -1  -4 2679.19 86.1640   1
   2  -1  -4 2739.11 85.4049   5
   2  -1  -4 2794.66 86.2248   1
   2  -1  -4 2804.11 85.6080   5
  -2   1   4 2815.51 85.1659   2
   1  -1  -4 143.241 4.98367   2
   1  -1  -4 138.886 6.64754   1
   1  -1  -4 125.366 5.73277   1
   1  -1  -4 138.905 5.15093   5
   1  -1  -4 141.172 5.42971   5
   1  -1  -4 154.128 5.92545   1
  -1   1   4 140.449 4.90132   2
   0  -1  -4 2704.76 85.4852   5
   0  -1  -4 2809.77 85.1743   2
   0   1   4 2740.51 85.9865   1
   0   1   4 2814.68 84.9496   2
  -1  -1  -4 3775.79 114.521   2
   1   1   4 3756.96 114.601   5
   1   1   4 3651.68 114.753   5
   1   1   4 3766.22 114.825   3
   1   1   4 3691.40 114.880   4
   1   1   4 3729.60 115.318   1
   1   1   4 3741.61 114.265   2
  -2  -1  -4 212.222 6.99793   2
   2   1   4 206.113 7.81652   1
   2   1   4 206.226 7.79106   3
   2   1   4 204.916 7.18358   5
   2   1   4 204.012 7.76146   1
   2   1   4 209.731 8.01441   4
   3   1   4 252.921 9.18073   1
   3   1   4 253.293 9.17163   1
   3   1   4 251.086 9.60361   3
   3   1   4 255.084 10.0572   4
   4   1   4 160.345 6.36809   1
   4   1   4 160.091 6.33997   1
   4   1   4 153.535 7.63304   4
   4   1   4 158.083 7.09995   3
   5   1   4 88.9532 5.33048   3
   5   1   4 77.8235 5.85984   4
   5   1   4 82.7953 4.24894   1
   5   1   4 76.7751 4.20443   1
   6   1   4 80.2765 4.47832   1
   6   1   4 80.3692 6.26758   4
   6   1   4 89.0974 4.54176   1
   7   1   4 57.8666 4.14395   1
   7   1   4 59.9861 6.68358   4
   7   1   4 62.7005 4.14762   1
   8   1   4 31.1399 3.46781   1
   8   1   4 33.0344 3.52800   1
   8   1   4 26.7422 5.52666   4
   9   1   4 23.6694 3.31401   1
   9   1   4 22.4237 3.52558   1
   9   1   4 14.8568 4.86152   4
  10   1   4 5.72255 2.80673   1
  10   1   4 2.35934 4.56391   4
  10   1   4 1.45624 2.39930   1
  11   1   4 12.4382 5.82402   4
  11   1   4 4.39483 2.71344   1
  11   1   4 7.45123 2.88592   1
  12   1   4 3.66971 2.94672   1
  12   1   4 3.54952 2.91378   1
  12   1   4 5.25867 5.26840   4
  13   1   4 4.14423 3.34743   1
  12  -2  -4 -0.8680 2.59459   1
  12  -2  -4 2.83915 2.80576   1
  12  -2  -4 0.63390 3.15714   1
  11  -2  -4 8.13122 3.02633   1
  11  -2  -4 13.3697 3.52165   1
  11  -2  -4 7.45215 2.96664   1
  10  -2  -4 0.50178 2.40122   1
  10  -2  -4 -2.3118 2.38355   1
  10  -2  -4 -0.0507 2.27733   1
   9  -2  -4 17.1796 3.26055   1
   9  -2  -4 16.8464 3.34923   1
   9  -2  -4 15.0316 3.12500   1
   8  -2  -4 23.5032 3.49883   1
   8  -2  -4 26.0227 3.40241   1
   8  -2  -4 14.7115 2.92615   1
   7  -2  -4 6.72814 2.24495   1
   7  -2  -4 3.42711 2.11111   1
   7  -2  -4 7.53581 2.31957   1
   6  -2  -4 11.0891 2.20793   1
   6  -2  -4 6.42032 1.92613   1
   6  -2  -4 2.90828 1.76800   1
   5  -2  -4 2.28468 1.87425   1
   5  -2  -4 4.21513 1.87578   1
   5  -2  -4 3.64589 1.89878   1
   5  -2  -4 2.57172 1.70248   3
   4  -2  -4 83.6577 3.91602   3
   4  -2  -4 92.1957 4.68294   1
   4  -2  -4 83.0591 4.70802   1
   4  -2  -4 90.9056 4.62249   1
   3  -2  -4 1444.63 45.0246   3
   3  -2  -4 1485.18 46.0373   1
   3  -2  -4 1424.60 46.1702   1
   3  -2  -4 1446.55 45.9972   1
   2  -2  -4 167.239 6.88610   1
   2  -2  -4 168.510 5.88577   5
   2  -2  -4 165.148 6.99336   1
   2  -2  -4 168.850 6.09178   5
   2  -2  -4 185.747 7.00885   1
  -2   2   4 164.022 5.66901   2
   1  -2  -4 1296.22 41.5503   1
   1  -2  -4 1256.54 40.8022   5
   1  -2  -4 1288.63 40.1921   2
   1  -2  -4 1279.40 40.4896   5
   1  -2  -4 1334.26 41.4655   1
   1  -2  -4 1367.33 41.5262   1
  -1   2   4 1279.71 40.2498   2
   0  -2  -4 7914.71 238.806   1
   0  -2  -4 7720.48 238.759   1
   0   2   4 7669.33 238.843   1
  -1  -2  -4 2101.25 62.4009   2
  -1  -2  -4 1935.97 63.1961   1
   1   2   4 1962.28 62.6997   5
   1   2   4 2048.66 63.5051   1
   1   2   4 2006.65 62.1411   2
   1   2   4 2036.58 62.6865   4
  -2  -2  -4 221.640 7.54867   2
   2   2   4 215.386 8.32041   4
   2   2   4 211.419 8.49869   1
   2   2   4 215.928 7.22577   2
   2   2   4 211.423 7.79924   5
   2   2   4 225.672 8.63999   1
  -3  -2  -4 238.092 7.89216   2
   3   2   4 225.850 8.03389   5
   3   2   4 226.166 8.95375   1
   3   2   4 229.929 9.38383   4
   3   2   4 231.725 9.09270   1
  -4  -2  -4 22.5519 1.46290   2
   4   2   4 22.9896 2.65419   1
   4   2   4 22.3515 2.54716   1
   4   2   4 24.4622 3.26392   4
   5   2   4 83.1436 6.08742   4
   5   2   4 79.8178 4.81363   1
   5   2   4 73.4993 4.85093   1
   6   2   4 501.297 17.7413   1
   6   2   4 472.510 19.3991   4
   6   2   4 489.923 17.5977   1
   7   2   4 4.56230 3.14803   4
   7   2   4 6.08849 2.50826   1
   7   2   4 4.17816 2.25858   1
   8   2   4 555.781 20.4705   1
   8   2   4 543.207 22.9938   4
   8   2   4 568.385 20.7060   1
   9   2   4 65.1766 7.91169   4
   9   2   4 91.9055 7.07916   1
   9   2   4 98.5090 6.85366   1
  10   2   4 1.10724 2.47329   1
  10   2   4 -4.1227 4.43875   4
  10   2   4 -1.2348 2.56904   1
  11   2   4 7.48631 3.41337   1
  11   2   4 4.03337 3.05018   1
  11   2   4 5.96634 5.36217   4
  12   2   4 1.98274 3.42078   1
  12   2   4 -3.1167 4.89707   4
  12   2   4 2.58519 3.22113   1
  12  -3  -4 5.04511 3.08797   1
  12  -3  -4 1.39280 2.83740   1
  12  -3  -4 1.97116 3.27191   1
  11  -3  -4 0.28811 2.55022   1
  11  -3  -4 0.46931 2.49522   1
  11  -3  -4 -1.9303 2.40366   1
  10  -3  -4 25.6778 4.05608   1
  10  -3  -4 12.7945 2.98250   1
  10  -3  -4 13.7753 3.04097   1
   9  -3  -4 38.6961 4.37760   1
   9  -3  -4 27.1729 3.60038   1
   9  -3  -4 32.4309 3.72905   1
   8  -3  -4 74.8426 5.65062   1
   8  -3  -4 50.6086 4.80353   1
   8  -3  -4 62.5102 5.02344   1
   7  -3  -4 369.272 14.4062   1
   7  -3  -4 371.103 14.1857   3
   7  -3  -4 400.447 14.2417   1
   7  -3  -4 365.069 14.0676   1
   6  -3  -4 49.3361 4.00803   1
   6  -3  -4 44.6151 3.70871   3
   6  -3  -4 43.5805 3.90558   1
   6  -3  -4 46.4035 4.08504   1
   5  -3  -4 84.0898 4.92596   1
   5  -3  -4 73.1910 4.92201   1
   5  -3  -4 74.1973 4.26454   3
   5  -3  -4 75.6899 4.78336   1
   4  -3  -4 1146.39 35.5387   1
   4  -3  -4 1119.93 35.7949   1
   4  -3  -4 1029.40 35.3397   1
   4  -3  -4 1083.41 34.7516   3
   3  -3  -4 533.391 19.4473   1
   3  -3  -4 599.884 19.6680   1
   3  -3  -4 586.890 19.8344   1
   2  -3  -4 527.865 17.4736   5
   2  -3  -4 525.773 17.2336   5
   2  -3  -4 536.996 18.7584   1
   2  -3  -4 548.532 18.5900   1
   2  -3  -4 564.229 18.6549   1
  -2   3   4 539.743 17.0852   2
   1  -3  -4 310.079 10.2870   2
   1  -3  -4 317.577 12.0169   1
   1  -3  -4 325.438 10.6902   5
   1  -3  -4 315.881 11.0776   5
   1  -3  -4 322.882 11.8529   1
   1  -3  -4 312.068 11.8185   1
  -1   3   4 320.392 10.4356   2
   0  -3  -4 1548.25 48.6707   5
   0  -3  -4 1561.22 49.1391   5
   0  -3  -4 1626.03 48.5003   2
   0  -3  -4 1508.26 49.7406   1
   0   3   4 1549.20 48.3479   2
   0   3   4 1555.96 49.9654   1
  -1  -3  -4 156.734 6.85891   1
  -1  -3  -4 148.435 5.72557   2
  -1  -3  -4 160.059 7.93174   5
   1   3   4 147.967 5.93031   4
   1   3   4 153.935 7.00812   1
   1   3   4 155.441 5.57683   2
  -2  -3  -4 1225.13 39.0289   2
   2   3   4 1213.02 39.4685   5
   2   3   4 1268.97 39.8976   4
   2   3   4 1256.46 40.5903   1
   2   3   4 1245.64 38.7960   2
  -3  -3  -4 345.656 11.5597   2
   3   3   4 344.433 13.1443   1
   3   3   4 342.868 11.0701   2
   3   3   4 339.335 12.8981   1
   3   3   4 337.001 11.8782   5
   3   3   4 327.733 12.8872   4
  -4  -3  -4 29.8418 2.30391   2
   4   3   4 28.3887 3.38234   1
   4   3   4 24.9455 3.42592   1
   4   3   4 27.0301 2.35327   5
   4   3   4 30.1015 3.78560   4
  -5  -3  -4 51.6629 2.87757   2
   5   3   4 52.3291 4.66696   1
   5   3   4 50.9291 4.36256   1
   5   3   4 47.2602 4.96858   4
  -6  -3  -4 -0.3956 1.17708   2
   6   3   4 0.88290 2.39295   1
   6   3   4 0.47873 2.13990   1
   6   3   4 -5.8370 2.64926   4
  -7  -3  -4 119.930 5.01298   2
   7   3   4 118.234 7.29878   1
   7   3   4 123.059 7.57863   1
   7   3   4 127.380 8.91537   4
   8   3   4 18.1901 3.68815   1
   8   3   4 11.7326 3.53571   1
   8   3   4 9.98983 4.15580   4
   9   3   4 10.3869 5.35017   4
   9   3   4 21.8513 4.22453   1
   9   3   4 22.4529 4.12634   1
  10   3   4 1.97347 4.72416   4
  10   3   4 -0.5820 2.91355   1
  10   3   4 3.12433 3.20636   1
  11   3   4 10.3367 5.45205   4
  11   3   4 5.35053 3.54293   1
  11   3   4 6.19673 3.99989   1
  12   3   4 -0.8669 3.50235   1
  12   3   4 -3.5961 4.33200   4
  11  -4  -4 5.72159 2.89663   1
  11  -4  -4 3.98324 2.80003   1
  11  -4  -4 7.59567 3.23359   1
  10  -4  -4 -0.4013 2.37393   1
  10  -4  -4 -1.1289 2.38571   1
  10  -4  -4 1.02691 2.63182   1
   9  -4  -4 32.0783 4.39798   3
   9  -4  -4 24.4631 3.82623   1
   9  -4  -4 38.2004 4.47895   1
   9  -4  -4 41.3781 4.38242   1
   8  -4  -4 19.5454 3.51040   1
   8  -4  -4 22.2493 3.49899   1
   8  -4  -4 23.6376 3.73476   3
   8  -4  -4 21.2864 3.64540   1
   7  -4  -4 797.988 27.0264   3
   7  -4  -4 834.254 27.1981   1
   7  -4  -4 710.776 26.7969   1
   7  -4  -4 822.243 27.4041   1
   6  -4  -4 6.54186 2.19732   1
   6  -4  -4 2.36622 2.22726   1
   6  -4  -4 7.29565 2.18175   3
   6  -4  -4 8.15761 2.43230   1
   5  -4  -4 9.82805 2.03944   3
   5  -4  -4 9.68627 2.33649   1
   5  -4  -4 6.81257 2.26603   1
   5  -4  -4 11.6176 2.49382   1
   4  -4  -4 511.912 18.5513   1
   4  -4  -4 531.668 18.6262   1
   4  -4  -4 533.414 18.8283   1
   3  -4  -4 13.6244 2.34934   1
   3  -4  -4 8.22721 2.22456   1
   3  -4  -4 14.3548 2.38846   1
  -3   4   4 17.0893 1.25097   2
   2  -4  -4 1.35456 1.43588   1
   2  -4  -4 1.48458 1.56892   1
   2  -4  -4 -1.4592 0.84776   5
   2  -4  -4 -0.1379 0.74599   5
   2  -4  -4 2.02857 1.43728   1
  -2   4   4 -0.5004 0.63612   2
   1  -4  -4 244.107 8.21562   2
   1  -4  -4 240.006 10.1982   1
   1  -4  -4 244.585 10.1037   1
   1  -4  -4 251.773 9.16458   5
   1  -4  -4 245.516 8.71241   5
  -1   4   4 259.833 8.51716   2
  -1   4   4 247.510 8.45613   2
   0  -4  -4 372.096 14.3157   1
   0  -4  -4 373.570 12.7088   2
   0  -4  -4 375.825 13.0105   5
   0  -4  -4 389.535 13.5421   5
   0   4   4 398.051 12.7593   2
   0   4   4 383.985 12.6767   4
  -1  -4  -4 494.252 17.6752   1
  -1  -4  -4 479.616 16.0384   2
   1   4   4 480.986 15.9303   2
   1   4   4 491.669 17.8603   1
   1   4   4 477.324 16.2644   4
  -2  -4  -4 345.009 13.4031   1
  -2  -4  -4 352.505 11.9289   2
   2   4   4 340.560 11.6942   2
   2   4   4 340.296 12.4828   5
   2   4   4 350.091 13.7187   1
   2   4   4 330.869 12.5131   4
  -3  -4  -4 23.0959 2.22017   2
   3   4   4 18.3043 2.19702   5
   3   4   4 19.2547 1.86130   2
   3   4   4 22.0737 3.03538   4
   3   4   4 15.8768 2.88494   1
  -4  -4  -4 30.5338 2.69547   2
   4   4   4 23.6020 1.62234   2
   4   4   4 30.8203 3.83295   4
   4   4   4 23.1160 3.64640   1
   4   4   4 27.1909 2.80783   5
   4   4   4 27.7287 3.69404   1
   4   4   4 24.4955 1.67696   2
  -5  -4  -4 8.68646 1.74298   2
   5   4   4 5.45539 2.52575   1
   5   4   4 5.06260 1.68946   5
   5   4   4 7.44479 2.52513   1
   5   4   4 7.01622 2.69697   4
  -6  -4  -4 61.7889 3.94605   2
   6   4   4 61.0385 6.25240   1
   6   4   4 60.9085 5.81951   1
   6   4   4 78.4258 6.71731   4
  -7  -4  -4 280.597 10.4720   2
   7   4   4 295.167 13.1498   1
   7   4   4 275.786 13.3179   1
   7   4   4 287.128 14.3077   4
   8   4   4 20.8754 4.33154   1
   8   4   4 17.4762 4.71031   4
   8   4   4 29.5657 4.50480   1
   9   4   4 2.16125 3.22343   1
   9   4   4 8.74734 5.10573   4
   9   4   4 6.34737 3.56281   1
  10   4   4 17.8334 5.99173   4
  10   4   4 13.2807 4.42052   1
  11   4   4 5.51770 5.03519   4
  11   4   4 3.06648 3.86656   1
  12   4   4 8.01313 6.06522   4
  12   4   4 0.93647 4.04102   1
  11  -5  -4 2.64665 2.90515   1
  11  -5  -4 3.82094 3.01093   1
  11  -5  -4 3.23571 3.15287   1
  10  -5  -4 7.06298 3.10291   1
  10  -5  -4 2.87277 2.91288   1
  10  -5  -4 4.76232 2.84864   1
   9  -5  -4 7.85005 3.05726   1
   9  -5  -4 5.40396 2.74885   1
   9  -5  -4 3.04927 2.89692   3
   9  -5  -4 9.58055 3.33040   1
   8  -5  -4 185.267 9.10444   1
   8  -5  -4 171.164 9.26813   1
   8  -5  -4 174.813 8.88741   3
   8  -5  -4 160.356 8.77123   1
   7  -5  -4 170.487 9.22521   1
   7  -5  -4 191.420 9.27980   3
   7  -5  -4 215.193 9.69569   1
   7  -5  -4 203.395 9.93533   1
   6  -5  -4 19.9522 3.43484   1
   6  -5  -4 27.0536 3.84210   1
   6  -5  -4 28.2705 3.39401   3
   6  -5  -4 31.3124 3.71014   1
   5  -5  -4 407.160 14.9266   1
   5  -5  -4 372.003 14.8670   1
   5  -5  -4 371.205 14.7414   1
   4  -5  -4 277.528 12.3904   1
   4  -5  -4 334.031 12.7570   1
   4  -5  -4 318.366 12.7407   1
  -4   5   4 315.065 10.2026   2
   3  -5  -4 63.5721 4.87830   1
   3  -5  -4 57.1603 4.76455   1
   3  -5  -4 65.1936 4.87043   1
  -3   5   4 59.5033 2.82022   2
   2  -5  -4 15.4687 2.69705   1
   2  -5  -4 14.9463 1.92721   5
   2  -5  -4 16.7719 1.69883   5
   2  -5  -4 14.7698 2.83521   1
  -2   5   4 19.1501 1.62988   2
   1  -5  -4 171.039 5.99275   2
   1  -5  -4 172.849 6.61530   5
   1  -5  -4 173.047 7.17573   5
   1  -5  -4 162.260 8.42050   1
   1  -5  -4 176.931 8.47967   1
  -1   5   4 174.097 6.42913   2
   0  -5  -4 1570.95 49.2066   5
   0  -5  -4 1581.93 51.0423   1
   0  -5  -4 1569.21 48.7264   2
   0  -5  -4 1530.50 49.7019   5
   0   5   4 1578.42 48.8519   2
   0   5   4 1523.06 48.6365   4
  -1  -5  -4 1.69455 1.97884   1
  -1  -5  -4 0.66165 1.50296   5
  -1  -5  -4 1.27013 1.20298   5
  -1  -5  -4 0.50267 1.23683   2
   1   5   4 3.94815 2.23992   1
   1   5   4 2.82054 1.39471   4
   1   5   4 1.71946 1.19626   2
  -2  -5  -4 1625.17 52.8676   1
  -2  -5  -4 1585.22 50.7534   2
   2   5   4 1552.84 51.5873   5
   2   5   4 1628.10 50.6868   2
   2   5   4 1628.62 51.4855   4
   2   5   4 1652.26 53.1880   1
  -3  -5  -4 2.22937 1.54257   2
   3   5   4 4.73897 2.39250   1
   3   5   4 1.83192 1.48261   5
   3   5   4 4.01038 2.06270   4
   3   5   4 3.41186 1.38190   2
  -4  -5  -4 70.2685 4.13918   2
   4   5   4 71.5141 6.11361   1
   4   5   4 70.1928 3.54830   2
   4   5   4 64.1948 4.53658   5
   4   5   4 71.9035 5.32085   4
  -5  -5  -4 -2.2643 1.66002   2
   5   5   4 -3.6125 2.34860   1
   5   5   4 -2.7065 2.53365   1
   5   5   4 -2.8495 2.29935   4
   5   5   4 -3.1098 1.52745   5
  -6  -5  -4 147.836 6.82716   2
   6   5   4 151.747 9.19884   1
   6   5   4 159.427 6.72719   5
   6   5   4 136.416 9.17698   4
   6   5   4 157.908 9.58275   1
  -7  -5  -4 5.51327 2.20067   2
   7   5   4 7.76344 4.33608   4
   7   5   4 2.53361 3.26364   1
   7   5   4 4.02249 3.14300   1
  -8  -5  -4 23.3948 2.98754   2
   8   5   4 12.0701 4.20977   1
   8   5   4 7.83302 4.97195   4
   8   5   4 17.4956 4.98184   1
   9   5   4 -0.9464 3.48996   1
   9   5   4 -3.7305 4.26442   4
  10   5   4 -4.7123 4.57098   4
  10   5   4 3.79679 4.50550   1
  11   5   4 17.6203 6.43830   4
  11   5   4 11.9077 4.96005   1
  12   5   4 -9.0655 4.12354   4
  12   5   4 1.07199 4.86290   1
  11  -6  -4 0.78503 3.05426   1
  11  -6  -4 2.46045 3.16313   1
  11  -6  -4 0.35321 2.77893   1
  10  -6  -4 10.8695 3.31064   1
  10  -6  -4 6.77057 3.34770   1
  10  -6  -4 10.9188 4.01075   1
   9  -6  -4 17.8527 4.02137   1
   9  -6  -4 16.9506 3.65668   1
   9  -6  -4 14.4492 3.65105   1
   8  -6  -4 12.5094 3.50288   1
   8  -6  -4 10.7624 3.37308   1
   8  -6  -4 14.9964 3.49867   3
   8  -6  -4 15.7043 3.44192   1
   7  -6  -4 27.9854 4.04489   3
   7  -6  -4 29.2849 4.14100   1
   7  -6  -4 19.6303 3.92309   1
   7  -6  -4 30.8133 4.29507   1
   6  -6  -4 15.5864 3.43099   1
   6  -6  -4 11.9108 3.17089   1
   6  -6  -4 15.5552 3.42416   1
   5  -6  -4 73.8477 5.90351   1
   5  -6  -4 71.0672 5.92168   1
   5  -6  -4 71.6927 5.83561   1
   4  -6  -4 53.2615 5.20166   1
   4  -6  -4 59.0083 5.30681   1
   4  -6  -4 53.4391 5.16290   1
   4  -6  -4 58.8493 5.24175   1
  -4   6   4 55.1230 2.83922   2
   3  -6  -4 -2.3421 1.74867   1
   3  -6  -4 -2.7514 1.91325   1
  -3   6   4 -0.9983 0.94902   2
   2  -6  -4 160.963 8.67004   1
   2  -6  -4 153.558 8.56309   1
   2  -6  -4 166.664 6.30353   5
   2  -6  -4 164.678 6.76011   5
  -2   6   4 165.969 6.27451   2
   1  -6  -4 285.662 10.3277   5
   1  -6  -4 280.175 9.44424   2
   1  -6  -4 282.035 12.5834   1
   1  -6  -4 284.125 10.8704   5
  -1   6   4 281.661 9.56856   4
  -1   6   4 285.953 10.1751   2
   0  -6  -4 -1.2829 1.87599   5
   0  -6  -4 2.68670 1.46911   2
   0  -6  -4 -2.2434 1.26815   5
   0  -6  -4 -1.2673 2.36908   1
   0   6   4 4.25823 1.22782   4
   0   6   4 1.33898 1.45648   2
  -1  -6  -4 215.529 10.4671   1
  -1  -6  -4 195.250 8.51698   5
  -1  -6  -4 202.897 8.13766   2
   1   6   4 213.063 8.22281   2
   1   6   4 210.140 8.23339   4
   1   6   4 226.335 10.6081   1
  -2  -6  -4 334.455 12.3030   2
  -2  -6  -4 347.232 13.3233   5
  -2  -6  -4 344.292 14.6359   1
   2   6   4 339.206 12.7145   4
   2   6   4 341.952 12.2742   2
   2   6   4 349.559 14.8956   1
   2   6   4 331.429 13.2777   5
  -3  -6  -4 105.592 7.24916   1
  -3  -6  -4 109.724 5.53456   2
   3   6   4 107.244 5.27283   2
   3   6   4 114.869 6.29603   5
   3   6   4 106.550 7.72233   1
   3   6   4 115.492 6.30748   4
  -4  -6  -4 121.694 6.03897   2
   4   6   4 115.320 7.12659   4
   4   6   4 109.386 6.43246   5
   4   6   4 133.099 8.65555   1
   4   6   4 111.295 5.34612   2
  -5  -6  -4 210.176 8.74224   2
   5   6   4 204.212 8.68991   2
   5   6   4 200.796 11.4544   1
   5   6   4 202.267 10.4753   4
   5   6   4 210.361 9.17189   5
   5   6   4 203.929 7.50565   2
  -6  -6  -4 304.301 11.7430   2
   6   6   4 306.451 11.7748   5
   6   6   4 297.062 14.9004   1
   6   6   4 303.831 15.0172   1
   6   6   4 284.841 14.0758   4
  -7  -6  -4 133.231 6.90893   2
   7   6   4 127.944 6.21887   5
   7   6   4 136.277 9.82813   4
   7   6   4 140.491 10.2947   1
  -8  -6  -4 5.47545 2.50164   2
   8   6   4 2.85761 3.93666   1
   8   6   4 0.43174 4.24626   4
  -9  -6  -4 6.63528 4.39560   2
   9   6   4 3.86528 4.83983   1
   9   6   4 3.62310 5.00764   4
  10   6   4 -0.5669 4.46294   1
  10   6   4 3.14174 5.09449   4
  11   6   4 5.60742 5.01628   1
  11   6   4 3.98457 5.26160   4
  10  -7  -4 5.52090 3.75346   1
  10  -7  -4 4.84348 3.29586   1
  10  -7  -4 3.75411 3.20629   1
   9  -7  -4 25.4910 4.35770   1
   9  -7  -4 28.6886 4.96727   1
   9  -7  -4 13.9794 3.89753   1
   8  -7  -4 0.33941 2.79637   1
   8  -7  -4 0.35431 3.01313   1
   8  -7  -4 -2.5235 2.78071   1
   8  -7  -4 3.83097 2.90046   3
   7  -7  -4 -1.8381 2.73881   1
   7  -7  -4 3.42766 2.97433   1
   7  -7  -4 -2.0686 2.88267   1
   6  -7  -4 43.5065 5.81772   1
   6  -7  -4 69.1677 6.33382   1
   6  -7  -4 48.6720 5.57802   1
   6  -7  -4 69.2540 6.41675   1
   5  -7  -4 79.1014 6.85014   1
   5  -7  -4 82.6053 6.97506   1
   4  -7  -4 72.5849 6.52048   1
   4  -7  -4 92.2375 6.96232   1
  -4   7   4 89.0490 4.09085   2
   3  -7  -4 178.907 9.60189   1
   3  -7  -4 166.442 9.58244   1
  -3   7   4 165.130 6.63990   2
   2  -7  -4 9.77534 1.69425   5
   2  -7  -4 8.19823 3.20048   1
   2  -7  -4 7.34358 1.92918   5
   2  -7  -4 4.61525 2.70312   1
  -2   7   4 8.72877 1.79998   2
   1  -7  -4 550.759 19.3274   5
   1  -7  -4 557.067 17.6253   2
   1  -7  -4 559.118 21.5933   1
   1  -7  -4 538.240 17.5516   2
   1  -7  -4 553.749 18.7630   5
  -1   7   4 555.468 18.6644   2
  -1   7   4 557.531 17.7413   4
   0  -7  -4 9.13935 3.49275   1
   0  -7  -4 10.1263 1.89570   2
   0  -7  -4 12.0918 2.64523   5
   0  -7  -4 6.83462 2.00128   5
   0   7   4 14.8122 1.73015   4
   0   7   4 12.5519 2.17491   2
  -1  -7  -4 -1.8065 1.12789   5
  -1  -7  -4 1.05465 2.83425   1
  -1  -7  -4 -4.2149 1.42776   2
  -1  -7  -4 -0.9453 1.58108   5
   1   7   4 -2.9234 2.42816   1
   1   7   4 0.87307 1.41596   4
   1   7   4 -1.2501 1.51600   2
  -2  -7  -4 121.119 6.20946   2
  -2  -7  -4 131.016 6.65536   5
  -2  -7  -4 127.843 8.62172   1
  -2  -7  -4 149.943 8.13283   5
   2   7   4 126.130 6.16309   2
   2   7   4 118.832 8.60583   1
   2   7   4 125.725 6.32635   4
   2   7   4 119.580 7.17931   5
  -3  -7  -4 7.59909 2.26940   2
  -3  -7  -4 10.3946 3.49350   1
  -3  -7  -4 4.48125 1.94038   5
   3   7   4 3.81026 2.39425   5
   3   7   4 11.8424 3.87586   1
   3   7   4 6.15821 2.45094   4
   3   7   4 12.5595 2.29718   2
  -4  -7  -4 2.29305 2.11606   2
   4   7   4 6.93638 3.53471   1
   4   7   4 4.16272 2.54639   5
   4   7   4 5.05141 1.79500   2
   4   7   4 1.44778 2.62068   4
  -5  -7  -4 58.9720 4.83154   2
   5   7   4 65.8774 6.37755   4
   5   7   4 65.0897 7.50348   1
   5   7   4 62.2840 5.61116   5
   5   7   4 59.4674 3.86466   2
  -6  -7  -4 -7.2920 2.26644   2
   6   7   4 -9.3144 3.46991   1
   6   7   4 2.99312 3.52055   4
   6   7   4 -2.6273 1.88250   5
  -7  -7  -4 57.1632 4.97765   2
   7   7   4 36.2358 6.12475   4
   7   7   4 44.6659 4.27765   5
   7   7   4 46.4528 7.09524   1
  -8  -7  -4 0.07489 2.86761   2
   8   7   4 3.16598 4.72594   4
   8   7   4 -0.8453 1.72825   5
   8   7   4 0.71852 4.57081   1
  -9  -7  -4 1.21943 2.98111   2
   9   7   4 -5.6679 4.33390   1
   9   7   4 6.12956 4.89147   4
  10   7   4 2.37002 4.88688   4
  10   7   4 1.70612 5.03483   1
  11   7   4 -1.7729 4.82287   4
  11   7   4 -0.7238 4.74834   1
  10  -8  -4 6.52007 3.78644   1
  10  -8  -4 9.48053 3.67445   1
   9  -8  -4 6.12283 3.61498   1
   9  -8  -4 -1.4603 3.14472   1
   9  -8  -4 2.30660 3.43227   1
   8  -8  -4 11.9790 3.57807   3
   8  -8  -4 15.2242 4.14144   1
   8  -8  -4 14.2253 4.64958   1
   7  -8  -4 3.40162 3.19771   1
   7  -8  -4 -0.1317 3.05718   1
   6  -8  -4 4.53427 3.26582   1
   6  -8  -4 7.68204 3.50243   1
   5  -8  -4 19.0968 4.30903   1
   5  -8  -4 17.6632 4.26113   1
   4  -8  -4 27.8310 4.77112   1
   4  -8  -4 26.4180 4.52103   1
  -4   8   4 28.1813 2.65734   2
   3  -8  -4 22.0770 4.33763   1
   3  -8  -4 22.0267 4.47465   1
  -3   8   4 19.3713 2.51628   2
   2  -8  -4 826.292 26.7683   5
   2  -8  -4 815.178 30.4737   1
   2  -8  -4 830.775 30.6477   1
   2  -8  -4 833.161 27.2530   5
  -2   8   4 812.664 27.0641   2
   1  -8  -4 105.644 5.48045   5
   1  -8  -4 107.096 4.00377   2
   1  -8  -4 107.480 4.11062   2
   1  -8  -4 109.853 6.22262   5
   1  -8  -4 115.501 8.69463   1
  -1   8   4 118.766 5.71772   2
   0  -8  -4 20.1962 3.19011   5
   0  -8  -4 25.8418 4.69812   1
   0  -8  -4 26.0321 2.47024   2
   0  -8  -4 26.0469 3.11803   5
   0   8   4 22.5967 2.94398   2
  -1  -8  -4 28.6325 3.04648   2
  -1  -8  -4 39.3676 4.41682   5
  -1  -8  -4 30.9860 5.02295   1
  -1  -8  -4 30.1411 3.55253   5
   1   8   4 32.9083 2.82303   4
   1   8   4 32.2516 3.41136   2
   1   8   4 33.7308 5.23095   1
  -2  -8  -4 0.33892 1.73602   5
  -2  -8  -4 -5.8536 1.95762   2
  -2  -8  -4 -3.5251 1.87061   5
  -2  -8  -4 -1.2453 3.11765   1
   2   8   4 -3.9783 2.60440   5
   2   8   4 -3.4044 1.84757   2
   2   8   4 -1.8371 3.16552   1
   2   8   4 2.09824 1.88675   4
  -3  -8  -4 24.5353 4.91448   1
  -3  -8  -4 44.3962 5.86616   5
  -3  -8  -4 26.3510 3.45936   2
   3   8   4 28.6543 3.73806   4
   3   8   4 31.9997 3.59653   2
   3   8   4 26.3561 3.87884   5
   3   8   4 28.1797 5.31139   1
  -4  -8  -4 20.3556 3.40064   2
   4   8   4 16.8556 3.75670   4
   4   8   4 15.6842 2.74951   2
   4   8   4 20.2075 4.06136   5
   4   8   4 6.86984 4.68010   1
  -5  -8  -4 143.636 7.55552   2
   5   8   4 135.660 8.71299   4
   5   8   4 131.531 8.07355   5
   5   8   4 127.354 10.7893   1
   5   8   4 136.643 6.54984   2
  -6  -8  -4 73.3653 5.82254   2
   6   8   4 68.8412 3.87932   2
   6   8   4 78.7365 9.02620   1
   6   8   4 70.8351 7.25481   4
   6   8   4 75.2207 6.29265   5
  -7  -8  -4 -1.6567 2.60777   2
   7   8   4 -0.7284 3.76674   4
   7   8   4 -6.5077 3.96936   1
   7   8   4 1.27126 2.39854   5
  -8  -8  -4 2.44510 3.17038   2
   8   8   4 0.90910 4.93384   1
   8   8   4 -4.6169 3.99382   4
   8   8   4 4.06265 2.39176   5
  -9  -8  -4 13.0399 3.77316   2
   9   8   4 9.83375 5.56434   1
   9   8   4 9.04488 5.17877   4
 -10  -8  -4 8.62752 3.71642   2
  10   8   4 -4.5825 4.64461   4
  10   8   4 -0.5734 5.15446   1
   9  -9  -4 6.08329 4.00598   1
   8  -9  -4 -1.4418 3.52579   1
   7  -9  -4 9.62217 4.06023   1
   6  -9  -4 7.17738 4.05668   1
   5  -9  -4 3.51813 3.82925   1
   4  -9  -4 1.07312 3.52522   1
  -4   9   4 2.14933 1.92300   2
   3  -9  -4 3.00378 3.73860   1
  -3   9   4 1.53026 1.98329   2
   2  -9  -4 151.379 10.7057   1
   2  -9  -4 149.300 7.05618   5
   2  -9  -4 155.928 6.59698   5
  -2   9   4 144.173 7.18145   2
   1  -9  -4 150.329 10.5778   1
   1  -9  -4 135.766 6.67103   5
   1  -9  -4 145.236 7.45546   5
  -1   9   4 133.726 6.95625   2
   0  -9  -4 5.60884 2.30840   5
   0  -9  -4 2.44558 1.59542   2
   0  -9  -4 -1.9779 3.60634   1
   0  -9  -4 4.50034 2.61899   5
   0   9   4 1.65127 2.22521   2
  -1  -9  -4 55.1357 7.06956   1
  -1  -9  -4 49.1926 3.86492   2
  -1  -9  -4 39.8012 4.59360   5
  -1  -9  -4 36.3227 3.75301   5
   1   9   4 50.9627 4.32758   2
  -2  -9  -4 126.196 7.30830   5
  -2  -9  -4 122.664 7.82077   5
  -2  -9  -4 126.645 6.62846   2
  -2  -9  -4 135.493 10.3430   1
   2   9   4 121.867 6.14595   4
   2   9   4 126.203 6.86683   2
  -3  -9  -4 80.8553 5.73959   2
   3   9   4 77.7050 6.02197   4
   3   9   4 91.2140 5.92266   2
  -4  -9  -4 9.80171 3.24382   2
   4   9   4 7.43005 2.76751   2
   4   9   4 8.94203 4.13640   5
   4   9   4 10.4675 5.12970   1
   4   9   4 11.8041 3.44031   4
  -5  -9  -4 14.5490 3.46845   2
   5   9   4 15.6180 4.17910   5
   5   9   4 16.4836 4.01190   4
   5   9   4 16.5798 5.32673   1
   5   9   4 10.6408 2.66922   2
  -6  -9  -4 32.3808 4.42314   2
   6   9   4 34.1086 3.30894   2
   6   9   4 28.6898 4.45129   5
   6   9   4 30.0832 6.44306   1
   6   9   4 27.5387 5.23738   4
  -7  -9  -4 20.0013 3.93260   2
   7   9   4 21.4378 3.88916   5
   7   9   4 35.1708 6.93180   1
   7   9   4 21.1824 5.17242   4
  -8  -9  -4 -0.9749 3.13357   2
   8   9   4 2.42062 4.15926   4
   8   9   4 2.94201 2.68851   5
   8   9   4 -4.8936 4.49655   1
  -9  -9  -4 6.87769 3.68565   2
   9   9   4 7.70094 2.29316   5
   9   9   4 10.5294 6.01941   1
   9   9   4 7.57741 5.17382   4
 -10  -9  -4 6.45246 3.91231   2
  10   9   4 -3.6490 4.75911   4
  10   9   4 3.99120 5.87424   1
   8 -10  -4 4.77091 4.24958   1
   7 -10  -4 0.00376 4.06714   1
   6 -10  -4 5.87859 4.50117   1
   5 -10  -4 1.06605 3.88036   1
   4 -10  -4 9.74557 4.66214   1
  -4  10   4 3.59182 2.57903   2
   3 -10  -4 98.8369 9.69919   1
  -3  10   4 85.9411 5.80848   2
   2 -10  -4 2.89677 1.78294   5
   2 -10  -4 2.49797 4.25905   1
   2 -10  -4 4.59671 2.07711   5
  -2  10   4 2.60653 2.37169   2
   1 -10  -4 1.01840 3.91479   1
   1 -10  -4 2.69258 1.91074   5
   1 -10  -4 6.02470 2.58349   5
  -1  10   4 3.36853 2.45312   2
   0 -10  -4 13.5953 2.00596   2
   0 -10  -4 7.15970 4.41477   1
   0 -10  -4 14.5982 3.22468   5
   0 -10  -4 12.3626 2.64519   5
   0  10   4 13.3795 3.03466   2
  -1 -10  -4 -0.5245 2.30376   5
  -1 -10  -4 -0.8218 3.89528   1
  -1 -10  -4 2.26951 1.90901   5
  -1 -10  -4 0.61392 1.96591   2
   1  10   4 6.25120 2.71519   2
  -2 -10  -4 10.1174 2.74570   2
  -2 -10  -4 9.39975 3.66324   5
   2  10   4 9.26793 2.90902   2
  -3 -10  -4 92.8954 6.31773   2
   3  10   4 87.6200 6.43418   2
  -4 -10  -4 -5.2372 2.48119   2
   4  10   4 -2.0959 2.99562   4
   4  10   4 -2.4798 2.18073   2
  -5 -10  -4 133.610 7.89070   2
   5  10   4 131.988 7.26374   2
   5  10   4 130.993 8.64364   4
  -6 -10  -4 6.71135 3.22558   2
   6  10   4 5.01320 3.57598   5
   6  10   4 7.15564 2.49810   2
   6  10   4 6.71325 4.05429   4
  -7 -10  -4 -1.0946 3.27321   2
   7  10   4 1.62708 3.08277   5
   7  10   4 -1.6226 3.58570   4
  -8 -10  -4 -1.3746 3.52586   2
   8  10   4 5.18586 3.07896   5
   8  10   4 4.78776 4.63008   4
  -9 -10  -4 4.70036 3.76778   2
   9  10   4 -10.513 4.06134   4
   9  10   4 3.31485 2.57956   5
   7 -11  -4 -0.8139 4.46314   1
   6 -11  -4 -7.0307 3.92014   1
   5 -11  -4 9.18069 5.46219   1
   4 -11  -4 6.15350 4.98051   1
  -4  11   4 11.4371 4.74940   2
   3 -11  -4 16.1444 5.77264   1
  -3  11   4 15.9244 3.52218   2
   2 -11  -4 21.4444 2.74500   5
   2 -11  -4 25.3857 3.16897   5
   2 -11  -4 29.1262 6.66769   1
  -2  11   4 15.4324 3.50069   2
   1 -11  -4 29.3910 6.65617   1
   1 -11  -4 32.4802 3.77657   5
   1 -11  -4 31.7464 4.19437   5
  -1  11   4 28.0074 4.07806   2
   0 -11  -4 0.18034 2.49703   5
   0 -11  -4 13.1421 3.76323   5
   0 -11  -4 5.36731 1.66409   2
   0 -11  -4 7.58706 5.23298   1
   0  11   4 10.1421 3.27384   2
  -1 -11  -4 161.023 9.58421   5
  -1 -11  -4 151.533 8.45689   5
  -1 -11  -4 148.469 7.05240   2
   1  11   4 145.674 8.38475   2
  -2 -11  -4 23.7154 3.49158   2
   2  11   4 28.3750 4.15491   2
  -3 -11  -4 -3.6807 2.50346   2
   3  11   4 -2.8888 2.42079   2
  -4 -11  -4 4.20116 2.93805   2
   4  11   4 10.6268 3.19043   2
  -5 -11  -4 2.86082 2.98401   2
   5  11   4 0.86167 2.61214   2
  -6 -11  -4 12.4960 3.59807   2
   6  11   4 6.85701 2.83065   2
  -7 -11  -4 3.54851 3.47772   2
   7  11   4 -1.3167 3.02841   5
  -8 -11  -4 10.7327 4.02945   2
   8  11   4 0.76370 4.92885   4
   8  11   4 8.57312 3.86948   5
   5 -12  -4 -3.6124 4.63500   1
   4 -12  -4 0.69751 5.08731   1
   3 -12  -4 4.46582 5.62276   1
  -3  12   4 5.32536 3.46577   2
   2 -12  -4 4.17988 1.93211   5
   2 -12  -4 3.95602 2.05484   5
   2 -12  -4 6.65432 5.58635   1
  -2  12   4 3.99983 3.40442   2
   1 -12  -4 5.87885 5.75160   1
   1 -12  -4 6.54873 2.83627   5
   1 -12  -4 5.11792 2.37399   5
  -1  12   4 8.46124 3.40451   2
   0 -12  -4 15.8836 1.75090   2
   0 -12  -4 13.1393 2.93677   5
   0 -12  -4 12.5531 3.66860   5
   0  12   4 14.3718 3.64313   2
  -1 -12  -4 7.46257 2.34761   2
  -1 -12  -4 10.6931 3.89547   5
  -1 -12  -4 10.4530 5.30540   5
   1  12   4 8.31560 3.38895   2
  -2 -12  -4 -0.7624 2.43997   2
   2  12   4 3.27232 3.14546   2
  -3 -12  -4 10.4436 3.04978   2
   3  12   4 6.46060 3.09010   2
  -4 -12  -4 56.5476 5.32872   2
   4  12   4 38.5251 4.83857   2
  -5 -12  -4 8.26988 3.48876   2
   5  12   4 0.02948 2.61181   2
  -6 -12  -4 -0.0178 2.98789   2
   6  12   4 -0.3369 2.56473   2
  -7 -12  -4 3.85192 3.40014   2
   7  12   4 -2.2568 2.54385   2
   4 -13  -4 -1.7159 5.47818   1
   3 -13  -4 3.39598 6.02887   1
  -3  13   4 0.53065 3.40925   2
   2 -13  -4 5.04339 2.05840   5
   2 -13  -4 -0.0286 1.61534   5
   2 -13  -4 -2.6659 5.52760   1
  -2  13   4 -5.2602 3.08379   2
   1 -13  -4 13.8098 2.98761   5
   1 -13  -4 15.3530 3.45973   5
  -1  13   4 15.5307 4.02842   2
   0 -13  -4 0.46752 2.99195   5
   0 -13  -4 0.30499 2.33698   5
   0  13   4 1.81513 3.15127   2
  -1 -13  -4 0.20398 3.41384   5
  -1 -13  -4 -1.8714 1.82393   2
   1  13   4 -2.7040 2.88461   2
  -2 -13  -4 -1.1581 2.31446   2
   2  13   4 2.53306 3.13562   2
  -3 -13  -4 9.93870 3.04006   2
   3  13   4 5.14329 3.02840   2
  -4 -13  -4 1.93113 2.87379   2
   4  13   4 5.16133 3.17617   2
  -5 -13  -4 2.04029 3.19993   2
   5  13   4 -0.2153 2.83232   2
   0 -14  -4 1.40068 2.46994   5
   3  13  -5 2.07616 3.10609   2
  -3 -13   5 3.38470 2.53242   2
   2  13  -5 2.12379 3.33125   2
  -2 -13   5 1.88659 2.11710   2
   1  13  -5 0.87579 3.47814   2
  -1 -13   5 0.90798 1.56660   2
  -1 -13   5 1.44420 3.23829   5
   0  13  -5 3.27826 3.44429   2
   0 -13   5 5.21480 2.73128   5
   0 -13   5 -1.5243 2.80195   5
  -1  13  -5 3.46847 3.40705   2
   1 -13   5 -0.6855 1.98586   5
   1 -13   5 -2.9834 2.14524   5
  -2  13  -5 9.04103 4.01495   2
   2 -13   5 9.40613 2.01143   5
   2 -13   5 14.6415 6.51112   1
  -3  13  -5 0.23717 3.56113   2
   3 -13   5 4.05808 5.36836   1
   4 -13   5 8.60563 5.99417   1
   5  12  -5 0.54657 2.89316   2
  -5 -12   5 2.20806 2.89109   2
   4  12  -5 -1.2387 2.82274   2
  -4 -12   5 2.97654 2.75366   2
   3  12  -5 0.40659 2.84713   2
  -3 -12   5 2.71704 2.48104   2
   2  12  -5 3.02634 3.06318   2
  -2 -12   5 1.18508 2.17776   2
   1  12  -5 13.1968 3.84783   2
  -1 -12   5 10.2144 3.56550   5
  -1 -12   5 12.9305 2.21494   2
   0  12  -5 1.95641 3.23550   2
   0 -12   5 -2.0922 2.53370   5
   0 -12   5 -0.7682 2.19830   5
  -1  12  -5 -0.6684 3.12959   2
   1 -12   5 -0.1724 1.91603   5
   1 -12   5 2.46855 4.95775   1
   1 -12   5 2.81522 2.31326   5
  -2  12  -5 5.51888 3.39404   2
   2 -12   5 9.83738 5.49133   1
   2 -12   5 4.62817 1.78394   5
   2 -12   5 4.72722 1.86513   5
  -3  12  -5 7.47888 3.65615   2
   3 -12   5 5.14970 5.11431   1
   4 -12   5 9.68593 5.56988   1
   5 -12   5 4.90748 4.94783   1
   6 -12   5 4.85919 4.92131   1
   7  11  -5 -3.3724 3.07565   2
  -7 -11   5 3.59950 3.44021   2
   6  11  -5 2.22416 2.51146   2
  -6 -11   5 6.16531 3.24556   2
   5  11  -5 -1.2326 2.57000   2
  -5 -11   5 6.50982 3.04746   2
   4  11  -5 11.5256 3.38693   2
  -4 -11   5 3.95540 2.84384   2
   3  11  -5 -2.3312 2.73447   2
  -3 -11   5 -1.8826 2.34814   2
   2  11  -5 11.6846 3.49382   2
  -2 -11   5 9.76319 2.62928   2
   1  11  -5 2.04654 3.07763   2
  -1 -11   5 2.29966 2.82072   5
  -1 -11   5 0.04780 1.78034   2
   0  11  -5 9.78935 3.37666   2
   0 -11   5 12.2075 1.53536   2
   0 -11   5 13.9868 3.21285   5
   0 -11   5 12.6962 5.22828   1
  -1  11  -5 22.0096 4.06333   2
   1 -11   5 28.4363 3.59520   5
   1 -11   5 30.1454 7.05058   1
   1 -11   5 23.5294 3.42867   5
  -2  11  -5 1.48900 2.87259   2
   2 -11   5 -0.0624 1.63381   5
   2 -11   5 -0.7084 1.49482   5
   2 -11   5 -5.9180 3.88652   1
  -3  11  -5 4.50845 3.11498   2
   3 -11   5 13.2456 5.26482   1
   4 -11   5 -4.3476 4.22390   1
   5 -11   5 -0.5007 4.19112   1
   6 -11   5 4.32930 4.55837   1
   7 -11   5 -2.6234 3.87060   1
   8  10  -5 2.00381 3.37445   5
   8  10  -5 0.28121 3.14343   5
  -8 -10   5 -4.5198 3.21483   2
   7  10  -5 3.78290 3.68044   5
  -7 -10   5 0.35686 3.17931   2
   6  10  -5 0.39939 2.29290   2
  -6 -10   5 3.60677 3.08602   2
   5  10  -5 2.88886 2.61427   2
  -5 -10   5 -1.7385 2.68882   2
   4  10  -5 20.5372 3.78513   2
  -4 -10   5 18.5416 3.35719   2
   3  10  -5 36.4883 4.44739   2
  -3 -10   5 45.6475 4.32762   2
   2  10  -5 36.9487 4.57428   2
  -2 -10   5 41.0947 4.98742   5
  -2 -10   5 40.4146 3.78093   2
   1  10  -5 11.9475 3.25865   2
  -1 -10   5 20.6296 3.64237   5
  -1 -10   5 14.3797 2.38532   2
  -1 -10   5 10.0423 4.80193   1
   0  10  -5 11.1710 3.04905   2
   0 -10   5 13.9240 5.12542   1
   0 -10   5 10.9433 2.83543   5
   0 -10   5 8.97906 1.62579   2
  -1  10  -5 3.20571 2.66223   2
   1 -10   5 6.31214 2.36358   5
   1 -10   5 0.36207 3.98114   1
   1 -10   5 3.60924 2.26934   5
   2 -10   5 18.8562 2.44708   5
   2 -10   5 20.7281 2.55667   5
   2 -10   5 23.6577 5.44495   1
  -3  10  -5 33.5087 4.01163   2
   3 -10   5 27.6587 5.94626   1
   4 -10   5 6.00307 4.34170   1
   5 -10   5 -7.1215 3.47697   1
   6 -10   5 -1.4009 3.65377   1
   7 -10   5 13.3954 4.50675   1
   8 -10   5 -1.7802 3.32611   1
   9   9  -5 10.9295 3.17501   5
   9   9  -5 5.97465 2.73438   5
  -9  -9   5 12.2038 4.04471   2
   8   9  -5 -1.6093 2.73605   5
   8   9  -5 0.81252 2.60003   5
  -8  -9   5 2.37834 3.28383   2
   7   9  -5 1.22897 3.09225   5
  -7  -9   5 -0.3777 3.12250   2
   6   9  -5 23.9662 4.66988   5
   6   9  -5 18.9989 2.94567   2
  -6  -9   5 22.9761 3.92733   2
   5   9  -5 7.86034 2.83892   2
  -5  -9   5 0.88352 2.78705   2
   4   9  -5 21.9654 3.65426   2
  -4  -9   5 14.5571 3.15186   2
   3   9  -5 19.9604 3.54963   2
  -3  -9   5 22.1788 3.21243   2
   2   9  -5 54.5787 5.08700   2
  -2  -9   5 64.7020 9.13782   1
  -2  -9   5 53.6284 5.37605   5
  -2  -9   5 51.3904 4.14543   2
   1   9  -5 39.4041 4.27884   2
  -1  -9   5 37.0701 4.20245   5
  -1  -9   5 32.5487 3.15179   2
  -1  -9   5 42.9617 6.26618   1
   0   9  -5 42.8632 4.32505   2
   0  -9   5 53.5167 6.70125   1
   0  -9   5 42.9829 2.93116   2
   0  -9   5 42.6154 2.98006   4
   0  -9   5 48.0261 4.35574   5
  -1   9  -5 51.1334 4.51905   2
   1  -9   5 49.6261 4.32359   5
   1  -9   5 49.3771 6.50532   1
  -2   9  -5 119.593 6.55263   2
   2  -9   5 119.186 5.62841   5
   2  -9   5 121.165 5.63813   5
   2  -9   5 130.890 9.65475   1
  -3   9  -5 32.0316 3.46978   2
   3  -9   5 24.4677 5.06654   1
   4  -9   5 26.4117 5.03339   1
   5  -9   5 115.094 9.22713   1
   6  -9   5 1.98258 3.47999   1
   6  -9   5 -0.1532 3.13137   1
   7  -9   5 3.81997 3.37625   1
   7  -9   5 7.30370 3.72429   1
   8  -9   5 19.0126 4.27581   1
   8  -9   5 21.5322 4.63210   1
   9  -9   5 0.85464 3.09174   1
   9  -9   5 -0.5552 3.00797   1
   9   8  -5 3.20774 2.23081   5
   9   8  -5 -0.6426 5.23377   1
   9   8  -5 0.99770 5.21950   1
   9   8  -5 0.23567 1.89189   5
  -9  -8   5 2.22981 3.29053   2
   8   8  -5 6.81799 5.29525   1
   8   8  -5 4.78729 2.66323   5
   8   8  -5 5.38174 2.98238   5
   8   8  -5 3.55030 5.27377   1
  -8  -8   5 10.0352 3.52308   2
   7   8  -5 9.74901 3.46374   5
   7   8  -5 22.7220 6.00048   1
   7   8  -5 15.5899 5.31010   1
  -7  -8   5 14.9940 3.65533   2
   6   8  -5 27.6929 6.04931   1
   6   8  -5 23.0216 4.11311   5
   6   8  -5 21.4316 5.54651   1
   6   8  -5 27.1119 2.97888   2
  -6  -8   5 21.3733 3.79201   2
   5   8  -5 -1.6106 3.60320   1
   5   8  -5 -1.7496 3.53621   1
   5   8  -5 0.70300 2.03743   2
   5   8  -5 -0.4225 2.53514   5
  -5  -8   5 1.90223 2.48451   2
   4   8  -5 1.80765 2.12160   2
   4   8  -5 -0.2842 3.23895   1
   4   8  -5 -0.1640 2.36763   5
   4   8  -5 2.32160 3.78985   1
  -4  -8   5 0.55099 2.28338   2
   3   8  -5 92.7402 9.54785   5
   3   8  -5 113.710 10.3195   1
   3   8  -5 96.0365 8.96611   1
   3   8  -5 98.7759 6.22599   2
  -3  -8   5 98.0838 5.74385   2
   2   8  -5 159.242 7.91827   2
  -2  -8   5 168.688 8.44072   5
  -2  -8   5 150.902 10.3639   1
  -2  -8   5 152.407 7.08304   2
   1   8  -5 3.28377 2.27160   2
  -1  -8   5 0.66754 2.11721   5
  -1  -8   5 -1.2187 1.50949   2
  -1  -8   5 1.88375 2.98996   1
   0   8  -5 59.6804 4.72956   2
   0  -8   5 58.2810 6.51533   1
   0  -8   5 61.1485 4.66018   5
   0  -8   5 55.1274 3.27334   2
  -1   8  -5 15.9268 2.73667   2
   1  -8   5 14.2133 2.43676   5
   1  -8   5 16.7922 1.83189   4
   1  -8   5 20.2583 4.58711   1
  -2   8  -5 -2.7820 1.49679   2
   2  -8   5 -3.4915 1.10320   5
   2  -8   5 0.45925 2.43870   1
   2  -8   5 0.07942 1.20212   5
   2  -8   5 -0.3249 1.13577   4
   2  -8   5 -3.2814 2.48449   1
  -3   8  -5 14.5948 2.36002   2
   3  -8   5 16.1786 2.11926   4
   3  -8   5 12.4664 3.84355   1
   3  -8   5 13.7712 3.59231   1
  -4   8  -5 13.4780 2.65299   2
   4  -8   5 15.1009 3.59126   1
   4  -8   5 16.9049 2.48968   4
   4  -8   5 13.2386 3.84403   1
   5  -8   5 53.6630 4.54636   4
   5  -8   5 62.7637 6.32924   1
   5  -8   5 45.6165 5.62426   1
   6  -8   5 132.156 7.54311   4
   6  -8   5 130.534 8.50848   1
   6  -8   5 131.837 8.62695   1
   7  -8   5 10.2621 3.41669   1
   7  -8   5 9.93968 3.45071   1
   7  -8   5 9.52053 3.39014   4
   8  -8   5 -3.6815 2.54989   1
   8  -8   5 -0.5844 2.73130   1
   8  -8   5 3.36874 5.30243   4
   9  -8   5 14.7749 3.67133   1
   9  -8   5 16.0202 3.85527   1
   9  -8   5 14.2731 5.03245   3
  10  -8   5 7.60150 3.23410   1
  10  -8   5 0.88160 4.12665   3
  10  -8   5 1.42137 2.84086   1
  10   7  -5 0.28377 5.21711   1
  10   7  -5 -3.7602 4.82784   1
 -10  -7   5 6.38137 3.64354   2
   9   7  -5 3.80904 4.97670   1
   9   7  -5 -4.2187 4.49652   1
  -9  -7   5 2.21916 3.23830   2
   8   7  -5 19.9010 3.18260   5
   8   7  -5 24.1968 3.50189   5
   8   7  -5 17.6339 5.57749   1
   8   7  -5 21.3150 5.86912   1
  -8  -7   5 22.9708 3.95404   2
   7   7  -5 73.9178 8.76109   1
   7   7  -5 100.905 6.44610   5
   7   7  -5 94.6064 6.64623   5
   7   7  -5 80.8975 8.61337   1
  -7  -7   5 84.2116 6.37405   2
   6   7  -5 11.5392 4.37652   1
   6   7  -5 13.1516 1.87869   2
   6   7  -5 13.5532 4.71655   1
   6   7  -5 10.2984 3.14513   5
  -6  -7   5 17.8139 3.19453   2
   5   7  -5 -0.8997 3.28407   1
   5   7  -5 1.88904 1.70690   2
   5   7  -5 -0.2584 2.12416   5
   5   7  -5 2.33481 3.44276   1
  -5  -7   5 0.35053 2.15908   2
   4   7  -5 267.907 11.8924   5
   4   7  -5 230.896 13.1801   1
   4   7  -5 280.254 13.7728   1
   4   7  -5 255.362 10.5955   2
  -4  -7   5 277.887 10.6927   2
   3   7  -5 3.73947 3.26432   1
   3   7  -5 2.85163 2.30681   5
   3   7  -5 4.86605 2.08905   2
   3   7  -5 0.88687 2.96371   1
  -3  -7   5 3.97106 2.28380   5
  -3  -7   5 -1.3239 2.63006   1
  -3  -7   5 0.56684 1.91047   2
   2   7  -5 -2.0751 1.75426   2
   2   7  -5 0.43168 2.86115   1
   2   7  -5 -1.1937 2.71580   5
   2   7  -5 -2.4597 2.57063   1
  -2  -7   5 -1.6614 2.86868   1
  -2  -7   5 -4.0935 1.79627   5
  -2  -7   5 -0.3481 1.73365   2
   1   7  -5 6.42764 3.17641   1
   1   7  -5 12.4246 2.55334   2
   1   7  -5 9.28278 3.81690   1
  -1  -7   5 4.45315 1.67969   2
  -1  -7   5 5.01166 2.16169   5
  -1  -7   5 6.74202 3.44841   1
   0   7  -5 79.2239 4.88882   2
   0  -7   5 76.6616 3.73769   2
   0  -7   5 72.2131 4.74546   5
   0  -7   5 74.0565 6.91812   1
  -1   7  -5 38.7976 3.48835   2
   1  -7   5 37.6223 3.27955   5
   1  -7   5 40.6773 2.68312   4
   1  -7   5 33.5393 4.78912   1
  -2   7  -5 2.49855 1.54716   2
   2  -7   5 4.40313 1.32414   5
   2  -7   5 -0.5757 1.24502   5
   2  -7   5 4.96716 2.63655   1
   2  -7   5 -0.0948 2.49710   1
   2  -7   5 1.83076 1.24243   4
  -3   7  -5 144.945 5.95940   2
   3  -7   5 134.293 8.06696   1
   3  -7   5 142.174 8.56756   1
   3  -7   5 130.163 6.20223   4
  -4   7  -5 161.452 6.21749   2
   4  -7   5 156.660 8.60789   1
   4  -7   5 159.499 9.04511   1
   4  -7   5 158.249 7.38527   4
   5  -7   5 30.4428 3.74302   4
   5  -7   5 36.8772 4.31683   1
   5  -7   5 34.1113 4.46146   1
   6  -7   5 30.2215 3.96705   1
   6  -7   5 31.8061 4.24449   4
   6  -7   5 29.8304 4.04569   1
   7  -7   5 1.76529 2.44573   1
   7  -7   5 1.20367 2.32427   1
   7  -7   5 1.92390 2.79098   4
   8  -7   5 10.2723 3.96397   4
   8  -7   5 18.1051 3.32249   1
   8  -7   5 15.2732 3.21720   1
   9  -7   5 8.05890 2.74820   1
   9  -7   5 14.3185 4.50533   4
   9  -7   5 6.47314 4.30098   3
   9  -7   5 11.1875 2.79542   1
  10  -7   5 -1.3214 4.01532   4
  10  -7   5 -1.8473 2.36330   1
  10  -7   5 0.30325 3.79585   3
  10  -7   5 -1.9787 2.22133   1
  11  -7   5 7.33062 4.50439   3
  11  -7   5 -0.3000 2.29457   1
  11  -7   5 -6.9379 3.95545   4
  11   6  -5 3.85543 5.51969   1
  10   6  -5 5.72829 4.98041   1
  10   6  -5 6.53758 5.17312   1
   9   6  -5 19.6147 5.70869   1
   9   6  -5 5.81895 4.91959   1
  -9  -6   5 20.3533 3.86639   2
   8   6  -5 11.4555 2.18052   5
   8   6  -5 9.40174 2.15633   5
   8   6  -5 11.6399 4.80220   1
   8   6  -5 10.6226 5.03943   1
  -8  -6   5 11.5893 3.25725   2
   7   6  -5 9.90014 4.45104   1
   7   6  -5 10.0067 2.53461   5
   7   6  -5 12.8803 2.83583   5
  -7  -6   5 12.8000 2.99005   2
   6   6  -5 133.151 7.35529   5
   6   6  -5 128.834 9.65894   1
   6   6  -5 132.445 7.14635   5
  -6  -6   5 129.952 6.90056   2
   5   6  -5 69.0431 5.39027   5
   5   6  -5 55.8464 6.59891   1
   5   6  -5 77.2318 7.34381   1
   5   6  -5 56.8161 3.79362   2
  -5  -6   5 60.3671 4.63972   2
   4   6  -5 -0.5966 1.94882   5
   4   6  -5 -1.2886 1.49359   2
   4   6  -5 -3.0939 2.63293   1
   4   6  -5 2.14115 2.85321   1
  -4  -6   5 -0.0735 1.80979   2
   3   6  -5 5.10717 2.02898   2
   3   6  -5 3.89053 2.21140   5
   3   6  -5 -1.7646 2.60108   1
   3   6  -5 1.20285 2.72549   1
  -3  -6   5 0.84044 1.78119   2
  -3  -6   5 5.07382 2.91666   1
  -3  -6   5 5.11528 2.09618   5
   2   6  -5 130.294 8.35035   1
   2   6  -5 144.487 7.47123   5
   2   6  -5 158.578 8.74748   1
   2   6  -5 145.992 6.83638   2
  -2  -6   5 148.678 6.37561   2
  -2  -6   5 141.908 8.84425   1
  -2  -6   5 143.625 7.21476   5
   1   6  -5 6.54820 2.04720   2
   1   6  -5 6.08692 2.69324   1
   1   6  -5 7.56965 2.82234   1
  -1  -6   5 8.36951 2.08369   5
  -1  -6   5 5.40374 1.64493   2
  -1  -6   5 10.1746 3.24321   1
   0   6  -5 283.285 10.7222   2
   0  -6   5 279.708 10.7251   5
   0  -6   5 278.440 9.77020   2
   0  -6   5 282.603 13.0118   1
  -1   6  -5 8.58286 1.97233   2
   1  -6   5 10.0808 1.62359   4
   1  -6   5 15.4585 3.29625   1
   1  -6   5 11.6600 1.97069   5
   1  -6   5 12.4643 1.09930   2
   1  -6   5 10.9424 1.05161   2
   1  -6   5 12.9646 3.37158   1
  -2   6  -5 250.894 9.32918   2
   2  -6   5 262.980 8.98439   5
   2  -6   5 252.508 11.3901   1
   2  -6   5 255.401 9.46692   4
   2  -6   5 237.727 11.6443   1
  -3   6  -5 338.659 11.7077   2
   3  -6   5 357.007 13.9537   1
   3  -6   5 349.006 14.2918   1
   3  -6   5 333.826 12.6248   4
   4  -6   5 26.5347 3.19317   4
   4  -6   5 18.3680 3.15867   1
   4  -6   5 20.0437 3.33425   1
   4  -6   5 23.3704 3.32512   1
   5  -6   5 451.208 17.9943   1
   5  -6   5 514.852 18.5965   4
   5  -6   5 530.389 18.3542   1
   5  -6   5 503.243 18.4534   1
   6  -6   5 0.26007 1.98263   1
   6  -6   5 3.20588 1.98654   1
   6  -6   5 -0.2568 2.47797   4
   6  -6   5 -0.6099 2.00241   1
   7  -6   5 41.0475 4.22352   1
   7  -6   5 45.7345 4.20659   1
   7  -6   5 39.5754 5.09554   4
   7  -6   5 46.6912 4.06122   1
   8  -6   5 34.0103 5.47882   3
   8  -6   5 41.8019 5.63298   4
   8  -6   5 29.7501 3.35491   1
   8  -6   5 31.7452 3.33257   1
   8  -6   5 27.6681 3.44169   1
   9  -6   5 0.69214 1.89659   1
   9  -6   5 -2.6120 3.51827   4
   9  -6   5 -3.4819 3.20234   3
   9  -6   5 0.58778 1.99968   1
   9  -6   5 0.80303 1.77820   1
  10  -6   5 8.63239 4.39080   3
  10  -6   5 3.50646 4.43555   4
  11  -6   5 4.91175 4.17326   3
  11  -6   5 1.52823 4.48784   4
  11   5  -5 -1.6402 4.54574   1
  11   5  -5 2.21496 4.87737   1
  10   5  -5 12.3473 5.27153   1
  10   5  -5 13.2457 5.60388   1
   9   5  -5 -1.4558 3.98900   1
   9   5  -5 4.13463 4.41890   1
  -9  -5   5 2.40691 2.95296   2
   8   5  -5 1.23393 4.06739   1
   8   5  -5 6.63199 4.09959   1
  -8  -5   5 3.15895 2.55108   2
   7   5  -5 1.22164 1.85484   5
   7   5  -5 -0.3207 3.14899   1
   7   5  -5 2.76746 1.80639   5
  -7  -5   5 2.20875 2.32326   2
   6   5  -5 1.19855 3.01715   1
   6   5  -5 -1.2453 1.71464   5
   6   5  -5 1.94102 1.70512   5
  -6  -5   5 1.20692 2.02590   2
   5   5  -5 11.1999 3.79468   1
   5   5  -5 7.15340 1.48100   2
   5   5  -5 6.43252 2.33846   5
   5   5  -5 5.31637 3.30679   1
  -5  -5   5 4.06014 2.08083   2
   4   5  -5 276.420 13.2299   1
   4   5  -5 287.353 11.8247   5
   4   5  -5 301.753 10.7912   2
   4   5  -5 288.666 13.3674   1
  -4  -5   5 293.066 10.8997   2
   3   5  -5 37.2476 3.28606   2
   3   5  -5 27.2390 4.35013   1
   3   5  -5 33.1522 3.64286   5
   3   5  -5 33.0926 4.44599   1
  -3  -5   5 39.2416 4.61185   1
  -3  -5   5 37.8700 3.09275   2
   2   5  -5 135.650 6.63943   2
   2   5  -5 189.812 8.52643   5
   2   5  -5 167.935 8.59860   1
   2   5  -5 139.170 8.24685   1
  -2  -5   5 146.664 6.25932   2
  -2  -5   5 143.698 8.41217   1
  -2  -5   5 150.301 7.05905   5
   1   5  -5 22.2635 3.44821   1
   1   5  -5 22.6969 2.65088   2
   1   5  -5 16.8414 3.28430   1
  -1  -5   5 21.4314 3.42341   1
  -1  -5   5 17.3264 2.32969   5
  -1  -5   5 20.1228 2.05934   2
   0   5  -5 937.306 30.4751   2
   0  -5   5 938.828 29.7771   2
   0  -5   5 932.179 30.5658   5
   0  -5   5 963.196 32.6500   1
  -1   5  -5 1393.30 43.1296   2
   1  -5   5 1403.77 42.1330   2
   1  -5   5 1418.98 43.1432   5
   1  -5   5 1412.01 45.3197   1
   1  -5   5 1262.36 42.0930   2
   1  -5   5 1252.20 44.6928   1
   1  -5   5 1415.74 42.9604   4
  -2   5  -5 29.6106 2.35747   2
   2  -5   5 29.9984 2.73471   4
   2  -5   5 40.0395 3.97382   1
   2  -5   5 35.1466 3.86641   1
   2  -5   5 34.9739 3.64229   1
   2  -5   5 27.7418 2.07108   5
  -3   5  -5 471.404 14.8210   2
   3  -5   5 450.392 16.8065   1
   3  -5   5 456.832 16.2496   4
   3  -5   5 434.509 16.9970   1
   3  -5   5 487.384 16.9716   1
   4  -5   5 457.463 17.4626   1
   4  -5   5 490.010 17.9080   4
   4  -5   5 507.162 17.9801   1
   4  -5   5 533.894 17.7667   1
   5  -5   5 35.5672 3.44679   1
   5  -5   5 38.6737 4.28984   4
   5  -5   5 36.4049 3.66184   1
   5  -5   5 34.2609 3.43548   1
   6  -5   5 13.2776 2.40914   1
   6  -5   5 15.9688 2.36063   1
   6  -5   5 14.5021 3.35382   4
   6  -5   5 17.8677 2.44452   1
   7  -5   5 6.09846 3.19789   4
   7  -5   5 2.47363 1.51614   1
   7  -5   5 0.10607 1.54003   1
   7  -5   5 4.29403 1.72088   1
   7  -5   5 -0.0565 2.66734   3
   8  -5   5 193.491 11.1411   3
   8  -5   5 197.134 11.3166   4
   9  -5   5 2.20931 3.42013   3
   9  -5   5 4.47049 4.15421   4
  10  -5   5 6.96854 4.71820   4
  10  -5   5 7.21297 4.07659   3
  11  -5   5 -0.0349 4.16917   3
  11  -5   5 0.10782 4.28409   4
  11   4  -5 30.5359 5.99486   1
  10   4  -5 11.5295 4.93406   1
  10   4  -5 11.7619 4.74794   1
   9   4  -5 3.83980 3.74456   1
   9   4  -5 -2.9380 3.68219   1
   8   4  -5 -1.6411 3.32768   1
   8   4  -5 -0.0044 3.46272   1
  -8  -4   5 -1.1315 2.18893   2
   7   4  -5 46.9904 6.15574   1
   7   4  -5 56.1877 3.34812   5
   7   4  -5 64.3342 6.64527   1
  -7  -4   5 64.6850 4.55113   2
   6   4  -5 16.6393 2.52355   5
   6   4  -5 15.3661 3.73124   1
   6   4  -5 20.6028 2.76493   5
   6   4  -5 20.1392 4.32611   1
   6   4  -5 14.2930 4.01689   1
  -6  -4   5 13.8968 2.52822   2
   5   4  -5 126.836 6.28185   5
   5   4  -5 118.001 8.22439   1
   5   4  -5 103.615 7.89970   1
   5   4  -5 129.885 8.34907   1
   5   4  -5 121.557 6.32577   5
  -5  -4   5 135.306 5.95680   2
   4   4  -5 1393.03 45.4472   1
   4   4  -5 1369.81 42.5756   2
   4   4  -5 1326.18 43.6420   5
   4   4  -5 1263.92 45.0813   1
  -4  -4   5 1388.05 42.8768   2
   3   4  -5 158.068 8.71614   1
   3   4  -5 181.517 9.03865   1
   3   4  -5 160.012 7.45855   5
   3   4  -5 163.749 6.82647   2
  -3  -4   5 160.027 6.67956   2
   2   4  -5 2359.63 72.9604   2
   2   4  -5 2165.78 73.3599   5
   2   4  -5 2408.07 74.6764   1
   2   4  -5 2297.43 74.5125   1
  -2  -4   5 2434.06 73.7676   5
  -2  -4   5 2326.38 74.8051   1
  -2  -4   5 2346.59 72.5282   2
   1   4  -5 118.556 5.31821   2
   1   4  -5 115.572 6.43288   1
  -1  -4   5 121.478 6.81885   1
  -1  -4   5 120.768 4.89897   2
   0   4  -5 8.96348 1.45435   2
   0  -4   5 8.53849 1.45457   5
   0  -4   5 9.84616 1.22542   2
   0  -4   5 5.93605 2.02192   1
  -1   4  -5 13.0791 1.58106   2
   1  -4   5 10.7721 0.96126   2
   1  -4   5 12.3639 0.96585   2
   1  -4   5 11.1328 2.26235   1
   1  -4   5 18.3040 1.74860   5
   1  -4   5 12.6274 2.29729   1
   1  -4   5 12.9477 2.45298   1
  -2   4  -5 8.61071 1.19830   2
   2  -4   5 7.99377 1.92789   1
   2  -4   5 6.37828 0.97637   5
   2  -4   5 18.3364 2.56827   1
   2  -4   5 7.60769 1.57572   4
   2  -4   5 6.75553 2.05158   1
   3  -4   5 33.7354 3.33521   1
   3  -4   5 31.9038 3.10632   1
   3  -4   5 30.3613 2.99135   4
   3  -4   5 22.8686 2.76033   1
   4  -4   5 992.247 30.7156   1
   4  -4   5 978.977 31.8313   4
   4  -4   5 944.316 30.9371   1
   4  -4   5 876.878 30.5263   1
   5  -4   5 356.968 11.7045   1
   5  -4   5 289.093 11.4706   1
   5  -4   5 355.144 13.7948   4
   5  -4   5 347.368 11.9282   1
   6  -4   5 31.2668 4.44839   4
   7  -4   5 185.803 10.5877   4
   7  -4   5 198.572 10.4117   3
   8  -4   5 27.7916 4.98804   4
   8  -4   5 27.2908 4.88650   3
   9  -4   5 2.11565 3.82063   4
   9  -4   5 2.58001 3.50092   3
  10  -4   5 6.12131 4.46601   4
  10  -4   5 7.29786 4.08759   3
  11  -4   5 -4.7035 3.73391   4
  11  -4   5 -0.9722 3.48649   3
  12  -4   5 8.68107 4.56067   3
  12  -4   5 -6.6944 4.63105   4
  11   3  -5 4.27275 4.31651   1
  11   3  -5 3.83859 4.19372   1
  10   3  -5 2.19929 3.85787   1
  10   3  -5 1.96139 3.56263   1
   9   3  -5 23.8161 4.95575   1
   9   3  -5 23.0533 4.83734   1
   8   3  -5 233.044 12.1135   1
   8   3  -5 196.779 11.6958   1
   8   3  -5 240.879 17.2528   1
  -8  -3   5 234.525 9.76857   2
   7   3  -5 3.68471 2.78883   1
   7   3  -5 6.39472 3.37661   1
   7   3  -5 2.29259 3.07880   1
  -7  -3   5 5.22019 2.05912   2
   6   3  -5 12.5858 1.90172   5
   6   3  -5 10.3126 3.49407   1
   6   3  -5 10.6992 3.44133   1
   6   3  -5 9.52337 3.18285   1
   6   3  -5 10.4911 1.91261   5
  -6  -3   5 9.89526 2.24277   2
   5   3  -5 263.615 10.3003   5
   5   3  -5 273.846 10.3144   5
   5   3  -5 276.627 12.4344   1
   5   3  -5 283.857 12.5878   1
   5   3  -5 258.760 12.2762   1
  -5  -3   5 262.796 9.92206   2
   4   3  -5 12.5672 2.15241   5
   4   3  -5 16.4686 3.45728   1
   4   3  -5 16.3513 3.35149   1
   4   3  -5 13.7435 3.18560   1
   4   3  -5 13.0995 2.43094   5
   4   3  -5 14.8666 1.52879   2
   4   3  -5 12.4224 1.33151   2
  -4  -3   5 14.7184 2.08160   2
   3   3  -5 1125.75 37.4546   5
   3   3  -5 1106.76 38.6630   1
   3   3  -5 1179.63 36.8945   2
   3   3  -5 1225.82 38.9751   1
  -3  -3   5 1181.48 36.8447   2
   2   3  -5 45.0197 3.26327   5
   2   3  -5 41.6969 2.89460   2
   2   3  -5 48.4318 4.25797   1
   2   3  -5 53.8453 4.36338   1
  -2  -3   5 43.1493 4.00413   1
  -2  -3   5 41.1219 2.75553   2
   1   3  -5 842.632 27.3055   1
   1   3  -5 802.154 27.1909   1
   1   3  -5 815.634 26.1385   2
  -1  -3   5 824.875 27.6025   1
  -1  -3   5 782.198 25.6627   2
  -1  -3   5 790.619 26.1916   5
   0   3  -5 8.49360 1.31700   2
   0  -3   5 5.01364 1.57426   1
   0  -3   5 6.63283 1.17061   5
  -1   3  -5 118.023 4.63786   2
   1  -3   5 119.018 5.87037   1
   1  -3   5 116.601 5.64694   1
   1  -3   5 119.504 4.63941   5
   1  -3   5 121.932 5.68100   1
   1  -3   5 125.728 4.46684   2
   1  -3   5 117.986 4.06568   2
  -2   3  -5 495.169 15.6133   2
   2  -3   5 503.936 16.7038   4
   2  -3   5 499.197 15.5559   5
   2  -3   5 487.990 17.1142   1
   2  -3   5 513.505 16.9886   1
   2  -3   5 457.006 16.8002   1
   3  -3   5 655.987 23.0138   1
   3  -3   5 719.638 23.8170   4
   3  -3   5 701.320 23.3710   1
   3  -3   5 756.361 23.2151   1
   4  -3   5 52.0675 2.87563   1
   4  -3   5 43.2006 2.90432   1
   4  -3   5 50.5165 4.08767   4
   4  -3   5 38.9800 2.67873   1
   5  -3   5 53.6108 4.96873   4
   6  -3   5 45.2746 4.98318   3
   6  -3   5 52.8217 5.47475   4
   7  -3   5 -0.3038 2.47791   3
   7  -3   5 -2.9812 2.70151   4
   8  -3   5 281.312 13.6116   3
   8  -3   5 305.896 14.5998   4
   9  -3   5 5.92746 3.56587   3
   9  -3   5 7.39066 4.41202   4
  10  -3   5 16.4868 4.51154   3
  10  -3   5 18.2983 5.50810   4
  11  -3   5 15.6995 5.93524   4
  11  -3   5 18.2327 4.94376   3
  12  -3   5 -0.9875 4.72574   4
  12  -3   5 3.97158 4.08493   3
  12   2  -5 6.36271 4.32940   1
  12   2  -5 11.9125 4.58534   1
  11   2  -5 4.23522 3.75054   1
  11   2  -5 1.88619 3.61326   1
  10   2  -5 8.54658 3.89590   1
  10   2  -5 16.5532 4.18457   1
   9   2  -5 0.32783 3.81032   1
   9   2  -5 -2.5772 2.81233   1
   9   2  -5 -0.6739 2.80038   1
   8   2  -5 12.8879 3.69009   1
   8   2  -5 8.80915 3.52236   1
   8   2  -5 12.5207 3.76024   1
   7   2  -5 7.39918 3.07080   1
   7   2  -5 -0.7491 2.77819   1
   7   2  -5 3.01761 3.02349   1
  -7  -2   5 3.89331 1.71287   2
   6   2  -5 63.1961 5.77872   1
   6   2  -5 40.0112 4.90882   1
   6   2  -5 60.7281 5.81246   1
  -6  -2   5 58.5516 3.50869   2
   5   2  -5 1339.95 49.0269   1
   5   2  -5 1512.16 47.2294   5
   5   2  -5 1517.12 49.6440   1
   5   2  -5 1538.32 47.2195   5
   5   2  -5 1576.62 49.5482   1
  -5  -2   5 1526.22 47.1383   2
   4   2  -5 2078.44 63.7995   5
   4   2  -5 2004.99 65.4370   1
   4   2  -5 1854.33 64.9630   1
   4   2  -5 2080.62 63.7543   5
   4   2  -5 2152.38 65.4168   1
  -4  -2   5 2035.76 63.2273   2
   3   2  -5 129.684 5.03351   2
   3   2  -5 119.354 7.80836   1
   3   2  -5 129.739 5.78472   5
   3   2  -5 132.993 6.78007   1
   3   2  -5 143.638 6.94421   1
   3   2  -5 137.978 5.78671   5
  -3  -2   5 129.671 5.23202   2
   2   2  -5 164.102 6.64907   5
   2   2  -5 166.996 7.46890   1
   2   2  -5 160.487 7.36930   1
   2   2  -5 170.169 6.35492   2
   2   2  -5 171.109 6.77691   5
  -2  -2   5 169.383 6.13132   2
   1   2  -5 124.594 5.13228   2
   1   2  -5 128.377 5.99539   1
   1   2  -5 132.769 6.03969   1
  -1  -2   5 125.592 4.81474   2
  -1  -2   5 138.190 6.14283   5
  -1  -2   5 129.031 6.15256   1
   0   2  -5 196.146 7.75508   1
   0   2  -5 185.808 6.85091   2
   0   2  -5 192.039 7.63705   1
   0  -2   5 181.565 6.81532   5
   0  -2   5 183.629 6.47701   2
   0  -2   5 187.785 7.87203   1
  -1   2  -5 22.0055 1.61755   2
   1  -2   5 24.5276 2.30848   1
   1  -2   5 24.6564 1.65001   5
   1  -2   5 26.5223 2.48733   1
   1  -2   5 25.5507 2.33423   1
   1  -2   5 23.9335 1.23042   2
  -2   2  -5 125.733 4.74846   2
   2  -2   5 127.509 5.26703   1
   2  -2   5 123.988 5.40316   1
   2  -2   5 133.715 5.47206   4
   2  -2   5 114.261 5.15130   1
   2  -2   5 126.350 4.23394   5
   3  -2   5 267.473 9.52293   1
   3  -2   5 249.222 9.30303   1
   3  -2   5 269.510 10.3703   4
   3  -2   5 287.012 9.44198   1
   4  -2   5 1523.38 49.4467   4
   4  -2   5 1609.00 47.3235   1
   4  -2   5 1441.50 47.2518   1
   4  -2   5 1518.56 47.3688   1
   5  -2   5 1122.98 38.0365   3
   5  -2   5 1160.26 38.5300   4
   6  -2   5 92.2970 6.94163   4
   6  -2   5 101.523 6.56569   3
   7  -2   5 351.658 15.7551   4
   7  -2   5 353.655 14.9356   3
   8  -2   5 6.98122 3.55554   3
   8  -2   5 2.02207 3.31521   4
   9  -2   5 1.21247 3.26637   3
   9  -2   5 -2.1614 3.77906   4
  10  -2   5 45.8625 6.29750   3
  10  -2   5 60.8931 8.07309   4
  11  -2   5 14.3811 4.56762   3
  11  -2   5 16.2114 5.98544   4
  12  -2   5 -1.4185 4.85386   4
  12   1  -5 10.3211 4.09059   1
  12   1  -5 9.36868 4.00896   1
  11   1  -5 -0.6811 3.21620   1
  11   1  -5 4.02170 3.30626   1
  10   1  -5 -1.4968 2.73869   1
  10   1  -5 -2.6896 2.65388   1
   9   1  -5 1.44294 2.82895   1
   9   1  -5 2.36246 2.75865   1
   9   1  -5 0.32428 2.59655   1
   8   1  -5 15.3474 3.47372   1
   8   1  -5 14.6762 3.58914   1
   8   1  -5 16.0744 3.50116   1
   7   1  -5 33.7258 4.36313   1
   7   1  -5 29.0128 4.07091   1
   7   1  -5 24.3991 4.00068   1
  -7  -1   5 30.1430 2.40455   2
   6   1  -5 147.579 8.08461   1
   6   1  -5 138.510 8.02986   1
   6   1  -5 154.923 8.19086   1
  -6  -1   5 155.267 5.84654   2
   5   1  -5 23.6257 3.42678   1
   5   1  -5 36.6740 4.04082   1
   5   1  -5 20.1263 3.23584   1
  -5  -1   5 26.5767 2.20752   2
   4   1  -5 722.764 23.3583   5
   4   1  -5 747.150 24.9644   1
   4   1  -5 714.807 24.8506   1
   4   1  -5 716.216 23.3991   5
   4   1  -5 726.718 25.1322   1
  -4  -1   5 728.951 23.1217   2
   3   1  -5 5.47863 1.71655   1
   3   1  -5 6.23505 1.25766   5
   3   1  -5 7.83926 1.92881   1
   3   1  -5 6.93041 1.30662   5
   3   1  -5 7.41181 0.68036   2
   3   1  -5 8.84384 0.76915   2
   3   1  -5 6.36140 1.81244   1
  -3  -1   5 8.27157 1.20393   2
   2   1  -5 34.2806 2.44934   5
   2   1  -5 33.4033 2.25475   5
   2   1  -5 42.4238 3.16680   1
   2   1  -5 35.3571 3.03095   1
   2   1  -5 36.5500 2.08556   2
  -2  -1   5 33.8661 2.01185   2
   1   1  -5 393.779 13.5983   1
   1   1  -5 387.682 12.8228   2
   1   1  -5 381.871 12.9224   5
   1   1  -5 380.042 13.1667   5
   1   1  -5 383.573 13.5551   1
  -1  -1   5 383.254 13.8078   1
   0   1  -5 1429.98 44.2005   2
   0   1  -5 1413.45 44.8868   1
   0  -1   5 1413.42 45.1415   1
   0  -1   5 1405.65 43.8512   2
   0  -1   5 1402.89 44.1694   5
  -1   1  -5 887.558 27.4687   2
   1  -1   5 883.322 28.2485   1
   1  -1   5 848.906 27.4331   5
   1  -1   5 852.791 28.3684   1
   1  -1   5 889.118 28.2497   1
   1  -1   5 886.695 27.0681   2
   2  -1   5 6.31697 1.17696   1
   2  -1   5 5.46335 1.30034   4
   2  -1   5 7.76176 0.74158   5
   2  -1   5 6.66448 1.23169   1
   2  -1   5 10.6685 1.43636   1
   3  -1   5 1.24291 0.81893   1
   3  -1   5 1.96667 0.87738   1
   3  -1   5 0.17899 0.99691   3
   3  -1   5 1.94858 0.90897   1
   3  -1   5 1.61315 1.24293   4
   4  -1   5 595.027 20.8522   3
   4  -1   5 589.828 19.0557   1
   4  -1   5 593.541 19.0396   1
   4  -1   5 610.951 21.2886   4
   5  -1   5 275.243 11.5705   3
   5  -1   5 291.182 12.3194   4
   6  -1   5 94.6506 7.05086   4
   6  -1   5 98.2335 6.38658   3
   7  -1   5 289.341 13.9495   4
   7  -1   5 292.389 12.9385   3
   8  -1   5 17.2252 4.10920   3
   8  -1   5 14.1942 4.43609   4
   9  -1   5 30.2846 6.12641   4
   9  -1   5 39.4118 5.49299   3
  10  -1   5 21.9407 4.84899   3
  10  -1   5 16.0325 5.20848   4
  11  -1   5 -6.4713 4.23170   4
  11  -1   5 2.46301 1.92698   1
  12  -1   5 0.75701 2.18223   1
  12  -1   5 5.10699 2.22552   1
  12  -1   5 -4.9646 5.04794   4
  12   0  -5 0.92857 3.23119   1
  12   0  -5 2.98613 3.39677   1
  11   0  -5 1.92970 3.05190   1
  11   0  -5 0.85151 2.78025   1
  10   0  -5 11.9781 3.39179   1
  10   0  -5 15.0074 3.84006   1
  10   0  -5 16.0785 3.54430   1
   9   0  -5 1.30780 2.48563   1
   9   0  -5 5.20299 2.82605   1
   9   0  -5 -2.0020 2.40405   1
   8   0  -5 31.8697 4.23975   1
   8   0  -5 24.2941 3.83081   1
   8   0  -5 25.3844 3.76009   1
   7   0  -5 16.4711 3.25008   1
   7   0  -5 23.8575 3.44530   1
   7   0  -5 24.9699 3.57846   1
   6   0  -5 2.77474 2.11720   1
   6   0  -5 2.11260 2.15739   1
   6   0  -5 4.61369 2.14873   1
  -6   0   5 3.98612 1.32800   2
   5   0  -5 2181.50 66.5233   1
   5   0  -5 2128.47 66.6989   1
   5   0  -5 1924.41 66.1990   1
  -5   0   5 2121.14 64.4448   2
   4   0  -5 344.423 12.5466   1
   4   0  -5 311.770 12.4280   1
   4   0  -5 333.984 12.4825   1
  -4   0   5 322.242 10.7571   2
   3   0  -5 216.072 8.48426   1
   3   0  -5 203.725 7.46982   5
   3   0  -5 214.064 8.61826   1
   3   0  -5 208.334 8.42897   1
   3   0  -5 199.131 7.33499   5
  -3   0   5 201.539 7.06161   2
   2   0  -5 729.222 23.9386   5
   2   0  -5 760.536 24.7554   1
   2   0  -5 757.006 23.4886   2
   2   0  -5 772.839 24.7834   1
   2   0  -5 742.470 24.1577   5
   2   0  -5 734.084 24.9583   1
  -2   0   5 746.859 23.5671   2
   1   0  -5 78.3679 4.08094   1
   1   0  -5 75.7998 3.35031   2
   1   0  -5 82.4759 3.75194   5
  -1   0   5 82.3998 3.21006   2
  -1   0   5 79.9455 5.27436   1
   0   0  -5 75.5610 3.26061   2
   0   0  -5 70.2587 3.77133   1
   0   0  -5 81.1915 3.93097   1
   0   0   5 70.2197 3.90597   1
   0   0   5 88.9534 3.64544   5
   0   0   5 72.4863 2.96649   2
  -1   0  -5 92.4202 3.68870   2
   1   0   5 100.018 5.51594   1
   1   0   5 97.0853 3.37618   2
   1   0   5 93.5085 4.45584   1
   1   0   5 94.5128 4.08176   4
   1   0   5 89.4394 3.65912   5
   1   0   5 91.3209 4.02371   3
  -2   0  -5 3240.18 99.6710   2
   2   0   5 3165.17 100.552   1
   2   0   5 3310.80 100.872   3
   2   0   5 3226.03 100.875   4
   2   0   5 3220.77 100.699   1
   2   0   5 3343.34 100.625   1
   3   0   5 557.221 19.6182   4
   3   0   5 575.638 18.7456   1
   3   0   5 568.372 18.6700   1
   3   0   5 573.359 19.4543   3
   4   0   5 3662.21 113.050   1
   4   0   5 3646.47 113.053   1
   4   0   5 3721.79 115.035   4
   4   0   5 3635.46 114.411   3
   5   0   5 26.2507 2.10637   1
   5   0   5 23.2519 2.17844   1
   5   0   5 27.7924 3.59886   3
   5   0   5 25.7972 3.79487   4
   6   0   5 481.327 16.0145   1
   6   0   5 486.281 19.3339   4
   6   0   5 484.720 15.9797   1
   6   0   5 479.608 18.2265   3
   7   0   5 34.8354 5.25953   4
   7   0   5 33.3678 2.83523   1
   7   0   5 41.4557 2.95110   1
   7   0   5 45.5974 4.98788   3
   8   0   5 5.39141 3.92641   4
   8   0   5 0.90162 2.65190   3
   8   0   5 5.52999 1.69413   1
   8   0   5 1.86612 1.59723   1
   9   0   5 1.89210 2.39086   1
   9   0   5 10.4362 2.51460   1
   9   0   5 14.8453 4.99410   4
  10   0   5 35.0481 7.04765   4
  10   0   5 38.4297 3.83034   1
  10   0   5 30.0523 3.41699   1
  11   0   5 2.71131 2.51850   1
  11   0   5 -4.5369 4.71583   4
  11   0   5 0.23592 2.16349   1
  12   0   5 7.17999 2.75975   1
  12   0   5 -1.5029 5.27372   4
  12   0   5 6.13083 2.83047   1
  13   0   5 5.11829 3.05259   1
  12  -1  -5 1.26689 3.07049   1
  12  -1  -5 4.85303 3.23039   1
  11  -1  -5 -1.8682 3.12662   1
  11  -1  -5 1.70257 2.88105   1
  11  -1  -5 1.72425 2.76877   1
  10  -1  -5 2.00871 2.56977   1
  10  -1  -5 -1.3110 2.62898   1
  10  -1  -5 -1.0795 2.45471   1
   9  -1  -5 12.8103 3.32661   1
   9  -1  -5 13.5234 3.31181   1
   9  -1  -5 8.59262 2.95563   1
   8  -1  -5 29.8171 3.98836   1
   8  -1  -5 34.6324 4.10072   1
   8  -1  -5 39.3013 4.45310   1
   7  -1  -5 6.19515 2.37498   1
   7  -1  -5 4.33672 2.42623   1
   7  -1  -5 2.22481 2.20558   1
   6  -1  -5 133.565 7.06224   1
   6  -1  -5 148.296 7.34671   1
   6  -1  -5 139.553 7.13199   1
   5  -1  -5 240.669 9.96083   1
   5  -1  -5 231.783 9.79069   1
   5  -1  -5 241.025 9.89016   1
   4  -1  -5 15.9386 2.33059   1
   4  -1  -5 23.5032 2.75317   1
   4  -1  -5 21.3624 2.62347   1
  -4   1   5 18.1063 1.40042   2
   3  -1  -5 947.251 30.4472   1
   3  -1  -5 904.941 29.1843   5
   3  -1  -5 916.783 30.6190   1
   3  -1  -5 966.100 30.4806   1
   3  -1  -5 931.407 29.3188   5
  -3   1   5 922.725 29.0124   2
   2  -1  -5 46.6342 3.26815   1
   2  -1  -5 44.6487 1.76544   2
   2  -1  -5 47.2632 3.17770   1
   2  -1  -5 48.5746 1.83124   2
   2  -1  -5 49.0095 2.41632   5
   2  -1  -5 49.1435 3.26325   1
   2  -1  -5 47.1293 2.65811   5
  -2   1   5 47.5849 2.16991   2
   1  -1  -5 1498.80 46.2122   2
   1  -1  -5 1513.92 47.3010   1
   1  -1  -5 1535.24 47.3250   1
   1  -1  -5 1454.51 46.6967   5
   1  -1  -5 1457.49 46.3976   5
  -1   1   5 1465.79 46.0846   2
   0  -1  -5 2453.02 76.0266   2
   0  -1  -5 2422.70 76.4379   5
   0  -1  -5 2369.55 76.8422   1
   0  -1  -5 2536.25 76.9533   1
   0   1   5 2445.91 75.8053   3
   0   1   5 2446.07 77.0101   1
   0   1   5 2552.08 75.7870   2
  -1  -1  -5 1714.45 53.9070   2
   1   1   5 1772.35 54.3092   4
   1   1   5 1789.29 53.6021   2
   1   1   5 1722.70 54.1585   3
   1   1   5 1718.95 53.9642   5
   1   1   5 1738.40 54.2118   5
   1   1   5 1703.91 54.8062   1
  -2  -1  -5 95.2720 3.79497   2
   2   1   5 97.8995 4.58178   1
   2   1   5 103.570 4.73638   1
   2   1   5 98.7022 3.35246   2
   2   1   5 101.993 4.76264   4
   2   1   5 100.894 3.41580   2
   2   1   5 98.0351 4.00378   5
   2   1   5 96.7442 4.64401   1
   2   1   5 88.3149 4.55942   1
   2   1   5 97.7185 4.53919   3
  -3  -1  -5 734.252 22.6662   2
   3   1   5 720.566 24.5567   4
   3   1   5 709.176 23.8658   1
   3   1   5 728.543 23.8500   1
   3   1   5 731.085 24.2517   3
   4   1   5 27.9670 2.56305   1
   4   1   5 28.5875 2.52225   1
   4   1   5 30.1878 3.19751   3
   4   1   5 33.9623 3.84497   4
   5   1   5 166.424 8.86641   4
   5   1   5 178.102 7.21353   1
   5   1   5 179.418 8.34560   3
   5   1   5 169.761 7.18980   1
   6   1   5 5.11887 2.93960   4
   6   1   5 5.83779 1.76410   1
   6   1   5 3.06888 2.50265   3
   6   1   5 5.33230 1.77522   1
   7   1   5 41.1215 3.68646   1
   7   1   5 38.2970 5.45103   4
   7   1   5 48.8814 3.82805   1
   8   1   5 75.1619 5.19696   1
   8   1   5 73.4248 5.23481   1
   8   1   5 77.4310 7.99766   4
   9   1   5 -2.3052 2.03707   1
   9   1   5 0.45729 2.29652   1
   9   1   5 -6.1952 3.96352   4
  10   1   5 3.43741 4.87864   4
  10   1   5 4.77306 2.69314   1
  10   1   5 10.6340 3.02393   1
  11   1   5 3.99564 2.77667   1
  11   1   5 0.05000 5.05545   4
  11   1   5 3.73078 2.69610   1
  12   1   5 2.50378 5.16832   4
  12   1   5 6.36787 3.08186   1
  12   1   5 8.94249 3.16723   1
  13   1   5 9.33138 3.71079   1
  12  -2  -5 6.17017 3.10522   1
  12  -2  -5 2.72220 3.03286   1
  11  -2  -5 1.74079 2.59977   1
  11  -2  -5 0.62078 2.95324   1
  11  -2  -5 0.66168 2.60348   1
  10  -2  -5 1.51756 2.66746   1
  10  -2  -5 3.59575 2.66406   1
  10  -2  -5 9.31843 3.33094   1
   9  -2  -5 51.5921 5.27415   1
   9  -2  -5 59.3320 5.73782   1
   9  -2  -5 57.9757 5.47804   1
   8  -2  -5 16.1842 3.30972   1
   8  -2  -5 33.7295 4.22450   1
   8  -2  -5 26.6912 3.65368   1
   7  -2  -5 47.3932 4.67422   1
   7  -2  -5 50.3430 4.85841   1
   7  -2  -5 49.8473 4.76453   1
   6  -2  -5 202.095 8.60161   1
   6  -2  -5 166.717 8.23489   1
   6  -2  -5 200.923 8.78087   1
   5  -2  -5 1342.76 43.0194   1
   5  -2  -5 1202.28 42.5018   1
   5  -2  -5 1424.89 42.8801   1
   4  -2  -5 86.1555 4.65230   1
   4  -2  -5 73.0507 4.48881   1
   4  -2  -5 66.9751 4.47387   1
   4  -2  -5 66.3153 3.20100   3
   3  -2  -5 340.721 12.2659   1
   3  -2  -5 321.909 12.3055   1
   3  -2  -5 324.641 10.5578   3
   3  -2  -5 327.314 10.6050   5
   3  -2  -5 323.797 12.1687   1
   3  -2  -5 325.542 10.7113   5
  -3   2   5 330.595 10.5983   2
   2  -2  -5 130.663 6.15113   1
   2  -2  -5 128.287 5.27364   5
   2  -2  -5 130.156 5.01101   5
   2  -2  -5 136.957 6.09953   1
   2  -2  -5 147.546 6.23053   1
  -2   2   5 128.820 4.75868   2
   1  -2  -5 522.415 16.8507   2
   1  -2  -5 542.854 17.1484   5
   1  -2  -5 502.649 18.0697   1
   1  -2  -5 543.861 18.2060   1
   1  -2  -5 531.923 17.5130   5
  -1   2   5 522.511 16.8381   2
   0  -2  -5 50.4728 2.50660   2
   0  -2  -5 47.5775 2.49192   5
   0  -2  -5 48.0474 2.91746   5
   0   2   5 48.2785 2.26063   2
   0   2   5 47.3275 3.43010   1
   0   2   5 47.3737 2.25301   2
  -1  -2  -5 747.807 24.0388   2
  -1  -2  -5 749.105 25.0102   1
   1   2   5 750.942 24.3555   4
   1   2   5 744.295 24.1789   5
   1   2   5 754.427 24.4521   5
   1   2   5 766.397 23.7645   2
   1   2   5 757.208 25.2382   1
  -2  -2  -5 1866.02 57.8717   2
   2   2   5 1858.65 57.4988   2
   2   2   5 1868.15 59.1172   1
   2   2   5 1863.22 58.2192   5
   2   2   5 1855.59 58.7528   4
  -3  -2  -5 95.0613 3.87219   2
   3   2   5 97.8346 4.92390   1
   3   2   5 90.3177 5.15478   4
   3   2   5 89.1531 4.92008   1
   3   2   5 94.4900 4.01395   5
  -4  -2  -5 38.4124 2.14631   2
   4   2   5 39.1763 3.44269   1
   4   2   5 44.5504 4.37724   4
   4   2   5 38.2861 1.96417   5
   4   2   5 42.8654 3.45989   1
   5   2   5 74.2373 4.75024   1
   5   2   5 73.2847 5.88601   4
   5   2   5 78.0721 4.88480   1
   6   2   5 4.10591 2.09012   1
   6   2   5 2.32732 2.08391   1
   6   2   5 -0.5082 2.45785   4
   7   2   5 16.7997 3.09359   1
   7   2   5 12.9844 2.76577   1
   7   2   5 13.4368 3.71745   4
   8   2   5 44.8625 4.89376   1
   8   2   5 38.6821 4.87501   1
   8   2   5 44.0111 6.59568   4
   9   2   5 33.0916 6.62998   4
   9   2   5 31.5911 4.42651   1
   9   2   5 26.1163 4.31163   1
  10   2   5 24.0518 4.03881   1
  10   2   5 18.1505 6.00626   4
  10   2   5 23.5783 4.21421   1
  11   2   5 0.98513 5.21129   4
  11   2   5 4.13614 3.07015   1
  11   2   5 1.25386 3.11129   1
  12   2   5 1.39666 5.38415   4
  12   2   5 3.22047 3.38443   1
  12   2   5 7.81423 3.52361   1
  11  -3  -5 -1.8856 2.63526   1
  11  -3  -5 -1.7531 2.57510   1
  11  -3  -5 -0.0533 2.97571   1
  10  -3  -5 24.6759 4.27333   1
  10  -3  -5 12.9121 3.50303   1
  10  -3  -5 19.9653 3.63632   1
   9  -3  -5 4.54624 2.79934   1
   9  -3  -5 2.12707 2.75851   1
   9  -3  -5 6.01152 2.93857   1
   8  -3  -5 5.25455 2.88372   1
   8  -3  -5 4.08200 2.85979   1
   8  -3  -5 4.97852 2.78412   1
   7  -3  -5 220.417 10.0250   1
   7  -3  -5 195.709 9.56869   1
   7  -3  -5 225.558 9.86975   1
   6  -3  -5 44.4736 4.35320   1
   6  -3  -5 40.4660 3.48106   3
   6  -3  -5 42.2128 4.22028   1
   6  -3  -5 44.6167 4.28699   1
   5  -3  -5 16.0367 2.85836   1
   5  -3  -5 16.4106 2.09746   3
   5  -3  -5 14.7246 2.62088   1
   5  -3  -5 17.4234 2.77597   1
   4  -3  -5 375.630 14.0311   1
   4  -3  -5 377.348 12.7641   3
   4  -3  -5 370.477 14.0510   1
   4  -3  -5 389.947 14.3584   1
   3  -3  -5 347.285 13.6191   1
   3  -3  -5 373.927 13.5939   1
   3  -3  -5 371.377 13.5718   1
  -3   3   5 361.100 11.7476   2
   2  -3  -5 128.070 5.02790   5
   2  -3  -5 133.667 5.38709   5
   2  -3  -5 133.002 6.53803   1
   2  -3  -5 136.994 6.42267   1
   2  -3  -5 131.838 6.35061   1
  -2   3   5 135.644 4.88320   2
   1  -3  -5 110.961 5.89532   1
   1  -3  -5 120.776 8.38212   1
   1  -3  -5 120.101 5.34603   5
   1  -3  -5 124.974 4.61697   2
   1  -3  -5 140.012 6.26437   1
   1  -3  -5 132.156 4.95551   5
  -1   3   5 125.234 4.69220   2
   0  -3  -5 457.991 16.6019   1
   0  -3  -5 454.104 15.2568   2
   0  -3  -5 464.682 15.4198   5
   0  -3  -5 446.840 16.6109   1
   0  -3  -5 483.612 16.0022   5
   0  -3  -5 481.703 16.7613   1
   0   3   5 465.512 16.7657   1
   0   3   5 468.329 15.1108   2
  -1  -3  -5 259.043 10.5449   5
  -1  -3  -5 268.949 10.4817   1
  -1  -3  -5 262.022 9.23861   2
   1   3   5 265.620 9.04367   2
   1   3   5 261.469 10.5882   1
   1   3   5 263.976 9.52965   4
  -2  -3  -5 292.215 10.1658   2
   2   3   5 295.093 11.6661   1
   2   3   5 292.819 9.87356   2
   2   3   5 285.532 10.5583   5
   2   3   5 290.947 10.9076   4
  -3  -3  -5 2.46302 1.08772   2
   3   3   5 1.28156 1.58567   1
   3   3   5 0.82531 1.45657   1
   3   3   5 2.79916 0.79839   2
   3   3   5 -0.1937 1.60516   4
   3   3   5 1.79185 1.14278   5
  -4  -3  -5 840.295 27.0351   2
   4   3   5 848.519 27.1771   5
   4   3   5 832.108 28.8721   1
   4   3   5 842.216 29.1766   4
   4   3   5 856.226 28.7405   1
  -5  -3  -5 0.90782 0.99967   2
   5   3   5 1.89013 1.77806   1
   5   3   5 0.20633 1.77660   1
   5   3   5 -2.1273 0.77717   5
   5   3   5 -1.2013 2.19828   4
  -6  -3  -5 546.570 17.9658   2
   6   3   5 555.426 20.4157   1
   6   3   5 552.227 20.1707   1
   6   3   5 525.645 21.4211   4
  -7  -3  -5 0.01303 1.18143   2
   7   3   5 -3.0128 2.93848   4
   7   3   5 -3.4896 1.92319   1
   7   3   5 -1.7840 2.25316   1
   8   3   5 -2.7407 3.12708   4
   8   3   5 -3.7736 2.22009   1
   8   3   5 -1.7884 2.55568   1
   9   3   5 119.705 10.7636   4
   9   3   5 136.112 9.00455   1
   9   3   5 125.458 8.40656   1
  10   3   5 14.1037 3.84876   1
  10   3   5 18.5643 4.36951   1
  10   3   5 14.8456 5.62931   4
  11   3   5 4.21766 5.30311   4
  11   3   5 0.78800 3.55459   1
  11   3   5 6.96603 3.47355   1
  12   3   5 7.02406 5.29214   4
  12   3   5 15.8242 4.52968   1
  11  -4  -5 1.33882 2.85795   1
  11  -4  -5 2.28199 2.98672   1
  11  -4  -5 3.62195 3.23303   1
  10  -4  -5 0.95832 2.77150   1
  10  -4  -5 3.15783 2.84643   1
  10  -4  -5 1.59103 2.92140   1
   9  -4  -5 8.21711 3.20125   1
   9  -4  -5 6.67049 3.08660   1
   9  -4  -5 8.11257 3.24891   1
   8  -4  -5 1.56910 2.76942   1
   8  -4  -5 -0.4868 2.63963   1
   8  -4  -5 -2.6243 2.38374   1
   8  -4  -5 -2.5537 2.25934   3
   7  -4  -5 4.33352 2.76754   1
   7  -4  -5 -0.0180 2.70917   1
   7  -4  -5 5.92090 2.96334   1
   7  -4  -5 -0.5272 2.23299   3
   6  -4  -5 45.5758 4.56426   1
   6  -4  -5 31.4800 4.03352   1
   6  -4  -5 52.6989 4.80447   1
   6  -4  -5 45.4395 3.71016   3
   5  -4  -5 306.474 12.7880   1
   5  -4  -5 340.448 12.7870   1
   5  -4  -5 308.896 11.4169   3
   5  -4  -5 303.057 12.5102   1
   4  -4  -5 50.0552 4.52813   1
   4  -4  -5 47.4734 4.40193   1
   4  -4  -5 55.4247 4.56817   1
  -4   4   5 55.9610 2.50152   2
   3  -4  -5 4.77440 1.97222   1
   3  -4  -5 10.8421 2.33276   1
   3  -4  -5 5.08174 1.90872   1
  -3   4   5 5.74025 1.01294   2
   2  -4  -5 1.47630 0.89732   5
   2  -4  -5 1.38376 1.58164   1
   2  -4  -5 -0.4977 1.00680   5
   2  -4  -5 2.26092 1.55413   1
   2  -4  -5 3.32389 1.65707   1
  -2   4   5 1.05674 0.77599   2
   1  -4  -5 57.3790 4.40004   1
   1  -4  -5 56.2680 4.43206   1
   1  -4  -5 59.2964 3.06517   5
   1  -4  -5 63.1368 3.61381   5
   1  -4  -5 61.3364 4.41114   1
   1  -4  -5 57.7880 6.82501   1
   1  -4  -5 54.5995 2.65466   2
  -1   4   5 58.8271 2.81615   2
  -1   4   5 57.3257 2.82611   2
   0  -4  -5 152.404 6.67391   5
   0  -4  -5 152.823 5.91610   2
   0  -4  -5 154.851 6.13062   5
   0  -4  -5 148.375 7.42506   1
   0   4   5 149.758 8.56860   1
   0   4   5 158.829 5.94362   4
   0   4   5 154.991 5.82760   2
  -1  -4  -5 155.077 6.74767   5
  -1  -4  -5 144.404 7.32668   1
  -1  -4  -5 142.330 5.92562   2
   1   4   5 158.897 6.26293   4
   1   4   5 143.291 7.45814   1
   1   4   5 151.251 5.79619   2
  -2  -4  -5 165.900 8.30502   1
  -2  -4  -5 181.556 7.07808   2
   2   4   5 175.709 7.71513   4
   2   4   5 190.110 6.86561   2
   2   4   5 188.552 7.71929   5
   2   4   5 186.474 8.84974   1
  -3  -4  -5 514.707 17.1077   2
   3   4   5 508.544 16.6973   2
   3   4   5 510.862 19.1280   1
   3   4   5 510.638 17.6538   5
   3   4   5 496.659 18.4067   4
  -4  -4  -5 23.7190 2.39421   2
   4   4   5 20.7685 3.42507   1
   4   4   5 24.9508 3.54160   1
   4   4   5 23.6969 1.61045   2
   4   4   5 18.0097 3.26218   4
   4   4   5 18.4048 2.29095   5
   4   4   5 19.0596 1.52674   2
  -5  -4  -5 161.726 6.50804   2
   5   4   5 153.889 8.70073   4
   5   4   5 152.758 6.48696   5
   5   4   5 150.218 8.26353   1
   5   4   5 158.721 8.65635   1
  -6  -4  -5 62.2997 3.92934   2
   6   4   5 62.8928 5.87633   1
   6   4   5 66.2208 6.23083   1
   6   4   5 67.3730 6.78922   4
  -7  -4  -5 16.1427 2.23344   2
   7   4   5 16.3229 4.76979   4
   7   4   5 14.9953 3.70362   1
   7   4   5 18.0905 4.27936   1
   8   4   5 7.06877 3.44847   1
   8   4   5 6.70360 3.18667   1
   8   4   5 3.17964 3.80487   4
   9   4   5 114.375 8.92170   1
   9   4   5 103.501 9.52815   4
   9   4   5 113.433 8.61944   1
  10   4   5 48.0074 6.28314   1
  10   4   5 54.7787 8.43423   4
  11   4   5 9.54150 5.70484   4
  11   4   5 12.6605 4.64786   1
  12   4   5 16.3493 6.96998   4
  12   4   5 13.2114 5.04736   1
  11  -5  -5 3.51116 3.25040   1
  11  -5  -5 11.4192 3.86414   1
  11  -5  -5 5.33397 3.19600   1
  10  -5  -5 10.8042 3.54687   1
  10  -5  -5 8.07456 3.48692   1
  10  -5  -5 14.3663 3.95684   1
   9  -5  -5 47.8031 5.45373   1
   9  -5  -5 35.6953 4.78627   1
   9  -5  -5 44.1225 4.99333   1
   8  -5  -5 12.0344 3.49618   1
   8  -5  -5 24.7802 3.96915   1
   8  -5  -5 27.9549 4.39375   1
   8  -5  -5 22.4618 3.68535   3
   7  -5  -5 0.71021 2.36791   3
   7  -5  -5 -1.4247 2.54936   1
   7  -5  -5 0.38341 2.60139   1
   7  -5  -5 1.30774 2.76421   1
   6  -5  -5 73.5609 5.84843   1
   6  -5  -5 75.5166 6.15600   1
   6  -5  -5 75.1713 5.89035   1
   6  -5  -5 65.3449 4.69469   3
   5  -5  -5 57.5373 5.28548   1
   5  -5  -5 69.2672 5.47356   1
   5  -5  -5 64.2508 5.51772   1
   4  -5  -5 106.125 6.58676   1
   4  -5  -5 131.436 7.10171   1
   4  -5  -5 104.267 6.74933   1
  -4   5   5 111.917 4.41086   2
   3  -5  -5 43.7736 4.45388   1
   3  -5  -5 49.8977 4.50508   1
   3  -5  -5 44.2868 4.31311   1
  -3   5   5 47.4360 2.54346   2
   2  -5  -5 51.7684 3.26512   5
   2  -5  -5 54.2525 4.65589   1
   2  -5  -5 54.6413 4.71318   1
   2  -5  -5 47.1855 4.44295   1
   2  -5  -5 52.8673 4.67200   1
   2  -5  -5 55.1631 2.94137   5
  -2   5   5 55.1310 2.83765   2
   1  -5  -5 331.598 12.3887   5
   1  -5  -5 339.595 11.2043   2
   1  -5  -5 341.463 11.8124   5
   1  -5  -5 346.979 13.8208   1
  -1   5   5 333.302 11.5519   2
   0  -5  -5 642.841 21.2699   5
   0  -5  -5 626.864 20.8381   2
   0  -5  -5 643.059 21.9394   5
   0  -5  -5 648.109 23.2159   1
   0   5   5 653.991 20.9528   2
   0   5   5 631.663 20.8720   4
  -1  -5  -5 36.3903 3.62340   5
  -1  -5  -5 26.3049 3.73498   1
  -1  -5  -5 26.9059 2.55803   2
  -1  -5  -5 27.5574 3.19336   5
   1   5   5 28.0922 2.64322   4
   1   5   5 22.4430 3.38587   1
   1   5   5 30.8045 2.56561   2
  -2  -5  -5 3.33818 2.35025   1
  -2  -5  -5 7.08867 1.75914   2
  -2  -5  -5 6.10435 2.17023   5
   2   5   5 6.13782 1.55174   2
   2   5   5 4.66770 2.15403   4
   2   5   5 4.27285 2.76151   1
   2   5   5 11.3846 2.92067   5
  -3  -5  -5 125.476 5.86063   2
   3   5   5 129.013 6.49427   5
   3   5   5 132.259 5.53054   2
   3   5   5 138.604 6.92045   4
   3   5   5 122.617 7.76581   1
  -4  -5  -5 43.4396 3.36065   2
   4   5   5 29.9010 3.45488   5
   4   5   5 32.2997 2.45076   2
   4   5   5 28.0754 4.18155   1
   4   5   5 40.4188 4.29243   4
  -5  -5  -5 436.126 15.2512   2
   5   5   5 435.678 17.5917   1
   5   5   5 411.953 17.3954   4
   5   5   5 449.120 18.1615   1
   5   5   5 421.415 15.4750   5
  -6  -5  -5 22.5500 2.84579   2
   6   5   5 14.1275 2.23736   5
   6   5   5 11.6685 3.76702   1
   6   5   5 13.8449 3.64229   1
   6   5   5 17.5330 4.08683   4
  -7  -5  -5 7.32918 2.24266   2
   7   5   5 8.26719 3.42061   1
   7   5   5 9.85110 3.78592   1
   7   5   5 9.46623 4.48865   4
  -8  -5  -5 102.874 5.85801   2
   8   5   5 109.264 9.74643   4
   8   5   5 109.323 8.99204   1
   9   5   5 8.91870 4.31676   1
   9   5   5 7.09445 5.09144   4
  10   5   5 3.86377 4.07768   1
  10   5   5 -4.8697 4.87953   4
  11   5   5 1.46427 5.38102   4
  11   5   5 -1.5975 4.00777   1
  12   5   5 3.34905 5.61852   4
  12   5   5 -0.3403 4.62842   1
  10  -6  -5 8.18835 3.90481   1
  10  -6  -5 6.33963 3.49506   1
  10  -6  -5 7.16816 3.30960   1
   9  -6  -5 1.07343 2.84205   1
   9  -6  -5 3.46291 3.34581   1
   9  -6  -5 2.50329 3.03446   1
   8  -6  -5 42.0892 5.04720   1
   8  -6  -5 27.9203 4.62846   1
   8  -6  -5 47.8399 4.99218   3
   8  -6  -5 51.3162 5.64041   1
   7  -6  -5 88.2970 7.15207   1
   7  -6  -5 83.7350 7.10362   1
   7  -6  -5 91.3504 7.43543   1
   7  -6  -5 94.3985 6.12190   3
   6  -6  -5 317.644 15.0226   1
   6  -6  -5 379.184 15.6890   1
   6  -6  -5 400.951 15.6539   1
   5  -6  -5 -0.9134 2.30094   1
   5  -6  -5 -0.1788 2.47191   1
   5  -6  -5 0.62345 2.39089   1
   4  -6  -5 199.716 10.0369   1
   4  -6  -5 210.268 10.1324   1
   4  -6  -5 199.344 10.0731   1
   4  -6  -5 212.433 10.2037   1
  -4   6   5 199.115 7.36007   2
   3  -6  -5 168.648 6.12731   5
   3  -6  -5 165.581 8.93970   1
   3  -6  -5 175.393 9.03585   1
   3  -6  -5 161.323 5.95455   5
  -3   6   5 174.819 6.46724   2
   2  -6  -5 93.3036 6.63726   1
   2  -6  -5 87.9792 6.41770   1
   2  -6  -5 92.0907 4.65349   5
   2  -6  -5 87.6349 4.18578   5
  -2   6   5 82.8430 4.11984   2
   1  -6  -5 -5.1708 1.87158   1
   1  -6  -5 -1.3998 1.63337   5
   1  -6  -5 -1.6667 0.91270   2
   1  -6  -5 -0.9027 1.10679   5
  -1   6   5 -0.4605 0.98031   4
  -1   6   5 -1.2633 1.16591   2
   0  -6  -5 49.7790 5.09694   1
   0  -6  -5 45.2328 3.98069   5
   0  -6  -5 46.1217 3.44486   5
   0  -6  -5 47.6053 3.18822   2
   0   6   5 55.1171 3.14279   4
   0   6   5 44.0681 3.21818   2
  -1  -6  -5 79.4433 4.47161   2
  -1  -6  -5 87.2541 6.62617   1
  -1  -6  -5 86.1803 5.32110   5
  -1  -6  -5 84.5708 4.76209   5
   1   6   5 92.2706 4.73884   4
   1   6   5 86.6587 4.55641   2
   1   6   5 83.3666 6.43189   1
  -2  -6  -5 31.9133 3.05837   2
  -2  -6  -5 26.4533 4.14189   1
   2   6   5 36.4758 4.94579   1
   2   6   5 37.4037 3.61695   4
   2   6   5 41.9007 4.95857   5
   2   6   5 36.7616 3.13063   2
  -3  -6  -5 20.1359 2.67949   2
  -3  -6  -5 15.5408 3.49053   1
   3   6   5 16.4245 2.74487   5
   3   6   5 18.0300 3.92418   1
   3   6   5 17.3057 2.92935   4
   3   6   5 19.9418 2.47539   2
  -4  -6  -5 291.084 11.2920   2
   4   6   5 300.823 12.8783   4
   4   6   5 285.605 10.7029   2
   4   6   5 295.829 12.0200   5
   4   6   5 300.299 14.0254   1
  -5  -6  -5 43.2267 3.91741   2
   5   6   5 46.2029 5.87363   1
   5   6   5 47.6665 2.84074   2
   5   6   5 45.7347 5.30982   4
   5   6   5 41.2682 3.03343   2
   5   6   5 38.7134 3.68539   5
  -6  -6  -5 3.89890 2.25882   2
   6   6   5 6.28478 2.07236   5
   6   6   5 -3.4165 3.17396   4
   6   6   5 1.16718 3.49351   1
   6   6   5 0.00322 4.47866   1
  -7  -6  -5 36.2073 3.91994   2
   7   6   5 32.9290 5.70923   1
   7   6   5 26.6782 5.49770   4
   7   6   5 31.4974 3.11725   5
  -8  -6  -5 124.102 6.98028   2
   8   6   5 124.402 10.3068   1
   8   6   5 119.681 10.3565   4
   9   6   5 1.97978 4.26566   1
   9   6   5 -5.6951 4.45797   4
  10   6   5 -2.3183 4.51680   4
  10   6   5 -3.2214 4.43797   1
  11   6   5 4.34491 5.14567   1
  11   6   5 7.04872 5.81256   4
  10  -7  -5 0.85123 3.25680   1
  10  -7  -5 -0.8781 3.14354   1
   9  -7  -5 16.5731 4.49108   1
   9  -7  -5 11.2832 3.94196   1
   9  -7  -5 22.5697 4.49546   1
   8  -7  -5 -0.6426 3.17311   1
   8  -7  -5 -0.2661 3.08041   1
   8  -7  -5 3.79085 3.10553   1
   7  -7  -5 45.1785 5.71902   1
   7  -7  -5 63.2561 5.32294   3
   7  -7  -5 76.2950 7.19741   1
   7  -7  -5 56.8840 6.06413   1
   6  -7  -5 1.79317 3.07621   1
   6  -7  -5 -0.9125 3.12466   1
   6  -7  -5 -0.4642 2.79691   1
   6  -7  -5 0.30481 3.02433   1
   5  -7  -5 -0.1951 2.73684   1
   5  -7  -5 -3.9335 2.50218   1
   5  -7  -5 2.93255 2.83729   1
   5  -7  -5 -2.8549 2.73788   1
   4  -7  -5 256.173 12.0027   1
   4  -7  -5 229.417 11.6406   1
  -4   7   5 224.275 8.60044   2
   3  -7  -5 43.6780 5.38551   1
   3  -7  -5 41.7882 4.97041   1
   3  -7  -5 41.4699 2.59677   5
  -3   7   5 37.2337 3.06939   2
   2  -7  -5 97.7843 7.15431   1
   2  -7  -5 98.9656 7.54839   1
   2  -7  -5 93.9112 5.21739   5
   2  -7  -5 93.7481 4.57656   5
  -2   7   5 102.602 4.82261   2
   1  -7  -5 428.051 15.6168   5
   1  -7  -5 427.326 13.8775   2
   1  -7  -5 422.975 14.8767   5
   1  -7  -5 428.907 17.8550   1
  -1   7   5 414.537 14.1976   4
  -1   7   5 433.616 14.8837   2
   0  -7  -5 83.4452 6.91781   1
   0  -7  -5 80.8231 4.66062   5
   0  -7  -5 80.7048 4.18509   2
   0   7   5 75.9329 4.06728   4
   0   7   5 68.4929 4.33124   2
  -1  -7  -5 67.5948 5.18027   5
  -1  -7  -5 65.2967 6.55727   1
  -1  -7  -5 53.4055 4.11076   2
  -1  -7  -5 65.1501 4.43973   5
   1   7   5 68.2564 6.69815   1
   1   7   5 59.6914 4.13331   4
   1   7   5 66.5320 4.42080   2
  -2  -7  -5 0.23969 1.85774   2
  -2  -7  -5 -2.6489 1.42691   5
  -2  -7  -5 -2.3410 1.80761   5
  -2  -7  -5 -3.6097 2.33043   1
   2   7   5 -3.3148 1.42751   2
   2   7   5 -2.9673 1.93449   5
   2   7   5 -2.5328 1.75697   4
   2   7   5 -0.9511 2.78082   1
  -3  -7  -5 145.811 6.81197   2
  -3  -7  -5 133.894 8.90815   1
   3   7   5 135.525 9.32213   1
   3   7   5 143.803 7.66442   5
   3   7   5 135.743 6.46952   2
   3   7   5 142.629 7.58310   4
  -4  -7  -5 304.291 12.1705   2
   4   7   5 307.603 15.2710   1
   4   7   5 319.301 13.5439   4
   4   7   5 327.086 13.1533   5
   4   7   5 304.352 11.6005   2
  -5  -7  -5 64.4086 5.15380   2
   5   7   5 71.2297 6.65355   4
   5   7   5 68.4128 5.50736   5
   5   7   5 67.4844 4.11853   2
   5   7   5 65.3484 7.48077   1
  -6  -7  -5 14.7423 3.33039   2
   6   7   5 10.2193 4.20460   4
   6   7   5 9.31446 2.88139   5
   6   7   5 8.25334 4.76969   1
  -7  -7  -5 72.3948 5.79838   2
   7   7   5 85.5624 5.47544   5
   7   7   5 68.2626 8.13403   1
   7   7   5 59.8332 7.44550   4
  -8  -7  -5 31.6148 4.39133   2
   8   7   5 29.3897 6.23817   4
   8   7   5 27.9411 2.96783   5
   8   7   5 30.9053 6.79411   1
  -9  -7  -5 11.7632 3.56293   2
   9   7   5 6.82443 5.11791   4
   9   7   5 2.04838 5.14564   1
  10   7   5 13.3182 5.69397   1
  10   7   5 9.95369 5.22735   4
  11   7   5 0.50574 5.02940   4
  11   7   5 -3.5894 4.68526   1
   9  -8  -5 3.69863 3.46754   1
   9  -8  -5 6.55271 3.83439   1
   9  -8  -5 3.00199 3.50221   1
   8  -8  -5 13.2548 4.17792   1
   8  -8  -5 5.29124 3.83585   1
   8  -8  -5 12.1991 4.13736   1
   7  -8  -5 5.42526 3.62134   1
   6  -8  -5 23.9169 5.35272   1
   6  -8  -5 22.7884 4.77024   1
   5  -8  -5 14.3715 3.84303   1
   5  -8  -5 11.2567 3.95719   1
   4  -8  -5 19.9385 4.21489   1
   4  -8  -5 22.4181 4.78299   1
  -4   8   5 19.8879 2.44886   2
   3  -8  -5 45.5763 5.93809   1
   3  -8  -5 38.3422 2.50065   5
   3  -8  -5 35.9152 5.11802   1
  -3   8   5 38.4786 3.23195   2
   2  -8  -5 2.39670 3.08446   1
   2  -8  -5 -1.9560 3.11893   1
   2  -8  -5 1.99673 1.54081   5
   2  -8  -5 -1.5230 1.75784   5
  -2   8   5 -1.3486 1.93774   2
  -2   8   5 1.35529 1.18340   4
   1  -8  -5 53.4016 2.67216   2
   1  -8  -5 52.2473 2.44784   2
   1  -8  -5 54.6675 6.35139   1
   1  -8  -5 54.3882 4.57194   5
   1  -8  -5 56.2938 3.91532   5
  -1   8   5 52.1697 4.03804   2
  -1   8   5 51.7047 2.96413   4
   0  -8  -5 448.026 18.8616   1
   0  -8  -5 419.829 16.2655   5
   0  -8  -5 429.553 14.6321   2
   0  -8  -5 416.420 15.5212   5
   0   8   5 433.028 15.4382   2
   0   8   5 421.301 14.4420   4
  -1  -8  -5 3.41857 3.19399   1
  -1  -8  -5 -2.6217 1.76172   2
  -1  -8  -5 2.65305 2.40622   5
  -1  -8  -5 4.39998 2.17559   5
   1   8   5 0.23768 1.93414   2
   1   8   5 2.86873 1.76929   4
   1   8   5 0.43872 3.21242   1
  -2  -8  -5 13.4029 2.92279   2
  -2  -8  -5 18.8629 3.89038   5
  -2  -8  -5 19.7794 2.93274   5
  -2  -8  -5 17.6631 4.40805   1
   2   8   5 22.5374 3.05107   4
   2   8   5 19.1026 3.08205   2
   2   8   5 22.9207 4.77359   5
   2   8   5 10.7425 4.23208   1
  -3  -8  -5 105.044 6.04965   2
  -3  -8  -5 95.3846 6.85605   5
  -3  -8  -5 88.5296 8.41749   1
  -3  -8  -5 117.770 9.62712   5
   3   8   5 96.9173 5.77047   2
   3   8   5 100.279 9.04063   1
   3   8   5 106.254 6.59303   4
   3   8   5 95.3889 6.95868   5
  -4  -8  -5 -5.6843 2.27850   2
   4   8   5 -2.2049 1.91740   2
   4   8   5 -3.9898 2.61673   4
   4   8   5 -0.7529 2.86314   5
   4   8   5 -7.4243 3.92285   1
  -5  -8  -5 2.62688 2.68577   2
   5   8   5 -0.4531 4.25799   1
   5   8   5 3.73569 2.84792   5
   5   8   5 0.92535 1.86284   2
   5   8   5 -4.8318 2.94357   4
  -6  -8  -5 17.6811 3.55125   2
   6   8   5 15.5040 5.47581   1
   6   8   5 15.0468 2.01909   2
   6   8   5 16.7045 3.24225   5
   6   8   5 14.4714 4.46671   4
  -7  -8  -5 25.7741 4.06040   2
   7   8   5 27.0420 3.85462   5
   7   8   5 27.8232 5.74869   4
   7   8   5 20.4852 6.10583   1
  -8  -8  -5 -0.5845 3.09787   2
   8   8   5 -3.6298 4.62251   1
   8   8   5 4.65147 4.64542   4
   8   8   5 -2.6167 2.00856   5
  -9  -8  -5 -0.2465 3.12871   2
   9   8   5 4.85822 5.32123   1
   9   8   5 -6.3686 4.01956   4
 -10  -8  -5 8.16872 3.68308   2
  10   8   5 10.6442 6.02940   1
  10   8   5 0.82564 4.85055   4
   9  -9  -5 0.71488 3.86509   1
   8  -9  -5 2.22742 3.85533   1
   7  -9  -5 2.29475 3.85093   1
   6  -9  -5 -0.9390 3.41088   1
   5  -9  -5 31.8023 5.61571   1
   4  -9  -5 39.1464 6.30288   1
  -4   9   5 35.5371 3.40024   2
   3  -9  -5 3.92919 3.98912   1
  -3   9   5 1.88511 2.03375   2
   2  -9  -5 60.0952 4.02770   5
   2  -9  -5 61.8903 7.35435   1
   2  -9  -5 52.0530 4.48628   5
  -2   9   5 59.9063 4.69743   2
   1  -9  -5 58.8827 7.44417   1
   1  -9  -5 55.2080 4.89082   5
   1  -9  -5 44.2276 3.80680   5
  -1   9   5 51.9821 4.40047   2
   0  -9  -5 49.7342 3.59502   2
   0  -9  -5 55.3680 7.41245   1
   0  -9  -5 53.6054 5.22929   5
   0  -9  -5 46.5974 4.10347   5
   0   9   5 50.2127 4.45073   2
  -1  -9  -5 -2.4611 1.83946   2
  -1  -9  -5 1.32838 2.43324   5
  -1  -9  -5 -1.2542 1.81999   5
  -1  -9  -5 -1.9432 3.26232   1
   1   9   5 3.52031 2.31509   2
  -2  -9  -5 11.9303 4.75570   1
  -2  -9  -5 11.6085 2.75511   2
  -2  -9  -5 18.5103 3.62643   5
  -2  -9  -5 17.8414 3.42954   5
   2   9   5 18.9509 3.30965   2
   2   9   5 23.1847 3.07842   4
  -3  -9  -5 217.784 9.63492   2
   3   9   5 203.966 9.46796   2
   3   9   5 208.811 9.86932   4
  -4  -9  -5 10.1354 3.39628   2
   4   9   5 3.37600 3.22251   5
   4   9   5 2.04864 6.07685   1
   4   9   5 5.19286 2.61558   2
   4   9   5 13.7624 3.40124   4
  -5  -9  -5 -5.6013 2.42950   2
   5   9   5 1.31585 3.23600   4
   5   9   5 -0.1956 2.26769   2
   5   9   5 -4.2045 3.95570   1
   5   9   5 -4.1606 2.74897   5
  -6  -9  -5 89.1949 6.67105   2
   6   9   5 80.7565 4.84810   2
   6   9   5 90.5869 6.99794   5
   6   9   5 81.5708 9.41990   1
   6   9   5 76.5192 7.69502   4
  -7  -9  -5 33.6673 4.60915   2
   7   9   5 30.3340 4.52817   5
   7   9   5 28.2316 5.66075   4
   7   9   5 33.7475 7.12552   1
  -8  -9  -5 -1.9578 3.06399   2
   8   9   5 0.08059 2.38402   5
   8   9   5 -2.5459 4.59022   1
   8   9   5 2.31554 4.42975   4
  -9  -9  -5 4.69399 3.51495   2
   9   9   5 0.97921 4.75733   4
   9   9   5 -3.6478 4.95568   1
   9   9   5 1.93781 1.97708   5
 -10  -9  -5 5.46898 3.82636   2
  10   9   5 3.97349 6.12551   1
  10   9   5 -4.6117 4.88183   4
   8 -10  -5 -3.2826 3.85804   1
   7 -10  -5 0.24739 3.94605   1
   6 -10  -5 -2.5606 3.68946   1
   5 -10  -5 3.33501 4.16591   1
   4 -10  -5 36.4338 6.68389   1
  -4  10   5 34.6808 3.78418   2
   3 -10  -5 5.74013 4.49925   1
  -3  10   5 12.2790 3.02974   2
   2 -10  -5 5.55096 1.98082   5
   2 -10  -5 8.48941 2.37796   5
   2 -10  -5 2.66120 4.28994   1
  -2  10   5 4.36145 2.53312   2
   1 -10  -5 150.097 8.16426   5
   1 -10  -5 154.207 7.31786   5
   1 -10  -5 150.401 11.6002   1
  -1  10   5 153.213 7.96666   2
   0 -10  -5 26.8981 5.90755   1
   0 -10  -5 21.2168 3.80417   5
   0 -10  -5 25.8749 2.63475   2
   0 -10  -5 29.0466 3.63012   5
   0  10   5 17.0835 3.28874   2
  -1 -10  -5 0.43943 4.16063   1
  -1 -10  -5 3.86188 2.54153   5
  -1 -10  -5 -1.5326 1.94036   2
  -1 -10  -5 -2.6759 2.63729   5
   1  10   5 1.47632 2.33033   2
  -2 -10  -5 -0.0488 2.92742   5
  -2 -10  -5 3.02498 2.67644   2
   2  10   5 -0.6067 2.53234   2
  -3 -10  -5 -2.2130 2.47806   2
   3  10   5 3.98997 2.83338   2
  -4 -10  -5 -4.4348 2.59287   2
   4  10   5 -0.3828 2.36098   2
   4  10   5 4.85330 3.48463   4
  -5 -10  -5 -2.0561 2.80177   2
   5  10   5 2.58365 3.41182   4
   5  10   5 -0.1787 2.34762   2
  -6 -10  -5 0.12852 3.03812   2
   6  10   5 -3.3205 1.98989   2
   6  10   5 -1.3223 3.52183   4
   6  10   5 -2.6936 2.80214   5
  -7 -10  -5 -0.8948 3.37917   2
   7  10   5 2.96414 3.06150   5
   7  10   5 2.82044 3.83953   4
  -8 -10  -5 -5.7797 3.28211   2
   8  10   5 -0.1900 2.71206   5
   8  10   5 -0.3399 4.38490   4
  -9 -10  -5 1.04730 3.72824   2
   9  10   5 -2.8845 4.62010   4
   9  10   5 0.86943 2.40983   5
   7 -11  -5 3.38402 4.92775   1
   6 -11  -5 -1.6870 4.41633   1
   5 -11  -5 8.06457 5.28030   1
   4 -11  -5 -3.1821 4.23951   1
  -4  11   5 -5.7439 2.69455   2
   3 -11  -5 -0.8707 4.48871   1
  -3  11   5 2.36571 2.83005   2
   2 -11  -5 38.9467 3.90659   5
   2 -11  -5 34.5260 7.18497   1
   2 -11  -5 33.3999 3.42108   5
  -2  11   5 36.6764 4.49617   2
   1 -11  -5 28.4385 3.46219   5
   1 -11  -5 46.8824 8.01971   1
   1 -11  -5 37.6542 4.60415   5
  -1  11   5 30.4808 4.34338   2
   0 -11  -5 3.42547 5.13919   1
   0 -11  -5 16.2768 2.13068   2
   0 -11  -5 12.1727 3.24993   5
   0 -11  -5 6.12564 3.32300   5
   0  11   5 16.0229 3.67357   2
  -1 -11  -5 3.53715 3.57633   5
  -1 -11  -5 0.35095 2.72223   5
  -1 -11  -5 0.97867 2.14633   2
   1  11   5 -1.2983 2.65567   2
  -2 -11  -5 13.5659 3.15377   2
   2  11   5 22.1840 3.98690   2
  -3 -11  -5 1.44843 3.12963   2
   3  11   5 4.78835 3.02584   2
  -4 -11  -5 5.50269 3.13247   2
   4  11   5 1.37673 2.56304   2
  -5 -11  -5 -4.0934 2.62406   2
   5  11   5 -1.5625 2.58937   2
  -6 -11  -5 6.27495 3.48534   2
   6  11   5 2.65770 2.64704   2
  -7 -11  -5 1.28979 3.44114   2
   7  11   5 0.92835 3.46694   5
  -8 -11  -5 -4.1135 3.26502   2
   8  11   5 -3.5950 5.05207   4
   8  11   5 2.47566 3.11972   5
   5 -12  -5 9.63058 6.08417   1
   4 -12  -5 -2.7726 4.98896   1
  -4  12   5 -0.9105 4.62386   2
   3 -12  -5 -4.1468 5.06544   1
  -3  12   5 -2.3643 3.06629   2
   2 -12  -5 26.5752 3.39257   5
   2 -12  -5 25.1743 3.02036   5
   2 -12  -5 25.4946 7.02398   1
  -2  12   5 29.1269 4.56433   2
   1 -12  -5 35.3627 4.53102   5
   1 -12  -5 37.6077 8.02425   1
   1 -12  -5 26.6494 3.58650   5
  -1  12   5 30.0018 4.52187   2
   0 -12  -5 3.11281 3.17960   5
   0 -12  -5 4.68522 2.74793   5
   0 -12  -5 1.64401 1.31916   2
   0  12   5 1.44883 2.89475   2
  -1 -12  -5 -4.3812 1.87609   2
  -1 -12  -5 -7.8154 2.88740   5
   1  12   5 -1.4534 2.89576   2
  -2 -12  -5 10.9950 2.97591   2
   2  12   5 12.8016 3.54285   2
  -3 -12  -5 17.6388 3.59199   2
   3  12   5 19.1066 4.02420   2
  -4 -12  -5 -0.5812 2.84645   2
   4  12   5 0.00261 2.51134   2
  -5 -12  -5 1.53108 2.96955   2
   5  12   5 -2.1829 2.62203   2
  -6 -12  -5 11.0733 3.82384   2
   6  12   5 3.57029 2.74876   2
   3 -13  -5 21.2527 7.24467   1
  -3  13   5 10.6395 3.72711   2
   2 -13  -5 -4.3769 6.24495   1
   2 -13  -5 -0.7598 1.86255   5
   2 -13  -5 1.10324 1.76205   5
  -2  13   5 -1.8435 3.39579   2
   1 -13  -5 7.13742 2.55986   5
   1 -13  -5 8.71327 3.15560   5
  -1  13   5 1.70459 3.30885   2
   0 -13  -5 -0.6774 3.05117   5
   0 -13  -5 -3.4089 2.42381   5
   0  13   5 0.70541 3.29963   2
  -1 -13  -5 -1.5888 1.91047   2
  -1 -13  -5 1.77931 3.63593   5
   1  13   5 -6.5433 2.65293   2
  -2 -13  -5 31.0161 3.83080   2
   2  13   5 25.5751 4.59816   2
  -3 -13  -5 1.41295 2.67055   2
   3  13   5 -0.8379 2.81657   2
  -4 -13  -5 -1.2274 2.76144   2
   4  13   5 3.54071 3.14850   2
  -5 -13  -5 9.64621 3.60656   2
   5  13   5 6.65472 3.27261   2
  -3 -13   6 -1.2558 2.27799   2
   2  13  -6 3.36138 3.59652   2
  -2 -13   6 1.15542 2.12403   2
   1  13  -6 -6.1062 3.14140   2
  -1 -13   6 -0.8129 3.00053   5
  -1 -13   6 0.78159 2.53038   2
   0  13  -6 0.84499 3.37040   2
   0 -13   6 7.73659 2.87629   5
   0 -13   6 3.75114 3.03585   5
  -1  13  -6 3.27598 3.66571   2
   1 -13   6 2.66811 2.21092   5
   1 -13   6 -1.6374 2.32608   5
  -2  13  -6 -2.5734 3.40425   2
   2 -13   6 2.45534 1.51988   5
   2 -13   6 4.25098 5.68789   1
  -3  13  -6 1.85037 3.75525   2
   3 -13   6 3.74199 5.32310   1
   5  12  -6 2.07158 2.91582   2
  -5 -12   6 4.72578 2.90112   2
   4  12  -6 0.73815 2.88670   2
  -4 -12   6 0.39131 2.49570   2
   3  12  -6 -6.1381 2.55541   2
  -3 -12   6 1.62319 2.34030   2
   2  12  -6 -1.1765 3.00946   2
  -2 -12   6 -1.4438 2.00431   2
   1  12  -6 8.46083 3.74001   2
  -1 -12   6 8.81712 2.03006   2
  -1 -12   6 14.6292 3.73930   5
   0  12  -6 4.11323 3.39492   2
   0 -12   6 -3.0714 2.50195   5
  -1  12  -6 7.56140 3.63940   2
   1 -12   6 12.0009 2.93388   5
   1 -12   6 17.5619 6.30360   1
   1 -12   6 1.47897 2.26892   5
  -2  12  -6 0.26981 3.28630   2
   2 -12   6 -0.1792 1.60084   5
   2 -12   6 -1.7601 4.57939   1
   2 -12   6 0.67269 1.63045   5
  -3  12  -6 3.91161 3.52981   2
   3 -12   6 11.8165 5.67847   1
   4 -12   6 23.8819 6.52661   1
   5 -12   6 0.84671 4.76040   1
   6  11  -6 -0.9029 2.45003   2
  -6 -11   6 -7.0531 2.51918   2
   5  11  -6 6.16307 3.05653   2
  -5 -11   6 4.53224 2.94960   2
   4  11  -6 7.01516 3.24725   2
  -4 -11   6 7.72500 2.92307   2
   3  11  -6 -2.5533 2.72423   2
  -3 -11   6 -1.5214 2.26183   2
   2  11  -6 -2.6661 2.84452   2
  -2 -11   6 0.47255 2.19805   2
   1  11  -6 16.9339 3.86516   2
  -1 -11   6 13.4011 3.40720   5
  -1 -11   6 12.2117 2.31668   2
   0  11  -6 32.7264 4.66595   2
   0 -11   6 30.1555 6.77367   1
   0 -11   6 33.5383 4.27502   5
   0 -11   6 29.6593 2.19147   2
  -1  11  -6 13.2382 3.74633   2
   1 -11   6 6.01140 5.01315   1
   1 -11   6 6.38115 2.55339   5
   1 -11   6 8.52003 2.65115   5
  -2  11  -6 11.2758 3.62080   2
   2 -11   6 5.85837 1.97430   5
   2 -11   6 8.31088 2.07520   5
   2 -11   6 4.71883 4.65969   1
  -3  11  -6 49.6010 5.29400   2
   3 -11   6 49.8813 7.78161   1
   4 -11   6 -1.3712 4.15218   1
   5 -11   6 8.76368 4.96636   1
   6 -11   6 4.44339 4.58251   1
   7 -11   6 16.3059 5.25402   1
   7  10  -6 5.22832 3.62273   5
  -7 -10   6 7.45923 3.53419   2
   6  10  -6 -5.7480 1.99834   2
  -6 -10   6 -0.4419 2.94355   2
   5  10  -6 9.40080 3.14277   2
  -5 -10   6 17.0030 3.59482   2
   4  10  -6 22.7304 3.83494   2
  -4 -10   6 22.8275 3.62569   2
   3  10  -6 8.66709 3.26167   2
  -3 -10   6 11.4640 2.97487   2
   2  10  -6 10.0621 3.27773   2
  -2 -10   6 8.36445 3.36953   5
  -2 -10   6 4.11141 2.21979   2
   1  10  -6 13.5533 3.50017   2
  -1 -10   6 13.9357 5.90706   1
  -1 -10   6 8.66654 2.12426   2
  -1 -10   6 15.3424 3.42369   5
   0  10  -6 3.64015 2.74514   2
   0 -10   6 8.17661 2.78689   5
   0 -10   6 1.48175 4.27470   1
   0 -10   6 0.77519 1.34020   2
  -1  10  -6 2.02544 2.64760   2
   1 -10   6 0.20987 2.00956   5
   1 -10   6 -0.5667 3.73649   1
  -2  10  -6 20.2200 3.65689   2
   2 -10   6 21.9185 2.71377   5
   2 -10   6 24.6510 2.69810   5
   2 -10   6 14.9971 5.19508   1
  -3  10  -6 32.2177 4.07452   2
   3 -10   6 28.5897 6.13536   1
   4 -10   6 0.61572 4.21094   1
   5 -10   6 -8.1590 3.45350   1
   6 -10   6 8.98694 4.51192   1
   7 -10   6 5.78334 4.19345   1
   8 -10   6 8.35901 4.25617   1
   8   9  -6 4.77966 3.41501   5
   8   9  -6 1.42727 2.91324   5
  -8  -9   6 4.13763 3.46797   2
   7   9  -6 4.82064 3.15780   5
  -7  -9   6 4.56195 3.26749   2
   6   9  -6 12.7909 2.75808   2
   6   9  -6 15.7506 3.87116   5
  -6  -9   6 15.5717 3.58201   2
   5   9  -6 0.22613 2.29634   2
  -5  -9   6 -1.3973 2.53488   2
   4   9  -6 0.03359 2.39674   2
  -4  -9   6 1.30886 2.61967   2
   3   9  -6 11.6946 3.25568   2
  -3  -9   6 12.1391 2.77457   2
   2   9  -6 34.8308 4.20560   2
  -2  -9   6 25.9513 4.01459   5
  -2  -9   6 34.2164 3.39209   2
   1   9  -6 24.2026 3.90311   2
  -1  -9   6 30.2376 5.89047   1
  -1  -9   6 23.3113 3.66440   5
  -1  -9   6 24.9620 2.85961   2
   0   9  -6 2.71937 2.46063   2
   0  -9   6 0.38091 2.12680   5
   0  -9   6 -0.3310 1.22826   2
   0  -9   6 1.41032 3.45707   1
  -1   9  -6 0.64081 2.25671   2
   1  -9   6 0.87506 1.84398   5
   1  -9   6 1.66139 3.54898   1
  -2   9  -6 35.1600 3.97724   2
   2  -9   6 40.1017 6.19431   1
   2  -9   6 34.3251 3.01005   5
   2  -9   6 40.0513 3.42383   5
  -3   9  -6 1.84389 2.10673   2
   3  -9   6 -5.9463 2.71117   1
   4  -9   6 1.74803 3.62933   1
   5  -9   6 -0.0512 3.47180   1
   6  -9   6 -0.9375 3.28231   1
   7  -9   6 6.09982 3.62915   1
   7  -9   6 9.56763 5.00569   1
   8  -9   6 4.26092 3.34341   1
   8  -9   6 3.32118 3.69757   1
   9  -9   6 5.42663 3.56491   1
   9  -9   6 -2.7314 2.76626   1
   9   8  -6 -0.3934 5.01039   1
   9   8  -6 -2.8031 4.79394   1
   9   8  -6 3.48684 2.38634   5
   9   8  -6 0.04939 1.99779   5
  -9  -8   6 -0.4695 3.45463   2
   8   8  -6 1.78726 2.56029   5
   8   8  -6 0.61212 4.97480   1
   8   8  -6 -0.0816 4.69349   1
   8   8  -6 0.84527 2.80089   5
  -8  -8   6 7.89701 3.52588   2
   7   8  -6 14.9252 3.65613   5
   7   8  -6 10.2307 5.13976   1
   7   8  -6 22.2176 5.93857   1
   7   8  -6 13.7628 3.43222   5
  -7  -8   6 8.66381 3.38085   2
   6   8  -6 4.68325 3.17180   5
   6   8  -6 -1.0358 1.70525   2
   6   8  -6 -2.0581 3.97807   1
   6   8  -6 0.39158 4.23002   1
  -6  -8   6 -2.3713 2.63842   2
   5   8  -6 56.3506 4.69918   2
   5   8  -6 58.0668 6.37236   5
   5   8  -6 52.8717 7.85792   1
   5   8  -6 49.9523 7.52268   1
  -5  -8   6 50.8922 4.73850   2
   4   8  -6 7.35600 3.26081   5
   4   8  -6 5.17442 2.55804   2
  -4  -8   6 2.46586 2.41953   2
   3   8  -6 55.4582 4.89353   2
  -3  -8   6 66.5189 4.93295   2
   2   8  -6 16.8555 3.09284   2
  -2  -8   6 12.5616 4.46107   1
  -2  -8   6 15.7581 3.20288   5
  -2  -8   6 13.0187 2.59975   2
   1   8  -6 0.03482 2.21905   2
  -1  -8   6 0.98182 2.24905   5
  -1  -8   6 4.71289 3.36384   1
  -1  -8   6 1.98713 1.79772   2
   0   8  -6 236.389 10.1282   2
   0  -8   6 236.729 12.9486   1
   0  -8   6 247.333 10.1266   5
   0  -8   6 224.122 8.47281   2
  -1   8  -6 203.051 9.28066   2
   1  -8   6 228.645 12.2795   1
   1  -8   6 225.716 9.02176   5
   1  -8   6 212.538 8.29059   4
  -2   8  -6 -0.6288 1.90343   2
   2  -8   6 1.82141 3.30147   1
   2  -8   6 4.61952 3.30269   1
   2  -8   6 -1.7250 1.33709   5
   2  -8   6 3.73611 1.53446   4
   2  -8   6 1.99572 1.42299   5
  -3   8  -6 121.614 6.02683   2
   3  -8   6 118.060 8.30667   1
   3  -8   6 112.212 8.59697   1
   3  -8   6 123.264 5.87052   4
  -4   8  -6 7.29233 2.32919   2
   4  -8   6 13.4612 2.54783   4
   4  -8   6 7.48855 3.35057   1
   4  -8   6 12.2032 3.81817   1
   5  -8   6 8.92302 3.40884   1
   5  -8   6 14.1002 2.86874   4
   5  -8   6 4.65909 3.32059   1
   6  -8   6 48.9835 5.65555   1
   6  -8   6 65.5103 6.30026   1
   6  -8   6 43.3034 4.79514   4
   7  -8   6 20.0704 3.89839   1
   7  -8   6 15.3464 3.69628   1
   7  -8   6 20.3115 4.21839   4
   8  -8   6 14.1631 3.73276   1
   8  -8   6 11.5259 6.15011   4
   8  -8   6 17.1140 3.89229   1
   9  -8   6 21.0283 3.97233   1
   9  -8   6 24.1390 5.60800   3
   9  -8   6 21.5683 4.17771   1
  10  -8   6 11.5388 3.29772   1
  10  -8   6 10.8280 3.47957   1
  10  -8   6 16.9216 5.47231   3
  10   7  -6 1.16310 5.25897   1
  10   7  -6 3.08372 5.04662   1
 -10  -7   6 3.30695 3.62126   2
   9   7  -6 1.43350 5.07242   1
   9   7  -6 0.89205 4.68212   1
  -9  -7   6 3.53645 3.32129   2
   8   7  -6 2.25359 2.63260   5
   8   7  -6 2.83429 2.38309   5
   8   7  -6 2.50957 4.83412   1
   8   7  -6 -0.2943 4.49309   1
  -8  -7   6 -4.0369 2.66972   2
   7   7  -6 1.90775 2.45521   5
   7   7  -6 2.03817 4.18962   1
   7   7  -6 3.36739 4.46980   1
   7   7  -6 6.40181 2.79778   5
  -7  -7   6 3.43350 2.77042   2
   6   7  -6 32.3345 4.51223   5
   6   7  -6 33.0250 5.84457   1
   6   7  -6 27.4581 2.54525   2
   6   7  -6 28.1850 5.90295   1
  -6  -7   6 33.8179 3.96829   2
   5   7  -6 31.1507 3.29163   2
   5   7  -6 30.8130 5.56309   1
   5   7  -6 31.0962 5.94558   1
   5   7  -6 23.2248 3.67335   5
  -5  -7   6 25.9607 3.43287   2
   4   7  -6 90.5043 6.67807   5
   4   7  -6 78.9981 7.99573   1
   4   7  -6 79.5850 7.89850   1
   4   7  -6 96.5772 5.60315   2
  -4  -7   6 84.1180 5.48350   2
   3   7  -6 14.6060 2.81614   2
   3   7  -6 23.7241 4.72764   1
   3   7  -6 18.7955 3.37016   5
   3   7  -6 18.6952 4.24666   1
  -3  -7   6 12.1806 2.62601   5
  -3  -7   6 20.5635 4.38136   1
  -3  -7   6 19.7287 2.82214   2
   2   7  -6 5.50233 2.63943   5
   2   7  -6 9.72693 2.56650   2
   2   7  -6 5.29394 3.28899   1
   2   7  -6 9.52450 3.46592   1
  -2  -7   6 11.2977 2.61046   5
  -2  -7   6 4.20481 3.21229   1
  -2  -7   6 7.28837 2.09384   2
   1   7  -6 42.3479 5.28267   1
   1   7  -6 33.4418 5.46509   1
   1   7  -6 35.2254 3.70547   2
  -1  -7   6 36.3186 3.53089   5
  -1  -7   6 30.1201 2.80512   2
  -1  -7   6 40.7903 5.64351   1
   0   7  -6 -2.5863 1.63806   2
   0  -7   6 0.26844 1.18352   2
   0  -7   6 0.01490 1.80829   5
   0  -7   6 -0.7481 2.52469   1
  -1   7  -6 61.5199 4.40731   2
   1  -7   6 58.7321 6.19399   1
   1  -7   6 62.1914 4.12950   5
   1  -7   6 56.7766 2.42699   2
   1  -7   6 65.1824 3.59732   4
  -2   7  -6 43.6875 3.55211   2
   2  -7   6 49.3127 5.30279   1
   2  -7   6 47.5789 3.45600   4
   2  -7   6 51.2310 5.62355   1
   2  -7   6 46.8717 3.07480   5
  -3   7  -6 49.1328 3.45403   2
   3  -7   6 44.2748 3.72980   4
   3  -7   6 35.4160 4.75933   1
   3  -7   6 49.0814 5.22637   1
  -4   7  -6 80.5993 4.11393   2
   4  -7   6 76.6930 5.08697   4
   4  -7   6 85.2744 6.45185   1
   4  -7   6 78.1846 6.64224   1
   5  -7   6 57.3824 5.17197   4
   5  -7   6 61.3483 5.82506   1
   5  -7   6 67.8877 5.63244   1
   6  -7   6 102.301 6.93932   1
   6  -7   6 97.4539 6.79133   4
   6  -7   6 93.9186 6.54206   1
   6  -7   6 84.9731 6.51222   1
   7  -7   6 3.01224 2.52347   1
   7  -7   6 1.10863 2.52146   1
   7  -7   6 -2.0542 2.24217   1
   7  -7   6 5.38803 3.17103   4
   8  -7   6 32.0585 5.29846   4
   8  -7   6 24.5772 3.83410   1
   8  -7   6 28.1091 4.20063   1
   8  -7   6 28.6935 3.93418   1
   9  -7   6 14.3887 3.05746   1
   9  -7   6 9.03675 2.84592   1
   9  -7   6 10.9696 4.46932   3
   9  -7   6 11.6294 4.60533   4
  10  -7   6 -2.5136 3.71232   3
  10  -7   6 1.51345 2.36426   1
  10  -7   6 3.86273 2.44131   1
  10  -7   6 0.91850 4.08233   4
  11  -7   6 -0.7345 2.37469   1
  10   6  -6 -4.9416 4.29770   1
  10   6  -6 -1.6286 4.76432   1
   9   6  -6 6.94945 5.20277   1
   9   6  -6 15.3991 5.58663   1
  -9  -6   6 14.5870 3.76535   2
   8   6  -6 -0.1643 1.84104   5
   8   6  -6 1.35553 4.34439   1
   8   6  -6 -4.5272 4.17981   1
   8   6  -6 0.97012 1.69166   5
  -8  -6   6 4.44393 2.87698   2
   7   6  -6 3.82516 2.34630   5
   7   6  -6 3.22237 3.84710   1
   7   6  -6 2.34550 3.92195   1
   7   6  -6 8.70988 2.68694   5
  -7  -6   6 2.30606 2.60317   2
   6   6  -6 61.7647 7.05908   1
   6   6  -6 65.5253 5.27674   5
   6   6  -6 59.5719 7.08831   1
   6   6  -6 64.1429 5.46029   5
  -6  -6   6 55.9284 4.61492   2
   5   6  -6 10.9247 2.01968   2
   5   6  -6 8.85151 2.57037   5
   5   6  -6 9.71230 3.87728   1
   5   6  -6 13.4951 4.09217   1
  -5  -6   6 12.2897 2.62420   2
   4   6  -6 21.7964 4.50409   1
   4   6  -6 26.1880 3.09684   2
   4   6  -6 23.9755 3.73223   5
   4   6  -6 23.1420 4.33738   1
  -4  -6   6 26.7795 3.17290   2
   3   6  -6 181.434 10.0389   1
   3   6  -6 147.713 9.54610   1
   3   6  -6 164.102 7.55344   2
   3   6  -6 157.402 8.25315   5
  -3  -6   6 168.542 7.24674   2
  -3  -6   6 160.654 8.06097   5
  -3  -6   6 162.051 9.76374   1
   2   6  -6 193.690 8.32854   2
   2   6  -6 212.284 9.93778   5
   2   6  -6 177.814 9.90969   1
   2   6  -6 159.317 9.63704   1
  -2  -6   6 181.574 10.2732   1
  -2  -6   6 184.057 7.59612   2
  -2  -6   6 193.256 8.46427   5
   1   6  -6 150.250 8.43807   1
   1   6  -6 110.081 7.80759   1
   1   6  -6 143.211 6.86506   2
  -1  -6   6 151.415 9.14362   1
  -1  -6   6 142.034 6.02527   2
  -1  -6   6 158.353 7.09280   5
   0   6  -6 485.875 16.8008   2
   0  -6   6 477.405 15.7651   2
   0  -6   6 455.987 19.0406   1
   0  -6   6 480.832 16.8160   5
  -1   6  -6 303.501 11.2416   2
   1  -6   6 301.113 14.9646   1
   1  -6   6 300.878 11.0493   5
   1  -6   6 293.387 9.74444   2
   1  -6   6 302.541 13.6246   1
   1  -6   6 297.241 10.8153   4
   1  -6   6 304.212 9.76849   2
  -2   6  -6 1077.83 34.6114   2
   2  -6   6 1074.30 37.2151   1
   2  -6   6 1082.19 36.8373   1
   2  -6   6 1085.68 34.8774   4
   2  -6   6 1081.38 34.2228   5
  -3   6  -6 1.84882 1.37276   2
   3  -6   6 0.78054 1.74387   4
   3  -6   6 2.41490 2.27031   1
   3  -6   6 -0.7583 2.02582   1
   3  -6   6 -0.7822 2.23882   1
  -4   6  -6 -0.3814 0.97664   2
   4  -6   6 0.56040 2.06766   1
   4  -6   6 0.38053 1.80265   4
   4  -6   6 0.36768 2.22893   1
   4  -6   6 -0.4616 1.92696   1
   5  -6   6 107.853 6.40350   1
   5  -6   6 93.1012 6.34808   1
   5  -6   6 96.8826 6.16215   1
   5  -6   6 92.5139 6.35572   4
   6  -6   6 6.62494 2.26017   1
   6  -6   6 4.37185 2.30324   1
   6  -6   6 4.11151 2.75085   4
   6  -6   6 2.84263 2.17697   1
   7  -6   6 6.20941 3.30803   4
   7  -6   6 7.26891 2.33089   1
   7  -6   6 6.01832 2.23160   1
   7  -6   6 5.32314 2.29601   1
   8  -6   6 100.459 5.99631   1
   8  -6   6 112.246 8.71914   3
   8  -6   6 101.038 8.28464   4
   8  -6   6 91.7498 5.81866   1
   8  -6   6 108.065 5.88702   1
   9  -6   6 7.70266 4.22740   3
   9  -6   6 10.5744 4.31228   4
   9  -6   6 9.40271 2.36116   1
   9  -6   6 6.37786 2.32953   1
   9  -6   6 9.37455 2.56850   1
  10  -6   6 10.8298 4.61703   3
  10  -6   6 14.3796 5.33494   4
  11  -6   6 0.42280 4.10065   3
  11  -6   6 1.26674 4.53453   4
  11   5  -6 -6.2206 4.37370   1
  11   5  -6 -3.3759 4.42558   1
  10   5  -6 19.8734 5.86540   1
  10   5  -6 14.1919 5.71866   1
   9   5  -6 2.06679 4.19726   1
   9   5  -6 -1.3915 4.26758   1
  -9  -5   6 -0.3192 2.79371   2
   8   5  -6 11.0967 4.72384   1
   8   5  -6 11.5020 4.46985   1
  -8  -5   6 7.32302 2.83340   2
   7   5  -6 35.7114 3.67515   5
   7   5  -6 43.8187 3.93898   5
   7   5  -6 37.9422 6.00759   1
   7   5  -6 51.0255 6.44014   1
  -7  -5   6 42.9660 4.04316   2
   6   5  -6 7.90162 3.61138   1
   6   5  -6 10.6306 2.60169   5
   6   5  -6 8.22210 2.27613   5
   6   5  -6 5.56981 3.58027   1
  -6  -5   6 7.11910 2.35109   2
   5   5  -6 67.0306 6.82213   1
   5   5  -6 70.6188 5.01216   5
   5   5  -6 68.9518 3.62895   2
   5   5  -6 68.0391 6.77267   1
   5   5  -6 66.6261 5.09965   5
  -5  -5   6 63.1862 4.50232   2
   4   5  -6 21.3206 3.89824   1
   4   5  -6 22.8463 2.64291   2
   4   5  -6 21.5062 3.08810   5
   4   5  -6 11.6808 3.43916   1
  -4  -5   6 19.9801 2.61019   2
   3   5  -6 380.855 15.5545   1
   3   5  -6 324.497 15.0656   1
   3   5  -6 357.493 13.2206   2
   3   5  -6 376.056 14.0736   5
  -3  -5   6 368.360 12.9454   2
  -3  -5   6 366.332 15.4520   1
   2   5  -6 514.851 19.6005   1
   2   5  -6 521.221 18.5628   5
   2   5  -6 501.607 17.8179   2
   2   5  -6 540.823 19.7714   1
  -2  -5   6 511.269 19.9462   1
  -2  -5   6 521.608 17.3332   2
  -2  -5   6 477.891 17.8894   5
   1   5  -6 258.009 12.1186   1
   1   5  -6 284.309 11.0022   2
   1   5  -6 310.319 12.6153   1
  -1  -5   6 303.020 11.1986   5
  -1  -5   6 299.647 13.1355   1
  -1  -5   6 294.526 10.3477   2
   0   5  -6 115.797 5.48682   2
   0  -5   6 105.963 5.42875   5
   0  -5   6 109.767 4.63686   2
   0  -5   6 103.771 7.23670   1
  -1   5  -6 260.589 9.94621   2
   1  -5   6 266.032 8.86622   2
   1  -5   6 257.869 11.6284   1
   1  -5   6 269.456 9.00638   2
   1  -5   6 275.179 12.0773   1
   1  -5   6 277.352 9.90998   5
   1  -5   6 298.445 11.9721   1
  -2   5  -6 139.787 5.58764   2
   2  -5   6 134.597 6.08863   4
   2  -5   6 148.123 7.52955   1
   2  -5   6 125.423 7.49353   1
   2  -5   6 125.910 7.26344   1
   2  -5   6 132.310 5.25034   5
  -3   5  -6 309.978 10.4697   2
   3  -5   6 297.845 12.7170   1
   3  -5   6 307.037 11.9047   4
   3  -5   6 323.899 12.5709   1
   4  -5   6 25.5458 3.47914   1
   4  -5   6 36.9306 3.74847   1
   4  -5   6 23.6832 3.38048   4
   4  -5   6 27.4050 3.25313   1
   5  -5   6 75.8805 4.73000   1
   5  -5   6 56.8563 4.42168   1
   5  -5   6 74.6259 4.95453   1
   5  -5   6 73.5886 5.52817   4
   6  -5   6 -1.9894 1.67749   1
   6  -5   6 1.75348 2.69586   4
   6  -5   6 -0.2290 1.86998   1
   6  -5   6 -1.3416 1.82609   1
   7  -5   6 1.23848 1.71729   1
   7  -5   6 -0.8660 2.70366   4
   7  -5   6 -0.3525 1.58593   1
   7  -5   6 -1.0839 1.53052   1
   8  -5   6 22.5032 2.49267   1
   8  -5   6 18.0078 4.58283   4
   8  -5   6 22.6413 2.69211   1
   8  -5   6 21.1980 4.63186   3
   8  -5   6 18.5136 2.56355   1
   9  -5   6 11.2195 4.26649   3
   9  -5   6 16.8534 5.24608   4
  10  -5   6 22.8800 5.41690   3
  10  -5   6 10.4489 5.07612   4
  11  -5   6 10.5716 4.83915   3
  11  -5   6 5.40417 5.02689   4
  11   4  -6 2.62142 4.51591   1
  11   4  -6 8.33431 4.90442   1
  10   4  -6 0.44952 4.39417   1
  10   4  -6 4.78626 4.42722   1
   9   4  -6 12.0732 4.70782   1
   9   4  -6 4.28747 4.38321   1
   8   4  -6 33.9824 5.40550   1
   8   4  -6 35.7647 5.81794   1
  -8  -4   6 42.6822 3.97221   2
   7   4  -6 178.777 10.7059   1
   7   4  -6 171.569 7.03845   5
   7   4  -6 150.440 10.3638   1
   7   4  -6 172.336 7.09046   5
  -7  -4   6 183.418 7.88860   2
   6   4  -6 131.807 9.09261   1
   6   4  -6 154.202 7.01657   5
   6   4  -6 149.941 7.01698   5
   6   4  -6 161.762 10.0343   1
   6   4  -6 141.774 9.32060   1
  -6  -4   6 146.801 6.88097   2
   5   4  -6 1.94191 1.61898   5
   5   4  -6 2.64041 2.71048   1
   5   4  -6 1.28391 1.80766   5
   5   4  -6 -0.7822 2.73284   1
  -5  -4   6 0.39434 1.74268   2
   4   4  -6 124.193 8.09174   1
   4   4  -6 124.494 6.30330   5
   4   4  -6 118.912 6.37783   5
   4   4  -6 112.725 7.83686   1
   4   4  -6 119.691 5.34351   2
  -4  -4   6 123.668 5.74556   2
   3   4  -6 45.3241 5.12682   1
   3   4  -6 38.1353 3.69115   5
   3   4  -6 38.2501 3.18523   2
   3   4  -6 40.4035 4.75792   1
  -3  -4   6 37.7601 3.05458   2
   2   4  -6 37.6694 3.20725   2
   2   4  -6 42.3531 3.66940   5
   2   4  -6 39.8853 4.38558   1
   2   4  -6 39.7505 4.25207   1
  -2  -4   6 42.4862 3.47813   5
  -2  -4   6 49.2697 4.74443   1
  -2  -4   6 38.8647 3.03823   2
   1   4  -6 273.939 11.3608   1
   1   4  -6 238.821 11.0431   1
   1   4  -6 270.148 10.0452   2
  -1  -4   6 278.211 11.7550   1
  -1  -4   6 271.441 10.1007   5
  -1  -4   6 273.132 9.44967   2
   0   4  -6 18.6007 2.12488   2
   0  -4   6 21.0643 1.76351   2
   0  -4   6 21.1181 2.19606   5
   0  -4   6 19.6462 3.10224   1
  -1   4  -6 1378.23 43.0231   2
   1  -4   6 1393.12 42.1870   2
   1  -4   6 1373.89 42.9721   5
   1  -4   6 1371.29 44.9252   1
   1  -4   6 1411.73 44.7108   1
   1  -4   6 1259.99 44.3815   1
  -2   4  -6 -1.7119 0.94224   2
   2  -4   6 -1.2371 0.76621   5
   2  -4   6 2.14884 1.81651   1
   2  -4   6 -2.2875 1.42877   1
   2  -4   6 -2.1038 1.19006   4
   2  -4   6 -0.2602 1.69988   1
  -3   4  -6 1.01140 0.88827   2
   3  -4   6 2.39087 1.73115   1
   3  -4   6 1.41105 1.59318   1
   3  -4   6 -1.2076 1.51482   1
   3  -4   6 -0.3964 1.54698   4
   4  -4   6 386.389 14.3304   1
   4  -4   6 413.489 14.4415   1
   4  -4   6 408.359 15.4236   4
   4  -4   6 411.501 14.7842   1
   5  -4   6 -0.3323 2.27669   4
   5  -4   6 -0.0190 1.56334   1
   5  -4   6 -1.3435 1.49260   1
   5  -4   6 -0.0623 1.44900   1
   6  -4   6 221.456 10.9881   4
   6  -4   6 234.585 8.24970   1
   6  -4   6 190.268 8.04395   1
   6  -4   6 216.967 8.38997   1
   7  -4   6 2.20864 2.94853   3
   7  -4   6 0.42443 2.76356   4
   8  -4   6 100.672 8.24406   4
   8  -4   6 113.857 8.30243   3
   9  -4   6 1.23493 3.68307   4
   9  -4   6 2.09519 3.50238   3
  10  -4   6 7.99223 4.83393   4
  10  -4   6 13.6361 4.53318   3
  11  -4   6 9.67469 4.51214   3
  11  -4   6 -4.8258 3.92395   4
  12  -4   6 12.6938 5.03956   3
  12  -4   6 11.6952 5.79479   4
  11   3  -6 6.18742 4.30671   1
  11   3  -6 -0.8174 3.80207   1
  10   3  -6 -0.1991 3.82077   1
  10   3  -6 2.60175 3.80626   1
   9   3  -6 1.28042 3.75488   1
   9   3  -6 2.95306 3.83953   1
   8   3  -6 11.8591 4.24351   1
   8   3  -6 10.6975 3.84362   1
  -8  -3   6 12.1297 2.62037   2
   7   3  -6 7.23366 3.39096   1
   7   3  -6 6.68540 3.64182   1
   7   3  -6 10.3580 3.37006   1
  -7  -3   6 7.64313 2.20493   2
   6   3  -6 223.978 8.87063   5
   6   3  -6 232.978 11.8298   1
   6   3  -6 252.840 12.0044   1
   6   3  -6 233.728 8.98233   5
   6   3  -6 207.689 11.5133   1
  -6  -3   6 241.136 9.13820   2
   5   3  -6 83.3874 6.99502   1
   5   3  -6 80.3321 4.80730   5
   5   3  -6 76.9586 6.71310   1
   5   3  -6 85.1488 6.80790   1
   5   3  -6 78.8826 4.85248   5
  -5  -3   6 76.6884 4.51410   2
   4   3  -6 87.9125 5.16176   5
   4   3  -6 115.750 7.19031   1
   4   3  -6 104.807 6.93685   1
   4   3  -6 90.5658 4.00989   2
   4   3  -6 86.6309 5.16543   5
  -4  -3   6 87.7847 4.65477   2
   3   3  -6 413.582 15.0525   5
   3   3  -6 395.405 16.1470   1
   3   3  -6 420.563 14.3587   2
   3   3  -6 446.672 16.4937   1
   3   3  -6 408.545 14.9949   5
  -3  -3   6 427.090 14.2815   2
   2   3  -6 891.493 29.9211   1
   2   3  -6 878.222 28.8939   5
   2   3  -6 897.747 28.4748   2
   2   3  -6 829.316 29.7215   1
  -2  -3   6 884.453 30.1005   1
  -2  -3   6 887.204 28.0782   2
   1   3  -6 378.056 13.7470   1
   1   3  -6 323.705 13.3997   1
   1   3  -6 374.059 12.5448   2
  -1  -3   6 357.848 12.0430   2
  -1  -3   6 358.603 13.9631   1
  -1  -3   6 355.552 12.5841   5
   0   3  -6 151.550 6.06804   2
   0  -3   6 146.195 7.28594   1
   0  -3   6 151.582 5.57617   2
   0  -3   6 159.604 6.12179   5
  -1   3  -6 3.04154 0.97339   2
   1  -3   6 4.36625 1.02824   5
   1  -3   6 4.10605 0.67710   2
   1  -3   6 2.87904 1.44027   1
   1  -3   6 5.51005 1.60727   1
[truncated: 748,879 more chars]
